# Supplementary material for: Transcriptome Analysis of Atlantic Salmon (Salmo salar) Skin in Response to Sea Lice and Infectious Salmon Anemia Virus Co-Infection Under Different Experimental Functional Diets
Source: Front Immunol. 2022 Jan 3;12:787033. doi: 10.3389/fimmu.2021.787033 (PMC8763012; doi:10.3389/fimmu.2021.787033)
Supplement: Supplementary file 1 [file DataSheet_1.zip]

Archive with 15 entries (15 files):
- Supplementary Files/Figure S1.PDF
- Supplementary Files/Figure S2.JPEG
- Supplementary Files/Figure S3.PDF
- Supplementary Files/S_table.docx
- Supplementary Files/Supp_Fig_legend.docx
- Supplementary Files/Supplementary File 1.xlsx
- Supplementary Files/Supplementary File 10_single vs pre-infection.xlsx
- Supplementary Files/Supplementary File 2.xlsx
- Supplementary Files/Supplementary File 3.xlsx
- Supplementary Files/Supplementary File 4.xlsx
- Supplementary Files/Supplementary File 5.xlsx
- Supplementary Files/Supplementary File 6.xls
- Supplementary Files/Supplementary File 7.xlsx
- Supplementary Files/Supplementary File 8_single vs pre-infection.xlsx
- Supplementary Files/Supplementary File 9_co-infec vs pre-infection.xlsx
