# Supplementary material for: Transcriptome Analysis of Atlantic Salmon (Salmo salar) Skin in Response to Sea Lice and Infectious Salmon Anemia Virus Co-Infection Under Different Experimental Functional Diets
Source: Front Immunol. 2022 Jan 3;12:787033. doi: 10.3389/fimmu.2021.787033 (PMC8763012; doi:10.3389/fimmu.2021.787033)
Supplement: Supplementary file 1 [file DataSheet_1.zip › Supplementary Files/Supplementary File 1.xlsx]

## Sheet: Label
Supplimentary File 1 : Differentially expresses genes (DEGs) in pre-challenge samples
T1 0.3%FA+IS vs 0.3%FA pre : Differentailly expressed genes after 28 days feeding period between 0.3% FA+IS (coded as GREENAS) and 0.3% FA (coded as REDAS).
T2 1%FAω6 vs 0.3%FA pre : Differentailly expressed genes after 28 days feeding period between 1% FAω6 (coded as YELLOWAS) and 0.3% FA (coded as REDAS).
T3 1%FAω3 vs 0.3%FA pre : Differentailly expressed genes after 28 days feeding period between 1% FAω3 (coded as BLUEAS) and 0.3% FA (coded as REDAS).
T4 1%FAω6 vs 1% FAω3 pre : Differentailly expressed genes after 28 days feeding period between 1% FAω6 (coded as YELLOWAS) and 0.3% FA+IS (coded as GREENAS).
T5 0.3%FA+IS vs 1%FAω3 pre : Differentailly expressed genes after 28 days feeding period between 0.3% FA+IS (coded as GREENAS) and 1.0% FAω3 (coded as BLUEAS).
T6 1%FAω6 vs 0.3%FA+IS pre : Differentailly expressed genes after 28 days feeding period between 1% FAω6 (coded as BLUEAS) and 0.3% FA+IS (coded as GREENAS).
T7 All_diet_non_uniq : Non unique differentially expressed genes after 28 days feeding period between all pair wise comparison (T1-T6)
T8 All_diet_uniq : Unique differentially expressed genes after 28 days feeding period between all pair wise comparison (T7)
T9 ClueGO_diet_gene_list : Diet speicific gene list (DEGs) used for ClueGO analysis

## Sheet: T1 0.3%FA+IS vs 0.3%FA pre
Sub table T1. Differentailly expressed genes after 28 days feeding peroid between 0.3% FA (coded as REDAS) and 0.3% FA+IS (coded as GREENAS).
test_id	gene	gene_symbol	name	locus	sample_1	sample_2	value_1	value_2	log2_fold_change	p_value	q_value
XLOC_048955	LOC106582495	gbp1	interferon-induced guanylate-binding protein 1-like	NC_027320.1:52862835-52883568	REDAS	GREENAS	0.0722182	3.65838	5.6627	5e-05	0.00167621
XLOC_030218	-	-	-	NC_027311.1:28371751-28373689	REDAS	GREENAS	0.354533	12.8673	5.18165	5e-05	0.00167621
XLOC_016036	LOC106606628	rps2	40S ribosomal protein S2-like	NC_027305.1:16292533-16293834	REDAS	GREENAS	2.92313	76.078	4.70189	5e-05	0.00167621
XLOC_028708	LOC106564984	-	uncharacterized LOC106564984	NC_027311.1:28291791-28293188	REDAS	GREENAS	1.26261	24.0347	4.25063	5e-05	0.00167621
XLOC_033977	aqp1	aqp1	Aquaporin-1	NC_027313.1:31966047-31969392	REDAS	GREENAS	0.0506591	0.800582	3.98216	5e-05	0.00167621
XLOC_028705	LOC106564985	-	uncharacterized LOC106564985	NC_027311.1:28183260-28184815	REDAS	GREENAS	1.64077	24.3975	3.89429	5e-05	0.00167621
XLOC_007440	LOC106600810	prf1	perforin-1-like	NC_027302.1:58086112-58090421	REDAS	GREENAS	0.0336582	0.418606	3.63656	5e-05	0.00167621
XLOC_009387	LOC106601815	rps2	40S ribosomal protein S2	NC_027302.1:82146214-82148877	REDAS	GREENAS	4.90592	44.999	3.1973	5e-05	0.00167621
XLOC_028710	LOC106564983	-	uncharacterized LOC106564983	NC_027311.1:28323554-28325052	REDAS	GREENAS	0.640951	5.51569	3.10526	5e-05	0.00167621
XLOC_027675	LOC100194644	pgam2	phosphoglycerate mutase 2-1 (muscle)	NC_027310.1:63339980-63345372	REDAS	GREENAS	0.201781	1.60912	2.99541	0.00025	0.00653846
XLOC_071291	LOC106597273	tspan8	tetraspanin-8-like	NW_012364646.1:473-5483	REDAS	GREENAS	1.78294	13.6684	2.93851	5e-05	0.00167621
XLOC_039489	LOC106574635	-	uncharacterized LOC106574635	NC_027315.1:74466887-74478074	REDAS	GREENAS	0.110786	0.792913	2.83938	5e-05	0.00167621
XLOC_054382	LOC106586473	dnajc10	dnaJ homolog subfamily C member 10-like	NC_027324.1:27318159-27353275	REDAS	GREENAS	0.780684	5.5852	2.8388	5e-05	0.00167621
XLOC_002690	LOC106610207	kif19	kinesin-like protein KIF19	NC_027300.1:77685404-77779553	REDAS	GREENAS	0.149033	1.03396	2.79447	5e-05	0.00167621
XLOC_022515	LOC106612380	-	uncharacterized LOC106612380	NC_027308.1:94014426-94023061	REDAS	GREENAS	0.105285	0.728784	2.79119	0.0018	0.0308991
XLOC_060144	LOC106591222	zg16	zymogen granule membrane protein 16-like	NW_012343574.1:2402-4871	REDAS	GREENAS	14.6232	98.9612	2.75861	5e-05	0.00167621
XLOC_047999	bco2a	bco2a	beta-carotene oxygenase 2a	NC_027319.1:52068578-52076430	REDAS	GREENAS	0.419006	2.82965	2.75558	5e-05	0.00167621
XLOC_019248	LOC106610312	-	uncharacterized LOC106610312	NC_027307.1:18897159-18929038	REDAS	GREENAS	0.203466	1.29973	2.67535	0.00295	0.0448558
XLOC_028709	LOC106564982	-	uncharacterized LOC106564982	NC_027311.1:28321770-28323278	REDAS	GREENAS	8.11945	51.6906	2.67045	5e-05	0.00167621
XLOC_021500	LOC106610706	nkl	antimicrobial peptide NK-lysin-like	NC_027308.1:9167027-9168833	REDAS	GREENAS	0.35106	2.23399	2.66983	0.00015	0.00429515
XLOC_044401	LOC106577950	samd9	sterile alpha motif domain-containing protein 9-like	NC_027317.1:62362392-62418395	REDAS	GREENAS	0.314002	1.98594	2.66098	0.00015	0.00429515
XLOC_001420	LOC106564853	epx	eosinophil peroxidase-like	NC_027300.1:121580751-121586403	REDAS	GREENAS	0.409301	2.51135	2.61723	5e-05	0.00167621
XLOC_046120	LOC100194624	aldoa	aldolase a, fructose-bisphosphate 1	NC_027318.1:62283498-62292289	REDAS	GREENAS	0.398537	2.31426	2.53777	0.00015	0.00429515
XLOC_040044	LOC106573757	sytl1	synaptotagmin 1-like	NC_027315.1:29856487-29861354	REDAS	GREENAS	0.166386	0.89617	2.42924	0.00015	0.00429515
XLOC_021692	LOC106610967	sacs	sacsin-like	NC_027308.1:25210102-25239564	REDAS	GREENAS	4.40879	23.4275	2.40975	5e-05	0.00167621
XLOC_057727	LOC106589511	wfikkn2	WAP, Kazal, immunoglobulin, Kunitz and NTR domain-containing protein 2-like	NC_027327.1:13053154-13056693	REDAS	GREENAS	3.06092	16.1808	2.40225	5e-05	0.00167621
XLOC_088623	-	-	-	NW_012468349.1:0-1192	REDAS	GREENAS	0.622219	3.26305	2.39073	0.0001	0.00306497
XLOC_058793	LOC106590529	lcn15	lipocalin-like	NC_027328.1:27747543-27749943	REDAS	GREENAS	20.0835	101.868	2.34261	5e-05	0.00167621
XLOC_018065	-	-	-	NC_027306.1:66517-69476	REDAS	GREENAS	0.835223	4.22834	2.33986	5e-05	0.00167621
XLOC_061166	mia	mia	MIA SH3 domain containing	NW_012344710.1:1133-3348	REDAS	GREENAS	1.35624	6.7762	2.32086	0.0004	0.00954992
XLOC_084059	LOC106599483	-	uncharacterized LOC106599483	NW_012420015.1:665-1585	REDAS	GREENAS	7.90126	39.1907	2.31036	5e-05	0.00167621
XLOC_000289	-	-	-	NC_027300.1:21337016-21360576	REDAS	GREENAS	3.44149	16.7799	2.28563	5e-05	0.00167621
XLOC_037520	LOC106570967	-	bone morphogenetic protein 3-like	NC_027314.1:9123584-9139733	REDAS	GREENAS	0.0953153	0.462826	2.27969	0.0028	0.0431446
XLOC_066376	LOC106594559	banf1	barrier-to-autointegration factor-like	NW_012353022.1:6683-9930	REDAS	GREENAS	91.8459	443.993	2.27325	5e-05	0.00167621
XLOC_037531	itl1a	itln	Intelectin-1a	NC_027314.1:10317099-10317573	REDAS	GREENAS	4.87251	23.4749	2.26838	0.00205	0.034129
XLOC_007639	mip2a	cxcl2	Macrophage inflammatory protein 2-alpha	NC_027302.1:69064921-69066781	REDAS	GREENAS	0.74097	3.56753	2.26744	0.00015	0.00429515
XLOC_020248	ddo	ddo	D-aspartate oxidase	NC_027308.1:40673015-40812284	REDAS	GREENAS	0.126896	0.600883	2.24343	0.001	0.0197087
XLOC_001059	LOC106612585	-	uncharacterized LOC106612585	NC_027300.1:92844611-92851853	REDAS	GREENAS	3.32359	15.1936	2.19265	0.0002	0.00544271
XLOC_065753	LOC106594186	-	secretory phospholipase A2 receptor-like	NW_012352058.1:7426-10697	REDAS	GREENAS	0.41853	1.91052	2.19056	0.0005	0.0114231
XLOC_009884	LOC106602563	lrat	lecithin retinol acyltransferase-like	NC_027303.1:16912464-16914438	REDAS	GREENAS	0.225753	1.01399	2.16722	0.0033	0.0487419
XLOC_011026	LOC106602517	-	uncharacterized LOC106602517	NC_027303.1:15033921-15040090	REDAS	GREENAS	0.314969	1.4137	2.1662	5e-05	0.00167621
XLOC_002608	LOC106608578	ifit5	interferon-induced protein with tetratricopeptide repeats 5-like	NC_027300.1:71587434-71629585	REDAS	GREENAS	0.288761	1.29579	2.16588	5e-05	0.00167621
XLOC_022016	LOC106611547	fgfbp2	fibroblast growth factor-binding protein 2-like	NC_027308.1:53198755-53200618	REDAS	GREENAS	2.39276	10.575	2.14392	5e-05	0.00167621
XLOC_036203	LOC106570889	cxcl11	C-X-C motif chemokine 11-like	NC_027314.1:3502961-3504253	REDAS	GREENAS	2.72179	11.8062	2.11692	0.0003	0.00757889
XLOC_014717	LOC106606617	rps2	40S ribosomal protein S2	NC_027305.1:15503726-15506389	REDAS	GREENAS	1.61153	6.82648	2.08271	5e-05	0.00167621
XLOC_010662	-	-	-	NC_027303.1:78570449-78578663	REDAS	GREENAS	0.405104	1.70341	2.07206	5e-05	0.00167621
XLOC_052403	LOC106585212	npdc1	neural proliferation differentiation and control protein 1-like	NC_027323.1:4933632-4985055	REDAS	GREENAS	0.411157	1.68858	2.03805	0.0001	0.00306497
XLOC_056439	LOC106588384	-	uncharacterized LOC106588384	NC_027326.1:10413984-10431527	REDAS	GREENAS	0.685801	2.76421	2.011	0.0006	0.0132029
XLOC_037294	LOC106572833	grik2	probable glutamate receptor	NC_027314.1:95948732-95968973	REDAS	GREENAS	0.440989	1.77105	2.00579	0.00025	0.00653846
XLOC_006849	LOC106599076	slc9a3r2	uncharacterized LOC106599076	NC_027302.1:14589138-14696871	REDAS	GREENAS	91.7863	366.923	1.99913	0.0005	0.0114231
XLOC_022288	slc7a2	slc7a2	solute carrier family 7 member 2	NC_027308.1:75509957-75550857	REDAS	GREENAS	0.857982	3.38994	1.98224	5e-05	0.00167621
XLOC_048627	-	-	-	NC_027320.1:22105572-22106168	REDAS	GREENAS	6.06143	23.5667	1.95902	0.0001	0.00306497
XLOC_005279	LOC106575162	-	protein S100-A1-like	NC_027301.1:7439491-7443695	REDAS	GREENAS	1.01541	3.94036	1.95626	0.00115	0.0219623
XLOC_043471	LOC106577945	samd9	sterile alpha motif domain-containing protein 9-like	NC_027317.1:62074696-62108321	REDAS	GREENAS	0.59914	2.25311	1.91095	0.0002	0.00544271
XLOC_035211	LOC106569180	osbpl1a	oxysterol-binding protein-related protein 1-like	NC_027313.1:27131806-27184973	REDAS	GREENAS	0.147119	0.543684	1.88579	0.00095	0.0189427
XLOC_066444	LOC106594602	na	ladderlectin-like	NW_012353144.1:3112-5059	REDAS	GREENAS	31.0479	114.71	1.88542	0.0001	0.00306497
XLOC_006139	LOC106590817	sult3a1	amine sulfotransferase-like	NC_027301.1:58607518-58614395	REDAS	GREENAS	1.08415	3.99747	1.88252	0.00085	0.0173726
XLOC_052545	LOC100136541	isg15	ISG15-like protein	NC_027323.1:15680164-15682081	REDAS	GREENAS	8.0773	29.7092	1.87897	5e-05	0.00167621
XLOC_036897	LOC106572328	foxp1b	forkhead box protein P1-B-like	NC_027314.1:65428607-65441342	REDAS	GREENAS	0.555597	2.03331	1.87172	0.0001	0.00306497
XLOC_044669	LOC106578413	rdh11	retinol dehydrogenase 11-like	NC_027318.1:9464246-9467292	REDAS	GREENAS	0.647326	2.3626	1.86781	0.00135	0.0248468
XLOC_042142	LOC106575679	tmeff2	tomoregulin-2-like	NC_027316.1:22750375-22757867	REDAS	GREENAS	0.109282	0.395117	1.85423	0.0004	0.00954992
XLOC_004853	LOC106592293	hian7	GTPase IMAP family member 7-like	NC_027301.1:63121098-63125408	REDAS	GREENAS	0.416116	1.49388	1.84401	0.00115	0.0219623
XLOC_046068	LOC106579113	klhdc1	kelch domain-containing protein 1-like	NC_027318.1:58307255-58326880	REDAS	GREENAS	0.426037	1.51553	1.83077	0.00195	0.032853
XLOC_055574	LOC106587313	trim39	E3 ubiquitin-protein ligase TRIM39-like	NC_027325.1:11674394-11684562	REDAS	GREENAS	0.804771	2.83926	1.81887	0.0004	0.00954992
XLOC_033942	foxc1	foxc1a	Forkhead box protein C1	NC_027313.1:29131072-29136876	REDAS	GREENAS	0.885818	3.11098	1.81229	0.0002	0.00544271
XLOC_030359	slc2a9	slc2a9	solute carrier family 2 member 9	NC_027311.1:43237225-43484784	REDAS	GREENAS	1.16137	4.0572	1.80466	0.00125	0.0234317
XLOC_058186	LOC106589496	-	uncharacterized LOC106589496	NC_027327.1:12549925-12558437	REDAS	GREENAS	0.194211	0.676188	1.7998	0.0005	0.0114231
XLOC_052235	-	-	-	NC_027322.1:41311695-41315467	REDAS	GREENAS	0.185182	0.642282	1.79426	0.0015	0.026916
XLOC_004627	LOC106589049	ccw14	covalently-linked cell wall protein 14-like	NC_027301.1:52963349-52966464	REDAS	GREENAS	1.27696	4.41805	1.7907	5e-05	0.00167621
XLOC_044862	LOC106578656	ccr9	C-C chemokine receptor type 9-like	NC_027318.1:31911885-31928257	REDAS	GREENAS	0.408698	1.40417	1.78061	0.00085	0.0173726
XLOC_009916	-	-	-	NC_027303.1:18843257-18844497	REDAS	GREENAS	0.537043	1.84298	1.77893	0.0024	0.0384512
XLOC_000369	LOC106595751	trim35	zinc-binding protein A33-like	NC_027300.1:26304782-26306666	REDAS	GREENAS	1.11058	3.7823	1.76795	0.0004	0.00954992
XLOC_056456	mtss1	mtss1	MTSS1, I-BAR domain containing	NC_027326.1:11081798-11129849	REDAS	GREENAS	0.265291	0.901319	1.76446	5e-05	0.00167621
XLOC_065634	-	-	-	NW_012351896.1:782-9798	REDAS	GREENAS	39.64	134.085	1.75812	5e-05	0.00167621
XLOC_007356	LOC106600948	syt2	synaptotagmin-2-like	NC_027302.1:52657937-52671218	REDAS	GREENAS	0.244304	0.820514	1.74785	0.00295	0.0448558
XLOC_031436	LOC106567101	-	WNT1-inducible-signaling pathway protein 2-like	NC_027312.1:36533344-36540665	REDAS	GREENAS	0.545201	1.81657	1.73636	0.00065	0.0140664
XLOC_007163	LOC106600482	-	uncharacterized LOC106600482	NC_027302.1:39461604-39462589	REDAS	GREENAS	3.0871	10.2854	1.73628	0.00185	0.0315505
XLOC_017110	LOC106608314	batf	basic leucine zipper transcriptional factor ATF-like	NC_027305.1:83086275-83096037	REDAS	GREENAS	0.204968	0.673847	1.71702	0.00305	0.0459806
XLOC_018162	-	-	-	NC_027306.1:6408155-6412804	REDAS	GREENAS	0.282215	0.925871	1.71402	0.0019	0.032209
XLOC_066448	LOC106594603	fam111a	protein FAM111A-like	NW_012353146.1:2762-5784	REDAS	GREENAS	1.15862	3.78179	1.70667	5e-05	0.00167621
XLOC_042116	LOC106575629	-	intermediate filament protein ON3-like	NC_027316.1:20562723-20572107	REDAS	GREENAS	0.865648	2.8137	1.70062	0.0023	0.0372347
XLOC_038913	pex11a	pex11a	peroxisomal biogenesis factor 11 alpha	NC_027315.1:25955892-25961469	REDAS	GREENAS	21.8913	70.9373	1.69619	5e-05	0.00167621
XLOC_065095	LOC106593783	-	uncharacterized LOC106593783	NW_012350969.1:818-12561	REDAS	GREENAS	5.04047	16.3065	1.69382	5e-05	0.00167621
XLOC_046085	LOC106579089	umod	alpha-tectorin-like	NC_027318.1:59510650-59566196	REDAS	GREENAS	7.33083	23.5431	1.68326	0.00285	0.0437127
XLOC_022886	nos2	nos2	nitric oxide synthase 2	NC_027308.1:121392630-121407938	REDAS	GREENAS	0.894657	2.85329	1.67322	5e-05	0.00167621
XLOC_051639	LOC106584658	ag2	uncharacterized protein C11orf96 homolog	NC_027322.1:41610956-41613128	REDAS	GREENAS	0.272165	0.86704	1.67162	0.0024	0.0384512
XLOC_071657	LOC106597471	trim47	tripartite motif-containing protein 47-like	NW_012365896.1:2640-3896	REDAS	GREENAS	0.966499	3.07884	1.67155	0.00335	0.0492975
XLOC_048164	LOC106581099	kirrel3	kin of IRRE-like protein 3	NC_027319.1:62283539-62633234	REDAS	GREENAS	0.188258	0.599164	1.67024	0.00075	0.0157375
XLOC_063132	LOC106592568	rpl27	60S ribosomal protein L27	NW_012348442.1:14259-16451	REDAS	GREENAS	2.18944	6.95543	1.66758	0.0034	0.0498234
XLOC_062588	LOC106592244	-	uncharacterized LOC106592244	NW_012347885.1:3301-17830	REDAS	GREENAS	7.25034	22.8506	1.65611	5e-05	0.00167621
XLOC_037019	LOC106572039	bgn	biglycan-like	NC_027314.1:75245059-75252621	REDAS	GREENAS	0.268986	0.845078	1.65155	0.00245	0.039053
XLOC_018120	LOC106608464	-	cytochrome P450 26B1-like	NC_027306.1:2272841-2317214	REDAS	GREENAS	0.275955	0.862635	1.64432	0.00065	0.0140664
XLOC_069427	LOC106596271	ccl20	C-C motif chemokine 20-like	NW_012359199.1:82-885	REDAS	GREENAS	4.73494	14.7912	1.64332	0.0004	0.00954992
XLOC_030552	LOC106565579	-	uncharacterized LOC106565579	NC_027311.1:56515200-56517691	REDAS	GREENAS	23.6578	73.6161	1.6377	5e-05	0.00167621
XLOC_010799	LOC106602224	-	uncharacterized LOC106602224	NC_027303.1:2668441-2670463	REDAS	GREENAS	15.0659	46.6409	1.63031	5e-05	0.00167621
XLOC_058967	LOC106590121	-	uncharacterized LOC106590121	NC_027328.1:10973932-10981418	REDAS	GREENAS	4.56751	14.1302	1.6293	5e-05	0.00167621
XLOC_052889	LOC106585878	ccl19	C-C motif chemokine 19-like	NC_027323.1:40996398-41020158	REDAS	GREENAS	8.32976	25.6374	1.6219	5e-05	0.00167621
XLOC_037457	LOC106570886	ccl4	C-C motif chemokine 4-like	NC_027314.1:3266866-3268902	REDAS	GREENAS	1.74651	5.36525	1.61917	0.00075	0.0157375
XLOC_040093	LOC106573680	tat	tyrosine aminotransferase-like	NC_027315.1:34077545-34088894	REDAS	GREENAS	0.86094	2.637	1.61491	0.00045	0.0105017
XLOC_031733	LOC106567727	zbtb16	zinc finger and BTB domain-containing protein 16-A-like	NC_027312.1:67427084-67550893	REDAS	GREENAS	0.580616	1.77099	1.6089	5e-05	0.00167621
XLOC_035116	LOC106568851	clec10a	C-type lectin domain family 10 member A-like	NC_027313.1:17287227-17427179	REDAS	GREENAS	0.661356	2.01246	1.60546	5e-05	0.00167621
XLOC_004197	rhbg	rhag	Rhesus blood group, B glycoprotein	NC_027301.1:23967076-23978545	REDAS	GREENAS	1.35674	4.1273	1.60506	0.0001	0.00306497
XLOC_022985	LOC106613249	ptx3	pentraxin-related protein PTX3-like	NC_027308.1:132914132-132999292	REDAS	GREENAS	6.47823	19.6395	1.60008	5e-05	0.00167621
XLOC_060087	LOC106591171	bax	apoptosis regulator BAX-like	NW_012343522.1:15367-49405	REDAS	GREENAS	0.132352	0.391915	1.56616	0.00285	0.0437127
XLOC_048982	LOC106582536	cd28	T-cell-specific surface glycoprotein CD28-like	NC_027320.1:55752192-55762792	REDAS	GREENAS	1.85308	5.46749	1.56095	0.00135	0.0248468
XLOC_058110	LOC106589386	ifit5	interferon-induced protein with tetratricopeptide repeats 5-like	NC_027327.1:6845702-6848880	REDAS	GREENAS	9.84429	29.0441	1.56088	0.0001	0.00306497
XLOC_060042	LOC106591145	muc	intestinal mucin-like protein	NW_012343492.1:46955-53651	REDAS	GREENAS	5.43211	15.9405	1.55311	5e-05	0.00167621
XLOC_037064	spdef	-	SAM pointed domain containing ETS transcription factor	NC_027314.1:79432805-79443004	REDAS	GREENAS	0.367312	1.07573	1.55024	0.00245	0.039053
XLOC_067373	LOC106595153	-	uncharacterized LOC106595153	NW_012354790.1:4240-9268	REDAS	GREENAS	3.93189	11.5102	1.54962	0.0005	0.0114231
XLOC_031555	LOC106567370	-	uncharacterized LOC106567370	NC_027312.1:44843569-44977465	REDAS	GREENAS	0.218662	0.638711	1.54646	0.0021	0.0347681
XLOC_028391	LOC106564393	-	uncharacterized LOC106564393	NC_027311.1:10059242-10075900	REDAS	GREENAS	1.14858	3.346	1.54258	0.0006	0.0132029
XLOC_057346	LOC106588791	-	uncharacterized LOC106588791	NC_027326.1:24388481-24391976	REDAS	GREENAS	19.2257	55.7721	1.53651	5e-05	0.00167621
XLOC_038766	LOC106573225	spon1	spondin-1-like	NC_027315.1:11329468-11481311	REDAS	GREENAS	0.240562	0.695918	1.53251	0.00225	0.036621
XLOC_022378	LOC106612193	rgcc	regulator of cell cycle RGCC-like	NC_027308.1:82740717-82745690	REDAS	GREENAS	3.17951	9.16752	1.52773	5e-05	0.00167621
XLOC_074808	-	-	-	NW_012381154.1:343-1668	REDAS	GREENAS	1.03078	2.9567	1.52025	0.0012	0.0227019
XLOC_018816	LOC106609653	parp11	poly [ADP-ribose] polymerase 11-like	NC_027306.1:50912507-50916657	REDAS	GREENAS	0.775361	2.2201	1.51768	0.0015	0.026916
XLOC_038101	LOC106571977	tkt	transketolase-like	NC_027314.1:62712688-62732856	REDAS	GREENAS	2.06343	5.88733	1.51257	0.0001	0.00306497
XLOC_032642	foxp3	foxp1	forkhead box P3	NC_027312.1:26633731-26677880	REDAS	GREENAS	1.0581	3.01807	1.51214	0.00045	0.0105017
XLOC_013260	LOC106606171	-	beta-microseminoprotein-like	NC_027304.1:79900686-79907255	REDAS	GREENAS	0.810097	2.30513	1.50868	0.00165	0.0289267
XLOC_058308	LOC106589254	il22ra2	interleukin-22 receptor subunit alpha-2-like	NC_027327.1:20019847-20024572	REDAS	GREENAS	0.637286	1.81266	1.5081	0.00285	0.0437127
XLOC_003400	LOC100534606	scarb1	SCARB1-like protein 2	NC_027300.1:137895190-137949851	REDAS	GREENAS	1.91659	5.39226	1.49235	5e-05	0.00167621
XLOC_040453	LOC106574371	plg	phospholipase A2 inhibitor 31 kDa subunit-like	NC_027315.1:65332455-65333715	REDAS	GREENAS	5.06876	14.2554	1.4918	0.0012	0.0227019
XLOC_028967	LOC106565343	slc6a12	sodium- and chloride-dependent GABA transporter 2-like	NC_027311.1:49673406-49714256	REDAS	GREENAS	1.34948	3.78698	1.48865	0.00075	0.0157375
XLOC_042910	otor	otor	otoraplin	NC_027317.1:17252533-17254042	REDAS	GREENAS	13.9217	38.9869	1.48565	5e-05	0.00167621
XLOC_056848	LOC106589094	kiaa1522	uncharacterized protein KIAA1522 homolog	NC_027326.1:39688952-39774528	REDAS	GREENAS	1.93052	5.35177	1.47103	0.00025	0.00653846
XLOC_023957	synm	synm	synemin	NC_027309.1:81069334-81112420	REDAS	GREENAS	0.497948	1.38031	1.47093	0.0012	0.0227019
XLOC_008565	LOC106600447	ccl4	C-C motif chemokine 4-like	NC_027302.1:36716584-36718042	REDAS	GREENAS	2.49528	6.88323	1.46388	0.00125	0.0234317
XLOC_023304	LOC106613754	cfd	mast cell protease 1A-like	NC_027309.1:19385410-19403396	REDAS	GREENAS	1.70094	4.67475	1.45856	0.00055	0.0123272
XLOC_045423	LOC106579759	gyg1	glycogenin-1-like	NC_027318.1:82157577-82187015	REDAS	GREENAS	9.00984	24.7333	1.45688	0.0001	0.00306497
XLOC_032758	LOC106567102	-	UDP-glucuronosyltransferase 2A2-like	NC_027312.1:36541060-36547595	REDAS	GREENAS	2.76038	7.57281	1.45596	0.0032	0.0476422
XLOC_050379	-	-	-	NC_027321.1:364093-375283	REDAS	GREENAS	0.387172	1.062	1.45574	0.00055	0.0123272
XLOC_018482	sh21a	sh2d1a	SH2 domain-containing protein 1A	NC_027306.1:29193063-29197262	REDAS	GREENAS	4.56644	12.4956	1.45228	0.0002	0.00544271
XLOC_044859	-	-	-	NC_027318.1:31559653-31561435	REDAS	GREENAS	0.858207	2.34661	1.45118	0.0015	0.026916
XLOC_038159	LOC106572214	pax7	paired box protein Pax-7-like	NC_027314.1:65913786-65978627	REDAS	GREENAS	0.420498	1.14924	1.45051	0.0012	0.0227019
XLOC_045013	LOC106578982	rbp4b	retinol-binding protein 4-B	NC_027318.1:46304220-46306362	REDAS	GREENAS	13.2995	36.1145	1.44121	5e-05	0.00167621
XLOC_031130	LOC106566665	prph	intermediate filament protein ON3-like	NC_027312.1:16645358-16650002	REDAS	GREENAS	3.09964	8.36275	1.43188	5e-05	0.00167621
XLOC_018990	LOC106609985	na	uncharacterized LOC106609985	NC_027307.1:3069907-3072125	REDAS	GREENAS	6.15836	16.5951	1.43014	5e-05	0.00167621
XLOC_035354	LOC106569490	sh2d1a	SH2 domain-containing protein 1A-like	NC_027313.1:35710749-35729233	REDAS	GREENAS	6.02487	16.1478	1.42233	5e-05	0.00167621
XLOC_047549	LOC106579929	hpd	4-hydroxyphenylpyruvate dioxygenase-like	NC_027319.1:19790593-19795649	REDAS	GREENAS	3.69585	9.8215	1.41004	0.00025	0.00653846
XLOC_012143	LOC106604176	-	uncharacterized LOC106604176	NC_027304.1:6279022-6279973	REDAS	GREENAS	2.64081	6.94716	1.39544	0.0027	0.0419911
XLOC_025306	nrg4	nrg4	Pro-neuregulin-4, membrane-bound isoform	NC_027309.1:83598741-83600768	REDAS	GREENAS	3.34302	8.79243	1.39511	0.0001	0.00306497
XLOC_020053	LOC106611031	entpd5	ectonucleoside triphosphate diphosphohydrolase 5-like	NC_027308.1:22830679-22843733	REDAS	GREENAS	1.22367	3.19283	1.38362	0.00035	0.00858457
XLOC_060439	LOC106591310	na	uncharacterized LOC106591310	NW_012343720.1:5876-45627	REDAS	GREENAS	1.88714	4.91525	1.38106	0.0023	0.0372347
XLOC_036030	LOC106570620	rtp3	receptor-transporting protein 3-like	NC_027313.1:84545757-84547774	REDAS	GREENAS	3.22562	8.36473	1.37474	0.00105	0.0204706
XLOC_059431	LOC106590812	fam84b	protein FAM84B-like	NW_012341966.1:9053-12385	REDAS	GREENAS	0.430775	1.11209	1.36827	0.0024	0.0384512
XLOC_047036	LOC106581198	rimbp2	RIMS-binding protein 2-like	NC_027319.1:57935112-57938451	REDAS	GREENAS	0.966152	2.48871	1.36508	0.00315	0.0470926
XLOC_043840	LOC106576986	ogfrl1	opioid growth factor receptor-like protein 1	NC_027317.1:16832622-16838546	REDAS	GREENAS	0.68352	1.75883	1.36356	0.0029	0.0442868
XLOC_052997	LOC106584911	aebp1	adipocyte enhancer-binding protein 1-like	NC_027323.1:2297351-2305847	REDAS	GREENAS	2.17183	5.57973	1.36128	5e-05	0.00167621
XLOC_052433	LOC106584939	aebp1	adipocyte enhancer-binding protein 1-like	NC_027323.1:7210014-7233145	REDAS	GREENAS	2.27967	5.84962	1.35952	5e-05	0.00167621
XLOC_054519	LOC106586714	-	uncharacterized LOC106586714	NC_027324.1:37941067-37978193	REDAS	GREENAS	3.32934	8.50624	1.35329	0.00015	0.00429515
XLOC_019332	LOC106610457	gvinp1	interferon-induced very large GTPase 1-like	NC_027307.1:23012997-23040062	REDAS	GREENAS	0.591836	1.5088	1.35013	0.00285	0.0437127
XLOC_005202	LOC106574162	nkd2l	protein naked cuticle homolog 2-like	NC_027301.1:4876426-4880172	REDAS	GREENAS	2.19876	5.60139	1.34909	0.001	0.0197087
XLOC_009468	LOC106601929	rnf213	E3 ubiquitin-protein ligase RNF213-like	NC_027302.1:86567295-86606932	REDAS	GREENAS	0.372468	0.939692	1.33507	0.00305	0.0459806
XLOC_044973	LOC106578890	clec4m	snaclec 1-like	NC_027318.1:42424070-42426849	REDAS	GREENAS	40.0266	100.441	1.32731	0.0026	0.0408177
XLOC_048294	LOC106581404	-	PCTP-like protein	NC_027319.1:74701511-74720984	REDAS	GREENAS	8.35829	20.9655	1.32674	0.001	0.0197087
XLOC_044419	LOC106577970	znf536	zinc finger protein 536-like	NC_027317.1:63070970-63140901	REDAS	GREENAS	0.280503	0.702277	1.32402	0.00095	0.0189427
XLOC_024885	ddah1	ddah1	dimethylarginine dimethylaminohydrolase 1	NC_027309.1:40514874-40662125	REDAS	GREENAS	1.02723	2.56936	1.32265	0.00025	0.00653846
XLOC_037856	LOC106571490	prss35	serine protease 23-like	NC_027314.1:38060138-38063299	REDAS	GREENAS	1.08804	2.71224	1.31775	0.00165	0.0289267
XLOC_017267	LOC106608493	muc2	mucin-2-like	NC_027306.1:3485173-3529981	REDAS	GREENAS	1.64348	4.08905	1.31501	0.0022	0.0360001
XLOC_068492	-	-	-	NW_012356894.1:3123-6365	REDAS	GREENAS	2.19353	5.38892	1.29674	0.0018	0.0308991
XLOC_039096	LOC106573878	gamt	guanidinoacetate N-methyltransferase	NC_027315.1:42597746-42605907	REDAS	GREENAS	9.95717	24.4338	1.29507	0.0001	0.00306497
XLOC_038864	lrrc17	lrrc17	leucine rich repeat containing 17	NC_027315.1:21743353-21779367	REDAS	GREENAS	3.48182	8.53369	1.29333	5e-05	0.00167621
XLOC_030538	LOC106565475	-	uncharacterized LOC106565475	NC_027311.1:55068173-55073157	REDAS	GREENAS	5.91574	14.4756	1.29099	0.0001	0.00306497
XLOC_048046	LOC106581008	postn	periostin-like	NC_027319.1:54709646-54748352	REDAS	GREENAS	43.0926	105.323	1.28931	0.00055	0.0123272
XLOC_022897	LOC106613067	rpl31	short neurotoxin 8-like	NC_027308.1:121872478-121874677	REDAS	GREENAS	43.2093	105.437	1.28697	5e-05	0.00167621
XLOC_067550	LOC106595276	zg16	zymogen granule membrane protein 16-like	NW_012355111.1:507-2771	REDAS	GREENAS	6.14274	14.9735	1.28546	0.00195	0.032853
XLOC_031628	LOC106567488	plac8l1	cornifelin homolog A-like	NC_027312.1:51886402-51902124	REDAS	GREENAS	3.02813	7.37858	1.28491	0.00095	0.0189427
XLOC_042156	LOC106575706	na	uncharacterized LOC106575706	NC_027316.1:23600165-23603709	REDAS	GREENAS	5.74351	13.9824	1.28361	0.00035	0.00858457
XLOC_008784	LOC106600939	-	uncharacterized LOC106600939	NC_027302.1:52854063-52871582	REDAS	GREENAS	14.021	33.8591	1.27195	0.00085	0.0173726
XLOC_032633	LOC106566838	bgn	biglycan-like	NC_027312.1:26295755-26302931	REDAS	GREENAS	17.0828	41.0717	1.2656	0.00085	0.0173726
XLOC_042834	LOC106576749	-	uncharacterized LOC106576749	NC_027317.1:10701988-10707449	REDAS	GREENAS	34.5348	82.9868	1.26483	0.00275	0.0425693
XLOC_059899	LOC106591057	-	uncharacterized LOC106591057	NW_012343388.1:2546-7137	REDAS	GREENAS	19.5718	47.0205	1.26452	0.0008	0.0165674
XLOC_047378	LOC106580191	rasef	ras and EF-hand domain-containing protein homolog	NC_027319.1:5515917-5552042	REDAS	GREENAS	2.20494	5.26631	1.25605	0.0032	0.0476422
XLOC_052648	LOC106585509	hpd	4-hydroxyphenylpyruvate dioxygenase-like	NC_027323.1:23596596-23603056	REDAS	GREENAS	3.47049	8.28801	1.25589	0.0002	0.00544271
XLOC_002088	lck	lck	lymphocyte-specific protein tyrosine kinase	NC_027300.1:20326642-20341938	REDAS	GREENAS	2.186	5.184	1.24577	0.0033	0.0487419
XLOC_057520	LOC106589108	heyl	hairy/enhancer-of-split related with YRPW motif-like protein	NC_027326.1:40268423-40276530	REDAS	GREENAS	1.55395	3.67077	1.24015	0.0014	0.0255409
XLOC_013590	LOC106604540	-	fibroblast growth factor-binding protein 2-like	NC_027304.1:24025968-24029077	REDAS	GREENAS	1.15458	2.72622	1.23953	0.0029	0.0442868
XLOC_053429	LOC106585784	traf1	TNF receptor-associated factor 1-like	NC_027323.1:32623472-32639008	REDAS	GREENAS	1.18767	2.80236	1.23851	0.00195	0.032853
XLOC_069801	-	-	-	NW_012360347.1:395-2475	REDAS	GREENAS	32.0247	75.0201	1.22809	5e-05	0.00167621
XLOC_040739	LOC106574882	col2a1	collagen alpha-1(II) chain-like	NC_027315.1:80196449-80203660	REDAS	GREENAS	2.96241	6.92939	1.22596	0.00035	0.00858457
XLOC_011135	LOC106602706	cnot10	uncharacterized LOC106602706	NC_027303.1:19765723-19772842	REDAS	GREENAS	13.6269	31.8035	1.22272	0.0002	0.00544271
XLOC_068493	-	-	-	NW_012356894.1:7976-8706	REDAS	GREENAS	23.3321	54.13	1.21411	0.00105	0.0204706
XLOC_016430	bglap	bglap	bone gamma-carboxyglutamate protein	NC_027305.1:31779745-31781518	REDAS	GREENAS	40.9315	94.826	1.21207	0.00295	0.0448558
XLOC_035695	LOC100194553	na	VHSV-induced protein-like	NC_027313.1:59522300-59526637	REDAS	GREENAS	12.8819	29.8318	1.21151	5e-05	0.00167621
XLOC_027791	LOC106563174	plac8l1	protein PLANT CADMIUM RESISTANCE 10-like	NC_027310.1:73034821-73038616	REDAS	GREENAS	5.41545	12.4282	1.19846	0.00095	0.0189427
XLOC_032383	LOC106566438	fam110a	protein FAM110A-like	NC_027312.1:7972072-7993192	REDAS	GREENAS	0.723485	1.65929	1.19753	0.0011	0.0212218
XLOC_021510	cmpk2	dtymk	cytidine/uridine monophosphate kinase 2	NC_027308.1:10594982-10606669	REDAS	GREENAS	3.62968	8.3228	1.19722	0.0009	0.0181706
XLOC_052862	hpgds	hpgds	hematopoietic prostaglandin D synthase	NC_027323.1:38505396-38516316	REDAS	GREENAS	7.678	17.53	1.19103	0.00045	0.0105017
XLOC_065598	-	-	-	NW_012351848.1:10890-12199	REDAS	GREENAS	4.21953	9.59919	1.18583	0.001	0.0197087
XLOC_054855	LOC106587183	gcsh	glycine cleavage system H protein, mitochondrial-like	NC_027325.1:19248558-19253739	REDAS	GREENAS	12.0517	27.3779	1.18377	0.00095	0.0189427
XLOC_022456	LOC106612300	gatd3a	ES1 protein homolog, mitochondrial-like	NC_027308.1:89028349-89031956	REDAS	GREENAS	14.6205	33.2015	1.18326	0.0001	0.00306497
XLOC_027332	LOC106562604	cuzd1	CUB and zona pellucida-like domain-containing protein 1	NC_027310.1:36696584-36713512	REDAS	GREENAS	6.41506	14.4396	1.1705	0.0009	0.0181706
XLOC_023720	LOC100136550	0	insulin-like growth factor II	NC_027309.1:56526143-56535098	REDAS	GREENAS	2.82522	6.33554	1.1651	0.00205	0.034129
XLOC_009012	mgp	mgp	matrix Gla protein	NC_027302.1:64664880-64671676	REDAS	GREENAS	10.1125	22.6563	1.16377	0.0006	0.0132029
XLOC_030918	LOC106566248	ogn	mimecan-like	NC_027311.1:90307310-90314606	REDAS	GREENAS	1.23233	2.75616	1.16127	0.00145	0.0262283
XLOC_026406	LOC106563137	arid5b	flocculation protein FLO11-like	NC_027310.1:60326661-60332975	REDAS	GREENAS	1.4794	3.30209	1.15837	0.00295	0.0448558
XLOC_041270	LOC106575739	f10	coagulation factor VII-like	NC_027316.1:24234649-24237762	REDAS	GREENAS	1.93146	4.30992	1.15797	0.00245	0.039053
XLOC_009531	LOC106602018	na	uncharacterized LOC106602018	NC_027302.1:89962845-89966991	REDAS	GREENAS	2.12387	4.72585	1.15388	0.0012	0.0227019
XLOC_050213	LOC106583653	rnf213	E3 ubiquitin-protein ligase RNF213-like	NC_027321.1:49891066-49951487	REDAS	GREENAS	1.36448	3.02961	1.15078	0.0024	0.0384512
XLOC_058285	LOC106589635	retsat	putative all-trans-retinol 13,14-reductase	NC_027327.1:18693605-18707501	REDAS	GREENAS	2.58919	5.74029	1.14862	0.0008	0.0165674
XLOC_018421	LOC106608986	ndrg2	protein NDRG2	NC_027306.1:24684254-24755327	REDAS	GREENAS	3.57243	7.82643	1.13145	0.00105	0.0204706
XLOC_004275	-	-	-	NC_027301.1:27781955-27795775	REDAS	GREENAS	4.91896	10.773	1.131	0.0003	0.00757889
XLOC_002771	LOC106613146	tmem150a	transmembrane protein 150A-like	NC_027300.1:89341566-89364564	REDAS	GREENAS	2.07854	4.5491	1.13001	0.00105	0.0204706
XLOC_039126	LOC106573933	-	tetraspanin-33-like	NC_027315.1:44588347-44593896	REDAS	GREENAS	7.93136	17.3419	1.12862	0.0006	0.0132029
XLOC_068576	LOC106595802	trim16	tripartite motif-containing protein 16-like	NW_012357115.1:1602-3144	REDAS	GREENAS	8.53163	18.6365	1.12724	0.00065	0.0140664
XLOC_023305	LOC106613755	cfd	complement factor D-like	NC_027309.1:19409786-19414543	REDAS	GREENAS	6.06338	13.24	1.12671	0.00155	0.0275821
XLOC_038761	ampd3	ampd3	adenosine monophosphate deaminase 3	NC_027315.1:10352944-10375232	REDAS	GREENAS	3.52228	7.68864	1.12622	0.00165	0.0289267
XLOC_046048	crp	crp	c-reactive protein, pentraxin-related	NC_027318.1:57275408-57297491	REDAS	GREENAS	5.24635	11.4355	1.12414	0.0029	0.0442868
XLOC_003818	LOC106574784	aste1	protein asteroid homolog 1-like	NC_027301.1:6265888-6272245	REDAS	GREENAS	2.72263	5.93302	1.12377	0.00045	0.0105017
XLOC_001439	LOC106565855	ccl19	C-C motif chemokine 19-like	NC_027300.1:122209794-122211056	REDAS	GREENAS	30.3906	65.8043	1.11456	0.0002	0.00544271
XLOC_009480	-	-	-	NC_027302.1:87312808-87313435	REDAS	GREENAS	78.7386	170.448	1.11419	0.00235	0.0378435
XLOC_007081	angl1	angptl1	Angiopoietin-related protein 1	NC_027302.1:34339868-34377777	REDAS	GREENAS	5.85604	12.6629	1.1126	0.001	0.0197087
XLOC_010396	ubc	-	ubiquitin C	NC_027303.1:51879759-51882295	REDAS	GREENAS	23.1236	49.923	1.11034	0.0001	0.00306497
XLOC_043006	LOC106577169	zcchc24	zinc finger CCHC domain-containing protein 24	NC_027317.1:26433471-26514051	REDAS	GREENAS	0.810513	1.74631	1.1074	0.00275	0.0425693
XLOC_052242	LOC106584644	map1b	microtubule-associated protein 1B-like	NC_027322.1:41929750-42007009	REDAS	GREENAS	0.377015	0.810563	1.1043	0.00315	0.0470926
XLOC_042578	LOC106576454	lum	lumican-like	NC_027316.1:49225295-49246700	REDAS	GREENAS	31.1262	66.9044	1.10397	0.00145	0.0262283
XLOC_005739	LOC106583450	-	uncharacterized LOC106583450	NC_027301.1:31095706-31104591	REDAS	GREENAS	158.591	340.861	1.10387	0.00095	0.0189427
XLOC_036715	LOC106571740	fermt1	fermitin family homolog 1-like	NC_027314.1:48968270-48987923	REDAS	GREENAS	9.83825	21.1125	1.10162	0.0007	0.0149087
XLOC_052057	LOC106584369	zap70	tyrosine-protein kinase ZAP-70-like	NC_027322.1:29332418-29340557	REDAS	GREENAS	4.82377	10.3041	1.09499	0.0003	0.00757889
XLOC_053393	LOC106585698	fscb	fibrous sheath CABYR-binding protein-like	NC_027323.1:30522484-30542457	REDAS	GREENAS	119.233	254.574	1.0943	0.00285	0.0437127
XLOC_035538	LOC106569795	col11a1	collagen alpha-1(XI) chain-like	NC_027313.1:48812300-48852291	REDAS	GREENAS	5.34472	11.4044	1.09341	0.00055	0.0123272
XLOC_044998	LOC106578962	ifit5	interferon-induced protein with tetratricopeptide repeats 5-like	NC_027318.1:45693743-45731846	REDAS	GREENAS	1.06952	2.28126	1.09287	0.00285	0.0437127
XLOC_041808	LOC106576675	fam111a	protein FAM111A-like	NC_027316.1:57619763-57627371	REDAS	GREENAS	1.71393	3.65496	1.09255	0.0025	0.0396513
XLOC_020371	LOC106611534	gstp1	glutathione S-transferase P-like	NC_027308.1:52340662-52343834	REDAS	GREENAS	91.301	194.598	1.09179	0.00245	0.039053
XLOC_004553	LOC106587400	lyg2	lysozyme G-like	NC_027301.1:47088182-47094020	REDAS	GREENAS	9.22369	19.5264	1.08201	0.00075	0.0157375
XLOC_000179	LOC106560797	ctsl	cathepsin L1-like	NC_027300.1:10068397-10074292	REDAS	GREENAS	6.76588	14.3067	1.08034	0.00055	0.0123272
XLOC_044871	LOC106578729	eif4g3	uncharacterized LOC106578729	NC_027318.1:32688935-32708434	REDAS	GREENAS	4.65464	9.82016	1.07708	0.00175	0.0302518
XLOC_012688	LOC106605178	cnfn	cornifelin-like	NC_027304.1:51113249-51115179	REDAS	GREENAS	23.1734	48.8597	1.07618	0.00245	0.039053
XLOC_017606	LOC106609044	-	alpha-(1,3)-fucosyltransferase 9-like	NC_027306.1:26306949-26334865	REDAS	GREENAS	3.5158	7.4049	1.07463	0.0034	0.0498234
XLOC_004908	LOC101448046	cfd	serine protease-like protein	NC_027301.1:66400231-66532278	REDAS	GREENAS	27.8181	58.5685	1.0741	0.0013	0.0241386
XLOC_058396	LOC106589838	-	inhibitor of apoptosis protein-like	NC_027327.1:28753366-28776000	REDAS	GREENAS	29.1013	60.6635	1.05975	0.00075	0.0157375
XLOC_025226	LOC106560895	-	uncharacterized LOC106560895	NC_027309.1:76600505-76607376	REDAS	GREENAS	11.0523	22.9375	1.05336	0.00135	0.0248468
XLOC_005765	LOC106583947	prss35	inactive serine protease 35-like	NC_027301.1:33786248-33869930	REDAS	GREENAS	7.09146	14.6125	1.04305	0.00055	0.0123272
XLOC_026520	LOC106563358	ccl19	C-C motif chemokine 19-like	NC_027310.1:71597208-71598608	REDAS	GREENAS	20.3923	41.6009	1.02859	0.0005	0.0114231
XLOC_033174	pedf	serpinf1	Pigment epithelium-derived factor	NC_027312.1:77137827-77191034	REDAS	GREENAS	11.1755	22.3589	1.00051	0.00135	0.0248468
XLOC_022807	gmfg	gmfg	glia maturation factor, gamma	NC_027308.1:115073202-115075059	REDAS	GREENAS	13.9415	27.8879	1.00025	0.00315	0.0470926
XLOC_000075	-	-	-	NC_027300.1:2430746-2432686	REDAS	GREENAS	25.6126	13.9466	-0.87694	0.0032	0.0476422
XLOC_036171	slc39a14	slc39a14	solute carrier family 39 member 14	NC_027314.1:1667650-1713080	REDAS	GREENAS	6.25046	3.12143	-1.00175	0.00115	0.0219623
XLOC_008563	LOC106600145	epha4	ephrin type-A receptor 4-like	NC_027302.1:36661553-36695016	REDAS	GREENAS	3.26389	1.62251	-1.00836	0.00275	0.0425693
XLOC_054514	fhod3	fhod3	formin homology 2 domain containing 3	NC_027324.1:37276862-37374985	REDAS	GREENAS	4.73005	2.33767	-1.01678	0.0006	0.0132029
XLOC_000548	crip1	crip1	cysteine-rich protein 1	NC_027300.1:39648346-39659389	REDAS	GREENAS	627.003	308.361	-1.02385	0.00275	0.0425693
XLOC_036096	tert	-	telomerase reverse transcriptase	NC_027313.1:88820611-88837552	REDAS	GREENAS	1.63876	0.804946	-1.02564	0.002	0.0334953
XLOC_025139	LOC106561041	-	cadherin EGF LAG seven-pass G-type receptor 1-like	NC_027309.1:67922414-68016837	REDAS	GREENAS	2.15295	1.04854	-1.03793	0.0026	0.0408177
XLOC_053102	arvcf	-	ARVCF, delta catenin family member	NC_027323.1:11512424-11676279	REDAS	GREENAS	0.517982	0.250112	-1.05033	5e-05	0.00167621
XLOC_045577	LOC106578491	cnn3	calponin-3-like	NC_027318.1:14036298-14055547	REDAS	GREENAS	52.2298	24.7291	-1.07866	0.00325	0.0481906
XLOC_051253	LOC106584009	pde4dip	myomegalin-like	NC_027322.1:6468570-6586881	REDAS	GREENAS	2.51363	1.18943	-1.0795	0.00115	0.0219623
XLOC_049417	LOC106582358	-	CLIP-associating protein 1-B-like	NC_027320.1:41277181-41422300	REDAS	GREENAS	0.771998	0.360564	-1.09834	0.0004	0.00954992
XLOC_058526	LOC106590044	svil	supervillin-like	NC_027328.1:3141662-3317737	REDAS	GREENAS	1.33779	0.620439	-1.10849	0.00115	0.0219623
XLOC_004696	LOC106590062	-	sphingosine 1-phosphate receptor 1-like	NC_027301.1:55830464-55845835	REDAS	GREENAS	7.6596	3.54303	-1.11229	0.0005	0.0114231
XLOC_004904	LOC106593274	dnm2	dynamin-2-like	NC_027301.1:66114071-66133488	REDAS	GREENAS	5.51624	2.54977	-1.11332	0.0006	0.0132029
XLOC_047919	LOC106580755	cyp2m1	cytochrome P450 2M1-like	NC_027319.1:46179364-46217958	REDAS	GREENAS	115.448	52.9264	-1.12519	0.00325	0.0481906
XLOC_057262	LOC106588628	ptpru	receptor-type tyrosine-protein phosphatase U-like	NC_027326.1:18921694-19202173	REDAS	GREENAS	2.63338	1.20702	-1.12546	0.0015	0.026916
XLOC_056108	-	-	-	NC_027325.1:44751760-44754417	REDAS	GREENAS	19.1063	8.60345	-1.15106	0.00015	0.00429515
XLOC_008370	tnn	tnn	tenascin N	NC_027302.1:22331257-22370426	REDAS	GREENAS	1.90418	0.852192	-1.15992	0.00305	0.0459806
XLOC_048274	LOC106581381	robo2	roundabout homolog 2-like	NC_027319.1:71987743-72648539	REDAS	GREENAS	0.624708	0.275133	-1.18305	0.0013	0.0241386
XLOC_064484	LOC106593421	tchh	trichohyalin-like	NW_012350123.1:4836-13776	REDAS	GREENAS	3.76218	1.64976	-1.18931	0.00335	0.0492975
XLOC_027282	LOC106562526	mfge8	lactadherin-like	NC_027310.1:33753763-33777802	REDAS	GREENAS	1.77667	0.778695	-1.19005	0.00275	0.0425693
XLOC_003977	LOC106577511	apoc1	apolipoprotein C-I-like	NC_027301.1:12345370-12352443	REDAS	GREENAS	118.062	51.6628	-1.19235	0.0014	0.0255409
XLOC_031837	LOC106567939	rpl7	class A basic helix-loop-helix protein 9-like	NC_027312.1:75673235-75675287	REDAS	GREENAS	4.32661	1.87315	-1.20777	0.00295	0.0448558
XLOC_029813	LOC106564197	fth1	ferritin, middle subunit-like	NC_027311.1:5834615-5837287	REDAS	GREENAS	767.975	331.117	-1.21372	0.00115	0.0219623
XLOC_047213	ctsc	ctsc	cathepsin C	NC_027319.1:75139481-75143795	REDAS	GREENAS	2.2215	0.955253	-1.21758	0.00255	0.0402473
XLOC_038436	LOC106572613	-	alpha-tocopherol transfer protein-like	NC_027314.1:87718157-87724272	REDAS	GREENAS	1.1576	0.49023	-1.23961	0.0018	0.0308991
XLOC_030633	LOC106565692	mdfi	myoD family inhibitor-like	NC_027311.1:61474736-61480802	REDAS	GREENAS	1.53723	0.648906	-1.24425	0.0006	0.0132029
XLOC_005219	LOC106574309	slc50a1	sugar transporter SWEET1-like	NC_027301.1:5433402-5476085	REDAS	GREENAS	2.32306	0.974054	-1.25395	0.0013	0.0241386
XLOC_021861	dusp23	dusp23	dual specificity phosphatase 23	NC_027308.1:41416775-41418661	REDAS	GREENAS	10.672	4.32599	-1.30273	0.00045	0.0105017
XLOC_031675	LOC106567556	tmem132e	transmembrane protein 132E-like	NC_027312.1:58795568-59196500	REDAS	GREENAS	0.765653	0.309929	-1.30475	0.0025	0.0396513
XLOC_003149	LOC106563802	lifr	leukemia inhibitory factor receptor-like	NC_027300.1:118407949-118417300	REDAS	GREENAS	4.8607	1.95855	-1.31138	0.0002	0.00544271
XLOC_056653	topaz1	-	testis and ovary specific PAZ domain containing 1	NC_027326.1:22647636-22663309	REDAS	GREENAS	0.523294	0.209997	-1.31725	0.00185	0.0315505
XLOC_041874	LOC106575240	-	matrix-remodeling-associated protein 5-like	NC_027316.1:7505399-7518784	REDAS	GREENAS	1.45852	0.58128	-1.3272	0.0012	0.0227019
XLOC_002320	LOC106602440	clmn	calmin-like	NC_027300.1:38263562-38306240	REDAS	GREENAS	6.76123	2.68539	-1.33215	5e-05	0.00167621
XLOC_018956	LOC106609889	nans	sialic acid synthase-like	NC_027307.1:566748-575090	REDAS	GREENAS	27.2582	10.6429	-1.3568	0.00025	0.00653846
XLOC_011326	LOC106602806	trim27	nuclear factor 7, ovary-like	NC_027303.1:27163022-27178885	REDAS	GREENAS	3.12175	1.2159	-1.36033	0.0011	0.0212218
XLOC_024764	LOC106560254	palld	palladin-like	NC_027309.1:30259341-30379147	REDAS	GREENAS	8.60377	3.34069	-1.36482	5e-05	0.00167621
XLOC_039788	LOC106573109	slc6a15	sodium-dependent neutral amino acid transporter B(0)AT2-like	NC_027315.1:6652990-6717343	REDAS	GREENAS	13.9714	5.4095	-1.36891	0.00015	0.00429515
XLOC_073147	LOC106598055	pabpc1	uncharacterized LOC106598055	NW_012372067.1:906-2750	REDAS	GREENAS	6.35386	2.45564	-1.37153	0.0028	0.0431446
XLOC_052162	LOC106584524	cald1	non-muscle caldesmon-like	NC_027322.1:36389407-36431494	REDAS	GREENAS	32.3746	12.2945	-1.39686	0.0006	0.0132029
XLOC_032953	ablim3	ablim3	actin binding LIM protein family member 3	NC_027312.1:50271958-50406071	REDAS	GREENAS	0.415464	0.157731	-1.39726	0.00325	0.0481906
XLOC_002201	LOC106599566	lbh	protein LBH-like	NC_027300.1:28286405-28316583	REDAS	GREENAS	26.9259	10.0456	-1.42243	5e-05	0.00167621
XLOC_025968	LOC106562315	sall1	sal-like protein 1	NC_027310.1:24165856-24180894	REDAS	GREENAS	0.528176	0.195997	-1.43019	0.0032	0.0476422
XLOC_015473	LOC106607974	-	uncharacterized LOC106607974	NC_027305.1:63980022-63985643	REDAS	GREENAS	2.08033	0.750006	-1.47183	0.00025	0.00653846
XLOC_031065	LOC106566486	sulf2	extracellular sulfatase Sulf-2-like	NC_027312.1:9088465-9331004	REDAS	GREENAS	1.48638	0.531959	-1.48242	5e-05	0.00167621
XLOC_011964	LOC106603916	hbegf	proheparin-binding EGF-like growth factor	NC_027303.1:74565284-74567962	REDAS	GREENAS	2.32356	0.829798	-1.48551	0.0032	0.0476422
XLOC_025112	LOC106561100	hapln3	hyaluronan and proteoglycan link protein 3-like	NC_027309.1:65752884-65770966	REDAS	GREENAS	2.47273	0.877114	-1.49527	0.00165	0.0289267
XLOC_033929	LOC106569169	dsg1	cadherin-4-like	NC_027313.1:28310112-28337952	REDAS	GREENAS	21.8674	7.61487	-1.52189	0.00215	0.0353845
XLOC_049934	LOC106583154	mustn1	musculoskeletal embryonic nuclear protein 1-like	NC_027321.1:28778846-28781051	REDAS	GREENAS	241.11	83.8672	-1.52351	5e-05	0.00167621
XLOC_051906	LOC106584181	ptprf	receptor-type tyrosine-protein phosphatase F-like	NC_027322.1:14974815-15401409	REDAS	GREENAS	3.33256	1.15161	-1.53298	5e-05	0.00167621
XLOC_031621	LOC106567452	-	homeobox protein MSX-2-like	NC_027312.1:51491310-51495176	REDAS	GREENAS	3.9627	1.36869	-1.53369	0.0006	0.0132029
XLOC_055089	LOC106587720	edil3	EGF-like repeat and discoidin I-like domain-containing protein 3	NC_027325.1:34564451-34575881	REDAS	GREENAS	5.34544	1.84381	-1.53562	5e-05	0.00167621
XLOC_050589	LOC106582936	itih3	inter-alpha-trypsin inhibitor heavy chain H3-like	NC_027321.1:17550701-17562149	REDAS	GREENAS	1.6845	0.580895	-1.53597	0.00215	0.0353845
XLOC_018703	LOC106609519	-	anoctamin-4-like	NC_027306.1:45813385-45859124	REDAS	GREENAS	0.974192	0.332266	-1.55187	0.00315	0.0470926
XLOC_054372	LOC106586459	nefh	neurofilament heavy polypeptide-like	NC_027324.1:26369307-26373317	REDAS	GREENAS	11.5598	3.93974	-1.55295	5e-05	0.00167621
XLOC_012478	LOC106604742	zic3	zinc finger protein ZIC 3-like	NC_027304.1:33603986-33758230	REDAS	GREENAS	1.54061	0.524085	-1.55562	0.00105	0.0204706
XLOC_015665	LOC106608279	vrtn	vertnin-like	NC_027305.1:82012780-82024996	REDAS	GREENAS	1.18289	0.401657	-1.55828	0.0017	0.0295917
XLOC_006857	LOC106599098	-	prostaglandin G/H synthase 2-like	NC_027302.1:14957763-14964323	REDAS	GREENAS	3.75701	1.27176	-1.56276	0.00155	0.0275821
XLOC_020911	fosb	fosb	FosB proto-oncogene, AP-1 transcription factor subunit	NC_027308.1:99390561-99454546	REDAS	GREENAS	3.19962	1.07477	-1.57388	0.0001	0.00306497
XLOC_025371	-	-	-	NC_027309.1:88613325-88618992	REDAS	GREENAS	1.46245	0.487452	-1.58506	0.0003	0.00757889
XLOC_090584	LOC106600115	fth1	ferritin, middle subunit-like	NW_012553985.1:381-1112	REDAS	GREENAS	84.8842	28.1643	-1.59163	5e-05	0.00167621
XLOC_049430	LOC106582339	tnfaip6	tumor necrosis factor-inducible gene 6 protein-like	NC_027320.1:42656996-42678069	REDAS	GREENAS	1.30661	0.431148	-1.59957	0.0001	0.00306497
XLOC_038340	LOC106572388	dvl1	segment polarity protein dishevelled homolog DVL-1-like	NC_027314.1:81519816-81559080	REDAS	GREENAS	40.8447	13.4072	-1.60714	5e-05	0.00167621
XLOC_068016	LOC106595519	-	vacuolar protein sorting-associated protein 8 homolog	NW_012356068.1:3379-7744	REDAS	GREENAS	3.8401	1.25252	-1.61632	0.00305	0.0459806
XLOC_048620	LOC106581931	tfpi	kunitz-type serine protease inhibitor bitisilin-3-like	NC_027320.1:21414943-21460208	REDAS	GREENAS	6.40762	2.07046	-1.62984	5e-05	0.00167621
XLOC_067216	-	-	-	NW_012354427.1:5992-6301	REDAS	GREENAS	49.286	15.8253	-1.63894	0.00195	0.032853
XLOC_041529	LOC106576192	pfkfb3	6-phosphofructo-2-kinase/fructose-2,6-bisphosphatase 3-like	NC_027316.1:41821897-41831499	REDAS	GREENAS	1.02426	0.328408	-1.64102	0.0011	0.0212218
XLOC_014196	LOC106605607	plaur	urokinase plasminogen activator surface receptor-like	NC_027304.1:66983787-66987613	REDAS	GREENAS	14.2562	4.54521	-1.64918	5e-05	0.00167621
XLOC_011095	LOC106602558	nlrc3	NACHT, LRR and PYD domains-containing protein 3-like	NC_027303.1:17154632-17177368	REDAS	GREENAS	3.86804	1.22239	-1.6619	5e-05	0.00167621
XLOC_040686	LOC106574791	fn1	fibronectin-like	NC_027315.1:78261100-78266082	REDAS	GREENAS	15.3305	4.80938	-1.67248	5e-05	0.00167621
XLOC_015710	aldh8a1	aldh8a1	aldehyde dehydrogenase 8 family member A1	NC_027305.1:85364801-85388497	REDAS	GREENAS	1.21111	0.377104	-1.68329	0.00305	0.0459806
XLOC_052611	LOC106585585	-	stanniocalcin-like	NC_027323.1:20215969-20223750	REDAS	GREENAS	0.551896	0.171694	-1.68455	0.003	0.0454174
XLOC_005146	LOC106573570	-	tubulin polymerization-promoting protein-like	NC_027301.1:2395753-2415636	REDAS	GREENAS	0.860296	0.26698	-1.6881	0.00215	0.0353845
XLOC_045760	unc5b	unc5b	unc-5 netrin receptor B	NC_027318.1:37305452-37463098	REDAS	GREENAS	1.68148	0.521571	-1.6888	0.00025	0.00653846
XLOC_014733	LOC106606636	-	uncharacterized LOC106606636	NC_027305.1:16532689-16539428	REDAS	GREENAS	2.69859	0.836087	-1.69048	0.00075	0.0157375
XLOC_045060	LOC106579328	etv4	ETS translocation variant 4-like	NC_027318.1:50014293-50045703	REDAS	GREENAS	11.1447	3.43858	-1.69648	5e-05	0.00167621
XLOC_014629	LOC106606418	timp2	metalloproteinase inhibitor 2-like	NC_027305.1:8392461-8397793	REDAS	GREENAS	133.007	40.2665	-1.72385	5e-05	0.00167621
XLOC_055665	LOC106587327	crispld2	cysteine-rich secretory protein LCCL domain-containing 2-like	NC_027325.1:20400683-20423992	REDAS	GREENAS	1.32668	0.395628	-1.7456	0.00235	0.0378435
XLOC_021256	LOC106613110	mmp13	collagenase 3-like	NC_027308.1:122698275-122701924	REDAS	GREENAS	2.84727	0.836789	-1.76664	0.00155	0.0275821
XLOC_038779	LOC106573203	cyp2f5	cytochrome P450 2F2-like	NC_027315.1:12527248-12534686	REDAS	GREENAS	0.699693	0.203849	-1.77922	0.00155	0.0275821
XLOC_014078	LOC106605411	trio	triple functional domain protein-like	NC_027304.1:60499683-60632791	REDAS	GREENAS	0.934931	0.27169	-1.7829	5e-05	0.00167621
XLOC_048510	LOC106581733	-	uncharacterized LOC106581733	NC_027320.1:11869033-11871254	REDAS	GREENAS	195.942	56.4478	-1.79544	5e-05	0.00167621
XLOC_035853	-	-	-	NC_027313.1:71411517-71418603	REDAS	GREENAS	0.602128	0.172529	-1.80323	0.003	0.0454174
XLOC_007342	LOC106600764	fth1	ferritin, middle subunit-like	NC_027302.1:52231579-52233635	REDAS	GREENAS	354.042	100.434	-1.81768	5e-05	0.00167621
XLOC_043940	LOC106577171	mal	myelin and lymphocyte protein-like	NC_027317.1:26214338-26249073	REDAS	GREENAS	3.17579	0.880409	-1.85087	0.0012	0.0227019
XLOC_053065	LOC100380751	tnc	tenascin	NC_027323.1:8415743-8529517	REDAS	GREENAS	12.1073	3.3537	-1.85205	5e-05	0.00167621
XLOC_015608	LOC106608163	thbs1	thrombospondin-1-like	NC_027305.1:75999693-76017576	REDAS	GREENAS	13.2256	3.64638	-1.8588	5e-05	0.00167621
XLOC_048424	-	-	-	NC_027319.1:84337213-84341077	REDAS	GREENAS	0.967429	0.265901	-1.86326	0.00205	0.034129
XLOC_053180	LOC106585259	ank1	ankyrin-1-like	NC_027323.1:16884837-17070760	REDAS	GREENAS	1.17016	0.319152	-1.87439	5e-05	0.00167621
XLOC_017156	iyd	iyd	iodotyrosine deiodinase	NC_027305.1:85937546-85950765	REDAS	GREENAS	4.71113	1.28144	-1.87831	0.00045	0.0105017
XLOC_005759	LOC106583774	-	growth/differentiation factor 6-A-like	NC_027301.1:33295597-33302981	REDAS	GREENAS	1.73597	0.46051	-1.91444	0.001	0.0197087
XLOC_024002	LOC106561185	ccdc79	uncharacterized LOC106561185	NC_027309.1:84690460-84711602	REDAS	GREENAS	2.17554	0.572926	-1.92495	5e-05	0.00167621
XLOC_032118	LOC106568399	itga2	integrin alpha-2-like	NC_027312.1:95314034-95350444	REDAS	GREENAS	4.2368	1.11389	-1.92737	5e-05	0.00167621
XLOC_066735	LOC106594767	nans	sialic acid synthase-like	NW_012353607.1:1007-7460	REDAS	GREENAS	9.70728	2.55173	-1.92759	0.00025	0.00653846
XLOC_021239	LOC106613054	bhlha9	class A basic helix-loop-helix protein 9-like	NC_027308.1:121618617-121620621	REDAS	GREENAS	13.1832	3.43789	-1.93911	5e-05	0.00167621
XLOC_006973	LOC106599337	dlgap1	disks large-associated protein 1-like	NC_027302.1:24430347-24594736	REDAS	GREENAS	1.41526	0.366334	-1.94984	5e-05	0.00167621
XLOC_046460	LOC106580072	hp55	hibernation-specific plasma protein HP-55-like	NC_027319.1:14620143-14624540	REDAS	GREENAS	1.552	0.393443	-1.97991	5e-05	0.00167621
XLOC_003130	LOC106563568	fgf10	fibroblast growth factor 10-like	NC_027300.1:117720164-117738677	REDAS	GREENAS	0.683331	0.171631	-1.99328	0.0033	0.0487419
XLOC_034258	hhatl	hhat	hedgehog acyltransferase like	NC_027313.1:49261733-49293528	REDAS	GREENAS	1.09579	0.272179	-2.00935	0.00205	0.034129
XLOC_015681	LOC106608294	fos	proto-oncogene c-Fos-like	NC_027305.1:83155438-83158920	REDAS	GREENAS	7.66546	1.89352	-2.0173	0.0002	0.00544271
XLOC_023871	LOC106560968	adamts20	A disintegrin and metalloproteinase with thrombospondin motifs 20-like	NC_027309.1:74205591-74335312	REDAS	GREENAS	1.34686	0.329859	-2.02968	0.00015	0.00429515
XLOC_058346	nrxn1	nrxn1	neurexin 1	NC_027327.1:23267935-23776362	REDAS	GREENAS	0.435575	0.106482	-2.03231	5e-05	0.00167621
XLOC_036622	klc1	klc1	kinesin light chain 1	NC_027314.1:40089229-40113572	REDAS	GREENAS	1.29138	0.3139	-2.04053	5e-05	0.00167621
XLOC_045952	LOC106579284	-	uncharacterized LOC106579284	NC_027318.1:51341603-51421471	REDAS	GREENAS	0.683573	0.16245	-2.0731	0.0001	0.00306497
XLOC_039694	LOC106575021	-	uncharacterized LOC106575021	NC_027315.1:86711700-86823776	REDAS	GREENAS	0.565566	0.132557	-2.09308	5e-05	0.00167621
XLOC_027096	LOC106562247	-	creatine kinase U-type, mitochondrial-like	NC_027310.1:21457567-21466216	REDAS	GREENAS	2.72965	0.634176	-2.10576	0.0003	0.00757889
XLOC_059151	LOC106590496	prg4	proteoglycan 4-like	NC_027328.1:26943986-26950636	REDAS	GREENAS	48.6525	11.2606	-2.11124	5e-05	0.00167621
XLOC_022250	LOC106611978	fgfr1	fibroblast growth factor receptor-like 1	NC_027308.1:71588010-71640365	REDAS	GREENAS	168.769	38.9539	-2.11521	0.0001	0.00306497
XLOC_058495	LOC106589985	capn2	calpain-2 catalytic subunit-like	NC_027327.1:37947920-37974487	REDAS	GREENAS	8.20779	1.88706	-2.12085	5e-05	0.00167621
XLOC_057973	-	-	-	NC_027327.1:35744175-35750328	REDAS	GREENAS	0.392461	0.0898474	-2.127	0.0005	0.0114231
XLOC_043450	-	-	-	NC_027317.1:61538200-61542884	REDAS	GREENAS	0.417625	0.0949208	-2.13741	0.0002	0.00544271
XLOC_020654	LOC106612029	muc5ac	mucin-5AC-like	NC_027308.1:75441860-75501811	REDAS	GREENAS	0.969624	0.21964	-2.14228	0.00175	0.0302518
XLOC_039012	LOC106573635	slc7a5	large neutral amino acids transporter small subunit 1-like	NC_027315.1:35024739-35051113	REDAS	GREENAS	9.25759	2.00632	-2.20608	5e-05	0.00167621
XLOC_056774	LOC106588966	sdrf	serine-aspartate repeat-containing protein F-like	NC_027326.1:32486364-32498767	REDAS	GREENAS	6.577	1.35376	-2.28046	5e-05	0.00167621
XLOC_051642	LOC106584654	ckmt2	creatine kinase S-type, mitochondrial	NC_027322.1:41667063-41678846	REDAS	GREENAS	1.93337	0.397191	-2.28321	0.0002	0.00544271
XLOC_035220	tbb2a	tubb2a	Tubulin beta-2A chain	NC_027313.1:28343098-28352283	REDAS	GREENAS	8.10848	1.63026	-2.31433	5e-05	0.00167621
XLOC_051881	LOC106584065	rhpn1	rhophilin-1-like	NC_027322.1:11788175-11850704	REDAS	GREENAS	1.68224	0.338179	-2.31452	5e-05	0.00167621
XLOC_022280	pdlim3	pdlim3	PDZ and LIM domain 3	NC_027308.1:75076987-75097067	REDAS	GREENAS	16.7467	3.34278	-2.32476	5e-05	0.00167621
XLOC_041233	LOC106575671	-	uncharacterized LOC106575671	NC_027316.1:22479857-22487235	REDAS	GREENAS	8.09505	1.5974	-2.34131	5e-05	0.00167621
XLOC_005602	LOC106581121	eh28_00052	fucolectin-6-like	NC_027301.1:23013448-23037827	REDAS	GREENAS	0.444648	0.0857351	-2.37471	0.00105	0.0204706
XLOC_069221	LOC106596145	fth1	ferritin, middle subunit-like	NW_012358577.1:3667-6605	REDAS	GREENAS	3.02089	0.581423	-2.37731	0.00035	0.00858457
XLOC_007794	LOC106601678	ig	Ig mu chain C region membrane-bound form-like	NC_027302.1:77635063-77654415	REDAS	GREENAS	16.4161	2.95108	-2.4758	0.00035	0.00858457
XLOC_028281	LOC106564213	-	uncharacterized LOC106564213	NC_027311.1:6270652-6279414	REDAS	GREENAS	0.865708	0.15479	-2.48357	0.0007	0.0149087
XLOC_072611	-	-	-	NW_012369575.1:0-3293	REDAS	GREENAS	3.95485	0.699454	-2.49932	0.00025	0.00653846
XLOC_067778	LOC106595400	nlrc3	protein NLRC3-like	NW_012355555.1:2115-4346	REDAS	GREENAS	2.07541	0.362608	-2.51691	5e-05	0.00167621
XLOC_012648	LOC106605054	-	growth/differentiation factor 6-A-like	NC_027304.1:47517987-47525122	REDAS	GREENAS	0.551884	0.0954659	-2.53131	0.00305	0.0459806
XLOC_035327	LOC106569365	c3	complement C3-like	NC_027313.1:34359716-34416007	REDAS	GREENAS	1.63542	0.273671	-2.57915	0.001	0.0197087
XLOC_045505	c8g	c8g	complement C8 gamma chain	NC_027318.1:8409107-8415971	REDAS	GREENAS	3.67263	0.606689	-2.59779	0.0003	0.00757889
XLOC_044329	-	-	-	NC_027317.1:57928451-57929363	REDAS	GREENAS	2.74703	0.451756	-2.60426	0.0012	0.0227019
XLOC_009492	LOC106601958	act3	actin, non-muscle 6.2	NC_027302.1:87651962-87656576	REDAS	GREENAS	8.77816	1.42638	-2.62156	5e-05	0.00167621
XLOC_050246	LOC106583715	tgm2	protein-glutamine gamma-glutamyltransferase 2-like	NC_027321.1:53749743-53781561	REDAS	GREENAS	244.913	37.4638	-2.7087	0.0001	0.00306497
XLOC_023107	LOC106613445	-	uncharacterized LOC106613445	NC_027309.1:4143596-4154855	REDAS	GREENAS	1.56719	0.239689	-2.70894	5e-05	0.00167621
XLOC_047127	LOC106581275	wscd1	WSC domain-containing protein 1-like	NC_027319.1:66210276-66221887	REDAS	GREENAS	1.06953	0.158507	-2.75435	5e-05	0.00167621
XLOC_040023	LOC106573536	fn1	fibronectin-like	NC_027315.1:27878829-27886855	REDAS	GREENAS	0.94767	0.138777	-2.77162	0.0018	0.0308991
XLOC_059178	LOC106590538	lcn15	lipocalin-like	NC_027328.1:27778534-27780617	REDAS	GREENAS	43.9699	6.26741	-2.81058	5e-05	0.00167621
XLOC_033995	LOC106569415	myoc	myocilin-like	NC_027313.1:33488397-33492402	REDAS	GREENAS	45.2864	6.40099	-2.82271	5e-05	0.00167621
XLOC_022859	LOC106612961	ilvbl	acetolactate synthase-like protein	NC_027308.1:119111088-119118706	REDAS	GREENAS	30.8387	3.91478	-2.97774	5e-05	0.00167621
XLOC_003978	LOC106577517	-	uncharacterized LOC106577517	NC_027301.1:12357757-12360758	REDAS	GREENAS	29.4193	3.51912	-3.06348	5e-05	0.00167621
XLOC_037104	LOC106572453	-	sterile alpha motif domain-containing protein 10-like	NC_027314.1:82341984-82395611	REDAS	GREENAS	1.88336	0.221833	-3.08576	0.0008	0.0165674
XLOC_049135	LOC106581724	-	glucagon-2-like	NC_027320.1:14957785-14966350	REDAS	GREENAS	9.03164	1.01791	-3.14938	5e-05	0.00167621
XLOC_065441	LOC106594007	s100a4	ictacalcin-like	NW_012351540.1:1346-4104	REDAS	GREENAS	110.765	11.2683	-3.29716	5e-05	0.00167621
XLOC_004441	LOC106586139	c3	complement C3-like	NC_027301.1:41460026-41513106	REDAS	GREENAS	0.58719	0.055635	-3.39976	5e-05	0.00167621
XLOC_044397	LOC106577980	samd9	sterile alpha motif domain-containing protein 9-like	NC_027317.1:62202930-62328357	REDAS	GREENAS	0.750769	0.0696098	-3.43101	5e-05	0.00167621
XLOC_047920	LOC106580756	-	cytochrome P450 2M1	NC_027319.1:46218531-46243544	REDAS	GREENAS	0.951844	0.076911	-3.62946	5e-05	0.00167621
XLOC_071200	LOC106597223	tgm3	protein-glutamine gamma-glutamyltransferase E-like	NW_012364299.1:255-5572	REDAS	GREENAS	174.336	13.201	-3.72316	0.0002	0.00544271
XLOC_073254	LOC106598092	tgm2	protein-glutamine gamma-glutamyltransferase 2-like	NW_012372595.1:113-4048	REDAS	GREENAS	22.0075	1.58585	-3.79467	5e-05	0.00167621
XLOC_014211	LOC106605687	myoz2	uncharacterized LOC106605687	NC_027304.1:67841955-67845089	REDAS	GREENAS	43.0485	3.00319	-3.8414	5e-05	0.00167621
XLOC_015383	LOC106607797	-	plasminogen-like	NC_027305.1:58239893-58252103	REDAS	GREENAS	1.1166	0.0753919	-3.88855	0.00035	0.00858457
XLOC_004471	LOC106585643	apoh	beta-2-glycoprotein 1-like	NC_027301.1:43192534-43198270	REDAS	GREENAS	2.66766	0.104235	-4.67767	0.0034	0.0498234
XLOC_020985	apoa1	apoa1	apolipoprotein A-I	NC_027308.1:104952166-104954442	REDAS	GREENAS	3.97751	0.139246	-4.83616	0.0011	0.0212218
XLOC_024972	cp	cp	ceruloplasmin	NC_027309.1:48682338-48708472	REDAS	GREENAS	0.959188	0.0327504	-4.87223	0.00055	0.0123272
XLOC_072409	LOC106597775	tgm2	protein-glutamine gamma-glutamyltransferase 2-like	NW_012368642.1:246-1445	REDAS	GREENAS	33.0175	0.956433	-5.10942	5e-05	0.00167621
XLOC_034719	LOC106570622	cd163	CD5 antigen-like	NC_027313.1:84724483-84745619	REDAS	GREENAS	1.15012	0.0304332	-5.24	0.0017	0.0295917
XLOC_074546	-	-	-	NW_012379724.1:0-3517	REDAS	GREENAS	8.69762	0.216454	-5.32849	5e-05	0.00167621
XLOC_074663	LOC106598550	tgm2	protein-glutamine gamma-glutamyltransferase 2-like	NW_012380297.1:284-2889	REDAS	GREENAS	30.9758	0.705597	-5.45615	5e-05	0.00167621
XLOC_046906	LOC100136573	apoa1	apolipoprotein A-I	NC_027319.1:49149150-49151678	REDAS	GREENAS	23.1602	0.497087	-5.54201	0.00105	0.0204706
XLOC_048410	thrsp	mid1ip1a	thyroid hormone responsive	NC_027319.1:82916883-82917629	REDAS	GREENAS	13.6533	0.261838	-5.70443	0.00105	0.0204706
XLOC_006886	trf	tf2	transferrin	NC_027302.1:17218634-17226358	REDAS	GREENAS	18.7817	0.354661	-5.72674	5e-05	0.00167621
XLOC_043586	LOC106578169	fga	fibrinogen alpha chain-like	NC_027317.1:68947747-68953453	REDAS	GREENAS	7.50505	0.135893	-5.78732	5e-05	0.00167621
XLOC_015573	LOC106608112	serpina1	alpha-1-antitrypsin homolog	NC_027305.1:73190353-73193026	REDAS	GREENAS	8.5777	0.138545	-5.95216	5e-05	0.00167621
XLOC_011091	LOC106602564	fgg	fibrinogen gamma chain-like	NC_027303.1:16886375-16892252	REDAS	GREENAS	5.86599	0.0927825	-5.98238	0.00025	0.00653846
XLOC_044025	LOC100136922	alb1	serum albumin 2	NC_027317.1:33372567-33390421	REDAS	GREENAS	6.029	0.0935166	-6.01055	0.0001	0.00306497
XLOC_012290	LOC106604501	drosha	ribonuclease-like 3	NC_027304.1:18119382-18121322	REDAS	GREENAS	19.1075	0.294735	-6.01857	0.0006	0.0132029
XLOC_054617	LOC106586883	hpx	hemopexin-like	NC_027324.1:47533369-47543269	REDAS	GREENAS	6.3992	0.0892365	-6.16411	0.0001	0.00306497
XLOC_020372	-	-	-	NC_027308.1:52346742-52348532	REDAS	GREENAS	7.93444	0.110525	-6.16568	0.00015	0.00429515
XLOC_014210	LOC106605686	apoc2	apolipoprotein C-II-like	NC_027304.1:67829265-67831358	REDAS	GREENAS	10.7059	0.147498	-6.18157	0.0006	0.0132029
XLOC_023646	LOC106560589	hrg	histidine-rich glycoprotein-like	NC_027309.1:48629067-48633188	REDAS	GREENAS	6.10864	0.0828235	-6.20467	0.00025	0.00653846
XLOC_044532	LOC106578170	fgb	fibrinogen beta chain-like	NC_027317.1:68966671-68974729	REDAS	GREENAS	8.82383	0.113148	-6.28512	5e-05	0.00167621
XLOC_015355	LOC106607754	leg1	protein LEG1 homolog	NC_027305.1:55536647-55540662	REDAS	GREENAS	9.47171	0.0990232	-6.57971	0.00245	0.039053
XLOC_004283	LOC106582922	fabp10a	fatty acid-binding protein 10-A, liver basic	NC_027301.1:28354667-28356025	REDAS	GREENAS	42.155	0.252687	-7.38221	0.0019	0.032209

## Sheet: T2 1%FAω6 vs 0.3%FA pre
Sub table T2. Differentailly expressed genes after 28 days feeding peroid between 0.3% FA (coded as REDAS) and 1.0% FAω6 (coded as YELLOWAS).
gene_id	gene	gene_symbol	name	locus	sample_1	sample_2	value_1	value_2	log2_fold_change	p_value	q_value
XLOC_060439	LOC106591310	na	uncharacterized LOC106591310	NW_012343720.1:5876-45627	REDAS	YELLOWAS	1.88714	60.7656	5.00898	5e-05	0.00167621
XLOC_055631	LOC106587238	igdcc3	immunoglobulin superfamily DCC subclass member 3-like	NC_027325.1:16532060-16640695	REDAS	YELLOWAS	0.018823	0.543031	4.85047	5e-05	0.00167621
XLOC_040131	LOC106573613	adamts20	A disintegrin and metalloproteinase with thrombospondin motifs 20-like	NC_027315.1:36847259-36992772	REDAS	YELLOWAS	0.0862287	1.95094	4.49986	5e-05	0.00167621
XLOC_004556	LOC106588483	-	uncharacterized LOC106588483	NC_027301.1:47174464-47271239	REDAS	YELLOWAS	4.79092	84.2306	4.13597	0.0016	0.0282586
XLOC_028596	LOC106564722	-	uncharacterized LOC106564722	NC_027311.1:21937607-21943278	REDAS	YELLOWAS	18.9679	277.961	3.87325	5e-05	0.00167621
XLOC_005953	LOC106588495	-	uncharacterized LOC106588495	NC_027301.1:47174464-47271239	REDAS	YELLOWAS	13.8016	193.415	3.8088	5e-05	0.00167621
XLOC_015914	-	-	-	NC_027305.1:9670899-9673276	REDAS	YELLOWAS	0.236044	3.17007	3.74739	5e-05	0.00167621
XLOC_016541	LOC106607322	-	uncharacterized LOC106607322	NC_027305.1:36755762-36899212	REDAS	YELLOWAS	11.4568	111.891	3.28781	5e-05	0.00167621
XLOC_049956	LOC106583179	pgis	prostacyclin synthase-like	NC_027321.1:30844976-30858967	REDAS	YELLOWAS	0.791116	6.84928	3.11399	5e-05	0.00167621
XLOC_001006	LOC106611194	mvp	major vault protein-like	NC_027300.1:87748649-87912657	REDAS	YELLOWAS	0.531092	3.28044	2.62685	5e-05	0.00167621
XLOC_050176	tgm2	tgm2	transglutaminase 2, C polypeptide	NC_027321.1:46726966-46756907	REDAS	YELLOWAS	5.03495	28.0976	2.4804	5e-05	0.00167621
XLOC_057106	LOC106588523	muc1	integumentary mucin C.1-like	NC_027326.1:13958064-13959011	REDAS	YELLOWAS	0.371982	1.99213	2.42101	0.00065	0.0140664
XLOC_050318	LOC106583772	lmcd1	LIM and cysteine-rich domains protein 1-like	NC_027321.1:57818620-57846962	REDAS	YELLOWAS	0.896566	4.64253	2.37243	5e-05	0.00167621
XLOC_000289	-	-	-	NC_027300.1:21337016-21360576	REDAS	YELLOWAS	3.44149	17.2007	2.32136	5e-05	0.00167621
XLOC_010865	LOC106602268	aloxe3	hydroperoxide isomerase ALOXE3-like	NC_027303.1:5828305-6013555	REDAS	YELLOWAS	2.38447	11.6898	2.29351	5e-05	0.00167621
XLOC_042116	LOC106575629	-	intermediate filament protein ON3-like	NC_027316.1:20562723-20572107	REDAS	YELLOWAS	0.865648	3.97759	2.20004	0.00015	0.00429515
XLOC_007639	mip2a	cxcl2	Macrophage inflammatory protein 2-alpha	NC_027302.1:69064921-69066781	REDAS	YELLOWAS	0.74097	3.36964	2.18511	5e-05	0.00167621
XLOC_001332	LOC106563402	-	uncharacterized LOC106563402	NC_027300.1:117075435-117080659	REDAS	YELLOWAS	5.131	20.4298	1.99336	5e-05	0.00167621
XLOC_019737	LOC106610433	vwa7	von Willebrand factor A domain-containing protein 7-like	NC_027307.1:21465131-21489102	REDAS	YELLOWAS	0.892434	3.32766	1.89869	0.0009	0.0181706
XLOC_003766	LOC106573887	hsa2	hyaluronan synthase 2 pseudogene	NC_027301.1:3415407-3423912	REDAS	YELLOWAS	2.1797	8.1044	1.89458	0.0009	0.0181706
XLOC_037457	LOC106570886	ccl4	C-C motif chemokine 4-like	NC_027314.1:3266866-3268902	REDAS	YELLOWAS	1.74651	6.43662	1.88182	0.0001	0.00306497
XLOC_046590	LOC106579855	egr3	early growth response protein 3-like	NC_027319.1:23581285-23591128	REDAS	YELLOWAS	0.492758	1.81331	1.87967	5e-05	0.00167621
XLOC_003987	LOC106578046	kcnn3	intermediate conductance calcium-activated potassium channel protein 4-like	NC_027301.1:12981856-13030535	REDAS	YELLOWAS	0.128682	0.472603	1.87682	0.0006	0.0132029
XLOC_047999	bco2a	bco2a	beta-carotene oxygenase 2a	NC_027319.1:52068578-52076430	REDAS	YELLOWAS	0.419006	1.52116	1.86013	0.0006	0.0132029
XLOC_084059	LOC106599483	-	uncharacterized LOC106599483	NW_012420015.1:665-1585	REDAS	YELLOWAS	7.90126	28.3455	1.84296	5e-05	0.00167621
XLOC_054025	LOC106586832	rgcc	regulator of cell cycle RGCC-like	NC_027324.1:41422134-41431252	REDAS	YELLOWAS	1.63005	5.75645	1.82026	5e-05	0.00167621
XLOC_020061	lpp60	aspg	60 kDa lysophospholipase	NC_027308.1:23528820-23576653	REDAS	YELLOWAS	3.8538	13.4554	1.80384	0.00055	0.0123272
XLOC_088623	-	-	-	NW_012468349.1:0-1192	REDAS	YELLOWAS	0.622219	2.16836	1.80111	0.0007	0.0149087
XLOC_011936	LOC106603881	-	uncharacterized LOC106603881	NC_027303.1:72708221-72709078	REDAS	YELLOWAS	1.59356	5.39581	1.75958	0.0012	0.0227019
XLOC_056930	lynx1	lynx1	Ly6/neurotoxin 1	NC_027326.1:3391735-3394675	REDAS	YELLOWAS	1.585	5.32235	1.74758	0.0032	0.0476422
XLOC_077449	LOC106598963	plec	plectin-like	NW_012390293.1:4-2562	REDAS	YELLOWAS	0.65651	2.15722	1.71629	0.0006	0.0132029
XLOC_049658	cdd	-	Cytidine deaminase	NC_027321.1:6070738-6110519	REDAS	YELLOWAS	85.1906	273.13	1.68082	5e-05	0.00167621
XLOC_027332	LOC106562604	cuzd1	CUB and zona pellucida-like domain-containing protein 1	NC_027310.1:36696584-36713512	REDAS	YELLOWAS	6.41506	20.2008	1.65487	5e-05	0.00167621
XLOC_052403	LOC106585212	npdc1	neural proliferation differentiation and control protein 1-like	NC_027323.1:4933632-4985055	REDAS	YELLOWAS	0.411157	1.28517	1.64419	0.0002	0.00544271
XLOC_048652	LOC106581977	st6gal2	beta-galactoside alpha-2,6-sialyltransferase 2-like	NC_027320.1:23362293-23458064	REDAS	YELLOWAS	1.23658	3.85934	1.642	5e-05	0.00167621
XLOC_037294	LOC106572833	grik2	probable glutamate receptor	NC_027314.1:95948732-95968973	REDAS	YELLOWAS	0.440989	1.37341	1.63895	0.0017	0.0295917
XLOC_011697	mmp13	mmp13	Collagenase 3	NC_027303.1:48238240-48245858	REDAS	YELLOWAS	20.931	64.9989	1.63478	5e-05	0.00167621
XLOC_049023	irg1	acod1	cis-aconitate decarboxylase	NC_027320.1:646444-654220	REDAS	YELLOWAS	0.417206	1.27412	1.61066	0.00125	0.0234317
XLOC_053209	rbx1	rbx1	ring-box 1	NC_027323.1:19237454-19240735	REDAS	YELLOWAS	0.930228	2.83777	1.6091	0.00235	0.0378435
XLOC_048510	LOC106581733	-	uncharacterized LOC106581733	NC_027320.1:11869033-11871254	REDAS	YELLOWAS	195.942	585.116	1.5783	0.00015	0.00429515
XLOC_004056	LOC106578696	ceacam20	carcinoembryonic antigen-related cell adhesion molecule 20-like	NC_027301.1:15462560-15466508	REDAS	YELLOWAS	3.61687	10.7492	1.57141	0.0001	0.00306497
XLOC_007436	LOC106600816	krt13	keratin, type I cytoskeletal 13-like	NC_027302.1:57975299-57977848	REDAS	YELLOWAS	206.205	600.029	1.54096	0.0002	0.00544271
XLOC_016036	LOC106606628	rps2	40S ribosomal protein S2-like	NC_027305.1:16292533-16293834	REDAS	YELLOWAS	2.92313	8.49623	1.53931	0.0003	0.00757889
XLOC_030306	LOC106565281	tgm5	protein-glutamine gamma-glutamyltransferase 5-like	NC_027311.1:38153469-38162139	REDAS	YELLOWAS	21.1399	59.8097	1.50041	0.0006	0.0132029
XLOC_022041	LOC106611589	lect2	leukocyte cell-derived chemotaxin-2-like	NC_027308.1:57220485-57246147	REDAS	YELLOWAS	2.6703	7.54895	1.49927	5e-05	0.00167621
XLOC_037428	LOC106570815	il1b	interleukin-1 beta-like	NC_027314.1:669411-672611	REDAS	YELLOWAS	3.40512	9.60736	1.49643	0.00025	0.00653846
XLOC_065586	LOC106594092	gadl1	acidic amino acid decarboxylase GADL1-like	NW_012351839.1:4669-11908	REDAS	YELLOWAS	4.34945	12.2338	1.49197	5e-05	0.00167621
XLOC_012315	hs3st1	hs3st1	heparan sulfate-glucosamine 3-sulfotransferase 1	NC_027304.1:19111174-19114124	REDAS	YELLOWAS	3.75562	10.5071	1.48424	5e-05	0.00167621
XLOC_035150	LOC106569065	lamc1	laminin subunit gamma-2-like	NC_027313.1:21270978-21286231	REDAS	YELLOWAS	6.40827	17.9008	1.48202	5e-05	0.00167621
XLOC_027860	LOC106563443	lrrn4	leucine-rich repeat neuronal protein 4-like	NC_027310.1:76483062-76485100	REDAS	YELLOWAS	3.36642	9.40349	1.48198	0.00035	0.00858457
XLOC_047715	LOC106580476	dusp2	dual specificity protein phosphatase 2-like	NC_027319.1:30915474-30921928	REDAS	YELLOWAS	2.23316	6.19884	1.47291	0.00065	0.0140664
XLOC_046605	LOC106580394	sds	L-serine dehydratase/L-threonine deaminase-like	NC_027319.1:25704232-25708506	REDAS	YELLOWAS	2.56398	7.06057	1.4614	5e-05	0.00167621
XLOC_015082	LOC106607344	mslnl	uncharacterized LOC106607344	NC_027305.1:35785864-35806444	REDAS	YELLOWAS	1.46882	4.03425	1.45764	5e-05	0.00167621
XLOC_031417	LOC106567074	lima1	LIM domain and actin-binding protein 1-like	NC_027312.1:35875239-35987416	REDAS	YELLOWAS	17.1823	46.3432	1.43144	5e-05	0.00167621
XLOC_071079	LOC106597155	-	uncharacterized LOC106597155	NW_012363865.1:50-3053	REDAS	YELLOWAS	5.05756	13.5004	1.41649	0.0007	0.0149087
XLOC_012004	LOC106603981	vwa7	von Willebrand factor A domain-containing protein 7-like	NC_027303.1:77962386-77982855	REDAS	YELLOWAS	0.549681	1.44766	1.39706	0.0015	0.026916
XLOC_002388	LOC106602899	babam2	BRCA1-A complex subunit BRE-like	NC_027300.1:45067351-45254752	REDAS	YELLOWAS	2.01589	5.24729	1.38016	0.0009	0.0181706
XLOC_056009	LOC106587907	itgb	integrin beta-like protein A	NC_027325.1:40932286-40937803	REDAS	YELLOWAS	4.51676	11.7304	1.37689	0.00035	0.00858457
XLOC_012461	LOC106604712	fosl1	fos-related antigen 1-like	NC_027304.1:32422896-32428653	REDAS	YELLOWAS	0.661061	1.7127	1.37342	0.0026	0.0408177
XLOC_076182	LOC106598830	-	uncharacterized LOC106598830	NW_012387177.1:15-2534	REDAS	YELLOWAS	1.64147	4.1811	1.3489	0.0013	0.0241386
XLOC_008477	LOC100136453	camp	cathelicidin	NC_027302.1:31588660-31590151	REDAS	YELLOWAS	125.71	318.687	1.34204	0.00015	0.00429515
XLOC_043250	LOC100380740	plin2	perilipin-2	NC_027317.1:48663248-48670539	REDAS	YELLOWAS	1.38866	3.50352	1.33511	0.00115	0.0219623
XLOC_044481	LOC106578097	-	uncharacterized LOC106578097	NC_027317.1:66488357-66491931	REDAS	YELLOWAS	10.1277	24.8186	1.29311	5e-05	0.00167621
XLOC_020289	LOC106611397	-	uncharacterized LOC106611397	NC_027308.1:44026934-44039527	REDAS	YELLOWAS	7.39752	17.7969	1.26651	0.00255	0.0402473
XLOC_055119	LOC106587759	cuzd1	CUB and zona pellucida-like domain-containing protein 1	NC_027325.1:36156808-36160967	REDAS	YELLOWAS	7.82164	18.395	1.23377	0.0004	0.00954992
XLOC_036830	LOC106571918	cdh13	cadherin-13-like	NC_027314.1:60362043-60421677	REDAS	YELLOWAS	11.0418	25.7944	1.22409	0.0009	0.0181706
XLOC_031843	LOC106567924	mmp13	collagenase 3-like	NC_027312.1:76363756-76384310	REDAS	YELLOWAS	13.0975	30.4726	1.21822	0.00015	0.00429515
XLOC_001902	arg2	arg2	arginase 2	NC_027300.1:3292530-3304699	REDAS	YELLOWAS	6.90915	16.0077	1.21218	5e-05	0.00167621
XLOC_050929	lamb3	-	laminin subunit beta 3	NC_027321.1:41290007-41313276	REDAS	YELLOWAS	28.5517	64.9204	1.1851	0.00045	0.0105017
XLOC_035586	LOC106570104	s100a1	protein S100-A1-like	NC_027313.1:52521491-52523724	REDAS	YELLOWAS	79.0048	177.78	1.17008	5e-05	0.00167621
XLOC_059987	gadl1	gad1	glutamate decarboxylase like 1	NW_012343443.1:38145-56951	REDAS	YELLOWAS	3.26067	7.26746	1.15628	0.00275	0.0425693
XLOC_005935	k1c20	krt20	Keratin, type I cytoskeletal 20	NC_027301.1:46439614-46451130	REDAS	YELLOWAS	6.59099	14.5238	1.13985	0.0013	0.0241386
XLOC_057346	LOC106588791	-	uncharacterized LOC106588791	NC_027326.1:24388481-24391976	REDAS	YELLOWAS	19.2257	42.1052	1.13096	0.00025	0.00653846
XLOC_054385	il1r2	il1r2	interleukin-1 receptor type II	NC_027324.1:27455623-27462683	REDAS	YELLOWAS	6.80733	14.889	1.12908	0.00015	0.00429515
XLOC_044374	LOC106577897	serpine1	plasminogen activator inhibitor 1-like	NC_027317.1:60655860-60691430	REDAS	YELLOWAS	6.38499	13.9088	1.12324	0.00015	0.00429515
XLOC_006108	LOC106590170	dusp5	dual specificity protein phosphatase 5-like	NC_027301.1:56415582-56442883	REDAS	YELLOWAS	6.25328	13.6215	1.12321	0.0015	0.026916
XLOC_003400	LOC100534606	scarb1	SCARB1-like protein 2	NC_027300.1:137895190-137949851	REDAS	YELLOWAS	1.91659	4.13601	1.1097	0.00045	0.0105017
XLOC_014615	timp2	timp2	Metalloproteinase inhibitor 2	NC_027305.1:7430239-7430614	REDAS	YELLOWAS	19.3299	40.4379	1.06487	0.0023	0.0372347
XLOC_022985	LOC106613249	ptx3	pentraxin-related protein PTX3-like	NC_027308.1:132914132-132999292	REDAS	YELLOWAS	6.47823	13.4882	1.05803	0.0003	0.00757889
XLOC_059988	LOC106591112	-	uncharacterized LOC106591112	NW_012343445.1:870-8718	REDAS	YELLOWAS	10.2972	20.9336	1.02356	0.00225	0.036621
XLOC_054259	LOC106586251	cycs	cytochrome c	NC_027324.1:15339080-15343075	REDAS	YELLOWAS	33.3573	67.7907	1.02309	0.0002	0.00544271
XLOC_035199	LOC106569208	col18a1	collagen alpha-1(XVIII) chain-like	NC_027313.1:25716909-25765274	REDAS	YELLOWAS	0.219118	0.441754	1.01153	0.00145	0.0262283
XLOC_060905	-	-	-	NW_012344280.1:1401-2233	REDAS	YELLOWAS	21.6713	43.3281	0.999519	0.00085	0.0173726
XLOC_005223	LOC106574332	col6a1	collagen alpha-1(VI) chain-like	NC_027301.1:5521474-5532864	REDAS	YELLOWAS	0.389669	0.191853	-1.02224	0.0012	0.0227019
XLOC_016802	smpdl3a	smpdl3a	sphingomyelin phosphodiesterase acid like 3A	NC_027305.1:56770023-56785674	REDAS	YELLOWAS	9.67667	4.70264	-1.04104	0.0026	0.0408177
XLOC_057931	LOC106589861	hlf	hepatic leukemia factor-like	NC_027327.1:29393352-29403733	REDAS	YELLOWAS	5.19879	2.49675	-1.05812	0.0003	0.00757889
XLOC_002320	LOC106602440	clmn	calmin-like	NC_027300.1:38263562-38306240	REDAS	YELLOWAS	6.76123	3.23584	-1.06314	0.0006	0.0132029
XLOC_050741	LOC106583145	col7a1	collagen alpha-1(VII) chain-like	NC_027321.1:29403612-29537162	REDAS	YELLOWAS	8.39691	3.99605	-1.07128	0.001	0.0197087
XLOC_039238	hykk	hykk	hydroxylysine kinase	NC_027315.1:54057176-54099350	REDAS	YELLOWAS	3.82759	1.81684	-1.075	0.00305	0.0459806
XLOC_009492	LOC106601958	act3	actin, non-muscle 6.2	NC_027302.1:87651962-87656576	REDAS	YELLOWAS	8.77816	4.16091	-1.07702	0.00125	0.0234317
XLOC_050711	LOC106583229	-	signal transducer and activator of transcription 1-like	NC_027321.1:28167705-28181317	REDAS	YELLOWAS	3.54109	1.67065	-1.08379	0.0025	0.0396513
XLOC_047625	LOC106580372	rph3a	rabphilin-3A-like	NC_027319.1:25787912-25828816	REDAS	YELLOWAS	3.40154	1.60191	-1.0864	0.0005	0.0114231
XLOC_012593	LOC106604935	cxcl14	C-X-C motif chemokine 14-like	NC_027304.1:40539421-40576604	REDAS	YELLOWAS	20.0496	9.26823	-1.11321	0.0007	0.0149087
XLOC_048785	LOC106582229	sdri	serine-aspartate repeat-containing protein I-like	NC_027320.1:34551333-34582761	REDAS	YELLOWAS	8.54442	3.91214	-1.12702	0.00045	0.0105017
XLOC_047855	b3glt	b3glct	Beta-1,3-glucosyltransferase	NC_027319.1:41581949-41745124	REDAS	YELLOWAS	6.54454	2.94637	-1.15135	0.001	0.0197087
XLOC_021239	LOC106613054	bhlha9	class A basic helix-loop-helix protein 9-like	NC_027308.1:121618617-121620621	REDAS	YELLOWAS	13.1832	5.20725	-1.34011	5e-05	0.00167621
XLOC_008378	klf4	klf2	Kruppel-like factor 4	NC_027302.1:23029822-23032373	REDAS	YELLOWAS	2.25634	0.875603	-1.36563	0.0016	0.0282586
XLOC_003977	LOC106577511	apoc1	apolipoprotein C-I-like	NC_027301.1:12345370-12352443	REDAS	YELLOWAS	118.062	45.8151	-1.36565	0.00025	0.00653846
XLOC_056774	LOC106588966	sdrf	serine-aspartate repeat-containing protein F-like	NC_027326.1:32486364-32498767	REDAS	YELLOWAS	6.577	2.52011	-1.38394	0.00215	0.0353845
XLOC_027096	LOC106562247	-	creatine kinase U-type, mitochondrial-like	NC_027310.1:21457567-21466216	REDAS	YELLOWAS	2.72965	1.03533	-1.39862	0.00065	0.0140664
XLOC_036377	LOC106571126	-	uncharacterized LOC106571126	NC_027314.1:21389672-21432169	REDAS	YELLOWAS	1.9516	0.699418	-1.48043	0.0006	0.0132029
XLOC_062962	LOC106592461	slc44a1	choline transporter-like protein 1	NW_012348254.1:9529-13807	REDAS	YELLOWAS	2.02723	0.71641	-1.50065	0.0022	0.0360001
XLOC_028359	-	-	-	NC_027311.1:9061899-9063437	REDAS	YELLOWAS	3.13329	1.06117	-1.56202	0.00265	0.0414132
XLOC_014629	LOC106606418	timp2	metalloproteinase inhibitor 2-like	NC_027305.1:8392461-8397793	REDAS	YELLOWAS	133.007	44.4856	-1.58009	5e-05	0.00167621
XLOC_010346	LOC106603572	serpinf2	alpha-2-antiplasmin-like	NC_027303.1:47463022-47487890	REDAS	YELLOWAS	1.11656	0.372782	-1.58265	0.00275	0.0425693
XLOC_041056	LOC106575383	-	serine/threonine-protein phosphatase 2A regulatory subunit B'' subunit alpha-like	NC_027316.1:14841163-14844919	REDAS	YELLOWAS	0.914008	0.298177	-1.61604	0.00265	0.0414132
XLOC_002681	LOC106610323	na	protein FAM20A-like	NC_027300.1:77226970-77277580	REDAS	YELLOWAS	0.705932	0.213997	-1.72194	0.0004	0.00954992
XLOC_015436	LOC106607877	adgrf2	adhesion G-protein coupled receptor F2-like	NC_027305.1:61867715-61882101	REDAS	YELLOWAS	2.74855	0.807114	-1.76783	5e-05	0.00167621
XLOC_016375	LOC106606987	cygb2	cytoglobin-2-like	NC_027305.1:28914389-28925036	REDAS	YELLOWAS	27.9486	8.05678	-1.7945	5e-05	0.00167621
XLOC_047127	LOC106581275	wscd1	WSC domain-containing protein 1-like	NC_027319.1:66210276-66221887	REDAS	YELLOWAS	1.06953	0.287935	-1.89316	0.00015	0.00429515
XLOC_049136	-	-	-	NC_027320.1:14968718-14972883	REDAS	YELLOWAS	0.773706	0.201777	-1.93902	0.00025	0.00653846
XLOC_048488	LOC106581682	-	uncharacterized LOC106581682	NC_027320.1:7076836-7264937	REDAS	YELLOWAS	1.08526	0.279988	-1.9546	0.0019	0.032209
XLOC_018966	-	-	-	NC_027307.1:908886-914135	REDAS	YELLOWAS	0.440253	0.112928	-1.96294	0.00235	0.0378435
XLOC_042834	LOC106576749	-	uncharacterized LOC106576749	NC_027317.1:10701988-10707449	REDAS	YELLOWAS	34.5348	8.84255	-1.96552	5e-05	0.00167621
XLOC_072409	LOC106597775	tgm2	protein-glutamine gamma-glutamyltransferase 2-like	NW_012368642.1:246-1445	REDAS	YELLOWAS	33.0175	8.20946	-2.00787	0.0011	0.0212218
XLOC_042605	lepb1	-	leptin B1	NC_027316.1:50846596-50848747	REDAS	YELLOWAS	9.57886	2.36322	-2.0191	5e-05	0.00167621
XLOC_023871	LOC106560968	adamts20	A disintegrin and metalloproteinase with thrombospondin motifs 20-like	NC_027309.1:74205591-74335312	REDAS	YELLOWAS	1.34686	0.331546	-2.02232	0.0004	0.00954992
XLOC_049135	LOC106581724	-	glucagon-2-like	NC_027320.1:14957785-14966350	REDAS	YELLOWAS	9.03164	2.21384	-2.02844	0.0006	0.0132029
XLOC_073254	LOC106598092	tgm2	protein-glutamine gamma-glutamyltransferase 2-like	NW_012372595.1:113-4048	REDAS	YELLOWAS	22.0075	5.34355	-2.04213	0.00075	0.0157375
XLOC_000027	-	-	-	NC_001960.1:6159-6474	REDAS	YELLOWAS	489.375	114.531	-2.0952	0.00015	0.00429515
XLOC_058300	agt	agt	angiotensinogen	NC_027327.1:19661621-19667242	REDAS	YELLOWAS	0.42079	0.0981717	-2.09972	0.00255	0.0402473
XLOC_026005	LOC106562349	cplx3	complexin-3-like	NC_027310.1:26198770-26208448	REDAS	YELLOWAS	1.78773	0.416281	-2.1025	0.0019	0.032209
XLOC_047920	LOC106580756	-	cytochrome P450 2M1	NC_027319.1:46218531-46243544	REDAS	YELLOWAS	0.951844	0.219555	-2.11614	0.00075	0.0157375
XLOC_006849	LOC106599076	slc9a3r2	uncharacterized LOC106599076	NC_027302.1:14589138-14696871	REDAS	YELLOWAS	91.7863	20.9765	-2.1295	5e-05	0.00167621
XLOC_072541	LOC106597822	krt13	keratin, type I cytoskeletal 13-like	NW_012369209.1:763-4090	REDAS	YELLOWAS	19.5398	4.25652	-2.19867	5e-05	0.00167621
XLOC_011326	LOC106602806	trim27	nuclear factor 7, ovary-like	NC_027303.1:27163022-27178885	REDAS	YELLOWAS	3.12175	0.676532	-2.20613	5e-05	0.00167621
XLOC_040531	LOC106574523	-	uncharacterized LOC106574523	NC_027315.1:71793543-71811988	REDAS	YELLOWAS	0.536933	0.115904	-2.21182	0.0001	0.00306497
XLOC_074546	-	-	-	NW_012379724.1:0-3517	REDAS	YELLOWAS	8.69762	1.76992	-2.29694	0.00015	0.00429515
XLOC_065972	LOC106594303	-	uncharacterized LOC106594303	NW_012352385.1:4578-11322	REDAS	YELLOWAS	1.912	0.37761	-2.34011	5e-05	0.00167621
XLOC_038340	LOC106572388	dvl1	segment polarity protein dishevelled homolog DVL-1-like	NC_027314.1:81519816-81559080	REDAS	YELLOWAS	40.8447	7.74815	-2.39822	5e-05	0.00167621
XLOC_006288	LOC106592810	-	basement membrane-specific heparan sulfate proteoglycan core protein-like	NC_027301.1:64539947-64552548	REDAS	YELLOWAS	1.06741	0.199151	-2.42218	0.0007	0.0149087
XLOC_046460	LOC106580072	hp55	hibernation-specific plasma protein HP-55-like	NC_027319.1:14620143-14624540	REDAS	YELLOWAS	1.552	0.270991	-2.51782	5e-05	0.00167621
XLOC_062532	LOC106592202	egr2	early growth response protein 2b-like	NW_012347815.1:3256-6371	REDAS	YELLOWAS	0.827149	0.139977	-2.56296	5e-05	0.00167621
XLOC_005602	LOC106581121	eh28_00052	fucolectin-6-like	NC_027301.1:23013448-23037827	REDAS	YELLOWAS	0.444648	0.0625251	-2.83016	5e-05	0.00167621
XLOC_022859	LOC106612961	ilvbl	acetolactate synthase-like protein	NC_027308.1:119111088-119118706	REDAS	YELLOWAS	30.8387	4.23824	-2.8632	5e-05	0.00167621
XLOC_045505	c8g	c8g	complement C8 gamma chain	NC_027318.1:8409107-8415971	REDAS	YELLOWAS	3.67263	0.449911	-3.0291	5e-05	0.00167621
XLOC_003978	LOC106577517	-	uncharacterized LOC106577517	NC_027301.1:12357757-12360758	REDAS	YELLOWAS	29.4193	3.5974	-3.03174	5e-05	0.00167621
XLOC_074663	LOC106598550	tgm2	protein-glutamine gamma-glutamyltransferase 2-like	NW_012380297.1:284-2889	REDAS	YELLOWAS	30.9758	3.70969	-3.06177	5e-05	0.00167621
XLOC_044397	LOC106577980	samd9	sterile alpha motif domain-containing protein 9-like	NC_027317.1:62202930-62328357	REDAS	YELLOWAS	0.750769	0.0877285	-3.09725	0.0001	0.00306497
XLOC_035327	LOC106569365	c3	complement C3-like	NC_027313.1:34359716-34416007	REDAS	YELLOWAS	1.63542	0.189805	-3.10708	5e-05	0.00167621
XLOC_014211	LOC106605687	myoz2	uncharacterized LOC106605687	NC_027304.1:67841955-67845089	REDAS	YELLOWAS	43.0485	3.64675	-3.56128	5e-05	0.00167621
XLOC_004441	LOC106586139	c3	complement C3-like	NC_027301.1:41460026-41513106	REDAS	YELLOWAS	0.58719	0.036896	-3.99229	5e-05	0.00167621
XLOC_050128	LOC106583443	-	inter-alpha-trypsin inhibitor heavy chain H3-like	NC_027321.1:42354802-42395241	REDAS	YELLOWAS	1.14722	0.061627	-4.21844	0.00165	0.0289267
XLOC_027948	LOC106563698	cfb	complement factor B-like	NC_027310.1:80966990-80977905	REDAS	YELLOWAS	0.49808	0.0258276	-4.26939	0.0009	0.0181706
XLOC_059178	LOC106590538	lcn15	lipocalin-like	NC_027328.1:27778534-27780617	REDAS	YELLOWAS	43.9699	1.89307	-4.53771	5e-05	0.00167621
XLOC_015383	LOC106607797	-	plasminogen-like	NC_027305.1:58239893-58252103	REDAS	YELLOWAS	1.1166	0.0407317	-4.77681	0.00035	0.00858457
XLOC_071803	LOC106597540	-	Ig mu chain C region membrane-bound form-like	NW_012366413.1:1543-5054	REDAS	YELLOWAS	4.4872	0.144111	-4.96056	5e-05	0.00167621
XLOC_048410	thrsp	mid1ip1a	thyroid hormone responsive	NC_027319.1:82916883-82917629	REDAS	YELLOWAS	13.6533	0.393667	-5.11613	5e-05	0.00167621
XLOC_015573	LOC106608112	serpina1	alpha-1-antitrypsin homolog	NC_027305.1:73190353-73193026	REDAS	YELLOWAS	8.5777	0.205125	-5.38601	5e-05	0.00167621
XLOC_017747	itih2	itih2	inter-alpha-trypsin inhibitor heavy chain 2	NC_027306.1:39719828-39735410	REDAS	YELLOWAS	1.08398	0.0251149	-5.43164	0.00215	0.0353845
XLOC_014210	LOC106605686	apoc2	apolipoprotein C-II-like	NC_027304.1:67829265-67831358	REDAS	YELLOWAS	10.7059	0.209394	-5.67604	5e-05	0.00167621
XLOC_006886	trf	tf2	transferrin	NC_027302.1:17218634-17226358	REDAS	YELLOWAS	18.7817	0.316295	-5.89191	5e-05	0.00167621
XLOC_043586	LOC106578169	fga	fibrinogen alpha chain-like	NC_027317.1:68947747-68953453	REDAS	YELLOWAS	7.50505	0.107128	-6.13046	5e-05	0.00167621
XLOC_041932	catm	ctsm	Cathepsin M	NC_027316.1:12625760-12632216	REDAS	YELLOWAS	13.6507	0.171346	-6.31591	0.00035	0.00858457
XLOC_046906	LOC100136573	apoa1	apolipoprotein A-I	NC_027319.1:49149150-49151678	REDAS	YELLOWAS	23.1602	0.259623	-6.47909	0.0003	0.00757889
XLOC_006763	LOC106598792	ahsg	alpha-2-HS-glycoprotein-like	NC_027302.1:10611819-10615990	REDAS	YELLOWAS	10.2278	0.0702993	-7.18477	0.0003	0.00757889

## Sheet: T3 1%FAω3 vs 0.3%FA pre
Sub table T3. Differentailly expressed genes after 28 days feeding peroid between 0.3% FA (coded as REDAS) and 1.0% FAω3 (coded as BLUEAS).
gene_id	gene	gene_symbol	name	locus	sample_1	sample_2	value_1	value_2	log2_fold_change	p_value	q_value
XLOC_050104	LOC106583384	-	uncharacterized LOC106583384	NC_027321.1:41261463-41268388	REDAS	BLUEAS	0.0587725	3.90196	6.05291	0.00315	0.0470926
XLOC_060439	LOC106591310	na	uncharacterized LOC106591310	NW_012343720.1:5876-45627	REDAS	BLUEAS	1.88714	48.8999	4.69556	5e-05	0.00167621
XLOC_058562	LOC106590123	-	rab effector MyRIP-like	NC_027328.1:11003891-11177560	REDAS	BLUEAS	0.0302054	0.391594	3.69648	5e-05	0.00167621
XLOC_040131	LOC106573613	adamts20	A disintegrin and metalloproteinase with thrombospondin motifs 20-like	NC_027315.1:36847259-36992772	REDAS	BLUEAS	0.0862287	0.964866	3.48409	5e-05	0.00167621
XLOC_044960	-	-	-	NC_027318.1:41048409-41051064	REDAS	BLUEAS	0.060183	0.579609	3.26765	0.0021	0.0347681
XLOC_015914	-	-	-	NC_027305.1:9670899-9673276	REDAS	BLUEAS	0.236044	1.47607	2.64464	5e-05	0.00167621
XLOC_040500	LOC106574560	csrnp3	cysteine/serine-rich nuclear protein 3-like	NC_027315.1:70669580-70699152	REDAS	BLUEAS	0.0749268	0.453245	2.59674	5e-05	0.00167621
XLOC_060144	LOC106591222	zg16	zymogen granule membrane protein 16-like	NW_012343574.1:2402-4871	REDAS	BLUEAS	14.6232	86.7613	2.5688	5e-05	0.00167621
XLOC_057727	LOC106589511	wfikkn2	WAP, Kazal, immunoglobulin, Kunitz and NTR domain-containing protein 2-like	NC_027327.1:13053154-13056693	REDAS	BLUEAS	3.06092	15.7312	2.36159	5e-05	0.00167621
XLOC_039489	LOC106574635	-	uncharacterized LOC106574635	NC_027315.1:74466887-74478074	REDAS	BLUEAS	0.110786	0.552789	2.31895	5e-05	0.00167621
XLOC_016036	LOC106606628	rps2	40S ribosomal protein S2-like	NC_027305.1:16292533-16293834	REDAS	BLUEAS	2.92313	13.1962	2.17454	5e-05	0.00167621
XLOC_035983	-	-	-	NC_027313.1:82100207-82108736	REDAS	BLUEAS	0.175844	0.729714	2.05303	5e-05	0.00167621
XLOC_044401	LOC106577950	samd9	sterile alpha motif domain-containing protein 9-like	NC_027317.1:62362392-62418395	REDAS	BLUEAS	0.314002	1.26997	2.01595	0.00155	0.0275821
XLOC_000289	-	-	-	NC_027300.1:21337016-21360576	REDAS	BLUEAS	3.44149	12.027	1.80518	0.0002	0.00544271
XLOC_067186	LOC106595029	-	NACHT, LRR and PYD domains-containing protein 1-like	NW_012354386.1:2080-6039	REDAS	BLUEAS	0.249267	0.841412	1.75512	0.0006	0.0132029
XLOC_037428	LOC106570815	il1b	interleukin-1 beta-like	NC_027314.1:669411-672611	REDAS	BLUEAS	3.40512	11.4609	1.75094	0.00155	0.0275821
XLOC_014322	LOC106605916	zg16	zymogen granule membrane protein 16-like	NC_027304.1:72566239-72568704	REDAS	BLUEAS	0.653956	2.17812	1.73582	0.00295	0.0448558
XLOC_054382	LOC106586473	dnajc10	dnaJ homolog subfamily C member 10-like	NC_027324.1:27318159-27353275	REDAS	BLUEAS	0.780684	2.48127	1.66827	0.00315	0.0470926
XLOC_028967	LOC106565343	slc6a12	sodium- and chloride-dependent GABA transporter 2-like	NC_027311.1:49673406-49714256	REDAS	BLUEAS	1.34948	4.25774	1.65769	5e-05	0.00167621
XLOC_002690	LOC106610207	kif19	kinesin-like protein KIF19	NC_027300.1:77685404-77779553	REDAS	BLUEAS	0.149033	0.469872	1.65663	0.00145	0.0262283
XLOC_005279	LOC106575162	-	protein S100-A1-like	NC_027301.1:7439491-7443695	REDAS	BLUEAS	1.01541	3.16416	1.63976	0.00235	0.0378435
XLOC_001420	LOC106564853	epx	eosinophil peroxidase-like	NC_027300.1:121580751-121586403	REDAS	BLUEAS	0.409301	1.19932	1.55098	0.0016	0.0282586
XLOC_022288	slc7a2	slc7a2	solute carrier family 7 member 2	NC_027308.1:75509957-75550857	REDAS	BLUEAS	0.857982	2.44261	1.5094	0.00015	0.00429515
XLOC_060110	LOC106591192	-	ribonuclease inhibitor-like	NW_012343543.1:180-50628	REDAS	BLUEAS	0.380295	1.082	1.50851	0.001	0.0197087
XLOC_046603	-	-	-	NC_027319.1:25194149-25199968	REDAS	BLUEAS	0.192511	0.510032	1.40565	0.00195	0.032853
XLOC_016147	-	-	-	NC_027305.1:22177150-22183117	REDAS	BLUEAS	0.485736	1.24037	1.35253	5e-05	0.00167621
XLOC_017267	LOC106608493	muc2	mucin-2-like	NC_027306.1:3485173-3529981	REDAS	BLUEAS	1.64348	4.16936	1.34307	0.00075	0.0157375
XLOC_045676	LOC106578660	topbp1-b	DNA topoisomerase 2-binding protein 1-A-like	NC_027318.1:31748856-31810973	REDAS	BLUEAS	1.34804	3.40251	1.33574	0.00135	0.0248468
XLOC_039228	LOC106574136	na	putative uncharacterized protein DDB_G0290521	NC_027315.1:52851760-52864517	REDAS	BLUEAS	5.52632	12.9656	1.2303	0.00025	0.00653846
XLOC_084059	LOC106599483	-	uncharacterized LOC106599483	NW_012420015.1:665-1585	REDAS	BLUEAS	7.90126	17.4565	1.14361	0.0012	0.0227019
XLOC_058793	LOC106590529	lcn15	lipocalin-like	NC_027328.1:27747543-27749943	REDAS	BLUEAS	20.0835	43.2513	1.10674	0.00325	0.0481906
XLOC_005202	LOC106574162	nkd2l	protein naked cuticle homolog 2-like	NC_027301.1:4876426-4880172	REDAS	BLUEAS	2.19876	4.67334	1.08776	0.00235	0.0378435
XLOC_047103	LOC106581092	-	signal recognition particle receptor subunit alpha-like	NC_027319.1:63482692-63492633	REDAS	BLUEAS	1.58594	3.1965	1.01115	0.00305	0.0459806
XLOC_054372	LOC106586459	nefh	neurofilament heavy polypeptide-like	NC_027324.1:26369307-26373317	REDAS	BLUEAS	11.5598	5.68312	-1.02436	0.0015	0.026916
XLOC_029813	LOC106564197	fth1	ferritin, middle subunit-like	NC_027311.1:5834615-5837287	REDAS	BLUEAS	767.975	374.775	-1.03504	0.00285	0.0437127
XLOC_081376	LOC106599278	fth1	ferritin, middle subunit-like	NW_012405805.1:211-1164	REDAS	BLUEAS	226.088	108.533	-1.05875	0.00025	0.00653846
XLOC_009878	LOC106602576	gimap4	GTPase IMAP family member 7-like	NC_027303.1:16298683-16339036	REDAS	BLUEAS	11.342	5.36112	-1.08107	0.0004	0.00954992
XLOC_036347	LOC106571085	sipa1l1	signal-induced proliferation-associated 1-like protein 1	NC_027314.1:18236812-18360868	REDAS	BLUEAS	0.756458	0.356182	-1.08665	0.00315	0.0470926
XLOC_058526	LOC106590044	svil	supervillin-like	NC_027328.1:3141662-3317737	REDAS	BLUEAS	1.33779	0.61646	-1.11777	0.0009	0.0181706
XLOC_007342	LOC106600764	fth1	ferritin, middle subunit-like	NC_027302.1:52231579-52233635	REDAS	BLUEAS	354.042	157.706	-1.16668	0.00215	0.0353845
XLOC_014629	LOC106606418	timp2	metalloproteinase inhibitor 2-like	NC_027305.1:8392461-8397793	REDAS	BLUEAS	133.007	57.3542	-1.21353	0.0023	0.0372347
XLOC_049934	LOC106583154	mustn1	musculoskeletal embryonic nuclear protein 1-like	NC_027321.1:28778846-28781051	REDAS	BLUEAS	241.11	99.7396	-1.27346	0.0003	0.00757889
XLOC_008441	LOC106599713	tubb2a	tubulin beta-2A chain-like	NC_027302.1:28586223-28591889	REDAS	BLUEAS	3.1948	1.23641	-1.36957	0.00205	0.034129
XLOC_050589	LOC106582936	itih3	inter-alpha-trypsin inhibitor heavy chain H3-like	NC_027321.1:17550701-17562149	REDAS	BLUEAS	1.6845	0.641436	-1.39294	0.00295	0.0448558
XLOC_009492	LOC106601958	act3	actin, non-muscle 6.2	NC_027302.1:87651962-87656576	REDAS	BLUEAS	8.77816	3.28733	-1.417	0.0011	0.0212218
XLOC_038340	LOC106572388	dvl1	segment polarity protein dishevelled homolog DVL-1-like	NC_027314.1:81519816-81559080	REDAS	BLUEAS	40.8447	14.4389	-1.50018	5e-05	0.00167621
XLOC_046460	LOC106580072	hp55	hibernation-specific plasma protein HP-55-like	NC_027319.1:14620143-14624540	REDAS	BLUEAS	1.552	0.511396	-1.60162	0.001	0.0197087
XLOC_005900	cq067	-	CQ067 protein	NC_027301.1:44284428-44288494	REDAS	BLUEAS	1.24188	0.356812	-1.79929	0.0034	0.0498234
XLOC_037570	LOC106571028	fos	proto-oncogene c-Fos-like	NC_027314.1:14608906-14612113	REDAS	BLUEAS	11.6277	3.22943	-1.84822	5e-05	0.00167621
XLOC_015681	LOC106608294	fos	proto-oncogene c-Fos-like	NC_027305.1:83155438-83158920	REDAS	BLUEAS	7.66546	2.00573	-1.93425	5e-05	0.00167621
XLOC_069221	LOC106596145	fth1	ferritin, middle subunit-like	NW_012358577.1:3667-6605	REDAS	BLUEAS	3.02089	0.751434	-2.00725	0.001	0.0197087
XLOC_025235	LOC100380756	ces5a	carboxylesterase 5A	NC_027309.1:76896382-76901282	REDAS	BLUEAS	0.735645	0.180716	-2.02528	0.00055	0.0123272
XLOC_005361	gapdh	gapdh	glyceraldehyde-3-phosphate dehydrogenase	NC_027301.1:10344607-10349721	REDAS	BLUEAS	2.23871	0.466501	-2.26271	0.0007	0.0149087
XLOC_003977	LOC106577511	apoc1	apolipoprotein C-I-like	NC_027301.1:12345370-12352443	REDAS	BLUEAS	118.062	24.5399	-2.26635	5e-05	0.00167621
XLOC_045505	c8g	c8g	complement C8 gamma chain	NC_027318.1:8409107-8415971	REDAS	BLUEAS	3.67263	0.716485	-2.35781	0.0006	0.0132029
XLOC_063542	LOC106592824	-	tripartite motif-containing protein 16-like	NW_012348876.1:11060-12610	REDAS	BLUEAS	0.987216	0.167964	-2.55522	0.00265	0.0414132
XLOC_046201	ppp1r42	-	protein phosphatase 1 regulatory subunit 42	NC_027318.1:68574331-68584659	REDAS	BLUEAS	0.638497	0.108485	-2.55718	5e-05	0.00167621
XLOC_071200	LOC106597223	tgm3	protein-glutamine gamma-glutamyltransferase E-like	NW_012364299.1:255-5572	REDAS	BLUEAS	174.336	27.1907	-2.68068	0.00255	0.0402473
XLOC_019322	LOC106610455	gimap4	GTPase IMAP family member 4-like	NC_027307.1:22429654-22440869	REDAS	BLUEAS	0.637486	0.097293	-2.71199	0.0015	0.026916
XLOC_000846	LOC106608805	-	uncharacterized LOC106608805	NC_027300.1:67973255-67975351	REDAS	BLUEAS	1.25045	0.182407	-2.77721	0.0031	0.0465293
XLOC_058300	agt	agt	angiotensinogen	NC_027327.1:19661621-19667242	REDAS	BLUEAS	0.42079	0.059931	-2.81173	5e-05	0.00167621
XLOC_010431	LOC106603460	-	uncharacterized LOC106603460	NC_027303.1:54738052-54753613	REDAS	BLUEAS	1.56462	0.214709	-2.86536	0.00155	0.0275821
XLOC_022859	LOC106612961	ilvbl	acetolactate synthase-like protein	NC_027308.1:119111088-119118706	REDAS	BLUEAS	30.8387	4.02598	-2.93733	5e-05	0.00167621
XLOC_005602	LOC106581121	eh28_00052	fucolectin-6-like	NC_027301.1:23013448-23037827	REDAS	BLUEAS	0.444648	0.0560799	-2.98711	5e-05	0.00167621
XLOC_006288	LOC106592810	-	basement membrane-specific heparan sulfate proteoglycan core protein-like	NC_027301.1:64539947-64552548	REDAS	BLUEAS	1.06741	0.127954	-3.06042	0.0007	0.0149087
XLOC_034719	LOC106570622	cd163	CD5 antigen-like	NC_027313.1:84724483-84745619	REDAS	BLUEAS	1.15012	0.112635	-3.35206	0.0033	0.0487419
XLOC_049135	LOC106581724	-	glucagon-2-like	NC_027320.1:14957785-14966350	REDAS	BLUEAS	9.03164	0.850387	-3.4088	5e-05	0.00167621
XLOC_003978	LOC106577517	-	uncharacterized LOC106577517	NC_027301.1:12357757-12360758	REDAS	BLUEAS	29.4193	2.67033	-3.46167	5e-05	0.00167621
XLOC_004441	LOC106586139	c3	complement C3-like	NC_027301.1:41460026-41513106	REDAS	BLUEAS	0.58719	0.0477625	-3.61988	5e-05	0.00167621
XLOC_015383	LOC106607797	-	plasminogen-like	NC_027305.1:58239893-58252103	REDAS	BLUEAS	1.1166	0.0874079	-3.6752	5e-05	0.00167621
XLOC_074546	-	-	-	NW_012379724.1:0-3517	REDAS	BLUEAS	8.69762	0.590045	-3.88172	5e-05	0.00167621
XLOC_050128	LOC106583443	-	inter-alpha-trypsin inhibitor heavy chain H3-like	NC_027321.1:42354802-42395241	REDAS	BLUEAS	1.14722	0.0773179	-3.8912	0.002	0.0334953
XLOC_014211	LOC106605687	myoz2	uncharacterized LOC106605687	NC_027304.1:67841955-67845089	REDAS	BLUEAS	43.0485	2.74705	-3.97001	5e-05	0.00167621
XLOC_073254	LOC106598092	tgm2	protein-glutamine gamma-glutamyltransferase 2-like	NW_012372595.1:113-4048	REDAS	BLUEAS	22.0075	1.38591	-3.98909	5e-05	0.00167621
XLOC_059178	LOC106590538	lcn15	lipocalin-like	NC_027328.1:27778534-27780617	REDAS	BLUEAS	43.9699	2.57619	-4.0932	5e-05	0.00167621
XLOC_041280	LOC106575751	f7	coagulation factor VII-like	NC_027316.1:24576640-24579936	REDAS	BLUEAS	0.911475	0.0494486	-4.2042	0.00245	0.039053
XLOC_027948	LOC106563698	cfb	complement factor B-like	NC_027310.1:80966990-80977905	REDAS	BLUEAS	0.49808	0.0266169	-4.22596	0.00095	0.0189427
XLOC_072409	LOC106597775	tgm2	protein-glutamine gamma-glutamyltransferase 2-like	NW_012368642.1:246-1445	REDAS	BLUEAS	33.0175	1.30997	-4.65562	5e-05	0.00167621
XLOC_044025	LOC100136922	alb1	serum albumin 2	NC_027317.1:33372567-33390421	REDAS	BLUEAS	6.029	0.2144	-4.81354	5e-05	0.00167621
XLOC_074663	LOC106598550	tgm2	protein-glutamine gamma-glutamyltransferase 2-like	NW_012380297.1:284-2889	REDAS	BLUEAS	30.9758	1.05379	-4.87748	5e-05	0.00167621
XLOC_020985	apoa1	apoa1	apolipoprotein A-I	NC_027308.1:104952166-104954442	REDAS	BLUEAS	3.97751	0.10609	-5.22851	0.00055	0.0123272
XLOC_048410	thrsp	mid1ip1a	thyroid hormone responsive	NC_027319.1:82916883-82917629	REDAS	BLUEAS	13.6533	0.358121	-5.25266	5e-05	0.00167621
XLOC_046906	LOC100136573	apoa1	apolipoprotein A-I	NC_027319.1:49149150-49151678	REDAS	BLUEAS	23.1602	0.590957	-5.29245	0.00035	0.00858457
XLOC_017747	itih2	itih2	inter-alpha-trypsin inhibitor heavy chain 2	NC_027306.1:39719828-39735410	REDAS	BLUEAS	1.08398	0.0274832	-5.30164	0.00175	0.0302518
XLOC_001126	alb1	alb	serum albumin 1	NC_027300.1:101401499-101416191	REDAS	BLUEAS	7.80113	0.180212	-5.43591	0.0006	0.0132029
XLOC_014210	LOC106605686	apoc2	apolipoprotein C-II-like	NC_027304.1:67829265-67831358	REDAS	BLUEAS	10.7059	0.244612	-5.45176	5e-05	0.00167621
XLOC_006886	trf	tf2	transferrin	NC_027302.1:17218634-17226358	REDAS	BLUEAS	18.7817	0.404203	-5.53811	5e-05	0.00167621
XLOC_015355	LOC106607754	leg1	protein LEG1 homolog	NC_027305.1:55536647-55540662	REDAS	BLUEAS	9.47171	0.20329	-5.54201	5e-05	0.00167621
XLOC_043586	LOC106578169	fga	Cathepsin M	NC_027317.1:68947747-68953453	REDAS	BLUEAS	7.50505	0.160187	-5.55004	5e-05	0.00167621
XLOC_041932	catm	ctsm	Cathepsin M	NC_027316.1:12625760-12632216	REDAS	BLUEAS	13.6507	0.24672	-5.78995	0.0028	0.0431446
XLOC_041844	spp2	spp2	secreted phosphoprotein 2	NC_027316.1:4472680-4483306	REDAS	BLUEAS	9.06785	0.157083	-5.85116	0.0003	0.00757889
XLOC_011091	LOC106602564	fgg	fibrinogen gamma chain-like	NC_027303.1:16886375-16892252	REDAS	BLUEAS	5.86599	0.0974856	-5.91104	5e-05	0.00167621
XLOC_015573	LOC106608112	serpina1	alpha-1-antitrypsin homolog	NC_027305.1:73190353-73193026	REDAS	BLUEAS	8.5777	0.141643	-5.92026	5e-05	0.00167621
XLOC_012290	LOC106604501	drosha	ribonuclease-like 3	NC_027304.1:18119382-18121322	REDAS	BLUEAS	19.1075	0.31032	-5.94424	0.0001	0.00306497
XLOC_044532	LOC106578170	fgb	fibrinogen beta chain-like	NC_027317.1:68966671-68974729	REDAS	BLUEAS	8.82383	0.130287	-6.08165	0.0001	0.00306497
XLOC_054617	LOC106586883	hpx	hemopexin-like	NC_027324.1:47533369-47543269	REDAS	BLUEAS	6.3992	0.0864732	-6.20949	5e-05	0.00167621
XLOC_002996	LOC106561522	ambp	protein AMBP-like	NC_027300.1:110324049-110330887	REDAS	BLUEAS	4.80426	0.0648863	-6.21026	0.0026	0.0408177
XLOC_036405	LOC106571178	apob	apolipoprotein B-100-like	NC_027314.1:23329296-23345082	REDAS	BLUEAS	0.54032	0.00721826	-6.22602	0.00215	0.0353845
XLOC_023645	LOC106560588	hrg	histidine-rich glycoprotein-like	NC_027309.1:48606111-48612011	REDAS	BLUEAS	4.92345	0.0532503	-6.53074	0.00235	0.0378435
XLOC_006763	LOC106598792	ahsg	alpha-2-HS-glycoprotein-like	NC_027302.1:10611819-10615990	REDAS	BLUEAS	10.2278	0.110279	-6.5352	0.00025	0.00653846
XLOC_004283	LOC106582922	fabp10a	fatty acid-binding protein 10-A, liver basic	NC_027301.1:28354667-28356025	REDAS	BLUEAS	42.155	0.446223	-6.5618	0.0001	0.00306497
XLOC_023646	LOC106560589	hrg	histidine-rich glycoprotein-like	NC_027309.1:48629067-48633188	REDAS	BLUEAS	6.10864	0.0615534	-6.63287	0.0003	0.00757889
XLOC_019441	LOC106609938	-	uncharacterized LOC106609938	NC_027307.1:1734253-1793063	REDAS	BLUEAS	1.66863	0.00635556	-8.03643	0.00015	0.00429515

## Sheet: T4 1%FAω6 vs 1% FAω3 pre
Sub table T4. Differentailly expressed genes after 28 days feeding peroid between 1.0% FAω3 (coded as BLUEAS) and 1.0% FAω6 (coded as YELLOWAS).
gene_id	gene	gene_symbol	name	locus	sample_1	sample_2	value_1	value_2	log2_fold_change	p_value	q_value
XLOC_019441	LOC106609938	-	uncharacterized LOC106609938	NC_027307.1:1734253-1793063	BLUEAS	YELLOWAS	0.00635556	1.42764	7.8114	0.00085	0.0173726
XLOC_055631	LOC106587238	igdcc3	immunoglobulin superfamily DCC subclass member 3-like	NC_027325.1:16532060-16640695	BLUEAS	YELLOWAS	0.0137551	0.543031	5.30299	5e-05	0.00167621
XLOC_054939	LOC106587473	pkp3	plakophilin-3-like	NC_027325.1:25259693-25272420	BLUEAS	YELLOWAS	0.0243438	0.493811	4.34233	0.0011	0.0212218
XLOC_038678	LOC106573035	-	uncharacterized LOC106573035	NC_027315.1:2184365-2190033	BLUEAS	YELLOWAS	0.0614291	0.794465	3.69299	0.00015	0.00429515
XLOC_049956	LOC106583179	pgis	prostacyclin synthase-like	NC_027321.1:30844976-30858967	BLUEAS	YELLOWAS	0.563931	6.84928	3.60236	5e-05	0.00167621
XLOC_004556	LOC106588483	-	uncharacterized LOC106588483	NC_027301.1:47174464-47271239	BLUEAS	YELLOWAS	7.50631	84.2306	3.48817	0.0022	0.0360001
XLOC_005953	LOC106588495	-	uncharacterized LOC106588495	NC_027301.1:47174464-47271239	BLUEAS	YELLOWAS	20.0603	193.415	3.26929	5e-05	0.00167621
XLOC_058593	LOC106590077	mbl2	mannose-specific lectin-like	NC_027328.1:13522993-13543770	BLUEAS	YELLOWAS	1.70716	16.3335	3.25816	0.0001	0.00306497
XLOC_028596	LOC106564722	-	uncharacterized LOC106564722	NC_027311.1:21937607-21943278	BLUEAS	YELLOWAS	29.8029	277.961	3.22136	5e-05	0.00167621
XLOC_010865	LOC106602268	aloxe3	hydroperoxide isomerase ALOXE3-like	NC_027303.1:5828305-6013555	BLUEAS	YELLOWAS	1.41381	11.6898	3.04759	5e-05	0.00167621
XLOC_077449	LOC106598963	plec	plectin-like	NW_012390293.1:4-2562	BLUEAS	YELLOWAS	0.283906	2.15722	2.92569	5e-05	0.00167621
XLOC_012893	LOC106605517	-	sodium- and chloride-dependent transporter XTRP3-like	NC_027304.1:63529071-63550980	BLUEAS	YELLOWAS	0.0944703	0.715617	2.92126	0.00105	0.0204706
XLOC_042120	LOC106575644	-	C-X-C chemokine receptor type 2-like	NC_027316.1:20786523-20794178	BLUEAS	YELLOWAS	0.270958	1.79066	2.72435	0.0018	0.0308991
XLOC_072409	LOC106597775	tgm2	protein-glutamine gamma-glutamyltransferase 2-like	NW_012368642.1:246-1445	BLUEAS	YELLOWAS	1.30997	8.20946	2.64775	5e-05	0.00167621
XLOC_019322	LOC106610455	gimap4	GTPase IMAP family member 4-like	NC_027307.1:22429654-22440869	BLUEAS	YELLOWAS	0.097293	0.517605	2.41144	0.0034	0.0498234
XLOC_054582	LOC106586839	-	endothelin B receptor-like	NC_027324.1:44106998-44114192	BLUEAS	YELLOWAS	0.382945	1.95955	2.35532	0.0003	0.00757889
XLOC_048510	LOC106581733	-	uncharacterized LOC106581733	NC_027320.1:11869033-11871254	BLUEAS	YELLOWAS	117.361	585.116	2.31777	5e-05	0.00167621
XLOC_053114	LOC106585076	-	uncharacterized LOC106585076	NC_027323.1:12988862-12992520	BLUEAS	YELLOWAS	0.138259	0.668563	2.27369	0.00015	0.00429515
XLOC_012004	LOC106603981	vwa7	von Willebrand factor A domain-containing protein 7-like	NC_027303.1:77962386-77982855	BLUEAS	YELLOWAS	0.308314	1.44766	2.23125	0.0001	0.00306497
XLOC_011697	mmp13	mmp13	Collagenase 3	NC_027303.1:48238240-48245858	BLUEAS	YELLOWAS	14.4313	64.9989	2.17122	5e-05	0.00167621
XLOC_022041	LOC106611589	lect2	leukocyte cell-derived chemotaxin-2-like	NC_027308.1:57220485-57246147	BLUEAS	YELLOWAS	1.71401	7.54895	2.1389	5e-05	0.00167621
XLOC_004056	LOC106578696	ceacam20	carcinoembryonic antigen-related cell adhesion molecule 20-like	NC_027301.1:15462560-15466508	BLUEAS	YELLOWAS	2.47235	10.7492	2.12027	5e-05	0.00167621
XLOC_014615	timp2	timp2	Metalloproteinase inhibitor 2	NC_027305.1:7430239-7430614	BLUEAS	YELLOWAS	9.35301	40.4379	2.11221	5e-05	0.00167621
XLOC_073254	LOC106598092	tgm2	protein-glutamine gamma-glutamyltransferase 2-like	NW_012372595.1:113-4048	BLUEAS	YELLOWAS	1.38591	5.34355	1.94697	5e-05	0.00167621
XLOC_071200	LOC106597223	tgm3	protein-glutamine gamma-glutamyltransferase E-like	NW_012364299.1:255-5572	BLUEAS	YELLOWAS	27.1907	101.195	1.89595	5e-05	0.00167621
XLOC_050176	tgm2	tgm2	transglutaminase 2, C polypeptide	NC_027321.1:46726966-46756907	BLUEAS	YELLOWAS	7.58616	28.0976	1.88901	5e-05	0.00167621
XLOC_050318	LOC106583772	lmcd1	LIM and cysteine-rich domains protein 1-like	NC_027321.1:57818620-57846962	BLUEAS	YELLOWAS	1.28036	4.64253	1.85836	0.0006	0.0132029
XLOC_074663	LOC106598550	tgm2	protein-glutamine gamma-glutamyltransferase 2-like	NW_012380297.1:284-2889	BLUEAS	YELLOWAS	1.05379	3.70969	1.81571	0.00045	0.0105017
XLOC_011928	LOC106603858	na	putative fibroblast growth factor 1	NC_027303.1:71630005-71634386	BLUEAS	YELLOWAS	1.76396	6.08106	1.7855	0.0006	0.0132029
XLOC_027860	LOC106563443	lrrn4	leucine-rich repeat neuronal protein 4-like	NC_027310.1:76483062-76485100	BLUEAS	YELLOWAS	2.78313	9.40349	1.75649	5e-05	0.00167621
XLOC_041195	LOC106575635	cxcr1	C-X-C chemokine receptor type 1-like	NC_027316.1:20633213-20642534	BLUEAS	YELLOWAS	0.655825	2.19296	1.7415	0.00155	0.0275821
XLOC_001006	LOC106611194	mvp	major vault protein-like	NC_027300.1:87748649-87912657	BLUEAS	YELLOWAS	0.98454	3.28044	1.73637	0.00105	0.0204706
XLOC_008477	LOC100136453	camp	cathelicidin	NC_027302.1:31588660-31590151	BLUEAS	YELLOWAS	97.4014	318.687	1.71013	5e-05	0.00167621
XLOC_020289	LOC106611397	-	uncharacterized LOC106611397	NC_027308.1:44026934-44039527	BLUEAS	YELLOWAS	5.46335	17.7969	1.70377	5e-05	0.00167621
XLOC_019332	LOC106610457	gvinp1	interferon-induced very large GTPase 1-like	NC_027307.1:23012997-23040062	BLUEAS	YELLOWAS	0.239987	0.778748	1.6982	0.0032	0.0476422
XLOC_001332	LOC106563402	-	uncharacterized LOC106563402	NC_027300.1:117075435-117080659	BLUEAS	YELLOWAS	6.60211	20.4298	1.62967	5e-05	0.00167621
XLOC_044262	-	-	-	NC_027317.1:54149744-54241987	BLUEAS	YELLOWAS	0.340799	1.05454	1.62962	0.0024	0.0384512
XLOC_058945	LOC106590082	inhba	inhibin beta A chain-like	NC_027328.1:8424175-8435402	BLUEAS	YELLOWAS	0.650892	2	1.61951	5e-05	0.00167621
XLOC_037301	mmp9	mmp9	matrix metalloproteinase 9	NC_027314.1:96737756-96791428	BLUEAS	YELLOWAS	10.2795	31.4198	1.6119	0.0009	0.0181706
XLOC_003987	LOC106578046	kcnn3	intermediate conductance calcium-activated potassium channel protein 4-like	NC_027301.1:12981856-13030535	BLUEAS	YELLOWAS	0.156525	0.472603	1.59423	0.0016	0.0282586
XLOC_074546	-	-	-	NW_012379724.1:0-3517	BLUEAS	YELLOWAS	0.590045	1.76992	1.58478	0.0008	0.0165674
XLOC_012315	hs3st1	hs3st1	heparan sulfate-glucosamine 3-sulfotransferase 1	NC_027304.1:19111174-19114124	BLUEAS	YELLOWAS	3.50865	10.5071	1.58237	5e-05	0.00167621
XLOC_002568	LOC106607745	ank3	ankyrin-3-like	NC_027300.1:65968825-66186572	BLUEAS	YELLOWAS	0.355836	1.06409	1.58034	5e-05	0.00167621
XLOC_048652	LOC106581977	st6gal2	beta-galactoside alpha-2,6-sialyltransferase 2-like	NC_027320.1:23362293-23458064	BLUEAS	YELLOWAS	1.31323	3.85934	1.55523	5e-05	0.00167621
XLOC_026087	LOC106562510	-	cryptochrome-2-like	NC_027310.1:33228364-33246272	BLUEAS	YELLOWAS	0.167161	0.481003	1.52481	0.0015	0.026916
XLOC_037253	LOC106572756	-	keratin, type I cytoskeletal 18	NC_027314.1:93301187-93307818	BLUEAS	YELLOWAS	139.399	398.815	1.5165	0.0003	0.00757889
XLOC_044374	LOC106577897	serpine1	plasminogen activator inhibitor 1-like	NC_027317.1:60655860-60691430	BLUEAS	YELLOWAS	4.93442	13.9088	1.49505	5e-05	0.00167621
XLOC_050237	LOC106583707	-	integrin alpha-7-like	NC_027321.1:53078007-53153747	BLUEAS	YELLOWAS	0.894209	2.51949	1.49445	0.00035	0.00858457
XLOC_073147	LOC106598055	pabpc1	uncharacterized LOC106598055	NW_012372067.1:906-2750	BLUEAS	YELLOWAS	3.70626	10.2858	1.47262	0.0015	0.026916
XLOC_057400	LOC106588893	tinag	tubulointerstitial nephritis antigen-like	NC_027326.1:29077822-29159594	BLUEAS	YELLOWAS	3.19147	8.45353	1.40533	5e-05	0.00167621
XLOC_054385	il1r2	il1r2	interleukin-1 receptor type II	NC_027324.1:27455623-27462683	BLUEAS	YELLOWAS	5.62359	14.889	1.40468	5e-05	0.00167621
XLOC_043940	LOC106577171	mal	myelin and lymphocyte protein-like	NC_027317.1:26214338-26249073	BLUEAS	YELLOWAS	2.46745	6.41352	1.3781	0.0008	0.0165674
XLOC_009460	timp2	timp2	Metalloproteinase inhibitor 2	NC_027302.1:86312326-86315856	BLUEAS	YELLOWAS	12.2762	31.7841	1.37244	5e-05	0.00167621
XLOC_054025	LOC106586832	rgcc	regulator of cell cycle RGCC-like	NC_027324.1:41422134-41431252	BLUEAS	YELLOWAS	2.23193	5.75645	1.36689	0.00045	0.0105017
XLOC_051642	LOC106584654	ckmt2	creatine kinase S-type, mitochondrial	NC_027322.1:41667063-41678846	BLUEAS	YELLOWAS	1.50983	3.88816	1.3647	0.00045	0.0105017
XLOC_044481	LOC106578097	-	uncharacterized LOC106578097	NC_027317.1:66488357-66491931	BLUEAS	YELLOWAS	9.71595	24.8186	1.35299	5e-05	0.00167621
XLOC_014640	LOC106606431	timp2	metalloproteinase inhibitor 2-like	NC_027305.1:9378781-9397836	BLUEAS	YELLOWAS	22.0197	56.2022	1.35183	5e-05	0.00167621
XLOC_019737	LOC106610433	vwa7	von Willebrand factor A domain-containing protein 7-like	NC_027307.1:21465131-21489102	BLUEAS	YELLOWAS	1.31082	3.32766	1.34404	0.00045	0.0105017
XLOC_045577	LOC106578491	cnn3	calponin-3-like	NC_027318.1:14036298-14055547	BLUEAS	YELLOWAS	30.3727	75.7137	1.31778	5e-05	0.00167621
XLOC_015082	LOC106607344	mslnl	uncharacterized LOC106607344	NC_027305.1:35785864-35806444	BLUEAS	YELLOWAS	1.65345	4.03425	1.28682	5e-05	0.00167621
XLOC_030306	LOC106565281	tgm5	protein-glutamine gamma-glutamyltransferase 5-like	NC_027311.1:38153469-38162139	BLUEAS	YELLOWAS	24.5627	59.8097	1.28391	0.00295	0.0448558
XLOC_004319	LOC100136446	clec4e	C type lectin receptor A	NC_027301.1:31018105-31022105	BLUEAS	YELLOWAS	9.20795	22.2802	1.27481	5e-05	0.00167621
XLOC_030064	LOC106564720	cxcl11	C-X-C motif chemokine 11-like	NC_027311.1:19630026-19632985	BLUEAS	YELLOWAS	3.74992	8.9165	1.24962	0.00305	0.0459806
XLOC_031837	LOC106567939	rpl7	class A basic helix-loop-helix protein 9-like	NC_027312.1:75673235-75675287	BLUEAS	YELLOWAS	2.96364	7.02117	1.24434	0.00015	0.00429515
XLOC_003124	LOC106563492	dusp4	dual specificity protein phosphatase 4-like	NC_027300.1:117352054-117358600	BLUEAS	YELLOWAS	0.930636	2.17993	1.22799	0.00305	0.0459806
XLOC_006108	LOC106590170	dusp5	dual specificity protein phosphatase 5-like	NC_027301.1:56415582-56442883	BLUEAS	YELLOWAS	5.8791	13.6215	1.21222	0.00095	0.0189427
XLOC_004782	LOC106591430	eaf	ell-associated factor Eaf-like	NC_027301.1:60634255-60663673	BLUEAS	YELLOWAS	0.386207	0.890213	1.20478	0.00285	0.0437127
XLOC_045619	LOC106578588	inhba	inhibin beta A chain-like	NC_027318.1:24950670-24970036	BLUEAS	YELLOWAS	0.467492	1.06818	1.19214	0.002	0.0334953
XLOC_031843	LOC106567924	mmp13	collagenase 3-like	NC_027312.1:76363756-76384310	BLUEAS	YELLOWAS	13.4181	30.4726	1.18334	0.0006	0.0132029
XLOC_037570	LOC106571028	fos	proto-oncogene c-Fos-like	NC_027314.1:14608906-14612113	BLUEAS	YELLOWAS	3.22943	7.28635	1.17391	0.0005	0.0114231
XLOC_050653	tmem183a	tmem183a	transmembrane protein 183A	NC_027321.1:25126918-25132771	BLUEAS	YELLOWAS	1.53231	3.40979	1.15397	0.00085	0.0173726
XLOC_060905	-	-	-	NW_012344280.1:1401-2233	BLUEAS	YELLOWAS	19.5152	43.3281	1.1507	5e-05	0.00167621
XLOC_035257	LOC100136439	camp	cathelicidin antimicrobial peptide	NC_027313.1:31118002-31119931	BLUEAS	YELLOWAS	63.8558	141.393	1.14682	0.0016	0.0282586
XLOC_020648	LOC106612018	casp3	caspase-3-like	NC_027308.1:74994796-75001065	BLUEAS	YELLOWAS	15.5597	34.0438	1.12958	0.00055	0.0123272
XLOC_011917	pdli4	-	PDZ and LIM domain protein 4	NC_027303.1:69818524-69857063	BLUEAS	YELLOWAS	6.64845	14.159	1.09063	0.0002	0.00544271
XLOC_035150	LOC106569065	lamc1	laminin subunit gamma-2-like	NC_027313.1:21270978-21286231	BLUEAS	YELLOWAS	8.4177	17.9008	1.08853	0.00055	0.0123272
XLOC_032945	egr1	egr1	early growth response 1	NC_027312.1:50007273-50011631	BLUEAS	YELLOWAS	2.6185	5.48058	1.06559	0.0007	0.0149087
XLOC_053180	LOC106585259	ank1	ankyrin-1-like	NC_027323.1:16884837-17070760	BLUEAS	YELLOWAS	0.753792	1.54574	1.03606	0.0018	0.0308991
XLOC_001902	arg2	arg2	arginase 2	NC_027300.1:3292530-3304699	BLUEAS	YELLOWAS	7.81143	16.0077	1.0351	0.0007	0.0149087
XLOC_035586	LOC106570104	s100a1	protein S100-A1-like	NC_027313.1:52521491-52523724	BLUEAS	YELLOWAS	88.6868	177.78	1.0033	0.001	0.0197087
XLOC_015632	-	-	-	NC_027305.1:78148757-78151423	BLUEAS	YELLOWAS	6.76249	12.7888	0.919253	0.00205	0.034129
XLOC_050647	LOC106582958	iffo2	intermediate filament family orphan 2-like	NC_027321.1:23772783-23858422	BLUEAS	YELLOWAS	4.86173	2.39646	-1.02057	0.0003	0.00757889
XLOC_047625	LOC106580372	rph3a	rabphilin-3A-like	NC_027319.1:25787912-25828816	BLUEAS	YELLOWAS	3.29807	1.60191	-1.04183	0.0011	0.0212218
XLOC_028967	LOC106565343	slc6a12	sodium- and chloride-dependent GABA transporter 2-like	NC_027311.1:49673406-49714256	BLUEAS	YELLOWAS	4.25774	1.85169	-1.20125	0.0018	0.0308991
XLOC_035014	-	-	-	NC_027313.1:11228799-11229145	BLUEAS	YELLOWAS	363.868	151.279	-1.2662	5e-05	0.00167621
XLOC_048785	LOC106582229	sdri	serine-aspartate repeat-containing protein I-like	NC_027320.1:34551333-34582761	BLUEAS	YELLOWAS	9.58135	3.91214	-1.29227	0.0001	0.00306497
XLOC_009136	LOC106601402	cygb2	cytoglobin-2-like	NC_027302.1:70398229-70416914	BLUEAS	YELLOWAS	2.86733	1.12066	-1.35536	0.00215	0.0353845
XLOC_048461	klf12	klf12	Kruppel like factor 12	NC_027320.1:1471040-1573872	BLUEAS	YELLOWAS	0.932658	0.36405	-1.35721	0.0007	0.0149087
XLOC_060042	LOC106591145	muc	intestinal mucin-like protein	NW_012343492.1:46955-53651	BLUEAS	YELLOWAS	9.75947	3.67666	-1.40841	5e-05	0.00167621
XLOC_047752	LOC106580525	unc5d	netrin receptor UNC5D-like	NC_027319.1:35470358-35687289	BLUEAS	YELLOWAS	1.03351	0.38223	-1.43504	0.0018	0.0308991
XLOC_057207	LOC106588536	muc5ac	mucin-5AC-like	NC_027326.1:15204123-15236631	BLUEAS	YELLOWAS	3.34905	1.23565	-1.43849	0.0015	0.026916
XLOC_002681	LOC106610323	na	protein FAM20A-like	NC_027300.1:77226970-77277580	BLUEAS	YELLOWAS	0.599128	0.213997	-1.48528	0.0013	0.0241386
XLOC_068883	LOC106595959	-	uncharacterized LOC106595959	NW_012357782.1:3863-8185	BLUEAS	YELLOWAS	2.32948	0.830066	-1.48871	0.00055	0.0123272
XLOC_046603	-	-	-	NC_027319.1:25194149-25199968	BLUEAS	YELLOWAS	0.510032	0.180672	-1.49722	0.00295	0.0448558
XLOC_034456	LOC106569870	-	brevican core protein-like	NC_027313.1:61738589-61772807	BLUEAS	YELLOWAS	0.419459	0.146873	-1.51396	0.00045	0.0105017
XLOC_046604	-	-	-	NC_027319.1:25205616-25209322	BLUEAS	YELLOWAS	0.972413	0.339036	-1.52013	0.003	0.0454174
XLOC_016375	LOC106606987	cygb2	cytoglobin-2-like	NC_027305.1:28914389-28925036	BLUEAS	YELLOWAS	23.1221	8.05678	-1.521	5e-05	0.00167621
XLOC_067186	LOC106595029	-	NACHT, LRR and PYD domains-containing protein 1-like	NW_012354386.1:2080-6039	BLUEAS	YELLOWAS	0.841412	0.27966	-1.58914	0.00145	0.0262283
XLOC_045682	LOC106578734	cdh7	cadherin-7-like	NC_027318.1:32452609-32658444	BLUEAS	YELLOWAS	0.598305	0.19777	-1.59706	0.001	0.0197087
XLOC_060144	LOC106591222	zg16	zymogen granule membrane protein 16-like	NW_012343574.1:2402-4871	BLUEAS	YELLOWAS	86.7613	28.0488	-1.62911	0.0001	0.00306497
XLOC_057727	LOC106589511	wfikkn2	WAP, Kazal, immunoglobulin, Kunitz and NTR domain-containing protein 2-like	NC_027327.1:13053154-13056693	BLUEAS	YELLOWAS	15.7312	4.47652	-1.81318	0.0003	0.00757889
XLOC_005290	-	-	-	NC_027301.1:7967795-8012938	BLUEAS	YELLOWAS	2.39462	0.620674	-1.94789	0.0016	0.0282586
XLOC_015436	LOC106607877	adgrf2	adhesion G-protein coupled receptor F2-like	NC_027305.1:61867715-61882101	BLUEAS	YELLOWAS	3.14004	0.807114	-1.95994	5e-05	0.00167621
XLOC_042834	LOC106576749	-	uncharacterized LOC106576749	NC_027317.1:10701988-10707449	BLUEAS	YELLOWAS	38.1308	8.84255	-2.10842	5e-05	0.00167621
XLOC_072541	LOC106597822	krt13	keratin, type I cytoskeletal 13-like	NW_012369209.1:763-4090	BLUEAS	YELLOWAS	18.5056	4.25652	-2.12022	5e-05	0.00167621
XLOC_029606	-	-	-	NC_027311.1:82131654-82134203	BLUEAS	YELLOWAS	0.566455	0.1068	-2.40705	0.00145	0.0262283
XLOC_035983	-	-	-	NC_027313.1:82100207-82108736	BLUEAS	YELLOWAS	0.729714	0.128303	-2.50778	0.00015	0.00429515
XLOC_062532	LOC106592202	egr2	early growth response protein 2b-like	NW_012347815.1:3256-6371	BLUEAS	YELLOWAS	0.960204	0.139977	-2.77816	5e-05	0.00167621
XLOC_048488	LOC106581682	-	uncharacterized LOC106581682	NC_027320.1:7076836-7264937	BLUEAS	YELLOWAS	2.16865	0.279988	-2.95337	0.0001	0.00306497
XLOC_024161	LOC106561446	mmp15	matrix metalloproteinase-15-like	NC_027309.1:98554550-98572860	BLUEAS	YELLOWAS	2.21216	0.271638	-3.0257	5e-05	0.00167621
XLOC_040500	LOC106574560	csrnp3	cysteine/serine-rich nuclear protein 3-like	NC_027315.1:70669580-70699152	BLUEAS	YELLOWAS	0.453245	0.0515995	-3.13486	5e-05	0.00167621
XLOC_006849	LOC106599076	slc9a3r2	uncharacterized LOC106599076	NC_027302.1:14589138-14696871	BLUEAS	YELLOWAS	210.831	20.9765	-3.32924	5e-05	0.00167621
XLOC_011326	LOC106602806	trim27	nuclear factor 7, ovary-like	NC_027303.1:27163022-27178885	BLUEAS	YELLOWAS	6.88223	0.676532	-3.34665	5e-05	0.00167621
XLOC_007644	LOC106601383	usp43	ubiquitin carboxyl-terminal hydrolase 43-like	NC_027302.1:69633084-69712550	BLUEAS	YELLOWAS	0.929012	0.0697482	-3.73547	5e-05	0.00167621
XLOC_050104	LOC106583384	-	uncharacterized LOC106583384	NC_027321.1:41261463-41268388	BLUEAS	YELLOWAS	3.90196	0.134732	-4.85604	5e-05	0.00167621

## Sheet: T5 0.3%FA+IS vs 1%FAω3  pre
Sub table T5. Differentailly expressed genes after 28 days feeding peroid between 1.0% FAω3 (coded as BLUEAS) and 0.3% FA+IS (coded as GREENAS).
gene_id	gene	gene_symbol	name	locus	sample_1	sample_2	value_1	value_2	log2_fold_change	p_value	q_value
XLOC_048955	LOC106582495	-	interferon-induced guanylate-binding protein 1-like	NC_027320.1:52862835-52883568	BLUEAS	GREENAS	0.0868343	3.65838	5.39679	5e-05	0.00167621
XLOC_022515	LOC106612380	-	uncharacterized LOC106612380	NC_027308.1:94014426-94023061	BLUEAS	GREENAS	0.0682826	0.728784	3.4159	0.00025	0.00653846
XLOC_030218	-	-	-	NC_027311.1:28371751-28373689	BLUEAS	GREENAS	1.2473	12.8673	3.36684	5e-05	0.00167621
XLOC_037531	itl1a	itln	Intelectin-1a	NC_027314.1:10317099-10317573	BLUEAS	GREENAS	2.54933	23.4749	3.20293	5e-05	0.00167621
XLOC_003880	LOC106575942	gapdh	glyceraldehyde-3-phosphate dehydrogenase	NC_027301.1:8975586-8980700	BLUEAS	GREENAS	0.304617	2.57671	3.08046	5e-05	0.00167621
XLOC_028708	LOC106564984	-	uncharacterized LOC106564984	NC_027311.1:28291791-28293188	BLUEAS	GREENAS	2.91721	24.0347	3.04246	5e-05	0.00167621
XLOC_072628	ang1	-	Angiogenin-1	NW_012369681.1:37-4052	BLUEAS	GREENAS	1.26505	10.0321	2.98736	5e-05	0.00167621
XLOC_046120	LOC100194624	aldoa	aldolase a, fructose-bisphosphate 1	NC_027318.1:62283498-62292289	BLUEAS	GREENAS	0.302829	2.31426	2.93397	5e-05	0.00167621
XLOC_046201	ppp1r42	-	protein phosphatase 1 regulatory subunit 42	NC_027318.1:68574331-68584659	BLUEAS	GREENAS	0.108485	0.81983	2.91782	5e-05	0.00167621
XLOC_005361	gapdh	gapdh	glyceraldehyde-3-phosphate dehydrogenase	NC_027301.1:10344607-10349721	BLUEAS	GREENAS	0.466501	3.27396	2.81109	5e-05	0.00167621
XLOC_009459	fcl	-	GDP-L-fucose synthetase	NC_027302.1:86289961-86298658	BLUEAS	GREENAS	3.54061	23.9546	2.75823	0.0007	0.0149087
XLOC_028705	LOC106564985	-	uncharacterized LOC106564985	NC_027311.1:28183260-28184815	BLUEAS	GREENAS	3.61898	24.3975	2.75308	5e-05	0.00167621
XLOC_019332	LOC106610457	gvinp1	interferon-induced very large GTPase 1-like	NC_027307.1:23012997-23040062	BLUEAS	GREENAS	0.239987	1.5088	2.65237	5e-05	0.00167621
XLOC_013027	sal	-	Rhamnose-binding lectin	NC_027304.1:69426462-69435703	BLUEAS	GREENAS	0.158247	0.994532	2.65184	0.001	0.0197087
XLOC_020248	ddo	ddo	D-aspartate oxidase	NC_027308.1:40673015-40812284	BLUEAS	GREENAS	0.096943	0.600883	2.63188	5e-05	0.00167621
XLOC_028710	LOC106564983	-	uncharacterized LOC106564983	NC_027311.1:28323554-28325052	BLUEAS	GREENAS	0.911458	5.51569	2.59729	0.00015	0.00429515
XLOC_016036	LOC106606628	rps2	40S ribosomal protein S2-like	NC_027305.1:16292533-16293834	BLUEAS	GREENAS	13.1962	76.078	2.52735	5e-05	0.00167621
XLOC_044973	LOC106578890	clec4m	snaclec 1-like	NC_027318.1:42424070-42426849	BLUEAS	GREENAS	18.0373	100.441	2.47729	5e-05	0.00167621
XLOC_025574	LOC106561635	-	ladderlectin-like	NC_027309.1:105394636-105463621	BLUEAS	GREENAS	1.80106	9.6986	2.42893	0.00015	0.00429515
XLOC_005712	-	-	-	NC_027301.1:29228160-29229504	BLUEAS	GREENAS	0.414336	2.06338	2.31614	0.00105	0.0204706
XLOC_004627	LOC106589049	ccw14	covalently-linked cell wall protein 14-like	NC_027301.1:52963349-52966464	BLUEAS	GREENAS	0.899508	4.41805	2.2962	5e-05	0.00167621
XLOC_021692	LOC106610967	sacs	sacsin-like	NC_027308.1:25210102-25239564	BLUEAS	GREENAS	4.82791	23.4275	2.27873	0.0001	0.00306497
XLOC_063276	LOC106592658	-	globoside alpha-1,3-N-acetylgalactosaminyltransferase 1-like	NW_012348610.1:12857-16067	BLUEAS	GREENAS	0.429091	2.00938	2.22739	0.0013	0.0241386
XLOC_002608	LOC106608578	ifit5	interferon-induced protein with tetratricopeptide repeats 5-like	NC_027300.1:71587434-71629585	BLUEAS	GREENAS	0.283888	1.29579	2.19043	0.00015	0.00429515
XLOC_022016	LOC106611547	fgfbp2	fibroblast growth factor-binding protein 2-like	NC_027308.1:53198755-53200618	BLUEAS	GREENAS	2.33779	10.575	2.17744	5e-05	0.00167621
XLOC_014717	LOC106606617	rps2	40S ribosomal protein S2	NC_027305.1:15503726-15506389	BLUEAS	GREENAS	1.53317	6.82648	2.15462	5e-05	0.00167621
XLOC_066448	LOC106594603	fam111a	protein FAM111A-like	NW_012353146.1:2762-5784	BLUEAS	GREENAS	0.8546	3.78179	2.14575	5e-05	0.00167621
XLOC_062312	LOC106592061	card8	caspase recruitment domain-containing protein 8-like	NW_012347585.1:13573-23265	BLUEAS	GREENAS	0.223208	0.980274	2.1348	0.0034	0.0498234
XLOC_030359	slc2a9	slc2a9	solute carrier family 2 member 9	NC_027311.1:43237225-43484784	BLUEAS	GREENAS	0.927722	4.0572	2.12872	0.0001	0.00306497
XLOC_037520	LOC106570967	-	bone morphogenetic protein 3-like	NC_027314.1:9123584-9139733	BLUEAS	GREENAS	0.109088	0.462826	2.08498	0.0009	0.0181706
XLOC_030552	LOC106565579	-	uncharacterized LOC106565579	NC_027311.1:56515200-56517691	BLUEAS	GREENAS	18.0295	73.6161	2.02967	5e-05	0.00167621
XLOC_028709	LOC106564982	-	uncharacterized LOC106564982	NC_027311.1:28321770-28323278	BLUEAS	GREENAS	12.7317	51.6906	2.02148	5e-05	0.00167621
XLOC_013324	LOC106604151	-	glutathione peroxidase 3-like	NC_027304.1:4083627-4095220	BLUEAS	GREENAS	0.154186	0.620951	2.00981	0.00085	0.0173726
XLOC_010662	-	-	-	NC_027303.1:78570449-78578663	BLUEAS	GREENAS	0.432622	1.70341	1.97725	5e-05	0.00167621
XLOC_036203	LOC106570889	cxcl11	C-X-C motif chemokine 11-like	NC_027314.1:3502961-3504253	BLUEAS	GREENAS	3.05611	11.8062	1.94978	0.0002	0.00544271
XLOC_009387	LOC106601815	rps2	40S ribosomal protein S2	NC_027302.1:82146214-82148877	BLUEAS	GREENAS	12.9115	44.999	1.80124	0.0001	0.00306497
XLOC_071291	LOC106597273	tspan8	tetraspanin-8-like	NW_012364646.1:473-5483	BLUEAS	GREENAS	3.94351	13.6684	1.79329	0.0004	0.00954992
XLOC_010865	LOC106602268	aloxe3	hydroperoxide isomerase ALOXE3-like	NC_027303.1:5828305-6013555	BLUEAS	GREENAS	1.41381	4.821	1.76975	5e-05	0.00167621
XLOC_055574	LOC106587313	trim39	E3 ubiquitin-protein ligase TRIM39-like	NC_027325.1:11674394-11684562	BLUEAS	GREENAS	0.835758	2.83926	1.76436	0.0007	0.0149087
XLOC_047999	bco2a	bco2a	beta-carotene oxygenase 2a	NC_027319.1:52068578-52076430	BLUEAS	GREENAS	0.833683	2.82965	1.76305	0.00105	0.0204706
XLOC_066444	LOC106594602	na	ladderlectin-like	NW_012353144.1:3112-5059	BLUEAS	GREENAS	34.1604	114.71	1.74759	0.00015	0.00429515
XLOC_016430	bglap	bglap	bone gamma-carboxyglutamate protein	NC_027305.1:31779745-31781518	BLUEAS	GREENAS	28.992	94.826	1.70963	5e-05	0.00167621
XLOC_013260	LOC106606171	-	beta-microseminoprotein-like	NC_027304.1:79900686-79907255	BLUEAS	GREENAS	0.718876	2.30513	1.68103	0.0016	0.0282586
XLOC_048971	LOC106582528	nrp2	neuropilin-2-like	NC_027320.1:55105401-55132428	BLUEAS	GREENAS	0.788651	2.50619	1.66804	0.00235	0.0378435
XLOC_058110	LOC106589386	ifit5	interferon-induced protein with tetratricopeptide repeats 5-like	NC_027327.1:6845702-6848880	BLUEAS	GREENAS	9.17282	29.0441	1.66281	5e-05	0.00167621
XLOC_063132	LOC106592568	rpl27	60S ribosomal protein L27	NW_012348442.1:14259-16451	BLUEAS	GREENAS	2.22933	6.95543	1.64153	0.00075	0.0157375
XLOC_038913	pex11a	pex11a	peroxisomal biogenesis factor 11 alpha	NC_027315.1:25955892-25961469	BLUEAS	GREENAS	23.4066	70.9373	1.59963	5e-05	0.00167621
XLOC_003015	k1c18	krt18	Keratin, type I cytoskeletal 18	NC_027300.1:111179836-111194860	BLUEAS	GREENAS	0.417922	1.25468	1.58602	0.0032	0.0476422
XLOC_041808	LOC106576675	fam111a	protein FAM111A-like	NC_027316.1:57619763-57627371	BLUEAS	GREENAS	1.22461	3.65496	1.57754	5e-05	0.00167621
XLOC_069977	LOC106596579	-	uncharacterized LOC106596579	NW_012360898.1:4518-6684	BLUEAS	GREENAS	2.04796	5.94874	1.5384	0.00015	0.00429515
XLOC_042910	otor	otor	otoraplin	NC_027317.1:17252533-17254042	BLUEAS	GREENAS	13.5838	38.9869	1.52111	5e-05	0.00167621
XLOC_052433	LOC106584939	aebp1	adipocyte enhancer-binding protein 1-like	NC_027323.1:7210014-7233145	BLUEAS	GREENAS	2.10046	5.84962	1.47763	5e-05	0.00167621
XLOC_052889	LOC106585878	ccl19	C-C motif chemokine 19-like	NC_027323.1:40996398-41020158	BLUEAS	GREENAS	9.27407	25.6374	1.46697	5e-05	0.00167621
XLOC_050991	LOC106583595	-	uncharacterized LOC106583595	NC_027321.1:46590984-46596245	BLUEAS	GREENAS	5.06179	13.9292	1.4604	0.00135	0.0248468
XLOC_044669	LOC106578413	rdh11	retinol dehydrogenase 11-like	NC_027318.1:9464246-9467292	BLUEAS	GREENAS	0.85961	2.3626	1.45862	0.00175	0.0302518
XLOC_058967	LOC106590121	-	uncharacterized LOC106590121	NC_027328.1:10973932-10981418	BLUEAS	GREENAS	5.21599	14.1302	1.43777	5e-05	0.00167621
XLOC_031628	LOC106567488	plac8l1	cornifelin homolog A-like	NC_027312.1:51886402-51902124	BLUEAS	GREENAS	2.76665	7.37858	1.4152	0.0005	0.0114231
XLOC_037856	LOC106571490	prss35	serine protease 23-like	NC_027314.1:38060138-38063299	BLUEAS	GREENAS	1.02143	2.71224	1.4089	0.0005	0.0114231
XLOC_068492	-	-	-	NW_012356894.1:3123-6365	BLUEAS	GREENAS	2.03986	5.38892	1.40152	5e-05	0.00167621
XLOC_040453	LOC106574371	plg	phospholipase A2 inhibitor 31 kDa subunit-like	NC_027315.1:65332455-65333715	BLUEAS	GREENAS	5.39895	14.2554	1.40076	0.0026	0.0408177
XLOC_009878	LOC106602576	gimap4	GTPase IMAP family member 7-like	NC_027303.1:16298683-16339036	BLUEAS	GREENAS	5.36112	13.9906	1.38385	0.00015	0.00429515
XLOC_048982	LOC106582536	cd28	T-cell-specific surface glycoprotein CD28-like	NC_027320.1:55752192-55762792	BLUEAS	GREENAS	2.11991	5.46749	1.36687	0.00275	0.0425693
XLOC_030812	LOC106566032	rplp2	60S acidic ribosomal protein P2-like	NC_027311.1:78938287-78948735	BLUEAS	GREENAS	56.4824	145.318	1.36334	5e-05	0.00167621
XLOC_045013	LOC106578982	rbp4b	retinol-binding protein 4-B	NC_027318.1:46304220-46306362	BLUEAS	GREENAS	14.0862	36.1145	1.3583	0.0001	0.00306497
XLOC_032633	LOC106566838	bgn	biglycan-like	NC_027312.1:26295755-26302931	BLUEAS	GREENAS	16.0324	41.0717	1.35716	0.0003	0.00757889
XLOC_018990	LOC106609985	na	uncharacterized LOC106609985	NC_027307.1:3069907-3072125	BLUEAS	GREENAS	6.53269	16.5951	1.34501	5e-05	0.00167621
XLOC_067255	LOC106595068	muc	intestinal mucin-like protein	NW_012354498.1:3534-9733	BLUEAS	GREENAS	21.7959	55.188	1.3403	0.00245	0.039053
XLOC_012688	LOC106605178	cnfn	cornifelin-like	NC_027304.1:51113249-51115179	BLUEAS	GREENAS	19.6086	48.8597	1.31716	0.00035	0.00858457
XLOC_030440	LOC106565346	fkbp5	peptidyl-prolyl cis-trans isomerase FKBP5-like	NC_027311.1:49819316-49850859	BLUEAS	GREENAS	7.47788	18.43	1.30136	0.0007	0.0149087
XLOC_052403	LOC106585212	npdc1	neural proliferation differentiation and control protein 1-like	NC_027323.1:4933632-4985055	BLUEAS	GREENAS	0.694974	1.68858	1.28078	0.0026	0.0408177
XLOC_083067	LOC106599407	-	uncharacterized LOC106599407	NW_012414449.1:875-1714	BLUEAS	GREENAS	9.87817	23.9888	1.28004	0.0024	0.0384512
XLOC_057043	LOC106588383	-	uncharacterized LOC106588383	NC_027326.1:10399201-10413861	BLUEAS	GREENAS	7.58777	18.4216	1.27965	0.0022	0.0360001
XLOC_052862	hpgds	hpgds	hematopoietic prostaglandin D synthase	NC_027323.1:38505396-38516316	BLUEAS	GREENAS	7.24909	17.53	1.27396	0.0002	0.00544271
XLOC_066656	-	-	-	NW_012353481.1:7142-10442	BLUEAS	GREENAS	2.07677	5.01352	1.27148	0.0025	0.0396513
XLOC_056848	LOC106589094	kiaa1522	uncharacterized protein KIAA1522 homolog	NC_027326.1:39688952-39774528	BLUEAS	GREENAS	2.2174	5.35177	1.27114	0.0007	0.0149087
XLOC_054519	LOC106586714	-	uncharacterized LOC106586714	NC_027324.1:37941067-37978193	BLUEAS	GREENAS	3.52672	8.50624	1.27019	5e-05	0.00167621
XLOC_065634	-	-	-	NW_012351896.1:782-9798	BLUEAS	GREENAS	56.0351	134.085	1.25874	0.0013	0.0241386
XLOC_040093	LOC106573680	tat	tyrosine aminotransferase-like	NC_027315.1:34077545-34088894	BLUEAS	GREENAS	1.11022	2.637	1.24805	0.00275	0.0425693
XLOC_008784	LOC106600939	-	uncharacterized LOC106600939	NC_027302.1:52854063-52871582	BLUEAS	GREENAS	14.2921	33.8591	1.24432	0.0006	0.0132029
XLOC_040739	LOC106574882	col2a1	collagen alpha-1(II) chain-like	NC_027315.1:80196449-80203660	BLUEAS	GREENAS	2.92651	6.92939	1.24355	0.00095	0.0189427
XLOC_068493	-	-	-	NW_012356894.1:7976-8706	BLUEAS	GREENAS	22.8776	54.13	1.24249	0.0002	0.00544271
XLOC_044419	LOC106577970	znf536	zinc finger protein 536-like	NC_027317.1:63070970-63140901	BLUEAS	GREENAS	0.296931	0.702277	1.24191	0.00075	0.0157375
XLOC_058793	LOC106590529	lcn15	lipocalin-like	NC_027328.1:27747543-27749943	BLUEAS	GREENAS	43.2513	101.868	1.23588	0.00225	0.036621
XLOC_016058	-	-	-	NC_027305.1:17630279-17631812	BLUEAS	GREENAS	5.73201	13.4543	1.23095	0.00045	0.0105017
XLOC_022378	LOC106612193	rgcc	regulator of cell cycle RGCC-like	NC_027308.1:82740717-82745690	BLUEAS	GREENAS	3.92902	9.16752	1.22236	0.00175	0.0302518
XLOC_013781	LOC106604927	dscam	Down syndrome cell adhesion molecule-like	NC_027304.1:39646861-39655633	BLUEAS	GREENAS	5.27165	12.2948	1.22172	0.00105	0.0204706
XLOC_011135	LOC106602706	cnot10	uncharacterized LOC106602706	NC_027303.1:19765723-19772842	BLUEAS	GREENAS	13.7671	31.8035	1.20796	0.0003	0.00757889
XLOC_052997	LOC106584911	aebp1	adipocyte enhancer-binding protein 1-like	NC_027323.1:2297351-2305847	BLUEAS	GREENAS	2.43395	5.57973	1.19689	0.0005	0.0114231
XLOC_038101	LOC106571977	tkt	transketolase-like	NC_027314.1:62712688-62732856	BLUEAS	GREENAS	2.5682	5.88733	1.19686	0.0015	0.026916
XLOC_058285	LOC106589635	retsat	putative all-trans-retinol 13,14-reductase	NC_027327.1:18693605-18707501	BLUEAS	GREENAS	2.53765	5.74029	1.17763	0.001	0.0197087
XLOC_007129	LOC106600142	ccl20	C-C motif chemokine 20-like	NC_027302.1:36709367-36711349	BLUEAS	GREENAS	15.2466	34.4372	1.17548	5e-05	0.00167621
XLOC_031733	LOC106567727	zbtb16	zinc finger and BTB domain-containing protein 16-A-like	NC_027312.1:67427084-67550893	BLUEAS	GREENAS	0.787711	1.77099	1.16882	0.00095	0.0189427
XLOC_084059	LOC106599483	-	uncharacterized LOC106599483	NW_012420015.1:665-1585	BLUEAS	GREENAS	17.4565	39.1907	1.16675	0.0008	0.0165674
XLOC_009531	LOC106602018	na	uncharacterized LOC106602018	NC_027302.1:89962845-89966991	BLUEAS	GREENAS	2.13567	4.72585	1.14589	0.0016	0.0282586
XLOC_035354	LOC106569490	sh2d1a	SH2 domain-containing protein 1A-like	NC_027313.1:35710749-35729233	BLUEAS	GREENAS	7.38292	16.1478	1.12907	0.00085	0.0173726
XLOC_004553	LOC106587400	lyg2	lysozyme G-like	NC_027301.1:47088182-47094020	BLUEAS	GREENAS	8.94016	19.5264	1.12705	0.00025	0.00653846
XLOC_000179	LOC106560797	ctsl	cathepsin L1-like	NC_027300.1:10068397-10074292	BLUEAS	GREENAS	6.56882	14.3067	1.12298	0.00035	0.00858457
XLOC_065598	-	-	-	NW_012351848.1:10890-12199	BLUEAS	GREENAS	4.43714	9.59919	1.11328	0.0018	0.0308991
XLOC_003625	-	-	-	NC_027300.1:154693306-154694149	BLUEAS	GREENAS	8.05453	17.3911	1.11048	0.00085	0.0173726
XLOC_035695	LOC100194553	na	VHSV-induced protein-like	NC_027313.1:59522300-59526637	BLUEAS	GREENAS	13.8575	29.8318	1.10619	0.0001	0.00306497
XLOC_046048	crp	crp	c-reactive protein, pentraxin-related	NC_027318.1:57275408-57297491	BLUEAS	GREENAS	5.3354	11.4355	1.09985	0.00195	0.032853
XLOC_035315	LOC106569423	fcer1g	high affinity immunoglobulin epsilon receptor subunit gamma-like	NC_027313.1:34077811-34080055	BLUEAS	GREENAS	14.555	31.0506	1.0931	0.0007	0.0149087
XLOC_007081	angl1	angptl1	Angiopoietin-related protein 1	NC_027302.1:34339868-34377777	BLUEAS	GREENAS	5.94564	12.6629	1.0907	0.00105	0.0204706
XLOC_059266	LOC106590667	rpl7	uncharacterized LOC106590667	NC_027328.1:38199691-38222776	BLUEAS	GREENAS	4.20192	8.94486	1.09001	0.00335	0.0492975
XLOC_022831	LOC106612993	bace2	beta-secretase 2-like	NC_027308.1:116726195-116740505	BLUEAS	GREENAS	1.36448	2.90449	1.08994	0.0012	0.0227019
XLOC_003977	LOC106577511	apoc1	apolipoprotein C-I-like	NC_027301.1:12345370-12352443	BLUEAS	GREENAS	24.5399	51.6628	1.074	0.002	0.0334953
XLOC_006749	LOC106598526	rgs21	regulator of G-protein signaling 21-like	NC_027302.1:10147625-10149967	BLUEAS	GREENAS	15.9223	33.4391	1.07049	0.00035	0.00858457
XLOC_018482	sh21a	sh2d1a	SH2 domain-containing protein 1A	NC_027306.1:29193063-29197262	BLUEAS	GREENAS	5.97583	12.4956	1.06421	0.00265	0.0414132
XLOC_049901	LOC106583080	trim16	tripartite motif-containing protein 16-like protein	NC_027321.1:27537427-27555326	BLUEAS	GREENAS	2.55091	5.31854	1.06002	0.0032	0.0476422
XLOC_030538	LOC106565475	-	uncharacterized LOC106565475	NC_027311.1:55068173-55073157	BLUEAS	GREENAS	6.95079	14.4756	1.05837	0.00095	0.0189427
XLOC_059899	LOC106591057	-	uncharacterized LOC106591057	NW_012343388.1:2546-7137	BLUEAS	GREENAS	22.5876	47.0205	1.05776	0.00295	0.0448558
XLOC_052057	LOC106584369	zap70	tyrosine-protein kinase ZAP-70-like	NC_027322.1:29332418-29340557	BLUEAS	GREENAS	4.99801	10.3041	1.04379	0.00065	0.0140664
XLOC_035923	LOC106570451	grn	granulins-like	NC_027313.1:77010536-77016087	BLUEAS	GREENAS	7.01882	14.4675	1.04351	0.00135	0.0248468
XLOC_062588	LOC106592244	-	uncharacterized LOC106592244	NW_012347885.1:3301-17830	BLUEAS	GREENAS	11.2172	22.8506	1.02652	0.003	0.0454174
XLOC_004275	-	-	-	NC_027301.1:27781955-27795775	BLUEAS	GREENAS	5.3005	10.773	1.02322	0.0024	0.0384512
XLOC_048672	LOC106581993	-	uncharacterized protein CXorf21 homolog	NC_027320.1:24966592-25002362	BLUEAS	GREENAS	2.18344	4.42826	1.02014	0.0031	0.0465293
XLOC_058860	LOC106590648	acp5	tartrate-resistant acid phosphatase type 5-like	NC_027328.1:35637735-35641732	BLUEAS	GREENAS	16.8592	34.0969	1.0161	0.0023	0.0372347
XLOC_003400	LOC100534606	scarb1	SCARB1-like protein 2	NC_027300.1:137895190-137949851	BLUEAS	GREENAS	2.67512	5.39226	1.01129	0.0011	0.0212218
XLOC_029333	LOC106566006	ndufa4	cytochrome c oxidase subunit NDUFA4 pseudogene	NC_027311.1:77030125-77030592	BLUEAS	GREENAS	84.6967	170.661	1.01076	0.00105	0.0204706
XLOC_058017	msmb	msmp	Beta-microseminoprotein	NC_027327.1:39395590-39401874	BLUEAS	GREENAS	125.093	251.95	1.01014	0.0018	0.0308991
XLOC_010396	ubc	-	ubiquitin C	NC_027303.1:51879759-51882295	BLUEAS	GREENAS	24.9463	49.923	1.00088	0.0004	0.00954992
XLOC_038859	LOC106573365	-	serine/threonine-protein kinase WNK1-like	NC_027315.1:21542509-21643858	BLUEAS	GREENAS	6.39927	3.18648	-1.00594	0.00315	0.0470926
XLOC_048510	LOC106581733	-	uncharacterized LOC106581733	NC_027320.1:11869033-11871254	BLUEAS	GREENAS	117.361	56.4478	-1.05597	0.0032	0.0476422
XLOC_018674	LOC106609380	-	origin recognition complex subunit 5-like	NC_027306.1:44394852-44406682	BLUEAS	GREENAS	0.526627	0.252886	-1.0583	0.00235	0.0378435
XLOC_059460	-	-	-	NW_012342044.1:1-2818	BLUEAS	GREENAS	4.25162	2.03911	-1.06008	0.00335	0.0492975
XLOC_039788	LOC106573109	slc6a15	sodium-dependent neutral amino acid transporter B(0)AT2-like	NC_027315.1:6652990-6717343	BLUEAS	GREENAS	11.3961	5.4095	-1.07498	0.0022	0.0360001
XLOC_002201	LOC106599566	lbh	protein LBH-like	NC_027300.1:28286405-28316583	BLUEAS	GREENAS	21.1659	10.0456	-1.07518	0.0008	0.0165674
XLOC_039072	LOC106573832	-	uncharacterized LOC106573832	NC_027315.1:40643614-40649313	BLUEAS	GREENAS	6.43041	3.01704	-1.09178	0.0006	0.0132029
XLOC_051906	LOC106584181	ptprf	receptor-type tyrosine-protein phosphatase F-like	NC_027322.1:14974815-15401409	BLUEAS	GREENAS	2.50068	1.15161	-1.11867	0.00165	0.0289267
XLOC_031065	LOC106566486	sulf2	extracellular sulfatase Sulf-2-like	NC_027312.1:9088465-9331004	BLUEAS	GREENAS	1.21001	0.531959	-1.18563	0.00135	0.0248468
XLOC_001723	LOC106570374	-	multiple epidermal growth factor-like domains protein 9	NC_027300.1:145951062-146041771	BLUEAS	GREENAS	7.79602	3.411	-1.19254	0.0001	0.00306497
XLOC_055172	LOC106587841	chsy1	chondroitin sulfate synthase 1-like	NC_027325.1:38532674-38545286	BLUEAS	GREENAS	1.87546	0.791954	-1.24375	0.0019	0.032209
XLOC_055119	LOC106587759	cuzd1	CUB and zona pellucida-like domain-containing protein 1	NC_027325.1:36156808-36160967	BLUEAS	GREENAS	10.6205	4.482	-1.24463	0.0005	0.0114231
XLOC_055089	LOC106587720	edil3	EGF-like repeat and discoidin I-like domain-containing protein 3	NC_027325.1:34564451-34575881	BLUEAS	GREENAS	4.39385	1.84381	-1.25279	0.00135	0.0248468
XLOC_051253	LOC106584009	pde4dip	myomegalin-like	NC_027322.1:6468570-6586881	BLUEAS	GREENAS	2.84298	1.18943	-1.25713	0.0002	0.00544271
XLOC_053065	LOC100380751	tnc	tenascin	NC_027323.1:8415743-8529517	BLUEAS	GREENAS	8.03728	3.3537	-1.26095	0.00095	0.0189427
XLOC_045060	LOC106579328	etv4	ETS translocation variant 4-like	NC_027318.1:50014293-50045703	BLUEAS	GREENAS	8.31419	3.43858	-1.27376	0.00055	0.0123272
XLOC_050176	tgm2	tgm2	transglutaminase 2, C polypeptide	NC_027321.1:46726966-46756907	BLUEAS	GREENAS	7.58616	3.12438	-1.2798	0.00025	0.00653846
XLOC_002388	LOC106602899	babam2	BRCA1-A complex subunit BRE-like	NC_027300.1:45067351-45254752	BLUEAS	GREENAS	3.02294	1.22135	-1.30747	0.0013	0.0241386
XLOC_059987	gadl1	gad1	glutamate decarboxylase like 1	NW_012343443.1:38145-56951	BLUEAS	GREENAS	5.33085	2.1506	-1.30963	0.00265	0.0414132
XLOC_056009	LOC106587907	itgb	integrin beta-like protein A	NC_027325.1:40932286-40937803	BLUEAS	GREENAS	8.38024	3.36498	-1.31639	0.00155	0.0275821
XLOC_038436	LOC106572613	-	alpha-tocopherol transfer protein-like	NC_027314.1:87718157-87724272	BLUEAS	GREENAS	1.24555	0.49023	-1.34525	0.00085	0.0173726
XLOC_036622	klc1	klc1	kinesin light chain 1	NC_027314.1:40089229-40113572	BLUEAS	GREENAS	0.824637	0.3139	-1.39345	0.0014	0.0255409
XLOC_035220	tbb2a	tubb2a	Tubulin beta-2A chain	NC_027313.1:28343098-28352283	BLUEAS	GREENAS	4.31404	1.63026	-1.40393	0.00235	0.0378435
XLOC_011173	LOC106602727	-	uncharacterized LOC106602727	NC_027303.1:23802135-23809100	BLUEAS	GREENAS	0.595656	0.218647	-1.44588	0.00205	0.034129
XLOC_050246	LOC106583715	tgm2	protein-glutamine gamma-glutamyltransferase 2-like	NC_027321.1:53749743-53781561	BLUEAS	GREENAS	102.383	37.4638	-1.4504	5e-05	0.00167621
XLOC_007924	LOC106601890	adcy9	adenylate cyclase type 9-like	NC_027302.1:85067933-85100346	BLUEAS	GREENAS	0.40511	0.145971	-1.47263	0.00085	0.0173726
XLOC_036096	tert	-	telomerase reverse transcriptase	NC_027313.1:88820611-88837552	BLUEAS	GREENAS	2.25533	0.804946	-1.48637	0.0001	0.00306497
XLOC_048620	LOC106581931	tfpi	kunitz-type serine protease inhibitor bitisilin-3-like	NC_027320.1:21414943-21460208	BLUEAS	GREENAS	5.80632	2.07046	-1.48767	0.00015	0.00429515
XLOC_045535	LOC106578451	pcyt1b	choline-phosphate cytidylyltransferase B-like	NC_027318.1:10775109-10783609	BLUEAS	GREENAS	0.912043	0.325038	-1.48849	0.0017	0.0295917
XLOC_030936	LOC106566279	-	kinetochore protein Nuf2-like	NC_027311.1:91606430-91612843	BLUEAS	GREENAS	4.72729	1.675	-1.49685	0.0029	0.0442868
XLOC_032118	LOC106568399	itga2	integrin alpha-2-like	NC_027312.1:95314034-95350444	BLUEAS	GREENAS	3.15126	1.11389	-1.50032	5e-05	0.00167621
XLOC_018956	LOC106609889	nans	sialic acid synthase-like	NC_027307.1:566748-575090	BLUEAS	GREENAS	30.575	10.6429	-1.52246	0.0001	0.00306497
XLOC_041233	LOC106575671	-	uncharacterized LOC106575671	NC_027316.1:22479857-22487235	BLUEAS	GREENAS	4.65916	1.5974	-1.54435	0.00025	0.00653846
XLOC_024002	LOC106561185	ccdc79	uncharacterized LOC106561185	NC_027309.1:84690460-84711602	BLUEAS	GREENAS	1.68929	0.572926	-1.55999	0.0012	0.0227019
XLOC_015473	LOC106607974	-	uncharacterized LOC106607974	NC_027305.1:63980022-63985643	BLUEAS	GREENAS	2.23929	0.750006	-1.57807	5e-05	0.00167621
XLOC_056774	LOC106588966	sdrf	serine-aspartate repeat-containing protein F-like	NC_027326.1:32486364-32498767	BLUEAS	GREENAS	4.07395	1.35376	-1.58946	0.00095	0.0189427
XLOC_039012	LOC106573635	slc7a5	large neutral amino acids transporter small subunit 1-like	NC_027315.1:35024739-35051113	BLUEAS	GREENAS	6.2317	2.00632	-1.63507	5e-05	0.00167621
XLOC_060110	LOC106591192	-	ribonuclease inhibitor-like	NW_012343543.1:180-50628	BLUEAS	GREENAS	1.082	0.343532	-1.65518	0.00065	0.0140664
XLOC_022250	LOC106611978	fgfr1	fibroblast growth factor receptor-like 1	NC_027308.1:71588010-71640365	BLUEAS	GREENAS	125.836	38.9539	-1.69171	0.0022	0.0360001
XLOC_051881	LOC106584065	rhpn1	rhophilin-1-like	NC_027322.1:11788175-11850704	BLUEAS	GREENAS	1.11023	0.338179	-1.715	0.0003	0.00757889
XLOC_005219	LOC106574309	slc50a1	sugar transporter SWEET1-like	NC_027301.1:5433402-5476085	BLUEAS	GREENAS	3.20107	0.974054	-1.71648	5e-05	0.00167621
XLOC_049430	LOC106582339	tnfaip6	tumor necrosis factor-inducible gene 6 protein-like	NC_027320.1:42656996-42678069	BLUEAS	GREENAS	1.42116	0.431148	-1.72081	5e-05	0.00167621
XLOC_027096	LOC106562247	-	creatine kinase U-type, mitochondrial-like	NC_027310.1:21457567-21466216	BLUEAS	GREENAS	2.15484	0.634176	-1.76462	0.0018	0.0308991
XLOC_035983	-	-	-	NC_027313.1:82100207-82108736	BLUEAS	GREENAS	0.729714	0.195895	-1.89725	0.00075	0.0157375
XLOC_068289	LOC106595633	br6	balbiani ring protein 6-like	NW_012356522.1:0-3989	BLUEAS	GREENAS	2.27933	0.610659	-1.90017	0.001	0.0197087
XLOC_011095	LOC106602558	nlrc3	NACHT, LRR and PYD domains-containing protein 3-like	NC_027303.1:17154632-17177368	BLUEAS	GREENAS	4.57019	1.22239	-1.90255	5e-05	0.00167621
XLOC_033995	LOC106569415	myoc	myocilin-like	NC_027313.1:33488397-33492402	BLUEAS	GREENAS	24.2545	6.40099	-1.92188	5e-05	0.00167621
XLOC_051642	LOC106584654	ckmt2	creatine kinase S-type, mitochondrial	NC_027322.1:41667063-41678846	BLUEAS	GREENAS	1.50983	0.397191	-1.92649	0.00095	0.0189427
XLOC_047127	LOC106581275	wscd1	WSC domain-containing protein 1-like	NC_027319.1:66210276-66221887	BLUEAS	GREENAS	0.602704	0.158507	-1.9269	0.0021	0.0347681
XLOC_066735	LOC106594767	nans	sialic acid synthase-like	NW_012353607.1:1007-7460	BLUEAS	GREENAS	10.1399	2.55173	-1.9905	0.00015	0.00429515
XLOC_059151	LOC106590496	prg4	proteoglycan 4-like	NC_027328.1:26943986-26950636	BLUEAS	GREENAS	45.3205	11.2606	-2.00889	0.0001	0.00306497
XLOC_023107	LOC106613445	-	uncharacterized LOC106613445	NC_027309.1:4143596-4154855	BLUEAS	GREENAS	0.98609	0.239689	-2.04056	0.0004	0.00954992
XLOC_058495	LOC106589985	capn2	calpain-2 catalytic subunit-like	NC_027327.1:37947920-37974487	BLUEAS	GREENAS	8.27118	1.88706	-2.13195	5e-05	0.00167621
XLOC_057973	-	-	-	NC_027327.1:35744175-35750328	BLUEAS	GREENAS	0.453522	0.0898474	-2.33562	0.0002	0.00544271
XLOC_067778	LOC106595400	nlrc3	protein NLRC3-like	NW_012355555.1:2115-4346	BLUEAS	GREENAS	1.89443	0.362608	-2.38528	5e-05	0.00167621
XLOC_015914	-	-	-	NC_027305.1:9670899-9673276	BLUEAS	GREENAS	1.47607	0.280181	-2.39733	0.00055	0.0123272
XLOC_063075	LOC106592537	zg16	zymogen granule membrane protein 16-like	NW_012348385.1:9324-12436	BLUEAS	GREENAS	22.7804	4.30221	-2.40465	5e-05	0.00167621
XLOC_016622	LOC106607463	-	interferon a3-like	NC_027305.1:42127557-42133799	BLUEAS	GREENAS	0.738988	0.139519	-2.40509	0.0024	0.0384512
XLOC_007644	LOC106601383	usp43	ubiquitin carboxyl-terminal hydrolase 43-like	NC_027302.1:69633084-69712550	BLUEAS	GREENAS	0.929012	0.165753	-2.48666	0.00015	0.00429515
XLOC_007794	LOC106601678	ig	Ig mu chain C region membrane-bound form-like	NC_027302.1:77635063-77654415	BLUEAS	GREENAS	16.6892	2.95108	-2.4996	0.0001	0.00306497
XLOC_011326	LOC106602806	trim27	nuclear factor 7, ovary-like	NC_027303.1:27163022-27178885	BLUEAS	GREENAS	6.88223	1.2159	-2.50085	5e-05	0.00167621
XLOC_058346	nrxn1	nrxn1	neurexin 1	NC_027327.1:23267935-23776362	BLUEAS	GREENAS	0.614168	0.106482	-2.52802	5e-05	0.00167621
XLOC_072611	-	-	-	NW_012369575.1:0-3293	BLUEAS	GREENAS	4.14595	0.699454	-2.5674	0.0002	0.00544271
XLOC_044329	-	-	-	NC_027317.1:57928451-57929363	BLUEAS	GREENAS	2.68689	0.451756	-2.57232	0.00155	0.0275821
XLOC_047920	LOC106580756	-	cytochrome P450 2M1	NC_027319.1:46218531-46243544	BLUEAS	GREENAS	0.471328	0.076911	-2.61547	0.0005	0.0114231
XLOC_040500	LOC106574560	csrnp3	cysteine/serine-rich nuclear protein 3-like	NC_027315.1:70669580-70699152	BLUEAS	GREENAS	0.453245	0.0713883	-2.66653	5e-05	0.00167621
XLOC_058562	LOC106590123	-	rab effector MyRIP-like	NC_027328.1:11003891-11177560	BLUEAS	GREENAS	0.391594	0.0606344	-2.69115	5e-05	0.00167621
XLOC_023440	LOC106613972	-	myocilin-like	NC_027309.1:28821408-28832712	BLUEAS	GREENAS	0.971319	0.13705	-2.82524	5e-05	0.00167621
XLOC_065441	LOC106594007	s100a4	ictacalcin-like	NW_012351540.1:1346-4104	BLUEAS	GREENAS	84.8044	11.2683	-2.91187	5e-05	0.00167621
XLOC_060439	LOC106591310	na	uncharacterized LOC106591310	NW_012343720.1:5876-45627	BLUEAS	GREENAS	48.8999	4.91525	-3.3145	5e-05	0.00167621
XLOC_034055	LOC106569453	epha3	ephrin type-A receptor 3-like	NC_027313.1:36696025-36774136	BLUEAS	GREENAS	0.573633	0.0496417	-3.5305	5e-05	0.00167621
XLOC_040131	LOC106573613	adamts20	A disintegrin and metalloproteinase with thrombospondin motifs 20-like	NC_027315.1:36847259-36992772	BLUEAS	GREENAS	0.964866	0.0594104	-4.02154	5e-05	0.00167621
XLOC_050104	LOC106583384	-	uncharacterized LOC106583384	NC_027321.1:41261463-41268388	BLUEAS	GREENAS	3.90196	0.217121	-4.16763	5e-05	0.00167621
XLOC_004352	LOC106583962	-	uncharacterized LOC106583962	NC_027301.1:34099604-34106206	BLUEAS	GREENAS	0.600189	0.0167928	-5.1595	0.0014	0.0255409
XLOC_020372	-	-	-	NC_027308.1:52346742-52348532	BLUEAS	GREENAS	4.5121	0.110525	-5.35135	0.00015	0.00429515

## Sheet: T6 1%FAω6 vs 0.3%FA+IS pre 
Sub table T6. Differentailly expressed genes after 28 days feeding peroid between 0.3% FA+IS (coded as GREENAS) and 1.0% FAω6 (coded as YELLOWAS).
gene_id	gene	gene_symbol	name	locus	sample_1	sample_2	value_1	value_2	log2_fold_change	p_value	q_value
XLOC_020372	-	-	-	NC_027308.1:52346742-52348532	GREENAS	YELLOWAS	0.110525	6.02881	5.76942	0.0001	0.00306497
XLOC_055631	LOC106587238	igdcc3	immunoglobulin superfamily DCC subclass member 3-like	NC_027325.1:16532060-16640695	GREENAS	YELLOWAS	0.0114114	0.543031	5.57249	5e-05	0.00167621
XLOC_040131	LOC106573613	adamts20	A disintegrin and metalloproteinase with thrombospondin motifs 20-like	NC_027315.1:36847259-36992772	GREENAS	YELLOWAS	0.0594104	1.95094	5.03731	5e-05	0.00167621
XLOC_028596	LOC106564722	-	uncharacterized LOC106564722	NC_027311.1:21937607-21943278	GREENAS	YELLOWAS	16.1493	277.961	4.10534	5e-05	0.00167621
XLOC_034055	LOC106569453	epha3	ephrin type-A receptor 3-like	NC_027313.1:36696025-36774136	GREENAS	YELLOWAS	0.0496417	0.656633	3.72546	5e-05	0.00167621
XLOC_060439	LOC106591310	na	uncharacterized LOC106591310	NW_012343720.1:5876-45627	GREENAS	YELLOWAS	4.91525	60.7656	3.62792	5e-05	0.00167621
XLOC_015914	-	-	-	NC_027305.1:9670899-9673276	GREENAS	YELLOWAS	0.280181	3.17007	3.50008	5e-05	0.00167621
XLOC_048510	LOC106581733	-	uncharacterized LOC106581733	NC_027320.1:11869033-11871254	GREENAS	YELLOWAS	56.4478	585.116	3.37373	5e-05	0.00167621
XLOC_051642	LOC106584654	ckmt2	creatine kinase S-type, mitochondrial	NC_027322.1:41667063-41678846	GREENAS	YELLOWAS	0.397191	3.88816	3.29118	5e-05	0.00167621
XLOC_050176	tgm2	tgm2	transglutaminase 2, C polypeptide	NC_027321.1:46726966-46756907	GREENAS	YELLOWAS	3.12438	28.0976	3.16881	5e-05	0.00167621
XLOC_065441	LOC106594007	s100a4	ictacalcin-like	NW_012351540.1:1346-4104	GREENAS	YELLOWAS	11.2683	101.092	3.16532	5e-05	0.00167621
XLOC_050246	LOC106583715	tgm2	protein-glutamine gamma-glutamyltransferase 2-like	NC_027321.1:53749743-53781561	GREENAS	YELLOWAS	37.4638	323.054	3.10821	5e-05	0.00167621
XLOC_072409	LOC106597775	tgm2	protein-glutamine gamma-glutamyltransferase 2-like	NW_012368642.1:246-1445	GREENAS	YELLOWAS	0.956433	8.20946	3.10155	5e-05	0.00167621
XLOC_074546	-	-	-	NW_012379724.1:0-3517	GREENAS	YELLOWAS	0.216454	1.76992	3.03155	5e-05	0.00167621
XLOC_005953	LOC106588495	-	uncharacterized LOC106588495	NC_027301.1:47174464-47271239	GREENAS	YELLOWAS	24.1776	193.415	2.99996	5e-05	0.00167621
XLOC_016541	LOC106607322	-	uncharacterized LOC106607322	NC_027305.1:36755762-36899212	GREENAS	YELLOWAS	14.1423	111.891	2.984	5e-05	0.00167621
XLOC_001006	LOC106611194	mvp	major vault protein-like	NC_027300.1:87748649-87912657	GREENAS	YELLOWAS	0.427498	3.28044	2.9399	5e-05	0.00167621
XLOC_071200	LOC106597223	tgm3	protein-glutamine gamma-glutamyltransferase E-like	NW_012364299.1:255-5572	GREENAS	YELLOWAS	13.201	101.195	2.93843	5e-05	0.00167621
XLOC_021487	pacrg	-	parkin coregulated	NC_027308.1:8057176-8334362	GREENAS	YELLOWAS	0.619923	4.74126	2.93511	0.0006	0.0132029
XLOC_043940	LOC106577171	mal	myelin and lymphocyte protein-like	NC_027317.1:26214338-26249073	GREENAS	YELLOWAS	0.880409	6.41352	2.86487	5e-05	0.00167621
XLOC_003987	LOC106578046	kcnn3	intermediate conductance calcium-activated potassium channel protein 4-like	NC_027301.1:12981856-13030535	GREENAS	YELLOWAS	0.0653417	0.472603	2.85455	5e-05	0.00167621
XLOC_040023	LOC106573536	fn1	fibronectin-like	NC_027315.1:27878829-27886855	GREENAS	YELLOWAS	0.138777	0.955463	2.78344	0.0021	0.0347681
XLOC_023440	LOC106613972	-	myocilin-like	NC_027309.1:28821408-28832712	GREENAS	YELLOWAS	0.13705	0.880888	2.68425	5e-05	0.00167621
XLOC_044329	-	-	-	NC_027317.1:57928451-57929363	GREENAS	YELLOWAS	0.451756	2.80901	2.63645	0.0015	0.026916
XLOC_049956	LOC106583179	pgis	prostacyclin synthase-like	NC_027321.1:30844976-30858967	GREENAS	YELLOWAS	1.15937	6.84928	2.56261	5e-05	0.00167621
XLOC_032118	LOC106568399	itga2	integrin alpha-2-like	NC_027312.1:95314034-95350444	GREENAS	YELLOWAS	1.11389	6.2832	2.49589	5e-05	0.00167621
XLOC_072611	-	-	-	NW_012369575.1:0-3293	GREENAS	YELLOWAS	0.699454	3.82377	2.45069	0.0002	0.00544271
XLOC_033021	LOC106567617	nrgn	neurogranin-like	NC_027312.1:60334462-60350169	GREENAS	YELLOWAS	0.478284	2.58777	2.43577	0.00255	0.0402473
XLOC_063639	LOC106592862	has2	hyaluronan synthase 2-like	NW_012348967.1:9578-14428	GREENAS	YELLOWAS	0.141504	0.74813	2.40245	0.0006	0.0132029
XLOC_053209	rbx1	rbx1	ring-box 1	NC_027323.1:19237454-19240735	GREENAS	YELLOWAS	0.544908	2.83777	2.38067	0.00015	0.00429515
XLOC_077449	LOC106598963	plec	plectin-like	NW_012390293.1:4-2562	GREENAS	YELLOWAS	0.42897	2.15722	2.33023	5e-05	0.00167621
XLOC_003766	LOC106573887	hsa2	hyaluronan synthase 2 pseudogene	NC_027301.1:3415407-3423912	GREENAS	YELLOWAS	1.62192	8.1044	2.321	0.0005	0.0114231
XLOC_023107	LOC106613445	-	uncharacterized LOC106613445	NC_027309.1:4143596-4154855	GREENAS	YELLOWAS	0.239689	1.18935	2.31094	0.0001	0.00306497
XLOC_062831	LOC106592403	muc	intestinal mucin-like protein	NW_012348149.1:398-2345	GREENAS	YELLOWAS	1.54403	7.59571	2.29849	0.0002	0.00544271
XLOC_053180	LOC106585259	ank1	ankyrin-1-like	NC_027323.1:16884837-17070760	GREENAS	YELLOWAS	0.319152	1.54574	2.27598	5e-05	0.00167621
XLOC_049430	LOC106582339	tnfaip6	tumor necrosis factor-inducible gene 6 protein-like	NC_027320.1:42656996-42678069	GREENAS	YELLOWAS	0.431148	2.08805	2.2759	5e-05	0.00167621
XLOC_058346	nrxn1	nrxn1	neurexin 1	NC_027327.1:23267935-23776362	GREENAS	YELLOWAS	0.106482	0.50919	2.25759	5e-05	0.00167621
XLOC_066735	LOC106594767	nans	sialic acid synthase-like	NW_012353607.1:1007-7460	GREENAS	YELLOWAS	2.55173	11.9981	2.23326	0.00015	0.00429515
XLOC_035220	tbb2a	tubb2a	Tubulin beta-2A chain	NC_027313.1:28343098-28352283	GREENAS	YELLOWAS	1.63026	7.64532	2.22947	5e-05	0.00167621
XLOC_011928	LOC106603858	na	putative fibroblast growth factor 1	NC_027303.1:71630005-71634386	GREENAS	YELLOWAS	1.301	6.08106	2.2247	5e-05	0.00167621
XLOC_065727	LOC106594165	-	vimentin A1-like	NW_012352005.1:1462-5880	GREENAS	YELLOWAS	1.22629	5.64645	2.20304	0.0004	0.00954992
XLOC_004056	LOC106578696	ceacam20	carcinoembryonic antigen-related cell adhesion molecule 20-like	NC_027301.1:15462560-15466508	GREENAS	YELLOWAS	2.37504	10.7492	2.1782	0.0001	0.00306497
XLOC_023543	igfbp-1a1	igfbp1	insulin-like growth factor binding protein 1 paralog A1	NC_027309.1:38367110-38370832	GREENAS	YELLOWAS	1.73111	7.75393	2.16323	5e-05	0.00167621
XLOC_002388	LOC106602899	babam2	BRCA1-A complex subunit BRE-like	NC_027300.1:45067351-45254752	GREENAS	YELLOWAS	1.22135	5.24729	2.10309	5e-05	0.00167621
XLOC_073147	LOC106598055	pabpc1	uncharacterized LOC106598055	NW_012372067.1:906-2750	GREENAS	YELLOWAS	2.45564	10.2858	2.06649	5e-05	0.00167621
XLOC_058495	LOC106589985	capn2	calpain-2 catalytic subunit-like	NC_027327.1:37947920-37974487	GREENAS	YELLOWAS	1.88706	7.84777	2.05614	5e-05	0.00167621
XLOC_055119	LOC106587759	cuzd1	CUB and zona pellucida-like domain-containing protein 1	NC_027325.1:36156808-36160967	GREENAS	YELLOWAS	4.482	18.395	2.0371	5e-05	0.00167621
XLOC_048652	LOC106581977	st6gal2	beta-galactoside alpha-2,6-sialyltransferase 2-like	NC_027320.1:23362293-23458064	GREENAS	YELLOWAS	0.941078	3.85934	2.03597	5e-05	0.00167621
XLOC_041233	LOC106575671	-	uncharacterized LOC106575671	NC_027316.1:22479857-22487235	GREENAS	YELLOWAS	1.5974	6.47236	2.01857	5e-05	0.00167621
XLOC_020911	fosb	fosb	FosB proto-oncogene, AP-1 transcription factor subunit	NC_027308.1:99390561-99454546	GREENAS	YELLOWAS	1.07477	4.34701	2.016	5e-05	0.00167621
XLOC_044481	LOC106578097	-	uncharacterized LOC106578097	NC_027317.1:66488357-66491931	GREENAS	YELLOWAS	6.27989	24.8186	1.98261	5e-05	0.00167621
XLOC_041050	LOC106575381	crlf1	cytokine receptor-like factor 1	NC_027316.1:14657000-14666542	GREENAS	YELLOWAS	0.757113	2.97077	1.97226	0.00055	0.0123272
XLOC_015608	LOC106608163	thbs1	thrombospondin-1-like	NC_027305.1:75999693-76017576	GREENAS	YELLOWAS	3.64638	13.6698	1.90645	5e-05	0.00167621
XLOC_031837	LOC106567939	rpl7	class A basic helix-loop-helix protein 9-like	NC_027312.1:75673235-75675287	GREENAS	YELLOWAS	1.87315	7.02117	1.90624	5e-05	0.00167621
XLOC_031417	LOC106567074	lima1	LIM domain and actin-binding protein 1-like	NC_027312.1:35875239-35987416	GREENAS	YELLOWAS	12.5111	46.3432	1.88915	5e-05	0.00167621
XLOC_020061	lpp60	aspg	60 kDa lysophospholipase	NC_027308.1:23528820-23576653	GREENAS	YELLOWAS	3.66695	13.4554	1.87554	0.0005	0.0114231
XLOC_002201	LOC106599566	lbh	protein LBH-like	NC_027300.1:28286405-28316583	GREENAS	YELLOWAS	10.0456	36.8508	1.87513	5e-05	0.00167621
XLOC_011697	mmp13	mmp13	Collagenase 3	NC_027303.1:48238240-48245858	GREENAS	YELLOWAS	17.8775	64.9989	1.86227	5e-05	0.00167621
XLOC_057400	LOC106588893	tinag	tubulointerstitial nephritis antigen-like	NC_027326.1:29077822-29159594	GREENAS	YELLOWAS	2.33419	8.45353	1.85663	5e-05	0.00167621
XLOC_036622	klc1	klc1	kinesin light chain 1	NC_027314.1:40089229-40113572	GREENAS	YELLOWAS	0.3139	1.13519	1.85456	5e-05	0.00167621
XLOC_022041	LOC106611589	lect2	leukocyte cell-derived chemotaxin-2-like	NC_027308.1:57220485-57246147	GREENAS	YELLOWAS	2.14012	7.54895	1.81858	5e-05	0.00167621
XLOC_056009	LOC106587907	itgb	integrin beta-like protein A	NC_027325.1:40932286-40937803	GREENAS	YELLOWAS	3.36498	11.7304	1.80158	0.0001	0.00306497
XLOC_012315	hs3st1	hs3st1	heparan sulfate-glucosamine 3-sulfotransferase 1	NC_027304.1:19111174-19114124	GREENAS	YELLOWAS	3.04145	10.5071	1.78853	5e-05	0.00167621
XLOC_007924	LOC106601890	adcy9	adenylate cyclase type 9-like	NC_027302.1:85067933-85100346	GREENAS	YELLOWAS	0.145971	0.504258	1.78848	5e-05	0.00167621
XLOC_033618	LOC106568695	gpx8	probable G-protein coupled receptor 158	NC_027313.1:7627489-7713023	GREENAS	YELLOWAS	0.283709	0.973335	1.77852	0.0009	0.0181706
XLOC_015665	LOC106608279	vrtn	vertnin-like	NC_027305.1:82012780-82024996	GREENAS	YELLOWAS	0.401657	1.37294	1.77323	0.0009	0.0181706
XLOC_054582	LOC106586839	-	endothelin B receptor-like	NC_027324.1:44106998-44114192	GREENAS	YELLOWAS	0.573727	1.95955	1.77209	0.00025	0.00653846
XLOC_049658	cdd	-	Cytidine deaminase	NC_027321.1:6070738-6110519	GREENAS	YELLOWAS	80.3773	273.13	1.76473	0.00235	0.0378435
XLOC_026087	LOC106562510	-	cryptochrome-2-like	NC_027310.1:33228364-33246272	GREENAS	YELLOWAS	0.142313	0.481003	1.75698	0.001	0.0197087
XLOC_059987	gadl1	gad1	glutamate decarboxylase like 1	NW_012343443.1:38145-56951	GREENAS	YELLOWAS	2.1506	7.26746	1.75671	5e-05	0.00167621
XLOC_036830	LOC106571918	cdh13	cadherin-13-like	NC_027314.1:60362043-60421677	GREENAS	YELLOWAS	7.63749	25.7944	1.75589	0.00025	0.00653846
XLOC_073254	LOC106598092	tgm2	protein-glutamine gamma-glutamyltransferase 2-like	NW_012372595.1:113-4048	GREENAS	YELLOWAS	1.58585	5.34355	1.75255	0.0007	0.0149087
XLOC_039012	LOC106573635	slc7a5	large neutral amino acids transporter small subunit 1-like	NC_027315.1:35024739-35051113	GREENAS	YELLOWAS	2.00632	6.72664	1.74533	5e-05	0.00167621
XLOC_045901	LOC106579016	rasd1	dexamethasone-induced Ras-related protein 1-like	NC_027318.1:48573857-48575689	GREENAS	YELLOWAS	1.37266	4.58842	1.74103	0.00135	0.0248468
XLOC_007794	LOC106601678	ig	Ig mu chain C region membrane-bound form-like	NC_027302.1:77635063-77654415	GREENAS	YELLOWAS	2.95108	9.8006	1.73163	0.0001	0.00306497
XLOC_039694	LOC106575021	-	uncharacterized LOC106575021	NC_027315.1:86711700-86823776	GREENAS	YELLOWAS	0.132557	0.440111	1.73126	5e-05	0.00167621
XLOC_033929	LOC106569169	dsg1	cadherin-4-like	NC_027313.1:28310112-28337952	GREENAS	YELLOWAS	7.61487	24.8136	1.70424	5e-05	0.00167621
XLOC_045600	LOC106578540	crem	cAMP-responsive element modulator-like	NC_027318.1:17226330-17242038	GREENAS	YELLOWAS	0.129855	0.423104	1.70412	0.00125	0.0234317
XLOC_018956	LOC106609889	nans	sialic acid synthase-like	NC_027307.1:566748-575090	GREENAS	YELLOWAS	10.6429	34.6272	1.70201	5e-05	0.00167621
XLOC_033995	LOC106569415	myoc	myocilin-like	NC_027313.1:33488397-33492402	GREENAS	YELLOWAS	6.40099	20.6781	1.69174	0.00015	0.00429515
XLOC_047427	LOC106580115	aifm3	apoptosis-inducing factor 3-like	NC_027319.1:12982363-13035744	GREENAS	YELLOWAS	0.388306	1.22942	1.66272	0.0017	0.0295917
XLOC_050318	LOC106583772	lmcd1	LIM and cysteine-rich domains protein 1-like	NC_027321.1:57818620-57846962	GREENAS	YELLOWAS	1.47176	4.64253	1.65737	0.00105	0.0204706
XLOC_055089	LOC106587720	edil3	EGF-like repeat and discoidin I-like domain-containing protein 3	NC_027325.1:34564451-34575881	GREENAS	YELLOWAS	1.84381	5.78496	1.64962	5e-05	0.00167621
XLOC_027860	LOC106563443	lrrn4	leucine-rich repeat neuronal protein 4-like	NC_027310.1:76483062-76485100	GREENAS	YELLOWAS	3.00109	9.40349	1.64771	0.00015	0.00429515
XLOC_046590	LOC106579855	egr3	early growth response protein 3-like	NC_027319.1:23581285-23591128	GREENAS	YELLOWAS	0.581323	1.81331	1.64121	0.0012	0.0227019
XLOC_006857	LOC106599098	-	prostaglandin G/H synthase 2-like	NC_027302.1:14957763-14964323	GREENAS	YELLOWAS	1.27176	3.94005	1.63138	0.0014	0.0255409
XLOC_045577	LOC106578491	cnn3	calponin-3-like	NC_027318.1:14036298-14055547	GREENAS	YELLOWAS	24.7291	75.7137	1.61434	5e-05	0.00167621
XLOC_011917	pdli4	-	PDZ and LIM domain protein 4	NC_027303.1:69818524-69857063	GREENAS	YELLOWAS	4.70306	14.159	1.59005	5e-05	0.00167621
XLOC_050237	LOC106583707	-	integrin alpha-7-like	NC_027321.1:53078007-53153747	GREENAS	YELLOWAS	0.85194	2.51949	1.56431	0.00035	0.00858457
XLOC_040686	LOC106574791	fn1	fibronectin-like	NC_027315.1:78261100-78266082	GREENAS	YELLOWAS	4.80938	14.1813	1.56006	5e-05	0.00167621
XLOC_027655	LOC106563136	rtkn	rhotekin-like	NC_027310.1:60356583-60408611	GREENAS	YELLOWAS	0.442173	1.30308	1.55925	0.0021	0.0347681
XLOC_009492	LOC106601958	act3	actin, non-muscle 6.2	NC_027302.1:87651962-87656576	GREENAS	YELLOWAS	1.42638	4.16091	1.54454	0.0026	0.0408177
XLOC_046605	LOC106580394	sds	L-serine dehydratase/L-threonine deaminase-like	NC_027319.1:25704232-25708506	GREENAS	YELLOWAS	2.45074	7.06057	1.52657	0.00015	0.00429515
XLOC_063075	LOC106592537	zg16	zymogen granule membrane protein 16-like	NW_012348385.1:9324-12436	GREENAS	YELLOWAS	4.30221	12.3593	1.52245	0.0002	0.00544271
XLOC_003149	LOC106563802	lifr	leukemia inhibitory factor receptor-like	NC_027300.1:118407949-118417300	GREENAS	YELLOWAS	1.95855	5.59999	1.51564	5e-05	0.00167621
XLOC_020648	LOC106612018	casp3	caspase-3-like	NC_027308.1:74994796-75001065	GREENAS	YELLOWAS	11.9788	34.0438	1.50691	5e-05	0.00167621
XLOC_074283	-	-	-	NW_012378357.1:1985-3639	GREENAS	YELLOWAS	2.46219	6.98108	1.50351	0.0009	0.0181706
XLOC_008394	LOC106599341	hel-s-11	carbonic anhydrase-like	NC_027302.1:24417017-24426549	GREENAS	YELLOWAS	20.1735	57.0337	1.49935	0.0004	0.00954992
XLOC_014615	timp2	timp2	Metalloproteinase inhibitor 2	NC_027305.1:7430239-7430614	GREENAS	YELLOWAS	14.3952	40.4379	1.49012	0.0002	0.00544271
XLOC_019291	LOC106610404	kita	mast/stem cell growth factor receptor kita-like	NC_027307.1:20821261-20826605	GREENAS	YELLOWAS	0.416235	1.15975	1.47835	0.0029	0.0442868
XLOC_014078	LOC106605411	trio	triple functional domain protein-like	NC_027304.1:60499683-60632791	GREENAS	YELLOWAS	0.27169	0.752327	1.4694	5e-05	0.00167621
XLOC_022280	pdlim3	pdlim3	PDZ and LIM domain 3	NC_027308.1:75076987-75097067	GREENAS	YELLOWAS	3.34278	9.19136	1.45923	0.00025	0.00653846
XLOC_024764	LOC106560254	palld	palladin-like	NC_027309.1:30259341-30379147	GREENAS	YELLOWAS	3.34069	9.14833	1.45336	5e-05	0.00167621
XLOC_055928	LOC106587778	olpb	cell surface glycoprotein 1-like	NC_027325.1:36567966-36571346	GREENAS	YELLOWAS	31.2864	85.0823	1.44332	0.00035	0.00858457
XLOC_031843	LOC106567924	mmp13	collagenase 3-like	NC_027312.1:76363756-76384310	GREENAS	YELLOWAS	11.3858	30.4726	1.42028	0.00025	0.00653846
XLOC_018674	LOC106609380	-	origin recognition complex subunit 5-like	NC_027306.1:44394852-44406682	GREENAS	YELLOWAS	0.252886	0.673755	1.41374	0.0002	0.00544271
XLOC_056986	LOC106588492	prdm1	PR domain zinc finger protein 1-like	NC_027326.1:6947804-6961639	GREENAS	YELLOWAS	0.361583	0.955407	1.40179	0.0028	0.0431446
XLOC_006973	LOC106599337	dlgap1	disks large-associated protein 1-like	NC_027302.1:24430347-24594736	GREENAS	YELLOWAS	0.366334	0.957072	1.38547	0.00215	0.0353845
XLOC_025537	sall1	-	spalt like transcription factor 1	NC_027309.1:102479918-102490866	GREENAS	YELLOWAS	0.163258	0.424051	1.37708	0.0034	0.0498234
XLOC_028454	LOC106564480	dusp5	dual specificity protein phosphatase 5-like	NC_027311.1:13392013-13402134	GREENAS	YELLOWAS	3.11819	8.09336	1.37603	0.00265	0.0414132
XLOC_053693	LOC106586211	phgdh	D-3-phosphoglycerate dehydrogenase-like	NC_027324.1:13956791-13962969	GREENAS	YELLOWAS	17.0945	44.3095	1.37408	5e-05	0.00167621
XLOC_029137	LOC106565657	cdkn1a	cyclin-dependent kinase inhibitor 1-like	NC_027311.1:59732960-59739182	GREENAS	YELLOWAS	1.38064	3.56681	1.3693	0.0004	0.00954992
XLOC_019737	LOC106610433	vwa7	von Willebrand factor A domain-containing protein 7-like	NC_027307.1:21465131-21489102	GREENAS	YELLOWAS	1.2955	3.32766	1.361	0.0003	0.00757889
XLOC_046414	LOC106580153	aqp3	aquaporin-3-like	NC_027319.1:7848621-7859312	GREENAS	YELLOWAS	5.53824	14.2062	1.35902	5e-05	0.00167621
XLOC_058945	LOC106590082	inhba	inhibin beta A chain-like	NC_027328.1:8424175-8435402	GREENAS	YELLOWAS	0.783635	2	1.35175	0.00155	0.0275821
XLOC_004696	LOC106590062	-	sphingosine 1-phosphate receptor 1-like	NC_027301.1:55830464-55845835	GREENAS	YELLOWAS	3.54303	9.0333	1.35027	5e-05	0.00167621
XLOC_035419	LOC106569597	skil	ski-like protein	NC_027313.1:40800097-40842978	GREENAS	YELLOWAS	0.502357	1.27563	1.34442	0.00035	0.00858457
XLOC_005219	LOC106574309	slc50a1	sugar transporter SWEET1-like	NC_027301.1:5433402-5476085	GREENAS	YELLOWAS	0.974054	2.47324	1.34433	0.00035	0.00858457
XLOC_050800	pmel	pmel	premelanosome protein	NC_027321.1:33468462-33480905	GREENAS	YELLOWAS	3.26834	8.28847	1.34255	0.00105	0.0204706
XLOC_001332	LOC106563402	-	uncharacterized LOC106563402	NC_027300.1:117075435-117080659	GREENAS	YELLOWAS	8.22729	20.4298	1.31218	0.0013	0.0241386
XLOC_059254	LOC106590649	f3	tissue factor-like	NC_027328.1:35644409-35675915	GREENAS	YELLOWAS	3.18215	7.88478	1.30907	5e-05	0.00167621
XLOC_062081	LOC106591920	ebp	3-beta-hydroxysteroid-Delta(8),Delta(7)-isomerase-like	NW_012347400.1:15081-17611	GREENAS	YELLOWAS	7.74533	19.1322	1.30461	0.0025	0.0396513
XLOC_052162	LOC106584524	cald1	non-muscle caldesmon-like	NC_027322.1:36389407-36431494	GREENAS	YELLOWAS	12.2945	30.0488	1.2893	0.0007	0.0149087
XLOC_029033	LOC106565496	pmel	melanocyte protein PMEL-like	NC_027311.1:53387191-53395027	GREENAS	YELLOWAS	0.702816	1.70745	1.28062	0.0026	0.0408177
XLOC_025938	LOC106562248	0	furin-1-like	NC_027310.1:21467567-21564332	GREENAS	YELLOWAS	2.38256	5.77508	1.27733	5e-05	0.00167621
XLOC_006108	LOC106590170	dusp5	dual specificity protein phosphatase 5-like	NC_027301.1:56415582-56442883	GREENAS	YELLOWAS	5.62216	13.6215	1.27669	0.00075	0.0157375
XLOC_053728	LOC100137092	dct	dopachrome tautomerase-like	NC_027324.1:16140839-16143986	GREENAS	YELLOWAS	2.31709	5.54066	1.25775	0.00215	0.0353845
XLOC_090584	LOC106600115	fth1	ferritin, middle subunit-like	NW_012553985.1:381-1112	GREENAS	YELLOWAS	28.1643	67.0673	1.25174	5e-05	0.00167621
XLOC_049934	LOC106583154	mustn1	musculoskeletal embryonic nuclear protein 1-like	NC_027321.1:28778846-28781051	GREENAS	YELLOWAS	83.8672	199.117	1.24744	0.0031	0.0465293
XLOC_051253	LOC106584009	pde4dip	myomegalin-like	NC_027322.1:6468570-6586881	GREENAS	YELLOWAS	1.18943	2.82152	1.2462	5e-05	0.00167621
XLOC_015082	LOC106607344	mslnl	uncharacterized LOC106607344	NC_027305.1:35785864-35806444	GREENAS	YELLOWAS	1.70872	4.03425	1.23939	0.0003	0.00757889
XLOC_041551	LOC106576227	net1	neuroepithelial cell-transforming gene 1 protein-like	NC_027316.1:43338263-43365685	GREENAS	YELLOWAS	7.14468	16.7703	1.23097	5e-05	0.00167621
XLOC_015632	-	-	-	NC_027305.1:78148757-78151423	GREENAS	YELLOWAS	5.46055	12.7888	1.22776	0.00015	0.00429515
XLOC_048620	LOC106581931	tfpi	kunitz-type serine protease inhibitor bitisilin-3-like	NC_027320.1:21414943-21460208	GREENAS	YELLOWAS	2.07046	4.84477	1.22648	0.00145	0.0262283
XLOC_055282	anx2a	anxa2-b	Annexin A2-A	NC_027325.1:43737884-43748247	GREENAS	YELLOWAS	7.72301	17.8308	1.20714	0.00055	0.0123272
XLOC_017806	LOC106609442	ntn4	netrin-4-like	NC_027306.1:42829223-42849384	GREENAS	YELLOWAS	2.56743	5.88894	1.19768	0.00205	0.034129
XLOC_054385	il1r2	il1r2	interleukin-1 receptor type II	NC_027324.1:27455623-27462683	GREENAS	YELLOWAS	6.53086	14.889	1.1889	0.0001	0.00306497
XLOC_020708	LOC106612135	hbegf	proheparin-binding EGF-like growth factor	NC_027308.1:79194399-79200497	GREENAS	YELLOWAS	7.22416	16.4408	1.18638	5e-05	0.00167621
XLOC_042534	s38a2	slc38a2	Sodium-coupled neutral amino acid transporter 2	NC_027316.1:47898248-47909526	GREENAS	YELLOWAS	10.0801	22.8457	1.18041	0.0003	0.00757889
XLOC_004857	LOC106592432	ppap2b	lipid phosphate phosphohydrolase 3-like	NC_027301.1:63361386-63376661	GREENAS	YELLOWAS	1.53608	3.39414	1.14379	0.00175	0.0302518
XLOC_005253	LOC106574877	s100a5	protein S100-A5-like	NC_027301.1:6568714-6572139	GREENAS	YELLOWAS	231.938	509.476	1.13527	0.0012	0.0227019
XLOC_055172	LOC106587841	chsy1	chondroitin sulfate synthase 1-like	NC_027325.1:38532674-38545286	GREENAS	YELLOWAS	0.791954	1.73381	1.13046	0.00285	0.0437127
XLOC_045060	LOC106579328	etv4	ETS translocation variant 4-like	NC_027318.1:50014293-50045703	GREENAS	YELLOWAS	3.43858	7.51689	1.12832	0.00285	0.0437127
XLOC_001766	LOC106571543	hmgcs1	hydroxymethylglutaryl-CoA synthase, cytoplasmic-like	NC_027300.1:150012591-150027489	GREENAS	YELLOWAS	4.27267	9.30652	1.1231	0.0002	0.00544271
XLOC_036216	epgn	epgn	Epigen	NC_027314.1:4347839-4350754	GREENAS	YELLOWAS	26.1221	56.6883	1.11778	0.0016	0.0282586
XLOC_037680	LOC106571209	enpp3	ectonucleotide pyrophosphatase/phosphodiesterase family member 3-like	NC_027314.1:24231836-24290279	GREENAS	YELLOWAS	5.19553	11.1713	1.10446	0.00045	0.0105017
XLOC_054762	LOC106587139	dhcr7	7-dehydrocholesterol reductase-like	NC_027325.1:10462059-10472553	GREENAS	YELLOWAS	1.47765	3.15845	1.09591	0.00275	0.0425693
XLOC_015204	LOC106607464	gbgt1	globoside alpha-1,3-N-acetylgalactosaminyltransferase 1-like	NC_027305.1:42097013-42120441	GREENAS	YELLOWAS	12.3192	26.2211	1.08982	0.00055	0.0123272
XLOC_032945	egr1	egr1	early growth response 1	NC_027312.1:50007273-50011631	GREENAS	YELLOWAS	2.58497	5.48058	1.08418	0.0019	0.032209
XLOC_013925	LOC106605147	slc9a1	sodium/hydrogen exchanger 1-like	NC_027304.1:52788869-52842240	GREENAS	YELLOWAS	0.624371	1.29696	1.05466	0.00065	0.0140664
XLOC_061012	-	-	-	NW_012344450.1:38102-39343	GREENAS	YELLOWAS	8.90433	18.4477	1.05086	0.00075	0.0157375
XLOC_056108	-	-	-	NC_027325.1:44751760-44754417	GREENAS	YELLOWAS	8.60345	17.8029	1.04913	0.0007	0.0149087
XLOC_029168	LOC106565918	-	ERBB receptor feedback inhibitor 1-like	NC_027311.1:62224830-62236168	GREENAS	YELLOWAS	1.73541	3.5125	1.01722	0.00295	0.0448558
XLOC_011095	LOC106602558	nlrc3	NACHT, LRR and PYD domains-containing protein 3-like	NC_027303.1:17154632-17177368	GREENAS	YELLOWAS	1.22239	2.45588	1.00654	0.00325	0.0481906
XLOC_007026	LOC106599719	dsp	desmoplakin-like	NC_027302.1:28670477-28695810	GREENAS	YELLOWAS	7.23885	14.4969	1.00192	0.0016	0.0282586
XLOC_011983	-	-	-	NC_027303.1:76649671-76651795	GREENAS	YELLOWAS	17.7065	9.27197	-0.93333	0.0025	0.0396513
XLOC_048133	LOC106581144	-	uncharacterized LOC106581144	NC_027319.1:60620778-60641316	GREENAS	YELLOWAS	3.10439	1.54805	-1.00385	0.00135	0.0248468
XLOC_006400	LOC106594684	-	keratin, type I cytoskeletal 13-like	NC_027301.1:69661250-69673197	GREENAS	YELLOWAS	43.6718	21.6288	-1.01375	0.0016	0.0282586
XLOC_035538	LOC106569795	col11a1	collagen alpha-1(XI) chain-like	NC_027313.1:48812300-48852291	GREENAS	YELLOWAS	11.4044	5.64211	-1.01529	0.0009	0.0181706
XLOC_046912	LOC106580827	-	TRPM8 channel-associated factor homolog	NC_027319.1:49318800-49325080	GREENAS	YELLOWAS	10.787	5.33425	-1.01593	0.0008	0.0165674
XLOC_004808	LOC106591630	loxl4	lysyl oxidase homolog 4-like	NC_027301.1:61778042-61790687	GREENAS	YELLOWAS	5.01788	2.47933	-1.01713	0.001	0.0197087
XLOC_050647	LOC106582958	iffo2	intermediate filament family orphan 2-like	NC_027321.1:23772783-23858422	GREENAS	YELLOWAS	4.87614	2.39646	-1.02484	0.0006	0.0132029
XLOC_038906	LOC106573476	prg4	proteoglycan 4-like	NC_027315.1:25814928-25823689	GREENAS	YELLOWAS	101.748	49.9806	-1.02556	0.0012	0.0227019
XLOC_005739	LOC106583450	-	uncharacterized LOC106583450	NC_027301.1:31095706-31104591	GREENAS	YELLOWAS	340.861	166.685	-1.03206	0.0016	0.0282586
XLOC_004823	LOC106591784	loxl4	lysyl oxidase homolog 4-like	NC_027301.1:62226879-62269987	GREENAS	YELLOWAS	2.79602	1.35121	-1.04913	0.0016	0.0282586
XLOC_047319	LOC106581596	-	uncharacterized LOC106581596	NC_027319.1:85032129-85034980	GREENAS	YELLOWAS	94.4418	45.5728	-1.05125	0.0011	0.0212218
XLOC_026410	LOC106563132	col5a2	collagen alpha-2(V) chain-like	NC_027310.1:60831535-60840667	GREENAS	YELLOWAS	5.41623	2.60945	-1.05355	0.00155	0.0275821
XLOC_026417	npdc1	npdc1	neural proliferation, differentiation and control, 1	NC_027310.1:61228043-61267847	GREENAS	YELLOWAS	6.05039	2.91128	-1.05537	0.0015	0.026916
XLOC_035695	LOC100194553	na	VHSV-induced protein-like	NC_027313.1:59522300-59526637	GREENAS	YELLOWAS	29.8318	14.3243	-1.05838	0.00035	0.00858457
XLOC_013929	LOC106605154	-	uncharacterized LOC106605154	NC_027304.1:52949630-52965362	GREENAS	YELLOWAS	25.1112	12.0004	-1.06525	0.0007	0.0149087
XLOC_016058	-	-	-	NC_027305.1:17630279-17631812	GREENAS	YELLOWAS	13.4543	6.42252	-1.06686	0.00255	0.0402473
XLOC_016802	smpdl3a	smpdl3a	sphingomyelin phosphodiesterase acid like 3A	NC_027305.1:56770023-56785674	GREENAS	YELLOWAS	9.85478	4.70264	-1.06735	0.0025	0.0396513
XLOC_041903	LOC106575252	-	beta-galactoside alpha-2,6-sialyltransferase 2-like	NC_027316.1:9371738-9428185	GREENAS	YELLOWAS	5.92747	2.81265	-1.07549	0.00055	0.0123272
XLOC_052997	LOC106584911	aebp1	adipocyte enhancer-binding protein 1-like	NC_027323.1:2297351-2305847	GREENAS	YELLOWAS	5.57973	2.64325	-1.07788	0.003	0.0454174
XLOC_030404	LOC106565117	def6	differentially expressed in FDCP 6 homolog	NC_027311.1:46014930-46031174	GREENAS	YELLOWAS	5.4688	2.587	-1.07994	0.00285	0.0437127
XLOC_047474	LOC106580049	vldlr	very low-density lipoprotein receptor-like	NC_027319.1:16315759-16324928	GREENAS	YELLOWAS	3.00522	1.41906	-1.08253	0.00125	0.0234317
XLOC_045013	LOC106578982	rbp4b	retinol-binding protein 4-B	NC_027318.1:46304220-46306362	GREENAS	YELLOWAS	36.1145	16.9281	-1.09316	0.0012	0.0227019
XLOC_035794	LOC106570248	tent5a	protein FAM46A-like	NC_027313.1:66373630-66386391	GREENAS	YELLOWAS	5.28468	2.47412	-1.0949	0.0013	0.0241386
XLOC_052545	LOC100136541	isg15	ISG15-like protein	NC_027323.1:15680164-15682081	GREENAS	YELLOWAS	29.7092	13.8593	-1.10006	0.00285	0.0437127
XLOC_039124	LOC106573930	gadd45b	growth arrest and DNA damage-inducible protein GADD45 beta-like	NC_027315.1:44265822-44267796	GREENAS	YELLOWAS	21.0494	9.80444	-1.10227	0.00015	0.00429515
XLOC_000526	LOC106602243	-	galectin-5-like	NC_027300.1:36066347-36071103	GREENAS	YELLOWAS	30.3234	14.0458	-1.1103	0.00035	0.00858457
XLOC_033231	LOC106567822	ucp2	mitochondrial uncoupling protein 2-like	NC_027312.1:79855363-79865937	GREENAS	YELLOWAS	102.117	47.1309	-1.11548	0.00055	0.0123272
XLOC_004908	LOC101448046	cfd	serine protease-like protein	NC_027301.1:66400231-66532278	GREENAS	YELLOWAS	58.5685	26.9023	-1.1224	0.0005	0.0114231
XLOC_057039	LOC106588396	col11a2	collagen alpha-2(XI) chain-like	NC_027326.1:10251380-10301721	GREENAS	YELLOWAS	2.83913	1.3026	-1.12405	0.0004	0.00954992
XLOC_040739	LOC106574882	col2a1	collagen alpha-1(II) chain-like	NC_027315.1:80196449-80203660	GREENAS	YELLOWAS	6.92939	3.16788	-1.12921	0.0016	0.0282586
XLOC_023781	LOC106561079	rps13	40S ribosomal protein S13	NC_027309.1:66318488-66330228	GREENAS	YELLOWAS	613.565	277.245	-1.14605	0.0026	0.0408177
XLOC_018255	LOC106608606	ptprd	receptor-type tyrosine-protein phosphatase delta-like	NC_027306.1:15222421-15349054	GREENAS	YELLOWAS	2.79108	1.25731	-1.15048	0.0012	0.0227019
XLOC_048785	LOC106582229	sdri	serine-aspartate repeat-containing protein I-like	NC_027320.1:34551333-34582761	GREENAS	YELLOWAS	8.78781	3.91214	-1.16754	0.0002	0.00544271
XLOC_039096	LOC106573878	gamt	guanidinoacetate N-methyltransferase	NC_027315.1:42597746-42605907	GREENAS	YELLOWAS	24.4338	10.8222	-1.17489	0.00045	0.0105017
XLOC_058967	LOC106590121	-	uncharacterized LOC106590121	NC_027328.1:10973932-10981418	GREENAS	YELLOWAS	14.1302	6.25741	-1.17514	0.0013	0.0241386
XLOC_018482	sh21a	sh2d1a	SH2 domain-containing protein 1A	NC_027306.1:29193063-29197262	GREENAS	YELLOWAS	12.4956	5.52233	-1.17808	0.001	0.0197087
XLOC_054926	LOC106587441	-	intestinal mucin-like protein	NC_027325.1:23435073-23438072	GREENAS	YELLOWAS	145.797	64.2303	-1.18264	0.00035	0.00858457
XLOC_058017	msmb	msmp	Beta-microseminoprotein	NC_027327.1:39395590-39401874	GREENAS	YELLOWAS	251.95	110.595	-1.18785	0.0003	0.00757889
XLOC_022831	LOC106612993	bace2	beta-secretase 2-like	NC_027308.1:116726195-116740505	GREENAS	YELLOWAS	2.90449	1.26818	-1.19553	0.00095	0.0189427
XLOC_010396	ubc	-	ubiquitin C	NC_027303.1:51879759-51882295	GREENAS	YELLOWAS	49.923	21.734	-1.19975	5e-05	0.00167621
XLOC_049115	LOC106581833	-	protein FEV	NC_027320.1:13024244-13029786	GREENAS	YELLOWAS	11.8435	5.12987	-1.2071	5e-05	0.00167621
XLOC_031733	LOC106567727	zbtb16	zinc finger and BTB domain-containing protein 16-A-like	NC_027312.1:67427084-67550893	GREENAS	YELLOWAS	1.77099	0.766355	-1.20847	0.00085	0.0173726
XLOC_001067	LOC106612469	ddx21	nucleolar RNA helicase 2-like	NC_027300.1:94041301-94064647	GREENAS	YELLOWAS	68.7001	29.7248	-1.20865	0.00025	0.00653846
XLOC_014040	LOC106605466	-	annexin A2-like	NC_027304.1:58827890-58834999	GREENAS	YELLOWAS	9.22913	3.96292	-1.21963	5e-05	0.00167621
XLOC_018417	LOC106608983	-	zinc finger protein 36, C3H1 type-like 3	NC_027306.1:24619597-24627590	GREENAS	YELLOWAS	44.9515	19.2345	-1.22467	0.00025	0.00653846
XLOC_035684	LOC106569953	col11a1	collagen alpha-1(XI) chain-like	NC_027313.1:59175442-59225150	GREENAS	YELLOWAS	9.73287	4.16239	-1.22545	0.0003	0.00757889
XLOC_052057	LOC106584369	zap70	tyrosine-protein kinase ZAP-70-like	NC_027322.1:29332418-29340557	GREENAS	YELLOWAS	10.3041	4.39823	-1.22823	5e-05	0.00167621
XLOC_035354	LOC106569490	sh2d1a	SH2 domain-containing protein 1A-like	NC_027313.1:35710749-35729233	GREENAS	YELLOWAS	16.1478	6.89057	-1.22864	0.00015	0.00429515
XLOC_015436	LOC106607877	adgrf2	adhesion G-protein coupled receptor F2-like	NC_027305.1:61867715-61882101	GREENAS	YELLOWAS	1.89339	0.807114	-1.23012	0.00235	0.0378435
XLOC_000369	LOC106595751	trim35	zinc-binding protein A33-like	NC_027300.1:26304782-26306666	GREENAS	YELLOWAS	3.7823	1.60623	-1.23558	0.0011	0.0212218
XLOC_042165	LOC106575722	col5a2	collagen alpha-2(V) chain-like	NC_027316.1:23903973-23972194	GREENAS	YELLOWAS	2.43666	1.03314	-1.23787	0.0012	0.0227019
XLOC_058732	LOC106590406	gpt2	alanine aminotransferase 2-like	NC_027328.1:25002488-25022391	GREENAS	YELLOWAS	6.06034	2.56644	-1.23963	0.00205	0.034129
XLOC_011135	LOC106602706	cnot10	uncharacterized LOC106602706	NC_027303.1:19765723-19772842	GREENAS	YELLOWAS	31.8035	13.391	-1.24792	5e-05	0.00167621
XLOC_046396	LOC106580183	cdo1	cysteine dioxygenase type 1-like	NC_027319.1:6081114-6106334	GREENAS	YELLOWAS	19.8961	8.34503	-1.25349	5e-05	0.00167621
XLOC_058285	LOC106589635	retsat	putative all-trans-retinol 13,14-reductase	NC_027327.1:18693605-18707501	GREENAS	YELLOWAS	5.74029	2.39378	-1.26184	0.00025	0.00653846
XLOC_052889	LOC106585878	ccl19	C-C motif chemokine 19-like	NC_027323.1:40996398-41020158	GREENAS	YELLOWAS	25.6374	10.6823	-1.26302	0.0001	0.00306497
XLOC_027146	LOC106562301	-	intestinal mucin-like protein	NC_027310.1:23934323-23940822	GREENAS	YELLOWAS	22.5178	9.36629	-1.26552	5e-05	0.00167621
XLOC_056456	mtss1	mtss1	MTSS1, I-BAR domain containing	NC_027326.1:11081798-11129849	GREENAS	YELLOWAS	0.901319	0.373755	-1.26994	0.00215	0.0353845
XLOC_030555	LOC106565577	parp3	poly [ADP-ribose] polymerase 3-like	NC_027311.1:56555769-56575886	GREENAS	YELLOWAS	14.2912	5.90335	-1.27552	0.0002	0.00544271
XLOC_069977	LOC106596579	-	uncharacterized LOC106596579	NW_012360898.1:4518-6684	GREENAS	YELLOWAS	5.94874	2.44308	-1.28388	0.0005	0.0114231
XLOC_020053	LOC106611031	entpd5	ectonucleoside triphosphate diphosphohydrolase 5-like	NC_027308.1:22830679-22843733	GREENAS	YELLOWAS	3.19283	1.30145	-1.29472	0.0008	0.0165674
XLOC_027913	LOC106563635	-	uncharacterized LOC106563635	NC_027310.1:78395868-78404171	GREENAS	YELLOWAS	4.1213	1.67597	-1.29811	0.0027	0.0419911
XLOC_031628	LOC106567488	plac8l1	cornifelin homolog A-like	NC_027312.1:51886402-51902124	GREENAS	YELLOWAS	7.37858	2.96469	-1.31546	0.00065	0.0140664
XLOC_013722	LOC106604763	-	synaptotagmin-like protein 4	NC_027304.1:34442171-34470238	GREENAS	YELLOWAS	12.2641	4.9246	-1.31636	5e-05	0.00167621
XLOC_038761	ampd3	ampd3	adenosine monophosphate deaminase 3	NC_027315.1:10352944-10375232	GREENAS	YELLOWAS	7.68864	3.07815	-1.32066	5e-05	0.00167621
XLOC_038864	lrrc17	lrrc17	leucine rich repeat containing 17	NC_027315.1:21743353-21779367	GREENAS	YELLOWAS	8.53369	3.40504	-1.3255	5e-05	0.00167621
XLOC_037856	LOC106571490	prss35	serine protease 23-like	NC_027314.1:38060138-38063299	GREENAS	YELLOWAS	2.71224	1.08206	-1.3257	0.0016	0.0282586
XLOC_048461	klf12	klf12	Kruppel like factor 12	NC_027320.1:1471040-1573872	GREENAS	YELLOWAS	0.913493	0.36405	-1.32726	0.0024	0.0384512
XLOC_057931	LOC106589861	hlf	hepatic leukemia factor-like	NC_027327.1:29393352-29403733	GREENAS	YELLOWAS	6.27686	2.49675	-1.32999	5e-05	0.00167621
XLOC_058110	LOC106589386	ifit5	interferon-induced protein with tetratricopeptide repeats 5-like	NC_027327.1:6845702-6848880	GREENAS	YELLOWAS	29.0441	11.5476	-1.33065	5e-05	0.00167621
XLOC_022288	slc7a2	slc7a2	solute carrier family 7 member 2	NC_027308.1:75509957-75550857	GREENAS	YELLOWAS	3.38994	1.34092	-1.33804	0.0005	0.0114231
XLOC_041808	LOC106576675	fam111a	protein FAM111A-like	NC_027316.1:57619763-57627371	GREENAS	YELLOWAS	3.65496	1.44485	-1.33894	0.00095	0.0189427
XLOC_024885	ddah1	ddah1	dimethylarginine dimethylaminohydrolase 1	NC_027309.1:40514874-40662125	GREENAS	YELLOWAS	2.56936	1.01452	-1.34061	0.00035	0.00858457
XLOC_041835	LOC106575107	b3gnt4	N-acetyllactosaminide beta-1,3-N-acetylglucosaminyltransferase 4-like	NC_027316.1:3755341-3769492	GREENAS	YELLOWAS	1.459	0.565964	-1.3662	0.0002	0.00544271
XLOC_022016	LOC106611547	fgfbp2	fibroblast growth factor-binding protein 2-like	NC_027308.1:53198755-53200618	GREENAS	YELLOWAS	10.575	4.06847	-1.37811	5e-05	0.00167621
XLOC_048627	-	-	-	NC_027320.1:22105572-22106168	GREENAS	YELLOWAS	23.5667	9.05862	-1.37939	0.00225	0.036621
XLOC_035148	LOC106569063	-	uncharacterized LOC106569063	NC_027313.1:21200365-21214493	GREENAS	YELLOWAS	6.71038	2.57576	-1.3814	0.0002	0.00544271
XLOC_078897	LOC106599106	-	uncharacterized LOC106599106	NW_012394685.1:715-1653	GREENAS	YELLOWAS	17.0783	6.54218	-1.38432	0.0032	0.0476422
XLOC_029329	LOC106565991	tnfrsf11b	tumor necrosis factor receptor superfamily member 10C-like	NC_027311.1:76500011-76503916	GREENAS	YELLOWAS	0.905661	0.344459	-1.39464	0.00325	0.0481906
XLOC_055574	LOC106587313	trim39	E3 ubiquitin-protein ligase TRIM39-like	NC_027325.1:11674394-11684562	GREENAS	YELLOWAS	2.83926	1.07897	-1.39586	0.00205	0.034129
XLOC_027617	bhmt	bhmt	betaine-homocysteine methyltransferase	NC_027310.1:57377324-57382912	GREENAS	YELLOWAS	129.964	49.1816	-1.40192	0.00325	0.0481906
XLOC_004275	-	-	-	NC_027301.1:27781955-27795775	GREENAS	YELLOWAS	10.773	4.06619	-1.40567	5e-05	0.00167621
XLOC_057043	LOC106588383	-	uncharacterized LOC106588383	NC_027326.1:10399201-10413861	GREENAS	YELLOWAS	18.4216	6.9181	-1.41295	0.0005	0.0114231
XLOC_006249	trnag-gcc	na	transfer RNA glycine (anticodon GCC)	NC_027301.1:63115708-63120990	GREENAS	YELLOWAS	2.6278	0.983544	-1.41779	0.00265	0.0414132
XLOC_034637	cap2	cap2	cyclase associated actin cytoskeleton regulatory protein 2	NC_027313.1:78571906-78608976	GREENAS	YELLOWAS	0.913294	0.340952	-1.42151	0.002	0.0334953
XLOC_044973	LOC106578890	clec4m	snaclec 1-like	NC_027318.1:42424070-42426849	GREENAS	YELLOWAS	100.441	37.2775	-1.42997	0.0008	0.0165674
XLOC_008564	LOC106600129	cabp1	calcium-binding protein J-like	NC_027302.1:36711469-36716324	GREENAS	YELLOWAS	9.84966	3.65304	-1.43098	0.002	0.0334953
XLOC_023304	LOC106613754	cfd	mast cell protease 1A-like	NC_027309.1:19385410-19403396	GREENAS	YELLOWAS	4.67475	1.72226	-1.44059	0.00135	0.0248468
XLOC_004060	LOC106578657	pafah1b3	platelet-activating factor acetylhydrolase IB subunit gamma-like	NC_027301.1:15542181-15544220	GREENAS	YELLOWAS	4.5088	1.6604	-1.44121	0.0016	0.0282586
XLOC_036897	LOC106572328	foxp1b	forkhead box protein P1-B-like	NC_027314.1:65428607-65441342	GREENAS	YELLOWAS	2.03331	0.747541	-1.44361	0.001	0.0197087
XLOC_009480	-	-	-	NC_027302.1:87312808-87313435	GREENAS	YELLOWAS	170.448	62.3206	-1.45155	5e-05	0.00167621
XLOC_068423	-	-	-	NW_012356782.1:7248-8725	GREENAS	YELLOWAS	3.03647	1.10283	-1.46119	0.0026	0.0408177
XLOC_029896	LOC106564352	tk1	thymidine kinase, cytosolic-like	NC_027311.1:9123756-9127047	GREENAS	YELLOWAS	60.6641	21.9684	-1.46542	5e-05	0.00167621
XLOC_032633	LOC106566838	bgn	biglycan-like	NC_027312.1:26295755-26302931	GREENAS	YELLOWAS	41.0717	14.8344	-1.4692	0.0001	0.00306497
XLOC_047855	b3glt	b3glct	Beta-1,3-glucosyltransferase	NC_027319.1:41581949-41745124	GREENAS	YELLOWAS	8.21651	2.94637	-1.47959	0.0001	0.00306497
XLOC_004197	rhbg	rhag	Rhesus blood group, B glycoprotein	NC_027301.1:23967076-23978545	GREENAS	YELLOWAS	4.1273	1.47474	-1.48474	0.0002	0.00544271
XLOC_014717	LOC106606617	rps2	40S ribosomal protein S2	NC_027305.1:15503726-15506389	GREENAS	YELLOWAS	6.82648	2.43278	-1.48853	0.00265	0.0414132
XLOC_038857	LOC106573364	pabpc1-a	polyadenylate-binding protein 1-A-like	NC_027315.1:21501326-21508156	GREENAS	YELLOWAS	2.54283	0.902576	-1.49431	0.00235	0.0378435
XLOC_029283	LOC106565729	l1cam	neural cell adhesion molecule L1-like protein	NC_027311.1:73315901-73403283	GREENAS	YELLOWAS	0.696711	0.245461	-1.50506	0.00035	0.00858457
XLOC_054855	LOC106587183	gcsh	glycine cleavage system H protein, mitochondrial-like	NC_027325.1:19248558-19253739	GREENAS	YELLOWAS	27.3779	9.61377	-1.50984	5e-05	0.00167621
XLOC_053908	LOC106586622	ncam1	neural cell adhesion molecule 1-like	NC_027324.1:32659385-32664622	GREENAS	YELLOWAS	2.82701	0.987085	-1.51803	0.00185	0.0315505
XLOC_068493	-	-	-	NW_012356894.1:7976-8706	GREENAS	YELLOWAS	54.13	18.846	-1.52217	5e-05	0.00167621
XLOC_006139	LOC106590817	sult3a1	amine sulfotransferase-like	NC_027301.1:58607518-58614395	GREENAS	YELLOWAS	3.99747	1.38092	-1.53346	0.00255	0.0402473
XLOC_063132	LOC106592568	rpl27	60S ribosomal protein L27	NW_012348442.1:14259-16451	GREENAS	YELLOWAS	6.95543	2.38805	-1.5423	0.00225	0.036621
XLOC_009299	LOC106601696	tob1	protein Tob1-like	NC_027302.1:78396386-78398104	GREENAS	YELLOWAS	2.74471	0.941391	-1.54379	0.0017	0.0295917
XLOC_007129	LOC106600142	ccl20	C-C motif chemokine 20-like	NC_027302.1:36709367-36711349	GREENAS	YELLOWAS	34.4372	11.8105	-1.5439	5e-05	0.00167621
XLOC_026230	LOC106562775	-	GRAM domain-containing protein 2-like	NC_027310.1:42638687-42672708	GREENAS	YELLOWAS	0.762926	0.260293	-1.5514	0.0032	0.0476422
XLOC_065972	LOC106594303	-	uncharacterized LOC106594303	NW_012352385.1:4578-11322	GREENAS	YELLOWAS	1.10764	0.37761	-1.55252	0.0007	0.0149087
XLOC_000909	LOC106609358	csdc2	cold shock domain-containing protein C2-like	NC_027300.1:74307464-74312833	GREENAS	YELLOWAS	2.19682	0.741076	-1.56772	0.00305	0.0459806
XLOC_022886	nos2	nos2	nitric oxide synthase 2	NC_027308.1:121392630-121407938	GREENAS	YELLOWAS	2.85329	0.959137	-1.57282	0.00015	0.00429515
XLOC_051715	LOC106584802	-	uncharacterized LOC106584802	NC_027322.1:46624728-46634691	GREENAS	YELLOWAS	2.00181	0.67239	-1.57393	0.0014	0.0255409
XLOC_038913	pex11a	pex11a	peroxisomal biogenesis factor 11 alpha	NC_027315.1:25955892-25961469	GREENAS	YELLOWAS	70.9373	23.7881	-1.5763	5e-05	0.00167621
XLOC_001420	LOC106564853	epx	eosinophil peroxidase-like	NC_027300.1:121580751-121586403	GREENAS	YELLOWAS	2.51135	0.841027	-1.57824	0.0012	0.0227019
XLOC_005279	LOC106575162	-	protein S100-A1-like	NC_027301.1:7439491-7443695	GREENAS	YELLOWAS	3.94036	1.31217	-1.58638	0.0027	0.0419911
XLOC_042539	LOC106576438	nmes1	normal mucosa of esophagus-specific gene 1 protein-like	NC_027316.1:48080954-48083332	GREENAS	YELLOWAS	8.68436	2.85978	-1.60252	0.00065	0.0140664
XLOC_032797	LOC106567329	-	uncharacterized LOC106567329	NC_027312.1:38897771-38901865	GREENAS	YELLOWAS	1.19361	0.391875	-1.60687	0.00165	0.0289267
XLOC_044083	LOC106577395	ddit4	DNA damage-inducible transcript 4 protein-like	NC_027317.1:37356889-37358657	GREENAS	YELLOWAS	6.72588	2.18283	-1.62352	5e-05	0.00167621
XLOC_038772	LOC106573216	-	ras association domain-containing protein 10-like	NC_027315.1:11962744-11964977	GREENAS	YELLOWAS	1.93092	0.619808	-1.6394	0.00075	0.0157375
XLOC_054382	LOC106586473	dnajc10	dnaJ homolog subfamily C member 10-like	NC_027324.1:27318159-27353275	GREENAS	YELLOWAS	5.5852	1.77422	-1.65443	0.00175	0.0302518
XLOC_014287	LOC106605867	-	uncharacterized LOC106605867	NC_027304.1:71173230-71175948	GREENAS	YELLOWAS	104.51	33.0534	-1.66077	5e-05	0.00167621
XLOC_005787	LOC106584327	stmn3	stathmin-like	NC_027301.1:36537557-36548752	GREENAS	YELLOWAS	1.89606	0.59206	-1.67919	0.0016	0.0282586
XLOC_066448	LOC106594603	fam111a	protein FAM111A-like	NW_012353146.1:2762-5784	GREENAS	YELLOWAS	3.78179	1.18018	-1.68007	5e-05	0.00167621
XLOC_068492	-	-	-	NW_012356894.1:3123-6365	GREENAS	YELLOWAS	5.38892	1.67536	-1.68553	5e-05	0.00167621
XLOC_038101	LOC106571977	tkt	transketolase-like	NC_027314.1:62712688-62732856	GREENAS	YELLOWAS	5.88733	1.82947	-1.68619	5e-05	0.00167621
XLOC_030440	LOC106565346	fkbp5	peptidyl-prolyl cis-trans isomerase FKBP5-like	NC_027311.1:49819316-49850859	GREENAS	YELLOWAS	18.43	5.658	-1.7037	5e-05	0.00167621
XLOC_035014	-	-	-	NC_027313.1:11228799-11229145	GREENAS	YELLOWAS	500.15	151.279	-1.72515	0.00095	0.0189427
XLOC_045682	LOC106578734	cdh7	cadherin-7-like	NC_027318.1:32452609-32658444	GREENAS	YELLOWAS	0.692989	0.19777	-1.80901	0.00045	0.0105017
XLOC_060144	LOC106591222	zg16	zymogen granule membrane protein 16-like	NW_012343574.1:2402-4871	GREENAS	YELLOWAS	98.9612	28.0488	-1.81892	5e-05	0.00167621
XLOC_037019	LOC106572039	bgn	biglycan-like	NC_027314.1:75245059-75252621	GREENAS	YELLOWAS	0.845078	0.238907	-1.82263	0.00145	0.0262283
XLOC_047752	LOC106580525	unc5d	netrin receptor UNC5D-like	NC_027319.1:35470358-35687289	GREENAS	YELLOWAS	1.35392	0.38223	-1.82463	0.0003	0.00757889
XLOC_040974	LOC106575251	-	augurin-B-like	NC_027316.1:9225609-9232194	GREENAS	YELLOWAS	3.08461	0.867182	-1.83068	0.0011	0.0212218
XLOC_066376	LOC106594559	banf1	barrier-to-autointegration factor-like	NW_012353022.1:6683-9930	GREENAS	YELLOWAS	443.993	122.858	-1.85355	0.00035	0.00858457
XLOC_057727	LOC106589511	wfikkn2	WAP, Kazal, immunoglobulin, Kunitz and NTR domain-containing protein 2-like	NC_027327.1:13053154-13056693	GREENAS	YELLOWAS	16.1808	4.47652	-1.85384	5e-05	0.00167621
XLOC_028359	-	-	-	NC_027311.1:9061899-9063437	GREENAS	YELLOWAS	3.91892	1.06117	-1.8848	0.0004	0.00954992
XLOC_058793	LOC106590529	lcn15	lipocalin-like	NC_027328.1:27747543-27749943	GREENAS	YELLOWAS	101.868	27.3251	-1.8984	5e-05	0.00167621
XLOC_041521	LOC106576209	ucma	unique cartilage matrix-associated protein-like	NC_027316.1:41603290-41606783	GREENAS	YELLOWAS	2.19631	0.569102	-1.94832	0.0011	0.0212218
XLOC_021692	LOC106610967	sacs	sacsin-like	NC_027308.1:25210102-25239564	GREENAS	YELLOWAS	23.4275	5.88163	-1.99392	0.0011	0.0212218
XLOC_060042	LOC106591145	muc	intestinal mucin-like protein	NW_012343492.1:46955-53651	GREENAS	YELLOWAS	15.9405	3.67666	-2.11623	5e-05	0.00167621
XLOC_016375	LOC106606987	cygb2	cytoglobin-2-like	NC_027305.1:28914389-28925036	GREENAS	YELLOWAS	34.9647	8.05678	-2.11762	5e-05	0.00167621
XLOC_002690	LOC106610207	kif19	kinesin-like protein KIF19	NC_027300.1:77685404-77779553	GREENAS	YELLOWAS	1.03396	0.237213	-2.12392	0.00215	0.0353845
XLOC_058186	LOC106589496	-	uncharacterized LOC106589496	NC_027327.1:12549925-12558437	GREENAS	YELLOWAS	0.676188	0.154656	-2.12836	0.0001	0.00306497
XLOC_009136	LOC106601402	cygb2	cytoglobin-2-like	NC_027302.1:70398229-70416914	GREENAS	YELLOWAS	4.93162	1.12066	-2.13772	5e-05	0.00167621
XLOC_025632	pk	pkm	pyruvate kinase	NC_027309.1:109680761-109705658	GREENAS	YELLOWAS	0.688709	0.151057	-2.1888	0.00105	0.0204706
XLOC_071291	LOC106597273	tspan8	tetraspanin-8-like	NW_012364646.1:473-5483	GREENAS	YELLOWAS	13.6684	2.91815	-2.22772	0.0007	0.0149087
XLOC_002608	LOC106608578	ifit5	interferon-induced protein with tetratricopeptide repeats 5-like	NC_027300.1:71587434-71629585	GREENAS	YELLOWAS	1.29579	0.271647	-2.25403	5e-05	0.00167621
XLOC_024161	LOC106561446	mmp15	matrix metalloproteinase-15-like	NC_027309.1:98554550-98572860	GREENAS	YELLOWAS	1.329	0.271638	-2.29058	0.00035	0.00858457
XLOC_009387	LOC106601815	rps2	40S ribosomal protein S2	NC_027302.1:82146214-82148877	GREENAS	YELLOWAS	44.999	8.93979	-2.33158	5e-05	0.00167621
XLOC_025574	LOC106561635	-	ladderlectin-like	NC_027309.1:105394636-105463621	GREENAS	YELLOWAS	9.6986	1.8884	-2.36061	0.0008	0.0165674
XLOC_016430	bglap	bglap	bone gamma-carboxyglutamate protein	NC_027305.1:31779745-31781518	GREENAS	YELLOWAS	94.826	18.1912	-2.38204	5e-05	0.00167621
XLOC_013027	sal	-	Rhamnose-binding lectin	NC_027304.1:69426462-69435703	GREENAS	YELLOWAS	0.994532	0.189086	-2.39498	0.0019	0.032209
XLOC_072541	LOC106597822	krt13	keratin, type I cytoskeletal 13-like	NW_012369209.1:763-4090	GREENAS	YELLOWAS	25.286	4.25652	-2.57059	5e-05	0.00167621
XLOC_021500	LOC106610706	nkl	antimicrobial peptide NK-lysin-like	NC_027308.1:9167027-9168833	GREENAS	YELLOWAS	2.23399	0.373776	-2.57938	0.0026	0.0408177
XLOC_028708	LOC106564984	-	uncharacterized LOC106564984	NC_027311.1:28291791-28293188	GREENAS	YELLOWAS	24.0347	3.89834	-2.62418	0.00015	0.00429515
XLOC_028705	LOC106564985	-	uncharacterized LOC106564985	NC_027311.1:28183260-28184815	GREENAS	YELLOWAS	24.3975	3.80342	-2.68137	5e-05	0.00167621
XLOC_003880	LOC106575942	gapdh	glyceraldehyde-3-phosphate dehydrogenase	NC_027301.1:8975586-8980700	GREENAS	YELLOWAS	2.57671	0.380684	-2.75886	0.0002	0.00544271
XLOC_028709	LOC106564982	-	uncharacterized LOC106564982	NC_027311.1:28321770-28323278	GREENAS	YELLOWAS	51.6906	7.49005	-2.78685	5e-05	0.00167621
XLOC_027675	LOC100194644	pgam2	phosphoglycerate mutase 2-1 (muscle)	NC_027310.1:63339980-63345372	GREENAS	YELLOWAS	1.60912	0.227769	-2.82063	0.00105	0.0204706
XLOC_046120	LOC100194624	aldoa	aldolase a, fructose-bisphosphate 1	NC_027318.1:62283498-62292289	GREENAS	YELLOWAS	2.31426	0.293063	-2.98127	5e-05	0.00167621
XLOC_022515	LOC106612380	-	uncharacterized LOC106612380	NC_027308.1:94014426-94023061	GREENAS	YELLOWAS	0.728784	0.092122	-2.98387	0.0017	0.0295917
XLOC_062532	LOC106592202	egr2	early growth response protein 2b-like	NW_012347815.1:3256-6371	GREENAS	YELLOWAS	1.15002	0.139977	-3.0384	5e-05	0.00167621
XLOC_016036	LOC106606628	rps2	40S ribosomal protein S2-like	NC_027305.1:16292533-16293834	GREENAS	YELLOWAS	76.078	8.49623	-3.16258	5e-05	0.00167621
XLOC_042834	LOC106576749	-	uncharacterized LOC106576749	NC_027317.1:10701988-10707449	GREENAS	YELLOWAS	82.9868	8.84255	-3.23035	5e-05	0.00167621
XLOC_037531	itl1a	itln	Intelectin-1a	NC_027314.1:10317099-10317573	GREENAS	YELLOWAS	23.4749	2.13781	-3.45692	5e-05	0.00167621
XLOC_071803	LOC106597540	-	Ig mu chain C region membrane-bound form-like	NW_012366413.1:1543-5054	GREENAS	YELLOWAS	1.64617	0.144111	-3.51386	5e-05	0.00167621
XLOC_028710	LOC106564983	-	uncharacterized LOC106564983	NC_027311.1:28323554-28325052	GREENAS	YELLOWAS	5.51569	0.464807	-3.56884	0.0009	0.0181706
XLOC_006849	LOC106599076	slc9a3r2	uncharacterized LOC106599076	NC_027302.1:14589138-14696871	GREENAS	YELLOWAS	366.923	20.9765	-4.12863	5e-05	0.00167621
XLOC_030218	-	-	-	NC_027311.1:28371751-28373689	GREENAS	YELLOWAS	12.8673	0.544544	-4.56252	0.0002	0.00544271
XLOC_048955	LOC106582495	-	interferon-induced guanylate-binding protein 1-like	NC_027320.1:52862835-52883568	GREENAS	YELLOWAS	3.65838	0.0668141	-5.77491	0.00155	0.0275821

## Sheet: T7 All_diet_non_uniq
Sub table T7. Non unique differentially expressed genes after 28 days feeding peroid between all pair wise comparison (T1-T6)
gene_id	gene	gene_symbol	name	locus	sample_1	sample_2	value_1	value_2	log2_fold_change	p_value	q_value
XLOC_019441	LOC106609938	#N/A	uncharacterized LOC106609938	NC_027307.1:1734253-1793063	BLUEAS	YELLOWAS	0.00635556	1.42764	7.8114	0.00085	0.0173726
XLOC_050104	LOC106583384	#N/A	uncharacterized LOC106583384	NC_027321.1:41261463-41268388	REDAS	BLUEAS	0.0587725	3.90196	6.05291	0.00315	0.0470926
XLOC_048955	LOC106582495	#N/A	interferon-induced guanylate-binding protein 1-like	NC_027320.1:52862835-52883568	REDAS	GREENAS	0.0722182	3.65838	5.6627	5e-05	0.00167621
XLOC_055631	LOC106587238	igdcc3	immunoglobulin superfamily DCC subclass member 3-like	NC_027325.1:16532060-16640695	GREENAS	YELLOWAS	0.0114114	0.543031	5.57249	5e-05	0.00167621
XLOC_048955	LOC106582495	#N/A	interferon-induced guanylate-binding protein 1-like	NC_027320.1:52862835-52883568	BLUEAS	GREENAS	0.0868343	3.65838	5.39679	5e-05	0.00167621
XLOC_055631	LOC106587238	igdcc3	immunoglobulin superfamily DCC subclass member 3-like	NC_027325.1:16532060-16640695	BLUEAS	YELLOWAS	0.0137551	0.543031	5.30299	5e-05	0.00167621
XLOC_040131	LOC106573613	adamts20	A disintegrin and metalloproteinase with thrombospondin motifs 20-like	NC_027315.1:36847259-36992772	GREENAS	YELLOWAS	0.0594104	1.95094	5.03731	5e-05	0.00167621
XLOC_060439	LOC106591310	na	uncharacterized LOC106591310	NW_012343720.1:5876-45627	REDAS	YELLOWAS	1.88714	60.7656	5.00898	5e-05	0.00167621
XLOC_055631	LOC106587238	igdcc3	immunoglobulin superfamily DCC subclass member 3-like	NC_027325.1:16532060-16640695	REDAS	YELLOWAS	0.018823	0.543031	4.85047	5e-05	0.00167621
XLOC_016036	LOC106606628	rps2	40S ribosomal protein S2-like	NC_027305.1:16292533-16293834	REDAS	GREENAS	2.92313	76.078	4.70189	5e-05	0.00167621
XLOC_060439	LOC106591310	na	uncharacterized LOC106591310	NW_012343720.1:5876-45627	REDAS	BLUEAS	1.88714	48.8999	4.69556	5e-05	0.00167621
XLOC_040131	LOC106573613	adamts20	A disintegrin and metalloproteinase with thrombospondin motifs 20-like	NC_027315.1:36847259-36992772	REDAS	YELLOWAS	0.0862287	1.95094	4.49986	5e-05	0.00167621
XLOC_054939	LOC106587473	pkp3	plakophilin-3-like	NC_027325.1:25259693-25272420	BLUEAS	YELLOWAS	0.0243438	0.493811	4.34233	0.0011	0.0212218
XLOC_028708	LOC106564984	#N/A	uncharacterized LOC106564984	NC_027311.1:28291791-28293188	REDAS	GREENAS	1.26261	24.0347	4.25063	5e-05	0.00167621
XLOC_004556	LOC106588483	#N/A	uncharacterized LOC106588483	NC_027301.1:47174464-47271239	REDAS	YELLOWAS	4.79092	84.2306	4.13597	0.0016	0.0282586
XLOC_028596	LOC106564722	#N/A	uncharacterized LOC106564722	NC_027311.1:21937607-21943278	GREENAS	YELLOWAS	16.1493	277.961	4.10534	5e-05	0.00167621
XLOC_033977	aqp1	aqp1	Aquaporin-1	NC_027313.1:31966047-31969392	REDAS	GREENAS	0.0506591	0.800582	3.98216	5e-05	0.00167621
XLOC_028705	LOC106564985	#N/A	uncharacterized LOC106564985	NC_027311.1:28183260-28184815	REDAS	GREENAS	1.64077	24.3975	3.89429	5e-05	0.00167621
XLOC_028596	LOC106564722	#N/A	uncharacterized LOC106564722	NC_027311.1:21937607-21943278	REDAS	YELLOWAS	18.9679	277.961	3.87325	5e-05	0.00167621
XLOC_005953	LOC106588495	#N/A	uncharacterized LOC106588495	NC_027301.1:47174464-47271239	REDAS	YELLOWAS	13.8016	193.415	3.8088	5e-05	0.00167621
XLOC_034055	LOC106569453	epha3	ephrin type-A receptor 3-like	NC_027313.1:36696025-36774136	GREENAS	YELLOWAS	0.0496417	0.656633	3.72546	5e-05	0.00167621
XLOC_058562	LOC106590123	#N/A	rab effector MyRIP-like	NC_027328.1:11003891-11177560	REDAS	BLUEAS	0.0302054	0.391594	3.69648	5e-05	0.00167621
XLOC_038678	LOC106573035	#N/A	uncharacterized LOC106573035	NC_027315.1:2184365-2190033	BLUEAS	YELLOWAS	0.0614291	0.794465	3.69299	0.00015	0.00429515
XLOC_007440	LOC106600810	prf1	perforin-1-like	NC_027302.1:58086112-58090421	REDAS	GREENAS	0.0336582	0.418606	3.63656	5e-05	0.00167621
XLOC_060439	LOC106591310	na	uncharacterized LOC106591310	NW_012343720.1:5876-45627	GREENAS	YELLOWAS	4.91525	60.7656	3.62792	5e-05	0.00167621
XLOC_049956	LOC106583179	pgis	prostacyclin synthase-like	NC_027321.1:30844976-30858967	BLUEAS	YELLOWAS	0.563931	6.84928	3.60236	5e-05	0.00167621
XLOC_004556	LOC106588483	#N/A	uncharacterized LOC106588483	NC_027301.1:47174464-47271239	BLUEAS	YELLOWAS	7.50631	84.2306	3.48817	0.0022	0.0360001
XLOC_040131	LOC106573613	adamts20	A disintegrin and metalloproteinase with thrombospondin motifs 20-like	NC_027315.1:36847259-36992772	REDAS	BLUEAS	0.0862287	0.964866	3.48409	5e-05	0.00167621
XLOC_022515	LOC106612380	#N/A	uncharacterized LOC106612380	NC_027308.1:94014426-94023061	BLUEAS	GREENAS	0.0682826	0.728784	3.4159	0.00025	0.00653846
XLOC_048510	LOC106581733	#N/A	uncharacterized LOC106581733	NC_027320.1:11869033-11871254	GREENAS	YELLOWAS	56.4478	585.116	3.37373	5e-05	0.00167621
XLOC_051642	LOC106584654	ckmt2	creatine kinase S-type, mitochondrial	NC_027322.1:41667063-41678846	GREENAS	YELLOWAS	0.397191	3.88816	3.29118	5e-05	0.00167621
XLOC_016541	LOC106607322	#N/A	uncharacterized LOC106607322	NC_027305.1:36755762-36899212	REDAS	YELLOWAS	11.4568	111.891	3.28781	5e-05	0.00167621
XLOC_005953	LOC106588495	#N/A	uncharacterized LOC106588495	NC_027301.1:47174464-47271239	BLUEAS	YELLOWAS	20.0603	193.415	3.26929	5e-05	0.00167621
XLOC_058593	LOC106590077	mbl2	mannose-specific lectin-like	NC_027328.1:13522993-13543770	BLUEAS	YELLOWAS	1.70716	16.3335	3.25816	0.0001	0.00306497
XLOC_028596	LOC106564722	#N/A	uncharacterized LOC106564722	NC_027311.1:21937607-21943278	BLUEAS	YELLOWAS	29.8029	277.961	3.22136	5e-05	0.00167621
XLOC_037531	itl1a	itln	Intelectin-1a	NC_027314.1:10317099-10317573	BLUEAS	GREENAS	2.54933	23.4749	3.20293	5e-05	0.00167621
XLOC_009387	LOC106601815	rps2	40S ribosomal protein S2	NC_027302.1:82146214-82148877	REDAS	GREENAS	4.90592	44.999	3.1973	5e-05	0.00167621
XLOC_050176	tgm2	tgm2	transglutaminase 2, C polypeptide	NC_027321.1:46726966-46756907	GREENAS	YELLOWAS	3.12438	28.0976	3.16881	5e-05	0.00167621
XLOC_065441	LOC106594007	s100a4	ictacalcin-like	NW_012351540.1:1346-4104	GREENAS	YELLOWAS	11.2683	101.092	3.16532	5e-05	0.00167621
XLOC_049956	LOC106583179	pgis	prostacyclin synthase-like	NC_027321.1:30844976-30858967	REDAS	YELLOWAS	0.791116	6.84928	3.11399	5e-05	0.00167621
XLOC_050246	LOC106583715	tgm2	protein-glutamine gamma-glutamyltransferase 2-like	NC_027321.1:53749743-53781561	GREENAS	YELLOWAS	37.4638	323.054	3.10821	5e-05	0.00167621
XLOC_028710	LOC106564983	#N/A	uncharacterized LOC106564983	NC_027311.1:28323554-28325052	REDAS	GREENAS	0.640951	5.51569	3.10526	5e-05	0.00167621
XLOC_072409	LOC106597775	tgm2	protein-glutamine gamma-glutamyltransferase 2-like	NW_012368642.1:246-1445	GREENAS	YELLOWAS	0.956433	8.20946	3.10155	5e-05	0.00167621
XLOC_003880	LOC106575942	gapdh	glyceraldehyde-3-phosphate dehydrogenase	NC_027301.1:8975586-8980700	BLUEAS	GREENAS	0.304617	2.57671	3.08046	5e-05	0.00167621
XLOC_010865	LOC106602268	aloxe3	hydroperoxide isomerase ALOXE3-like	NC_027303.1:5828305-6013555	BLUEAS	YELLOWAS	1.41381	11.6898	3.04759	5e-05	0.00167621
XLOC_028708	LOC106564984	#N/A	uncharacterized LOC106564984	NC_027311.1:28291791-28293188	BLUEAS	GREENAS	2.91721	24.0347	3.04246	5e-05	0.00167621
XLOC_005953	LOC106588495	#N/A	uncharacterized LOC106588495	NC_027301.1:47174464-47271239	GREENAS	YELLOWAS	24.1776	193.415	2.99996	5e-05	0.00167621
XLOC_027675	LOC100194644	pgam2	phosphoglycerate mutase 2-1 (muscle)	NC_027310.1:63339980-63345372	REDAS	GREENAS	0.201781	1.60912	2.99541	0.00025	0.00653846
XLOC_072628	ang1	#N/A	Angiogenin-1	NW_012369681.1:37-4052	BLUEAS	GREENAS	1.26505	10.0321	2.98736	5e-05	0.00167621
XLOC_016541	LOC106607322	#N/A	uncharacterized LOC106607322	NC_027305.1:36755762-36899212	GREENAS	YELLOWAS	14.1423	111.891	2.984	5e-05	0.00167621
XLOC_001006	LOC106611194	mvp	major vault protein-like	NC_027300.1:87748649-87912657	GREENAS	YELLOWAS	0.427498	3.28044	2.9399	5e-05	0.00167621
XLOC_071291	LOC106597273	tspan8	tetraspanin-8-like	NW_012364646.1:473-5483	REDAS	GREENAS	1.78294	13.6684	2.93851	5e-05	0.00167621
XLOC_071200	LOC106597223	tgm3	protein-glutamine gamma-glutamyltransferase E-like	NW_012364299.1:255-5572	GREENAS	YELLOWAS	13.201	101.195	2.93843	5e-05	0.00167621
XLOC_021487	pacrg	#N/A	parkin coregulated	NC_027308.1:8057176-8334362	GREENAS	YELLOWAS	0.619923	4.74126	2.93511	0.0006	0.0132029
XLOC_046120	LOC100194624	aldoa	aldolase a, fructose-bisphosphate 1	NC_027318.1:62283498-62292289	BLUEAS	GREENAS	0.302829	2.31426	2.93397	5e-05	0.00167621
XLOC_077449	LOC106598963	plec	plectin-like	NW_012390293.1:4-2562	BLUEAS	YELLOWAS	0.283906	2.15722	2.92569	5e-05	0.00167621
XLOC_012893	LOC106605517	#N/A	sodium- and chloride-dependent transporter XTRP3-like	NC_027304.1:63529071-63550980	BLUEAS	YELLOWAS	0.0944703	0.715617	2.92126	0.00105	0.0204706
XLOC_046201	ppp1r42	#N/A	protein phosphatase 1 regulatory subunit 42	NC_027318.1:68574331-68584659	BLUEAS	GREENAS	0.108485	0.81983	2.91782	5e-05	0.00167621
XLOC_043940	LOC106577171	mal	myelin and lymphocyte protein-like	NC_027317.1:26214338-26249073	GREENAS	YELLOWAS	0.880409	6.41352	2.86487	5e-05	0.00167621
XLOC_003987	LOC106578046	kcnn3	intermediate conductance calcium-activated potassium channel protein 4-like	NC_027301.1:12981856-13030535	GREENAS	YELLOWAS	0.0653417	0.472603	2.85455	5e-05	0.00167621
XLOC_039489	LOC106574635	#N/A	uncharacterized LOC106574635	NC_027315.1:74466887-74478074	REDAS	GREENAS	0.110786	0.792913	2.83938	5e-05	0.00167621
XLOC_054382	LOC106586473	dnajc10	dnaJ homolog subfamily C member 10-like	NC_027324.1:27318159-27353275	REDAS	GREENAS	0.780684	5.5852	2.8388	5e-05	0.00167621
XLOC_005361	gapdh	gapdh	glyceraldehyde-3-phosphate dehydrogenase	NC_027301.1:10344607-10349721	BLUEAS	GREENAS	0.466501	3.27396	2.81109	5e-05	0.00167621
XLOC_002690	LOC106610207	kif19	kinesin-like protein KIF19	NC_027300.1:77685404-77779553	REDAS	GREENAS	0.149033	1.03396	2.79447	5e-05	0.00167621
XLOC_022515	LOC106612380	#N/A	uncharacterized LOC106612380	NC_027308.1:94014426-94023061	REDAS	GREENAS	0.105285	0.728784	2.79119	0.0018	0.0308991
XLOC_040023	LOC106573536	fn1	fibronectin-like	NC_027315.1:27878829-27886855	GREENAS	YELLOWAS	0.138777	0.955463	2.78344	0.0021	0.0347681
XLOC_060144	LOC106591222	zg16	zymogen granule membrane protein 16-like	NW_012343574.1:2402-4871	REDAS	GREENAS	14.6232	98.9612	2.75861	5e-05	0.00167621
XLOC_009459	fcl	#N/A	GDP-L-fucose synthetase	NC_027302.1:86289961-86298658	BLUEAS	GREENAS	3.54061	23.9546	2.75823	0.0007	0.0149087
XLOC_047999	bco2a	bco2a	beta-carotene oxygenase 2a	NC_027319.1:52068578-52076430	REDAS	GREENAS	0.419006	2.82965	2.75558	5e-05	0.00167621
XLOC_028705	LOC106564985	#N/A	uncharacterized LOC106564985	NC_027311.1:28183260-28184815	BLUEAS	GREENAS	3.61898	24.3975	2.75308	5e-05	0.00167621
XLOC_042120	LOC106575644	#N/A	C-X-C chemokine receptor type 2-like	NC_027316.1:20786523-20794178	BLUEAS	YELLOWAS	0.270958	1.79066	2.72435	0.0018	0.0308991
XLOC_023440	LOC106613972	#N/A	myocilin-like	NC_027309.1:28821408-28832712	GREENAS	YELLOWAS	0.13705	0.880888	2.68425	5e-05	0.00167621
XLOC_019248	LOC106610312	#N/A	uncharacterized LOC106610312	NC_027307.1:18897159-18929038	REDAS	GREENAS	0.203466	1.29973	2.67535	0.00295	0.0448558
XLOC_028709	LOC106564982	#N/A	uncharacterized LOC106564982	NC_027311.1:28321770-28323278	REDAS	GREENAS	8.11945	51.6906	2.67045	5e-05	0.00167621
XLOC_021500	LOC106610706	nkl	antimicrobial peptide NK-lysin-like	NC_027308.1:9167027-9168833	REDAS	GREENAS	0.35106	2.23399	2.66983	0.00015	0.00429515
XLOC_044401	LOC106577950	samd9	sterile alpha motif domain-containing protein 9-like	NC_027317.1:62362392-62418395	REDAS	GREENAS	0.314002	1.98594	2.66098	0.00015	0.00429515
XLOC_019332	LOC106610457	gvinp1	interferon-induced very large GTPase 1-like	NC_027307.1:23012997-23040062	BLUEAS	GREENAS	0.239987	1.5088	2.65237	5e-05	0.00167621
XLOC_013027	sal	#N/A	Rhamnose-binding lectin	NC_027304.1:69426462-69435703	BLUEAS	GREENAS	0.158247	0.994532	2.65184	0.001	0.0197087
XLOC_072409	LOC106597775	tgm2	protein-glutamine gamma-glutamyltransferase 2-like	NW_012368642.1:246-1445	BLUEAS	YELLOWAS	1.30997	8.20946	2.64775	5e-05	0.00167621
XLOC_020248	ddo	ddo	D-aspartate oxidase	NC_027308.1:40673015-40812284	BLUEAS	GREENAS	0.096943	0.600883	2.63188	5e-05	0.00167621
XLOC_001006	LOC106611194	mvp	major vault protein-like	NC_027300.1:87748649-87912657	REDAS	YELLOWAS	0.531092	3.28044	2.62685	5e-05	0.00167621
XLOC_001420	LOC106564853	epx	eosinophil peroxidase-like	NC_027300.1:121580751-121586403	REDAS	GREENAS	0.409301	2.51135	2.61723	5e-05	0.00167621
XLOC_028710	LOC106564983	#N/A	uncharacterized LOC106564983	NC_027311.1:28323554-28325052	BLUEAS	GREENAS	0.911458	5.51569	2.59729	0.00015	0.00429515
XLOC_040500	LOC106574560	csrnp3	cysteine/serine-rich nuclear protein 3-like	NC_027315.1:70669580-70699152	REDAS	BLUEAS	0.0749268	0.453245	2.59674	5e-05	0.00167621
XLOC_060144	LOC106591222	zg16	zymogen granule membrane protein 16-like	NW_012343574.1:2402-4871	REDAS	BLUEAS	14.6232	86.7613	2.5688	5e-05	0.00167621
XLOC_049956	LOC106583179	pgis	prostacyclin synthase-like	NC_027321.1:30844976-30858967	GREENAS	YELLOWAS	1.15937	6.84928	2.56261	5e-05	0.00167621
XLOC_046120	LOC100194624	aldoa	aldolase a, fructose-bisphosphate 1	NC_027318.1:62283498-62292289	REDAS	GREENAS	0.398537	2.31426	2.53777	0.00015	0.00429515
XLOC_016036	LOC106606628	rps2	40S ribosomal protein S2-like	NC_027305.1:16292533-16293834	BLUEAS	GREENAS	13.1962	76.078	2.52735	5e-05	0.00167621
XLOC_032118	LOC106568399	itga2	integrin alpha-2-like	NC_027312.1:95314034-95350444	GREENAS	YELLOWAS	1.11389	6.2832	2.49589	5e-05	0.00167621
XLOC_050176	tgm2	tgm2	transglutaminase 2, C polypeptide	NC_027321.1:46726966-46756907	REDAS	YELLOWAS	5.03495	28.0976	2.4804	5e-05	0.00167621
XLOC_044973	LOC106578890	clec4m	snaclec 1-like	NC_027318.1:42424070-42426849	BLUEAS	GREENAS	18.0373	100.441	2.47729	5e-05	0.00167621
XLOC_033021	LOC106567617	nrgn	neurogranin-like	NC_027312.1:60334462-60350169	GREENAS	YELLOWAS	0.478284	2.58777	2.43577	0.00255	0.0402473
XLOC_040044	LOC106573757	sytl1	synaptotagmin 1-like	NC_027315.1:29856487-29861354	REDAS	GREENAS	0.166386	0.89617	2.42924	0.00015	0.00429515
XLOC_025574	LOC106561635	#N/A	ladderlectin-like	NC_027309.1:105394636-105463621	BLUEAS	GREENAS	1.80106	9.6986	2.42893	0.00015	0.00429515
XLOC_057106	LOC106588523	muc1	integumentary mucin C.1-like	NC_027326.1:13958064-13959011	REDAS	YELLOWAS	0.371982	1.99213	2.42101	0.00065	0.0140664
XLOC_019322	LOC106610455	gimap4	GTPase IMAP family member 4-like	NC_027307.1:22429654-22440869	BLUEAS	YELLOWAS	0.097293	0.517605	2.41144	0.0034	0.0498234
XLOC_021692	LOC106610967	sacs	sacsin-like	NC_027308.1:25210102-25239564	REDAS	GREENAS	4.40879	23.4275	2.40975	5e-05	0.00167621
XLOC_063639	LOC106592862	has2	hyaluronan synthase 2-like	NW_012348967.1:9578-14428	GREENAS	YELLOWAS	0.141504	0.74813	2.40245	0.0006	0.0132029
XLOC_057727	LOC106589511	wfikkn2	WAP, Kazal, immunoglobulin, Kunitz and NTR domain-containing protein 2-like	NC_027327.1:13053154-13056693	REDAS	GREENAS	3.06092	16.1808	2.40225	5e-05	0.00167621
XLOC_053209	rbx1	rbx1	ring-box 1	NC_027323.1:19237454-19240735	GREENAS	YELLOWAS	0.544908	2.83777	2.38067	0.00015	0.00429515
XLOC_050318	LOC106583772	lmcd1	LIM and cysteine-rich domains protein 1-like	NC_027321.1:57818620-57846962	REDAS	YELLOWAS	0.896566	4.64253	2.37243	5e-05	0.00167621
XLOC_057727	LOC106589511	wfikkn2	WAP, Kazal, immunoglobulin, Kunitz and NTR domain-containing protein 2-like	NC_027327.1:13053154-13056693	REDAS	BLUEAS	3.06092	15.7312	2.36159	5e-05	0.00167621
XLOC_054582	LOC106586839	#N/A	endothelin B receptor-like	NC_027324.1:44106998-44114192	BLUEAS	YELLOWAS	0.382945	1.95955	2.35532	0.0003	0.00757889
XLOC_058793	LOC106590529	lcn15	lipocalin-like	NC_027328.1:27747543-27749943	REDAS	GREENAS	20.0835	101.868	2.34261	5e-05	0.00167621
XLOC_077449	LOC106598963	plec	plectin-like	NW_012390293.1:4-2562	GREENAS	YELLOWAS	0.42897	2.15722	2.33023	5e-05	0.00167621
XLOC_003766	LOC106573887	hsa2	hyaluronan synthase 2 pseudogene	NC_027301.1:3415407-3423912	GREENAS	YELLOWAS	1.62192	8.1044	2.321	0.0005	0.0114231
XLOC_061166	mia	mia	MIA SH3 domain containing	NW_012344710.1:1133-3348	REDAS	GREENAS	1.35624	6.7762	2.32086	0.0004	0.00954992
XLOC_039489	LOC106574635	#N/A	uncharacterized LOC106574635	NC_027315.1:74466887-74478074	REDAS	BLUEAS	0.110786	0.552789	2.31895	5e-05	0.00167621
XLOC_048510	LOC106581733	#N/A	uncharacterized LOC106581733	NC_027320.1:11869033-11871254	BLUEAS	YELLOWAS	117.361	585.116	2.31777	5e-05	0.00167621
XLOC_023107	LOC106613445	#N/A	uncharacterized LOC106613445	NC_027309.1:4143596-4154855	GREENAS	YELLOWAS	0.239689	1.18935	2.31094	0.0001	0.00306497
XLOC_084059	LOC106599483	#N/A	uncharacterized LOC106599483	NW_012420015.1:665-1585	REDAS	GREENAS	7.90126	39.1907	2.31036	5e-05	0.00167621
XLOC_062831	LOC106592403	muc	intestinal mucin-like protein	NW_012348149.1:398-2345	GREENAS	YELLOWAS	1.54403	7.59571	2.29849	0.0002	0.00544271
XLOC_004627	LOC106589049	ccw14	covalently-linked cell wall protein 14-like	NC_027301.1:52963349-52966464	BLUEAS	GREENAS	0.899508	4.41805	2.2962	5e-05	0.00167621
XLOC_010865	LOC106602268	aloxe3	hydroperoxide isomerase ALOXE3-like	NC_027303.1:5828305-6013555	REDAS	YELLOWAS	2.38447	11.6898	2.29351	5e-05	0.00167621
XLOC_037520	LOC106570967	#N/A	bone morphogenetic protein 3-like	NC_027314.1:9123584-9139733	REDAS	GREENAS	0.0953153	0.462826	2.27969	0.0028	0.0431446
XLOC_021692	LOC106610967	sacs	sacsin-like	NC_027308.1:25210102-25239564	BLUEAS	GREENAS	4.82791	23.4275	2.27873	0.0001	0.00306497
XLOC_053180	LOC106585259	ank1	ankyrin-1-like	NC_027323.1:16884837-17070760	GREENAS	YELLOWAS	0.319152	1.54574	2.27598	5e-05	0.00167621
XLOC_049430	LOC106582339	tnfaip6	tumor necrosis factor-inducible gene 6 protein-like	NC_027320.1:42656996-42678069	GREENAS	YELLOWAS	0.431148	2.08805	2.2759	5e-05	0.00167621
XLOC_053114	LOC106585076	#N/A	uncharacterized LOC106585076	NC_027323.1:12988862-12992520	BLUEAS	YELLOWAS	0.138259	0.668563	2.27369	0.00015	0.00429515
XLOC_066376	LOC106594559	banf1	barrier-to-autointegration factor-like	NW_012353022.1:6683-9930	REDAS	GREENAS	91.8459	443.993	2.27325	5e-05	0.00167621
XLOC_037531	itl1a	itln	Intelectin-1a	NC_027314.1:10317099-10317573	REDAS	GREENAS	4.87251	23.4749	2.26838	0.00205	0.034129
XLOC_007639	mip2a	cxcl2	Macrophage inflammatory protein 2-alpha	NC_027302.1:69064921-69066781	REDAS	GREENAS	0.74097	3.56753	2.26744	0.00015	0.00429515
XLOC_058346	nrxn1	nrxn1	neurexin 1	NC_027327.1:23267935-23776362	GREENAS	YELLOWAS	0.106482	0.50919	2.25759	5e-05	0.00167621
XLOC_020248	ddo	ddo	D-aspartate oxidase	NC_027308.1:40673015-40812284	REDAS	GREENAS	0.126896	0.600883	2.24343	0.001	0.0197087
XLOC_066735	LOC106594767	nans	sialic acid synthase-like	NW_012353607.1:1007-7460	GREENAS	YELLOWAS	2.55173	11.9981	2.23326	0.00015	0.00429515
XLOC_012004	LOC106603981	vwa7	von Willebrand factor A domain-containing protein 7-like	NC_027303.1:77962386-77982855	BLUEAS	YELLOWAS	0.308314	1.44766	2.23125	0.0001	0.00306497
XLOC_035220	tbb2a	tubb2a	Tubulin beta-2A chain	NC_027313.1:28343098-28352283	GREENAS	YELLOWAS	1.63026	7.64532	2.22947	5e-05	0.00167621
XLOC_063276	LOC106592658	#N/A	globoside alpha-1,3-N-acetylgalactosaminyltransferase 1-like	NW_012348610.1:12857-16067	BLUEAS	GREENAS	0.429091	2.00938	2.22739	0.0013	0.0241386
XLOC_011928	LOC106603858	na	putative fibroblast growth factor 1	NC_027303.1:71630005-71634386	GREENAS	YELLOWAS	1.301	6.08106	2.2247	5e-05	0.00167621
XLOC_065727	LOC106594165	#N/A	vimentin A1-like	NW_012352005.1:1462-5880	GREENAS	YELLOWAS	1.22629	5.64645	2.20304	0.0004	0.00954992
XLOC_042116	LOC106575629	#N/A	intermediate filament protein ON3-like	NC_027316.1:20562723-20572107	REDAS	YELLOWAS	0.865648	3.97759	2.20004	0.00015	0.00429515
XLOC_001059	LOC106612585	#N/A	uncharacterized LOC106612585	NC_027300.1:92844611-92851853	REDAS	GREENAS	3.32359	15.1936	2.19265	0.0002	0.00544271
XLOC_065753	LOC106594186	#N/A	secretory phospholipase A2 receptor-like	NW_012352058.1:7426-10697	REDAS	GREENAS	0.41853	1.91052	2.19056	0.0005	0.0114231
XLOC_002608	LOC106608578	ifit5	interferon-induced protein with tetratricopeptide repeats 5-like	NC_027300.1:71587434-71629585	BLUEAS	GREENAS	0.283888	1.29579	2.19043	0.00015	0.00429515
XLOC_007639	mip2a	cxcl2	Macrophage inflammatory protein 2-alpha	NC_027302.1:69064921-69066781	REDAS	YELLOWAS	0.74097	3.36964	2.18511	5e-05	0.00167621
XLOC_004056	LOC106578696	ceacam20	carcinoembryonic antigen-related cell adhesion molecule 20-like	NC_027301.1:15462560-15466508	GREENAS	YELLOWAS	2.37504	10.7492	2.1782	0.0001	0.00306497
XLOC_022016	LOC106611547	fgfbp2	fibroblast growth factor-binding protein 2-like	NC_027308.1:53198755-53200618	BLUEAS	GREENAS	2.33779	10.575	2.17744	5e-05	0.00167621
XLOC_016036	LOC106606628	rps2	40S ribosomal protein S2-like	NC_027305.1:16292533-16293834	REDAS	BLUEAS	2.92313	13.1962	2.17454	5e-05	0.00167621
XLOC_011697	mmp13	mmp13	Collagenase 3	NC_027303.1:48238240-48245858	BLUEAS	YELLOWAS	14.4313	64.9989	2.17122	5e-05	0.00167621
XLOC_009884	LOC106602563	lrat	lecithin retinol acyltransferase-like	NC_027303.1:16912464-16914438	REDAS	GREENAS	0.225753	1.01399	2.16722	0.0033	0.0487419
XLOC_011026	LOC106602517	#N/A	uncharacterized LOC106602517	NC_027303.1:15033921-15040090	REDAS	GREENAS	0.314969	1.4137	2.1662	5e-05	0.00167621
XLOC_002608	LOC106608578	ifit5	interferon-induced protein with tetratricopeptide repeats 5-like	NC_027300.1:71587434-71629585	REDAS	GREENAS	0.288761	1.29579	2.16588	5e-05	0.00167621
XLOC_023543	igfbp-1a1	igfbp1	insulin-like growth factor binding protein 1 paralog A1	NC_027309.1:38367110-38370832	GREENAS	YELLOWAS	1.73111	7.75393	2.16323	5e-05	0.00167621
XLOC_014717	LOC106606617	rps2	40S ribosomal protein S2	NC_027305.1:15503726-15506389	BLUEAS	GREENAS	1.53317	6.82648	2.15462	5e-05	0.00167621
XLOC_066448	LOC106594603	fam111a	protein FAM111A-like	NW_012353146.1:2762-5784	BLUEAS	GREENAS	0.8546	3.78179	2.14575	5e-05	0.00167621
XLOC_022016	LOC106611547	fgfbp2	fibroblast growth factor-binding protein 2-like	NC_027308.1:53198755-53200618	REDAS	GREENAS	2.39276	10.575	2.14392	5e-05	0.00167621
XLOC_022041	LOC106611589	lect2	leukocyte cell-derived chemotaxin-2-like	NC_027308.1:57220485-57246147	BLUEAS	YELLOWAS	1.71401	7.54895	2.1389	5e-05	0.00167621
XLOC_062312	LOC106592061	card8	caspase recruitment domain-containing protein 8-like	NW_012347585.1:13573-23265	BLUEAS	GREENAS	0.223208	0.980274	2.1348	0.0034	0.0498234
XLOC_030359	slc2a9	slc2a9	solute carrier family 2 member 9	NC_027311.1:43237225-43484784	BLUEAS	GREENAS	0.927722	4.0572	2.12872	0.0001	0.00306497
XLOC_004056	LOC106578696	ceacam20	carcinoembryonic antigen-related cell adhesion molecule 20-like	NC_027301.1:15462560-15466508	BLUEAS	YELLOWAS	2.47235	10.7492	2.12027	5e-05	0.00167621
XLOC_036203	LOC106570889	cxcl11	C-X-C motif chemokine 11-like	NC_027314.1:3502961-3504253	REDAS	GREENAS	2.72179	11.8062	2.11692	0.0003	0.00757889
XLOC_014615	timp2	timp2	Metalloproteinase inhibitor 2	NC_027305.1:7430239-7430614	BLUEAS	YELLOWAS	9.35301	40.4379	2.11221	5e-05	0.00167621
XLOC_002388	LOC106602899	babam2	BRCA1-A complex subunit BRE-like	NC_027300.1:45067351-45254752	GREENAS	YELLOWAS	1.22135	5.24729	2.10309	5e-05	0.00167621
XLOC_037520	LOC106570967	#N/A	bone morphogenetic protein 3-like	NC_027314.1:9123584-9139733	BLUEAS	GREENAS	0.109088	0.462826	2.08498	0.0009	0.0181706
XLOC_014717	LOC106606617	rps2	40S ribosomal protein S2	NC_027305.1:15503726-15506389	REDAS	GREENAS	1.61153	6.82648	2.08271	5e-05	0.00167621
XLOC_073147	LOC106598055	pabpc1	uncharacterized LOC106598055	NW_012372067.1:906-2750	GREENAS	YELLOWAS	2.45564	10.2858	2.06649	5e-05	0.00167621
XLOC_058495	LOC106589985	capn2	calpain-2 catalytic subunit-like	NC_027327.1:37947920-37974487	GREENAS	YELLOWAS	1.88706	7.84777	2.05614	5e-05	0.00167621
XLOC_052403	LOC106585212	npdc1	neural proliferation differentiation and control protein 1-like	NC_027323.1:4933632-4985055	REDAS	GREENAS	0.411157	1.68858	2.03805	0.0001	0.00306497
XLOC_055119	LOC106587759	cuzd1	CUB and zona pellucida-like domain-containing protein 1	NC_027325.1:36156808-36160967	GREENAS	YELLOWAS	4.482	18.395	2.0371	5e-05	0.00167621
XLOC_048652	LOC106581977	st6gal2	beta-galactoside alpha-2,6-sialyltransferase 2-like	NC_027320.1:23362293-23458064	GREENAS	YELLOWAS	0.941078	3.85934	2.03597	5e-05	0.00167621
XLOC_030552	LOC106565579	#N/A	uncharacterized LOC106565579	NC_027311.1:56515200-56517691	BLUEAS	GREENAS	18.0295	73.6161	2.02967	5e-05	0.00167621
XLOC_028709	LOC106564982	#N/A	uncharacterized LOC106564982	NC_027311.1:28321770-28323278	BLUEAS	GREENAS	12.7317	51.6906	2.02148	5e-05	0.00167621
XLOC_041233	LOC106575671	#N/A	uncharacterized LOC106575671	NC_027316.1:22479857-22487235	GREENAS	YELLOWAS	1.5974	6.47236	2.01857	5e-05	0.00167621
XLOC_020911	fosb	fosb	FosB proto-oncogene, AP-1 transcription factor subunit	NC_027308.1:99390561-99454546	GREENAS	YELLOWAS	1.07477	4.34701	2.016	5e-05	0.00167621
XLOC_044401	LOC106577950	samd9	sterile alpha motif domain-containing protein 9-like	NC_027317.1:62362392-62418395	REDAS	BLUEAS	0.314002	1.26997	2.01595	0.00155	0.0275821
XLOC_056439	LOC106588384	#N/A	uncharacterized LOC106588384	NC_027326.1:10413984-10431527	REDAS	GREENAS	0.685801	2.76421	2.011	0.0006	0.0132029
XLOC_013324	LOC106604151	#N/A	glutathione peroxidase 3-like	NC_027304.1:4083627-4095220	BLUEAS	GREENAS	0.154186	0.620951	2.00981	0.00085	0.0173726
XLOC_037294	LOC106572833	grik2	probable glutamate receptor	NC_027314.1:95948732-95968973	REDAS	GREENAS	0.440989	1.77105	2.00579	0.00025	0.00653846
XLOC_006849	LOC106599076	slc9a3r2	uncharacterized LOC106599076	NC_027302.1:14589138-14696871	REDAS	GREENAS	91.7863	366.923	1.99913	0.0005	0.0114231
XLOC_001332	LOC106563402	#N/A	uncharacterized LOC106563402	NC_027300.1:117075435-117080659	REDAS	YELLOWAS	5.131	20.4298	1.99336	5e-05	0.00167621
XLOC_044481	LOC106578097	#N/A	uncharacterized LOC106578097	NC_027317.1:66488357-66491931	GREENAS	YELLOWAS	6.27989	24.8186	1.98261	5e-05	0.00167621
XLOC_022288	slc7a2	slc7a2	solute carrier family 7 member 2	NC_027308.1:75509957-75550857	REDAS	GREENAS	0.857982	3.38994	1.98224	5e-05	0.00167621
XLOC_041050	LOC106575381	crlf1	cytokine receptor-like factor 1	NC_027316.1:14657000-14666542	GREENAS	YELLOWAS	0.757113	2.97077	1.97226	0.00055	0.0123272
XLOC_005279	LOC106575162	#N/A	protein S100-A1-like	NC_027301.1:7439491-7443695	REDAS	GREENAS	1.01541	3.94036	1.95626	0.00115	0.0219623
XLOC_036203	LOC106570889	cxcl11	C-X-C motif chemokine 11-like	NC_027314.1:3502961-3504253	BLUEAS	GREENAS	3.05611	11.8062	1.94978	0.0002	0.00544271
XLOC_073254	LOC106598092	tgm2	protein-glutamine gamma-glutamyltransferase 2-like	NW_012372595.1:113-4048	BLUEAS	YELLOWAS	1.38591	5.34355	1.94697	5e-05	0.00167621
XLOC_043471	LOC106577945	samd9	sterile alpha motif domain-containing protein 9-like	NC_027317.1:62074696-62108321	REDAS	GREENAS	0.59914	2.25311	1.91095	0.0002	0.00544271
XLOC_015608	LOC106608163	thbs1	thrombospondin-1-like	NC_027305.1:75999693-76017576	GREENAS	YELLOWAS	3.64638	13.6698	1.90645	5e-05	0.00167621
XLOC_031837	LOC106567939	rpl7	class A basic helix-loop-helix protein 9-like	NC_027312.1:75673235-75675287	GREENAS	YELLOWAS	1.87315	7.02117	1.90624	5e-05	0.00167621
XLOC_019737	LOC106610433	vwa7	von Willebrand factor A domain-containing protein 7-like	NC_027307.1:21465131-21489102	REDAS	YELLOWAS	0.892434	3.32766	1.89869	0.0009	0.0181706
XLOC_071200	LOC106597223	tgm3	protein-glutamine gamma-glutamyltransferase E-like	NW_012364299.1:255-5572	BLUEAS	YELLOWAS	27.1907	101.195	1.89595	5e-05	0.00167621
XLOC_003766	LOC106573887	hsa2	hyaluronan synthase 2 pseudogene	NC_027301.1:3415407-3423912	REDAS	YELLOWAS	2.1797	8.1044	1.89458	0.0009	0.0181706
XLOC_031417	LOC106567074	lima1	LIM domain and actin-binding protein 1-like	NC_027312.1:35875239-35987416	GREENAS	YELLOWAS	12.5111	46.3432	1.88915	5e-05	0.00167621
XLOC_050176	tgm2	tgm2	transglutaminase 2, C polypeptide	NC_027321.1:46726966-46756907	BLUEAS	YELLOWAS	7.58616	28.0976	1.88901	5e-05	0.00167621
XLOC_035211	LOC106569180	osbpl1a	oxysterol-binding protein-related protein 1-like	NC_027313.1:27131806-27184973	REDAS	GREENAS	0.147119	0.543684	1.88579	0.00095	0.0189427
XLOC_066444	LOC106594602	na	ladderlectin-like	NW_012353144.1:3112-5059	REDAS	GREENAS	31.0479	114.71	1.88542	0.0001	0.00306497
XLOC_006139	LOC106590817	sult3a1	amine sulfotransferase-like	NC_027301.1:58607518-58614395	REDAS	GREENAS	1.08415	3.99747	1.88252	0.00085	0.0173726
XLOC_037457	LOC106570886	ccl4	C-C motif chemokine 4-like	NC_027314.1:3266866-3268902	REDAS	YELLOWAS	1.74651	6.43662	1.88182	0.0001	0.00306497
XLOC_046590	LOC106579855	egr3	early growth response protein 3-like	NC_027319.1:23581285-23591128	REDAS	YELLOWAS	0.492758	1.81331	1.87967	5e-05	0.00167621
XLOC_052545	LOC100136541	isg15	ISG15-like protein	NC_027323.1:15680164-15682081	REDAS	GREENAS	8.0773	29.7092	1.87897	5e-05	0.00167621
XLOC_003987	LOC106578046	kcnn3	intermediate conductance calcium-activated potassium channel protein 4-like	NC_027301.1:12981856-13030535	REDAS	YELLOWAS	0.128682	0.472603	1.87682	0.0006	0.0132029
XLOC_020061	lpp60	aspg	60 kDa lysophospholipase	NC_027308.1:23528820-23576653	GREENAS	YELLOWAS	3.66695	13.4554	1.87554	0.0005	0.0114231
XLOC_002201	LOC106599566	lbh	protein LBH-like	NC_027300.1:28286405-28316583	GREENAS	YELLOWAS	10.0456	36.8508	1.87513	5e-05	0.00167621
XLOC_036897	LOC106572328	foxp1b	forkhead box protein P1-B-like	NC_027314.1:65428607-65441342	REDAS	GREENAS	0.555597	2.03331	1.87172	0.0001	0.00306497
XLOC_044669	LOC106578413	rdh11	retinol dehydrogenase 11-like	NC_027318.1:9464246-9467292	REDAS	GREENAS	0.647326	2.3626	1.86781	0.00135	0.0248468
XLOC_011697	mmp13	mmp13	Collagenase 3	NC_027303.1:48238240-48245858	GREENAS	YELLOWAS	17.8775	64.9989	1.86227	5e-05	0.00167621
XLOC_047999	bco2a	bco2a	beta-carotene oxygenase 2a	NC_027319.1:52068578-52076430	REDAS	YELLOWAS	0.419006	1.52116	1.86013	0.0006	0.0132029
XLOC_050318	LOC106583772	lmcd1	LIM and cysteine-rich domains protein 1-like	NC_027321.1:57818620-57846962	BLUEAS	YELLOWAS	1.28036	4.64253	1.85836	0.0006	0.0132029
XLOC_057400	LOC106588893	tinag	tubulointerstitial nephritis antigen-like	NC_027326.1:29077822-29159594	GREENAS	YELLOWAS	2.33419	8.45353	1.85663	5e-05	0.00167621
XLOC_036622	klc1	klc1	kinesin light chain 1	NC_027314.1:40089229-40113572	GREENAS	YELLOWAS	0.3139	1.13519	1.85456	5e-05	0.00167621
XLOC_042142	LOC106575679	tmeff2	tomoregulin-2-like	NC_027316.1:22750375-22757867	REDAS	GREENAS	0.109282	0.395117	1.85423	0.0004	0.00954992
XLOC_004853	LOC106592293	hian7	GTPase IMAP family member 7-like	NC_027301.1:63121098-63125408	REDAS	GREENAS	0.416116	1.49388	1.84401	0.00115	0.0219623
XLOC_084059	LOC106599483	#N/A	uncharacterized LOC106599483	NW_012420015.1:665-1585	REDAS	YELLOWAS	7.90126	28.3455	1.84296	5e-05	0.00167621
XLOC_046068	LOC106579113	klhdc1	kelch domain-containing protein 1-like	NC_027318.1:58307255-58326880	REDAS	GREENAS	0.426037	1.51553	1.83077	0.00195	0.032853
XLOC_054025	LOC106586832	rgcc	regulator of cell cycle RGCC-like	NC_027324.1:41422134-41431252	REDAS	YELLOWAS	1.63005	5.75645	1.82026	5e-05	0.00167621
XLOC_055574	LOC106587313	trim39	E3 ubiquitin-protein ligase TRIM39-like	NC_027325.1:11674394-11684562	REDAS	GREENAS	0.804771	2.83926	1.81887	0.0004	0.00954992
XLOC_022041	LOC106611589	lect2	leukocyte cell-derived chemotaxin-2-like	NC_027308.1:57220485-57246147	GREENAS	YELLOWAS	2.14012	7.54895	1.81858	5e-05	0.00167621
XLOC_074663	LOC106598550	tgm2	protein-glutamine gamma-glutamyltransferase 2-like	NW_012380297.1:284-2889	BLUEAS	YELLOWAS	1.05379	3.70969	1.81571	0.00045	0.0105017
XLOC_033942	foxc1	foxc1a	Forkhead box protein C1	NC_027313.1:29131072-29136876	REDAS	GREENAS	0.885818	3.11098	1.81229	0.0002	0.00544271
XLOC_030359	slc2a9	slc2a9	solute carrier family 2 member 9	NC_027311.1:43237225-43484784	REDAS	GREENAS	1.16137	4.0572	1.80466	0.00125	0.0234317
XLOC_020061	lpp60	aspg	60 kDa lysophospholipase	NC_027308.1:23528820-23576653	REDAS	YELLOWAS	3.8538	13.4554	1.80384	0.00055	0.0123272
XLOC_056009	LOC106587907	itgb	integrin beta-like protein A	NC_027325.1:40932286-40937803	GREENAS	YELLOWAS	3.36498	11.7304	1.80158	0.0001	0.00306497
XLOC_009387	LOC106601815	rps2	40S ribosomal protein S2	NC_027302.1:82146214-82148877	BLUEAS	GREENAS	12.9115	44.999	1.80124	0.0001	0.00306497
XLOC_058186	LOC106589496	#N/A	uncharacterized LOC106589496	NC_027327.1:12549925-12558437	REDAS	GREENAS	0.194211	0.676188	1.7998	0.0005	0.0114231
XLOC_071291	LOC106597273	tspan8	tetraspanin-8-like	NW_012364646.1:473-5483	BLUEAS	GREENAS	3.94351	13.6684	1.79329	0.0004	0.00954992
XLOC_004627	LOC106589049	ccw14	covalently-linked cell wall protein 14-like	NC_027301.1:52963349-52966464	REDAS	GREENAS	1.27696	4.41805	1.7907	5e-05	0.00167621
XLOC_012315	hs3st1	hs3st1	heparan sulfate-glucosamine 3-sulfotransferase 1	NC_027304.1:19111174-19114124	GREENAS	YELLOWAS	3.04145	10.5071	1.78853	5e-05	0.00167621
XLOC_007924	LOC106601890	adcy9	adenylate cyclase type 9-like	NC_027302.1:85067933-85100346	GREENAS	YELLOWAS	0.145971	0.504258	1.78848	5e-05	0.00167621
XLOC_011928	LOC106603858	na	putative fibroblast growth factor 1	NC_027303.1:71630005-71634386	BLUEAS	YELLOWAS	1.76396	6.08106	1.7855	0.0006	0.0132029
XLOC_044862	LOC106578656	ccr9	C-C chemokine receptor type 9-like	NC_027318.1:31911885-31928257	REDAS	GREENAS	0.408698	1.40417	1.78061	0.00085	0.0173726
XLOC_033618	LOC106568695	gpx8	probable G-protein coupled receptor 158	NC_027313.1:7627489-7713023	GREENAS	YELLOWAS	0.283709	0.973335	1.77852	0.0009	0.0181706
XLOC_015665	LOC106608279	vrtn	vertnin-like	NC_027305.1:82012780-82024996	GREENAS	YELLOWAS	0.401657	1.37294	1.77323	0.0009	0.0181706
XLOC_054582	LOC106586839	#N/A	endothelin B receptor-like	NC_027324.1:44106998-44114192	GREENAS	YELLOWAS	0.573727	1.95955	1.77209	0.00025	0.00653846
XLOC_010865	LOC106602268	aloxe3	hydroperoxide isomerase ALOXE3-like	NC_027303.1:5828305-6013555	BLUEAS	GREENAS	1.41381	4.821	1.76975	5e-05	0.00167621
XLOC_000369	LOC106595751	trim35	zinc-binding protein A33-like	NC_027300.1:26304782-26306666	REDAS	GREENAS	1.11058	3.7823	1.76795	0.0004	0.00954992
XLOC_049658	cdd	#N/A	Cytidine deaminase	NC_027321.1:6070738-6110519	GREENAS	YELLOWAS	80.3773	273.13	1.76473	0.00235	0.0378435
XLOC_056456	mtss1	mtss1	MTSS1, I-BAR domain containing	NC_027326.1:11081798-11129849	REDAS	GREENAS	0.265291	0.901319	1.76446	5e-05	0.00167621
XLOC_055574	LOC106587313	trim39	E3 ubiquitin-protein ligase TRIM39-like	NC_027325.1:11674394-11684562	BLUEAS	GREENAS	0.835758	2.83926	1.76436	0.0007	0.0149087
XLOC_047999	bco2a	bco2a	beta-carotene oxygenase 2a	NC_027319.1:52068578-52076430	BLUEAS	GREENAS	0.833683	2.82965	1.76305	0.00105	0.0204706
XLOC_011936	LOC106603881	#N/A	uncharacterized LOC106603881	NC_027303.1:72708221-72709078	REDAS	YELLOWAS	1.59356	5.39581	1.75958	0.0012	0.0227019
XLOC_026087	LOC106562510	#N/A	cryptochrome-2-like	NC_027310.1:33228364-33246272	GREENAS	YELLOWAS	0.142313	0.481003	1.75698	0.001	0.0197087
XLOC_059987	gadl1	gad1	glutamate decarboxylase like 1	NW_012343443.1:38145-56951	GREENAS	YELLOWAS	2.1506	7.26746	1.75671	5e-05	0.00167621
XLOC_027860	LOC106563443	lrrn4	leucine-rich repeat neuronal protein 4-like	NC_027310.1:76483062-76485100	BLUEAS	YELLOWAS	2.78313	9.40349	1.75649	5e-05	0.00167621
XLOC_036830	LOC106571918	cdh13	cadherin-13-like	NC_027314.1:60362043-60421677	GREENAS	YELLOWAS	7.63749	25.7944	1.75589	0.00025	0.00653846
XLOC_067186	LOC106595029	#N/A	NACHT, LRR and PYD domains-containing protein 1-like	NW_012354386.1:2080-6039	REDAS	BLUEAS	0.249267	0.841412	1.75512	0.0006	0.0132029
XLOC_073254	LOC106598092	tgm2	protein-glutamine gamma-glutamyltransferase 2-like	NW_012372595.1:113-4048	GREENAS	YELLOWAS	1.58585	5.34355	1.75255	0.0007	0.0149087
XLOC_037428	LOC106570815	il1b	interleukin-1 beta-like	NC_027314.1:669411-672611	REDAS	BLUEAS	3.40512	11.4609	1.75094	0.00155	0.0275821
XLOC_007356	LOC106600948	syt2	synaptotagmin-2-like	NC_027302.1:52657937-52671218	REDAS	GREENAS	0.244304	0.820514	1.74785	0.00295	0.0448558
XLOC_066444	LOC106594602	na	ladderlectin-like	NW_012353144.1:3112-5059	BLUEAS	GREENAS	34.1604	114.71	1.74759	0.00015	0.00429515
XLOC_056930	lynx1	lynx1	Ly6/neurotoxin 1	NC_027326.1:3391735-3394675	REDAS	YELLOWAS	1.585	5.32235	1.74758	0.0032	0.0476422
XLOC_039012	LOC106573635	slc7a5	large neutral amino acids transporter small subunit 1-like	NC_027315.1:35024739-35051113	GREENAS	YELLOWAS	2.00632	6.72664	1.74533	5e-05	0.00167621
XLOC_041195	LOC106575635	cxcr1	C-X-C chemokine receptor type 1-like	NC_027316.1:20633213-20642534	BLUEAS	YELLOWAS	0.655825	2.19296	1.7415	0.00155	0.0275821
XLOC_045901	LOC106579016	rasd1	dexamethasone-induced Ras-related protein 1-like	NC_027318.1:48573857-48575689	GREENAS	YELLOWAS	1.37266	4.58842	1.74103	0.00135	0.0248468
XLOC_001006	LOC106611194	mvp	major vault protein-like	NC_027300.1:87748649-87912657	BLUEAS	YELLOWAS	0.98454	3.28044	1.73637	0.00105	0.0204706
XLOC_031436	LOC106567101	#N/A	WNT1-inducible-signaling pathway protein 2-like	NC_027312.1:36533344-36540665	REDAS	GREENAS	0.545201	1.81657	1.73636	0.00065	0.0140664
XLOC_007163	LOC106600482	#N/A	uncharacterized LOC106600482	NC_027302.1:39461604-39462589	REDAS	GREENAS	3.0871	10.2854	1.73628	0.00185	0.0315505
XLOC_014322	LOC106605916	zg16	zymogen granule membrane protein 16-like	NC_027304.1:72566239-72568704	REDAS	BLUEAS	0.653956	2.17812	1.73582	0.00295	0.0448558
XLOC_007794	LOC106601678	ig	Ig mu chain C region membrane-bound form-like	NC_027302.1:77635063-77654415	GREENAS	YELLOWAS	2.95108	9.8006	1.73163	0.0001	0.00306497
XLOC_039694	LOC106575021	#N/A	uncharacterized LOC106575021	NC_027315.1:86711700-86823776	GREENAS	YELLOWAS	0.132557	0.440111	1.73126	5e-05	0.00167621
XLOC_017110	LOC106608314	batf	basic leucine zipper transcriptional factor ATF-like	NC_027305.1:83086275-83096037	REDAS	GREENAS	0.204968	0.673847	1.71702	0.00305	0.0459806
XLOC_077449	LOC106598963	plec	plectin-like	NW_012390293.1:4-2562	REDAS	YELLOWAS	0.65651	2.15722	1.71629	0.0006	0.0132029
XLOC_008477	LOC100136453	camp	cathelicidin	NC_027302.1:31588660-31590151	BLUEAS	YELLOWAS	97.4014	318.687	1.71013	5e-05	0.00167621
XLOC_016430	bglap	bglap	bone gamma-carboxyglutamate protein	NC_027305.1:31779745-31781518	BLUEAS	GREENAS	28.992	94.826	1.70963	5e-05	0.00167621
XLOC_066448	LOC106594603	fam111a	protein FAM111A-like	NW_012353146.1:2762-5784	REDAS	GREENAS	1.15862	3.78179	1.70667	5e-05	0.00167621
XLOC_033929	LOC106569169	dsg1	cadherin-4-like	NC_027313.1:28310112-28337952	GREENAS	YELLOWAS	7.61487	24.8136	1.70424	5e-05	0.00167621
XLOC_045600	LOC106578540	crem	cAMP-responsive element modulator-like	NC_027318.1:17226330-17242038	GREENAS	YELLOWAS	0.129855	0.423104	1.70412	0.00125	0.0234317
XLOC_020289	LOC106611397	#N/A	uncharacterized LOC106611397	NC_027308.1:44026934-44039527	BLUEAS	YELLOWAS	5.46335	17.7969	1.70377	5e-05	0.00167621
XLOC_018956	LOC106609889	nans	sialic acid synthase-like	NC_027307.1:566748-575090	GREENAS	YELLOWAS	10.6429	34.6272	1.70201	5e-05	0.00167621
XLOC_042116	LOC106575629	#N/A	intermediate filament protein ON3-like	NC_027316.1:20562723-20572107	REDAS	GREENAS	0.865648	2.8137	1.70062	0.0023	0.0372347
XLOC_019332	LOC106610457	gvinp1	interferon-induced very large GTPase 1-like	NC_027307.1:23012997-23040062	BLUEAS	YELLOWAS	0.239987	0.778748	1.6982	0.0032	0.0476422
XLOC_038913	pex11a	pex11a	peroxisomal biogenesis factor 11 alpha	NC_027315.1:25955892-25961469	REDAS	GREENAS	21.8913	70.9373	1.69619	5e-05	0.00167621
XLOC_065095	LOC106593783	#N/A	uncharacterized LOC106593783	NW_012350969.1:818-12561	REDAS	GREENAS	5.04047	16.3065	1.69382	5e-05	0.00167621
XLOC_033995	LOC106569415	myoc	myocilin-like	NC_027313.1:33488397-33492402	GREENAS	YELLOWAS	6.40099	20.6781	1.69174	0.00015	0.00429515
XLOC_046085	LOC106579089	umod	alpha-tectorin-like	NC_027318.1:59510650-59566196	REDAS	GREENAS	7.33083	23.5431	1.68326	0.00285	0.0437127
XLOC_013260	LOC106606171	#N/A	beta-microseminoprotein-like	NC_027304.1:79900686-79907255	BLUEAS	GREENAS	0.718876	2.30513	1.68103	0.0016	0.0282586
XLOC_049658	cdd	#N/A	Cytidine deaminase	NC_027321.1:6070738-6110519	REDAS	YELLOWAS	85.1906	273.13	1.68082	5e-05	0.00167621
XLOC_022886	nos2	nos2	nitric oxide synthase 2	NC_027308.1:121392630-121407938	REDAS	GREENAS	0.894657	2.85329	1.67322	5e-05	0.00167621
XLOC_051639	LOC106584658	ag2	uncharacterized protein C11orf96 homolog	NC_027322.1:41610956-41613128	REDAS	GREENAS	0.272165	0.86704	1.67162	0.0024	0.0384512
XLOC_071657	LOC106597471	trim47	tripartite motif-containing protein 47-like	NW_012365896.1:2640-3896	REDAS	GREENAS	0.966499	3.07884	1.67155	0.00335	0.0492975
XLOC_048164	LOC106581099	kirrel3	kin of IRRE-like protein 3	NC_027319.1:62283539-62633234	REDAS	GREENAS	0.188258	0.599164	1.67024	0.00075	0.0157375
XLOC_054382	LOC106586473	dnajc10	dnaJ homolog subfamily C member 10-like	NC_027324.1:27318159-27353275	REDAS	BLUEAS	0.780684	2.48127	1.66827	0.00315	0.0470926
XLOC_048971	LOC106582528	nrp2	neuropilin-2-like	NC_027320.1:55105401-55132428	BLUEAS	GREENAS	0.788651	2.50619	1.66804	0.00235	0.0378435
XLOC_063132	LOC106592568	rpl27	60S ribosomal protein L27	NW_012348442.1:14259-16451	REDAS	GREENAS	2.18944	6.95543	1.66758	0.0034	0.0498234
XLOC_058110	LOC106589386	ifit5	interferon-induced protein with tetratricopeptide repeats 5-like	NC_027327.1:6845702-6848880	BLUEAS	GREENAS	9.17282	29.0441	1.66281	5e-05	0.00167621
XLOC_047427	LOC106580115	aifm3	apoptosis-inducing factor 3-like	NC_027319.1:12982363-13035744	GREENAS	YELLOWAS	0.388306	1.22942	1.66272	0.0017	0.0295917
XLOC_028967	LOC106565343	slc6a12	sodium- and chloride-dependent GABA transporter 2-like	NC_027311.1:49673406-49714256	REDAS	BLUEAS	1.34948	4.25774	1.65769	5e-05	0.00167621
XLOC_050318	LOC106583772	lmcd1	LIM and cysteine-rich domains protein 1-like	NC_027321.1:57818620-57846962	GREENAS	YELLOWAS	1.47176	4.64253	1.65737	0.00105	0.0204706
XLOC_002690	LOC106610207	kif19	kinesin-like protein KIF19	NC_027300.1:77685404-77779553	REDAS	BLUEAS	0.149033	0.469872	1.65663	0.00145	0.0262283
XLOC_062588	LOC106592244	#N/A	uncharacterized LOC106592244	NW_012347885.1:3301-17830	REDAS	GREENAS	7.25034	22.8506	1.65611	5e-05	0.00167621
XLOC_027332	LOC106562604	cuzd1	CUB and zona pellucida-like domain-containing protein 1	NC_027310.1:36696584-36713512	REDAS	YELLOWAS	6.41506	20.2008	1.65487	5e-05	0.00167621
XLOC_037019	LOC106572039	bgn	biglycan-like	NC_027314.1:75245059-75252621	REDAS	GREENAS	0.268986	0.845078	1.65155	0.00245	0.039053
XLOC_055089	LOC106587720	edil3	EGF-like repeat and discoidin I-like domain-containing protein 3	NC_027325.1:34564451-34575881	GREENAS	YELLOWAS	1.84381	5.78496	1.64962	5e-05	0.00167621
XLOC_027860	LOC106563443	lrrn4	leucine-rich repeat neuronal protein 4-like	NC_027310.1:76483062-76485100	GREENAS	YELLOWAS	3.00109	9.40349	1.64771	0.00015	0.00429515
XLOC_018120	LOC106608464	#N/A	cytochrome P450 26B1-like	NC_027306.1:2272841-2317214	REDAS	GREENAS	0.275955	0.862635	1.64432	0.00065	0.0140664
XLOC_052403	LOC106585212	npdc1	neural proliferation differentiation and control protein 1-like	NC_027323.1:4933632-4985055	REDAS	YELLOWAS	0.411157	1.28517	1.64419	0.0002	0.00544271
XLOC_069427	LOC106596271	ccl20	C-C motif chemokine 20-like	NW_012359199.1:82-885	REDAS	GREENAS	4.73494	14.7912	1.64332	0.0004	0.00954992
XLOC_048652	LOC106581977	st6gal2	beta-galactoside alpha-2,6-sialyltransferase 2-like	NC_027320.1:23362293-23458064	REDAS	YELLOWAS	1.23658	3.85934	1.642	5e-05	0.00167621
XLOC_063132	LOC106592568	rpl27	60S ribosomal protein L27	NW_012348442.1:14259-16451	BLUEAS	GREENAS	2.22933	6.95543	1.64153	0.00075	0.0157375
XLOC_046590	LOC106579855	egr3	early growth response protein 3-like	NC_027319.1:23581285-23591128	GREENAS	YELLOWAS	0.581323	1.81331	1.64121	0.0012	0.0227019
XLOC_005279	LOC106575162	#N/A	protein S100-A1-like	NC_027301.1:7439491-7443695	REDAS	BLUEAS	1.01541	3.16416	1.63976	0.00235	0.0378435
XLOC_037294	LOC106572833	grik2	probable glutamate receptor	NC_027314.1:95948732-95968973	REDAS	YELLOWAS	0.440989	1.37341	1.63895	0.0017	0.0295917
XLOC_030552	LOC106565579	#N/A	uncharacterized LOC106565579	NC_027311.1:56515200-56517691	REDAS	GREENAS	23.6578	73.6161	1.6377	5e-05	0.00167621
XLOC_011697	mmp13	mmp13	Collagenase 3	NC_027303.1:48238240-48245858	REDAS	YELLOWAS	20.931	64.9989	1.63478	5e-05	0.00167621
XLOC_006857	LOC106599098	#N/A	prostaglandin G/H synthase 2-like	NC_027302.1:14957763-14964323	GREENAS	YELLOWAS	1.27176	3.94005	1.63138	0.0014	0.0255409
XLOC_010799	LOC106602224	#N/A	uncharacterized LOC106602224	NC_027303.1:2668441-2670463	REDAS	GREENAS	15.0659	46.6409	1.63031	5e-05	0.00167621
XLOC_001332	LOC106563402	#N/A	uncharacterized LOC106563402	NC_027300.1:117075435-117080659	BLUEAS	YELLOWAS	6.60211	20.4298	1.62967	5e-05	0.00167621
XLOC_058967	LOC106590121	#N/A	uncharacterized LOC106590121	NC_027328.1:10973932-10981418	REDAS	GREENAS	4.56751	14.1302	1.6293	5e-05	0.00167621
XLOC_052889	LOC106585878	ccl19	C-C motif chemokine 19-like	NC_027323.1:40996398-41020158	REDAS	GREENAS	8.32976	25.6374	1.6219	5e-05	0.00167621
XLOC_058945	LOC106590082	inhba	inhibin beta A chain-like	NC_027328.1:8424175-8435402	BLUEAS	YELLOWAS	0.650892	2	1.61951	5e-05	0.00167621
XLOC_037457	LOC106570886	ccl4	C-C motif chemokine 4-like	NC_027314.1:3266866-3268902	REDAS	GREENAS	1.74651	5.36525	1.61917	0.00075	0.0157375
XLOC_040093	LOC106573680	tat	tyrosine aminotransferase-like	NC_027315.1:34077545-34088894	REDAS	GREENAS	0.86094	2.637	1.61491	0.00045	0.0105017
XLOC_045577	LOC106578491	cnn3	calponin-3-like	NC_027318.1:14036298-14055547	GREENAS	YELLOWAS	24.7291	75.7137	1.61434	5e-05	0.00167621
XLOC_037301	mmp9	mmp9	matrix metalloproteinase 9	NC_027314.1:96737756-96791428	BLUEAS	YELLOWAS	10.2795	31.4198	1.6119	0.0009	0.0181706
XLOC_049023	irg1	acod1	cis-aconitate decarboxylase	NC_027320.1:646444-654220	REDAS	YELLOWAS	0.417206	1.27412	1.61066	0.00125	0.0234317
XLOC_053209	rbx1	rbx1	ring-box 1	NC_027323.1:19237454-19240735	REDAS	YELLOWAS	0.930228	2.83777	1.6091	0.00235	0.0378435
XLOC_031733	LOC106567727	zbtb16	zinc finger and BTB domain-containing protein 16-A-like	NC_027312.1:67427084-67550893	REDAS	GREENAS	0.580616	1.77099	1.6089	5e-05	0.00167621
XLOC_035116	LOC106568851	clec10a	C-type lectin domain family 10 member A-like	NC_027313.1:17287227-17427179	REDAS	GREENAS	0.661356	2.01246	1.60546	5e-05	0.00167621
XLOC_004197	rhbg	rhag	Rhesus blood group, B glycoprotein	NC_027301.1:23967076-23978545	REDAS	GREENAS	1.35674	4.1273	1.60506	0.0001	0.00306497
XLOC_022985	LOC106613249	ptx3	pentraxin-related protein PTX3-like	NC_027308.1:132914132-132999292	REDAS	GREENAS	6.47823	19.6395	1.60008	5e-05	0.00167621
XLOC_038913	pex11a	pex11a	peroxisomal biogenesis factor 11 alpha	NC_027315.1:25955892-25961469	BLUEAS	GREENAS	23.4066	70.9373	1.59963	5e-05	0.00167621
XLOC_003987	LOC106578046	kcnn3	intermediate conductance calcium-activated potassium channel protein 4-like	NC_027301.1:12981856-13030535	BLUEAS	YELLOWAS	0.156525	0.472603	1.59423	0.0016	0.0282586
XLOC_011917	pdli4	#N/A	PDZ and LIM domain protein 4	NC_027303.1:69818524-69857063	GREENAS	YELLOWAS	4.70306	14.159	1.59005	5e-05	0.00167621
XLOC_003015	k1c18	krt18	Keratin, type I cytoskeletal 18	NC_027300.1:111179836-111194860	BLUEAS	GREENAS	0.417922	1.25468	1.58602	0.0032	0.0476422
XLOC_012315	hs3st1	hs3st1	heparan sulfate-glucosamine 3-sulfotransferase 1	NC_027304.1:19111174-19114124	BLUEAS	YELLOWAS	3.50865	10.5071	1.58237	5e-05	0.00167621
XLOC_002568	LOC106607745	ank3	ankyrin-3-like	NC_027300.1:65968825-66186572	BLUEAS	YELLOWAS	0.355836	1.06409	1.58034	5e-05	0.00167621
XLOC_048510	LOC106581733	#N/A	uncharacterized LOC106581733	NC_027320.1:11869033-11871254	REDAS	YELLOWAS	195.942	585.116	1.5783	0.00015	0.00429515
XLOC_041808	LOC106576675	fam111a	protein FAM111A-like	NC_027316.1:57619763-57627371	BLUEAS	GREENAS	1.22461	3.65496	1.57754	5e-05	0.00167621
XLOC_004056	LOC106578696	ceacam20	carcinoembryonic antigen-related cell adhesion molecule 20-like	NC_027301.1:15462560-15466508	REDAS	YELLOWAS	3.61687	10.7492	1.57141	0.0001	0.00306497
XLOC_060087	LOC106591171	bax	apoptosis regulator BAX-like	NW_012343522.1:15367-49405	REDAS	GREENAS	0.132352	0.391915	1.56616	0.00285	0.0437127
XLOC_050237	LOC106583707	#N/A	integrin alpha-7-like	NC_027321.1:53078007-53153747	GREENAS	YELLOWAS	0.85194	2.51949	1.56431	0.00035	0.00858457
XLOC_048982	LOC106582536	cd28	T-cell-specific surface glycoprotein CD28-like	NC_027320.1:55752192-55762792	REDAS	GREENAS	1.85308	5.46749	1.56095	0.00135	0.0248468
XLOC_058110	LOC106589386	ifit5	interferon-induced protein with tetratricopeptide repeats 5-like	NC_027327.1:6845702-6848880	REDAS	GREENAS	9.84429	29.0441	1.56088	0.0001	0.00306497
XLOC_040686	LOC106574791	fn1	fibronectin-like	NC_027315.1:78261100-78266082	GREENAS	YELLOWAS	4.80938	14.1813	1.56006	5e-05	0.00167621
XLOC_027655	LOC106563136	rtkn	rhotekin-like	NC_027310.1:60356583-60408611	GREENAS	YELLOWAS	0.442173	1.30308	1.55925	0.0021	0.0347681
XLOC_048652	LOC106581977	st6gal2	beta-galactoside alpha-2,6-sialyltransferase 2-like	NC_027320.1:23362293-23458064	BLUEAS	YELLOWAS	1.31323	3.85934	1.55523	5e-05	0.00167621
XLOC_060042	LOC106591145	muc	intestinal mucin-like protein	NW_012343492.1:46955-53651	REDAS	GREENAS	5.43211	15.9405	1.55311	5e-05	0.00167621
XLOC_001420	LOC106564853	epx	eosinophil peroxidase-like	NC_027300.1:121580751-121586403	REDAS	BLUEAS	0.409301	1.19932	1.55098	0.0016	0.0282586
XLOC_037064	spdef	#N/A	SAM pointed domain containing ETS transcription factor	NC_027314.1:79432805-79443004	REDAS	GREENAS	0.367312	1.07573	1.55024	0.00245	0.039053
XLOC_067373	LOC106595153	#N/A	uncharacterized LOC106595153	NW_012354790.1:4240-9268	REDAS	GREENAS	3.93189	11.5102	1.54962	0.0005	0.0114231
XLOC_031555	LOC106567370	#N/A	uncharacterized LOC106567370	NC_027312.1:44843569-44977465	REDAS	GREENAS	0.218662	0.638711	1.54646	0.0021	0.0347681
XLOC_009492	LOC106601958	act3	actin, non-muscle 6.2	NC_027302.1:87651962-87656576	GREENAS	YELLOWAS	1.42638	4.16091	1.54454	0.0026	0.0408177
XLOC_028391	LOC106564393	#N/A	uncharacterized LOC106564393	NC_027311.1:10059242-10075900	REDAS	GREENAS	1.14858	3.346	1.54258	0.0006	0.0132029
XLOC_007436	LOC106600816	krt13	keratin, type I cytoskeletal 13-like	NC_027302.1:57975299-57977848	REDAS	YELLOWAS	206.205	600.029	1.54096	0.0002	0.00544271
XLOC_016036	LOC106606628	rps2	40S ribosomal protein S2-like	NC_027305.1:16292533-16293834	REDAS	YELLOWAS	2.92313	8.49623	1.53931	0.0003	0.00757889
XLOC_069977	LOC106596579	#N/A	uncharacterized LOC106596579	NW_012360898.1:4518-6684	BLUEAS	GREENAS	2.04796	5.94874	1.5384	0.00015	0.00429515
XLOC_057346	LOC106588791	#N/A	uncharacterized LOC106588791	NC_027326.1:24388481-24391976	REDAS	GREENAS	19.2257	55.7721	1.53651	5e-05	0.00167621
XLOC_038766	LOC106573225	spon1	spondin-1-like	NC_027315.1:11329468-11481311	REDAS	GREENAS	0.240562	0.695918	1.53251	0.00225	0.036621
XLOC_022378	LOC106612193	rgcc	regulator of cell cycle RGCC-like	NC_027308.1:82740717-82745690	REDAS	GREENAS	3.17951	9.16752	1.52773	5e-05	0.00167621
XLOC_046605	LOC106580394	sds	L-serine dehydratase/L-threonine deaminase-like	NC_027319.1:25704232-25708506	GREENAS	YELLOWAS	2.45074	7.06057	1.52657	0.00015	0.00429515
XLOC_026087	LOC106562510	#N/A	cryptochrome-2-like	NC_027310.1:33228364-33246272	BLUEAS	YELLOWAS	0.167161	0.481003	1.52481	0.0015	0.026916
XLOC_063075	LOC106592537	zg16	zymogen granule membrane protein 16-like	NW_012348385.1:9324-12436	GREENAS	YELLOWAS	4.30221	12.3593	1.52245	0.0002	0.00544271
XLOC_042910	otor	otor	otoraplin	NC_027317.1:17252533-17254042	BLUEAS	GREENAS	13.5838	38.9869	1.52111	5e-05	0.00167621
XLOC_018816	LOC106609653	parp11	poly [ADP-ribose] polymerase 11-like	NC_027306.1:50912507-50916657	REDAS	GREENAS	0.775361	2.2201	1.51768	0.0015	0.026916
XLOC_037253	LOC106572756	#N/A	keratin, type I cytoskeletal 18	NC_027314.1:93301187-93307818	BLUEAS	YELLOWAS	139.399	398.815	1.5165	0.0003	0.00757889
XLOC_003149	LOC106563802	lifr	leukemia inhibitory factor receptor-like	NC_027300.1:118407949-118417300	GREENAS	YELLOWAS	1.95855	5.59999	1.51564	5e-05	0.00167621
XLOC_038101	LOC106571977	tkt	transketolase-like	NC_027314.1:62712688-62732856	REDAS	GREENAS	2.06343	5.88733	1.51257	0.0001	0.00306497
XLOC_032642	foxp3	foxp1	forkhead box P3	NC_027312.1:26633731-26677880	REDAS	GREENAS	1.0581	3.01807	1.51214	0.00045	0.0105017
XLOC_022288	slc7a2	slc7a2	solute carrier family 7 member 2	NC_027308.1:75509957-75550857	REDAS	BLUEAS	0.857982	2.44261	1.5094	0.00015	0.00429515
XLOC_013260	LOC106606171	#N/A	beta-microseminoprotein-like	NC_027304.1:79900686-79907255	REDAS	GREENAS	0.810097	2.30513	1.50868	0.00165	0.0289267
XLOC_060110	LOC106591192	#N/A	ribonuclease inhibitor-like	NW_012343543.1:180-50628	REDAS	BLUEAS	0.380295	1.082	1.50851	0.001	0.0197087
XLOC_058308	LOC106589254	il22ra2	interleukin-22 receptor subunit alpha-2-like	NC_027327.1:20019847-20024572	REDAS	GREENAS	0.637286	1.81266	1.5081	0.00285	0.0437127
XLOC_020648	LOC106612018	casp3	caspase-3-like	NC_027308.1:74994796-75001065	GREENAS	YELLOWAS	11.9788	34.0438	1.50691	5e-05	0.00167621
XLOC_030306	LOC106565281	tgm5	protein-glutamine gamma-glutamyltransferase 5-like	NC_027311.1:38153469-38162139	REDAS	YELLOWAS	21.1399	59.8097	1.50041	0.0006	0.0132029
XLOC_008394	LOC106599341	hel-s-11	carbonic anhydrase-like	NC_027302.1:24417017-24426549	GREENAS	YELLOWAS	20.1735	57.0337	1.49935	0.0004	0.00954992
XLOC_022041	LOC106611589	lect2	leukocyte cell-derived chemotaxin-2-like	NC_027308.1:57220485-57246147	REDAS	YELLOWAS	2.6703	7.54895	1.49927	5e-05	0.00167621
XLOC_037428	LOC106570815	il1b	interleukin-1 beta-like	NC_027314.1:669411-672611	REDAS	YELLOWAS	3.40512	9.60736	1.49643	0.00025	0.00653846
XLOC_044374	LOC106577897	serpine1	plasminogen activator inhibitor 1-like	NC_027317.1:60655860-60691430	BLUEAS	YELLOWAS	4.93442	13.9088	1.49505	5e-05	0.00167621
XLOC_050237	LOC106583707	#N/A	integrin alpha-7-like	NC_027321.1:53078007-53153747	BLUEAS	YELLOWAS	0.894209	2.51949	1.49445	0.00035	0.00858457
XLOC_003400	LOC100534606	scarb1	SCARB1-like protein 2	NC_027300.1:137895190-137949851	REDAS	GREENAS	1.91659	5.39226	1.49235	5e-05	0.00167621
XLOC_065586	LOC106594092	gadl1	acidic amino acid decarboxylase GADL1-like	NW_012351839.1:4669-11908	REDAS	YELLOWAS	4.34945	12.2338	1.49197	5e-05	0.00167621
XLOC_040453	LOC106574371	plg	phospholipase A2 inhibitor 31 kDa subunit-like	NC_027315.1:65332455-65333715	REDAS	GREENAS	5.06876	14.2554	1.4918	0.0012	0.0227019
XLOC_014615	timp2	timp2	Metalloproteinase inhibitor 2	NC_027305.1:7430239-7430614	GREENAS	YELLOWAS	14.3952	40.4379	1.49012	0.0002	0.00544271
XLOC_028967	LOC106565343	slc6a12	sodium- and chloride-dependent GABA transporter 2-like	NC_027311.1:49673406-49714256	REDAS	GREENAS	1.34948	3.78698	1.48865	0.00075	0.0157375
XLOC_042910	otor	otor	otoraplin	NC_027317.1:17252533-17254042	REDAS	GREENAS	13.9217	38.9869	1.48565	5e-05	0.00167621
XLOC_012315	hs3st1	hs3st1	heparan sulfate-glucosamine 3-sulfotransferase 1	NC_027304.1:19111174-19114124	REDAS	YELLOWAS	3.75562	10.5071	1.48424	5e-05	0.00167621
XLOC_035150	LOC106569065	lamc1	laminin subunit gamma-2-like	NC_027313.1:21270978-21286231	REDAS	YELLOWAS	6.40827	17.9008	1.48202	5e-05	0.00167621
XLOC_027860	LOC106563443	lrrn4	leucine-rich repeat neuronal protein 4-like	NC_027310.1:76483062-76485100	REDAS	YELLOWAS	3.36642	9.40349	1.48198	0.00035	0.00858457
XLOC_019291	LOC106610404	kita	mast/stem cell growth factor receptor kita-like	NC_027307.1:20821261-20826605	GREENAS	YELLOWAS	0.416235	1.15975	1.47835	0.0029	0.0442868
XLOC_052433	LOC106584939	aebp1	adipocyte enhancer-binding protein 1-like	NC_027323.1:7210014-7233145	BLUEAS	GREENAS	2.10046	5.84962	1.47763	5e-05	0.00167621
XLOC_047715	LOC106580476	dusp2	dual specificity protein phosphatase 2-like	NC_027319.1:30915474-30921928	REDAS	YELLOWAS	2.23316	6.19884	1.47291	0.00065	0.0140664
XLOC_073147	LOC106598055	pabpc1	uncharacterized LOC106598055	NW_012372067.1:906-2750	BLUEAS	YELLOWAS	3.70626	10.2858	1.47262	0.0015	0.026916
XLOC_056848	LOC106589094	kiaa1522	uncharacterized protein KIAA1522 homolog	NC_027326.1:39688952-39774528	REDAS	GREENAS	1.93052	5.35177	1.47103	0.00025	0.00653846
XLOC_023957	synm	synm	synemin	NC_027309.1:81069334-81112420	REDAS	GREENAS	0.497948	1.38031	1.47093	0.0012	0.0227019
XLOC_014078	LOC106605411	trio	triple functional domain protein-like	NC_027304.1:60499683-60632791	GREENAS	YELLOWAS	0.27169	0.752327	1.4694	5e-05	0.00167621
XLOC_052889	LOC106585878	ccl19	C-C motif chemokine 19-like	NC_027323.1:40996398-41020158	BLUEAS	GREENAS	9.27407	25.6374	1.46697	5e-05	0.00167621
XLOC_008565	LOC106600447	ccl4	C-C motif chemokine 4-like	NC_027302.1:36716584-36718042	REDAS	GREENAS	2.49528	6.88323	1.46388	0.00125	0.0234317
XLOC_046605	LOC106580394	sds	L-serine dehydratase/L-threonine deaminase-like	NC_027319.1:25704232-25708506	REDAS	YELLOWAS	2.56398	7.06057	1.4614	5e-05	0.00167621
XLOC_050991	LOC106583595	#N/A	uncharacterized LOC106583595	NC_027321.1:46590984-46596245	BLUEAS	GREENAS	5.06179	13.9292	1.4604	0.00135	0.0248468
XLOC_022280	pdlim3	pdlim3	PDZ and LIM domain 3	NC_027308.1:75076987-75097067	GREENAS	YELLOWAS	3.34278	9.19136	1.45923	0.00025	0.00653846
XLOC_044669	LOC106578413	rdh11	retinol dehydrogenase 11-like	NC_027318.1:9464246-9467292	BLUEAS	GREENAS	0.85961	2.3626	1.45862	0.00175	0.0302518
XLOC_023304	LOC106613754	cfd	mast cell protease 1A-like	NC_027309.1:19385410-19403396	REDAS	GREENAS	1.70094	4.67475	1.45856	0.00055	0.0123272
XLOC_015082	LOC106607344	mslnl	uncharacterized LOC106607344	NC_027305.1:35785864-35806444	REDAS	YELLOWAS	1.46882	4.03425	1.45764	5e-05	0.00167621
XLOC_045423	LOC106579759	gyg1	glycogenin-1-like	NC_027318.1:82157577-82187015	REDAS	GREENAS	9.00984	24.7333	1.45688	0.0001	0.00306497
XLOC_032758	LOC106567102	#N/A	UDP-glucuronosyltransferase 2A2-like	NC_027312.1:36541060-36547595	REDAS	GREENAS	2.76038	7.57281	1.45596	0.0032	0.0476422
XLOC_024764	LOC106560254	palld	palladin-like	NC_027309.1:30259341-30379147	GREENAS	YELLOWAS	3.34069	9.14833	1.45336	5e-05	0.00167621
XLOC_018482	sh21a	sh2d1a	SH2 domain-containing protein 1A	NC_027306.1:29193063-29197262	REDAS	GREENAS	4.56644	12.4956	1.45228	0.0002	0.00544271
XLOC_038159	LOC106572214	pax7	paired box protein Pax-7-like	NC_027314.1:65913786-65978627	REDAS	GREENAS	0.420498	1.14924	1.45051	0.0012	0.0227019
XLOC_055928	LOC106587778	olpb	cell surface glycoprotein 1-like	NC_027325.1:36567966-36571346	GREENAS	YELLOWAS	31.2864	85.0823	1.44332	0.00035	0.00858457
XLOC_045013	LOC106578982	rbp4b	retinol-binding protein 4-B	NC_027318.1:46304220-46306362	REDAS	GREENAS	13.2995	36.1145	1.44121	5e-05	0.00167621
XLOC_058967	LOC106590121	#N/A	uncharacterized LOC106590121	NC_027328.1:10973932-10981418	BLUEAS	GREENAS	5.21599	14.1302	1.43777	5e-05	0.00167621
XLOC_031130	LOC106566665	prph	intermediate filament protein ON3-like	NC_027312.1:16645358-16650002	REDAS	GREENAS	3.09964	8.36275	1.43188	5e-05	0.00167621
XLOC_031417	LOC106567074	lima1	LIM domain and actin-binding protein 1-like	NC_027312.1:35875239-35987416	REDAS	YELLOWAS	17.1823	46.3432	1.43144	5e-05	0.00167621
XLOC_018990	LOC106609985	na	uncharacterized LOC106609985	NC_027307.1:3069907-3072125	REDAS	GREENAS	6.15836	16.5951	1.43014	5e-05	0.00167621
XLOC_035354	LOC106569490	sh2d1a	SH2 domain-containing protein 1A-like	NC_027313.1:35710749-35729233	REDAS	GREENAS	6.02487	16.1478	1.42233	5e-05	0.00167621
XLOC_031843	LOC106567924	mmp13	collagenase 3-like	NC_027312.1:76363756-76384310	GREENAS	YELLOWAS	11.3858	30.4726	1.42028	0.00025	0.00653846
XLOC_071079	LOC106597155	#N/A	uncharacterized LOC106597155	NW_012363865.1:50-3053	REDAS	YELLOWAS	5.05756	13.5004	1.41649	0.0007	0.0149087
XLOC_031628	LOC106567488	plac8l1	cornifelin homolog A-like	NC_027312.1:51886402-51902124	BLUEAS	GREENAS	2.76665	7.37858	1.4152	0.0005	0.0114231
XLOC_018674	LOC106609380	#N/A	origin recognition complex subunit 5-like	NC_027306.1:44394852-44406682	GREENAS	YELLOWAS	0.252886	0.673755	1.41374	0.0002	0.00544271
XLOC_047549	LOC106579929	hpd	4-hydroxyphenylpyruvate dioxygenase-like	NC_027319.1:19790593-19795649	REDAS	GREENAS	3.69585	9.8215	1.41004	0.00025	0.00653846
XLOC_037856	LOC106571490	prss35	serine protease 23-like	NC_027314.1:38060138-38063299	BLUEAS	GREENAS	1.02143	2.71224	1.4089	0.0005	0.0114231
XLOC_057400	LOC106588893	tinag	tubulointerstitial nephritis antigen-like	NC_027326.1:29077822-29159594	BLUEAS	YELLOWAS	3.19147	8.45353	1.40533	5e-05	0.00167621
XLOC_054385	il1r2	il1r2	interleukin-1 receptor type II	NC_027324.1:27455623-27462683	BLUEAS	YELLOWAS	5.62359	14.889	1.40468	5e-05	0.00167621
XLOC_056986	LOC106588492	prdm1	PR domain zinc finger protein 1-like	NC_027326.1:6947804-6961639	GREENAS	YELLOWAS	0.361583	0.955407	1.40179	0.0028	0.0431446
XLOC_040453	LOC106574371	plg	phospholipase A2 inhibitor 31 kDa subunit-like	NC_027315.1:65332455-65333715	BLUEAS	GREENAS	5.39895	14.2554	1.40076	0.0026	0.0408177
XLOC_012004	LOC106603981	vwa7	von Willebrand factor A domain-containing protein 7-like	NC_027303.1:77962386-77982855	REDAS	YELLOWAS	0.549681	1.44766	1.39706	0.0015	0.026916
XLOC_012143	LOC106604176	#N/A	uncharacterized LOC106604176	NC_027304.1:6279022-6279973	REDAS	GREENAS	2.64081	6.94716	1.39544	0.0027	0.0419911
XLOC_025306	nrg4	nrg4	Pro-neuregulin-4, membrane-bound isoform	NC_027309.1:83598741-83600768	REDAS	GREENAS	3.34302	8.79243	1.39511	0.0001	0.00306497
XLOC_006973	LOC106599337	dlgap1	disks large-associated protein 1-like	NC_027302.1:24430347-24594736	GREENAS	YELLOWAS	0.366334	0.957072	1.38547	0.00215	0.0353845
XLOC_009878	LOC106602576	gimap4	GTPase IMAP family member 7-like	NC_027303.1:16298683-16339036	BLUEAS	GREENAS	5.36112	13.9906	1.38385	0.00015	0.00429515
XLOC_020053	LOC106611031	entpd5	ectonucleoside triphosphate diphosphohydrolase 5-like	NC_027308.1:22830679-22843733	REDAS	GREENAS	1.22367	3.19283	1.38362	0.00035	0.00858457
XLOC_060439	LOC106591310	na	uncharacterized LOC106591310	NW_012343720.1:5876-45627	REDAS	GREENAS	1.88714	4.91525	1.38106	0.0023	0.0372347
XLOC_002388	LOC106602899	babam2	BRCA1-A complex subunit BRE-like	NC_027300.1:45067351-45254752	REDAS	YELLOWAS	2.01589	5.24729	1.38016	0.0009	0.0181706
XLOC_043940	LOC106577171	mal	myelin and lymphocyte protein-like	NC_027317.1:26214338-26249073	BLUEAS	YELLOWAS	2.46745	6.41352	1.3781	0.0008	0.0165674
XLOC_025537	sall1	#N/A	spalt like transcription factor 1	NC_027309.1:102479918-102490866	GREENAS	YELLOWAS	0.163258	0.424051	1.37708	0.0034	0.0498234
XLOC_056009	LOC106587907	itgb	integrin beta-like protein A	NC_027325.1:40932286-40937803	REDAS	YELLOWAS	4.51676	11.7304	1.37689	0.00035	0.00858457
XLOC_028454	LOC106564480	dusp5	dual specificity protein phosphatase 5-like	NC_027311.1:13392013-13402134	GREENAS	YELLOWAS	3.11819	8.09336	1.37603	0.00265	0.0414132
XLOC_036030	LOC106570620	rtp3	receptor-transporting protein 3-like	NC_027313.1:84545757-84547774	REDAS	GREENAS	3.22562	8.36473	1.37474	0.00105	0.0204706
XLOC_053693	LOC106586211	phgdh	D-3-phosphoglycerate dehydrogenase-like	NC_027324.1:13956791-13962969	GREENAS	YELLOWAS	17.0945	44.3095	1.37408	5e-05	0.00167621
XLOC_012461	LOC106604712	fosl1	fos-related antigen 1-like	NC_027304.1:32422896-32428653	REDAS	YELLOWAS	0.661061	1.7127	1.37342	0.0026	0.0408177
XLOC_009460	timp2	timp2	Metalloproteinase inhibitor 2	NC_027302.1:86312326-86315856	BLUEAS	YELLOWAS	12.2762	31.7841	1.37244	5e-05	0.00167621
XLOC_029137	LOC106565657	cdkn1a	cyclin-dependent kinase inhibitor 1-like	NC_027311.1:59732960-59739182	GREENAS	YELLOWAS	1.38064	3.56681	1.3693	0.0004	0.00954992
XLOC_059431	LOC106590812	fam84b	protein FAM84B-like	NW_012341966.1:9053-12385	REDAS	GREENAS	0.430775	1.11209	1.36827	0.0024	0.0384512
XLOC_054025	LOC106586832	rgcc	regulator of cell cycle RGCC-like	NC_027324.1:41422134-41431252	BLUEAS	YELLOWAS	2.23193	5.75645	1.36689	0.00045	0.0105017
XLOC_048982	LOC106582536	cd28	T-cell-specific surface glycoprotein CD28-like	NC_027320.1:55752192-55762792	BLUEAS	GREENAS	2.11991	5.46749	1.36687	0.00275	0.0425693
XLOC_047036	LOC106581198	rimbp2	RIMS-binding protein 2-like	NC_027319.1:57935112-57938451	REDAS	GREENAS	0.966152	2.48871	1.36508	0.00315	0.0470926
XLOC_051642	LOC106584654	ckmt2	creatine kinase S-type, mitochondrial	NC_027322.1:41667063-41678846	BLUEAS	YELLOWAS	1.50983	3.88816	1.3647	0.00045	0.0105017
XLOC_043840	LOC106576986	ogfrl1	opioid growth factor receptor-like protein 1	NC_027317.1:16832622-16838546	REDAS	GREENAS	0.68352	1.75883	1.36356	0.0029	0.0442868
XLOC_030812	LOC106566032	rplp2	60S acidic ribosomal protein P2-like	NC_027311.1:78938287-78948735	BLUEAS	GREENAS	56.4824	145.318	1.36334	5e-05	0.00167621
XLOC_052997	LOC106584911	aebp1	adipocyte enhancer-binding protein 1-like	NC_027323.1:2297351-2305847	REDAS	GREENAS	2.17183	5.57973	1.36128	5e-05	0.00167621
XLOC_019737	LOC106610433	vwa7	von Willebrand factor A domain-containing protein 7-like	NC_027307.1:21465131-21489102	GREENAS	YELLOWAS	1.2955	3.32766	1.361	0.0003	0.00757889
XLOC_052433	LOC106584939	aebp1	adipocyte enhancer-binding protein 1-like	NC_027323.1:7210014-7233145	REDAS	GREENAS	2.27967	5.84962	1.35952	5e-05	0.00167621
XLOC_046414	LOC106580153	aqp3	aquaporin-3-like	NC_027319.1:7848621-7859312	GREENAS	YELLOWAS	5.53824	14.2062	1.35902	5e-05	0.00167621
XLOC_045013	LOC106578982	rbp4b	retinol-binding protein 4-B	NC_027318.1:46304220-46306362	BLUEAS	GREENAS	14.0862	36.1145	1.3583	0.0001	0.00306497
XLOC_032633	LOC106566838	bgn	biglycan-like	NC_027312.1:26295755-26302931	BLUEAS	GREENAS	16.0324	41.0717	1.35716	0.0003	0.00757889
XLOC_054519	LOC106586714	#N/A	uncharacterized LOC106586714	NC_027324.1:37941067-37978193	REDAS	GREENAS	3.32934	8.50624	1.35329	0.00015	0.00429515
XLOC_044481	LOC106578097	#N/A	uncharacterized LOC106578097	NC_027317.1:66488357-66491931	BLUEAS	YELLOWAS	9.71595	24.8186	1.35299	5e-05	0.00167621
XLOC_014640	LOC106606431	timp2	metalloproteinase inhibitor 2-like	NC_027305.1:9378781-9397836	BLUEAS	YELLOWAS	22.0197	56.2022	1.35183	5e-05	0.00167621
XLOC_058945	LOC106590082	inhba	inhibin beta A chain-like	NC_027328.1:8424175-8435402	GREENAS	YELLOWAS	0.783635	2	1.35175	0.00155	0.0275821
XLOC_004696	LOC106590062	#N/A	sphingosine 1-phosphate receptor 1-like	NC_027301.1:55830464-55845835	GREENAS	YELLOWAS	3.54303	9.0333	1.35027	5e-05	0.00167621
XLOC_019332	LOC106610457	gvinp1	interferon-induced very large GTPase 1-like	NC_027307.1:23012997-23040062	REDAS	GREENAS	0.591836	1.5088	1.35013	0.00285	0.0437127
XLOC_005202	LOC106574162	nkd2l	protein naked cuticle homolog 2-like	NC_027301.1:4876426-4880172	REDAS	GREENAS	2.19876	5.60139	1.34909	0.001	0.0197087
XLOC_076182	LOC106598830	#N/A	uncharacterized LOC106598830	NW_012387177.1:15-2534	REDAS	YELLOWAS	1.64147	4.1811	1.3489	0.0013	0.0241386
XLOC_018990	LOC106609985	na	uncharacterized LOC106609985	NC_027307.1:3069907-3072125	BLUEAS	GREENAS	6.53269	16.5951	1.34501	5e-05	0.00167621
XLOC_035419	LOC106569597	skil	ski-like protein	NC_027313.1:40800097-40842978	GREENAS	YELLOWAS	0.502357	1.27563	1.34442	0.00035	0.00858457
XLOC_005219	LOC106574309	slc50a1	sugar transporter SWEET1-like	NC_027301.1:5433402-5476085	GREENAS	YELLOWAS	0.974054	2.47324	1.34433	0.00035	0.00858457
XLOC_019737	LOC106610433	vwa7	von Willebrand factor A domain-containing protein 7-like	NC_027307.1:21465131-21489102	BLUEAS	YELLOWAS	1.31082	3.32766	1.34404	0.00045	0.0105017
XLOC_017267	LOC106608493	muc2	mucin-2-like	NC_027306.1:3485173-3529981	REDAS	BLUEAS	1.64348	4.16936	1.34307	0.00075	0.0157375
XLOC_050800	pmel	pmel	premelanosome protein	NC_027321.1:33468462-33480905	GREENAS	YELLOWAS	3.26834	8.28847	1.34255	0.00105	0.0204706
XLOC_008477	LOC100136453	camp	cathelicidin	NC_027302.1:31588660-31590151	REDAS	YELLOWAS	125.71	318.687	1.34204	0.00015	0.00429515
XLOC_067255	LOC106595068	muc	intestinal mucin-like protein	NW_012354498.1:3534-9733	BLUEAS	GREENAS	21.7959	55.188	1.3403	0.00245	0.039053
XLOC_045676	LOC106578660	topbp1-b	DNA topoisomerase 2-binding protein 1-A-like	NC_027318.1:31748856-31810973	REDAS	BLUEAS	1.34804	3.40251	1.33574	0.00135	0.0248468
XLOC_043250	LOC100380740	plin2	perilipin-2	NC_027317.1:48663248-48670539	REDAS	YELLOWAS	1.38866	3.50352	1.33511	0.00115	0.0219623
XLOC_009468	LOC106601929	rnf213	E3 ubiquitin-protein ligase RNF213-like	NC_027302.1:86567295-86606932	REDAS	GREENAS	0.372468	0.939692	1.33507	0.00305	0.0459806
XLOC_044973	LOC106578890	clec4m	snaclec 1-like	NC_027318.1:42424070-42426849	REDAS	GREENAS	40.0266	100.441	1.32731	0.0026	0.0408177
XLOC_048294	LOC106581404	#N/A	PCTP-like protein	NC_027319.1:74701511-74720984	REDAS	GREENAS	8.35829	20.9655	1.32674	0.001	0.0197087
XLOC_044419	LOC106577970	znf536	zinc finger protein 536-like	NC_027317.1:63070970-63140901	REDAS	GREENAS	0.280503	0.702277	1.32402	0.00095	0.0189427
XLOC_024885	ddah1	ddah1	dimethylarginine dimethylaminohydrolase 1	NC_027309.1:40514874-40662125	REDAS	GREENAS	1.02723	2.56936	1.32265	0.00025	0.00653846
XLOC_045577	LOC106578491	cnn3	calponin-3-like	NC_027318.1:14036298-14055547	BLUEAS	YELLOWAS	30.3727	75.7137	1.31778	5e-05	0.00167621
XLOC_037856	LOC106571490	prss35	serine protease 23-like	NC_027314.1:38060138-38063299	REDAS	GREENAS	1.08804	2.71224	1.31775	0.00165	0.0289267
XLOC_012688	LOC106605178	cnfn	cornifelin-like	NC_027304.1:51113249-51115179	BLUEAS	GREENAS	19.6086	48.8597	1.31716	0.00035	0.00858457
XLOC_017267	LOC106608493	muc2	mucin-2-like	NC_027306.1:3485173-3529981	REDAS	GREENAS	1.64348	4.08905	1.31501	0.0022	0.0360001
XLOC_001332	LOC106563402	#N/A	uncharacterized LOC106563402	NC_027300.1:117075435-117080659	GREENAS	YELLOWAS	8.22729	20.4298	1.31218	0.0013	0.0241386
XLOC_059254	LOC106590649	f3	tissue factor-like	NC_027328.1:35644409-35675915	GREENAS	YELLOWAS	3.18215	7.88478	1.30907	5e-05	0.00167621
XLOC_062081	LOC106591920	ebp	3-beta-hydroxysteroid-Delta(8),Delta(7)-isomerase-like	NW_012347400.1:15081-17611	GREENAS	YELLOWAS	7.74533	19.1322	1.30461	0.0025	0.0396513
XLOC_030440	LOC106565346	fkbp5	peptidyl-prolyl cis-trans isomerase FKBP5-like	NC_027311.1:49819316-49850859	BLUEAS	GREENAS	7.47788	18.43	1.30136	0.0007	0.0149087
XLOC_039096	LOC106573878	gamt	guanidinoacetate N-methyltransferase	NC_027315.1:42597746-42605907	REDAS	GREENAS	9.95717	24.4338	1.29507	0.0001	0.00306497
XLOC_038864	lrrc17	lrrc17	leucine rich repeat containing 17	NC_027315.1:21743353-21779367	REDAS	GREENAS	3.48182	8.53369	1.29333	5e-05	0.00167621
XLOC_044481	LOC106578097	#N/A	uncharacterized LOC106578097	NC_027317.1:66488357-66491931	REDAS	YELLOWAS	10.1277	24.8186	1.29311	5e-05	0.00167621
XLOC_030538	LOC106565475	#N/A	uncharacterized LOC106565475	NC_027311.1:55068173-55073157	REDAS	GREENAS	5.91574	14.4756	1.29099	0.0001	0.00306497
XLOC_048046	LOC106581008	postn	periostin-like	NC_027319.1:54709646-54748352	REDAS	GREENAS	43.0926	105.323	1.28931	0.00055	0.0123272
XLOC_052162	LOC106584524	cald1	non-muscle caldesmon-like	NC_027322.1:36389407-36431494	GREENAS	YELLOWAS	12.2945	30.0488	1.2893	0.0007	0.0149087
XLOC_022897	LOC106613067	rpl31	short neurotoxin 8-like	NC_027308.1:121872478-121874677	REDAS	GREENAS	43.2093	105.437	1.28697	5e-05	0.00167621
XLOC_015082	LOC106607344	mslnl	uncharacterized LOC106607344	NC_027305.1:35785864-35806444	BLUEAS	YELLOWAS	1.65345	4.03425	1.28682	5e-05	0.00167621
XLOC_067550	LOC106595276	zg16	zymogen granule membrane protein 16-like	NW_012355111.1:507-2771	REDAS	GREENAS	6.14274	14.9735	1.28546	0.00195	0.032853
XLOC_031628	LOC106567488	plac8l1	cornifelin homolog A-like	NC_027312.1:51886402-51902124	REDAS	GREENAS	3.02813	7.37858	1.28491	0.00095	0.0189427
XLOC_030306	LOC106565281	tgm5	protein-glutamine gamma-glutamyltransferase 5-like	NC_027311.1:38153469-38162139	BLUEAS	YELLOWAS	24.5627	59.8097	1.28391	0.00295	0.0448558
XLOC_042156	LOC106575706	na	uncharacterized LOC106575706	NC_027316.1:23600165-23603709	REDAS	GREENAS	5.74351	13.9824	1.28361	0.00035	0.00858457
XLOC_052403	LOC106585212	npdc1	neural proliferation differentiation and control protein 1-like	NC_027323.1:4933632-4985055	BLUEAS	GREENAS	0.694974	1.68858	1.28078	0.0026	0.0408177
XLOC_029033	LOC106565496	pmel	melanocyte protein PMEL-like	NC_027311.1:53387191-53395027	GREENAS	YELLOWAS	0.702816	1.70745	1.28062	0.0026	0.0408177
XLOC_083067	LOC106599407	#N/A	uncharacterized LOC106599407	NW_012414449.1:875-1714	BLUEAS	GREENAS	9.87817	23.9888	1.28004	0.0024	0.0384512
XLOC_057043	LOC106588383	#N/A	uncharacterized LOC106588383	NC_027326.1:10399201-10413861	BLUEAS	GREENAS	7.58777	18.4216	1.27965	0.0022	0.0360001
XLOC_025938	LOC106562248	0	furin-1-like	NC_027310.1:21467567-21564332	GREENAS	YELLOWAS	2.38256	5.77508	1.27733	5e-05	0.00167621
XLOC_006108	LOC106590170	dusp5	dual specificity protein phosphatase 5-like	NC_027301.1:56415582-56442883	GREENAS	YELLOWAS	5.62216	13.6215	1.27669	0.00075	0.0157375
XLOC_004319	LOC100136446	clec4e	C type lectin receptor A	NC_027301.1:31018105-31022105	BLUEAS	YELLOWAS	9.20795	22.2802	1.27481	5e-05	0.00167621
XLOC_052862	hpgds	hpgds	hematopoietic prostaglandin D synthase	NC_027323.1:38505396-38516316	BLUEAS	GREENAS	7.24909	17.53	1.27396	0.0002	0.00544271
XLOC_008784	LOC106600939	#N/A	uncharacterized LOC106600939	NC_027302.1:52854063-52871582	REDAS	GREENAS	14.021	33.8591	1.27195	0.00085	0.0173726
XLOC_056848	LOC106589094	kiaa1522	uncharacterized protein KIAA1522 homolog	NC_027326.1:39688952-39774528	BLUEAS	GREENAS	2.2174	5.35177	1.27114	0.0007	0.0149087
XLOC_054519	LOC106586714	#N/A	uncharacterized LOC106586714	NC_027324.1:37941067-37978193	BLUEAS	GREENAS	3.52672	8.50624	1.27019	5e-05	0.00167621
XLOC_020289	LOC106611397	#N/A	uncharacterized LOC106611397	NC_027308.1:44026934-44039527	REDAS	YELLOWAS	7.39752	17.7969	1.26651	0.00255	0.0402473
XLOC_032633	LOC106566838	bgn	biglycan-like	NC_027312.1:26295755-26302931	REDAS	GREENAS	17.0828	41.0717	1.2656	0.00085	0.0173726
XLOC_042834	LOC106576749	#N/A	uncharacterized LOC106576749	NC_027317.1:10701988-10707449	REDAS	GREENAS	34.5348	82.9868	1.26483	0.00275	0.0425693
XLOC_059899	LOC106591057	#N/A	uncharacterized LOC106591057	NW_012343388.1:2546-7137	REDAS	GREENAS	19.5718	47.0205	1.26452	0.0008	0.0165674
XLOC_053728	LOC100137092	dct	dopachrome tautomerase-like	NC_027324.1:16140839-16143986	GREENAS	YELLOWAS	2.31709	5.54066	1.25775	0.00215	0.0353845
XLOC_047378	LOC106580191	rasef	ras and EF-hand domain-containing protein homolog	NC_027319.1:5515917-5552042	REDAS	GREENAS	2.20494	5.26631	1.25605	0.0032	0.0476422
XLOC_052648	LOC106585509	hpd	4-hydroxyphenylpyruvate dioxygenase-like	NC_027323.1:23596596-23603056	REDAS	GREENAS	3.47049	8.28801	1.25589	0.0002	0.00544271
XLOC_090584	LOC106600115	fth1	ferritin, middle subunit-like	NW_012553985.1:381-1112	GREENAS	YELLOWAS	28.1643	67.0673	1.25174	5e-05	0.00167621
XLOC_030064	LOC106564720	cxcl11	C-X-C motif chemokine 11-like	NC_027311.1:19630026-19632985	BLUEAS	YELLOWAS	3.74992	8.9165	1.24962	0.00305	0.0459806
XLOC_040093	LOC106573680	tat	tyrosine aminotransferase-like	NC_027315.1:34077545-34088894	BLUEAS	GREENAS	1.11022	2.637	1.24805	0.00275	0.0425693
XLOC_049934	LOC106583154	mustn1	musculoskeletal embryonic nuclear protein 1-like	NC_027321.1:28778846-28781051	GREENAS	YELLOWAS	83.8672	199.117	1.24744	0.0031	0.0465293
XLOC_051253	LOC106584009	pde4dip	myomegalin-like	NC_027322.1:6468570-6586881	GREENAS	YELLOWAS	1.18943	2.82152	1.2462	5e-05	0.00167621
XLOC_002088	lck	lck	lymphocyte-specific protein tyrosine kinase	NC_027300.1:20326642-20341938	REDAS	GREENAS	2.186	5.184	1.24577	0.0033	0.0487419
XLOC_031837	LOC106567939	rpl7	class A basic helix-loop-helix protein 9-like	NC_027312.1:75673235-75675287	BLUEAS	YELLOWAS	2.96364	7.02117	1.24434	0.00015	0.00429515
XLOC_008784	LOC106600939	#N/A	uncharacterized LOC106600939	NC_027302.1:52854063-52871582	BLUEAS	GREENAS	14.2921	33.8591	1.24432	0.0006	0.0132029
XLOC_040739	LOC106574882	col2a1	collagen alpha-1(II) chain-like	NC_027315.1:80196449-80203660	BLUEAS	GREENAS	2.92651	6.92939	1.24355	0.00095	0.0189427
XLOC_044419	LOC106577970	znf536	zinc finger protein 536-like	NC_027317.1:63070970-63140901	BLUEAS	GREENAS	0.296931	0.702277	1.24191	0.00075	0.0157375
XLOC_057520	LOC106589108	heyl	hairy/enhancer-of-split related with YRPW motif-like protein	NC_027326.1:40268423-40276530	REDAS	GREENAS	1.55395	3.67077	1.24015	0.0014	0.0255409
XLOC_013590	LOC106604540	#N/A	fibroblast growth factor-binding protein 2-like	NC_027304.1:24025968-24029077	REDAS	GREENAS	1.15458	2.72622	1.23953	0.0029	0.0442868
XLOC_015082	LOC106607344	mslnl	uncharacterized LOC106607344	NC_027305.1:35785864-35806444	GREENAS	YELLOWAS	1.70872	4.03425	1.23939	0.0003	0.00757889
XLOC_053429	LOC106585784	traf1	TNF receptor-associated factor 1-like	NC_027323.1:32623472-32639008	REDAS	GREENAS	1.18767	2.80236	1.23851	0.00195	0.032853
XLOC_058793	LOC106590529	lcn15	lipocalin-like	NC_027328.1:27747543-27749943	BLUEAS	GREENAS	43.2513	101.868	1.23588	0.00225	0.036621
XLOC_055119	LOC106587759	cuzd1	CUB and zona pellucida-like domain-containing protein 1	NC_027325.1:36156808-36160967	REDAS	YELLOWAS	7.82164	18.395	1.23377	0.0004	0.00954992
XLOC_041551	LOC106576227	net1	neuroepithelial cell-transforming gene 1 protein-like	NC_027316.1:43338263-43365685	GREENAS	YELLOWAS	7.14468	16.7703	1.23097	5e-05	0.00167621
XLOC_039228	LOC106574136	na	putative uncharacterized protein DDB_G0290521	NC_027315.1:52851760-52864517	REDAS	BLUEAS	5.52632	12.9656	1.2303	0.00025	0.00653846
XLOC_003124	LOC106563492	dusp4	dual specificity protein phosphatase 4-like	NC_027300.1:117352054-117358600	BLUEAS	YELLOWAS	0.930636	2.17993	1.22799	0.00305	0.0459806
XLOC_048620	LOC106581931	tfpi	kunitz-type serine protease inhibitor bitisilin-3-like	NC_027320.1:21414943-21460208	GREENAS	YELLOWAS	2.07046	4.84477	1.22648	0.00145	0.0262283
XLOC_040739	LOC106574882	col2a1	collagen alpha-1(II) chain-like	NC_027315.1:80196449-80203660	REDAS	GREENAS	2.96241	6.92939	1.22596	0.00035	0.00858457
XLOC_036830	LOC106571918	cdh13	cadherin-13-like	NC_027314.1:60362043-60421677	REDAS	YELLOWAS	11.0418	25.7944	1.22409	0.0009	0.0181706
XLOC_011135	LOC106602706	cnot10	uncharacterized LOC106602706	NC_027303.1:19765723-19772842	REDAS	GREENAS	13.6269	31.8035	1.22272	0.0002	0.00544271
XLOC_022378	LOC106612193	rgcc	regulator of cell cycle RGCC-like	NC_027308.1:82740717-82745690	BLUEAS	GREENAS	3.92902	9.16752	1.22236	0.00175	0.0302518
XLOC_013781	LOC106604927	dscam	Down syndrome cell adhesion molecule-like	NC_027304.1:39646861-39655633	BLUEAS	GREENAS	5.27165	12.2948	1.22172	0.00105	0.0204706
XLOC_031843	LOC106567924	mmp13	collagenase 3-like	NC_027312.1:76363756-76384310	REDAS	YELLOWAS	13.0975	30.4726	1.21822	0.00015	0.00429515
XLOC_006108	LOC106590170	dusp5	dual specificity protein phosphatase 5-like	NC_027301.1:56415582-56442883	BLUEAS	YELLOWAS	5.8791	13.6215	1.21222	0.00095	0.0189427
XLOC_001902	arg2	arg2	arginase 2	NC_027300.1:3292530-3304699	REDAS	YELLOWAS	6.90915	16.0077	1.21218	5e-05	0.00167621
XLOC_016430	bglap	bglap	bone gamma-carboxyglutamate protein	NC_027305.1:31779745-31781518	REDAS	GREENAS	40.9315	94.826	1.21207	0.00295	0.0448558
XLOC_035695	LOC100194553	na	VHSV-induced protein-like	NC_027313.1:59522300-59526637	REDAS	GREENAS	12.8819	29.8318	1.21151	5e-05	0.00167621
XLOC_011135	LOC106602706	cnot10	uncharacterized LOC106602706	NC_027303.1:19765723-19772842	BLUEAS	GREENAS	13.7671	31.8035	1.20796	0.0003	0.00757889
XLOC_055282	anx2a	anxa2-b	Annexin A2-A	NC_027325.1:43737884-43748247	GREENAS	YELLOWAS	7.72301	17.8308	1.20714	0.00055	0.0123272
XLOC_004782	LOC106591430	eaf	ell-associated factor Eaf-like	NC_027301.1:60634255-60663673	BLUEAS	YELLOWAS	0.386207	0.890213	1.20478	0.00285	0.0437127
XLOC_027791	LOC106563174	plac8l1	protein PLANT CADMIUM RESISTANCE 10-like	NC_027310.1:73034821-73038616	REDAS	GREENAS	5.41545	12.4282	1.19846	0.00095	0.0189427
XLOC_017806	LOC106609442	ntn4	netrin-4-like	NC_027306.1:42829223-42849384	GREENAS	YELLOWAS	2.56743	5.88894	1.19768	0.00205	0.034129
XLOC_032383	LOC106566438	fam110a	protein FAM110A-like	NC_027312.1:7972072-7993192	REDAS	GREENAS	0.723485	1.65929	1.19753	0.0011	0.0212218
XLOC_021510	cmpk2	dtymk	cytidine/uridine monophosphate kinase 2	NC_027308.1:10594982-10606669	REDAS	GREENAS	3.62968	8.3228	1.19722	0.0009	0.0181706
XLOC_052997	LOC106584911	aebp1	adipocyte enhancer-binding protein 1-like	NC_027323.1:2297351-2305847	BLUEAS	GREENAS	2.43395	5.57973	1.19689	0.0005	0.0114231
XLOC_038101	LOC106571977	tkt	transketolase-like	NC_027314.1:62712688-62732856	BLUEAS	GREENAS	2.5682	5.88733	1.19686	0.0015	0.026916
XLOC_045619	LOC106578588	inhba	inhibin beta A chain-like	NC_027318.1:24950670-24970036	BLUEAS	YELLOWAS	0.467492	1.06818	1.19214	0.002	0.0334953
XLOC_052862	hpgds	hpgds	hematopoietic prostaglandin D synthase	NC_027323.1:38505396-38516316	REDAS	GREENAS	7.678	17.53	1.19103	0.00045	0.0105017
XLOC_054385	il1r2	il1r2	interleukin-1 receptor type II	NC_027324.1:27455623-27462683	GREENAS	YELLOWAS	6.53086	14.889	1.1889	0.0001	0.00306497
XLOC_020708	LOC106612135	hbegf	proheparin-binding EGF-like growth factor	NC_027308.1:79194399-79200497	GREENAS	YELLOWAS	7.22416	16.4408	1.18638	5e-05	0.00167621
XLOC_050929	lamb3	#N/A	laminin subunit beta 3	NC_027321.1:41290007-41313276	REDAS	YELLOWAS	28.5517	64.9204	1.1851	0.00045	0.0105017
XLOC_054855	LOC106587183	gcsh	glycine cleavage system H protein, mitochondrial-like	NC_027325.1:19248558-19253739	REDAS	GREENAS	12.0517	27.3779	1.18377	0.00095	0.0189427
XLOC_031843	LOC106567924	mmp13	collagenase 3-like	NC_027312.1:76363756-76384310	BLUEAS	YELLOWAS	13.4181	30.4726	1.18334	0.0006	0.0132029
XLOC_022456	LOC106612300	gatd3a	ES1 protein homolog, mitochondrial-like	NC_027308.1:89028349-89031956	REDAS	GREENAS	14.6205	33.2015	1.18326	0.0001	0.00306497
XLOC_042534	s38a2	slc38a2	Sodium-coupled neutral amino acid transporter 2	NC_027316.1:47898248-47909526	GREENAS	YELLOWAS	10.0801	22.8457	1.18041	0.0003	0.00757889
XLOC_058285	LOC106589635	retsat	putative all-trans-retinol 13,14-reductase	NC_027327.1:18693605-18707501	BLUEAS	GREENAS	2.53765	5.74029	1.17763	0.001	0.0197087
XLOC_007129	LOC106600142	ccl20	C-C motif chemokine 20-like	NC_027302.1:36709367-36711349	BLUEAS	GREENAS	15.2466	34.4372	1.17548	5e-05	0.00167621
XLOC_037570	LOC106571028	fos	proto-oncogene c-Fos-like	NC_027314.1:14608906-14612113	BLUEAS	YELLOWAS	3.22943	7.28635	1.17391	0.0005	0.0114231
XLOC_027332	LOC106562604	cuzd1	CUB and zona pellucida-like domain-containing protein 1	NC_027310.1:36696584-36713512	REDAS	GREENAS	6.41506	14.4396	1.1705	0.0009	0.0181706
XLOC_035586	LOC106570104	s100a1	protein S100-A1-like	NC_027313.1:52521491-52523724	REDAS	YELLOWAS	79.0048	177.78	1.17008	5e-05	0.00167621
XLOC_031733	LOC106567727	zbtb16	zinc finger and BTB domain-containing protein 16-A-like	NC_027312.1:67427084-67550893	BLUEAS	GREENAS	0.787711	1.77099	1.16882	0.00095	0.0189427
XLOC_084059	LOC106599483	#N/A	uncharacterized LOC106599483	NW_012420015.1:665-1585	BLUEAS	GREENAS	17.4565	39.1907	1.16675	0.0008	0.0165674
XLOC_023720	LOC100136550	0	insulin-like growth factor II	NC_027309.1:56526143-56535098	REDAS	GREENAS	2.82522	6.33554	1.1651	0.00205	0.034129
XLOC_009012	mgp	mgp	matrix Gla protein	NC_027302.1:64664880-64671676	REDAS	GREENAS	10.1125	22.6563	1.16377	0.0006	0.0132029
XLOC_030918	LOC106566248	ogn	mimecan-like	NC_027311.1:90307310-90314606	REDAS	GREENAS	1.23233	2.75616	1.16127	0.00145	0.0262283
XLOC_026406	LOC106563137	arid5b	flocculation protein FLO11-like	NC_027310.1:60326661-60332975	REDAS	GREENAS	1.4794	3.30209	1.15837	0.00295	0.0448558
XLOC_041270	LOC106575739	f10	coagulation factor VII-like	NC_027316.1:24234649-24237762	REDAS	GREENAS	1.93146	4.30992	1.15797	0.00245	0.039053
XLOC_059987	gadl1	gad1	glutamate decarboxylase like 1	NW_012343443.1:38145-56951	REDAS	YELLOWAS	3.26067	7.26746	1.15628	0.00275	0.0425693
XLOC_050653	tmem183a	tmem183a	transmembrane protein 183A	NC_027321.1:25126918-25132771	BLUEAS	YELLOWAS	1.53231	3.40979	1.15397	0.00085	0.0173726
XLOC_009531	LOC106602018	na	uncharacterized LOC106602018	NC_027302.1:89962845-89966991	REDAS	GREENAS	2.12387	4.72585	1.15388	0.0012	0.0227019
XLOC_050213	LOC106583653	rnf213	E3 ubiquitin-protein ligase RNF213-like	NC_027321.1:49891066-49951487	REDAS	GREENAS	1.36448	3.02961	1.15078	0.0024	0.0384512
XLOC_058285	LOC106589635	retsat	putative all-trans-retinol 13,14-reductase	NC_027327.1:18693605-18707501	REDAS	GREENAS	2.58919	5.74029	1.14862	0.0008	0.0165674
XLOC_035257	LOC100136439	camp	cathelicidin antimicrobial peptide	NC_027313.1:31118002-31119931	BLUEAS	YELLOWAS	63.8558	141.393	1.14682	0.0016	0.0282586
XLOC_009531	LOC106602018	na	uncharacterized LOC106602018	NC_027302.1:89962845-89966991	BLUEAS	GREENAS	2.13567	4.72585	1.14589	0.0016	0.0282586
XLOC_004857	LOC106592432	ppap2b	lipid phosphate phosphohydrolase 3-like	NC_027301.1:63361386-63376661	GREENAS	YELLOWAS	1.53608	3.39414	1.14379	0.00175	0.0302518
XLOC_084059	LOC106599483	#N/A	uncharacterized LOC106599483	NW_012420015.1:665-1585	REDAS	BLUEAS	7.90126	17.4565	1.14361	0.0012	0.0227019
XLOC_005935	k1c20	krt20	Keratin, type I cytoskeletal 20	NC_027301.1:46439614-46451130	REDAS	YELLOWAS	6.59099	14.5238	1.13985	0.0013	0.0241386
XLOC_005253	LOC106574877	s100a5	protein S100-A5-like	NC_027301.1:6568714-6572139	GREENAS	YELLOWAS	231.938	509.476	1.13527	0.0012	0.0227019
XLOC_018421	LOC106608986	ndrg2	protein NDRG2	NC_027306.1:24684254-24755327	REDAS	GREENAS	3.57243	7.82643	1.13145	0.00105	0.0204706
XLOC_057346	LOC106588791	#N/A	uncharacterized LOC106588791	NC_027326.1:24388481-24391976	REDAS	YELLOWAS	19.2257	42.1052	1.13096	0.00025	0.00653846
XLOC_055172	LOC106587841	chsy1	chondroitin sulfate synthase 1-like	NC_027325.1:38532674-38545286	GREENAS	YELLOWAS	0.791954	1.73381	1.13046	0.00285	0.0437127
XLOC_002771	LOC106613146	tmem150a	transmembrane protein 150A-like	NC_027300.1:89341566-89364564	REDAS	GREENAS	2.07854	4.5491	1.13001	0.00105	0.0204706
XLOC_020648	LOC106612018	casp3	caspase-3-like	NC_027308.1:74994796-75001065	BLUEAS	YELLOWAS	15.5597	34.0438	1.12958	0.00055	0.0123272
XLOC_054385	il1r2	il1r2	interleukin-1 receptor type II	NC_027324.1:27455623-27462683	REDAS	YELLOWAS	6.80733	14.889	1.12908	0.00015	0.00429515
XLOC_035354	LOC106569490	sh2d1a	SH2 domain-containing protein 1A-like	NC_027313.1:35710749-35729233	BLUEAS	GREENAS	7.38292	16.1478	1.12907	0.00085	0.0173726
XLOC_039126	LOC106573933	#N/A	tetraspanin-33-like	NC_027315.1:44588347-44593896	REDAS	GREENAS	7.93136	17.3419	1.12862	0.0006	0.0132029
XLOC_045060	LOC106579328	etv4	ETS translocation variant 4-like	NC_027318.1:50014293-50045703	GREENAS	YELLOWAS	3.43858	7.51689	1.12832	0.00285	0.0437127
XLOC_068576	LOC106595802	trim16	tripartite motif-containing protein 16-like	NW_012357115.1:1602-3144	REDAS	GREENAS	8.53163	18.6365	1.12724	0.00065	0.0140664
XLOC_004553	LOC106587400	lyg2	lysozyme G-like	NC_027301.1:47088182-47094020	BLUEAS	GREENAS	8.94016	19.5264	1.12705	0.00025	0.00653846
XLOC_023305	LOC106613755	cfd	complement factor D-like	NC_027309.1:19409786-19414543	REDAS	GREENAS	6.06338	13.24	1.12671	0.00155	0.0275821
XLOC_038761	ampd3	ampd3	adenosine monophosphate deaminase 3	NC_027315.1:10352944-10375232	REDAS	GREENAS	3.52228	7.68864	1.12622	0.00165	0.0289267
XLOC_046048	crp	crp	c-reactive protein, pentraxin-related	NC_027318.1:57275408-57297491	REDAS	GREENAS	5.24635	11.4355	1.12414	0.0029	0.0442868
XLOC_003818	LOC106574784	aste1	protein asteroid homolog 1-like	NC_027301.1:6265888-6272245	REDAS	GREENAS	2.72263	5.93302	1.12377	0.00045	0.0105017
XLOC_044374	LOC106577897	serpine1	plasminogen activator inhibitor 1-like	NC_027317.1:60655860-60691430	REDAS	YELLOWAS	6.38499	13.9088	1.12324	0.00015	0.00429515
XLOC_006108	LOC106590170	dusp5	dual specificity protein phosphatase 5-like	NC_027301.1:56415582-56442883	REDAS	YELLOWAS	6.25328	13.6215	1.12321	0.0015	0.026916
XLOC_001766	LOC106571543	hmgcs1	hydroxymethylglutaryl-CoA synthase, cytoplasmic-like	NC_027300.1:150012591-150027489	GREENAS	YELLOWAS	4.27267	9.30652	1.1231	0.0002	0.00544271
XLOC_000179	LOC106560797	ctsl	cathepsin L1-like	NC_027300.1:10068397-10074292	BLUEAS	GREENAS	6.56882	14.3067	1.12298	0.00035	0.00858457
XLOC_036216	epgn	epgn	Epigen	NC_027314.1:4347839-4350754	GREENAS	YELLOWAS	26.1221	56.6883	1.11778	0.0016	0.0282586
XLOC_001439	LOC106565855	ccl19	C-C motif chemokine 19-like	NC_027300.1:122209794-122211056	REDAS	GREENAS	30.3906	65.8043	1.11456	0.0002	0.00544271
XLOC_007081	angl1	angptl1	Angiopoietin-related protein 1	NC_027302.1:34339868-34377777	REDAS	GREENAS	5.85604	12.6629	1.1126	0.001	0.0197087
XLOC_010396	ubc	#N/A	ubiquitin C	NC_027303.1:51879759-51882295	REDAS	GREENAS	23.1236	49.923	1.11034	0.0001	0.00306497
XLOC_003400	LOC100534606	scarb1	SCARB1-like protein 2	NC_027300.1:137895190-137949851	REDAS	YELLOWAS	1.91659	4.13601	1.1097	0.00045	0.0105017
XLOC_043006	LOC106577169	zcchc24	zinc finger CCHC domain-containing protein 24	NC_027317.1:26433471-26514051	REDAS	GREENAS	0.810513	1.74631	1.1074	0.00275	0.0425693
XLOC_058793	LOC106590529	lcn15	lipocalin-like	NC_027328.1:27747543-27749943	REDAS	BLUEAS	20.0835	43.2513	1.10674	0.00325	0.0481906
XLOC_035695	LOC100194553	na	VHSV-induced protein-like	NC_027313.1:59522300-59526637	BLUEAS	GREENAS	13.8575	29.8318	1.10619	0.0001	0.00306497
XLOC_037680	LOC106571209	enpp3	ectonucleotide pyrophosphatase/phosphodiesterase family member 3-like	NC_027314.1:24231836-24290279	GREENAS	YELLOWAS	5.19553	11.1713	1.10446	0.00045	0.0105017
XLOC_052242	LOC106584644	map1b	microtubule-associated protein 1B-like	NC_027322.1:41929750-42007009	REDAS	GREENAS	0.377015	0.810563	1.1043	0.00315	0.0470926
XLOC_042578	LOC106576454	lum	lumican-like	NC_027316.1:49225295-49246700	REDAS	GREENAS	31.1262	66.9044	1.10397	0.00145	0.0262283
XLOC_005739	LOC106583450	#N/A	uncharacterized LOC106583450	NC_027301.1:31095706-31104591	REDAS	GREENAS	158.591	340.861	1.10387	0.00095	0.0189427
XLOC_036715	LOC106571740	fermt1	fermitin family homolog 1-like	NC_027314.1:48968270-48987923	REDAS	GREENAS	9.83825	21.1125	1.10162	0.0007	0.0149087
XLOC_046048	crp	crp	c-reactive protein, pentraxin-related	NC_027318.1:57275408-57297491	BLUEAS	GREENAS	5.3354	11.4355	1.09985	0.00195	0.032853
XLOC_054762	LOC106587139	dhcr7	7-dehydrocholesterol reductase-like	NC_027325.1:10462059-10472553	GREENAS	YELLOWAS	1.47765	3.15845	1.09591	0.00275	0.0425693
XLOC_052057	LOC106584369	zap70	tyrosine-protein kinase ZAP-70-like	NC_027322.1:29332418-29340557	REDAS	GREENAS	4.82377	10.3041	1.09499	0.0003	0.00757889
XLOC_053393	LOC106585698	fscb	fibrous sheath CABYR-binding protein-like	NC_027323.1:30522484-30542457	REDAS	GREENAS	119.233	254.574	1.0943	0.00285	0.0437127
XLOC_035538	LOC106569795	col11a1	collagen alpha-1(XI) chain-like	NC_027313.1:48812300-48852291	REDAS	GREENAS	5.34472	11.4044	1.09341	0.00055	0.0123272
XLOC_035315	LOC106569423	fcer1g	high affinity immunoglobulin epsilon receptor subunit gamma-like	NC_027313.1:34077811-34080055	BLUEAS	GREENAS	14.555	31.0506	1.0931	0.0007	0.0149087
XLOC_044998	LOC106578962	ifit5	interferon-induced protein with tetratricopeptide repeats 5-like	NC_027318.1:45693743-45731846	REDAS	GREENAS	1.06952	2.28126	1.09287	0.00285	0.0437127
XLOC_041808	LOC106576675	fam111a	protein FAM111A-like	NC_027316.1:57619763-57627371	REDAS	GREENAS	1.71393	3.65496	1.09255	0.0025	0.0396513
XLOC_020371	LOC106611534	gstp1	glutathione S-transferase P-like	NC_027308.1:52340662-52343834	REDAS	GREENAS	91.301	194.598	1.09179	0.00245	0.039053
XLOC_007081	angl1	angptl1	Angiopoietin-related protein 1	NC_027302.1:34339868-34377777	BLUEAS	GREENAS	5.94564	12.6629	1.0907	0.00105	0.0204706
XLOC_011917	pdli4	#N/A	PDZ and LIM domain protein 4	NC_027303.1:69818524-69857063	BLUEAS	YELLOWAS	6.64845	14.159	1.09063	0.0002	0.00544271
XLOC_059266	LOC106590667	rpl7	uncharacterized LOC106590667	NC_027328.1:38199691-38222776	BLUEAS	GREENAS	4.20192	8.94486	1.09001	0.00335	0.0492975
XLOC_022831	LOC106612993	bace2	beta-secretase 2-like	NC_027308.1:116726195-116740505	BLUEAS	GREENAS	1.36448	2.90449	1.08994	0.0012	0.0227019
XLOC_015204	LOC106607464	gbgt1	globoside alpha-1,3-N-acetylgalactosaminyltransferase 1-like	NC_027305.1:42097013-42120441	GREENAS	YELLOWAS	12.3192	26.2211	1.08982	0.00055	0.0123272
XLOC_035150	LOC106569065	lamc1	laminin subunit gamma-2-like	NC_027313.1:21270978-21286231	BLUEAS	YELLOWAS	8.4177	17.9008	1.08853	0.00055	0.0123272
XLOC_005202	LOC106574162	nkd2l	protein naked cuticle homolog 2-like	NC_027301.1:4876426-4880172	REDAS	BLUEAS	2.19876	4.67334	1.08776	0.00235	0.0378435
XLOC_032945	egr1	egr1	early growth response 1	NC_027312.1:50007273-50011631	GREENAS	YELLOWAS	2.58497	5.48058	1.08418	0.0019	0.032209
XLOC_004553	LOC106587400	lyg2	lysozyme G-like	NC_027301.1:47088182-47094020	REDAS	GREENAS	9.22369	19.5264	1.08201	0.00075	0.0157375
XLOC_000179	LOC106560797	ctsl	cathepsin L1-like	NC_027300.1:10068397-10074292	REDAS	GREENAS	6.76588	14.3067	1.08034	0.00055	0.0123272
XLOC_044871	LOC106578729	eif4g3	uncharacterized LOC106578729	NC_027318.1:32688935-32708434	REDAS	GREENAS	4.65464	9.82016	1.07708	0.00175	0.0302518
XLOC_012688	LOC106605178	cnfn	cornifelin-like	NC_027304.1:51113249-51115179	REDAS	GREENAS	23.1734	48.8597	1.07618	0.00245	0.039053
XLOC_017606	LOC106609044	#N/A	alpha-(1,3)-fucosyltransferase 9-like	NC_027306.1:26306949-26334865	REDAS	GREENAS	3.5158	7.4049	1.07463	0.0034	0.0498234
XLOC_004908	LOC101448046	cfd	serine protease-like protein	NC_027301.1:66400231-66532278	REDAS	GREENAS	27.8181	58.5685	1.0741	0.0013	0.0241386
XLOC_003977	LOC106577511	apoc1	apolipoprotein C-I-like	NC_027301.1:12345370-12352443	BLUEAS	GREENAS	24.5399	51.6628	1.074	0.002	0.0334953
XLOC_006749	LOC106598526	rgs21	regulator of G-protein signaling 21-like	NC_027302.1:10147625-10149967	BLUEAS	GREENAS	15.9223	33.4391	1.07049	0.00035	0.00858457
XLOC_032945	egr1	egr1	early growth response 1	NC_027312.1:50007273-50011631	BLUEAS	YELLOWAS	2.6185	5.48058	1.06559	0.0007	0.0149087
XLOC_014615	timp2	timp2	Metalloproteinase inhibitor 2	NC_027305.1:7430239-7430614	REDAS	YELLOWAS	19.3299	40.4379	1.06487	0.0023	0.0372347
XLOC_018482	sh21a	sh2d1a	SH2 domain-containing protein 1A	NC_027306.1:29193063-29197262	BLUEAS	GREENAS	5.97583	12.4956	1.06421	0.00265	0.0414132
XLOC_049901	LOC106583080	trim16	tripartite motif-containing protein 16-like protein	NC_027321.1:27537427-27555326	BLUEAS	GREENAS	2.55091	5.31854	1.06002	0.0032	0.0476422
XLOC_058396	LOC106589838	#N/A	inhibitor of apoptosis protein-like	NC_027327.1:28753366-28776000	REDAS	GREENAS	29.1013	60.6635	1.05975	0.00075	0.0157375
XLOC_030538	LOC106565475	#N/A	uncharacterized LOC106565475	NC_027311.1:55068173-55073157	BLUEAS	GREENAS	6.95079	14.4756	1.05837	0.00095	0.0189427
XLOC_022985	LOC106613249	ptx3	pentraxin-related protein PTX3-like	NC_027308.1:132914132-132999292	REDAS	YELLOWAS	6.47823	13.4882	1.05803	0.0003	0.00757889
XLOC_059899	LOC106591057	#N/A	uncharacterized LOC106591057	NW_012343388.1:2546-7137	BLUEAS	GREENAS	22.5876	47.0205	1.05776	0.00295	0.0448558
XLOC_013925	LOC106605147	slc9a1	sodium/hydrogen exchanger 1-like	NC_027304.1:52788869-52842240	GREENAS	YELLOWAS	0.624371	1.29696	1.05466	0.00065	0.0140664
XLOC_025226	LOC106560895	#N/A	uncharacterized LOC106560895	NC_027309.1:76600505-76607376	REDAS	GREENAS	11.0523	22.9375	1.05336	0.00135	0.0248468
XLOC_052057	LOC106584369	zap70	tyrosine-protein kinase ZAP-70-like	NC_027322.1:29332418-29340557	BLUEAS	GREENAS	4.99801	10.3041	1.04379	0.00065	0.0140664
XLOC_035923	LOC106570451	grn	granulins-like	NC_027313.1:77010536-77016087	BLUEAS	GREENAS	7.01882	14.4675	1.04351	0.00135	0.0248468
XLOC_005765	LOC106583947	prss35	inactive serine protease 35-like	NC_027301.1:33786248-33869930	REDAS	GREENAS	7.09146	14.6125	1.04305	0.00055	0.0123272
XLOC_053180	LOC106585259	ank1	ankyrin-1-like	NC_027323.1:16884837-17070760	BLUEAS	YELLOWAS	0.753792	1.54574	1.03606	0.0018	0.0308991
XLOC_001902	arg2	arg2	arginase 2	NC_027300.1:3292530-3304699	BLUEAS	YELLOWAS	7.81143	16.0077	1.0351	0.0007	0.0149087
XLOC_026520	LOC106563358	ccl19	C-C motif chemokine 19-like	NC_027310.1:71597208-71598608	REDAS	GREENAS	20.3923	41.6009	1.02859	0.0005	0.0114231
XLOC_062588	LOC106592244	#N/A	uncharacterized LOC106592244	NW_012347885.1:3301-17830	BLUEAS	GREENAS	11.2172	22.8506	1.02652	0.003	0.0454174
XLOC_059988	LOC106591112	#N/A	uncharacterized LOC106591112	NW_012343445.1:870-8718	REDAS	YELLOWAS	10.2972	20.9336	1.02356	0.00225	0.036621
XLOC_054259	LOC106586251	cycs	cytochrome c	NC_027324.1:15339080-15343075	REDAS	YELLOWAS	33.3573	67.7907	1.02309	0.0002	0.00544271
XLOC_048672	LOC106581993	#N/A	uncharacterized protein CXorf21 homolog	NC_027320.1:24966592-25002362	BLUEAS	GREENAS	2.18344	4.42826	1.02014	0.0031	0.0465293
XLOC_029168	LOC106565918	#N/A	ERBB receptor feedback inhibitor 1-like	NC_027311.1:62224830-62236168	GREENAS	YELLOWAS	1.73541	3.5125	1.01722	0.00295	0.0448558
XLOC_058860	LOC106590648	acp5	tartrate-resistant acid phosphatase type 5-like	NC_027328.1:35637735-35641732	BLUEAS	GREENAS	16.8592	34.0969	1.0161	0.0023	0.0372347
XLOC_035199	LOC106569208	col18a1	collagen alpha-1(XVIII) chain-like	NC_027313.1:25716909-25765274	REDAS	YELLOWAS	0.219118	0.441754	1.01153	0.00145	0.0262283
XLOC_003400	LOC100534606	scarb1	SCARB1-like protein 2	NC_027300.1:137895190-137949851	BLUEAS	GREENAS	2.67512	5.39226	1.01129	0.0011	0.0212218
XLOC_047103	LOC106581092	#N/A	signal recognition particle receptor subunit alpha-like	NC_027319.1:63482692-63492633	REDAS	BLUEAS	1.58594	3.1965	1.01115	0.00305	0.0459806
XLOC_029333	LOC106566006	ndufa4	cytochrome c oxidase subunit NDUFA4 pseudogene	NC_027311.1:77030125-77030592	BLUEAS	GREENAS	84.6967	170.661	1.01076	0.00105	0.0204706
XLOC_058017	msmb	msmp	Beta-microseminoprotein	NC_027327.1:39395590-39401874	BLUEAS	GREENAS	125.093	251.95	1.01014	0.0018	0.0308991
XLOC_011095	LOC106602558	nlrc3	NACHT, LRR and PYD domains-containing protein 3-like	NC_027303.1:17154632-17177368	GREENAS	YELLOWAS	1.22239	2.45588	1.00654	0.00325	0.0481906
XLOC_035586	LOC106570104	s100a1	protein S100-A1-like	NC_027313.1:52521491-52523724	BLUEAS	YELLOWAS	88.6868	177.78	1.0033	0.001	0.0197087
XLOC_007026	LOC106599719	dsp	desmoplakin-like	NC_027302.1:28670477-28695810	GREENAS	YELLOWAS	7.23885	14.4969	1.00192	0.0016	0.0282586
XLOC_010396	ubc	#N/A	ubiquitin C	NC_027303.1:51879759-51882295	BLUEAS	GREENAS	24.9463	49.923	1.00088	0.0004	0.00954992
XLOC_033174	pedf	serpinf1	Pigment epithelium-derived factor	NC_027312.1:77137827-77191034	REDAS	GREENAS	11.1755	22.3589	1.00051	0.00135	0.0248468
XLOC_022807	gmfg	gmfg	glia maturation factor, gamma	NC_027308.1:115073202-115075059	REDAS	GREENAS	13.9415	27.8879	1.00025	0.00315	0.0470926
XLOC_036171	slc39a14	slc39a14	uncharacterized LOC106609938	NC_027307.1:1734253-1793063	REDAS	BLUEAS	1.66863	0.00635556	-8.03643	0.00015	0.00429515
XLOC_048133	LOC106581144	#N/A	fatty acid-binding protein 10-A, liver basic	NC_027301.1:28354667-28356025	REDAS	GREENAS	42.155	0.252687	-7.38221	0.0019	0.032209
XLOC_038859	LOC106573365	#N/A	alpha-2-HS-glycoprotein-like	NC_027302.1:10611819-10615990	REDAS	YELLOWAS	10.2278	0.0702993	-7.18477	0.0003	0.00757889
XLOC_008563	LOC106600145	epha4	histidine-rich glycoprotein-like	NC_027309.1:48629067-48633188	REDAS	BLUEAS	6.10864	0.0615534	-6.63287	0.0003	0.00757889
XLOC_006400	LOC106594684	#N/A	protein LEG1 homolog	NC_027305.1:55536647-55540662	REDAS	GREENAS	9.47171	0.0990232	-6.57971	0.00245	0.039053
XLOC_035538	LOC106569795	col11a1	fatty acid-binding protein 10-A, liver basic	NC_027301.1:28354667-28356025	REDAS	BLUEAS	42.155	0.446223	-6.5618	0.0001	0.00306497
XLOC_046912	LOC106580827	#N/A	alpha-2-HS-glycoprotein-like	NC_027302.1:10611819-10615990	REDAS	BLUEAS	10.2278	0.110279	-6.5352	0.00025	0.00653846
XLOC_054514	fhod3	fhod3	histidine-rich glycoprotein-like	NC_027309.1:48606111-48612011	REDAS	BLUEAS	4.92345	0.0532503	-6.53074	0.00235	0.0378435
XLOC_004808	LOC106591630	loxl4	apolipoprotein A-I	NC_027319.1:49149150-49151678	REDAS	YELLOWAS	23.1602	0.259623	-6.47909	0.0003	0.00757889
XLOC_050647	LOC106582958	iffo2	Cathepsin M	NC_027316.1:12625760-12632216	REDAS	YELLOWAS	13.6507	0.171346	-6.31591	0.00035	0.00858457
XLOC_005223	LOC106574332	col6a1	fibrinogen beta chain-like	NC_027317.1:68966671-68974729	REDAS	GREENAS	8.82383	0.113148	-6.28512	5e-05	0.00167621
XLOC_000548	crip1	crip1	apolipoprotein B-100-like	NC_027314.1:23329296-23345082	REDAS	BLUEAS	0.54032	0.00721826	-6.22602	0.00215	0.0353845
XLOC_054372	LOC106586459	nefh	protein AMBP-like	NC_027300.1:110324049-110330887	REDAS	BLUEAS	4.80426	0.0648863	-6.21026	0.0026	0.0408177
XLOC_050647	LOC106582958	iffo2	hemopexin-like	NC_027324.1:47533369-47543269	REDAS	BLUEAS	6.3992	0.0864732	-6.20949	5e-05	0.00167621
XLOC_038906	LOC106573476	prg4	histidine-rich glycoprotein-like	NC_027309.1:48629067-48633188	REDAS	GREENAS	6.10864	0.0828235	-6.20467	0.00025	0.00653846
XLOC_036096	tert	#N/A	apolipoprotein C-II-like	NC_027304.1:67829265-67831358	REDAS	GREENAS	10.7059	0.147498	-6.18157	0.0006	0.0132029
XLOC_005739	LOC106583450	#N/A	hemopexin-like	NC_027324.1:47533369-47543269	REDAS	GREENAS	6.3992	0.0892365	-6.16411	0.0001	0.00306497
XLOC_029813	LOC106564197	fth1	fibrinogen alpha chain-like	NC_027317.1:68947747-68953453	REDAS	YELLOWAS	7.50505	0.107128	-6.13046	5e-05	0.00167621
XLOC_025139	LOC106561041	#N/A	fibrinogen beta chain-like	NC_027317.1:68966671-68974729	REDAS	BLUEAS	8.82383	0.130287	-6.08165	0.0001	0.00306497
XLOC_016802	smpdl3a	smpdl3a	ribonuclease-like 3	NC_027304.1:18119382-18121322	REDAS	GREENAS	19.1075	0.294735	-6.01857	0.0006	0.0132029
XLOC_047625	LOC106580372	rph3a	serum albumin 2	NC_027317.1:33372567-33390421	REDAS	GREENAS	6.029	0.0935166	-6.01055	0.0001	0.00306497
XLOC_004823	LOC106591784	loxl4	fibrinogen gamma chain-like	NC_027303.1:16886375-16892252	REDAS	GREENAS	5.86599	0.0927825	-5.98238	0.00025	0.00653846
XLOC_053102	arvcf	#N/A	alpha-1-antitrypsin homolog	NC_027305.1:73190353-73193026	REDAS	GREENAS	8.5777	0.138545	-5.95216	5e-05	0.00167621
XLOC_047319	LOC106581596	#N/A	ribonuclease-like 3	NC_027304.1:18119382-18121322	REDAS	BLUEAS	19.1075	0.31032	-5.94424	0.0001	0.00306497
XLOC_026410	LOC106563132	col5a2	alpha-1-antitrypsin homolog	NC_027305.1:73190353-73193026	REDAS	BLUEAS	8.5777	0.141643	-5.92026	5e-05	0.00167621
XLOC_026417	npdc1	npdc1	fibrinogen gamma chain-like	NC_027303.1:16886375-16892252	REDAS	BLUEAS	5.86599	0.0974856	-5.91104	5e-05	0.00167621
XLOC_048510	LOC106581733	#N/A	transferrin	NC_027302.1:17218634-17226358	REDAS	YELLOWAS	18.7817	0.316295	-5.89191	5e-05	0.00167621
XLOC_057931	LOC106589861	hlf	secreted phosphoprotein 2	NC_027316.1:4472680-4483306	REDAS	BLUEAS	9.06785	0.157083	-5.85116	0.0003	0.00757889
XLOC_018674	LOC106609380	#N/A	Cathepsin M	NC_027316.1:12625760-12632216	REDAS	BLUEAS	13.6507	0.24672	-5.78995	0.0028	0.0431446
XLOC_035695	LOC100194553	na	fibrinogen alpha chain-like	NC_027317.1:68947747-68953453	REDAS	GREENAS	7.50505	0.135893	-5.78732	5e-05	0.00167621
XLOC_081376	LOC106599278	fth1	interferon-induced guanylate-binding protein 1-like	NC_027320.1:52862835-52883568	GREENAS	YELLOWAS	3.65838	0.0668141	-5.77491	0.00155	0.0275821
XLOC_002320	LOC106602440	clmn	transferrin	NC_027302.1:17218634-17226358	REDAS	GREENAS	18.7817	0.354661	-5.72674	5e-05	0.00167621
XLOC_013929	LOC106605154	#N/A	thyroid hormone responsive	NC_027319.1:82916883-82917629	REDAS	GREENAS	13.6533	0.261838	-5.70443	0.00105	0.0204706
XLOC_016802	smpdl3a	smpdl3a	apolipoprotein C-II-like	NC_027304.1:67829265-67831358	REDAS	YELLOWAS	10.7059	0.209394	-5.67604	5e-05	0.00167621
XLOC_050741	LOC106583145	col7a1	Cathepsin M	NC_027317.1:68947747-68953453	REDAS	BLUEAS	7.50505	0.160187	-5.55004	5e-05	0.00167621
XLOC_039788	LOC106573109	slc6a15	apolipoprotein A-I	NC_027319.1:49149150-49151678	REDAS	GREENAS	23.1602	0.497087	-5.54201	0.00105	0.0204706
XLOC_039238	hykk	hykk	protein LEG1 homolog	NC_027305.1:55536647-55540662	REDAS	BLUEAS	9.47171	0.20329	-5.54201	5e-05	0.00167621
XLOC_002201	LOC106599566	lbh	transferrin	NC_027302.1:17218634-17226358	REDAS	BLUEAS	18.7817	0.404203	-5.53811	5e-05	0.00167621
XLOC_041903	LOC106575252	#N/A	protein-glutamine gamma-glutamyltransferase 2-like	NW_012380297.1:284-2889	REDAS	GREENAS	30.9758	0.705597	-5.45615	5e-05	0.00167621
XLOC_009492	LOC106601958	act3	apolipoprotein C-II-like	NC_027304.1:67829265-67831358	REDAS	BLUEAS	10.7059	0.244612	-5.45176	5e-05	0.00167621
XLOC_052997	LOC106584911	aebp1	serum albumin 1	NC_027300.1:101401499-101416191	REDAS	BLUEAS	7.80113	0.180212	-5.43591	0.0006	0.0132029
XLOC_045577	LOC106578491	cnn3	inter-alpha-trypsin inhibitor heavy chain 2	NC_027306.1:39719828-39735410	REDAS	YELLOWAS	1.08398	0.0251149	-5.43164	0.00215	0.0353845
XLOC_051253	LOC106584009	pde4dip	alpha-1-antitrypsin homolog	NC_027305.1:73190353-73193026	REDAS	YELLOWAS	8.5777	0.205125	-5.38601	5e-05	0.00167621
XLOC_030404	LOC106565117	def6	inter-alpha-trypsin inhibitor heavy chain 2	NC_027306.1:39719828-39735410	REDAS	BLUEAS	1.08398	0.0274832	-5.30164	0.00175	0.0302518
XLOC_009878	LOC106602576	gimap4	apolipoprotein A-I	NC_027319.1:49149150-49151678	REDAS	BLUEAS	23.1602	0.590957	-5.29245	0.00035	0.00858457
XLOC_047474	LOC106580049	vldlr	thyroid hormone responsive	NC_027319.1:82916883-82917629	REDAS	BLUEAS	13.6533	0.358121	-5.25266	5e-05	0.00167621
XLOC_050711	LOC106583229	#N/A	CD5 antigen-like	NC_027313.1:84724483-84745619	REDAS	GREENAS	1.15012	0.0304332	-5.24	0.0017	0.0295917
XLOC_047625	LOC106580372	rph3a	apolipoprotein A-I	NC_027308.1:104952166-104954442	REDAS	BLUEAS	3.97751	0.10609	-5.22851	0.00055	0.0123272
XLOC_036347	LOC106571085	sipa1l1	uncharacterized LOC106583962	NC_027301.1:34099604-34106206	BLUEAS	GREENAS	0.600189	0.0167928	-5.1595	0.0014	0.0255409
XLOC_039072	LOC106573832	#N/A	thyroid hormone responsive	NC_027319.1:82916883-82917629	REDAS	YELLOWAS	13.6533	0.393667	-5.11613	5e-05	0.00167621
XLOC_045013	LOC106578982	rbp4b	protein-glutamine gamma-glutamyltransferase 2-like	NW_012368642.1:246-1445	REDAS	GREENAS	33.0175	0.956433	-5.10942	5e-05	0.00167621
XLOC_035794	LOC106570248	tent5a	Ig mu chain C region membrane-bound form-like	NW_012366413.1:1543-5054	REDAS	YELLOWAS	4.4872	0.144111	-4.96056	5e-05	0.00167621
XLOC_049417	LOC106582358	#N/A	protein-glutamine gamma-glutamyltransferase 2-like	NW_012380297.1:284-2889	REDAS	BLUEAS	30.9758	1.05379	-4.87748	5e-05	0.00167621
XLOC_052545	LOC100136541	isg15	ceruloplasmin	NC_027309.1:48682338-48708472	REDAS	GREENAS	0.959188	0.0327504	-4.87223	0.00055	0.0123272
XLOC_039124	LOC106573930	gadd45b	uncharacterized LOC106583384	NC_027321.1:41261463-41268388	BLUEAS	YELLOWAS	3.90196	0.134732	-4.85604	5e-05	0.00167621
XLOC_058526	LOC106590044	svil	apolipoprotein A-I	NC_027308.1:104952166-104954442	REDAS	GREENAS	3.97751	0.139246	-4.83616	0.0011	0.0212218
XLOC_000526	LOC106602243	#N/A	serum albumin 2	NC_027317.1:33372567-33390421	REDAS	BLUEAS	6.029	0.2144	-4.81354	5e-05	0.00167621
XLOC_004696	LOC106590062	#N/A	plasminogen-like	NC_027305.1:58239893-58252103	REDAS	YELLOWAS	1.1166	0.0407317	-4.77681	0.00035	0.00858457
XLOC_012593	LOC106604935	cxcl14	beta-2-glycoprotein 1-like	NC_027301.1:43192534-43198270	REDAS	GREENAS	2.66766	0.104235	-4.67767	0.0034	0.0498234
XLOC_004904	LOC106593274	dnm2	protein-glutamine gamma-glutamyltransferase 2-like	NW_012368642.1:246-1445	REDAS	BLUEAS	33.0175	1.30997	-4.65562	5e-05	0.00167621
XLOC_033231	LOC106567822	ucp2	lipocalin-like	NC_027328.1:27778534-27780617	REDAS	YELLOWAS	43.9699	1.89307	-4.53771	5e-05	0.00167621
XLOC_058526	LOC106590044	svil	complement factor B-like	NC_027310.1:80966990-80977905	REDAS	YELLOWAS	0.49808	0.0258276	-4.26939	0.0009	0.0181706
XLOC_051906	LOC106584181	ptprf	complement factor B-like	NC_027310.1:80966990-80977905	REDAS	BLUEAS	0.49808	0.0266169	-4.22596	0.00095	0.0189427
XLOC_004908	LOC101448046	cfd	inter-alpha-trypsin inhibitor heavy chain H3-like	NC_027321.1:42354802-42395241	REDAS	YELLOWAS	1.14722	0.061627	-4.21844	0.00165	0.0289267
XLOC_057039	LOC106588396	col11a2	coagulation factor VII-like	NC_027316.1:24576640-24579936	REDAS	BLUEAS	0.911475	0.0494486	-4.2042	0.00245	0.039053
XLOC_047919	LOC106580755	cyp2m1	uncharacterized LOC106583384	NC_027321.1:41261463-41268388	BLUEAS	GREENAS	3.90196	0.217121	-4.16763	5e-05	0.00167621
XLOC_057262	LOC106588628	ptpru	uncharacterized LOC106599076	NC_027302.1:14589138-14696871	GREENAS	YELLOWAS	366.923	20.9765	-4.12863	5e-05	0.00167621
XLOC_048785	LOC106582229	sdri	lipocalin-like	NC_027328.1:27778534-27780617	REDAS	BLUEAS	43.9699	2.57619	-4.0932	5e-05	0.00167621
XLOC_040739	LOC106574882	col2a1	A disintegrin and metalloproteinase with thrombospondin motifs 20-like	NC_027315.1:36847259-36992772	BLUEAS	GREENAS	0.964866	0.0594104	-4.02154	5e-05	0.00167621
XLOC_023781	LOC106561079	rps13	complement C3-like	NC_027301.1:41460026-41513106	REDAS	YELLOWAS	0.58719	0.036896	-3.99229	5e-05	0.00167621
XLOC_018255	LOC106608606	ptprd	protein-glutamine gamma-glutamyltransferase 2-like	NW_012372595.1:113-4048	REDAS	BLUEAS	22.0075	1.38591	-3.98909	5e-05	0.00167621
XLOC_047855	b3glt	b3glct	uncharacterized LOC106605687	NC_027304.1:67841955-67845089	REDAS	BLUEAS	43.0485	2.74705	-3.97001	5e-05	0.00167621
XLOC_008370	tnn	tnn	inter-alpha-trypsin inhibitor heavy chain H3-like	NC_027321.1:42354802-42395241	REDAS	BLUEAS	1.14722	0.0773179	-3.8912	0.002	0.0334953
XLOC_007342	LOC106600764	fth1	plasminogen-like	NC_027305.1:58239893-58252103	REDAS	GREENAS	1.1166	0.0753919	-3.88855	0.00035	0.00858457
XLOC_048785	LOC106582229	sdri	uncharacterized LOC106605687	NC_027304.1:67841955-67845089	REDAS	GREENAS	43.0485	3.00319	-3.8414	5e-05	0.00167621
XLOC_039096	LOC106573878	gamt	protein-glutamine gamma-glutamyltransferase 2-like	NW_012372595.1:113-4048	REDAS	GREENAS	22.0075	1.58585	-3.79467	5e-05	0.00167621
XLOC_058967	LOC106590121	#N/A	ubiquitin carboxyl-terminal hydrolase 43-like	NC_027302.1:69633084-69712550	BLUEAS	YELLOWAS	0.929012	0.0697482	-3.73547	5e-05	0.00167621
XLOC_018482	sh21a	sh2d1a	protein-glutamine gamma-glutamyltransferase E-like	NW_012364299.1:255-5572	REDAS	GREENAS	174.336	13.201	-3.72316	0.0002	0.00544271
XLOC_054926	LOC106587441	#N/A	plasminogen-like	NC_027305.1:58239893-58252103	REDAS	BLUEAS	1.1166	0.0874079	-3.6752	5e-05	0.00167621
XLOC_048274	LOC106581381	robo2	cytochrome P450 2M1	NC_027319.1:46218531-46243544	REDAS	GREENAS	0.951844	0.076911	-3.62946	5e-05	0.00167621
XLOC_031065	LOC106566486	sulf2	complement C3-like	NC_027301.1:41460026-41513106	REDAS	BLUEAS	0.58719	0.0477625	-3.61988	5e-05	0.00167621
XLOC_058017	msmb	msmp	uncharacterized LOC106564983	NC_027311.1:28323554-28325052	GREENAS	YELLOWAS	5.51569	0.464807	-3.56884	0.0009	0.0181706
XLOC_064484	LOC106593421	tchh	uncharacterized LOC106605687	NC_027304.1:67841955-67845089	REDAS	YELLOWAS	43.0485	3.64675	-3.56128	5e-05	0.00167621
XLOC_027282	LOC106562526	mfge8	ephrin type-A receptor 3-like	NC_027313.1:36696025-36774136	BLUEAS	GREENAS	0.573633	0.0496417	-3.5305	5e-05	0.00167621
XLOC_003977	LOC106577511	apoc1	Ig mu chain C region membrane-bound form-like	NW_012366413.1:1543-5054	GREENAS	YELLOWAS	1.64617	0.144111	-3.51386	5e-05	0.00167621
XLOC_001723	LOC106570374	#N/A	uncharacterized LOC106577517	NC_027301.1:12357757-12360758	REDAS	BLUEAS	29.4193	2.67033	-3.46167	5e-05	0.00167621
XLOC_022831	LOC106612993	bace2	Intelectin-1a	NC_027314.1:10317099-10317573	GREENAS	YELLOWAS	23.4749	2.13781	-3.45692	5e-05	0.00167621
XLOC_010396	ubc	#N/A	sterile alpha motif domain-containing protein 9-like	NC_027317.1:62202930-62328357	REDAS	GREENAS	0.750769	0.0696098	-3.43101	5e-05	0.00167621
XLOC_028967	LOC106565343	slc6a12	glucagon-2-like	NC_027320.1:14957785-14966350	REDAS	BLUEAS	9.03164	0.850387	-3.4088	5e-05	0.00167621
XLOC_049115	LOC106581833	#N/A	complement C3-like	NC_027301.1:41460026-41513106	REDAS	GREENAS	0.58719	0.055635	-3.39976	5e-05	0.00167621
XLOC_031837	LOC106567939	rpl7	CD5 antigen-like	NC_027313.1:84724483-84745619	REDAS	BLUEAS	1.15012	0.112635	-3.35206	0.0033	0.0487419
XLOC_031733	LOC106567727	zbtb16	nuclear factor 7, ovary-like	NC_027303.1:27163022-27178885	BLUEAS	YELLOWAS	6.88223	0.676532	-3.34665	5e-05	0.00167621
XLOC_001067	LOC106612469	ddx21	uncharacterized LOC106599076	NC_027302.1:14589138-14696871	BLUEAS	YELLOWAS	210.831	20.9765	-3.32924	5e-05	0.00167621
XLOC_014629	LOC106606418	timp2	uncharacterized LOC106591310	NW_012343720.1:5876-45627	BLUEAS	GREENAS	48.8999	4.91525	-3.3145	5e-05	0.00167621
XLOC_029813	LOC106564197	fth1	ictacalcin-like	NW_012351540.1:1346-4104	REDAS	GREENAS	110.765	11.2683	-3.29716	5e-05	0.00167621
XLOC_047213	ctsc	ctsc	uncharacterized LOC106576749	NC_027317.1:10701988-10707449	GREENAS	YELLOWAS	82.9868	8.84255	-3.23035	5e-05	0.00167621
XLOC_014040	LOC106605466	#N/A	40S ribosomal protein S2-like	NC_027305.1:16292533-16293834	GREENAS	YELLOWAS	76.078	8.49623	-3.16258	5e-05	0.00167621
XLOC_018417	LOC106608983	#N/A	glucagon-2-like	NC_027320.1:14957785-14966350	REDAS	GREENAS	9.03164	1.01791	-3.14938	5e-05	0.00167621
XLOC_035684	LOC106569953	col11a1	cysteine/serine-rich nuclear protein 3-like	NC_027315.1:70669580-70699152	BLUEAS	YELLOWAS	0.453245	0.0515995	-3.13486	5e-05	0.00167621
XLOC_052057	LOC106584369	zap70	complement C3-like	NC_027313.1:34359716-34416007	REDAS	YELLOWAS	1.63542	0.189805	-3.10708	5e-05	0.00167621
XLOC_035354	LOC106569490	sh2d1a	sterile alpha motif domain-containing protein 9-like	NC_027317.1:62202930-62328357	REDAS	YELLOWAS	0.750769	0.0877285	-3.09725	0.0001	0.00306497
XLOC_015436	LOC106607877	adgrf2	sterile alpha motif domain-containing protein 10-like	NC_027314.1:82341984-82395611	REDAS	GREENAS	1.88336	0.221833	-3.08576	0.0008	0.0165674
XLOC_000369	LOC106595751	trim35	uncharacterized LOC106577517	NC_027301.1:12357757-12360758	REDAS	GREENAS	29.4193	3.51912	-3.06348	5e-05	0.00167621
XLOC_042165	LOC106575722	col5a2	protein-glutamine gamma-glutamyltransferase 2-like	NW_012380297.1:284-2889	REDAS	YELLOWAS	30.9758	3.70969	-3.06177	5e-05	0.00167621
XLOC_038436	LOC106572613	#N/A	basement membrane-specific heparan sulfate proteoglycan core protein-like	NC_027301.1:64539947-64552548	REDAS	BLUEAS	1.06741	0.127954	-3.06042	0.0007	0.0149087
XLOC_058732	LOC106590406	gpt2	early growth response protein 2b-like	NW_012347815.1:3256-6371	GREENAS	YELLOWAS	1.15002	0.139977	-3.0384	5e-05	0.00167621
XLOC_055172	LOC106587841	chsy1	uncharacterized LOC106577517	NC_027301.1:12357757-12360758	REDAS	YELLOWAS	29.4193	3.5974	-3.03174	5e-05	0.00167621
XLOC_030633	LOC106565692	mdfi	complement C8 gamma chain	NC_027318.1:8409107-8415971	REDAS	YELLOWAS	3.67263	0.449911	-3.0291	5e-05	0.00167621
XLOC_055119	LOC106587759	cuzd1	matrix metalloproteinase-15-like	NC_027309.1:98554550-98572860	BLUEAS	YELLOWAS	2.21216	0.271638	-3.0257	5e-05	0.00167621
XLOC_011135	LOC106602706	cnot10	fucolectin-6-like	NC_027301.1:23013448-23037827	REDAS	BLUEAS	0.444648	0.0560799	-2.98711	5e-05	0.00167621
XLOC_055089	LOC106587720	edil3	uncharacterized LOC106612380	NC_027308.1:94014426-94023061	GREENAS	YELLOWAS	0.728784	0.092122	-2.98387	0.0017	0.0295917
XLOC_046396	LOC106580183	cdo1	aldolase a, fructose-bisphosphate 1	NC_027318.1:62283498-62292289	GREENAS	YELLOWAS	2.31426	0.293063	-2.98127	5e-05	0.00167621
XLOC_005219	LOC106574309	slc50a1	acetolactate synthase-like protein	NC_027308.1:119111088-119118706	REDAS	GREENAS	30.8387	3.91478	-2.97774	5e-05	0.00167621
XLOC_051253	LOC106584009	pde4dip	uncharacterized LOC106581682	NC_027320.1:7076836-7264937	BLUEAS	YELLOWAS	2.16865	0.279988	-2.95337	0.0001	0.00306497
XLOC_053065	LOC100380751	tnc	acetolactate synthase-like protein	NC_027308.1:119111088-119118706	REDAS	BLUEAS	30.8387	4.02598	-2.93733	5e-05	0.00167621
XLOC_058285	LOC106589635	retsat	ictacalcin-like	NW_012351540.1:1346-4104	BLUEAS	GREENAS	84.8044	11.2683	-2.91187	5e-05	0.00167621
XLOC_052889	LOC106585878	ccl19	uncharacterized LOC106603460	NC_027303.1:54738052-54753613	REDAS	BLUEAS	1.56462	0.214709	-2.86536	0.00155	0.0275821
XLOC_027146	LOC106562301	#N/A	acetolactate synthase-like protein	NC_027308.1:119111088-119118706	REDAS	YELLOWAS	30.8387	4.23824	-2.8632	5e-05	0.00167621
XLOC_056456	mtss1	mtss1	fucolectin-6-like	NC_027301.1:23013448-23037827	REDAS	YELLOWAS	0.444648	0.0625251	-2.83016	5e-05	0.00167621
XLOC_049934	LOC106583154	mustn1	myocilin-like	NC_027309.1:28821408-28832712	BLUEAS	GREENAS	0.971319	0.13705	-2.82524	5e-05	0.00167621
XLOC_045060	LOC106579328	etv4	myocilin-like	NC_027313.1:33488397-33492402	REDAS	GREENAS	45.2864	6.40099	-2.82271	5e-05	0.00167621
XLOC_030555	LOC106565577	parp3	phosphoglycerate mutase 2-1 (muscle)	NC_027310.1:63339980-63345372	GREENAS	YELLOWAS	1.60912	0.227769	-2.82063	0.00105	0.0204706
XLOC_050176	tgm2	tgm2	angiotensinogen	NC_027327.1:19661621-19667242	REDAS	BLUEAS	0.42079	0.059931	-2.81173	5e-05	0.00167621
XLOC_069977	LOC106596579	#N/A	lipocalin-like	NC_027328.1:27778534-27780617	REDAS	GREENAS	43.9699	6.26741	-2.81058	5e-05	0.00167621
XLOC_048785	LOC106582229	sdri	uncharacterized LOC106564982	NC_027311.1:28321770-28323278	GREENAS	YELLOWAS	51.6906	7.49005	-2.78685	5e-05	0.00167621
XLOC_020053	LOC106611031	entpd5	early growth response protein 2b-like	NW_012347815.1:3256-6371	BLUEAS	YELLOWAS	0.960204	0.139977	-2.77816	5e-05	0.00167621
XLOC_027913	LOC106563635	#N/A	uncharacterized LOC106608805	NC_027300.1:67973255-67975351	REDAS	BLUEAS	1.25045	0.182407	-2.77721	0.0031	0.0465293
XLOC_021861	dusp23	dusp23	fibronectin-like	NC_027315.1:27878829-27886855	REDAS	GREENAS	0.94767	0.138777	-2.77162	0.0018	0.0308991
XLOC_031675	LOC106567556	tmem132e	glyceraldehyde-3-phosphate dehydrogenase	NC_027301.1:8975586-8980700	GREENAS	YELLOWAS	2.57671	0.380684	-2.75886	0.0002	0.00544271
XLOC_002388	LOC106602899	babam2	WSC domain-containing protein 1-like	NC_027319.1:66210276-66221887	REDAS	GREENAS	1.06953	0.158507	-2.75435	5e-05	0.00167621
XLOC_059987	gadl1	gad1	GTPase IMAP family member 4-like	NC_027307.1:22429654-22440869	REDAS	BLUEAS	0.637486	0.097293	-2.71199	0.0015	0.026916
XLOC_003149	LOC106563802	lifr	uncharacterized LOC106613445	NC_027309.1:4143596-4154855	REDAS	GREENAS	1.56719	0.239689	-2.70894	5e-05	0.00167621
XLOC_031628	LOC106567488	plac8l1	protein-glutamine gamma-glutamyltransferase 2-like	NC_027321.1:53749743-53781561	REDAS	GREENAS	244.913	37.4638	-2.7087	0.0001	0.00306497
XLOC_013722	LOC106604763	#N/A	rab effector MyRIP-like	NC_027328.1:11003891-11177560	BLUEAS	GREENAS	0.391594	0.0606344	-2.69115	5e-05	0.00167621
XLOC_056009	LOC106587907	itgb	uncharacterized LOC106564985	NC_027311.1:28183260-28184815	GREENAS	YELLOWAS	24.3975	3.80342	-2.68137	5e-05	0.00167621
XLOC_056653	topaz1	#N/A	protein-glutamine gamma-glutamyltransferase E-like	NW_012364299.1:255-5572	REDAS	BLUEAS	174.336	27.1907	-2.68068	0.00255	0.0402473
XLOC_038761	ampd3	ampd3	cysteine/serine-rich nuclear protein 3-like	NC_027315.1:70669580-70699152	BLUEAS	GREENAS	0.453245	0.0713883	-2.66653	5e-05	0.00167621
XLOC_038864	lrrc17	lrrc17	uncharacterized LOC106564984	NC_027311.1:28291791-28293188	GREENAS	YELLOWAS	24.0347	3.89834	-2.62418	0.00015	0.00429515
XLOC_037856	LOC106571490	prss35	actin, non-muscle 6.2	NC_027302.1:87651962-87656576	REDAS	GREENAS	8.77816	1.42638	-2.62156	5e-05	0.00167621
XLOC_041874	LOC106575240	#N/A	cytochrome P450 2M1	NC_027319.1:46218531-46243544	BLUEAS	GREENAS	0.471328	0.076911	-2.61547	0.0005	0.0114231
XLOC_048461	klf12	klf12	complement C8 gamma chain	NC_027318.1:8409107-8415971	REDAS	GREENAS	3.67263	0.606689	-2.59779	0.0003	0.00757889
XLOC_057931	LOC106589861	hlf	antimicrobial peptide NK-lysin-like	NC_027308.1:9167027-9168833	GREENAS	YELLOWAS	2.23399	0.373776	-2.57938	0.0026	0.0408177
XLOC_058110	LOC106589386	ifit5	complement C3-like	NC_027313.1:34359716-34416007	REDAS	GREENAS	1.63542	0.273671	-2.57915	0.001	0.0197087
XLOC_002320	LOC106602440	clmn	keratin, type I cytoskeletal 13-like	NW_012369209.1:763-4090	GREENAS	YELLOWAS	25.286	4.25652	-2.57059	5e-05	0.00167621
XLOC_022288	slc7a2	slc7a2	early growth response protein 2b-like	NW_012347815.1:3256-6371	REDAS	YELLOWAS	0.827149	0.139977	-2.56296	5e-05	0.00167621
XLOC_041808	LOC106576675	fam111a	protein phosphatase 1 regulatory subunit 42	NC_027318.1:68574331-68584659	REDAS	BLUEAS	0.638497	0.108485	-2.55718	5e-05	0.00167621
XLOC_021239	LOC106613054	bhlha9	tripartite motif-containing protein 16-like	NW_012348876.1:11060-12610	REDAS	BLUEAS	0.987216	0.167964	-2.55522	0.00265	0.0414132
XLOC_024885	ddah1	ddah1	growth/differentiation factor 6-A-like	NC_027304.1:47517987-47525122	REDAS	GREENAS	0.551884	0.0954659	-2.53131	0.00305	0.0459806
XLOC_038436	LOC106572613	#N/A	neurexin 1	NC_027327.1:23267935-23776362	BLUEAS	GREENAS	0.614168	0.106482	-2.52802	5e-05	0.00167621
XLOC_009136	LOC106601402	cygb2	hibernation-specific plasma protein HP-55-like	NC_027319.1:14620143-14624540	REDAS	YELLOWAS	1.552	0.270991	-2.51782	5e-05	0.00167621
XLOC_018956	LOC106609889	nans	protein NLRC3-like	NW_012355555.1:2115-4346	REDAS	GREENAS	2.07541	0.362608	-2.51691	5e-05	0.00167621
XLOC_048461	klf12	klf12	nuclear factor 7, ovary-like	NC_027303.1:27163022-27178885	BLUEAS	GREENAS	6.88223	1.2159	-2.50085	5e-05	0.00167621
XLOC_011326	LOC106602806	trim27	Ig mu chain C region membrane-bound form-like	NC_027302.1:77635063-77654415	BLUEAS	GREENAS	16.6892	2.95108	-2.4996	0.0001	0.00306497
XLOC_024764	LOC106560254	palld	ubiquitin carboxyl-terminal hydrolase 43-like	NC_027302.1:69633084-69712550	BLUEAS	GREENAS	0.929012	0.165753	-2.48666	0.00015	0.00429515
XLOC_008378	klf4	klf2	uncharacterized LOC106564213	NC_027311.1:6270652-6279414	REDAS	GREENAS	0.865708	0.15479	-2.48357	0.0007	0.0149087
XLOC_003977	LOC106577511	apoc1	Ig mu chain C region membrane-bound form-like	NC_027302.1:77635063-77654415	REDAS	GREENAS	16.4161	2.95108	-2.4758	0.00035	0.00858457
XLOC_041835	LOC106575107	b3gnt4	basement membrane-specific heparan sulfate proteoglycan core protein-like	NC_027301.1:64539947-64552548	REDAS	YELLOWAS	1.06741	0.199151	-2.42218	0.0007	0.0149087
XLOC_039788	LOC106573109	slc6a15	interferon a3-like	NC_027305.1:42127557-42133799	BLUEAS	GREENAS	0.738988	0.139519	-2.40509	0.0024	0.0384512
XLOC_008441	LOC106599713	tubb2a	zymogen granule membrane protein 16-like	NW_012348385.1:9324-12436	BLUEAS	GREENAS	22.7804	4.30221	-2.40465	5e-05	0.00167621
XLOC_073147	LOC106598055	pabpc1	segment polarity protein dishevelled homolog DVL-1-like	NC_027314.1:81519816-81559080	REDAS	YELLOWAS	40.8447	7.74815	-2.39822	5e-05	0.00167621
XLOC_022016	LOC106611547	fgfbp2	Rhamnose-binding lectin	NC_027304.1:69426462-69435703	GREENAS	YELLOWAS	0.994532	0.189086	-2.39498	0.0019	0.032209
XLOC_035148	LOC106569063	#N/A	protein NLRC3-like	NW_012355555.1:2115-4346	BLUEAS	GREENAS	1.89443	0.362608	-2.38528	5e-05	0.00167621
XLOC_056774	LOC106588966	sdrf	bone gamma-carboxyglutamate protein	NC_027305.1:31779745-31781518	GREENAS	YELLOWAS	94.826	18.1912	-2.38204	5e-05	0.00167621
XLOC_078897	LOC106599106	#N/A	ferritin, middle subunit-like	NW_012358577.1:3667-6605	REDAS	GREENAS	3.02089	0.581423	-2.37731	0.00035	0.00858457
XLOC_050589	LOC106582936	itih3	fucolectin-6-like	NC_027301.1:23013448-23037827	REDAS	GREENAS	0.444648	0.0857351	-2.37471	0.00105	0.0204706
XLOC_036622	klc1	klc1	ladderlectin-like	NC_027309.1:105394636-105463621	GREENAS	YELLOWAS	9.6986	1.8884	-2.36061	0.0008	0.0165674
XLOC_029329	LOC106565991	tnfrsf11b	complement C8 gamma chain	NC_027318.1:8409107-8415971	REDAS	BLUEAS	3.67263	0.716485	-2.35781	0.0006	0.0132029
XLOC_055574	LOC106587313	trim39	uncharacterized LOC106575671	NC_027316.1:22479857-22487235	REDAS	GREENAS	8.09505	1.5974	-2.34131	5e-05	0.00167621
XLOC_052162	LOC106584524	cald1	uncharacterized LOC106594303	NW_012352385.1:4578-11322	REDAS	YELLOWAS	1.912	0.37761	-2.34011	5e-05	0.00167621
XLOC_032953	ablim3	ablim3	40S ribosomal protein S2	NC_027302.1:82146214-82148877	GREENAS	YELLOWAS	44.999	8.93979	-2.33158	5e-05	0.00167621
XLOC_027096	LOC106562247	#N/A	PDZ and LIM domain 3	NC_027308.1:75076987-75097067	REDAS	GREENAS	16.7467	3.34278	-2.32476	5e-05	0.00167621
XLOC_027617	bhmt	bhmt	rhophilin-1-like	NC_027322.1:11788175-11850704	REDAS	GREENAS	1.68224	0.338179	-2.31452	5e-05	0.00167621
XLOC_035220	tbb2a	tubb2a	Tubulin beta-2A chain	NC_027313.1:28343098-28352283	REDAS	GREENAS	8.10848	1.63026	-2.31433	5e-05	0.00167621
XLOC_060042	LOC106591145	muc	matrix metalloproteinase-15-like	NC_027309.1:98554550-98572860	GREENAS	YELLOWAS	1.329	0.271638	-2.29058	0.00035	0.00858457
XLOC_057043	LOC106588383	#N/A	creatine kinase S-type, mitochondrial	NC_027322.1:41667063-41678846	REDAS	GREENAS	1.93337	0.397191	-2.28321	0.0002	0.00544271
XLOC_009492	LOC106601958	act3	serine-aspartate repeat-containing protein F-like	NC_027326.1:32486364-32498767	REDAS	GREENAS	6.577	1.35376	-2.28046	5e-05	0.00167621
XLOC_006249	trnag-gcc	na	apolipoprotein C-I-like	NC_027301.1:12345370-12352443	REDAS	BLUEAS	118.062	24.5399	-2.26635	5e-05	0.00167621
XLOC_034637	cap2	cap2	glyceraldehyde-3-phosphate dehydrogenase	NC_027301.1:10344607-10349721	REDAS	BLUEAS	2.23871	0.466501	-2.26271	0.0007	0.0149087
XLOC_002201	LOC106599566	lbh	interferon-induced protein with tetratricopeptide repeats 5-like	NC_027300.1:71587434-71629585	GREENAS	YELLOWAS	1.29579	0.271647	-2.25403	5e-05	0.00167621
XLOC_044973	LOC106578890	clec4m	tetraspanin-8-like	NW_012364646.1:473-5483	GREENAS	YELLOWAS	13.6684	2.91815	-2.22772	0.0007	0.0149087
XLOC_025968	LOC106562315	sall1	uncharacterized LOC106574523	NC_027315.1:71793543-71811988	REDAS	YELLOWAS	0.536933	0.115904	-2.21182	0.0001	0.00306497
XLOC_008564	LOC106600129	cabp1	nuclear factor 7, ovary-like	NC_027303.1:27163022-27178885	REDAS	YELLOWAS	3.12175	0.676532	-2.20613	5e-05	0.00167621
XLOC_047752	LOC106580525	unc5d	large neutral amino acids transporter small subunit 1-like	NC_027315.1:35024739-35051113	REDAS	GREENAS	9.25759	2.00632	-2.20608	5e-05	0.00167621
XLOC_057207	LOC106588536	muc5ac	keratin, type I cytoskeletal 13-like	NW_012369209.1:763-4090	REDAS	YELLOWAS	19.5398	4.25652	-2.19867	5e-05	0.00167621
XLOC_023304	LOC106613754	cfd	pyruvate kinase	NC_027309.1:109680761-109705658	GREENAS	YELLOWAS	0.688709	0.151057	-2.1888	0.00105	0.0204706
XLOC_004060	LOC106578657	pafah1b3	mucin-5AC-like	NC_027308.1:75441860-75501811	REDAS	GREENAS	0.969624	0.21964	-2.14228	0.00175	0.0302518
XLOC_036897	LOC106572328	foxp1b	cytoglobin-2-like	NC_027302.1:70398229-70416914	GREENAS	YELLOWAS	4.93162	1.12066	-2.13772	5e-05	0.00167621
XLOC_011173	LOC106602727	#N/A	calpain-2 catalytic subunit-like	NC_027327.1:37947920-37974487	BLUEAS	GREENAS	8.27118	1.88706	-2.13195	5e-05	0.00167621
XLOC_050246	LOC106583715	tgm2	uncharacterized LOC106599076	NC_027302.1:14589138-14696871	REDAS	YELLOWAS	91.7863	20.9765	-2.1295	5e-05	0.00167621
XLOC_029896	LOC106564352	tk1	uncharacterized LOC106589496	NC_027327.1:12549925-12558437	GREENAS	YELLOWAS	0.676188	0.154656	-2.12836	0.0001	0.00306497
XLOC_032633	LOC106566838	bgn	kinesin-like protein KIF19	NC_027300.1:77685404-77779553	GREENAS	YELLOWAS	1.03396	0.237213	-2.12392	0.00215	0.0353845
XLOC_015473	LOC106607974	#N/A	calpain-2 catalytic subunit-like	NC_027327.1:37947920-37974487	REDAS	GREENAS	8.20779	1.88706	-2.12085	5e-05	0.00167621
XLOC_007924	LOC106601890	adcy9	keratin, type I cytoskeletal 13-like	NW_012369209.1:763-4090	BLUEAS	YELLOWAS	18.5056	4.25652	-2.12022	5e-05	0.00167621
XLOC_047855	b3glt	b3glct	cytoglobin-2-like	NC_027305.1:28914389-28925036	GREENAS	YELLOWAS	34.9647	8.05678	-2.11762	5e-05	0.00167621
XLOC_036377	LOC106571126	#N/A	intestinal mucin-like protein	NW_012343492.1:46955-53651	GREENAS	YELLOWAS	15.9405	3.67666	-2.11623	5e-05	0.00167621
XLOC_031065	LOC106566486	sulf2	cytochrome P450 2M1	NC_027319.1:46218531-46243544	REDAS	YELLOWAS	0.951844	0.219555	-2.11614	0.00075	0.0157375
XLOC_004197	rhbg	rhag	fibroblast growth factor receptor-like 1	NC_027308.1:71588010-71640365	REDAS	GREENAS	168.769	38.9539	-2.11521	0.0001	0.00306497
XLOC_002681	LOC106610323	na	proteoglycan 4-like	NC_027328.1:26943986-26950636	REDAS	GREENAS	48.6525	11.2606	-2.11124	5e-05	0.00167621
XLOC_011964	LOC106603916	hbegf	uncharacterized LOC106576749	NC_027317.1:10701988-10707449	BLUEAS	YELLOWAS	38.1308	8.84255	-2.10842	5e-05	0.00167621
XLOC_036096	tert	#N/A	creatine kinase U-type, mitochondrial-like	NC_027310.1:21457567-21466216	REDAS	GREENAS	2.72965	0.634176	-2.10576	0.0003	0.00757889
XLOC_048620	LOC106581931	tfpi	complexin-3-like	NC_027310.1:26198770-26208448	REDAS	YELLOWAS	1.78773	0.416281	-2.1025	0.0019	0.032209
XLOC_045535	LOC106578451	pcyt1b	angiotensinogen	NC_027327.1:19661621-19667242	REDAS	YELLOWAS	0.42079	0.0981717	-2.09972	0.00255	0.0402473
XLOC_014717	LOC106606617	rps2	uncharacterized LOC106575021	NC_027315.1:86711700-86823776	REDAS	GREENAS	0.565566	0.132557	-2.09308	5e-05	0.00167621
XLOC_068883	LOC106595959	#N/A	uncharacterized LOC106579284	NC_027318.1:51341603-51421471	REDAS	GREENAS	0.683573	0.16245	-2.0731	0.0001	0.00306497
XLOC_038857	LOC106573364	pabpc1-a	protein-glutamine gamma-glutamyltransferase 2-like	NW_012372595.1:113-4048	REDAS	YELLOWAS	22.0075	5.34355	-2.04213	0.00075	0.0157375
XLOC_025112	LOC106561100	hapln3	uncharacterized LOC106613445	NC_027309.1:4143596-4154855	BLUEAS	GREENAS	0.98609	0.239689	-2.04056	0.0004	0.00954992
XLOC_030936	LOC106566279	#N/A	kinesin light chain 1	NC_027314.1:40089229-40113572	REDAS	GREENAS	1.29138	0.3139	-2.04053	5e-05	0.00167621
XLOC_038340	LOC106572388	dvl1	neurexin 1	NC_027327.1:23267935-23776362	REDAS	GREENAS	0.435575	0.106482	-2.03231	5e-05	0.00167621
XLOC_032118	LOC106568399	itga2	A disintegrin and metalloproteinase with thrombospondin motifs 20-like	NC_027309.1:74205591-74335312	REDAS	GREENAS	1.34686	0.329859	-2.02968	0.00015	0.00429515
XLOC_062962	LOC106592461	slc44a1	glucagon-2-like	NC_027320.1:14957785-14966350	REDAS	YELLOWAS	9.03164	2.21384	-2.02844	0.0006	0.0132029
XLOC_029283	LOC106565729	l1cam	carboxylesterase 5A	NC_027309.1:76896382-76901282	REDAS	BLUEAS	0.735645	0.180716	-2.02528	0.00055	0.0123272
XLOC_054855	LOC106587183	gcsh	A disintegrin and metalloproteinase with thrombospondin motifs 20-like	NC_027309.1:74205591-74335312	REDAS	YELLOWAS	1.34686	0.331546	-2.02232	0.0004	0.00954992
XLOC_034456	LOC106569870	#N/A	leptin B1	NC_027316.1:50846596-50848747	REDAS	YELLOWAS	9.57886	2.36322	-2.0191	5e-05	0.00167621
XLOC_053908	LOC106586622	ncam1	proto-oncogene c-Fos-like	NC_027305.1:83155438-83158920	REDAS	GREENAS	7.66546	1.89352	-2.0173	0.0002	0.00544271
XLOC_016375	LOC106606987	cygb2	hedgehog acyltransferase like	NC_027313.1:49261733-49293528	REDAS	GREENAS	1.09579	0.272179	-2.00935	0.00205	0.034129
XLOC_033929	LOC106569169	dsg1	proteoglycan 4-like	NC_027328.1:26943986-26950636	BLUEAS	GREENAS	45.3205	11.2606	-2.00889	0.0001	0.00306497
XLOC_018956	LOC106609889	nans	protein-glutamine gamma-glutamyltransferase 2-like	NW_012368642.1:246-1445	REDAS	YELLOWAS	33.0175	8.20946	-2.00787	0.0011	0.0212218
XLOC_049934	LOC106583154	mustn1	ferritin, middle subunit-like	NW_012358577.1:3667-6605	REDAS	BLUEAS	3.02089	0.751434	-2.00725	0.001	0.0197087
XLOC_051906	LOC106584181	ptprf	sacsin-like	NC_027308.1:25210102-25239564	GREENAS	YELLOWAS	23.4275	5.88163	-1.99392	0.0011	0.0212218
XLOC_006139	LOC106590817	sult3a1	fibroblast growth factor 10-like	NC_027300.1:117720164-117738677	REDAS	GREENAS	0.683331	0.171631	-1.99328	0.0033	0.0487419
XLOC_031621	LOC106567452	#N/A	sialic acid synthase-like	NW_012353607.1:1007-7460	BLUEAS	GREENAS	10.1399	2.55173	-1.9905	0.00015	0.00429515
XLOC_055089	LOC106587720	edil3	hibernation-specific plasma protein HP-55-like	NC_027319.1:14620143-14624540	REDAS	GREENAS	1.552	0.393443	-1.97991	5e-05	0.00167621
XLOC_050589	LOC106582936	itih3	uncharacterized LOC106576749	NC_027317.1:10701988-10707449	REDAS	YELLOWAS	34.5348	8.84255	-1.96552	5e-05	0.00167621
XLOC_063132	LOC106592568	rpl27	adhesion G-protein coupled receptor F2-like	NC_027305.1:61867715-61882101	BLUEAS	YELLOWAS	3.14004	0.807114	-1.95994	5e-05	0.00167621
XLOC_009299	LOC106601696	tob1	uncharacterized LOC106581682	NC_027320.1:7076836-7264937	REDAS	YELLOWAS	1.08526	0.279988	-1.9546	0.0019	0.032209
XLOC_007129	LOC106600142	ccl20	disks large-associated protein 1-like	NC_027302.1:24430347-24594736	REDAS	GREENAS	1.41526	0.366334	-1.94984	5e-05	0.00167621
XLOC_041233	LOC106575671	#N/A	unique cartilage matrix-associated protein-like	NC_027316.1:41603290-41606783	GREENAS	YELLOWAS	2.19631	0.569102	-1.94832	0.0011	0.0212218
XLOC_026230	LOC106562775	#N/A	class A basic helix-loop-helix protein 9-like	NC_027308.1:121618617-121620621	REDAS	GREENAS	13.1832	3.43789	-1.93911	5e-05	0.00167621
XLOC_018703	LOC106609519	#N/A	proto-oncogene c-Fos-like	NC_027305.1:83155438-83158920	REDAS	BLUEAS	7.66546	2.00573	-1.93425	5e-05	0.00167621
XLOC_065972	LOC106594303	#N/A	sialic acid synthase-like	NW_012353607.1:1007-7460	REDAS	GREENAS	9.70728	2.55173	-1.92759	0.00025	0.00653846
XLOC_054372	LOC106586459	nefh	integrin alpha-2-like	NC_027312.1:95314034-95350444	REDAS	GREENAS	4.2368	1.11389	-1.92737	5e-05	0.00167621
XLOC_012478	LOC106604742	zic3	WSC domain-containing protein 1-like	NC_027319.1:66210276-66221887	BLUEAS	GREENAS	0.602704	0.158507	-1.9269	0.0021	0.0347681
XLOC_015665	LOC106608279	vrtn	creatine kinase S-type, mitochondrial	NC_027322.1:41667063-41678846	BLUEAS	GREENAS	1.50983	0.397191	-1.92649	0.00095	0.0189427
XLOC_024002	LOC106561185	ccdc79	uncharacterized LOC106561185	NC_027309.1:84690460-84711602	REDAS	GREENAS	2.17554	0.572926	-1.92495	5e-05	0.00167621
XLOC_006857	LOC106599098	#N/A	myocilin-like	NC_027313.1:33488397-33492402	BLUEAS	GREENAS	24.2545	6.40099	-1.92188	5e-05	0.00167621
XLOC_000909	LOC106609358	csdc2	growth/differentiation factor 6-A-like	NC_027301.1:33295597-33302981	REDAS	GREENAS	1.73597	0.46051	-1.91444	0.001	0.0197087
XLOC_022886	nos2	nos2	NACHT, LRR and PYD domains-containing protein 3-like	NC_027303.1:17154632-17177368	BLUEAS	GREENAS	4.57019	1.22239	-1.90255	5e-05	0.00167621
XLOC_020911	fosb	fosb	balbiani ring protein 6-like	NW_012356522.1:0-3989	BLUEAS	GREENAS	2.27933	0.610659	-1.90017	0.001	0.0197087
XLOC_051715	LOC106584802	#N/A	lipocalin-like	NC_027328.1:27747543-27749943	GREENAS	YELLOWAS	101.868	27.3251	-1.8984	5e-05	0.00167621
XLOC_038913	pex11a	pex11a	WSC domain-containing protein 1-like	NC_027319.1:66210276-66221887	REDAS	YELLOWAS	1.06953	0.287935	-1.89316	0.00015	0.00429515
XLOC_015473	LOC106607974	#N/A	iodotyrosine deiodinase	NC_027305.1:85937546-85950765	REDAS	GREENAS	4.71113	1.28144	-1.87831	0.00045	0.0105017
XLOC_001420	LOC106564853	epx	ankyrin-1-like	NC_027323.1:16884837-17070760	REDAS	GREENAS	1.17016	0.319152	-1.87439	5e-05	0.00167621
XLOC_014629	LOC106606418	timp2	thrombospondin-1-like	NC_027305.1:75999693-76017576	REDAS	GREENAS	13.2256	3.64638	-1.8588	5e-05	0.00167621
XLOC_010346	LOC106603572	serpinf2	WAP, Kazal, immunoglobulin, Kunitz and NTR domain-containing protein 2-like	NC_027327.1:13053154-13056693	GREENAS	YELLOWAS	16.1808	4.47652	-1.85384	5e-05	0.00167621
XLOC_005279	LOC106575162	#N/A	barrier-to-autointegration factor-like	NW_012353022.1:6683-9930	GREENAS	YELLOWAS	443.993	122.858	-1.85355	0.00035	0.00858457
XLOC_067186	LOC106595029	#N/A	tenascin	NC_027323.1:8415743-8529517	REDAS	GREENAS	12.1073	3.3537	-1.85205	5e-05	0.00167621
XLOC_056774	LOC106588966	sdrf	myelin and lymphocyte protein-like	NC_027317.1:26214338-26249073	REDAS	GREENAS	3.17579	0.880409	-1.85087	0.0012	0.0227019
XLOC_090584	LOC106600115	fth1	proto-oncogene c-Fos-like	NC_027314.1:14608906-14612113	REDAS	BLUEAS	11.6277	3.22943	-1.84822	5e-05	0.00167621
XLOC_045682	LOC106578734	cdh7	augurin-B-like	NC_027316.1:9225609-9232194	GREENAS	YELLOWAS	3.08461	0.867182	-1.83068	0.0011	0.0212218
XLOC_049430	LOC106582339	tnfaip6	netrin receptor UNC5D-like	NC_027319.1:35470358-35687289	GREENAS	YELLOWAS	1.35392	0.38223	-1.82463	0.0003	0.00757889
XLOC_046460	LOC106580072	hp55	biglycan-like	NC_027314.1:75245059-75252621	GREENAS	YELLOWAS	0.845078	0.238907	-1.82263	0.00145	0.0262283
XLOC_042539	LOC106576438	nmes1	zymogen granule membrane protein 16-like	NW_012343574.1:2402-4871	GREENAS	YELLOWAS	98.9612	28.0488	-1.81892	5e-05	0.00167621
XLOC_032797	LOC106567329	#N/A	ferritin, middle subunit-like	NC_027302.1:52231579-52233635	REDAS	GREENAS	354.042	100.434	-1.81768	5e-05	0.00167621
XLOC_038340	LOC106572388	dvl1	WAP, Kazal, immunoglobulin, Kunitz and NTR domain-containing protein 2-like	NC_027327.1:13053154-13056693	BLUEAS	YELLOWAS	15.7312	4.47652	-1.81318	0.0003	0.00757889
XLOC_041056	LOC106575383	#N/A	cadherin-7-like	NC_027318.1:32452609-32658444	GREENAS	YELLOWAS	0.692989	0.19777	-1.80901	0.00045	0.0105017
XLOC_068016	LOC106595519	#N/A	CQ067 protein	NC_027301.1:44284428-44288494	REDAS	BLUEAS	1.24188	0.356812	-1.79929	0.0034	0.0498234
XLOC_044083	LOC106577395	ddit4	uncharacterized LOC106581733	NC_027320.1:11869033-11871254	REDAS	GREENAS	195.942	56.4478	-1.79544	5e-05	0.00167621
XLOC_060144	LOC106591222	zg16	cytoglobin-2-like	NC_027305.1:28914389-28925036	REDAS	YELLOWAS	27.9486	8.05678	-1.7945	5e-05	0.00167621
XLOC_048620	LOC106581931	tfpi	triple functional domain protein-like	NC_027304.1:60499683-60632791	REDAS	GREENAS	0.934931	0.27169	-1.7829	5e-05	0.00167621
XLOC_039012	LOC106573635	slc7a5	cytochrome P450 2F2-like	NC_027315.1:12527248-12534686	REDAS	GREENAS	0.699693	0.203849	-1.77922	0.00155	0.0275821
XLOC_038772	LOC106573216	#N/A	adhesion G-protein coupled receptor F2-like	NC_027305.1:61867715-61882101	REDAS	YELLOWAS	2.74855	0.807114	-1.76783	5e-05	0.00167621
XLOC_041529	LOC106576192	pfkfb3	collagenase 3-like	NC_027308.1:122698275-122701924	REDAS	GREENAS	2.84727	0.836789	-1.76664	0.00155	0.0275821
XLOC_014196	LOC106605607	plaur	creatine kinase U-type, mitochondrial-like	NC_027310.1:21457567-21466216	BLUEAS	GREENAS	2.15484	0.634176	-1.76462	0.0018	0.0308991
XLOC_054382	LOC106586473	dnajc10	cysteine-rich secretory protein LCCL domain-containing 2-like	NC_027325.1:20400683-20423992	REDAS	GREENAS	1.32668	0.395628	-1.7456	0.00235	0.0378435
XLOC_060110	LOC106591192	#N/A	metalloproteinase inhibitor 2-like	NC_027305.1:8392461-8397793	REDAS	GREENAS	133.007	40.2665	-1.72385	5e-05	0.00167621
XLOC_014287	LOC106605867	#N/A	protein FAM20A-like	NC_027300.1:77226970-77277580	REDAS	YELLOWAS	0.705932	0.213997	-1.72194	0.0004	0.00954992
XLOC_011095	LOC106602558	nlrc3	tumor necrosis factor-inducible gene 6 protein-like	NC_027320.1:42656996-42678069	BLUEAS	GREENAS	1.42116	0.431148	-1.72081	5e-05	0.00167621
XLOC_040686	LOC106574791	fn1	sugar transporter SWEET1-like	NC_027301.1:5433402-5476085	BLUEAS	GREENAS	3.20107	0.974054	-1.71648	5e-05	0.00167621
XLOC_005787	LOC106584327	stmn3	rhophilin-1-like	NC_027322.1:11788175-11850704	BLUEAS	GREENAS	1.11023	0.338179	-1.715	0.0003	0.00757889
XLOC_066448	LOC106594603	fam111a	peptidyl-prolyl cis-trans isomerase FKBP5-like	NC_027311.1:49819316-49850859	GREENAS	YELLOWAS	18.43	5.658	-1.7037	5e-05	0.00167621
XLOC_015710	aldh8a1	aldh8a1	ETS translocation variant 4-like	NC_027318.1:50014293-50045703	REDAS	GREENAS	11.1447	3.43858	-1.69648	5e-05	0.00167621
XLOC_052611	LOC106585585	#N/A	fibroblast growth factor receptor-like 1	NC_027308.1:71588010-71640365	BLUEAS	GREENAS	125.836	38.9539	-1.69171	0.0022	0.0360001
XLOC_038101	LOC106571977	tkt	uncharacterized LOC106606636	NC_027305.1:16532689-16539428	REDAS	GREENAS	2.69859	0.836087	-1.69048	0.00075	0.0157375
XLOC_005146	LOC106573570	#N/A	unc-5 netrin receptor B	NC_027318.1:37305452-37463098	REDAS	GREENAS	1.68148	0.521571	-1.6888	0.00025	0.00653846
XLOC_045760	unc5b	unc5b	tubulin polymerization-promoting protein-like	NC_027301.1:2395753-2415636	REDAS	GREENAS	0.860296	0.26698	-1.6881	0.00215	0.0353845
XLOC_014733	LOC106606636	#N/A	transketolase-like	NC_027314.1:62712688-62732856	GREENAS	YELLOWAS	5.88733	1.82947	-1.68619	5e-05	0.00167621
XLOC_022250	LOC106611978	fgfr1	stanniocalcin-like	NC_027323.1:20215969-20223750	REDAS	GREENAS	0.551896	0.171694	-1.68455	0.003	0.0454174
XLOC_045060	LOC106579328	etv4	aldehyde dehydrogenase 8 family member A1	NC_027305.1:85364801-85388497	REDAS	GREENAS	1.21111	0.377104	-1.68329	0.00305	0.0459806
XLOC_030440	LOC106565346	fkbp5	protein FAM111A-like	NW_012353146.1:2762-5784	GREENAS	YELLOWAS	3.78179	1.18018	-1.68007	5e-05	0.00167621
XLOC_051881	LOC106584065	rhpn1	stathmin-like	NC_027301.1:36537557-36548752	GREENAS	YELLOWAS	1.89606	0.59206	-1.67919	0.0016	0.0282586
XLOC_005219	LOC106574309	slc50a1	fibronectin-like	NC_027315.1:78261100-78266082	REDAS	GREENAS	15.3305	4.80938	-1.67248	5e-05	0.00167621
XLOC_049430	LOC106582339	tnfaip6	NACHT, LRR and PYD domains-containing protein 3-like	NC_027303.1:17154632-17177368	REDAS	GREENAS	3.86804	1.22239	-1.6619	5e-05	0.00167621
XLOC_002681	LOC106610323	na	uncharacterized LOC106605867	NC_027304.1:71173230-71175948	GREENAS	YELLOWAS	104.51	33.0534	-1.66077	5e-05	0.00167621
XLOC_014629	LOC106606418	timp2	ribonuclease inhibitor-like	NW_012343543.1:180-50628	BLUEAS	GREENAS	1.082	0.343532	-1.65518	0.00065	0.0140664
XLOC_055665	LOC106587327	crispld2	dnaJ homolog subfamily C member 10-like	NC_027324.1:27318159-27353275	GREENAS	YELLOWAS	5.5852	1.77422	-1.65443	0.00175	0.0302518
XLOC_027096	LOC106562247	#N/A	urokinase plasminogen activator surface receptor-like	NC_027304.1:66983787-66987613	REDAS	GREENAS	14.2562	4.54521	-1.64918	5e-05	0.00167621
XLOC_021256	LOC106613110	mmp13	6-phosphofructo-2-kinase/fructose-2,6-bisphosphatase 3-like	NC_027316.1:41821897-41831499	REDAS	GREENAS	1.02426	0.328408	-1.64102	0.0011	0.0212218
XLOC_015436	LOC106607877	adgrf2	ras association domain-containing protein 10-like	NC_027315.1:11962744-11964977	GREENAS	YELLOWAS	1.93092	0.619808	-1.6394	0.00075	0.0157375
XLOC_038779	LOC106573203	cyp2f5	large neutral amino acids transporter small subunit 1-like	NC_027315.1:35024739-35051113	BLUEAS	GREENAS	6.2317	2.00632	-1.63507	5e-05	0.00167621
XLOC_014078	LOC106605411	trio	kunitz-type serine protease inhibitor bitisilin-3-like	NC_027320.1:21414943-21460208	REDAS	GREENAS	6.40762	2.07046	-1.62984	5e-05	0.00167621
XLOC_016375	LOC106606987	cygb2	zymogen granule membrane protein 16-like	NW_012343574.1:2402-4871	BLUEAS	YELLOWAS	86.7613	28.0488	-1.62911	0.0001	0.00306497
XLOC_048510	LOC106581733	#N/A	DNA damage-inducible transcript 4 protein-like	NC_027317.1:37356889-37358657	GREENAS	YELLOWAS	6.72588	2.18283	-1.62352	5e-05	0.00167621
XLOC_005900	cq067	#N/A	vacuolar protein sorting-associated protein 8 homolog	NW_012356068.1:3379-7744	REDAS	GREENAS	3.8401	1.25252	-1.61632	0.00305	0.0459806
XLOC_045682	LOC106578734	cdh7	serine/threonine-protein phosphatase 2A regulatory subunit B'' subunit alpha-like	NC_027316.1:14841163-14844919	REDAS	YELLOWAS	0.914008	0.298177	-1.61604	0.00265	0.0414132
XLOC_057727	LOC106589511	wfikkn2	segment polarity protein dishevelled homolog DVL-1-like	NC_027314.1:81519816-81559080	REDAS	GREENAS	40.8447	13.4072	-1.60714	5e-05	0.00167621
XLOC_007342	LOC106600764	fth1	uncharacterized LOC106567329	NC_027312.1:38897771-38901865	GREENAS	YELLOWAS	1.19361	0.391875	-1.60687	0.00165	0.0289267
XLOC_060144	LOC106591222	zg16	normal mucosa of esophagus-specific gene 1 protein-like	NC_027316.1:48080954-48083332	GREENAS	YELLOWAS	8.68436	2.85978	-1.60252	0.00065	0.0140664
XLOC_037019	LOC106572039	bgn	hibernation-specific plasma protein HP-55-like	NC_027319.1:14620143-14624540	REDAS	BLUEAS	1.552	0.511396	-1.60162	0.001	0.0197087
XLOC_047752	LOC106580525	unc5d	tumor necrosis factor-inducible gene 6 protein-like	NC_027320.1:42656996-42678069	REDAS	GREENAS	1.30661	0.431148	-1.59957	0.0001	0.00306497
XLOC_040974	LOC106575251	#N/A	cadherin-7-like	NC_027318.1:32452609-32658444	BLUEAS	YELLOWAS	0.598305	0.19777	-1.59706	0.001	0.0197087
XLOC_037570	LOC106571028	fos	ferritin, middle subunit-like	NW_012553985.1:381-1112	REDAS	GREENAS	84.8842	28.1643	-1.59163	5e-05	0.00167621
XLOC_043940	LOC106577171	mal	serine-aspartate repeat-containing protein F-like	NC_027326.1:32486364-32498767	BLUEAS	GREENAS	4.07395	1.35376	-1.58946	0.00095	0.0189427
XLOC_053065	LOC100380751	tnc	NACHT, LRR and PYD domains-containing protein 1-like	NW_012354386.1:2080-6039	BLUEAS	YELLOWAS	0.841412	0.27966	-1.58914	0.00145	0.0262283
XLOC_066376	LOC106594559	banf1	protein S100-A1-like	NC_027301.1:7439491-7443695	GREENAS	YELLOWAS	3.94036	1.31217	-1.58638	0.0027	0.0419911
XLOC_057727	LOC106589511	wfikkn2	alpha-2-antiplasmin-like	NC_027303.1:47463022-47487890	REDAS	YELLOWAS	1.11656	0.372782	-1.58265	0.00275	0.0425693
XLOC_015608	LOC106608163	thbs1	metalloproteinase inhibitor 2-like	NC_027305.1:8392461-8397793	REDAS	YELLOWAS	133.007	44.4856	-1.58009	5e-05	0.00167621
XLOC_053180	LOC106585259	ank1	eosinophil peroxidase-like	NC_027300.1:121580751-121586403	GREENAS	YELLOWAS	2.51135	0.841027	-1.57824	0.0012	0.0227019
XLOC_017156	iyd	iyd	uncharacterized LOC106607974	NC_027305.1:63980022-63985643	BLUEAS	GREENAS	2.23929	0.750006	-1.57807	5e-05	0.00167621
XLOC_047127	LOC106581275	wscd1	peroxisomal biogenesis factor 11 alpha	NC_027315.1:25955892-25961469	GREENAS	YELLOWAS	70.9373	23.7881	-1.5763	5e-05	0.00167621
XLOC_058793	LOC106590529	lcn15	uncharacterized LOC106584802	NC_027322.1:46624728-46634691	GREENAS	YELLOWAS	2.00181	0.67239	-1.57393	0.0014	0.0255409
XLOC_068289	LOC106595633	br6	FosB proto-oncogene, AP-1 transcription factor subunit	NC_027308.1:99390561-99454546	REDAS	GREENAS	3.19962	1.07477	-1.57388	0.0001	0.00306497
XLOC_011095	LOC106602558	nlrc3	nitric oxide synthase 2	NC_027308.1:121392630-121407938	GREENAS	YELLOWAS	2.85329	0.959137	-1.57282	0.00015	0.00429515
XLOC_005759	LOC106583774	#N/A	cold shock domain-containing protein C2-like	NC_027300.1:74307464-74312833	GREENAS	YELLOWAS	2.19682	0.741076	-1.56772	0.00305	0.0459806
XLOC_033995	LOC106569415	myoc	prostaglandin G/H synthase 2-like	NC_027302.1:14957763-14964323	REDAS	GREENAS	3.75701	1.27176	-1.56276	0.00155	0.0275821
XLOC_024002	LOC106561185	ccdc79	uncharacterized LOC106561185	NC_027309.1:84690460-84711602	BLUEAS	GREENAS	1.68929	0.572926	-1.55999	0.0012	0.0227019
XLOC_051642	LOC106584654	ckmt2	vertnin-like	NC_027305.1:82012780-82024996	REDAS	GREENAS	1.18289	0.401657	-1.55828	0.0017	0.0295917
XLOC_047127	LOC106581275	wscd1	zinc finger protein ZIC 3-like	NC_027304.1:33603986-33758230	REDAS	GREENAS	1.54061	0.524085	-1.55562	0.00105	0.0204706
XLOC_032118	LOC106568399	itga2	neurofilament heavy polypeptide-like	NC_027324.1:26369307-26373317	REDAS	GREENAS	11.5598	3.93974	-1.55295	5e-05	0.00167621
XLOC_066735	LOC106594767	nans	uncharacterized LOC106594303	NW_012352385.1:4578-11322	GREENAS	YELLOWAS	1.10764	0.37761	-1.55252	0.0007	0.0149087
XLOC_015681	LOC106608294	fos	anoctamin-4-like	NC_027306.1:45813385-45859124	REDAS	GREENAS	0.974192	0.332266	-1.55187	0.00315	0.0470926
XLOC_021239	LOC106613054	bhlha9	GRAM domain-containing protein 2-like	NC_027310.1:42638687-42672708	GREENAS	YELLOWAS	0.762926	0.260293	-1.5514	0.0032	0.0476422
XLOC_041521	LOC106576209	ucma	uncharacterized LOC106575671	NC_027316.1:22479857-22487235	BLUEAS	GREENAS	4.65916	1.5974	-1.54435	0.00025	0.00653846
XLOC_006973	LOC106599337	dlgap1	C-C motif chemokine 20-like	NC_027302.1:36709367-36711349	GREENAS	YELLOWAS	34.4372	11.8105	-1.5439	5e-05	0.00167621
XLOC_048488	LOC106581682	#N/A	protein Tob1-like	NC_027302.1:78396386-78398104	GREENAS	YELLOWAS	2.74471	0.941391	-1.54379	0.0017	0.0295917
XLOC_015436	LOC106607877	adgrf2	60S ribosomal protein L27	NW_012348442.1:14259-16451	GREENAS	YELLOWAS	6.95543	2.38805	-1.5423	0.00225	0.036621
XLOC_042834	LOC106576749	#N/A	inter-alpha-trypsin inhibitor heavy chain H3-like	NC_027321.1:17550701-17562149	REDAS	GREENAS	1.6845	0.580895	-1.53597	0.00215	0.0353845
XLOC_046460	LOC106580072	hp55	EGF-like repeat and discoidin I-like domain-containing protein 3	NC_027325.1:34564451-34575881	REDAS	GREENAS	5.34544	1.84381	-1.53562	5e-05	0.00167621
XLOC_066735	LOC106594767	nans	homeobox protein MSX-2-like	NC_027312.1:51491310-51495176	REDAS	GREENAS	3.9627	1.36869	-1.53369	0.0006	0.0132029
XLOC_003130	LOC106563568	fgf10	amine sulfotransferase-like	NC_027301.1:58607518-58614395	GREENAS	YELLOWAS	3.99747	1.38092	-1.53346	0.00255	0.0402473
XLOC_021692	LOC106610967	sacs	receptor-type tyrosine-protein phosphatase F-like	NC_027322.1:14974815-15401409	REDAS	GREENAS	3.33256	1.15161	-1.53298	5e-05	0.00167621
XLOC_069221	LOC106596145	fth1	musculoskeletal embryonic nuclear protein 1-like	NC_027321.1:28778846-28781051	REDAS	GREENAS	241.11	83.8672	-1.52351	5e-05	0.00167621
XLOC_072409	LOC106597775	tgm2	sialic acid synthase-like	NC_027307.1:566748-575090	BLUEAS	GREENAS	30.575	10.6429	-1.52246	0.0001	0.00306497
XLOC_059151	LOC106590496	prg4	cadherin-4-like	NC_027313.1:28310112-28337952	REDAS	GREENAS	21.8674	7.61487	-1.52189	0.00215	0.0353845
XLOC_034258	hhatl	hhat	cytoglobin-2-like	NC_027305.1:28914389-28925036	BLUEAS	YELLOWAS	23.1221	8.05678	-1.521	5e-05	0.00167621
XLOC_015681	LOC106608294	fos	neural cell adhesion molecule 1-like	NC_027324.1:32659385-32664622	GREENAS	YELLOWAS	2.82701	0.987085	-1.51803	0.00185	0.0315505
XLOC_042605	lepb1	#N/A	brevican core protein-like	NC_027313.1:61738589-61772807	BLUEAS	YELLOWAS	0.419459	0.146873	-1.51396	0.00045	0.0105017
XLOC_023871	LOC106560968	adamts20	glycine cleavage system H protein, mitochondrial-like	NC_027325.1:19248558-19253739	GREENAS	YELLOWAS	27.3779	9.61377	-1.50984	5e-05	0.00167621
XLOC_025235	LOC100380756	ces5a	neural cell adhesion molecule L1-like protein	NC_027311.1:73315901-73403283	GREENAS	YELLOWAS	0.696711	0.245461	-1.50506	0.00035	0.00858457
XLOC_049135	LOC106581724	#N/A	choline transporter-like protein 1	NW_012348254.1:9529-13807	REDAS	YELLOWAS	2.02723	0.71641	-1.50065	0.0022	0.0360001
XLOC_023871	LOC106560968	adamts20	integrin alpha-2-like	NC_027312.1:95314034-95350444	BLUEAS	GREENAS	3.15126	1.11389	-1.50032	5e-05	0.00167621
XLOC_058346	nrxn1	nrxn1	segment polarity protein dishevelled homolog DVL-1-like	NC_027314.1:81519816-81559080	REDAS	BLUEAS	40.8447	14.4389	-1.50018	5e-05	0.00167621
XLOC_036622	klc1	klc1	kinetochore protein Nuf2-like	NC_027311.1:91606430-91612843	BLUEAS	GREENAS	4.72729	1.675	-1.49685	0.0029	0.0442868
XLOC_023107	LOC106613445	#N/A	hyaluronan and proteoglycan link protein 3-like	NC_027309.1:65752884-65770966	REDAS	GREENAS	2.47273	0.877114	-1.49527	0.00165	0.0289267
XLOC_073254	LOC106598092	tgm2	polyadenylate-binding protein 1-A-like	NC_027315.1:21501326-21508156	GREENAS	YELLOWAS	2.54283	0.902576	-1.49431	0.00235	0.0378435
XLOC_045952	LOC106579284	#N/A	uncharacterized LOC106595959	NW_012357782.1:3863-8185	BLUEAS	YELLOWAS	2.32948	0.830066	-1.48871	0.00055	0.0123272
XLOC_039694	LOC106575021	#N/A	40S ribosomal protein S2	NC_027305.1:15503726-15506389	GREENAS	YELLOWAS	6.82648	2.43278	-1.48853	0.00265	0.0414132
XLOC_058300	agt	agt	choline-phosphate cytidylyltransferase B-like	NC_027318.1:10775109-10783609	BLUEAS	GREENAS	0.912043	0.325038	-1.48849	0.0017	0.0295917
XLOC_026005	LOC106562349	cplx3	kunitz-type serine protease inhibitor bitisilin-3-like	NC_027320.1:21414943-21460208	BLUEAS	GREENAS	5.80632	2.07046	-1.48767	0.00015	0.00429515
XLOC_027096	LOC106562247	#N/A	telomerase reverse transcriptase	NC_027313.1:88820611-88837552	BLUEAS	GREENAS	2.25533	0.804946	-1.48637	0.0001	0.00306497
XLOC_042834	LOC106576749	#N/A	proheparin-binding EGF-like growth factor	NC_027303.1:74565284-74567962	REDAS	GREENAS	2.32356	0.829798	-1.48551	0.0032	0.0476422
XLOC_059151	LOC106590496	prg4	protein FAM20A-like	NC_027300.1:77226970-77277580	BLUEAS	YELLOWAS	0.599128	0.213997	-1.48528	0.0013	0.0241386
XLOC_022250	LOC106611978	fgfr1	Rhesus blood group, B glycoprotein	NC_027301.1:23967076-23978545	GREENAS	YELLOWAS	4.1273	1.47474	-1.48474	0.0002	0.00544271
XLOC_047920	LOC106580756	#N/A	extracellular sulfatase Sulf-2-like	NC_027312.1:9088465-9331004	REDAS	GREENAS	1.48638	0.531959	-1.48242	5e-05	0.00167621
XLOC_060042	LOC106591145	muc	uncharacterized LOC106571126	NC_027314.1:21389672-21432169	REDAS	YELLOWAS	1.9516	0.699418	-1.48043	0.0006	0.0132029
XLOC_016375	LOC106606987	cygb2	Beta-1,3-glucosyltransferase	NC_027319.1:41581949-41745124	GREENAS	YELLOWAS	8.21651	2.94637	-1.47959	0.0001	0.00306497
XLOC_072541	LOC106597822	krt13	adenylate cyclase type 9-like	NC_027302.1:85067933-85100346	BLUEAS	GREENAS	0.40511	0.145971	-1.47263	0.00085	0.0173726
XLOC_058495	LOC106589985	capn2	uncharacterized LOC106607974	NC_027305.1:63980022-63985643	REDAS	GREENAS	2.08033	0.750006	-1.47183	0.00025	0.00653846
XLOC_002690	LOC106610207	kif19	biglycan-like	NC_027312.1:26295755-26302931	GREENAS	YELLOWAS	41.0717	14.8344	-1.4692	0.0001	0.00306497
XLOC_058186	LOC106589496	#N/A	thymidine kinase, cytosolic-like	NC_027311.1:9123756-9127047	GREENAS	YELLOWAS	60.6641	21.9684	-1.46542	5e-05	0.00167621
XLOC_006849	LOC106599076	slc9a3r2	protein-glutamine gamma-glutamyltransferase 2-like	NC_027321.1:53749743-53781561	BLUEAS	GREENAS	102.383	37.4638	-1.4504	5e-05	0.00167621
XLOC_058495	LOC106589985	capn2	uncharacterized LOC106602727	NC_027303.1:23802135-23809100	BLUEAS	GREENAS	0.595656	0.218647	-1.44588	0.00205	0.034129
XLOC_009136	LOC106601402	cygb2	forkhead box protein P1-B-like	NC_027314.1:65428607-65441342	GREENAS	YELLOWAS	2.03331	0.747541	-1.44361	0.001	0.0197087
XLOC_020654	LOC106612029	muc5ac	platelet-activating factor acetylhydrolase IB subunit gamma-like	NC_027301.1:15542181-15544220	GREENAS	YELLOWAS	4.5088	1.6604	-1.44121	0.0016	0.0282586
XLOC_025632	pk	pkm	mast cell protease 1A-like	NC_027309.1:19385410-19403396	GREENAS	YELLOWAS	4.67475	1.72226	-1.44059	0.00135	0.0248468
XLOC_072541	LOC106597822	krt13	mucin-5AC-like	NC_027326.1:15204123-15236631	BLUEAS	YELLOWAS	3.34905	1.23565	-1.43849	0.0015	0.026916
XLOC_039012	LOC106573635	slc7a5	netrin receptor UNC5D-like	NC_027319.1:35470358-35687289	BLUEAS	YELLOWAS	1.03351	0.38223	-1.43504	0.0018	0.0308991
XLOC_011326	LOC106602806	trim27	calcium-binding protein J-like	NC_027302.1:36711469-36716324	GREENAS	YELLOWAS	9.84966	3.65304	-1.43098	0.002	0.0334953
XLOC_040531	LOC106574523	#N/A	sal-like protein 1	NC_027310.1:24165856-24180894	REDAS	GREENAS	0.528176	0.195997	-1.43019	0.0032	0.0476422
XLOC_071291	LOC106597273	tspan8	snaclec 1-like	NC_027318.1:42424070-42426849	GREENAS	YELLOWAS	100.441	37.2775	-1.42997	0.0008	0.0165674
XLOC_002608	LOC106608578	ifit5	protein LBH-like	NC_027300.1:28286405-28316583	REDAS	GREENAS	26.9259	10.0456	-1.42243	5e-05	0.00167621
XLOC_005361	gapdh	gapdh	cyclase associated actin cytoskeleton regulatory protein 2	NC_027313.1:78571906-78608976	GREENAS	YELLOWAS	0.913294	0.340952	-1.42151	0.002	0.0334953
XLOC_003977	LOC106577511	apoc1	transfer RNA glycine (anticodon GCC)	NC_027301.1:63115708-63120990	GREENAS	YELLOWAS	2.6278	0.983544	-1.41779	0.00265	0.0414132
XLOC_056774	LOC106588966	sdrf	actin, non-muscle 6.2	NC_027302.1:87651962-87656576	REDAS	BLUEAS	8.77816	3.28733	-1.417	0.0011	0.0212218
XLOC_051642	LOC106584654	ckmt2	uncharacterized LOC106588383	NC_027326.1:10399201-10413861	GREENAS	YELLOWAS	18.4216	6.9181	-1.41295	0.0005	0.0114231
XLOC_024161	LOC106561446	mmp15	intestinal mucin-like protein	NW_012343492.1:46955-53651	BLUEAS	YELLOWAS	9.75947	3.67666	-1.40841	5e-05	0.00167621
XLOC_035220	tbb2a	tubb2a	Tubulin beta-2A chain	NC_027313.1:28343098-28352283	BLUEAS	GREENAS	4.31404	1.63026	-1.40393	0.00235	0.0378435
XLOC_051881	LOC106584065	rhpn1	betaine-homocysteine methyltransferase	NC_027310.1:57377324-57382912	GREENAS	YELLOWAS	129.964	49.1816	-1.40192	0.00325	0.0481906
XLOC_022280	pdlim3	pdlim3	creatine kinase U-type, mitochondrial-like	NC_027310.1:21457567-21466216	REDAS	YELLOWAS	2.72965	1.03533	-1.39862	0.00065	0.0140664
XLOC_009387	LOC106601815	rps2	actin binding LIM protein family member 3	NC_027312.1:50271958-50406071	REDAS	GREENAS	0.415464	0.157731	-1.39726	0.00325	0.0481906
XLOC_065972	LOC106594303	#N/A	non-muscle caldesmon-like	NC_027322.1:36389407-36431494	REDAS	GREENAS	32.3746	12.2945	-1.39686	0.0006	0.0132029
XLOC_041233	LOC106575671	#N/A	E3 ubiquitin-protein ligase TRIM39-like	NC_027325.1:11674394-11684562	GREENAS	YELLOWAS	2.83926	1.07897	-1.39586	0.00205	0.034129
XLOC_045505	c8g	c8g	tumor necrosis factor receptor superfamily member 10C-like	NC_027311.1:76500011-76503916	GREENAS	YELLOWAS	0.905661	0.344459	-1.39464	0.00325	0.0481906
XLOC_025574	LOC106561635	#N/A	kinesin light chain 1	NC_027314.1:40089229-40113572	BLUEAS	GREENAS	0.824637	0.3139	-1.39345	0.0014	0.0255409
XLOC_005602	LOC106581121	eh28_00052	inter-alpha-trypsin inhibitor heavy chain H3-like	NC_027321.1:17550701-17562149	REDAS	BLUEAS	1.6845	0.641436	-1.39294	0.00295	0.0448558
XLOC_069221	LOC106596145	fth1	uncharacterized LOC106599106	NW_012394685.1:715-1653	GREENAS	YELLOWAS	17.0783	6.54218	-1.38432	0.0032	0.0476422
XLOC_016430	bglap	bglap	serine-aspartate repeat-containing protein F-like	NC_027326.1:32486364-32498767	REDAS	YELLOWAS	6.577	2.52011	-1.38394	0.00215	0.0353845
XLOC_067778	LOC106595400	nlrc3	uncharacterized LOC106569063	NC_027313.1:21200365-21214493	GREENAS	YELLOWAS	6.71038	2.57576	-1.3814	0.0002	0.00544271
XLOC_013027	sal	#N/A	fibroblast growth factor-binding protein 2-like	NC_027308.1:53198755-53200618	GREENAS	YELLOWAS	10.575	4.06847	-1.37811	5e-05	0.00167621
XLOC_038340	LOC106572388	dvl1	uncharacterized LOC106598055	NW_012372067.1:906-2750	REDAS	GREENAS	6.35386	2.45564	-1.37153	0.0028	0.0431446
XLOC_063075	LOC106592537	zg16	tubulin beta-2A chain-like	NC_027302.1:28586223-28591889	REDAS	BLUEAS	3.1948	1.23641	-1.36957	0.00205	0.034129
XLOC_016622	LOC106607463	#N/A	sodium-dependent neutral amino acid transporter B(0)AT2-like	NC_027315.1:6652990-6717343	REDAS	GREENAS	13.9714	5.4095	-1.36891	0.00015	0.00429515
XLOC_006288	LOC106592810	#N/A	N-acetyllactosaminide beta-1,3-N-acetylglucosaminyltransferase 4-like	NC_027316.1:3755341-3769492	GREENAS	YELLOWAS	1.459	0.565964	-1.3662	0.0002	0.00544271
XLOC_007794	LOC106601678	ig	apolipoprotein C-I-like	NC_027301.1:12345370-12352443	REDAS	YELLOWAS	118.062	45.8151	-1.36565	0.00025	0.00653846
XLOC_028281	LOC106564213	#N/A	Kruppel-like factor 4	NC_027302.1:23029822-23032373	REDAS	YELLOWAS	2.25634	0.875603	-1.36563	0.0016	0.0282586
XLOC_007644	LOC106601383	usp43	palladin-like	NC_027309.1:30259341-30379147	REDAS	GREENAS	8.60377	3.34069	-1.36482	5e-05	0.00167621
XLOC_007794	LOC106601678	ig	nuclear factor 7, ovary-like	NC_027303.1:27163022-27178885	REDAS	GREENAS	3.12175	1.2159	-1.36033	0.0011	0.0212218
XLOC_011326	LOC106602806	trim27	Kruppel like factor 12	NC_027320.1:1471040-1573872	BLUEAS	YELLOWAS	0.932658	0.36405	-1.35721	0.0007	0.0149087
XLOC_067778	LOC106595400	nlrc3	sialic acid synthase-like	NC_027307.1:566748-575090	REDAS	GREENAS	27.2582	10.6429	-1.3568	0.00025	0.00653846
XLOC_046460	LOC106580072	hp55	cytoglobin-2-like	NC_027302.1:70398229-70416914	BLUEAS	YELLOWAS	2.86733	1.12066	-1.35536	0.00215	0.0353845
XLOC_058346	nrxn1	nrxn1	alpha-tocopherol transfer protein-like	NC_027314.1:87718157-87724272	BLUEAS	GREENAS	1.24555	0.49023	-1.34525	0.00085	0.0173726
XLOC_012648	LOC106605054	#N/A	dimethylarginine dimethylaminohydrolase 1	NC_027309.1:40514874-40662125	GREENAS	YELLOWAS	2.56936	1.01452	-1.34061	0.00035	0.00858457
XLOC_063542	LOC106592824	#N/A	class A basic helix-loop-helix protein 9-like	NC_027308.1:121618617-121620621	REDAS	YELLOWAS	13.1832	5.20725	-1.34011	5e-05	0.00167621
XLOC_046201	ppp1r42	#N/A	protein FAM111A-like	NC_027316.1:57619763-57627371	GREENAS	YELLOWAS	3.65496	1.44485	-1.33894	0.00095	0.0189427
XLOC_062532	LOC106592202	egr2	solute carrier family 7 member 2	NC_027308.1:75509957-75550857	GREENAS	YELLOWAS	3.38994	1.34092	-1.33804	0.0005	0.0114231
XLOC_072541	LOC106597822	krt13	calmin-like	NC_027300.1:38263562-38306240	REDAS	GREENAS	6.76123	2.68539	-1.33215	5e-05	0.00167621
XLOC_035327	LOC106569365	c3	interferon-induced protein with tetratricopeptide repeats 5-like	NC_027327.1:6845702-6848880	GREENAS	YELLOWAS	29.0441	11.5476	-1.33065	5e-05	0.00167621
XLOC_021500	LOC106610706	nkl	hepatic leukemia factor-like	NC_027327.1:29393352-29403733	GREENAS	YELLOWAS	6.27686	2.49675	-1.32999	5e-05	0.00167621
XLOC_045505	c8g	c8g	Kruppel like factor 12	NC_027320.1:1471040-1573872	GREENAS	YELLOWAS	0.913493	0.36405	-1.32726	0.0024	0.0384512
XLOC_047920	LOC106580756	#N/A	matrix-remodeling-associated protein 5-like	NC_027316.1:7505399-7518784	REDAS	GREENAS	1.45852	0.58128	-1.3272	0.0012	0.0227019
XLOC_009492	LOC106601958	act3	serine protease 23-like	NC_027314.1:38060138-38063299	GREENAS	YELLOWAS	2.71224	1.08206	-1.3257	0.0016	0.0282586
XLOC_028708	LOC106564984	#N/A	leucine rich repeat containing 17	NC_027315.1:21743353-21779367	GREENAS	YELLOWAS	8.53369	3.40504	-1.3255	5e-05	0.00167621
XLOC_040500	LOC106574560	csrnp3	adenosine monophosphate deaminase 3	NC_027315.1:10352944-10375232	GREENAS	YELLOWAS	7.68864	3.07815	-1.32066	5e-05	0.00167621
XLOC_071200	LOC106597223	tgm3	testis and ovary specific PAZ domain containing 1	NC_027326.1:22647636-22663309	REDAS	GREENAS	0.523294	0.209997	-1.31725	0.00185	0.0315505
XLOC_028705	LOC106564985	#N/A	integrin beta-like protein A	NC_027325.1:40932286-40937803	BLUEAS	GREENAS	8.38024	3.36498	-1.31639	0.00155	0.0275821
XLOC_058562	LOC106590123	#N/A	synaptotagmin-like protein 4	NC_027304.1:34442171-34470238	GREENAS	YELLOWAS	12.2641	4.9246	-1.31636	5e-05	0.00167621
XLOC_050246	LOC106583715	tgm2	cornifelin homolog A-like	NC_027312.1:51886402-51902124	GREENAS	YELLOWAS	7.37858	2.96469	-1.31546	0.00065	0.0140664
XLOC_023107	LOC106613445	#N/A	leukemia inhibitory factor receptor-like	NC_027300.1:118407949-118417300	REDAS	GREENAS	4.8607	1.95855	-1.31138	0.0002	0.00544271
XLOC_019322	LOC106610455	gimap4	glutamate decarboxylase like 1	NW_012343443.1:38145-56951	BLUEAS	GREENAS	5.33085	2.1506	-1.30963	0.00265	0.0414132
XLOC_047127	LOC106581275	wscd1	BRCA1-A complex subunit BRE-like	NC_027300.1:45067351-45254752	BLUEAS	GREENAS	3.02294	1.22135	-1.30747	0.0013	0.0241386
XLOC_003880	LOC106575942	gapdh	transmembrane protein 132E-like	NC_027312.1:58795568-59196500	REDAS	GREENAS	0.765653	0.309929	-1.30475	0.0025	0.0396513
XLOC_040023	LOC106573536	fn1	dual specificity phosphatase 23	NC_027308.1:41416775-41418661	REDAS	GREENAS	10.672	4.32599	-1.30273	0.00045	0.0105017
XLOC_000846	LOC106608805	#N/A	uncharacterized LOC106563635	NC_027310.1:78395868-78404171	GREENAS	YELLOWAS	4.1213	1.67597	-1.29811	0.0027	0.0419911
XLOC_062532	LOC106592202	egr2	ectonucleoside triphosphate diphosphohydrolase 5-like	NC_027308.1:22830679-22843733	GREENAS	YELLOWAS	3.19283	1.30145	-1.29472	0.0008	0.0165674
XLOC_028709	LOC106564982	#N/A	serine-aspartate repeat-containing protein I-like	NC_027320.1:34551333-34582761	BLUEAS	YELLOWAS	9.58135	3.91214	-1.29227	0.0001	0.00306497
XLOC_059178	LOC106590538	lcn15	uncharacterized LOC106596579	NW_012360898.1:4518-6684	GREENAS	YELLOWAS	5.94874	2.44308	-1.28388	0.0005	0.0114231
XLOC_058300	agt	agt	transglutaminase 2, C polypeptide	NC_027321.1:46726966-46756907	BLUEAS	GREENAS	7.58616	3.12438	-1.2798	0.00025	0.00653846
XLOC_027675	LOC100194644	pgam2	poly [ADP-ribose] polymerase 3-like	NC_027311.1:56555769-56575886	GREENAS	YELLOWAS	14.2912	5.90335	-1.27552	0.0002	0.00544271
XLOC_033995	LOC106569415	myoc	ETS translocation variant 4-like	NC_027318.1:50014293-50045703	BLUEAS	GREENAS	8.31419	3.43858	-1.27376	0.00055	0.0123272
XLOC_023440	LOC106613972	#N/A	musculoskeletal embryonic nuclear protein 1-like	NC_027321.1:28778846-28781051	REDAS	BLUEAS	241.11	99.7396	-1.27346	0.0003	0.00757889
XLOC_005602	LOC106581121	eh28_00052	MTSS1, I-BAR domain containing	NC_027326.1:11081798-11129849	GREENAS	YELLOWAS	0.901319	0.373755	-1.26994	0.00215	0.0353845
XLOC_022859	LOC106612961	ilvbl	intestinal mucin-like protein	NC_027310.1:23934323-23940822	GREENAS	YELLOWAS	22.5178	9.36629	-1.26552	5e-05	0.00167621
XLOC_010431	LOC106603460	#N/A	C-C motif chemokine 19-like	NC_027323.1:40996398-41020158	GREENAS	YELLOWAS	25.6374	10.6823	-1.26302	0.0001	0.00306497
XLOC_065441	LOC106594007	s100a4	putative all-trans-retinol 13,14-reductase	NC_027327.1:18693605-18707501	GREENAS	YELLOWAS	5.74029	2.39378	-1.26184	0.00025	0.00653846
XLOC_022859	LOC106612961	ilvbl	tenascin	NC_027323.1:8415743-8529517	BLUEAS	GREENAS	8.03728	3.3537	-1.26095	0.00095	0.0189427
XLOC_048488	LOC106581682	#N/A	myomegalin-like	NC_027322.1:6468570-6586881	BLUEAS	GREENAS	2.84298	1.18943	-1.25713	0.0002	0.00544271
XLOC_022859	LOC106612961	ilvbl	sugar transporter SWEET1-like	NC_027301.1:5433402-5476085	REDAS	GREENAS	2.32306	0.974054	-1.25395	0.0013	0.0241386
XLOC_046120	LOC100194624	aldoa	cysteine dioxygenase type 1-like	NC_027319.1:6081114-6106334	GREENAS	YELLOWAS	19.8961	8.34503	-1.25349	5e-05	0.00167621
XLOC_022515	LOC106612380	#N/A	EGF-like repeat and discoidin I-like domain-containing protein 3	NC_027325.1:34564451-34575881	BLUEAS	GREENAS	4.39385	1.84381	-1.25279	0.00135	0.0248468
XLOC_005602	LOC106581121	eh28_00052	uncharacterized LOC106602706	NC_027303.1:19765723-19772842	GREENAS	YELLOWAS	31.8035	13.391	-1.24792	5e-05	0.00167621
XLOC_024161	LOC106561446	mmp15	CUB and zona pellucida-like domain-containing protein 1	NC_027325.1:36156808-36160967	BLUEAS	GREENAS	10.6205	4.482	-1.24463	0.0005	0.0114231
XLOC_045505	c8g	c8g	myoD family inhibitor-like	NC_027311.1:61474736-61480802	REDAS	GREENAS	1.53723	0.648906	-1.24425	0.0006	0.0132029
XLOC_003978	LOC106577517	#N/A	chondroitin sulfate synthase 1-like	NC_027325.1:38532674-38545286	BLUEAS	GREENAS	1.87546	0.791954	-1.24375	0.0019	0.032209
XLOC_062532	LOC106592202	egr2	alanine aminotransferase 2-like	NC_027328.1:25002488-25022391	GREENAS	YELLOWAS	6.06034	2.56644	-1.23963	0.00205	0.034129
XLOC_006288	LOC106592810	#N/A	alpha-tocopherol transfer protein-like	NC_027314.1:87718157-87724272	REDAS	GREENAS	1.1576	0.49023	-1.23961	0.0018	0.0308991
XLOC_074663	LOC106598550	tgm2	collagen alpha-2(V) chain-like	NC_027316.1:23903973-23972194	GREENAS	YELLOWAS	2.43666	1.03314	-1.23787	0.0012	0.0227019
XLOC_003978	LOC106577517	#N/A	zinc-binding protein A33-like	NC_027300.1:26304782-26306666	GREENAS	YELLOWAS	3.7823	1.60623	-1.23558	0.0011	0.0212218
XLOC_037104	LOC106572453	#N/A	adhesion G-protein coupled receptor F2-like	NC_027305.1:61867715-61882101	GREENAS	YELLOWAS	1.89339	0.807114	-1.23012	0.00235	0.0378435
XLOC_044397	LOC106577980	samd9	SH2 domain-containing protein 1A-like	NC_027313.1:35710749-35729233	GREENAS	YELLOWAS	16.1478	6.89057	-1.22864	0.00015	0.00429515
XLOC_035327	LOC106569365	c3	tyrosine-protein kinase ZAP-70-like	NC_027322.1:29332418-29340557	GREENAS	YELLOWAS	10.3041	4.39823	-1.22823	5e-05	0.00167621
XLOC_040500	LOC106574560	csrnp3	collagen alpha-1(XI) chain-like	NC_027313.1:59175442-59225150	GREENAS	YELLOWAS	9.73287	4.16239	-1.22545	0.0003	0.00757889
XLOC_049135	LOC106581724	#N/A	zinc finger protein 36, C3H1 type-like 3	NC_027306.1:24619597-24627590	GREENAS	YELLOWAS	44.9515	19.2345	-1.22467	0.00025	0.00653846
XLOC_016036	LOC106606628	rps2	annexin A2-like	NC_027304.1:58827890-58834999	GREENAS	YELLOWAS	9.22913	3.96292	-1.21963	5e-05	0.00167621
XLOC_042834	LOC106576749	#N/A	cathepsin C	NC_027319.1:75139481-75143795	REDAS	GREENAS	2.2215	0.955253	-1.21758	0.00255	0.0402473
XLOC_065441	LOC106594007	s100a4	ferritin, middle subunit-like	NC_027311.1:5834615-5837287	REDAS	GREENAS	767.975	331.117	-1.21372	0.00115	0.0219623
XLOC_060439	LOC106591310	na	metalloproteinase inhibitor 2-like	NC_027305.1:8392461-8397793	REDAS	BLUEAS	133.007	57.3542	-1.21353	0.0023	0.0372347
XLOC_006849	LOC106599076	slc9a3r2	nucleolar RNA helicase 2-like	NC_027300.1:94041301-94064647	GREENAS	YELLOWAS	68.7001	29.7248	-1.20865	0.00025	0.00653846
XLOC_011326	LOC106602806	trim27	zinc finger and BTB domain-containing protein 16-A-like	NC_027312.1:67427084-67550893	GREENAS	YELLOWAS	1.77099	0.766355	-1.20847	0.00085	0.0173726
XLOC_034719	LOC106570622	cd163	class A basic helix-loop-helix protein 9-like	NC_027312.1:75673235-75675287	REDAS	GREENAS	4.32661	1.87315	-1.20777	0.00295	0.0448558
XLOC_004441	LOC106586139	c3	protein FEV	NC_027320.1:13024244-13029786	GREENAS	YELLOWAS	11.8435	5.12987	-1.2071	5e-05	0.00167621
XLOC_049135	LOC106581724	#N/A	sodium- and chloride-dependent GABA transporter 2-like	NC_027311.1:49673406-49714256	BLUEAS	YELLOWAS	4.25774	1.85169	-1.20125	0.0018	0.0308991
XLOC_044397	LOC106577980	samd9	ubiquitin C	NC_027303.1:51879759-51882295	GREENAS	YELLOWAS	49.923	21.734	-1.19975	5e-05	0.00167621
XLOC_037531	itl1a	itln	beta-secretase 2-like	NC_027308.1:116726195-116740505	GREENAS	YELLOWAS	2.90449	1.26818	-1.19553	0.00095	0.0189427
XLOC_003978	LOC106577517	#N/A	multiple epidermal growth factor-like domains protein 9	NC_027300.1:145951062-146041771	BLUEAS	GREENAS	7.79602	3.411	-1.19254	0.0001	0.00306497
XLOC_071803	LOC106597540	#N/A	apolipoprotein C-I-like	NC_027301.1:12345370-12352443	REDAS	GREENAS	118.062	51.6628	-1.19235	0.0014	0.0255409
XLOC_034055	LOC106569453	epha3	lactadherin-like	NC_027310.1:33753763-33777802	REDAS	GREENAS	1.77667	0.778695	-1.19005	0.00275	0.0425693
XLOC_014211	LOC106605687	myoz2	trichohyalin-like	NW_012350123.1:4836-13776	REDAS	GREENAS	3.76218	1.64976	-1.18931	0.00335	0.0492975
XLOC_028710	LOC106564983	#N/A	Beta-microseminoprotein	NC_027327.1:39395590-39401874	GREENAS	YELLOWAS	251.95	110.595	-1.18785	0.0003	0.00757889
XLOC_004441	LOC106586139	c3	extracellular sulfatase Sulf-2-like	NC_027312.1:9088465-9331004	BLUEAS	GREENAS	1.21001	0.531959	-1.18563	0.00135	0.0248468
XLOC_047920	LOC106580756	#N/A	roundabout homolog 2-like	NC_027319.1:71987743-72648539	REDAS	GREENAS	0.624708	0.275133	-1.18305	0.0013	0.0241386
XLOC_015383	LOC106607797	#N/A	intestinal mucin-like protein	NC_027325.1:23435073-23438072	GREENAS	YELLOWAS	145.797	64.2303	-1.18264	0.00035	0.00858457
XLOC_071200	LOC106597223	tgm3	SH2 domain-containing protein 1A	NC_027306.1:29193063-29197262	GREENAS	YELLOWAS	12.4956	5.52233	-1.17808	0.001	0.0197087
XLOC_007644	LOC106601383	usp43	uncharacterized LOC106590121	NC_027328.1:10973932-10981418	GREENAS	YELLOWAS	14.1302	6.25741	-1.17514	0.0013	0.0241386
XLOC_073254	LOC106598092	tgm2	guanidinoacetate N-methyltransferase	NC_027315.1:42597746-42605907	GREENAS	YELLOWAS	24.4338	10.8222	-1.17489	0.00045	0.0105017
XLOC_014211	LOC106605687	myoz2	serine-aspartate repeat-containing protein I-like	NC_027320.1:34551333-34582761	GREENAS	YELLOWAS	8.78781	3.91214	-1.16754	0.0002	0.00544271
XLOC_015383	LOC106607797	#N/A	ferritin, middle subunit-like	NC_027302.1:52231579-52233635	REDAS	BLUEAS	354.042	157.706	-1.16668	0.00215	0.0353845
XLOC_050128	LOC106583443	#N/A	tenascin N	NC_027302.1:22331257-22370426	REDAS	GREENAS	1.90418	0.852192	-1.15992	0.00305	0.0459806
XLOC_014211	LOC106605687	myoz2	Beta-1,3-glucosyltransferase	NC_027319.1:41581949-41745124	REDAS	YELLOWAS	6.54454	2.94637	-1.15135	0.001	0.0197087
XLOC_073254	LOC106598092	tgm2	receptor-type tyrosine-protein phosphatase delta-like	NC_027306.1:15222421-15349054	GREENAS	YELLOWAS	2.79108	1.25731	-1.15048	0.0012	0.0227019
XLOC_004441	LOC106586139	c3	40S ribosomal protein S13	NC_027309.1:66318488-66330228	GREENAS	YELLOWAS	613.565	277.245	-1.14605	0.0026	0.0408177
XLOC_040131	LOC106573613	adamts20	collagen alpha-1(II) chain-like	NC_027315.1:80196449-80203660	GREENAS	YELLOWAS	6.92939	3.16788	-1.12921	0.0016	0.0282586
XLOC_059178	LOC106590538	lcn15	serine-aspartate repeat-containing protein I-like	NC_027320.1:34551333-34582761	REDAS	YELLOWAS	8.54442	3.91214	-1.12702	0.00045	0.0105017
XLOC_006849	LOC106599076	slc9a3r2	receptor-type tyrosine-protein phosphatase U-like	NC_027326.1:18921694-19202173	REDAS	GREENAS	2.63338	1.20702	-1.12546	0.0015	0.026916
XLOC_050104	LOC106583384	#N/A	cytochrome P450 2M1-like	NC_027319.1:46179364-46217958	REDAS	GREENAS	115.448	52.9264	-1.12519	0.00325	0.0481906
XLOC_041280	LOC106575751	f7	collagen alpha-2(XI) chain-like	NC_027326.1:10251380-10301721	GREENAS	YELLOWAS	2.83913	1.3026	-1.12405	0.0004	0.00954992
XLOC_050128	LOC106583443	#N/A	serine protease-like protein	NC_027301.1:66400231-66532278	GREENAS	YELLOWAS	58.5685	26.9023	-1.1224	0.0005	0.0114231
XLOC_027948	LOC106563698	cfb	receptor-type tyrosine-protein phosphatase F-like	NC_027322.1:14974815-15401409	BLUEAS	GREENAS	2.50068	1.15161	-1.11867	0.00165	0.0289267
XLOC_027948	LOC106563698	cfb	supervillin-like	NC_027328.1:3141662-3317737	REDAS	BLUEAS	1.33779	0.61646	-1.11777	0.0009	0.0181706
XLOC_059178	LOC106590538	lcn15	mitochondrial uncoupling protein 2-like	NC_027312.1:79855363-79865937	GREENAS	YELLOWAS	102.117	47.1309	-1.11548	0.00055	0.0123272
XLOC_072409	LOC106597775	tgm2	dynamin-2-like	NC_027301.1:66114071-66133488	REDAS	GREENAS	5.51624	2.54977	-1.11332	0.0006	0.0132029
XLOC_004471	LOC106585643	apoh	C-X-C motif chemokine 14-like	NC_027304.1:40539421-40576604	REDAS	YELLOWAS	20.0496	9.26823	-1.11321	0.0007	0.0149087
XLOC_015383	LOC106607797	#N/A	sphingosine 1-phosphate receptor 1-like	NC_027301.1:55830464-55845835	REDAS	GREENAS	7.6596	3.54303	-1.11229	0.0005	0.0114231
XLOC_044025	LOC100136922	alb1	galectin-5-like	NC_027300.1:36066347-36071103	GREENAS	YELLOWAS	30.3234	14.0458	-1.1103	0.00035	0.00858457
XLOC_020985	apoa1	apoa1	supervillin-like	NC_027328.1:3141662-3317737	REDAS	GREENAS	1.33779	0.620439	-1.10849	0.00115	0.0219623
XLOC_050104	LOC106583384	#N/A	growth arrest and DNA damage-inducible protein GADD45 beta-like	NC_027315.1:44265822-44267796	GREENAS	YELLOWAS	21.0494	9.80444	-1.10227	0.00015	0.00429515
XLOC_024972	cp	cp	ISG15-like protein	NC_027323.1:15680164-15682081	GREENAS	YELLOWAS	29.7092	13.8593	-1.10006	0.00285	0.0437127
XLOC_074663	LOC106598550	tgm2	CLIP-associating protein 1-B-like	NC_027320.1:41277181-41422300	REDAS	GREENAS	0.771998	0.360564	-1.09834	0.0004	0.00954992
XLOC_071803	LOC106597540	#N/A	protein FAM46A-like	NC_027313.1:66373630-66386391	GREENAS	YELLOWAS	5.28468	2.47412	-1.0949	0.0013	0.0241386
XLOC_072409	LOC106597775	tgm2	retinol-binding protein 4-B	NC_027318.1:46304220-46306362	GREENAS	YELLOWAS	36.1145	16.9281	-1.09316	0.0012	0.0227019
XLOC_048410	thrsp	mid1ip1a	uncharacterized LOC106573832	NC_027315.1:40643614-40649313	BLUEAS	GREENAS	6.43041	3.01704	-1.09178	0.0006	0.0132029
XLOC_004352	LOC106583962	#N/A	signal-induced proliferation-associated 1-like protein 1	NC_027314.1:18236812-18360868	REDAS	BLUEAS	0.756458	0.356182	-1.08665	0.00315	0.0470926
XLOC_020985	apoa1	apoa1	rabphilin-3A-like	NC_027319.1:25787912-25828816	REDAS	YELLOWAS	3.40154	1.60191	-1.0864	0.0005	0.0114231
XLOC_034719	LOC106570622	cd163	signal transducer and activator of transcription 1-like	NC_027321.1:28167705-28181317	REDAS	YELLOWAS	3.54109	1.67065	-1.08379	0.0025	0.0396513
XLOC_048410	thrsp	mid1ip1a	very low-density lipoprotein receptor-like	NC_027319.1:16315759-16324928	GREENAS	YELLOWAS	3.00522	1.41906	-1.08253	0.00125	0.0234317
XLOC_046906	LOC100136573	apoa1	GTPase IMAP family member 7-like	NC_027303.1:16298683-16339036	REDAS	BLUEAS	11.342	5.36112	-1.08107	0.0004	0.00954992
XLOC_017747	itih2	itih2	differentially expressed in FDCP 6 homolog	NC_027311.1:46014930-46031174	GREENAS	YELLOWAS	5.4688	2.587	-1.07994	0.00285	0.0437127
XLOC_015573	LOC106608112	serpina1	myomegalin-like	NC_027322.1:6468570-6586881	REDAS	GREENAS	2.51363	1.18943	-1.0795	0.00115	0.0219623
XLOC_017747	itih2	itih2	calponin-3-like	NC_027318.1:14036298-14055547	REDAS	GREENAS	52.2298	24.7291	-1.07866	0.00325	0.0481906
XLOC_001126	alb1	alb	adipocyte enhancer-binding protein 1-like	NC_027323.1:2297351-2305847	GREENAS	YELLOWAS	5.57973	2.64325	-1.07788	0.003	0.0454174
XLOC_014210	LOC106605686	apoc2	actin, non-muscle 6.2	NC_027302.1:87651962-87656576	REDAS	YELLOWAS	8.77816	4.16091	-1.07702	0.00125	0.0234317
XLOC_074663	LOC106598550	tgm2	beta-galactoside alpha-2,6-sialyltransferase 2-like	NC_027316.1:9371738-9428185	GREENAS	YELLOWAS	5.92747	2.81265	-1.07549	0.00055	0.0123272
XLOC_006886	trf	tf2	protein LBH-like	NC_027300.1:28286405-28316583	BLUEAS	GREENAS	21.1659	10.0456	-1.07518	0.0008	0.0165674
XLOC_046906	LOC100136573	apoa1	hydroxylysine kinase	NC_027315.1:54057176-54099350	REDAS	YELLOWAS	3.82759	1.81684	-1.075	0.00305	0.0459806
XLOC_015355	LOC106607754	leg1	sodium-dependent neutral amino acid transporter B(0)AT2-like	NC_027315.1:6652990-6717343	BLUEAS	GREENAS	11.3961	5.4095	-1.07498	0.0022	0.0360001
XLOC_043586	LOC106578169	fga	collagen alpha-1(VII) chain-like	NC_027321.1:29403612-29537162	REDAS	YELLOWAS	8.39691	3.99605	-1.07128	0.001	0.0197087
XLOC_014210	LOC106605686	apoc2	sphingomyelin phosphodiesterase acid like 3A	NC_027305.1:56770023-56785674	GREENAS	YELLOWAS	9.85478	4.70264	-1.06735	0.0025	0.0396513
XLOC_048410	thrsp	mid1ip1a	uncharacterized LOC106605154	NC_027304.1:52949630-52965362	GREENAS	YELLOWAS	25.1112	12.0004	-1.06525	0.0007	0.0149087
XLOC_006886	trf	tf2	calmin-like	NC_027300.1:38263562-38306240	REDAS	YELLOWAS	6.76123	3.23584	-1.06314	0.0006	0.0132029
XLOC_048955	LOC106582495	#N/A	ferritin, middle subunit-like	NW_012405805.1:211-1164	REDAS	BLUEAS	226.088	108.533	-1.05875	0.00025	0.00653846
XLOC_043586	LOC106578169	fga	VHSV-induced protein-like	NC_027313.1:59522300-59526637	GREENAS	YELLOWAS	29.8318	14.3243	-1.05838	0.00035	0.00858457
XLOC_041932	catm	ctsm	origin recognition complex subunit 5-like	NC_027306.1:44394852-44406682	BLUEAS	GREENAS	0.526627	0.252886	-1.0583	0.00235	0.0378435
XLOC_041844	spp2	spp2	hepatic leukemia factor-like	NC_027327.1:29393352-29403733	REDAS	YELLOWAS	5.19879	2.49675	-1.05812	0.0003	0.00757889
XLOC_006886	trf	tf2	uncharacterized LOC106581733	NC_027320.1:11869033-11871254	BLUEAS	GREENAS	117.361	56.4478	-1.05597	0.0032	0.0476422
XLOC_011091	LOC106602564	fgg	neural proliferation, differentiation and control, 1	NC_027310.1:61228043-61267847	GREENAS	YELLOWAS	6.05039	2.91128	-1.05537	0.0015	0.026916
XLOC_015573	LOC106608112	serpina1	collagen alpha-2(V) chain-like	NC_027310.1:60831535-60840667	GREENAS	YELLOWAS	5.41623	2.60945	-1.05355	0.00155	0.0275821
XLOC_012290	LOC106604501	drosha	uncharacterized LOC106581596	NC_027319.1:85032129-85034980	GREENAS	YELLOWAS	94.4418	45.5728	-1.05125	0.0011	0.0212218
XLOC_015573	LOC106608112	serpina1	ARVCF, delta catenin family member	NC_027323.1:11512424-11676279	REDAS	GREENAS	0.517982	0.250112	-1.05033	5e-05	0.00167621
XLOC_011091	LOC106602564	fgg	lysyl oxidase homolog 4-like	NC_027301.1:62226879-62269987	GREENAS	YELLOWAS	2.79602	1.35121	-1.04913	0.0016	0.0282586
XLOC_044025	LOC100136922	alb1	rabphilin-3A-like	NC_027319.1:25787912-25828816	BLUEAS	YELLOWAS	3.29807	1.60191	-1.04183	0.0011	0.0212218
XLOC_012290	LOC106604501	drosha	sphingomyelin phosphodiesterase acid like 3A	NC_027305.1:56770023-56785674	REDAS	YELLOWAS	9.67667	4.70264	-1.04104	0.0026	0.0408177
XLOC_044532	LOC106578170	fgb	cadherin EGF LAG seven-pass G-type receptor 1-like	NC_027309.1:67922414-68016837	REDAS	GREENAS	2.15295	1.04854	-1.03793	0.0026	0.0408177
XLOC_043586	LOC106578169	fga	ferritin, middle subunit-like	NC_027311.1:5834615-5837287	REDAS	BLUEAS	767.975	374.775	-1.03504	0.00285	0.0437127
XLOC_054617	LOC106586883	hpx	uncharacterized LOC106583450	NC_027301.1:31095706-31104591	GREENAS	YELLOWAS	340.861	166.685	-1.03206	0.0016	0.0282586
XLOC_014210	LOC106605686	apoc2	telomerase reverse transcriptase	NC_027313.1:88820611-88837552	REDAS	GREENAS	1.63876	0.804946	-1.02564	0.002	0.0334953
XLOC_023646	LOC106560589	hrg	proteoglycan 4-like	NC_027315.1:25814928-25823689	GREENAS	YELLOWAS	101.748	49.9806	-1.02556	0.0012	0.0227019
XLOC_054617	LOC106586883	hpx	intermediate filament family orphan 2-like	NC_027321.1:23772783-23858422	GREENAS	YELLOWAS	4.87614	2.39646	-1.02484	0.0006	0.0132029
XLOC_002996	LOC106561522	ambp	neurofilament heavy polypeptide-like	NC_027324.1:26369307-26373317	REDAS	BLUEAS	11.5598	5.68312	-1.02436	0.0015	0.026916
XLOC_036405	LOC106571178	apob	cysteine-rich protein 1	NC_027300.1:39648346-39659389	REDAS	GREENAS	627.003	308.361	-1.02385	0.00275	0.0425693
XLOC_044532	LOC106578170	fgb	collagen alpha-1(VI) chain-like	NC_027301.1:5521474-5532864	REDAS	YELLOWAS	0.389669	0.191853	-1.02224	0.0012	0.0227019
XLOC_041932	catm	ctsm	intermediate filament family orphan 2-like	NC_027321.1:23772783-23858422	BLUEAS	YELLOWAS	4.86173	2.39646	-1.02057	0.0003	0.00757889
XLOC_046906	LOC100136573	apoa1	lysyl oxidase homolog 4-like	NC_027301.1:61778042-61790687	GREENAS	YELLOWAS	5.01788	2.47933	-1.01713	0.001	0.0197087
XLOC_023645	LOC106560588	hrg	formin homology 2 domain containing 3	NC_027324.1:37276862-37374985	REDAS	GREENAS	4.73005	2.33767	-1.01678	0.0006	0.0132029
XLOC_006763	LOC106598792	ahsg	TRPM8 channel-associated factor homolog	NC_027319.1:49318800-49325080	GREENAS	YELLOWAS	10.787	5.33425	-1.01593	0.0008	0.0165674
XLOC_004283	LOC106582922	fabp10a	collagen alpha-1(XI) chain-like	NC_027313.1:48812300-48852291	GREENAS	YELLOWAS	11.4044	5.64211	-1.01529	0.0009	0.0181706
XLOC_015355	LOC106607754	leg1	keratin, type I cytoskeletal 13-like	NC_027301.1:69661250-69673197	GREENAS	YELLOWAS	43.6718	21.6288	-1.01375	0.0016	0.0282586
XLOC_023646	LOC106560589	hrg	ephrin type-A receptor 4-like	NC_027302.1:36661553-36695016	REDAS	GREENAS	3.26389	1.62251	-1.00836	0.00275	0.0425693
XLOC_006763	LOC106598792	ahsg	serine/threonine-protein kinase WNK1-like	NC_027315.1:21542509-21643858	BLUEAS	GREENAS	6.39927	3.18648	-1.00594	0.00315	0.0470926
XLOC_004283	LOC106582922	fabp10a	uncharacterized LOC106581144	NC_027319.1:60620778-60641316	GREENAS	YELLOWAS	3.10439	1.54805	-1.00385	0.00135	0.0248468
XLOC_019441	LOC106609938	#N/A	solute carrier family 39 member 14	NC_027314.1:1667650-1713080	REDAS	GREENAS	6.25046	3.12143	-1.00175	0.00115	0.0219623

## Sheet: T8 All_diet_uniq
Sub table T8. Unique differentially expressed genes after 28 days feeding peroid between all pair wise comparison (T7)
gene_id	gene	gene_symbol	name	locus	sample_1	sample_2	value_1	value_2	log2_fold_change	p_value	q_value		red_genes	blue_genes	green_genes	yellow_genes	gene_id	mean REDAS_Expression	mean BLUEAS_Expression	mean GREENAS_Expression	mean YELLOWAS_Expression
XLOC_000179	LOC106560797	ctsl	cathepsin L1-like	NC_027300.1:10068397-10074292	BLUEAS	GREENAS	6.56882	14.3067	1.12298	0.00035	0.00858457		-	-	green	-	XLOC_000179	6.76588	6.56882	14.3067	7.6292
XLOC_000369	LOC106595751	trim35	zinc-binding protein A33-like	NC_027300.1:26304782-26306666	REDAS	GREENAS	1.11058	3.7823	1.76795	0.0004	0.00954992		-	-	green	-	XLOC_000369	1.11058	1.83429	3.7823	1.60623
XLOC_000526	LOC106602243	#N/A	serum albumin 2	NC_027317.1:33372567-33390421	REDAS	BLUEAS	6.029	0.2144	-4.81354	5e-05	0.00167621		-	-	green	-	XLOC_000526	15.6619	18.3847	30.3234	14.0458
XLOC_000548	crip1	crip1	apolipoprotein B-100-like	NC_027314.1:23329296-23345082	REDAS	BLUEAS	0.54032	0.00721826	-6.22602	0.00215	0.0353845		red	-	-	-	XLOC_000548	627.003	467.392	308.361	569.026
XLOC_000846	LOC106608805	#N/A	uncharacterized LOC106563635	NC_027310.1:78395868-78404171	GREENAS	YELLOWAS	4.1213	1.67597	-1.29811	0.0027	0.0419911		red	-	-	-	XLOC_000846	1.25045	0.182407	0.273522	0.460208
XLOC_000909	LOC106609358	csdc2	growth/differentiation factor 6-A-like	NC_027301.1:33295597-33302981	REDAS	GREENAS	1.73597	0.46051	-1.91444	0.001	0.0197087		-	-	green	-	XLOC_000909	1.26264	1.08968	2.19682	0.741076
XLOC_001006	LOC106611194	mvp	major vault protein-like	NC_027300.1:87748649-87912657	GREENAS	YELLOWAS	0.427498	3.28044	2.9399	5e-05	0.00167621		-	-	-	yellow	XLOC_001006	0.531092	0.98454	0.427498	3.28044
XLOC_001059	LOC106612585	#N/A	uncharacterized LOC106612585	NC_027300.1:92844611-92851853	REDAS	GREENAS	3.32359	15.1936	2.19265	0.0002	0.00544271		-	-	green	-	XLOC_001059	3.32359	8.83572	15.1936	7.87007
XLOC_001067	LOC106612469	ddx21	uncharacterized LOC106599076	NC_027302.1:14589138-14696871	BLUEAS	YELLOWAS	210.831	20.9765	-3.32924	5e-05	0.00167621		-	-	green	-	XLOC_001067	40.0945	41.1647	68.7001	29.7248
XLOC_001126	alb1	alb	adipocyte enhancer-binding protein 1-like	NC_027323.1:2297351-2305847	GREENAS	YELLOWAS	5.57973	2.64325	-1.07788	0.003	0.0454174		red	-	-	-	XLOC_001126	7.80113	0.180212	0.128558	0.0809764
XLOC_001332	LOC106563402	#N/A	uncharacterized LOC106563402	NC_027300.1:117075435-117080659	REDAS	YELLOWAS	5.131	20.4298	1.99336	5e-05	0.00167621		-	-	-	yellow	XLOC_001332	5.131	6.60211	8.22729	20.4298
XLOC_001420	LOC106564853	epx	eosinophil peroxidase-like	NC_027300.1:121580751-121586403	REDAS	GREENAS	0.409301	2.51135	2.61723	5e-05	0.00167621		-	-	green	-	XLOC_001420	0.409301	1.19932	2.51135	0.841027
XLOC_001439	LOC106565855	ccl19	C-C motif chemokine 19-like	NC_027300.1:122209794-122211056	REDAS	GREENAS	30.3906	65.8043	1.11456	0.0002	0.00544271		-	-	green	-	XLOC_001439	30.3906	49.3361	65.8043	39.816
XLOC_001723	LOC106570374	#N/A	uncharacterized LOC106577517	NC_027301.1:12357757-12360758	REDAS	BLUEAS	29.4193	2.67033	-3.46167	5e-05	0.00167621		-	blue	-	-	XLOC_001723	5.58914	7.79602	3.411	6.29849
XLOC_001766	LOC106571543	hmgcs1	hydroxymethylglutaryl-CoA synthase, cytoplasmic-like	NC_027300.1:150012591-150027489	GREENAS	YELLOWAS	4.27267	9.30652	1.1231	0.0002	0.00544271		-	-	-	yellow	XLOC_001766	7.27548	6.68635	4.27267	9.30652
XLOC_001902	arg2	arg2	arginase 2	NC_027300.1:3292530-3304699	REDAS	YELLOWAS	6.90915	16.0077	1.21218	5e-05	0.00167621		-	-	-	yellow	XLOC_001902	6.90915	7.81143	10.6876	16.0077
XLOC_002088	lck	lck	lymphocyte-specific protein tyrosine kinase	NC_027300.1:20326642-20341938	REDAS	GREENAS	2.186	5.184	1.24577	0.0033	0.0487419		-	-	green	-	XLOC_002088	2.186	2.73132	5.184	2.6281
XLOC_002201	LOC106599566	lbh	protein LBH-like	NC_027300.1:28286405-28316583	GREENAS	YELLOWAS	10.0456	36.8508	1.87513	5e-05	0.00167621		-	-	-	yellow	XLOC_002201	26.9259	21.1659	10.0456	36.8508
XLOC_002320	LOC106602440	clmn	transferrin	NC_027302.1:17218634-17226358	REDAS	GREENAS	18.7817	0.354661	-5.72674	5e-05	0.00167621		red	-	-	-	XLOC_002320	6.76123	3.71158	2.68539	3.23584
XLOC_002388	LOC106602899	babam2	BRCA1-A complex subunit BRE-like	NC_027300.1:45067351-45254752	GREENAS	YELLOWAS	1.22135	5.24729	2.10309	5e-05	0.00167621		-	-	-	yellow	XLOC_002388	2.01589	3.02294	1.22135	5.24729
XLOC_002568	LOC106607745	ank3	ankyrin-3-like	NC_027300.1:65968825-66186572	BLUEAS	YELLOWAS	0.355836	1.06409	1.58034	5e-05	0.00167621		-	-	-	yellow	XLOC_002568	0.568047	0.355836	0.532896	1.06409
XLOC_002608	LOC106608578	ifit5	interferon-induced protein with tetratricopeptide repeats 5-like	NC_027300.1:71587434-71629585	BLUEAS	GREENAS	0.283888	1.29579	2.19043	0.00015	0.00429515		-	-	green	-	XLOC_002608	0.288761	0.283888	1.29579	0.271647
XLOC_002681	LOC106610323	na	proteoglycan 4-like	NC_027328.1:26943986-26950636	REDAS	GREENAS	48.6525	11.2606	-2.11124	5e-05	0.00167621		red	-	-	-	XLOC_002681	0.705932	0.599128	0.399418	0.213997
XLOC_002690	LOC106610207	kif19	kinesin-like protein KIF19	NC_027300.1:77685404-77779553	REDAS	GREENAS	0.149033	1.03396	2.79447	5e-05	0.00167621		-	-	green	-	XLOC_002690	0.149033	0.469872	1.03396	0.237213
XLOC_002771	LOC106613146	tmem150a	transmembrane protein 150A-like	NC_027300.1:89341566-89364564	REDAS	GREENAS	2.07854	4.5491	1.13001	0.00105	0.0204706		-	-	green	-	XLOC_002771	2.07854	2.79753	4.5491	3.50868
XLOC_002996	LOC106561522	ambp	neurofilament heavy polypeptide-like	NC_027324.1:26369307-26373317	REDAS	BLUEAS	11.5598	5.68312	-1.02436	0.0015	0.026916		red	-	-	-	XLOC_002996	4.80426	0.0648863	0.0598364	0.0663578
XLOC_003015	k1c18	krt18	Keratin, type I cytoskeletal 18	NC_027300.1:111179836-111194860	BLUEAS	GREENAS	0.417922	1.25468	1.58602	0.0032	0.0476422		-	-	green	-	XLOC_003015	0.408942	0.417922	1.25468	0.866172
XLOC_003124	LOC106563492	dusp4	dual specificity protein phosphatase 4-like	NC_027300.1:117352054-117358600	BLUEAS	YELLOWAS	0.930636	2.17993	1.22799	0.00305	0.0459806		-	-	-	yellow	XLOC_003124	1.42212	0.930636	1.0546	2.17993
XLOC_003130	LOC106563568	fgf10	amine sulfotransferase-like	NC_027301.1:58607518-58614395	GREENAS	YELLOWAS	3.99747	1.38092	-1.53346	0.00255	0.0402473		red	-	-	-	XLOC_003130	0.683331	0.576819	0.171631	0.55071
XLOC_003149	LOC106563802	lifr	leukemia inhibitory factor receptor-like	NC_027300.1:118407949-118417300	GREENAS	YELLOWAS	1.95855	5.59999	1.51564	5e-05	0.00167621		-	-	-	yellow	XLOC_003149	4.8607	3.50995	1.95855	5.59999
XLOC_003400	LOC100534606	scarb1	SCARB1-like protein 2	NC_027300.1:137895190-137949851	REDAS	GREENAS	1.91659	5.39226	1.49235	5e-05	0.00167621		-	-	green	-	XLOC_003400	1.91659	2.67512	5.39226	4.13601
XLOC_003766	LOC106573887	hsa2	hyaluronan synthase 2 pseudogene	NC_027301.1:3415407-3423912	GREENAS	YELLOWAS	1.62192	8.1044	2.321	0.0005	0.0114231		-	-	-	yellow	XLOC_003766	2.1797	3.4434	1.62192	8.1044
XLOC_003818	LOC106574784	aste1	protein asteroid homolog 1-like	NC_027301.1:6265888-6272245	REDAS	GREENAS	2.72263	5.93302	1.12377	0.00045	0.0105017		-	-	green	-	XLOC_003818	2.72263	3.33476	5.93302	3.63579
XLOC_003880	LOC106575942	gapdh	glyceraldehyde-3-phosphate dehydrogenase	NC_027301.1:8975586-8980700	BLUEAS	GREENAS	0.304617	2.57671	3.08046	5e-05	0.00167621		-	-	green	-	XLOC_003880	1.07482	0.304617	2.57671	0.380684
XLOC_003977	LOC106577511	apoc1	apolipoprotein C-I-like	NC_027301.1:12345370-12352443	BLUEAS	GREENAS	24.5399	51.6628	1.074	0.002	0.0334953		red	-	-	-	XLOC_003977	118.062	24.5399	51.6628	45.8151
XLOC_003978	LOC106577517	#N/A	chondroitin sulfate synthase 1-like	NC_027325.1:38532674-38545286	BLUEAS	GREENAS	1.87546	0.791954	-1.24375	0.0019	0.032209		red	-	-	-	XLOC_003978	29.4193	2.67033	3.51912	3.5974
XLOC_003987	LOC106578046	kcnn3	intermediate conductance calcium-activated potassium channel protein 4-like	NC_027301.1:12981856-13030535	GREENAS	YELLOWAS	0.0653417	0.472603	2.85455	5e-05	0.00167621		-	-	-	yellow	XLOC_003987	0.128682	0.156525	0.0653417	0.472603
XLOC_004056	LOC106578696	ceacam20	carcinoembryonic antigen-related cell adhesion molecule 20-like	NC_027301.1:15462560-15466508	GREENAS	YELLOWAS	2.37504	10.7492	2.1782	0.0001	0.00306497		-	-	-	yellow	XLOC_004056	3.61687	2.47235	2.37504	10.7492
XLOC_004060	LOC106578657	pafah1b3	mucin-5AC-like	NC_027308.1:75441860-75501811	REDAS	GREENAS	0.969624	0.21964	-2.14228	0.00175	0.0302518		-	-	green	-	XLOC_004060	1.59559	1.63249	4.5088	1.6604
XLOC_004197	rhbg	rhag	Rhesus blood group, B glycoprotein	NC_027301.1:23967076-23978545	REDAS	GREENAS	1.35674	4.1273	1.60506	0.0001	0.00306497		-	-	green	-	XLOC_004197	1.35674	2.74608	4.1273	1.47474
XLOC_004283	LOC106582922	fabp10a	collagen alpha-1(XI) chain-like	NC_027313.1:48812300-48852291	GREENAS	YELLOWAS	11.4044	5.64211	-1.01529	0.0009	0.0181706		red	-	-	-	XLOC_004283	42.155	0.446223	0.252687	0.243895
XLOC_004319	LOC100136446	clec4e	C type lectin receptor A	NC_027301.1:31018105-31022105	BLUEAS	YELLOWAS	9.20795	22.2802	1.27481	5e-05	0.00167621		-	-	-	yellow	XLOC_004319	11.7473	9.20795	12.7969	22.2802
XLOC_004352	LOC106583962	#N/A	signal-induced proliferation-associated 1-like protein 1	NC_027314.1:18236812-18360868	REDAS	BLUEAS	0.756458	0.356182	-1.08665	0.00315	0.0470926		-	blue	-	-	XLOC_004352	0.179471	0.600189	0.0167928	0.385275
XLOC_004441	LOC106586139	c3	protein FEV	NC_027320.1:13024244-13029786	GREENAS	YELLOWAS	11.8435	5.12987	-1.2071	5e-05	0.00167621		red	-	-	-	XLOC_004441	0.58719	0.0477625	0.055635	0.036896
XLOC_004471	LOC106585643	apoh	C-X-C motif chemokine 14-like	NC_027304.1:40539421-40576604	REDAS	YELLOWAS	20.0496	9.26823	-1.11321	0.0007	0.0149087		red	-	-	-	XLOC_004471	2.66766	0.165341	0.104235	0.122689
XLOC_004553	LOC106587400	lyg2	lysozyme G-like	NC_027301.1:47088182-47094020	BLUEAS	GREENAS	8.94016	19.5264	1.12705	0.00025	0.00653846		-	-	green	-	XLOC_004553	9.22369	8.94016	19.5264	10.115
XLOC_004556	LOC106588483	#N/A	uncharacterized LOC106588483	NC_027301.1:47174464-47271239	REDAS	YELLOWAS	4.79092	84.2306	4.13597	0.0016	0.0282586		-	-	-	yellow	XLOC_004556	4.79092	7.50631	9.7582	84.2306
XLOC_004627	LOC106589049	ccw14	covalently-linked cell wall protein 14-like	NC_027301.1:52963349-52966464	BLUEAS	GREENAS	0.899508	4.41805	2.2962	5e-05	0.00167621		-	-	green	-	XLOC_004627	1.27696	0.899508	4.41805	2.01586
XLOC_004696	LOC106590062	#N/A	sphingosine 1-phosphate receptor 1-like	NC_027301.1:55830464-55845835	GREENAS	YELLOWAS	3.54303	9.0333	1.35027	5e-05	0.00167621		-	-	-	yellow	XLOC_004696	7.6596	6.08901	3.54303	9.0333
XLOC_004782	LOC106591430	eaf	ell-associated factor Eaf-like	NC_027301.1:60634255-60663673	BLUEAS	YELLOWAS	0.386207	0.890213	1.20478	0.00285	0.0437127		-	-	-	yellow	XLOC_004782	0.46399	0.386207	0.35174	0.890213
XLOC_004808	LOC106591630	loxl4	apolipoprotein A-I	NC_027319.1:49149150-49151678	REDAS	YELLOWAS	23.1602	0.259623	-6.47909	0.0003	0.00757889		-	-	green	-	XLOC_004808	2.92115	2.85178	5.01788	2.47933
XLOC_004823	LOC106591784	loxl4	fibrinogen gamma chain-like	NC_027303.1:16886375-16892252	REDAS	GREENAS	5.86599	0.0927825	-5.98238	0.00025	0.00653846		-	-	green	-	XLOC_004823	1.81441	1.65177	2.79602	1.35121
XLOC_004853	LOC106592293	hian7	GTPase IMAP family member 7-like	NC_027301.1:63121098-63125408	REDAS	GREENAS	0.416116	1.49388	1.84401	0.00115	0.0219623		-	-	green	-	XLOC_004853	0.416116	0.411062	1.49388	0.484124
XLOC_004857	LOC106592432	ppap2b	lipid phosphate phosphohydrolase 3-like	NC_027301.1:63361386-63376661	GREENAS	YELLOWAS	1.53608	3.39414	1.14379	0.00175	0.0302518		-	-	-	yellow	XLOC_004857	2.08195	1.98621	1.53608	3.39414
XLOC_004904	LOC106593274	dnm2	protein-glutamine gamma-glutamyltransferase 2-like	NW_012368642.1:246-1445	REDAS	BLUEAS	33.0175	1.30997	-4.65562	5e-05	0.00167621		red	-	-	-	XLOC_004904	5.51624	4.50633	2.54977	3.02552
XLOC_004908	LOC101448046	cfd	serine protease-like protein	NC_027301.1:66400231-66532278	REDAS	GREENAS	27.8181	58.5685	1.0741	0.0013	0.0241386		-	-	green	-	XLOC_004908	27.8181	34.2134	58.5685	26.9023
XLOC_005146	LOC106573570	#N/A	unc-5 netrin receptor B	NC_027318.1:37305452-37463098	REDAS	GREENAS	1.68148	0.521571	-1.6888	0.00025	0.00653846		red	-	-	-	XLOC_005146	0.860296	0.518514	0.26698	0.814421
XLOC_005202	LOC106574162	nkd2l	protein naked cuticle homolog 2-like	NC_027301.1:4876426-4880172	REDAS	GREENAS	2.19876	5.60139	1.34909	0.001	0.0197087		-	-	green	-	XLOC_005202	2.19876	4.67334	5.60139	4.33123
XLOC_005219	LOC106574309	slc50a1	sugar transporter SWEET1-like	NC_027301.1:5433402-5476085	GREENAS	YELLOWAS	0.974054	2.47324	1.34433	0.00035	0.00858457		-	blue	-	-	XLOC_005219	2.32306	3.20107	0.974054	2.47324
XLOC_005223	LOC106574332	col6a1	fibrinogen beta chain-like	NC_027317.1:68966671-68974729	REDAS	GREENAS	8.82383	0.113148	-6.28512	5e-05	0.00167621		-	-	green	-	XLOC_005223	0.389669	0.296225	0.381048	0.191853
XLOC_005253	LOC106574877	s100a5	protein S100-A5-like	NC_027301.1:6568714-6572139	GREENAS	YELLOWAS	231.938	509.476	1.13527	0.0012	0.0227019		-	-	-	yellow	XLOC_005253	307.908	292.53	231.938	509.476
XLOC_005279	LOC106575162	#N/A	protein S100-A1-like	NC_027301.1:7439491-7443695	REDAS	GREENAS	1.01541	3.94036	1.95626	0.00115	0.0219623		-	-	green	-	XLOC_005279	1.01541	3.16416	3.94036	1.31217
XLOC_005361	gapdh	gapdh	glyceraldehyde-3-phosphate dehydrogenase	NC_027301.1:10344607-10349721	BLUEAS	GREENAS	0.466501	3.27396	2.81109	5e-05	0.00167621		-	-	green	-	XLOC_005361	2.23871	0.466501	3.27396	0.545378
XLOC_005602	LOC106581121	eh28_00052	inter-alpha-trypsin inhibitor heavy chain H3-like	NC_027321.1:17550701-17562149	REDAS	BLUEAS	1.6845	0.641436	-1.39294	0.00295	0.0448558		red	-	-	-	XLOC_005602	0.444648	0.0560799	0.0857351	0.0625251
XLOC_005739	LOC106583450	#N/A	uncharacterized LOC106583450	NC_027301.1:31095706-31104591	REDAS	GREENAS	158.591	340.861	1.10387	0.00095	0.0189427		-	-	green	-	XLOC_005739	158.591	170.464	340.861	166.685
XLOC_005759	LOC106583774	#N/A	cold shock domain-containing protein C2-like	NC_027300.1:74307464-74312833	GREENAS	YELLOWAS	2.19682	0.741076	-1.56772	0.00305	0.0459806		red	-	-	-	XLOC_005759	1.73597	0.894876	0.46051	0.962366
XLOC_005765	LOC106583947	prss35	inactive serine protease 35-like	NC_027301.1:33786248-33869930	REDAS	GREENAS	7.09146	14.6125	1.04305	0.00055	0.0123272		-	-	green	-	XLOC_005765	7.09146	7.69069	14.6125	7.95304
XLOC_005787	LOC106584327	stmn3	rhophilin-1-like	NC_027322.1:11788175-11850704	BLUEAS	GREENAS	1.11023	0.338179	-1.715	0.0003	0.00757889		-	-	green	-	XLOC_005787	0.73994	1.073	1.89606	0.59206
XLOC_005900	cq067	#N/A	vacuolar protein sorting-associated protein 8 homolog	NW_012356068.1:3379-7744	REDAS	GREENAS	3.8401	1.25252	-1.61632	0.00305	0.0459806		red	-	-	-	XLOC_005900	1.24188	0.356812	0.273965	0.414668
XLOC_005935	k1c20	krt20	Keratin, type I cytoskeletal 20	NC_027301.1:46439614-46451130	REDAS	YELLOWAS	6.59099	14.5238	1.13985	0.0013	0.0241386		-	-	green	-	XLOC_005935	6.59099	10.6878	15.31	14.5238
XLOC_005953	LOC106588495	#N/A	uncharacterized LOC106588495	NC_027301.1:47174464-47271239	REDAS	YELLOWAS	13.8016	193.415	3.8088	5e-05	0.00167621		-	-	-	yellow	XLOC_005953	13.8016	20.0603	24.1776	193.415
XLOC_006108	LOC106590170	dusp5	dual specificity protein phosphatase 5-like	NC_027301.1:56415582-56442883	GREENAS	YELLOWAS	5.62216	13.6215	1.27669	0.00075	0.0157375		-	-	-	yellow	XLOC_006108	6.25328	5.8791	5.62216	13.6215
XLOC_006139	LOC106590817	sult3a1	amine sulfotransferase-like	NC_027301.1:58607518-58614395	REDAS	GREENAS	1.08415	3.99747	1.88252	0.00085	0.0173726		-	-	green	-	XLOC_006139	1.08415	1.97231	3.99747	1.38092
XLOC_006249	trnag-gcc	na	apolipoprotein C-I-like	NC_027301.1:12345370-12352443	REDAS	BLUEAS	118.062	24.5399	-2.26635	5e-05	0.00167621		-	-	green	-	XLOC_006249	0.792387	1.24175	2.6278	0.983544
XLOC_006288	LOC106592810	#N/A	N-acetyllactosaminide beta-1,3-N-acetylglucosaminyltransferase 4-like	NC_027316.1:3755341-3769492	GREENAS	YELLOWAS	1.459	0.565964	-1.3662	0.0002	0.00544271		red	-	-	-	XLOC_006288	1.06741	0.127954	0.265644	0.199151
XLOC_006400	LOC106594684	#N/A	protein LEG1 homolog	NC_027305.1:55536647-55540662	REDAS	GREENAS	9.47171	0.0990232	-6.57971	0.00245	0.039053		-	-	green	-	XLOC_006400	24.2558	30.6534	43.6718	21.6288
XLOC_006749	LOC106598526	rgs21	regulator of G-protein signaling 21-like	NC_027302.1:10147625-10149967	BLUEAS	GREENAS	15.9223	33.4391	1.07049	0.00035	0.00858457		-	-	green	-	XLOC_006749	21.291	15.9223	33.4391	17.7179
XLOC_006763	LOC106598792	ahsg	TRPM8 channel-associated factor homolog	NC_027319.1:49318800-49325080	GREENAS	YELLOWAS	10.787	5.33425	-1.01593	0.0008	0.0165674		red	-	-	-	XLOC_006763	10.2278	0.110279	0.0615167	0.0702993
XLOC_006849	LOC106599076	slc9a3r2	uncharacterized LOC106599076	NC_027302.1:14589138-14696871	REDAS	GREENAS	91.7863	366.923	1.99913	0.0005	0.0114231		-	-	green	-	XLOC_006849	91.7863	210.831	366.923	20.9765
XLOC_006857	LOC106599098	#N/A	prostaglandin G/H synthase 2-like	NC_027302.1:14957763-14964323	GREENAS	YELLOWAS	1.27176	3.94005	1.63138	0.0014	0.0255409		red	-	-	-	XLOC_006857	3.75701	2.14217	1.27176	3.94005
XLOC_006886	trf	tf2	protein LBH-like	NC_027300.1:28286405-28316583	BLUEAS	GREENAS	21.1659	10.0456	-1.07518	0.0008	0.0165674		red	-	-	-	XLOC_006886	18.7817	0.404203	0.354661	0.316295
XLOC_006973	LOC106599337	dlgap1	disks large-associated protein 1-like	NC_027302.1:24430347-24594736	GREENAS	YELLOWAS	0.366334	0.957072	1.38547	0.00215	0.0353845		red	-	-	-	XLOC_006973	1.41526	0.990344	0.366334	0.957072
XLOC_007026	LOC106599719	dsp	desmoplakin-like	NC_027302.1:28670477-28695810	GREENAS	YELLOWAS	7.23885	14.4969	1.00192	0.0016	0.0282586		-	-	-	yellow	XLOC_007026	11.8939	9.10174	7.23885	14.4969
XLOC_007081	angl1	angptl1	Angiopoietin-related protein 1	NC_027302.1:34339868-34377777	REDAS	GREENAS	5.85604	12.6629	1.1126	0.001	0.0197087		-	-	green	-	XLOC_007081	5.85604	5.94564	12.6629	6.97842
XLOC_007129	LOC106600142	ccl20	C-C motif chemokine 20-like	NC_027302.1:36709367-36711349	BLUEAS	GREENAS	15.2466	34.4372	1.17548	5e-05	0.00167621		-	-	green	-	XLOC_007129	19.6541	15.2466	34.4372	11.8105
XLOC_007163	LOC106600482	#N/A	uncharacterized LOC106600482	NC_027302.1:39461604-39462589	REDAS	GREENAS	3.0871	10.2854	1.73628	0.00185	0.0315505		-	-	green	-	XLOC_007163	3.0871	5.73648	10.2854	4.55921
XLOC_007342	LOC106600764	fth1	plasminogen-like	NC_027305.1:58239893-58252103	REDAS	GREENAS	1.1166	0.0753919	-3.88855	0.00035	0.00858457		red	-	-	-	XLOC_007342	354.042	157.706	100.434	195.857
XLOC_007356	LOC106600948	syt2	synaptotagmin-2-like	NC_027302.1:52657937-52671218	REDAS	GREENAS	0.244304	0.820514	1.74785	0.00295	0.0448558		-	-	green	-	XLOC_007356	0.244304	0.377405	0.820514	0.309995
XLOC_007436	LOC106600816	krt13	keratin, type I cytoskeletal 13-like	NC_027302.1:57975299-57977848	REDAS	YELLOWAS	206.205	600.029	1.54096	0.0002	0.00544271		-	-	-	yellow	XLOC_007436	206.205	305.202	381.465	600.029
XLOC_007440	LOC106600810	prf1	perforin-1-like	NC_027302.1:58086112-58090421	REDAS	GREENAS	0.0336582	0.418606	3.63656	5e-05	0.00167621		-	-	green	-	XLOC_007440	0.0336582	0.139747	0.418606	0.206337
XLOC_007639	mip2a	cxcl2	Macrophage inflammatory protein 2-alpha	NC_027302.1:69064921-69066781	REDAS	GREENAS	0.74097	3.56753	2.26744	0.00015	0.00429515		-	-	green	-	XLOC_007639	0.74097	2.12628	3.56753	3.36964
XLOC_007644	LOC106601383	usp43	palladin-like	NC_027309.1:30259341-30379147	REDAS	GREENAS	8.60377	3.34069	-1.36482	5e-05	0.00167621		-	blue	-	-	XLOC_007644	0.348579	0.929012	0.165753	0.0697482
XLOC_007794	LOC106601678	ig	Ig mu chain C region membrane-bound form-like	NC_027302.1:77635063-77654415	GREENAS	YELLOWAS	2.95108	9.8006	1.73163	0.0001	0.00306497		-	blue	-	-	XLOC_007794	16.4161	16.6892	2.95108	9.8006
XLOC_007924	LOC106601890	adcy9	adenylate cyclase type 9-like	NC_027302.1:85067933-85100346	GREENAS	YELLOWAS	0.145971	0.504258	1.78848	5e-05	0.00167621		-	-	-	yellow	XLOC_007924	0.320186	0.40511	0.145971	0.504258
XLOC_008370	tnn	tnn	inter-alpha-trypsin inhibitor heavy chain H3-like	NC_027321.1:42354802-42395241	REDAS	BLUEAS	1.14722	0.0773179	-3.8912	0.002	0.0334953		red	-	-	-	XLOC_008370	1.90418	1.73165	0.852192	1.04445
XLOC_008378	klf4	klf2	uncharacterized LOC106564213	NC_027311.1:6270652-6279414	REDAS	GREENAS	0.865708	0.15479	-2.48357	0.0007	0.0149087		-	-	green	-	XLOC_008378	2.25634	1.94138	2.06175	0.875603
XLOC_008394	LOC106599341	hel-s-11	carbonic anhydrase-like	NC_027302.1:24417017-24426549	GREENAS	YELLOWAS	20.1735	57.0337	1.49935	0.0004	0.00954992		-	-	-	yellow	XLOC_008394	43.2189	29.5346	20.1735	57.0337
XLOC_008441	LOC106599713	tubb2a	zymogen granule membrane protein 16-like	NW_012348385.1:9324-12436	BLUEAS	GREENAS	22.7804	4.30221	-2.40465	5e-05	0.00167621		red	-	-	-	XLOC_008441	3.1948	1.23641	1.3998	2.3056
XLOC_008477	LOC100136453	camp	cathelicidin	NC_027302.1:31588660-31590151	BLUEAS	YELLOWAS	97.4014	318.687	1.71013	5e-05	0.00167621		-	-	-	yellow	XLOC_008477	125.71	97.4014	183.109	318.687
XLOC_008563	LOC106600145	epha4	histidine-rich glycoprotein-like	NC_027309.1:48629067-48633188	REDAS	BLUEAS	6.10864	0.0615534	-6.63287	0.0003	0.00757889		red	-	-	-	XLOC_008563	3.26389	2.43115	1.62251	2.69822
XLOC_008564	LOC106600129	cabp1	nuclear factor 7, ovary-like	NC_027303.1:27163022-27178885	REDAS	YELLOWAS	3.12175	0.676532	-2.20613	5e-05	0.00167621		-	-	green	-	XLOC_008564	5.75129	5.50144	9.84966	3.65304
XLOC_008565	LOC106600447	ccl4	C-C motif chemokine 4-like	NC_027302.1:36716584-36718042	REDAS	GREENAS	2.49528	6.88323	1.46388	0.00125	0.0234317		-	-	green	-	XLOC_008565	2.49528	3.71238	6.88323	5.22528
XLOC_008784	LOC106600939	#N/A	uncharacterized LOC106600939	NC_027302.1:52854063-52871582	REDAS	GREENAS	14.021	33.8591	1.27195	0.00085	0.0173726		-	-	green	-	XLOC_008784	14.021	14.2921	33.8591	19.1619
XLOC_009012	mgp	mgp	matrix Gla protein	NC_027302.1:64664880-64671676	REDAS	GREENAS	10.1125	22.6563	1.16377	0.0006	0.0132029		-	-	green	-	XLOC_009012	10.1125	10.9711	22.6563	11.4104
XLOC_009136	LOC106601402	cygb2	hibernation-specific plasma protein HP-55-like	NC_027319.1:14620143-14624540	REDAS	YELLOWAS	1.552	0.270991	-2.51782	5e-05	0.00167621		-	-	green	-	XLOC_009136	2.35168	2.86733	4.93162	1.12066
XLOC_009299	LOC106601696	tob1	uncharacterized LOC106581682	NC_027320.1:7076836-7264937	REDAS	YELLOWAS	1.08526	0.279988	-1.9546	0.0019	0.032209		-	-	green	-	XLOC_009299	1.04509	1.62103	2.74471	0.941391
XLOC_009387	LOC106601815	rps2	40S ribosomal protein S2	NC_027302.1:82146214-82148877	REDAS	GREENAS	4.90592	44.999	3.1973	5e-05	0.00167621		-	-	green	-	XLOC_009387	4.90592	12.9115	44.999	8.93979
XLOC_009459	fcl	#N/A	GDP-L-fucose synthetase	NC_027302.1:86289961-86298658	BLUEAS	GREENAS	3.54061	23.9546	2.75823	0.0007	0.0149087		-	-	green	-	XLOC_009459	7.1023	3.54061	23.9546	6.75819
XLOC_009460	timp2	timp2	Metalloproteinase inhibitor 2	NC_027302.1:86312326-86315856	BLUEAS	YELLOWAS	12.2762	31.7841	1.37244	5e-05	0.00167621		-	-	-	yellow	XLOC_009460	16.2974	12.2762	15.184	31.7841
XLOC_009468	LOC106601929	rnf213	E3 ubiquitin-protein ligase RNF213-like	NC_027302.1:86567295-86606932	REDAS	GREENAS	0.372468	0.939692	1.33507	0.00305	0.0459806		-	-	green	-	XLOC_009468	0.372468	0.414151	0.939692	0.712621
XLOC_009492	LOC106601958	act3	actin, non-muscle 6.2	NC_027302.1:87651962-87656576	GREENAS	YELLOWAS	1.42638	4.16091	1.54454	0.0026	0.0408177		red	-	-	-	XLOC_009492	8.77816	3.28733	1.42638	4.16091
XLOC_009531	LOC106602018	na	uncharacterized LOC106602018	NC_027302.1:89962845-89966991	REDAS	GREENAS	2.12387	4.72585	1.15388	0.0012	0.0227019		-	-	green	-	XLOC_009531	2.12387	2.13567	4.72585	2.57003
XLOC_009878	LOC106602576	gimap4	GTPase IMAP family member 7-like	NC_027303.1:16298683-16339036	BLUEAS	GREENAS	5.36112	13.9906	1.38385	0.00015	0.00429515		-	-	green	-	XLOC_009878	11.342	5.36112	13.9906	9.25575
XLOC_009884	LOC106602563	lrat	lecithin retinol acyltransferase-like	NC_027303.1:16912464-16914438	REDAS	GREENAS	0.225753	1.01399	2.16722	0.0033	0.0487419		-	-	green	-	XLOC_009884	0.225753	0.309126	1.01399	0.245523
XLOC_010346	LOC106603572	serpinf2	WAP, Kazal, immunoglobulin, Kunitz and NTR domain-containing protein 2-like	NC_027327.1:13053154-13056693	GREENAS	YELLOWAS	16.1808	4.47652	-1.85384	5e-05	0.00167621		red	-	-	-	XLOC_010346	1.11656	0.631313	0.703204	0.372782
XLOC_010396	ubc	#N/A	ubiquitin C	NC_027303.1:51879759-51882295	REDAS	GREENAS	23.1236	49.923	1.11034	0.0001	0.00306497		-	-	green	-	XLOC_010396	23.1236	24.9463	49.923	21.734
XLOC_010431	LOC106603460	#N/A	C-C motif chemokine 19-like	NC_027323.1:40996398-41020158	GREENAS	YELLOWAS	25.6374	10.6823	-1.26302	0.0001	0.00306497		red	-	-	-	XLOC_010431	1.56462	0.214709	0.370241	0.3839
XLOC_010799	LOC106602224	#N/A	uncharacterized LOC106602224	NC_027303.1:2668441-2670463	REDAS	GREENAS	15.0659	46.6409	1.63031	5e-05	0.00167621		-	-	green	-	XLOC_010799	15.0659	26.4376	46.6409	28.9316
XLOC_010865	LOC106602268	aloxe3	hydroperoxide isomerase ALOXE3-like	NC_027303.1:5828305-6013555	BLUEAS	YELLOWAS	1.41381	11.6898	3.04759	5e-05	0.00167621		-	-	-	yellow	XLOC_010865	2.38447	1.41381	4.821	11.6898
XLOC_011026	LOC106602517	#N/A	uncharacterized LOC106602517	NC_027303.1:15033921-15040090	REDAS	GREENAS	0.314969	1.4137	2.1662	5e-05	0.00167621		-	-	green	-	XLOC_011026	0.314969	0.640239	1.4137	0.5716
XLOC_011091	LOC106602564	fgg	neural proliferation, differentiation and control, 1	NC_027310.1:61228043-61267847	GREENAS	YELLOWAS	6.05039	2.91128	-1.05537	0.0015	0.026916		red	-	-	-	XLOC_011091	5.86599	0.0974856	0.0927825	0.0445124
[truncated: 565 more rows]

## Sheet: T9 ClueGO_diet_gene_list
Sub table T9. Diet speicific gene list (DEGs) used for ClueGO analysis
[truncated: 406 more rows]
