# Supplementary material for: Transcriptome Analysis of Atlantic Salmon (Salmo salar) Skin in Response to Sea Lice and Infectious Salmon Anemia Virus Co-Infection Under Different Experimental Functional Diets
Source: Front Immunol. 2022 Jan 3;12:787033. doi: 10.3389/fimmu.2021.787033 (PMC8763012; doi:10.3389/fimmu.2021.787033)
Supplement: Supplementary file 1 [file DataSheet_1.zip › Supplementary Files/Supplementary File 10_single vs pre-infection.xlsx]

## Sheet: Label
Supplemantary Table 10. All DEGS between co-infection infection and single infection among the four diets.
T1 DEGs identified in 0.3%FA diet in between lice+ISA co-infection (REDSLICEISA) and lice (single) infection samples (REDSLICE)
T2 DEGs identified in 0.3%FA+IS diet in between lice+ISA co-infection (GREENSLICEISA) and lice (single) infection samples (GREENSLICE)
T3 DEGs identified in 1.0%FAω6 diet in between clice+ISA co-infection (YELLOWSLICEISA) and lice (single) infection samples (YELLOWSLICE)
T4 DEGs identified in 1.0%FAω3 diet in between lice+ISA co-infection (BLUESLICEISA) and lice (single) infection samples (BLUESLICE)
T5 All_diet_non_uniq : Non unique DEGs in lice+ISA (co) infection vs lice (single) infection samples between all pair wise comparison (T1-T4)
T6 All_diet_uniq : unique DEGs in lice+ISA (co) infection vs lice (single) infection samples between all pair wise comparison (T1-T4)

## Sheet: T1 Red liceISA vs lice
Sub table T1. DEGs identified in 0.3%FA (red) diet in between lice+ISA (co) infection (REDSLICEISA) and lice (single) infection samples (REDSLICE)
gene_id	gene_short_name	gene_symbol	GENENAME	locus	sample_1	sample_2	value_1	value_2	log2_fold_change	test_stat	p_value	q_value
XLOC_038246	myh7b	myh7	myosin heavy chain 7B	NC_027314.1:72825528-72859942	REDSLICE	REDSLICEISA	0.00589684	2.32655	8.62404	0.781316	5e-05	0.00167621
XLOC_008417	myh7	-	myosin, heavy chain 7, cardiac muscle, beta	NC_027302.1:26024334-26063671	REDSLICE	REDSLICEISA	0.21787	32.8597	7.23671	3.89884	5e-05	0.00167621
XLOC_000822	LOC106607666	-	alpha-actinin-2-like	NC_027300.1:65036741-65052524	REDSLICE	REDSLICEISA	0.038407	5.10412	7.05415	4.19616	0.00045	0.0105017
XLOC_018741	LOC106609570	-	troponin I, slow skeletal muscle-like	NC_027306.1:47264109-47269497	REDSLICE	REDSLICEISA	0.3476	35.4517	6.67228	4.13809	5e-05	0.00167621
XLOC_049678	LOC106582714	tnnt2	troponin T, cardiac muscle isoforms-like	NC_027321.1:8281858-8291131	REDSLICE	REDSLICEISA	0.155941	11.4804	6.20203	3.69513	0.0005	0.0114231
XLOC_042966	LOC106577061	actn2	alpha-actinin-2	NC_027317.1:21527043-21554239	REDSLICE	REDSLICEISA	0.0755694	5.32571	6.13903	3.91698	0.0006	0.0132029
XLOC_027713	LOC106563267	myl4	myosin light chain 4 pseudogene	NC_027310.1:67410440-67411497	REDSLICE	REDSLICEISA	1.51848	104.457	6.10414	5.61936	5e-05	0.00167621
XLOC_030458	LOC106565367	myh2	myosin heavy chain, fast skeletal muscle-like	NC_027311.1:50397695-50413238	REDSLICE	REDSLICEISA	0.842598	53.3404	5.98424	4.82038	5e-05	0.00167621
XLOC_028990	mlrv	-	Myosin regulatory light chain 2, ventricular/cardiac muscle isoform	NC_027311.1:51462310-51465580	REDSLICE	REDSLICEISA	2.74884	164.35	5.9018	5.51043	5e-05	0.00167621
XLOC_015199	hsp11	hsp30	Heat shock protein Hsp-16.1/Hsp-16.11	NC_027305.1:41932134-41933090	REDSLICE	REDSLICEISA	0.144379	7.68792	5.73466	3.35642	0.00025	0.00653846
XLOC_007328	atp2a1	atp2a1	ATPase sarcoplasmic/endoplasmic reticulum Ca2+ transporting 1	NC_027302.1:51499046-51564817	REDSLICE	REDSLICEISA	0.559847	28.7812	5.68395	2.9963	0.0011	0.0212218
XLOC_037615	LOC106571104	actbl2	actin, alpha cardiac	NC_027314.1:19507299-19515821	REDSLICE	REDSLICEISA	0.488746	24.7899	5.66452	4.19192	0.00075	0.0157375
XLOC_002243	actc1	actc1	actin, alpha skeletal muscle 2-like	NC_027300.1:30386800-30391573	REDSLICE	REDSLICEISA	0.464957	22.2177	5.57847	4.48226	0.00125	0.0234317
XLOC_018567	LOC106609198	lmod2	leiomodin-2-like	NC_027306.1:36390604-36396519	REDSLICE	REDSLICEISA	0.0429296	1.89033	5.46052	3.29991	5e-05	0.00167621
XLOC_008779	LOC106600945	tnnt1	troponin T, slow skeletal muscle-like	NC_027302.1:52676384-52686407	REDSLICE	REDSLICEISA	2.5616	104.044	5.34401	4.49324	5e-05	0.00167621
XLOC_000211	LOC106566099	rsad2	radical S-adenosyl methionine domain-containing protein 2-like	NC_027300.1:13388916-13395679	REDSLICE	REDSLICEISA	0.526739	21.0013	5.31725	5.05191	5e-05	0.00167621
XLOC_028657	LOC106564892	-	uncharacterized LOC106564892	NC_027311.1:24883261-24915770	REDSLICE	REDSLICEISA	1.9983	73.9297	5.20931	5.38584	5e-05	0.00167621
XLOC_031272	LOC106566836	tnnc1	troponin C, slow skeletal and cardiac muscles-like	NC_027312.1:26334535-26338027	REDSLICE	REDSLICEISA	2.44475	86.2497	5.14076	5.11354	5e-05	0.00167621
XLOC_051210	LOC106583902	-	sarcoplasmic/endoplasmic reticulum calcium ATPase 1-like	NC_027322.1:2366697-2401722	REDSLICE	REDSLICEISA	0.223836	7.87316	5.13643	4.08309	0.00115	0.0219623
XLOC_002608	LOC106608578	ifit5	interferon-induced protein with tetratricopeptide repeats 5-like	NC_027300.1:71587434-71629585	REDSLICE	REDSLICEISA	0.461058	16.0951	5.12553	4.13318	0.0005	0.0114231
XLOC_028985	LOC106565368	-	myosin heavy chain, fast skeletal muscle-like	NC_027311.1:50430851-50445097	REDSLICE	REDSLICEISA	0.01519	0.510176	5.0698	2.79419	0.0007	0.0149087
XLOC_003123	LOC106563467	hspb11	heat shock protein beta-11-like	NC_027300.1:117214525-117215499	REDSLICE	REDSLICEISA	1.36662	45.7381	5.06471	4.37897	5e-05	0.00167621
XLOC_033973	LOC100136504	-	slow myosin light chain 1	NC_027313.1:31774561-31778833	REDSLICE	REDSLICEISA	3.02545	101.174	5.06354	4.71164	0.0005	0.0114231
XLOC_058897	LOC106590700	-	kelch-like protein 40b	NC_027328.1:41565918-41571985	REDSLICE	REDSLICEISA	0.0460972	1.52834	5.05115	2.63351	0.00325	0.0481906
XLOC_058110	LOC106589386	ifit5	interferon-induced protein with tetratricopeptide repeats 5-like	NC_027327.1:6845702-6848880	REDSLICE	REDSLICEISA	11.8702	362.052	4.93079	3.97825	0.0001	0.00306497
XLOC_015650	LOC106608259	-	actin, alpha cardiac	NC_027305.1:79997892-80006644	REDSLICE	REDSLICEISA	0.0950163	2.84734	4.90529	3.12592	0.00035	0.00858457
XLOC_054369	LOC106586456	ttn	titin-like	NC_027324.1:26115250-26297197	REDSLICE	REDSLICEISA	0.0806503	2.36509	4.87407	4.24905	5e-05	0.00167621
XLOC_025741	LOC106561894	-	four and a half LIM domains protein 2-like	NC_027310.1:4450682-4476210	REDSLICE	REDSLICEISA	0.669281	19.45	4.86101	3.48521	0.0021	0.0347681
XLOC_034356	LOC106570029	cgas	cyclic GMP-AMP synthase-like	NC_027313.1:56896332-56903816	REDSLICE	REDSLICEISA	0.195406	5.2947	4.76	4.18829	5e-05	0.00167621
XLOC_021692	LOC106610967	sacs	sacsin-like	NC_027308.1:25210102-25239564	REDSLICE	REDSLICEISA	10.4371	271.769	4.70259	2.62944	5e-05	0.00167621
XLOC_065856	LOC106594244	-	alpha-actinin-2-like	NW_012352230.1:3416-11503	REDSLICE	REDSLICEISA	0.177218	4.55306	4.68324	3.22933	0.00295	0.0448558
XLOC_047481	LOC106580039	-	long-chain-fatty-acid--CoA ligase ACSBG2-like	NC_027319.1:16544123-16563760	REDSLICE	REDSLICEISA	0.0365333	0.936574	4.68011	2.24365	0.00205	0.034129
XLOC_053691	LOC106586209	keap41b	kelch-like protein 41b	NC_027324.1:13927549-13931882	REDSLICE	REDSLICEISA	0.909533	23.2933	4.67864	2.88169	5e-05	0.00167621
XLOC_062150	LOC106591971	des	desmin-like	NW_012347470.1:1541-7965	REDSLICE	REDSLICEISA	1.01681	25.4225	4.64398	4.05804	5e-05	0.00167621
XLOC_008899	LOC106601000	tcap	telethonin-like	NC_027302.1:59647077-59650189	REDSLICE	REDSLICEISA	1.18108	28.9815	4.61695	3.9337	5e-05	0.00167621
XLOC_024319	LOC106561692	flnc	filamin-C-like	NC_027309.1:108905663-108953120	REDSLICE	REDSLICEISA	0.406687	9.97602	4.61647	4.84214	5e-05	0.00167621
XLOC_042776	mypn	mypn	myopalladin	NC_027317.1:5956493-6011058	REDSLICE	REDSLICEISA	0.0402606	0.97306	4.59509	2.60427	0.0003	0.00757889
XLOC_057414	lrrc14b	lrrc14b	leucine rich repeat containing 14B	NC_027326.1:29610200-29613420	REDSLICE	REDSLICEISA	0.124717	3.00185	4.58912	3.06955	5e-05	0.00167621
XLOC_016696	LOC106607641	mthfd1	C-1-tetrahydrofolate synthase, cytoplasmic-like	NC_027305.1:48711950-48767639	REDSLICE	REDSLICEISA	0.0604749	1.44906	4.58264	2.98636	5e-05	0.00167621
XLOC_059709	LOC106590972	-	alpha-actinin-2-like	NW_012343267.1:82811-86120	REDSLICE	REDSLICEISA	0.0671829	1.59607	4.57028	1.31939	0.0004	0.00954992
XLOC_032926	LOC106567403	hspb1	heat shock protein beta-1-like	NC_027312.1:47944328-47953141	REDSLICE	REDSLICEISA	0.362254	8.44274	4.54264	2.92499	5e-05	0.00167621
XLOC_013800	LOC106604954	palld	palladin-like	NC_027304.1:41057705-41088518	REDSLICE	REDSLICEISA	0.219992	5.07949	4.52916	2.30197	5e-05	0.00167621
XLOC_003815	LOC106574776	aste1	protein asteroid homolog 1-like	NC_027301.1:6241830-6243682	REDSLICE	REDSLICEISA	0.786404	17.9205	4.5102	3.83446	0.00235	0.0378435
XLOC_054095	LOC106586915	des	desmin-like	NC_027324.1:49200937-49211410	REDSLICE	REDSLICEISA	0.802478	17.8462	4.47501	3.30411	5e-05	0.00167621
XLOC_058896	LOC106590699	-	protein-cysteine N-palmitoyltransferase HHAT-like protein	NC_027328.1:41489501-41560129	REDSLICE	REDSLICEISA	0.363993	7.74477	4.41124	3.03996	0.00315	0.0470926
XLOC_067654	LOC106595342	-	alpha-actinin-2-like	NW_012355321.1:1532-6386	REDSLICE	REDSLICEISA	0.173832	3.64888	4.39168	2.75668	0.00065	0.0140664
XLOC_004398	LOC106585057	ckm	creatine kinase M-type-like	NC_027301.1:39004599-39022251	REDSLICE	REDSLICEISA	0.0796712	1.65241	4.37437	2.85165	5e-05	0.00167621
XLOC_050137	LOC106583433	ifi44	interferon-induced protein 44-like	NC_027321.1:42880061-43066851	REDSLICE	REDSLICEISA	0.237383	4.86568	4.35735	1.1804	0.00105	0.0204706
XLOC_011800	LOC106603638	usp28	ubiquitin carboxyl-terminal hydrolase 28-like	NC_027303.1:56503582-56537936	REDSLICE	REDSLICEISA	0.136386	2.75572	4.33666	2.66137	0.0024	0.0384512
XLOC_050213	LOC106583653	rnf213	E3 ubiquitin-protein ligase RNF213-like	NC_027321.1:49891066-49951487	REDSLICE	REDSLICEISA	1.96914	39.7188	4.33418	4.65781	5e-05	0.00167621
XLOC_009341	LOC106601757	samd9l	sterile alpha motif domain-containing protein 9-like	NC_027302.1:80147821-80160117	REDSLICE	REDSLICEISA	0.882286	17.7944	4.33403	5.52482	5e-05	0.00167621
XLOC_016363	LOC106606981	ppp1r12b	protein phosphatase 1 regulatory subunit 12B-like	NC_027305.1:28019631-28022471	REDSLICE	REDSLICEISA	0.0411921	0.822429	4.31945	2.26687	0.00175	0.0302518
XLOC_069725	LOC106596437	des	desmin-like	NW_012360142.1:868-5657	REDSLICE	REDSLICEISA	1.0971	21.1506	4.26893	3.67124	5e-05	0.00167621
XLOC_016921	LOC106607987	asb2	ankyrin repeat and SOCS box protein 2-like	NC_027305.1:65825303-65860138	REDSLICE	REDSLICEISA	0.0826808	1.57429	4.25101	1.88774	0.0002	0.00544271
XLOC_043279	LOC106577621	myoz2	myozenin-2-like	NC_027317.1:51017152-51029965	REDSLICE	REDSLICEISA	0.514333	9.74123	4.24333	2.88754	5e-05	0.00167621
XLOC_009727	LOC106602345	frem2	FRAS1-related extracellular matrix protein 2-like	NC_027303.1:8423232-8426377	REDSLICE	REDSLICEISA	0.116875	2.18852	4.22692	3.53724	5e-05	0.00167621
XLOC_056439	LOC106588384	-	uncharacterized LOC106588384	NC_027326.1:10413984-10431527	REDSLICE	REDSLICEISA	0.377552	6.99265	4.21109	3.37456	5e-05	0.00167621
XLOC_032616	hspb7	hspb7	heat shock protein family, alpha-crystallin-related, b7	NC_027312.1:25600560-25604211	REDSLICE	REDSLICEISA	2.92055	53.5322	4.19609	3.94193	5e-05	0.00167621
XLOC_003818	LOC106574784	aste1	protein asteroid homolog 1-like	NC_027301.1:6265888-6272245	REDSLICE	REDSLICEISA	4.49601	80.0213	4.15367	4.74369	5e-05	0.00167621
XLOC_050927	LOC106583479	cac1s	dihydropyridine-sensitive L-type skeletal muscle calcium channel subunit alpha-1-like	NC_027321.1:41101491-41150159	REDSLICE	REDSLICEISA	0.0907754	1.56771	4.11021	2.75392	5e-05	0.00167621
XLOC_018802	LOC106609623	trim47	zinc finger protein RFP-like	NC_027306.1:49674420-49678377	REDSLICE	REDSLICEISA	0.135057	2.32309	4.10441	2.92491	0.00245	0.039053
XLOC_048656	LOC106581984	fhl2	four and a half LIM domains protein 2-like	NC_027320.1:23698983-23727865	REDSLICE	REDSLICEISA	3.13644	53.6765	4.09709	4.19552	5e-05	0.00167621
XLOC_043382	LOC106577849	-	uncharacterized LOC106577849	NC_027317.1:57955767-57964306	REDSLICE	REDSLICEISA	0.075296	1.28747	4.09582	3.03883	5e-05	0.00167621
XLOC_052889	LOC106585878	ccl19	C-C motif chemokine 19-like	NC_027323.1:40996398-41020158	REDSLICE	REDSLICEISA	5.20078	88.8235	4.09414	5.50744	5e-05	0.00167621
XLOC_039782	LOC106573099	actc1	actin, alpha cardiac muscle 1-like	NC_027315.1:5929943-5936451	REDSLICE	REDSLICEISA	0.567231	9.68553	4.09382	2.83565	5e-05	0.00167621
XLOC_063941	LOC106593068	aste1	protein asteroid homolog 1-like	NW_012349353.1:5648-14909	REDSLICE	REDSLICEISA	0.237119	4.04234	4.09151	3.54022	5e-05	0.00167621
XLOC_000666	LOC106604528	bag3	BAG family molecular chaperone regulator 3-like	NC_027300.1:48554182-48560927	REDSLICE	REDSLICEISA	0.0312525	0.531052	4.08681	2.41495	0.0005	0.0114231
XLOC_034882	LOC106568643	-	muscle-related coiled-coil protein-like	NC_027313.1:4014885-4025167	REDSLICE	REDSLICEISA	0.260402	4.40158	4.07921	3.57314	5e-05	0.00167621
XLOC_034390	LOC106569991	gapdh	glyceraldehyde-3-phosphate dehydrogenase-like	NC_027313.1:58141835-58149472	REDSLICE	REDSLICEISA	1.72273	28.9292	4.06976	3.19315	0.0004	0.00954992
XLOC_063907	LOC106593049	myh3	myosin heavy chain, fast skeletal muscle-like	NW_012349327.1:107-16064	REDSLICE	REDSLICEISA	1.12602	18.8989	4.06899	3.51958	5e-05	0.00167621
XLOC_003821	LOC106574835	pro2964	uncharacterized LOC106574835	NC_027301.1:6287824-6288940	REDSLICE	REDSLICEISA	1.01521	16.8375	4.05183	3.95701	5e-05	0.00167621
XLOC_091095	LOC106600226	myh2	myosin heavy chain, fast skeletal muscle-like	NW_012561191.1:189-915	REDSLICE	REDSLICEISA	1.10402	18.2427	4.04648	3.24571	5e-05	0.00167621
XLOC_000319	LOC100194557	acta1	fast myotomal muscle actin 2	NC_027300.1:22898917-22902429	REDSLICE	REDSLICEISA	3.89518	63.9768	4.03779	3.34963	5e-05	0.00167621
XLOC_018538	LOC106609244	-	uncharacterized LOC106609244	NC_027306.1:34079239-34086061	REDSLICE	REDSLICEISA	0.0481837	0.787592	4.03083	2.58688	5e-05	0.00167621
XLOC_037035	LOC106572014	hspb7	heat shock protein beta-7-like	NC_027314.1:75902296-75922412	REDSLICE	REDSLICEISA	0.224385	3.66208	4.02862	2.85797	5e-05	0.00167621
XLOC_057043	LOC106588383	-	uncharacterized LOC106588383	NC_027326.1:10399201-10413861	REDSLICE	REDSLICEISA	4.67882	75.6641	4.01539	4.33127	5e-05	0.00167621
XLOC_048830	thtpa	thtpa	thiamine triphosphatase	NC_027320.1:37351741-37395631	REDSLICE	REDSLICEISA	2.83879	45.8061	4.01219	2.33538	5e-05	0.00167621
XLOC_017792	mybpc1	mybpc1	myosin binding protein C, slow type	NC_027306.1:42459067-42492554	REDSLICE	REDSLICEISA	1.53437	24.7508	4.01176	3.74795	5e-05	0.00167621
XLOC_052852	pdlim5	pdlim5	PDZ and LIM domain 5	NC_027323.1:37487660-37628772	REDSLICE	REDSLICEISA	0.471784	7.5843	4.00682	4.38483	5e-05	0.00167621
XLOC_004703	LOC106590279	srl	sarcalumenin-like	NC_027301.1:56699156-56708262	REDSLICE	REDSLICEISA	0.2426	3.87638	3.99806	2.40975	5e-05	0.00167621
XLOC_048745	LOC106582055	c3orf38	uncharacterized protein C3orf38-like	NC_027320.1:31253104-31259318	REDSLICE	REDSLICEISA	0.855157	13.6306	3.99451	4.96714	5e-05	0.00167621
XLOC_007743	LOC106601538	mybpc2	myosin-binding protein C, fast-type-like	NC_027302.1:75262569-75440669	REDSLICE	REDSLICEISA	0.39005	6.20576	3.99188	2.37466	0.0002	0.00544271
XLOC_040301	LOC106574005	obscn	obscurin-like	NC_027315.1:48710000-48791395	REDSLICE	REDSLICEISA	0.236057	3.73605	3.98431	2.92792	5e-05	0.00167621
XLOC_009978	myoz2	myoz2	myozenin 2	NC_027303.1:23466055-23475463	REDSLICE	REDSLICEISA	2.05742	32.3027	3.97275	3.46178	5e-05	0.00167621
XLOC_088616	LOC106599901	myh6	myosin-6-like	NW_012468192.1:493-1320	REDSLICE	REDSLICEISA	2.39566	37.2111	3.95723	3.71745	5e-05	0.00167621
XLOC_007325	LOC106600701	swp2	nuclear pore complex protein Nup214-like	NC_027302.1:51358542-51364799	REDSLICE	REDSLICEISA	0.86962	13.4899	3.95535	4.43154	5e-05	0.00167621
XLOC_009226	LOC106601530	trim16	tripartite motif-containing protein 16-like	NC_027302.1:75224819-75225702	REDSLICE	REDSLICEISA	0.78764	12.166	3.94917	3.21197	5e-05	0.00167621
XLOC_026659	LOC106563597	-	uncharacterized LOC106563597	NC_027310.1:78482543-78503598	REDSLICE	REDSLICEISA	1.6456	25.331	3.94422	3.32459	5e-05	0.00167621
XLOC_038548	LOC106572792	pfkp	ATP-dependent 6-phosphofructokinase, muscle type-like	NC_027314.1:94262098-94309364	REDSLICE	REDSLICEISA	0.915991	13.8728	3.92079	3.54982	5e-05	0.00167621
XLOC_069372	LOC106596232	limch1	LIM and calponin homology domains-containing protein 1-like	NW_012359015.1:472-5310	REDSLICE	REDSLICEISA	0.0549257	0.82029	3.90058	2.09209	0.00235	0.0378435
XLOC_062083	LOC106591922	herc6	probable E3 ubiquitin-protein ligase HERC6	NW_012347403.1:19226-28502	REDSLICE	REDSLICEISA	0.718019	10.6772	3.89436	3.97552	5e-05	0.00167621
XLOC_007054	LOC106599860	obscn	obscurin-like	NC_027302.1:31600372-31704570	REDSLICE	REDSLICEISA	0.0399887	0.593943	3.89266	2.66913	5e-05	0.00167621
XLOC_046007	LOC106579199	mss51	putative protein MSS51 homolog, mitochondrial	NC_027318.1:54150264-54155104	REDSLICE	REDSLICEISA	0.0548045	0.81257	3.89012	2.14163	0.00085	0.0173726
XLOC_045485	nrap	nrap	nebulin related anchoring protein	NC_027318.1:6183759-6347406	REDSLICE	REDSLICEISA	0.182824	2.70209	3.88555	3.78717	5e-05	0.00167621
XLOC_054533	fhl2	fhl2	four and a half LIM domains 2	NC_027324.1:39098001-39126789	REDSLICE	REDSLICEISA	1.25359	18.3985	3.87546	2.88458	0.0004	0.00954992
XLOC_005245	LOC106574762	aste1	protein asteroid homolog 1-like	NC_027301.1:6228489-6241225	REDSLICE	REDSLICEISA	4.01702	58.4244	3.86237	4.87399	5e-05	0.00167621
XLOC_048961	LOC106582512	des	desmin-like	NC_027320.1:53532069-53544577	REDSLICE	REDSLICEISA	1.72228	24.9894	3.85893	2.14253	0.00025	0.00653846
XLOC_011489	ryr1	ryr1	ryanodine receptor 1	NC_027303.1:35693094-35771978	REDSLICE	REDSLICEISA	0.0296921	0.43014	3.85665	1.86513	5e-05	0.00167621
XLOC_044410	LOC106577990	trim39	E3 ubiquitin-protein ligase TRIM39-like	NC_027317.1:62841489-62860282	REDSLICE	REDSLICEISA	1.12118	16.056	3.84002	3.64804	5e-05	0.00167621
XLOC_036203	LOC106570889	cxcl11	C-X-C motif chemokine 11-like	NC_027314.1:3502961-3504253	REDSLICE	REDSLICEISA	2.0967	29.8647	3.83225	3.52926	5e-05	0.00167621
XLOC_056413	LOC106588431	gapdh	glyceraldehyde-3-phosphate dehydrogenase-like	NC_027326.1:9063109-9070261	REDSLICE	REDSLICEISA	24.0195	340.166	3.82396	3.01611	5e-05	0.00167621
XLOC_043409	LOC106577856	actn3	alpha-actinin-3-like	NC_027317.1:59214414-59323799	REDSLICE	REDSLICEISA	1.56425	22.0495	3.8172	3.43542	5e-05	0.00167621
XLOC_005400	LOC106577106	-	uncharacterized LOC106577106	NC_027301.1:11587695-11593469	REDSLICE	REDSLICEISA	0.0315007	0.4427	3.81287	2.23602	0.0008	0.0165674
XLOC_054328	neb	neb	nebulin	NC_027324.1:21675754-21751627	REDSLICE	REDSLICEISA	2.19252	30.5934	3.80256	2.76258	5e-05	0.00167621
XLOC_007317	LOC106600715	sdre	serine-aspartate repeat-containing protein F-like	NC_027302.1:50710835-50724191	REDSLICE	REDSLICEISA	0.736287	10.206	3.79301	3.17627	0.0006	0.0132029
XLOC_025363	LOC101448020	trim63	MuRF1c	NC_027309.1:88380502-88382217	REDSLICE	REDSLICEISA	0.145388	2.01272	3.79116	2.49773	0.00015	0.00429515
XLOC_018377	LOC106608940	ache	acetylcholinesterase-like	NC_027306.1:22886490-22917729	REDSLICE	REDSLICEISA	0.0436858	0.603362	3.78779	2.62644	0.00065	0.0140664
XLOC_017276	LOC106608508	fabp2	fatty acid-binding protein, intestinal-like	NC_027306.1:4268541-4274345	REDSLICE	REDSLICEISA	1.17785	16.0732	3.77042	3.8993	5e-05	0.00167621
XLOC_016485	LOC106607151	gvinp1	interferon-induced very large GTPase 1-like	NC_027305.1:33731424-33846064	REDSLICE	REDSLICEISA	3.9348	53.5656	3.76694	3.44104	5e-05	0.00167621
XLOC_023047	LOC106613343	ryr1	ryanodine receptor 1-like	NC_027308.1:137119722-137171870	REDSLICE	REDSLICEISA	0.1343	1.81147	3.75363	2.68208	5e-05	0.00167621
XLOC_019669	LOC106610325	gigyf2	PERQ amino acid-rich with GYF domain-containing protein 2-like	NC_027307.1:18953113-18975107	REDSLICE	REDSLICEISA	0.116236	1.55893	3.74543	2.27108	0.00035	0.00858457
XLOC_082940	LOC106599393	trim25	E3 ubiquitin/ISG15 ligase TRIM25-like	NW_012413528.1:850-1522	REDSLICE	REDSLICEISA	0.411615	5.4918	3.73791	2.8691	5e-05	0.00167621
XLOC_046151	chrnd	chrnd	cholinergic receptor nicotinic delta subunit	NC_027318.1:66521197-66527196	REDSLICE	REDSLICEISA	0.132513	1.75716	3.72904	2.2794	5e-05	0.00167621
XLOC_016900	smyd2	smyd2	SET and MYND domain containing 2	NC_027305.1:63637295-63664506	REDSLICE	REDSLICEISA	0.235198	3.09039	3.71584	2.18719	5e-05	0.00167621
XLOC_058193	LOC106589505	-	uncharacterized LOC106589505	NC_027327.1:12804869-12872154	REDSLICE	REDSLICEISA	5.55802	73.0233	3.71572	3.63913	5e-05	0.00167621
XLOC_050590	mstn1	mustn1	Musculoskeletal embryonic nuclear protein 1	NC_027321.1:17568149-17570485	REDSLICE	REDSLICEISA	3.35029	43.8546	3.71037	3.49929	5e-05	0.00167621
XLOC_023152	LOC106613530	obscn	obscurin-like	NC_027309.1:10719128-10818910	REDSLICE	REDSLICEISA	0.0795836	1.03755	3.70456	2.61625	0.00155	0.0275821
XLOC_028937	LOC100196684	apobec-2	probable C->U-editing enzyme APOBEC-2	NC_027311.1:46431902-46455219	REDSLICE	REDSLICEISA	0.906538	11.8117	3.70371	3.03295	5e-05	0.00167621
XLOC_030538	LOC106565475	-	uncharacterized LOC106565475	NC_027311.1:55068173-55073157	REDSLICE	REDSLICEISA	9.94541	129.361	3.70123	4.33848	5e-05	0.00167621
XLOC_031171	LOC106566751	tnnc1	troponin C, slow skeletal and cardiac muscles-like	NC_027312.1:19272570-19279005	REDSLICE	REDSLICEISA	0.0818577	1.06469	3.70117	2.00539	0.0029	0.0442868
XLOC_033359	LOC106568146	hsp90ab1	heat shock protein beta-11-like	NC_027312.1:90404526-90405588	REDSLICE	REDSLICEISA	1.4215	18.4458	3.69781	3.33386	5e-05	0.00167621
XLOC_008609	LOC106600477	svil	supervillin-like	NC_027302.1:39855491-39935690	REDSLICE	REDSLICEISA	0.0975636	1.26105	3.69214	2.3544	0.0004	0.00954992
XLOC_062684	LOC106592287	-	troponin T, fast skeletal muscle isoforms-like	NW_012347959.1:10506-19568	REDSLICE	REDSLICEISA	9.25632	119.048	3.68496	3.44253	5e-05	0.00167621
XLOC_036508	LOC106571369	ttn	titin-like	NC_027314.1:31909678-32002809	REDSLICE	REDSLICEISA	0.0647161	0.823087	3.66885	2.23324	0.00255	0.0402473
XLOC_037422	LOC106570802	camk2b	calcium/calmodulin-dependent protein kinase type II subunit beta-like	NC_027314.1:335857-358492	REDSLICE	REDSLICEISA	0.0407905	0.517671	3.66573	1.66094	0.00265	0.0414132
XLOC_034262	LOC106569817	myh7	myosin heavy chain, fast skeletal muscle-like	NC_027313.1:49479467-49497030	REDSLICE	REDSLICEISA	4.61469	58.4819	3.66369	3.33259	5e-05	0.00167621
XLOC_005944	LOC106587535	myom2	myomesin-2-like	NC_027301.1:46806970-46828341	REDSLICE	REDSLICEISA	0.362871	4.58819	3.6604	2.60077	0.00065	0.0140664
XLOC_051203	LOC106583915	-	protein PFC0760c-like	NC_027322.1:1933164-1940536	REDSLICE	REDSLICEISA	0.413694	5.16789	3.64294	3.19619	5e-05	0.00167621
XLOC_062797	LOC106592374	mybpc2	myosin-binding protein C, fast-type-like	NW_012348103.1:4871-20719	REDSLICE	REDSLICEISA	1.53999	19.2128	3.64107	3.60119	5e-05	0.00167621
XLOC_041578	LOC106576332	mybpc1	myosin-binding protein C, slow-type-like	NC_027316.1:44512898-44548373	REDSLICE	REDSLICEISA	2.09813	25.9184	3.6268	3.83754	5e-05	0.00167621
XLOC_055112	LOC106587745	igkc	Ig kappa chain V-II region 7S34.1-like	NC_027325.1:35486738-35495831	REDSLICE	REDSLICEISA	0.233419	2.86973	3.61992	2.26838	0.0002	0.00544271
XLOC_004282	LOC106582914	myom3	myomesin-3-like	NC_027301.1:28271904-28354187	REDSLICE	REDSLICEISA	0.173858	2.12638	3.61242	2.43783	5e-05	0.00167621
XLOC_052966	fbp2	fbp2	fructose-1,6-bisphosphatase 2	NC_027323.1:47733605-47733887	REDSLICE	REDSLICEISA	7.3982	88.5433	3.58114	2.4081	0.00025	0.00653846
XLOC_023324	LOC106613780	amh	uncharacterized LOC106613780	NC_027309.1:20355392-20360310	REDSLICE	REDSLICEISA	0.183337	2.18732	3.5766	1.52864	0.0027	0.0419911
XLOC_005405	LOC106577172	rbfox1	RNA binding protein fox-1 homolog 1-like	NC_027301.1:11731193-11747846	REDSLICE	REDSLICEISA	0.253601	3.00367	3.56609	2.5264	5e-05	0.00167621
XLOC_053990	tmem182	-	transmembrane protein 182	NC_027324.1:38974937-38984843	REDSLICE	REDSLICEISA	0.0491514	0.581057	3.56338	1.55277	0.0019	0.032209
XLOC_040041	LOC106573765	synm	synemin-like	NC_027315.1:29555340-29570684	REDSLICE	REDSLICEISA	0.0891089	1.05127	3.56041	2.74327	5e-05	0.00167621
XLOC_020825	fgf12	fgf12	fibroblast growth factor 12	NC_027308.1:91948961-92116637	REDSLICE	REDSLICEISA	0.0917249	1.07919	3.55649	1.92694	0.0008	0.0165674
XLOC_000369	LOC106595751	trim35	zinc-binding protein A33-like	NC_027300.1:26304782-26306666	REDSLICE	REDSLICEISA	2.8481	33.4701	3.5548	4.68099	5e-05	0.00167621
XLOC_008064	LOC106595978	myom1	uncharacterized LOC106595978	NC_027302.1:67000-71254	REDSLICE	REDSLICEISA	0.547904	6.43572	3.55411	2.7444	5e-05	0.00167621
XLOC_015224	LOC106607439	pvalef	parvalbumin-7-like	NC_027305.1:43557968-43609277	REDSLICE	REDSLICEISA	3.54933	41.57	3.54992	2.98943	5e-05	0.00167621
XLOC_032938	LOC106567419	cystm1	cysteine-rich and transmembrane domain-containing protein 1-like	NC_027312.1:49525555-49533688	REDSLICE	REDSLICEISA	0.594	6.9513	3.54875	2.53207	0.00015	0.00429515
XLOC_027943	LOC106563660	hsp90aa1	glycogen phosphorylase, muscle form-like	NC_027310.1:80312060-80328254	REDSLICE	REDSLICEISA	4.48705	52.2316	3.54108	3.1775	5e-05	0.00167621
XLOC_021826	LOC106611276	sptb	spectrin beta chain, erythrocytic-like	NC_027308.1:38322152-38407685	REDSLICE	REDSLICEISA	0.043224	0.501224	3.53555	2.49072	5e-05	0.00167621
XLOC_042381	tnni1	tnni1	troponin I, slow skeletal muscle	NC_027316.1:36747928-36760989	REDSLICE	REDSLICEISA	0.438486	5.04746	3.52496	1.99482	0.0001	0.00306497
XLOC_046289	LOC106579703	ptchd3	patched domain-containing protein 3-like	NC_027318.1:77549732-77554851	REDSLICE	REDSLICEISA	0.822133	9.42586	3.51918	3.93853	5e-05	0.00167621
XLOC_030456	LOC106565366	-	kelch repeat and BTB domain-containing protein 12-like	NC_027311.1:50354133-50363076	REDSLICE	REDSLICEISA	0.0736125	0.843696	3.5187	2.35574	0.00255	0.0402473
XLOC_015134	LOC106607269	tcap	telethonin-like	NC_027305.1:38461113-38464133	REDSLICE	REDSLICEISA	1.47952	16.9518	3.51823	3.91709	5e-05	0.00167621
XLOC_049106	stat1	stat1	Signal transducer and activator of transcription 1	NC_027320.1:12195288-12236077	REDSLICE	REDSLICEISA	5.75672	65.6202	3.51082	3.58458	5e-05	0.00167621
XLOC_034264	LOC106569812	myh2	myosin heavy chain, fast skeletal muscle-like	NC_027313.1:49560055-49586507	REDSLICE	REDSLICEISA	0.158472	1.79671	3.50306	2.40511	0.0002	0.00544271
XLOC_059300	smpx	smpx	small muscle protein X-linked	NC_027328.1:41713389-41755522	REDSLICE	REDSLICEISA	0.869285	9.79261	3.49379	3.80828	5e-05	0.00167621
XLOC_053187	LOC106585268	trafd1	TRAF-type zinc finger domain-containing protein 1-like	NC_027323.1:17379525-17391055	REDSLICE	REDSLICEISA	0.520244	5.8425	3.48933	3.9159	5e-05	0.00167621
XLOC_053813	LOC106586427	samd9l	sterile alpha motif domain-containing protein 9-like	NC_027324.1:22853433-22890248	REDSLICE	REDSLICEISA	0.243261	2.73022	3.48845	1.81652	0.00315	0.0470926
XLOC_018954	LOC106609884	tmod1	tropomodulin-1-like	NC_027307.1:462462-480955	REDSLICE	REDSLICEISA	0.291583	3.2555	3.4809	2.70095	0.0015	0.026916
XLOC_031734	LOC100194713	usp25	ubiquitin carboxyl-terminal hydrolase 28	NC_027312.1:67563911-67602605	REDSLICE	REDSLICEISA	0.265991	2.96736	3.47973	1.92724	0.00125	0.0234317
XLOC_052962	fbp2	fbp2	fructose-1,6-bisphosphatase 2	NC_027323.1:47670462-47685423	REDSLICE	REDSLICEISA	5.46519	60.9077	3.47828	3.39373	5e-05	0.00167621
XLOC_025235	LOC100380756	ces5a	carboxylesterase 5A	NC_027309.1:76896382-76901282	REDSLICE	REDSLICEISA	0.12432	1.38307	3.47574	2.66752	5e-05	0.00167621
XLOC_033276	LOC106567757	lgals9	galectin-9-like	NC_027312.1:82768676-82777732	REDSLICE	REDSLICEISA	2.55959	28.2651	3.46504	4.56255	5e-05	0.00167621
XLOC_039426	LOC106574549	klhl41	kelch-like protein 41b	NC_027315.1:70986660-70990859	REDSLICE	REDSLICEISA	0.863159	9.49781	3.4599	3.36989	5e-05	0.00167621
XLOC_025350	cpt1b	cpt1b	carnitine palmitoyltransferase 1B	NC_027309.1:87155923-87167347	REDSLICE	REDSLICEISA	0.0818845	0.899877	3.45807	1.93388	5e-05	0.00167621
XLOC_056775	LOC106588959	cylc2	cylicin-2-like	NC_027326.1:32518009-32539588	REDSLICE	REDSLICEISA	0.042727	0.468846	3.45589	1.85615	0.002	0.0334953
XLOC_037189	LOC106572606	jph2	junctophilin-2-like	NC_027314.1:87809181-87839736	REDSLICE	REDSLICEISA	0.0750912	0.821321	3.45123	2.29764	0.00185	0.0315505
XLOC_052545	LOC100136541	isg15	ISG15-like protein	NC_027323.1:15680164-15682081	REDSLICE	REDSLICEISA	55.8759	607.974	3.44371	3.27881	5e-05	0.00167621
XLOC_047610	LOC106580247	neurl3	E3 ubiquitin-protein ligase NEURL3-like	NC_027319.1:24369819-24379391	REDSLICE	REDSLICEISA	0.284484	3.0951	3.44357	2.51759	5e-05	0.00167621
XLOC_021510	cmpk2	dtymk	cytidine/uridine monophosphate kinase 2	NC_027308.1:10594982-10606669	REDSLICE	REDSLICEISA	6.75315	73.2232	3.43867	4.28558	5e-05	0.00167621
XLOC_037780	LOC106571382	pln	cardiac phospholamban-like	NC_027314.1:32808335-32900950	REDSLICE	REDSLICEISA	1.20915	13.035	3.43032	2.44823	0.0011	0.0212218
XLOC_001768	LOC106571564	tpm2	tropomyosin beta chain	NC_027300.1:150170912-150207805	REDSLICE	REDSLICEISA	28.34	301.585	3.41166	2.75489	5e-05	0.00167621
XLOC_068619	LOC106595827	eef2	elongation factor 2-like	NW_012357215.1:3222-6127	REDSLICE	REDSLICEISA	1.24014	13.1374	3.40511	2.61152	0.0023	0.0372347
XLOC_010107	pygma	pygm	phosphorylase, glycogen (muscle) A	NC_027303.1:34159008-34171691	REDSLICE	REDSLICEISA	8.7348	92.3491	3.40225	2.70433	5e-05	0.00167621
XLOC_006312	LOC106593100	myh2	myosin heavy chain, fast skeletal muscle-like	NC_027301.1:65807541-65822503	REDSLICE	REDSLICEISA	0.137699	1.45402	3.40046	2.7437	5e-05	0.00167621
XLOC_051023	helz2	helz2	helicase with zinc finger 2	NC_027321.1:48811713-48841319	REDSLICE	REDSLICEISA	11.143	117.66	3.40041	3.27938	5e-05	0.00167621
XLOC_007559	cd9	cd9	CD9 molecule	NC_027302.1:64774470-64787920	REDSLICE	REDSLICEISA	14.5011	152.624	3.39576	4.35021	5e-05	0.00167621
XLOC_079876	LOC106599179	muc5ac	mucin-5AC-like	NW_012398859.1:28-2089	REDSLICE	REDSLICEISA	0.0621914	0.650914	3.38768	1.98988	0.0029	0.0442868
XLOC_037456	LOC106570861	ccl20	C-C motif chemokine 20-like	NC_027314.1:3252049-3256106	REDSLICE	REDSLICEISA	1.41912	14.8391	3.38633	3.81111	5e-05	0.00167621
XLOC_028604	LOC100194684	myom2	myomesin-2	NC_027311.1:22265769-22289613	REDSLICE	REDSLICEISA	0.438566	4.57014	3.38137	2.98585	5e-05	0.00167621
XLOC_031355	LOC106566997	pfkm	ATP-dependent 6-phosphofructokinase, muscle type-like	NC_027312.1:32630938-32657544	REDSLICE	REDSLICEISA	1.02279	10.6296	3.37751	3.67332	5e-05	0.00167621
XLOC_020260	LOC100194689	txlnb	beta-taxilin	NC_027308.1:41357907-41376801	REDSLICE	REDSLICEISA	0.241543	2.50474	3.37431	2.1391	0.0017	0.0295917
XLOC_035695	LOC100194553	-	VHSV-induced protein-like	NC_027313.1:59522300-59526637	REDSLICE	REDSLICEISA	16.6718	172.238	3.36892	4.51196	5e-05	0.00167621
XLOC_024136	LOC106561394	parp12	poly [ADP-ribose] polymerase 12-like	NC_027309.1:95902999-96066324	REDSLICE	REDSLICEISA	2.22027	22.6894	3.35321	4.41277	5e-05	0.00167621
XLOC_014054	LOC106605448	txnip	thioredoxin-interacting protein-like	NC_027304.1:59405906-59411012	REDSLICE	REDSLICEISA	0.0824563	0.837471	3.34434	2.1427	0.0002	0.00544271
XLOC_026853	map3k7cl	map3k7cl	MAP3K7 C-terminal like	NC_027310.1:90181250-90220282	REDSLICE	REDSLICEISA	0.102977	1.04237	3.33947	1.72816	0.0001	0.00306497
XLOC_029408	LOC106566043	slc16a1	monocarboxylate transporter 1-like	NC_027311.1:78608934-78629165	REDSLICE	REDSLICEISA	0.0876566	0.886525	3.33823	2.64083	5e-05	0.00167621
XLOC_029208	LOC106565851	nampt	nicotinamide phosphoribosyltransferase-like	NC_027311.1:66518136-66700229	REDSLICE	REDSLICEISA	5.88297	59.0801	3.32805	4.22484	5e-05	0.00167621
XLOC_038797	LOC106573183	mefv	pyrin-like	NC_027315.1:13416060-13531396	REDSLICE	REDSLICEISA	0.52591	5.26298	3.32299	3.19534	5e-05	0.00167621
XLOC_017574	LOC100194596	asph	Aspartyl beta-hydroxylase-like	NC_027306.1:24280267-24318325	REDSLICE	REDSLICEISA	4.8649	48.6047	3.32061	2.99028	5e-05	0.00167621
XLOC_053825	LOC100194662	myl1	myosin light chain 1-1	NC_027324.1:25651806-25661564	REDSLICE	REDSLICEISA	11.6797	116.679	3.32048	3.14449	5e-05	0.00167621
XLOC_027721	LOC106563251	smyd1	histone-lysine N-methyltransferase Smyd1-like	NC_027310.1:68685305-68698405	REDSLICE	REDSLICEISA	0.200497	1.98917	3.31052	2.10572	0.001	0.0197087
XLOC_065173	LOC106593843	herc6	probable E3 ubiquitin-protein ligase HERC6	NW_012351115.1:4645-13219	REDSLICE	REDSLICEISA	1.82111	18.0302	3.30752	4.10806	5e-05	0.00167621
XLOC_068377	LOC106595704	-	uncharacterized LOC106595704	NW_012356713.1:2535-4509	REDSLICE	REDSLICEISA	0.547237	5.38172	3.29783	2.37219	0.0001	0.00306497
XLOC_090500	LOC106600090	trim25	E3 ubiquitin/ISG15 ligase TRIM25-like	NW_012552670.1:381-1128	REDSLICE	REDSLICEISA	0.426663	4.19044	3.29593	2.14446	0.0013	0.0241386
XLOC_052965	fbp2	fbp2	fructose-1,6-bisphosphatase 2	NC_027323.1:47709115-47712128	REDSLICE	REDSLICEISA	6.91776	67.562	3.28784	3.40526	0.00015	0.00429515
XLOC_035639	LOC106570027	klhl31	kelch-like protein 31	NC_027313.1:56912450-56922899	REDSLICE	REDSLICEISA	0.204458	1.99336	3.28532	2.9416	5e-05	0.00167621
XLOC_030436	LOC106565342	cav3	caveolin-3-like	NC_027311.1:49585598-49588246	REDSLICE	REDSLICEISA	0.263463	2.54054	3.26946	2.20814	0.0015	0.026916
XLOC_054074	LOC106586887	wdr48	interferon-induced GTP-binding protein Mx-like	NC_027324.1:47088992-47129798	REDSLICE	REDSLICEISA	0.144208	1.38534	3.26402	2.79773	5e-05	0.00167621
XLOC_025386	irf7b	irf7	interferon regulatory factor 7B	NC_027309.1:89468945-89474069	REDSLICE	REDSLICEISA	3.14771	30.2162	3.26295	4.71619	5e-05	0.00167621
XLOC_025159	LOC106561012	muc2	mucin-2-like	NC_027309.1:71018212-71100458	REDSLICE	REDSLICEISA	0.139341	1.33358	3.25861	1.90275	0.0017	0.0295917
XLOC_034017	LOC100196652	casq2	calsequestrin-like	NC_027313.1:34572738-34587107	REDSLICE	REDSLICEISA	0.189635	1.81052	3.25511	2.04748	0.00115	0.0219623
XLOC_046104	LOC106579065	atp2a1	sarcoplasmic/endoplasmic reticulum calcium ATPase 1	NC_027318.1:60560091-60645326	REDSLICE	REDSLICEISA	34.6377	330.134	3.25264	1.92147	0.00265	0.0414132
XLOC_023825	LOC106561017	tnni2	troponin I, fast skeletal muscle-like	NC_027309.1:70950200-70955857	REDSLICE	REDSLICEISA	0.254468	2.39931	3.23706	2.15616	0.00085	0.0173726
XLOC_025245	LOC106560870	cdh13	cadherin-13-like	NC_027309.1:77719715-78226479	REDSLICE	REDSLICEISA	0.226634	2.13681	3.23702	2.71822	5e-05	0.00167621
XLOC_049210	LOC106581934	fam171b	protein FAM171B-like	NC_027320.1:21638606-21651765	REDSLICE	REDSLICEISA	12.8271	119.774	3.22305	2.78331	5e-05	0.00167621
XLOC_041012	LOC106575334	klhl41b	kelch-like protein 41b	NC_027316.1:12702262-12705878	REDSLICE	REDSLICEISA	0.317482	2.94576	3.21389	2.71792	0.0013	0.0241386
XLOC_043631	ddx58	-	DExD/H-box helicase 58	NC_027317.1:70356340-70372550	REDSLICE	REDSLICEISA	3.52509	32.3729	3.19906	4.59706	5e-05	0.00167621
XLOC_015654	LOC106608253	ryr3	ryanodine receptor 3-like	NC_027305.1:80093084-80403209	REDSLICE	REDSLICEISA	0.056467	0.514293	3.18711	1.35993	0.00065	0.0140664
XLOC_036030	LOC106570620	rtp3	receptor-transporting protein 3-like	NC_027313.1:84545757-84547774	REDSLICE	REDSLICEISA	2.64414	24.0293	3.18392	4.16545	5e-05	0.00167621
XLOC_039102	LOC100194656	tmem38a	transmembrane protein 38A-1	NC_027315.1:42909660-42919849	REDSLICE	REDSLICEISA	0.54556	4.95635	3.18347	2.26868	0.00025	0.00653846
XLOC_023823	LOC106561015	tnni2	troponin I, fast skeletal muscle-like	NC_027309.1:70895323-70909417	REDSLICE	REDSLICEISA	2.01995	18.274	3.17741	2.81045	5e-05	0.00167621
XLOC_015364	trdn	trdn	triadin	NC_027305.1:56677735-56689321	REDSLICE	REDSLICEISA	0.6246	5.64765	3.17665	1.78708	0.00165	0.0289267
XLOC_004580	LOC106586893	cxcl11	C-X-C motif chemokine 11-like	NC_027301.1:48865612-48867386	REDSLICE	REDSLICEISA	0.914162	8.26219	3.176	3.19673	5e-05	0.00167621
XLOC_003081	ckmt2	ckmt2	creatine kinase, mitochondrial 2 (sarcomeric)	NC_027300.1:115470227-115476644	REDSLICE	REDSLICEISA	6.08075	54.8085	3.17208	3.11303	5e-05	0.00167621
XLOC_018186	LOC106608576	ank2	ankyrin-2-like	NC_027306.1:9099857-9527980	REDSLICE	REDSLICEISA	0.0469127	0.420697	3.16473	0.852424	0.0028	0.0431446
XLOC_026409	LOC106563133	-	collagen alpha-1(I) chain-like	NC_027310.1:60470199-60826986	REDSLICE	REDSLICEISA	0.0700892	0.624618	3.15571	1.73326	5e-05	0.00167621
XLOC_011116	LOC106602654	-	integumentary mucin C.1-like	NC_027303.1:19106678-19109780	REDSLICE	REDSLICEISA	0.110881	0.987889	3.15533	2.19888	0.00025	0.00653846
XLOC_037819	LOC106571437	-	uncharacterized LOC106571437	NC_027314.1:35470648-35540528	REDSLICE	REDSLICEISA	0.595584	5.29772	3.15299	2.97796	5e-05	0.00167621
XLOC_033042	LOC106567627	ckm	creatine kinase M-type-like	NC_027312.1:62261663-62266573	REDSLICE	REDSLICEISA	7.81678	69.4569	3.15147	3.17741	5e-05	0.00167621
XLOC_035712	LOC106569913	mllt11	protein AF1q-like	NC_027313.1:60715020-60720561	REDSLICE	REDSLICEISA	0.303102	2.69226	3.15095	2.89903	5e-05	0.00167621
XLOC_009531	LOC106602018	-	uncharacterized LOC106602018	NC_027302.1:89962845-89966991	REDSLICE	REDSLICEISA	1.83546	16.0307	3.12662	4.18976	5e-05	0.00167621
XLOC_038237	LOC106572105	tnnc2	troponin C, skeletal muscle	NC_027314.1:71670886-71674643	REDSLICE	REDSLICEISA	3.76183	32.8267	3.12536	2.56099	0.0001	0.00306497
XLOC_028600	LOC106564730	acta1	actin, alpha skeletal muscle 2-like	NC_027311.1:22173423-22177701	REDSLICE	REDSLICEISA	40.9931	356.165	3.11909	1.95001	0.00015	0.00429515
XLOC_048860	LOC100194727	neb	nebulin	NC_027320.1:42525808-42621977	REDSLICE	REDSLICEISA	0.86045	7.4744	3.11879	2.54233	5e-05	0.00167621
XLOC_002116	adssl2	adss1	adenylosuccinate synthase like 2	NC_027300.1:22296488-22303588	REDSLICE	REDSLICEISA	0.317569	2.71915	3.09801	2.10389	0.0011	0.0212218
XLOC_060114	LOC106591196	trim25	E3 ubiquitin/ISG15 ligase TRIM25-like	NW_012343549.1:44076-45020	REDSLICE	REDSLICEISA	0.243748	2.07626	3.09052	2.20446	0.00035	0.00858457
XLOC_004116	LOC106579857	cobl	protein cordon-bleu-like	NC_027301.1:20018809-20104229	REDSLICE	REDSLICEISA	0.0821267	0.695908	3.08297	1.49722	5e-05	0.00167621
XLOC_016839	LOC100194707	txlnb	beta-taxilin	NC_027305.1:58916030-58951991	REDSLICE	REDSLICEISA	0.984887	8.26779	3.06947	2.31646	0.0008	0.0165674
XLOC_067033	LOC106594949	-	uncharacterized LOC106594949	NW_012354135.1:2508-10520	REDSLICE	REDSLICEISA	0.070385	0.588602	3.06395	2.1741	0.00295	0.0448558
XLOC_069107	LOC106596079	-	uncharacterized LOC106596079	NW_012358259.1:1075-5883	REDSLICE	REDSLICEISA	0.33686	2.80312	3.05681	1.89724	5e-05	0.00167621
XLOC_030550	cav3	cav3	caveolin 3	NC_027311.1:56495027-56498106	REDSLICE	REDSLICEISA	0.192877	1.60384	3.05578	1.88595	0.00185	0.0315505
XLOC_040559	LOC106574482	ifi44l	interferon-induced protein 44-like	NC_027315.1:72634714-72641165	REDSLICE	REDSLICEISA	4.38995	36.4729	3.05455	4.21219	5e-05	0.00167621
XLOC_054475	LOC106586628	casq2	calsequestrin-2-like	NC_027324.1:33047182-33120160	REDSLICE	REDSLICEISA	0.419501	3.48501	3.05442	1.42504	0.00045	0.0105017
XLOC_037611	LOC106571098	ryr3	ryanodine receptor 3-like	NC_027314.1:19217502-19222794	REDSLICE	REDSLICEISA	0.130199	1.08011	3.05238	2.37635	5e-05	0.00167621
XLOC_049695	LOC106582752	slc38a3	sodium-coupled neutral amino acid transporter 3-like	NC_027321.1:10026188-10089433	REDSLICE	REDSLICEISA	0.272902	2.26367	3.0522	3.05555	5e-05	0.00167621
XLOC_007100	LOC106600326	casq1	calsequestrin-1-like	NC_027302.1:35169353-35189711	REDSLICE	REDSLICEISA	1.3583	11.2622	3.05162	3.10171	5e-05	0.00167621
XLOC_066376	LOC106594559	banf1	barrier-to-autointegration factor-like	NW_012353022.1:6683-9930	REDSLICE	REDSLICEISA	140.554	1165.24	3.05144	2.48315	0.00155	0.0275821
XLOC_001466	LOC106565613	smyd1	histone-lysine N-methyltransferase Smyd1-like	NC_027300.1:125168630-125189191	REDSLICE	REDSLICEISA	0.681995	5.63753	3.04723	2.12222	5e-05	0.00167621
XLOC_007043	LOC100195747	dtna	dystrobrevin alpha	NC_027302.1:30503939-30544744	REDSLICE	REDSLICEISA	0.20079	1.65427	3.04243	2.78467	5e-05	0.00167621
XLOC_009859	LOC106602596	tmod1	tropomodulin-1-like	NC_027303.1:15772824-15797298	REDSLICE	REDSLICEISA	0.295541	2.41404	3.03002	2.41089	5e-05	0.00167621
XLOC_030101	LOC106564733	hk1	hexokinase-1-like	NC_027311.1:22217380-22237735	REDSLICE	REDSLICEISA	0.0924289	0.753433	3.02706	2.43043	5e-05	0.00167621
XLOC_015114	LOC106607291	dhx58	probable ATP-dependent RNA helicase DHX58	NC_027305.1:37848068-37854911	REDSLICE	REDSLICEISA	2.18881	17.8262	3.02578	4.28691	5e-05	0.00167621
XLOC_071657	LOC106597471	trim47	tripartite motif-containing protein 47-like	NW_012365896.1:2640-3896	REDSLICE	REDSLICEISA	1.22645	9.94674	3.01974	2.9615	5e-05	0.00167621
XLOC_043241	LOC106577556	eif5a	eukaryotic translation initiation factor 5A-1	NC_027317.1:47977269-47994944	REDSLICE	REDSLICEISA	0.302102	2.44683	3.01781	1.48736	0.0015	0.026916
XLOC_053757	LOC106586314	-	uncharacterized LOC106586314	NC_027324.1:18837022-18880578	REDSLICE	REDSLICEISA	0.612696	4.95086	3.01444	2.2693	5e-05	0.00167621
XLOC_026017	LOC106562377	gpi	glucose-6-phosphate isomerase-like	NC_027310.1:26966353-26985397	REDSLICE	REDSLICEISA	3.69147	29.828	3.0144	2.91695	5e-05	0.00167621
XLOC_025632	pk	pkm	pyruvate kinase	NC_027309.1:109680761-109705658	REDSLICE	REDSLICEISA	21.466	173.425	3.01419	1.95166	5e-05	0.00167621
XLOC_042648	LOC106576573	trim27	zinc finger protein RFP-like	NC_027316.1:53775274-53782955	REDSLICE	REDSLICEISA	1.15443	9.28274	3.00737	3.9206	5e-05	0.00167621
XLOC_058374	LOC106589807	mlip	muscular LMNA-interacting protein-like	NC_027327.1:27070413-27117171	REDSLICE	REDSLICEISA	0.490366	3.9395	3.00608	2.411	5e-05	0.00167621
XLOC_049399	LOC100194642	myl3	myosin, light polypeptide 3-1	NC_027320.1:37759937-37769704	REDSLICE	REDSLICEISA	23.3331	186.461	2.99843	2.66938	5e-05	0.00167621
XLOC_022512	rtn2	rtn2	reticulon 2	NC_027308.1:93817027-93830711	REDSLICE	REDSLICEISA	0.925178	7.37755	2.99534	2.70168	5e-05	0.00167621
XLOC_042450	LOC106576210	parp12	poly [ADP-ribose] polymerase 12-like	NC_027316.1:42060173-42065878	REDSLICE	REDSLICEISA	0.31115	2.47301	2.99058	2.77844	5e-05	0.00167621
XLOC_016314	LOC106606900	-	myosin regulatory light chain 2, skeletal muscle isoform type 2-like	NC_027305.1:24880605-24885367	REDSLICE	REDSLICEISA	30.2039	239.55	2.98752	2.31229	5e-05	0.00167621
XLOC_070647	LOC106596922	pml	protein PML-like	NW_012362619.1:993-1958	REDSLICE	REDSLICEISA	57.5897	456.476	2.98666	3.04863	5e-05	0.00167621
XLOC_016738	filip1	filip1	filamin A interacting protein 1	NC_027305.1:52125470-52172664	REDSLICE	REDSLICEISA	0.05683	0.449835	2.98467	1.62862	5e-05	0.00167621
XLOC_068287	LOC100194636	eno3	enolase 3-2	NW_012356518.1:4562-7706	REDSLICE	REDSLICEISA	30.8391	243.982	2.98394	2.8676	5e-05	0.00167621
XLOC_002809	LOC106612511	myom2	myomesin-2-like	NC_027300.1:93876276-93906269	REDSLICE	REDSLICEISA	0.863913	6.82256	2.98135	2.49135	5e-05	0.00167621
XLOC_039694	LOC106575021	-	uncharacterized LOC106575021	NC_027315.1:86711700-86823776	REDSLICE	REDSLICEISA	0.415682	3.28	2.98014	0.605726	5e-05	0.00167621
XLOC_058190	dhrs7c	dhrs7ca	dehydrogenase/reductase 7C	NC_027327.1:12678007-12683077	REDSLICE	REDSLICEISA	1.52067	11.9446	2.97358	2.75527	0.0001	0.00306497
XLOC_000074	LOC106582002	-	papilin-like	NC_027300.1:2362131-2430189	REDSLICE	REDSLICEISA	1.15747	9.0509	2.96709	2.68561	5e-05	0.00167621
XLOC_049967	LOC106583163	-	uncharacterized LOC106583163	NC_027321.1:31757123-31760798	REDSLICE	REDSLICEISA	5.42044	42.2184	2.96139	3.75063	5e-05	0.00167621
XLOC_053483	cdo1	cdo1	cysteine dioxygenase type 1	NC_027323.1:39487153-39493435	REDSLICE	REDSLICEISA	5.30841	41.1989	2.95625	3.04395	5e-05	0.00167621
XLOC_008565	LOC106600447	ccl4	C-C motif chemokine 4-like	NC_027302.1:36716584-36718042	REDSLICE	REDSLICEISA	3.18313	24.5584	2.9477	3.54454	5e-05	0.00167621
XLOC_008203	LOC106598377	pigr	CMRF35-like molecule 3	NC_027302.1:9165237-9175300	REDSLICE	REDSLICEISA	1.23997	9.56151	2.94694	3.41295	5e-05	0.00167621
XLOC_010239	LOC106603287	lgals9	galectin-9-like	NC_027303.1:41929772-41937586	REDSLICE	REDSLICEISA	7.31493	55.9949	2.93638	3.63422	5e-05	0.00167621
XLOC_009075	LOC106601298	-	uncharacterized LOC106601298	NC_027302.1:67419155-67427052	REDSLICE	REDSLICEISA	0.275578	2.09366	2.92549	1.91417	0.00275	0.0425693
XLOC_007857	LOC106601753	-	uncharacterized LOC106601753	NC_027302.1:80130594-80135913	REDSLICE	REDSLICEISA	0.090084	0.682939	2.92241	2.24744	0.0002	0.00544271
XLOC_030883	LOC100136539	gpd2	glycerol-3-phosphate dehydrogenase	NC_027311.1:85330621-85336484	REDSLICE	REDSLICEISA	3.27483	24.7901	2.92027	2.93052	5e-05	0.00167621
XLOC_017794	dram1	dram1	DNA damage regulated autophagy modulator 1	NC_027306.1:42528270-42532001	REDSLICE	REDSLICEISA	1.21557	9.18005	2.91686	3.05564	5e-05	0.00167621
XLOC_002724	LOC106610721	act2	actin, alpha skeletal muscle 2-like	NC_027300.1:81724075-81727625	REDSLICE	REDSLICEISA	24.2234	182.411	2.91272	2.22678	5e-05	0.00167621
XLOC_008920	dhx58	dhx58	DEXH (Asp-Glu-X-His) box polypeptide 58	NC_027302.1:60282170-60293676	REDSLICE	REDSLICEISA	9.9461	74.7939	2.91072	3.95669	5e-05	0.00167621
XLOC_064712	LOC106593566	trim16	tripartite motif-containing protein 16-like	NW_012350442.1:4813-11053	REDSLICE	REDSLICEISA	0.258827	1.92975	2.89836	2.15144	0.00075	0.0157375
XLOC_067384	LOC106595160	trim25	E3 ubiquitin/ISG15 ligase TRIM25-like	NW_012354810.1:5185-6491	REDSLICE	REDSLICEISA	0.313812	2.30834	2.87889	2.17192	0.0005	0.0114231
XLOC_046015	LOC106579178	mybpc2	myosin-binding protein C, fast-type-like	NC_027318.1:55223637-55279497	REDSLICE	REDSLICEISA	1.16561	8.56467	2.87731	3.11759	5e-05	0.00167621
XLOC_043471	LOC106577945	samd9	sterile alpha motif domain-containing protein 9-like	NC_027317.1:62074696-62108321	REDSLICE	REDSLICEISA	6.88713	50.5866	2.87678	2.83468	5e-05	0.00167621
XLOC_021019	LOC106612591	ckm	creatine kinase M-type-like	NC_027308.1:106129059-106132808	REDSLICE	REDSLICEISA	9.99129	72.9488	2.86814	2.68001	5e-05	0.00167621
XLOC_022834	sh3bg	sh3bgr	SH3 domain-binding glutamic acid-rich protein	NC_027308.1:117058438-117082266	REDSLICE	REDSLICEISA	0.435521	3.16298	2.86047	1.87596	5e-05	0.00167621
XLOC_008401	LOC106599321	jph1	junctophilin-1-like	NC_027302.1:24943696-24961196	REDSLICE	REDSLICEISA	0.101743	0.738216	2.85911	1.93121	0.0002	0.00544271
XLOC_041742	LOC106576572	cacna2d1	voltage-dependent calcium channel subunit alpha-2/delta-1-like	NC_027316.1:53784397-53839918	REDSLICE	REDSLICEISA	0.108187	0.784787	2.85878	2.15698	5e-05	0.00167621
XLOC_033130	p2rx5	p2rx5	purinergic receptor P2X 5	NC_027312.1:72656870-72684391	REDSLICE	REDSLICEISA	0.151228	1.08673	2.84519	1.81809	0.00085	0.0173726
XLOC_011413	LOC106602935	camk2a	calcium/calmodulin-dependent protein kinase type II subunit alpha	NC_027303.1:32532428-32608931	REDSLICE	REDSLICEISA	0.206586	1.48292	2.84363	2.31966	0.00015	0.00429515
XLOC_040697	LOC106574808	chrna1	acetylcholine receptor subunit alpha-like	NC_027315.1:78654711-78662741	REDSLICE	REDSLICEISA	0.107433	0.769437	2.84037	1.66255	0.0001	0.00306497
XLOC_010622	LOC106603948	hspb1	heat shock protein beta-1-like	NC_027303.1:76301202-76316496	REDSLICE	REDSLICEISA	1.04166	7.39024	2.82674	3.10018	5e-05	0.00167621
XLOC_011755	mlrb	myl2	Myosin regulatory light chain 2B, cardiac muscle isoform	NC_027303.1:54116753-54126917	REDSLICE	REDSLICEISA	0.894984	6.33917	2.82436	2.15691	0.00135	0.0248468
XLOC_054994	LOC106587569	gpi	glucose-6-phosphate isomerase-like	NC_027325.1:29073593-29133440	REDSLICE	REDSLICEISA	2.60894	18.4121	2.81912	2.58785	0.00105	0.0204706
XLOC_066000	LOC106594322	parg	TRAF3-interacting protein 1-like	NW_012352431.1:70-10186	REDSLICE	REDSLICEISA	0.727842	5.12549	2.81599	2.99986	5e-05	0.00167621
XLOC_014196	LOC106605607	plaur	urokinase plasminogen activator surface receptor-like	NC_027304.1:66983787-66987613	REDSLICE	REDSLICEISA	1.11373	7.83946	2.81536	3.07259	5e-05	0.00167621
XLOC_065020	LOC106593734	trim16	stonustoxin subunit beta-like	NW_012350842.1:2281-5227	REDSLICE	REDSLICEISA	0.19386	1.36433	2.81511	2.32221	0.0002	0.00544271
XLOC_054344	LOC106586429	samd9	sterile alpha motif domain-containing protein 9-like	NC_027324.1:22853433-22890248	REDSLICE	REDSLICEISA	1.82727	12.7971	2.80805	2.95031	5e-05	0.00167621
XLOC_009237	mlc-2	myl2	myosin regulatory light chain 2	NC_027302.1:75677412-75696877	REDSLICE	REDSLICEISA	23.4344	162.807	2.79646	2.39613	0.00265	0.0414132
XLOC_038901	LOC106573459	frmd4a	FERM domain-containing protein 4A-like	NC_027315.1:25399032-25680808	REDSLICE	REDSLICEISA	0.486103	3.37688	2.79636	1.56897	0.00235	0.0378435
XLOC_062977	LOC106592478	myo18b	unconventional myosin-XVIIIb-like	NW_012348272.1:2594-7792	REDSLICE	REDSLICEISA	0.137415	0.953782	2.79512	2.02387	0.0003	0.00757889
XLOC_043475	LOC106577953	casq1	calsequestrin-1-like	NC_027317.1:62545682-62575595	REDSLICE	REDSLICEISA	0.309224	2.14432	2.79379	2.19765	0.00325	0.0481906
XLOC_002182	LOC106598511	rtn1	reticulon-1-A-like	NC_027300.1:26888429-26968684	REDSLICE	REDSLICEISA	1.56181	10.7876	2.78808	2.37486	5e-05	0.00167621
XLOC_012253	LOC106604402	cisd1	CDGSH iron-sulfur domain-containing protein 1-like	NC_027304.1:15340586-15349207	REDSLICE	REDSLICEISA	0.782818	5.40324	2.78707	1.84822	0.0019	0.032209
XLOC_008656	LOC106600560	pde4dip	myomegalin-like	NC_027302.1:44037488-44140138	REDSLICE	REDSLICEISA	0.094693	0.647481	2.77351	1.31506	0.00235	0.0378435
XLOC_045374	LOC106579686	-	uncharacterized LOC106579686	NC_027318.1:77342249-77344115	REDSLICE	REDSLICEISA	0.589086	4.00271	2.76443	2.98957	5e-05	0.00167621
XLOC_036820	LOC106571909	-	troponin C, slow skeletal and cardiac muscles	NC_027314.1:60002113-60007160	REDSLICE	REDSLICEISA	0.104636	0.709584	2.7616	1.51112	0.0002	0.00544271
XLOC_046628	LOC106580341	ank1	ankyrin-1-like	NC_027319.1:26664850-26866659	REDSLICE	REDSLICEISA	0.207239	1.39551	2.75143	2.15474	0.00125	0.0234317
XLOC_044412	LOC106577963	trim7	tripartite motif-containing protein 7-like	NC_027317.1:62868065-62882077	REDSLICE	REDSLICEISA	0.10271	0.691204	2.75054	1.53284	0.0001	0.00306497
XLOC_028885	LOC106565178	ifi44	interferon-induced protein 44-like	NC_027311.1:44174577-44194228	REDSLICE	REDSLICEISA	14.528	97.5477	2.74727	2.74782	5e-05	0.00167621
XLOC_066892	LOC100194636	ckm	enolase 3-2	NW_012353926.1:5659-9145	REDSLICE	REDSLICEISA	51.0645	341.204	2.74024	2.77733	5e-05	0.00167621
XLOC_060770	ddx58	ddx58	DExD/H-box helicase 58	NW_012344123.1:3071-23025	REDSLICE	REDSLICEISA	10.2447	68.2042	2.73498	2.36562	5e-05	0.00167621
XLOC_025817	LOC106562039	dpy19l3	probable C-mannosyltransferase DPY19L3	NC_027310.1:13689816-13730244	REDSLICE	REDSLICEISA	0.0710598	0.471625	2.73054	2.10718	5e-05	0.00167621
XLOC_043775	ldb3	ldb3	LIM domain binding 3	NC_027317.1:12492987-12557577	REDSLICE	REDSLICEISA	1.73372	11.5049	2.7303	2.47336	5e-05	0.00167621
XLOC_056026	LOC106587933	-	uncharacterized LOC106587933	NC_027325.1:41400216-41408247	REDSLICE	REDSLICEISA	2.11902	14.0385	2.72792	2.31025	0.00115	0.0219623
XLOC_052161	LOC100136357	-	fast myotomal muscle troponin-T	NC_027322.1:36376631-36388538	REDSLICE	REDSLICEISA	13.9853	91.9825	2.71745	2.64631	5e-05	0.00167621
XLOC_029653	LOC106566223	-	LIM and cysteine-rich domains protein 1-like	NC_027311.1:88736764-88769104	REDSLICE	REDSLICEISA	0.158753	1.0369	2.70742	1.75661	0.00055	0.0123272
XLOC_057781	prvb	pvalb2	parvalbumin beta	NC_027327.1:15581958-15584382	REDSLICE	REDSLICEISA	2.62884	17.17	2.70739	2.35007	5e-05	0.00167621
XLOC_037521	LOC106570964	eef2	elongation factor 2-like	NC_027314.1:9198802-9239203	REDSLICE	REDSLICEISA	2.09181	13.6622	2.70736	2.13109	0.0015	0.026916
XLOC_039553	LOC106574743	speg	striated muscle preferentially expressed protein kinase-like	NC_027315.1:76968532-76973042	REDSLICE	REDSLICEISA	0.20732	1.34758	2.70044	2.11215	0.0003	0.00757889
XLOC_001526	LOC100194645	pgam2	phosphoglycerate mutase 2-2 (muscle)	NC_027300.1:130183392-130187162	REDSLICE	REDSLICEISA	7.59134	49.0921	2.69307	2.6221	5e-05	0.00167621
XLOC_008887	LOC106600985	cacnb1	voltage-dependent L-type calcium channel subunit beta-1-like	NC_027302.1:59114143-59150813	REDSLICE	REDSLICEISA	0.0668907	0.430601	2.68647	1.56606	5e-05	0.00167621
XLOC_062561	LOC106592222	muc5ac	mucin-5B-like	NW_012347843.1:123-22353	REDSLICE	REDSLICEISA	0.0632456	0.406589	2.68454	1.81272	0.0019	0.032209
XLOC_067034	LOC106594950	rtase	DNA-directed RNA polymerase II subunit RPB1	NW_012354136.1:1392-3685	REDSLICE	REDSLICEISA	0.0667818	0.429244	2.68427	1.65233	0.002	0.0334953
XLOC_055892	LOC106587719	alpk3	alpha-protein kinase 3-like	NC_027325.1:34513310-34529132	REDSLICE	REDSLICEISA	0.0952678	0.610318	2.6795	1.64735	0.00015	0.00429515
XLOC_038682	LOC106573043	-	L-lactate dehydrogenase A chain-like	NC_027315.1:2609586-2626261	REDSLICE	REDSLICEISA	12.2968	78.4805	2.67405	2.48334	5e-05	0.00167621
XLOC_025113	LOC106561098	mfge8	lactadherin-like	NC_027309.1:65784393-65837208	REDSLICE	REDSLICEISA	0.870483	5.54835	2.67217	3.35961	5e-05	0.00167621
XLOC_010629	LOC106603953	ca4	carbonic anhydrase 4-like	NC_027303.1:76787306-76803169	REDSLICE	REDSLICEISA	0.188993	1.20421	2.67168	2.20311	0.0001	0.00306497
XLOC_023795	dennd5a	dennd5b	DENN domain containing 5A	NC_027309.1:67268053-67317207	REDSLICE	REDSLICEISA	0.0827911	0.524696	2.66393	1.942	0.0001	0.00306497
XLOC_042237	LOC106575862	bin1	uncharacterized LOC106575862	NC_027316.1:27988980-28030446	REDSLICE	REDSLICEISA	0.345943	2.1678	2.64763	2.21006	5e-05	0.00167621
XLOC_058149	LOC106589232	tdrkh	tudor and KH domain-containing protein-like	NC_027327.1:10201423-10209804	REDSLICE	REDSLICEISA	0.143016	0.895439	2.64642	2.00604	5e-05	0.00167621
XLOC_025315	LOC106561166	alpk3	alpha-protein kinase 3-like	NC_027309.1:83932356-83958608	REDSLICE	REDSLICEISA	0.0812895	0.506023	2.63806	2.16801	0.0001	0.00306497
XLOC_062288	LOC106592041	-	5'-AMP-activated protein kinase subunit gamma-1-like	NW_012347564.1:2221-20530	REDSLICE	REDSLICEISA	0.0722168	0.448521	2.63477	1.41216	0.0005	0.0114231
XLOC_044393	tri39	mefv	Tripartite motif-containing protein 39	NC_027317.1:61933577-61953307	REDSLICE	REDSLICEISA	1.6492	10.2272	2.63257	3.23295	5e-05	0.00167621
XLOC_025182	LOC106560986	tead4	transcriptional enhancer factor TEF-3-like	NC_027309.1:72971620-73005115	REDSLICE	REDSLICEISA	0.209247	1.2973	2.63223	2.22253	5e-05	0.00167621
XLOC_031132	LOC106566662	slmap	sarcolemmal membrane-associated protein-like	NC_027312.1:16721709-16735875	REDSLICE	REDSLICEISA	0.727536	4.50289	2.62976	2.69335	5e-05	0.00167621
XLOC_049901	LOC106583080	trim16	tripartite motif-containing protein 16-like protein	NC_027321.1:27537427-27555326	REDSLICE	REDSLICEISA	1.54927	9.53069	2.62099	3.00599	5e-05	0.00167621
XLOC_056009	LOC106587907	itgb	integrin beta-like protein A	NC_027325.1:40932286-40937803	REDSLICE	REDSLICEISA	12.1601	74.6814	2.61859	3.45793	5e-05	0.00167621
XLOC_025256	LOC106560850	nlrc5	protein NLRC5-like	NC_027309.1:79263395-79290759	REDSLICE	REDSLICEISA	2.06781	12.6794	2.61631	3.90032	5e-05	0.00167621
XLOC_053996	cssa25h2orf40	ecrg4	chromosome ssa25 open reading frame, human C2orf40	NC_027324.1:39258350-39264106	REDSLICE	REDSLICEISA	1.3588	8.32242	2.61466	2.42484	5e-05	0.00167621
XLOC_066982	LOC106594922	ubr4	E3 ubiquitin-protein ligase UBR4-like	NW_012354050.1:862-10335	REDSLICE	REDSLICEISA	0.309381	1.8937	2.61375	2.08343	0.00025	0.00653846
XLOC_055603	LOC106587275	rrad	GTP-binding protein RAD-like	NC_027325.1:15114174-15117108	REDSLICE	REDSLICEISA	0.124275	0.757265	2.60726	1.77841	0.00055	0.0123272
XLOC_068337	LOC106595672	grina	protein lifeguard 1-like	NW_012356626.1:205-6336	REDSLICE	REDSLICEISA	0.0702416	0.427629	2.60596	1.40909	0.0034	0.0498234
XLOC_066524	LOC106594638	-	uncharacterized LOC106594638	NW_012353243.1:291-10799	REDSLICE	REDSLICEISA	0.110015	0.669076	2.60447	2.35938	5e-05	0.00167621
XLOC_038853	irf7	irf7	interferon regulatory factor 7	NC_027315.1:21187336-21198244	REDSLICE	REDSLICEISA	14.1514	85.9159	2.60198	3.85752	5e-05	0.00167621
XLOC_011176	slc25a4	slc25a5	solute carrier family 25 member 4	NC_027303.1:23847157-23935143	REDSLICE	REDSLICEISA	7.09512	43.0202	2.60011	2.5421	5e-05	0.00167621
XLOC_006307	LOC106593162	-	myosin heavy chain, fast skeletal muscle-like	NC_027301.1:65447002-65793864	REDSLICE	REDSLICEISA	0.750367	4.5396	2.5969	2.40532	0.00065	0.0140664
XLOC_043780	LOC100194528	myoz1	myozenin 1-like	NC_027317.1:12770040-12778055	REDSLICE	REDSLICEISA	0.740848	4.47733	2.59539	2.21734	5e-05	0.00167621
XLOC_011093	alp	pdlim3	alkaline phosphatase	NC_027303.1:16967584-16979186	REDSLICE	REDSLICEISA	1.47915	8.87783	2.58544	2.89093	5e-05	0.00167621
XLOC_042921	LOC106577091	ifit1	interferon-induced protein with tetratricopeptide repeats 1-like	NC_027317.1:18503058-18505835	REDSLICE	REDSLICEISA	33.9809	203.822	2.58452	2.34176	0.00185	0.0315505
XLOC_061170	LOC106591596	trim16	tripartite motif-containing protein 16-like	NW_012344714.1:32307-38589	REDSLICE	REDSLICEISA	1.74601	10.4472	2.58098	2.94073	5e-05	0.00167621
XLOC_075440	LOC106598702	trim25	E3 ubiquitin/ISG15 ligase TRIM25-like	NW_012384662.1:2539-3167	REDSLICE	REDSLICEISA	0.91985	5.47419	2.57317	2.12216	0.0003	0.00757889
XLOC_018816	LOC106609653	parp11	poly [ADP-ribose] polymerase 11-like	NC_027306.1:50912507-50916657	REDSLICE	REDSLICEISA	2.4743	14.7054	2.57125	3.46074	5e-05	0.00167621
XLOC_035471	LOC106569692	pde4dip	myomegalin-like	NC_027313.1:43626798-43734348	REDSLICE	REDSLICEISA	0.481254	2.85162	2.56691	2.32898	0.0002	0.00544271
XLOC_039227	LOC106574137	usp13	ubiquitin carboxyl-terminal hydrolase 13-like	NC_027315.1:52563886-52771508	REDSLICE	REDSLICEISA	0.154486	0.915156	2.56654	2.53746	5e-05	0.00167621
XLOC_057634	lgi1	lgi1	leucine rich glioma inactivated 1	NC_027327.1:6342105-6356315	REDSLICE	REDSLICEISA	0.354985	2.09933	2.5641	2.36666	5e-05	0.00167621
XLOC_039608	LOC100194643	mylp	myosin, light polypeptide 3-3	NC_027315.1:79424598-79436637	REDSLICE	REDSLICEISA	11.6585	68.445	2.55356	2.60271	5e-05	0.00167621
XLOC_044403	LOC106577951	-	uncharacterized LOC106577951	NC_027317.1:62443031-62454291	REDSLICE	REDSLICEISA	1.43838	8.39989	2.54592	2.5123	5e-05	0.00167621
XLOC_021565	LOC106610810	pabpc4	polyadenylate-binding protein 4-like	NC_027308.1:17020370-17030244	REDSLICE	REDSLICEISA	1.86199	10.835	2.54078	3.12565	5e-05	0.00167621
XLOC_039289	LOC106574390	-	uncharacterized LOC106574390	NC_027315.1:58606708-58607943	REDSLICE	REDSLICEISA	0.499732	2.90243	2.53803	1.60673	0.0033	0.0487419
XLOC_009630	LOC106602213	hian7	GTPase IMAP family member 7-like	NC_027303.1:2631612-2635496	REDSLICE	REDSLICEISA	0.209802	1.2177	2.53706	1.9537	0.00045	0.0105017
XLOC_044561	LOC106578225	aimp1	aminoacyl tRNA synthase complex-interacting multifunctional protein 1-like	NC_027317.1:70178327-70215585	REDSLICE	REDSLICEISA	0.177701	1.03128	2.53691	1.39594	0.0028	0.0431446
XLOC_047911	LOC106580742	ahnak	neuroblast differentiation-associated protein AHNAK-like	NC_027319.1:45820776-45845109	REDSLICE	REDSLICEISA	0.13384	0.776231	2.53598	2.3012	5e-05	0.00167621
XLOC_017789	LOC106609466	bcl2l13	bcl-2-like protein 13	NC_027306.1:42433233-42442308	REDSLICE	REDSLICEISA	0.225415	1.30718	2.5358	1.86251	0.0006	0.0132029
XLOC_030798	LOC106566062	slc38a3	sodium-coupled neutral amino acid transporter 3-like	NC_027311.1:77438330-77500807	REDSLICE	REDSLICEISA	0.135492	0.785285	2.53501	1.98104	5e-05	0.00167621
XLOC_086770	LOC106599712	trim25	E3 ubiquitin/ISG15 ligase TRIM25-like	NW_012441103.1:317-1387	REDSLICE	REDSLICEISA	0.283284	1.64169	2.53486	1.88364	0.00125	0.0234317
XLOC_059365	LOC106590753	pnpla2	patatin-like phospholipase domain-containing protein 2	NW_012341904.1:36-22165	REDSLICE	REDSLICEISA	0.104646	0.606082	2.53399	1.58333	0.00115	0.0219623
XLOC_052226	LOC106584677	trim25	E3 ubiquitin/ISG15 ligase TRIM25-like	NC_027322.1:41048372-41052814	REDSLICE	REDSLICEISA	2.61423	15.0959	2.5297	3.23946	5e-05	0.00167621
XLOC_044799	LOC106578637	otud1	OTU domain-containing protein 1-like	NC_027318.1:27645231-27647582	REDSLICE	REDSLICEISA	0.283749	1.63768	2.52897	2.327	5e-05	0.00167621
XLOC_047239	LOC106581464	arhgef26	rho guanine nucleotide exchange factor 26-like	NC_027319.1:77896800-77928752	REDSLICE	REDSLICEISA	0.0726902	0.418729	2.52618	1.79966	0.00065	0.0140664
XLOC_046873	LOC106580772	tnfaip2	tumor necrosis factor alpha-induced protein 2-like	NC_027319.1:46675752-46705394	REDSLICE	REDSLICEISA	0.145843	0.839525	2.52515	1.83723	5e-05	0.00167621
XLOC_057690	LOC106589231	trim39	E3 ubiquitin-protein ligase TRIM39-like	NC_027327.1:10135706-10142189	REDSLICE	REDSLICEISA	1.4981	8.61085	2.52302	3.74055	5e-05	0.00167621
XLOC_025452	LOC106561379	mefv	pyrin-like	NC_027309.1:97489639-97559457	REDSLICE	REDSLICEISA	0.347987	1.99902	2.52218	2.12385	0.0002	0.00544271
XLOC_062723	LOC106592320	gimap7	GTPase IMAP family member 7-like	NW_012347997.1:2785-8950	REDSLICE	REDSLICEISA	0.382609	2.19747	2.5219	2.34362	5e-05	0.00167621
XLOC_066465	LOC106594610	-	uncharacterized LOC106594610	NW_012353158.1:6665-9095	REDSLICE	REDSLICEISA	6.69176	38.3809	2.51993	3.08744	5e-05	0.00167621
XLOC_016677	LOC106607590	dusp10	dual specificity protein phosphatase 10-like	NC_027305.1:47925471-47953622	REDSLICE	REDSLICEISA	0.0716996	0.409248	2.51294	1.78	0.0004	0.00954992
XLOC_018990	LOC106609985	-	uncharacterized LOC106609985	NC_027307.1:3069907-3072125	REDSLICE	REDSLICEISA	2.08242	11.8809	2.51232	3.1204	5e-05	0.00167621
XLOC_009469	LOC106601932	-	E3 ubiquitin-protein ligase RNF213-like	NC_027302.1:86610532-86628127	REDSLICE	REDSLICEISA	0.643738	3.66626	2.50976	3.81975	5e-05	0.00167621
XLOC_027675	LOC100194644	pgam2	phosphoglycerate mutase 2-1 (muscle)	NC_027310.1:63339980-63345372	REDSLICE	REDSLICEISA	27.2799	153.364	2.49105	2.02722	5e-05	0.00167621
XLOC_047474	LOC106580049	vldlr	very low-density lipoprotein receptor-like	NC_027319.1:16315759-16324928	REDSLICE	REDSLICEISA	0.391386	2.19845	2.48982	2.92738	5e-05	0.00167621
XLOC_090953	LOC106600198	muc5ac	mucin-5AC-like	NW_012559175.1:210-1079	REDSLICE	REDSLICEISA	1.40867	7.9005	2.48761	2.46133	5e-05	0.00167621
XLOC_075022	LOC106598632	trim25	E3 ubiquitin/ISG15 ligase TRIM25-like	NW_012381945.1:328-1000	REDSLICE	REDSLICEISA	1.41799	7.95247	2.48755	2.39259	5e-05	0.00167621
XLOC_001335	LOC100136429	vldlr	very low-density lipoprotein receptor	NC_027300.1:117157126-117173223	REDSLICE	REDSLICEISA	0.102224	0.572237	2.48488	1.82375	5e-05	0.00167621
XLOC_032997	LOC106567543	dmpk	myotonin-protein kinase-like	NC_027312.1:56571693-56616916	REDSLICE	REDSLICEISA	0.194254	1.08361	2.47983	2.47283	5e-05	0.00167621
XLOC_041474	LOC100380855	nampt	nicotinamide phosphoribosyltransferase	NC_027316.1:37594963-37613759	REDSLICE	REDSLICEISA	3.67091	20.4765	2.47976	3.72406	5e-05	0.00167621
XLOC_049972	LOC106583304	rbms2	RNA-binding motif, single-stranded-interacting protein 2-like	NC_027321.1:32217178-32331153	REDSLICE	REDSLICEISA	1.24685	6.88523	2.46522	3.01477	5e-05	0.00167621
XLOC_006185	LOC106591490	siglec1	sialoadhesin-like	NC_027301.1:60880629-61097649	REDSLICE	REDSLICEISA	0.0754861	0.414985	2.45877	1.80192	5e-05	0.00167621
XLOC_059161	LOC106590481	sat1	diamine acetyltransferase 1-like	NC_027328.1:27129777-27156595	REDSLICE	REDSLICEISA	1.06796	5.86243	2.45664	2.63209	5e-05	0.00167621
XLOC_044495	LOC106578113	cpras1	circularly permutated Ras protein 1-like	NC_027317.1:67208066-67228746	REDSLICE	REDSLICEISA	12.6157	69.2478	2.45655	3.06407	5e-05	0.00167621
XLOC_057509	sync	sync	syncoilin, intermediate filament protein	NC_027326.1:39641575-39648230	REDSLICE	REDSLICEISA	0.157175	0.855943	2.44514	1.92228	0.0002	0.00544271
XLOC_056808	LOC106589024	rbm43	RNA-binding protein 43-like	NC_027326.1:35551024-35653480	REDSLICE	REDSLICEISA	3.93986	21.3917	2.44083	2.87077	5e-05	0.00167621
XLOC_019899	rsad2	rsad2	radical S-adenosyl methionine domain containing 2	NC_027308.1:10614118-10617263	REDSLICE	REDSLICEISA	0.196839	1.06835	2.4403	1.86013	0.0007	0.0149087
XLOC_060087	LOC106591171	bax	apoptosis regulator BAX-like	NW_012343522.1:15367-49405	REDSLICE	REDSLICEISA	0.322831	1.74256	2.43236	2.62003	5e-05	0.00167621
XLOC_041327	LOC106575818	myl3	myosin light chain 3, skeletal muscle isoform-like	NC_027316.1:26357274-26364183	REDSLICE	REDSLICEISA	13.3276	71.9013	2.43161	2.61592	5e-05	0.00167621
XLOC_010487	ckm2	gapdh	creatine kinase-2	NC_027303.1:61713272-61730949	REDSLICE	REDSLICEISA	29.0732	156.454	2.42797	2.14898	5e-05	0.00167621
XLOC_069203	LOC106596130	trim25	E3 ubiquitin/ISG15 ligase TRIM25-like	NW_012358541.1:5041-6547	REDSLICE	REDSLICEISA	0.851111	4.57908	2.42764	2.02798	0.0003	0.00757889
XLOC_011866	LOC106603685	trim16	tripartite motif-containing protein 16-like	NC_027303.1:64463958-64472964	REDSLICE	REDSLICEISA	1.74672	9.35949	2.42178	3.25252	5e-05	0.00167621
XLOC_068634	LOC106595837	trim16	stonustoxin subunit beta-like	NW_012357264.1:39-3864	REDSLICE	REDSLICEISA	0.434055	2.32309	2.42009	2.75804	5e-05	0.00167621
XLOC_043510	LOC106578008	-	uncharacterized LOC106578008	NC_027317.1:64263383-64471912	REDSLICE	REDSLICEISA	1.9686	10.5185	2.41769	2.12239	5e-05	0.00167621
XLOC_024001	LOC106561186	trim25	E3 ubiquitin/ISG15 ligase TRIM25-like	NC_027309.1:84672834-84679477	REDSLICE	REDSLICEISA	1.78268	9.47216	2.40965	3.02728	5e-05	0.00167621
XLOC_021972	apln	apln	apelin	NC_027308.1:51909082-51941596	REDSLICE	REDSLICEISA	0.0792263	0.420788	2.40904	1.67168	0.00155	0.0275821
XLOC_044999	LOC106578964	ifit1b	interferon-induced protein with tetratricopeptide repeats 5-like	NC_027318.1:45734648-45737106	REDSLICE	REDSLICEISA	3.12297	16.491	2.40069	3.36366	5e-05	0.00167621
XLOC_016815	LOC106607782	-	cardiac phospholamban-like	NC_027305.1:57545066-57618089	REDSLICE	REDSLICEISA	0.642622	3.39177	2.4	1.92207	0.00115	0.0219623
XLOC_049243	LOC106581990	tmem182	transmembrane protein 182-like	NC_027320.1:23859852-23867130	REDSLICE	REDSLICEISA	0.481606	2.52773	2.39191	2.31213	0.0001	0.00306497
XLOC_024752	LOC106560227	prkaa2	5'-AMP-activated protein kinase catalytic subunit alpha-2-like	NC_027309.1:29403667-29423257	REDSLICE	REDSLICEISA	0.098402	0.515738	2.38988	1.70278	0.00035	0.00858457
XLOC_091733	LOC106600344	unc93b1	protein unc-93 homolog B1-like	NW_012570785.1:1-1005	REDSLICE	REDSLICEISA	3.69422	19.329	2.38742	2.56679	5e-05	0.00167621
XLOC_052254	LOC106584691	-	GRAM domain-containing protein 2-like	NC_027322.1:42707964-42811691	REDSLICE	REDSLICEISA	0.0825168	0.431582	2.38688	1.65316	0.0004	0.00954992
XLOC_059274	LOC106590673	jph1	junctophilin-1-like	NC_027328.1:38555313-38561362	REDSLICE	REDSLICEISA	0.102384	0.533857	2.38246	1.68282	0.0003	0.00757889
XLOC_057107	LOC106588522	muc2	mucin-2-like	NC_027326.1:13959929-13978734	REDSLICE	REDSLICEISA	0.402297	2.08935	2.37672	2.60972	5e-05	0.00167621
XLOC_055101	LOC106587738	gatm	glycine amidinotransferase, mitochondrial-like	NC_027325.1:35076332-35085414	REDSLICE	REDSLICEISA	0.241182	1.25139	2.37534	1.88687	5e-05	0.00167621
XLOC_065361	LOC106593959	muc5ac	mucin-5AC-like	NW_012351412.1:8-12755	REDSLICE	REDSLICEISA	0.34529	1.78744	2.37202	2.24725	5e-05	0.00167621
XLOC_062931	LOC106592440	trim16	tripartite motif-containing protein 16-like	NW_012348220.1:1148-11609	REDSLICE	REDSLICEISA	1.10582	5.69576	2.36477	2.86783	5e-05	0.00167621
XLOC_016626	LOC106607460	scn4a	sodium channel protein type 4 subunit alpha B-like	NC_027305.1:42265699-42321521	REDSLICE	REDSLICEISA	0.0987915	0.508202	2.36294	1.93665	5e-05	0.00167621
XLOC_037111	LOC106572465	dnmt3a	DNA (cytosine-5)-methyltransferase 3A-like	NC_027314.1:82582349-82603358	REDSLICE	REDSLICEISA	0.208352	1.06779	2.35753	2.23163	5e-05	0.00167621
XLOC_030064	LOC106564720	cxcl11	C-X-C motif chemokine 11-like	NC_027311.1:19630026-19632985	REDSLICE	REDSLICEISA	2.10588	10.7823	2.35617	2.74918	5e-05	0.00167621
XLOC_072635	LOC106597860	-	uncharacterized LOC106597860	NW_012369695.1:433-4436	REDSLICE	REDSLICEISA	0.459991	2.35351	2.35514	1.81159	5e-05	0.00167621
XLOC_039420	LOC106574559	xirp2	xin actin-binding repeat-containing protein 2-like	NC_027315.1:70702452-70749808	REDSLICE	REDSLICEISA	0.446622	2.28384	2.35433	1.99794	5e-05	0.00167621
XLOC_029230	LOC106565811	ntn4	netrin-4-like	NC_027311.1:69029973-69050813	REDSLICE	REDSLICEISA	0.0953496	0.487143	2.35305	1.5219	0.00035	0.00858457
XLOC_060636	LOC106591414	-	uncharacterized LOC106591414	NW_012343960.1:4-40834	REDSLICE	REDSLICEISA	1.21337	6.17939	2.34845	1.71472	0.0012	0.0227019
XLOC_065096	LOC106593784	aste1	protein asteroid homolog 1-like	NW_012350970.1:6776-10880	REDSLICE	REDSLICEISA	0.390724	1.98766	2.34685	1.77231	0.00035	0.00858457
XLOC_042779	bag3	bag3	BCL2-associated athanogene 3	NC_027317.1:6061856-6070325	REDSLICE	REDSLICEISA	0.380336	1.92482	2.33938	2.36793	5e-05	0.00167621
XLOC_028820	LOC106565269	helz2	helicase with zinc finger domain 2-like	NC_027311.1:39103646-39145416	REDSLICE	REDSLICEISA	0.17622	0.891701	2.33918	1.83126	5e-05	0.00167621
XLOC_043044	LOC106577246	tmem150a	transmembrane protein 150A-like	NC_027317.1:30165521-30206928	REDSLICE	REDSLICEISA	0.441253	2.22717	2.33554	2.83734	5e-05	0.00167621
XLOC_038746	LOC106573163	ampd3	AMP deaminase 3-like	NC_027315.1:9195333-9196900	REDSLICE	REDSLICEISA	0.798393	4.0036	2.32613	1.87638	0.00085	0.0173726
XLOC_014987	LOC106607104	cd9	CD9 antigen-like	NC_027305.1:31233336-31244658	REDSLICE	REDSLICEISA	81.0525	405.525	2.32286	2.15362	0.0003	0.00757889
XLOC_009003	LOC106601188	trim47	tripartite motif-containing protein 47-like	NC_027302.1:64238953-64247852	REDSLICE	REDSLICEISA	1.27884	6.3701	2.31648	2.2746	5e-05	0.00167621
XLOC_004853	LOC106592293	hian7	GTPase IMAP family member 7-like	NC_027301.1:63121098-63125408	REDSLICE	REDSLICEISA	1.48243	7.35478	2.31072	2.20716	5e-05	0.00167621
XLOC_000554	LOC106603833	-	uncharacterized LOC106603833	NC_027300.1:40203697-40209133	REDSLICE	REDSLICEISA	1.86021	9.22724	2.31043	2.17328	5e-05	0.00167621
XLOC_053890	tbx15	tbx15	T-box 15	NC_027324.1:31317854-31340549	REDSLICE	REDSLICEISA	0.195152	0.967685	2.30994	1.9141	0.00025	0.00653846
XLOC_034950	LOC100194505	slc7a7	Y+L amino acid transporter 1 (Y+LAT1)-like	NC_027313.1:10221619-10239657	REDSLICE	REDSLICEISA	0.272286	1.34585	2.30532	1.89726	5e-05	0.00167621
XLOC_066024	LOC106594338	-	uncharacterized LOC106594338	NW_012352470.1:5630-9568	REDSLICE	REDSLICEISA	1.20461	5.94269	2.30255	3.16015	5e-05	0.00167621
XLOC_074197	LOC106598415	trim29	tripartite motif-containing protein 29-like	NW_012377906.1:329-1617	REDSLICE	REDSLICEISA	0.436683	2.15371	2.30216	1.85776	0.00125	0.0234317
XLOC_013224	LOC106606114	-	uncharacterized LOC106606114	NC_027304.1:77676652-77687920	REDSLICE	REDSLICEISA	1.62579	7.9812	2.29547	2.71728	5e-05	0.00167621
XLOC_059908	LOC106591064	ankrd5	serine/threonine-protein kinase ppk4-like	NW_012343394.1:1768-12603	REDSLICE	REDSLICEISA	1.61982	7.94518	2.29425	2.24385	5e-05	0.00167621
XLOC_059205	LOC106590575	ankrd33b	ankyrin repeat domain-containing protein 33B-like	NC_027328.1:30521276-30547803	REDSLICE	REDSLICEISA	0.0968953	0.474566	2.29211	1.74353	0.0005	0.0114231
XLOC_054924	LOC106587367	-	uncharacterized LOC106587367	NC_027325.1:23359656-23409202	REDSLICE	REDSLICEISA	6.16386	30.0802	2.28691	2.57307	5e-05	0.00167621
XLOC_044623	LOC100194623	eno3	aldolase a, fructose-bisphosphate 2	NC_027318.1:4465105-4484806	REDSLICE	REDSLICEISA	21.2112	103.411	2.2855	2.30528	5e-05	0.00167621
XLOC_003993	LOC106578340	cd22	B-cell receptor CD22-like	NC_027301.1:13194702-13201040	REDSLICE	REDSLICEISA	0.918173	4.47319	2.28447	2.82825	5e-05	0.00167621
XLOC_001633	LOC106568818	olfm1	noelin-like	NC_027300.1:140191607-140217402	REDSLICE	REDSLICEISA	0.0828638	0.401153	2.27534	1.59933	0.0001	0.00306497
XLOC_010102	LOC100194673	actn3	alpha-actinin-3	NC_027303.1:33657706-33679291	REDSLICE	REDSLICEISA	0.289806	1.40015	2.27241	1.90873	0.00025	0.00653846
XLOC_007369	LOC106600921	ephx3	epoxide hydrolase 4-like	NC_027302.1:53527358-53531256	REDSLICE	REDSLICEISA	0.283847	1.36943	2.27039	1.76761	0.00025	0.00653846
XLOC_014186	hsp70-3	hspa8	heat shock protein 70	NC_027304.1:66858064-66863595	REDSLICE	REDSLICEISA	2.75955	13.2994	2.26886	2.87526	5e-05	0.00167621
XLOC_018408	LOC106608979	trim39	E3 ubiquitin-protein ligase TRIM39-like	NC_027306.1:24357605-24381326	REDSLICE	REDSLICEISA	13.9568	66.9255	2.26159	2.99214	5e-05	0.00167621
XLOC_001793	LOC106572043	rnf213	E3 ubiquitin-protein ligase RNF213-like	NC_027300.1:152952977-153029125	REDSLICE	REDSLICEISA	1.25734	6.01521	2.25825	2.4823	5e-05	0.00167621
XLOC_062092	LOC106591927	socs1	suppressor of cytokine signaling 1-like	NW_012347411.1:23096-27166	REDSLICE	REDSLICEISA	3.12224	14.9328	2.25784	2.14162	5e-05	0.00167621
XLOC_055508	cmya5	cmya5	cardiomyopathy associated 5	NC_027325.1:3505867-3617089	REDSLICE	REDSLICEISA	0.273899	1.30065	2.24751	2.4137	5e-05	0.00167621
XLOC_044871	LOC106578729	eif4g3	uncharacterized LOC106578729	NC_027318.1:32688935-32708434	REDSLICE	REDSLICEISA	12.8369	60.8887	2.24588	3.0149	5e-05	0.00167621
XLOC_072541	LOC106597822	krt13	keratin, type I cytoskeletal 13-like	NW_012369209.1:763-4090	REDSLICE	REDSLICEISA	5.40782	25.6459	2.24561	2.03845	0.00015	0.00429515
XLOC_019139	LOC106610162	asb5	ankyrin repeat and SOCS box protein 5-like	NC_027307.1:11125765-11139286	REDSLICE	REDSLICEISA	0.0908393	0.430508	2.24465	1.43354	0.0001	0.00306497
XLOC_068689	LOC106595875	trim16	tripartite motif-containing protein 16-like	NW_012357416.1:6293-8379	REDSLICE	REDSLICEISA	3.42728	16.1956	2.24047	2.80967	5e-05	0.00167621
XLOC_069530	LOC106596325	-	uncharacterized LOC106596325	NW_012359493.1:3799-6806	REDSLICE	REDSLICEISA	0.183232	0.862902	2.23553	2.01956	5e-05	0.00167621
XLOC_051746	LOC106584847	gcnt3	beta-1,3-galactosyl-O-glycosyl-glycoprotein beta-1,6-N-acetylglucosaminyltransferase 3-like	NC_027322.1:48664343-48666164	REDSLICE	REDSLICEISA	1.19478	5.61522	2.2326	2.59694	5e-05	0.00167621
XLOC_054524	LOC106586715	-	uncharacterized LOC106586715	NC_027324.1:38165942-38176919	REDSLICE	REDSLICEISA	4.38309	20.591	2.23199	3.30309	5e-05	0.00167621
XLOC_054410	epsti1	epsti1	epithelial stromal interaction 1	NC_027324.1:28809432-28823873	REDSLICE	REDSLICEISA	10.7713	50.5562	2.2307	3.39453	5e-05	0.00167621
XLOC_007960	LOC106601933	rnf213	E3 ubiquitin-protein ligase RNF213-like	NC_027302.1:86629284-86678796	REDSLICE	REDSLICEISA	0.874793	4.08195	2.22224	3.01268	5e-05	0.00167621
XLOC_042198	LOC106575785	dcaf6	DDB1- and CUL4-associated factor 6-like	NC_027316.1:25214752-25228205	REDSLICE	REDSLICEISA	0.350103	1.61915	2.20939	1.75653	0.00015	0.00429515
XLOC_002515	LOC106606998	cgas	cyclic GMP-AMP synthase-like	NC_027300.1:58207604-58211596	REDSLICE	REDSLICEISA	8.6087	39.7917	2.2086	3.19636	5e-05	0.00167621
XLOC_083354	LOC106599427	socs1	suppressor of cytokine signaling 1-like	NW_012416168.1:783-1683	REDSLICE	REDSLICEISA	1.12719	5.20993	2.20854	2.14083	5e-05	0.00167621
XLOC_068691	LOC106595876	nlrc3	protein NLRC3-like	NW_012357433.1:6800-8296	REDSLICE	REDSLICEISA	1.429	6.57912	2.20289	2.66352	5e-05	0.00167621
XLOC_037948	hs90a	hsp90aa1	Heat shock protein HSP 90-alpha	NC_027314.1:46687859-46730423	REDSLICE	REDSLICEISA	3.10381	14.2861	2.2025	2.19262	5e-05	0.00167621
XLOC_043577	LOC106578147	dysf	dysferlin-like	NC_027317.1:67957076-67998346	REDSLICE	REDSLICEISA	0.213343	0.980911	2.20095	1.07578	0.00305	0.0459806
XLOC_040508	LOC106574556	cldn10	claudin-10-like	NC_027315.1:71056693-71061602	REDSLICE	REDSLICEISA	0.124433	0.57072	2.19741	1.49185	0.0025	0.0396513
XLOC_033953	dtna	dtna	dystrobrevin alpha	NC_027313.1:30108851-30146659	REDSLICE	REDSLICEISA	0.630043	2.88705	2.19607	2.6708	5e-05	0.00167621
XLOC_065630	LOC106594112	nlrc3	protein NLRC3-like	NW_012351884.1:6515-10362	REDSLICE	REDSLICEISA	0.339879	1.55697	2.19565	2.12853	0.0001	0.00306497
XLOC_046523	LOC106579972	slc25a25	calcium-binding mitochondrial carrier protein SCaMC-2-A-like	NC_027319.1:18524494-18532052	REDSLICE	REDSLICEISA	0.207305	0.944785	2.18823	1.69764	0.001	0.0197087
XLOC_045238	irf-3	irf3	interferon regulatory factor 3	NC_027318.1:63391614-63418578	REDSLICE	REDSLICEISA	12.5329	57.0919	2.18757	3.01712	5e-05	0.00167621
XLOC_024534	LOC106613620	-	uncharacterized LOC106613620	NC_027309.1:14549267-14590439	REDSLICE	REDSLICEISA	16.4298	74.4444	2.17985	2.86147	5e-05	0.00167621
XLOC_060456	LOC106591323	-	uncharacterized LOC106591323	NW_012343744.1:32824-42719	REDSLICE	REDSLICEISA	1.78518	8.08278	2.17878	1.74239	0.002	0.0334953
XLOC_041572	LOC106576261	usp18	ubl carboxyl-terminal hydrolase 18-like	NC_027316.1:44253236-44258504	REDSLICE	REDSLICEISA	15.7733	71.3229	2.17688	3.21522	5e-05	0.00167621
XLOC_010409	LOC106603489	sgcd	delta-sarcoglycan-like	NC_027303.1:52979954-53091120	REDSLICE	REDSLICEISA	0.26908	1.21212	2.17143	1.93905	5e-05	0.00167621
XLOC_027583	LOC106563086	-	jeltraxin-like	NC_027310.1:55447734-55450862	REDSLICE	REDSLICEISA	0.713833	3.20898	2.16846	2.41808	5e-05	0.00167621
XLOC_022784	LOC106612802	ywhag2	14-3-3 protein gamma-2-like	NC_027308.1:113570755-113580927	REDSLICE	REDSLICEISA	0.135603	0.609072	2.16722	1.9338	0.0001	0.00306497
XLOC_014662	LOC106606494	-	zinc finger protein GLIS2-like	NC_027305.1:11671280-11755284	REDSLICE	REDSLICEISA	0.124342	0.556281	2.1615	1.7156	5e-05	0.00167621
XLOC_048146	LOC106581123	sh3bgr	SH3 domain-binding glutamic acid-rich-like protein	NC_027319.1:61389084-61400510	REDSLICE	REDSLICEISA	0.623834	2.79049	2.16128	1.69145	5e-05	0.00167621
XLOC_037110	LOC106572462	ppdpf	pancreatic progenitor cell differentiation and proliferation factor-like	NC_027314.1:82481445-82485013	REDSLICE	REDSLICEISA	1.14902	5.13935	2.16119	2.35362	5e-05	0.00167621
XLOC_002184	LOC106598867	six1b	homeobox protein six1b	NC_027300.1:27130626-27134784	REDSLICE	REDSLICEISA	0.205401	0.914799	2.15501	1.80665	0.00095	0.0189427
XLOC_033106	LOC106567752	-	uncharacterized LOC106567752	NC_027312.1:69936851-69947282	REDSLICE	REDSLICEISA	0.243926	1.0859	2.15438	2.34614	5e-05	0.00167621
XLOC_065594	LOC106594099	trim25	E3 ubiquitin/ISG15 ligase TRIM25-like	NW_012351848.1:3604-4404	REDSLICE	REDSLICEISA	1.14851	5.11061	2.15373	2.00185	5e-05	0.00167621
XLOC_003880	LOC106575942	gapdh	glyceraldehyde-3-phosphate dehydrogenase	NC_027301.1:8975586-8980700	REDSLICE	REDSLICEISA	85.3734	378.472	2.14833	1.52574	0.00155	0.0275821
XLOC_060122	LOC106591203	ptp4a3	protein tyrosine phosphatase type IVA 3-like	NW_012343555.1:40913-49987	REDSLICE	REDSLICEISA	1.10505	4.85672	2.13587	2.00031	5e-05	0.00167621
XLOC_026353	LOC106563077	mef2c	myocyte-specific enhancer factor 2C-like	NC_027310.1:55737047-55782860	REDSLICE	REDSLICEISA	0.495237	2.17597	2.13547	2.40232	5e-05	0.00167621
XLOC_022619	LOC106612682	chp2	cytochrome c oxidase subunit 7A2, mitochondrial-like	NC_027308.1:102444587-102451513	REDSLICE	REDSLICEISA	8.28308	36.2741	2.1307	2.04107	0.00025	0.00653846
XLOC_035069	LOC106569017	-	uncharacterized LOC106569017	NC_027313.1:14676063-14683418	REDSLICE	REDSLICEISA	0.46683	2.04029	2.12781	2.00227	0.0001	0.00306497
XLOC_079353	LOC106599139	trim16	stonustoxin subunit beta-like	NW_012396655.1:33-1106	REDSLICE	REDSLICEISA	1.48648	6.49595	2.12764	2.08696	0.00015	0.00429515
XLOC_033190	LOC106567876	chrng	acetylcholine receptor subunit gamma-like	NC_027312.1:77942871-77953426	REDSLICE	REDSLICEISA	0.147983	0.644079	2.1218	1.80344	0.00015	0.00429515
XLOC_070886	LOC106597052	trim25	E3 ubiquitin/ISG15 ligase TRIM25-like	NW_012363296.1:839-2490	REDSLICE	REDSLICEISA	0.581695	2.53045	2.12106	1.95533	5e-05	0.00167621
XLOC_046827	LOC106580667	atp1b3	sodium/potassium-transporting ATPase subunit beta-3-like	NC_027319.1:42869794-42901153	REDSLICE	REDSLICEISA	0.402905	1.74403	2.11391	1.79629	0.00015	0.00429515
XLOC_034223	LOC106569754	dnajb4	dnaJ homolog subfamily B member 4-like	NC_027313.1:46663504-46672673	REDSLICE	REDSLICEISA	0.527204	2.27473	2.10926	2.14636	5e-05	0.00167621
XLOC_059350	fbxo32	fbxo32	F-box protein 32	NW_012341884.1:32702-43166	REDSLICE	REDSLICEISA	0.550461	2.36795	2.10492	1.48396	0.0004	0.00954992
XLOC_055445	LOC106588098	-	multiple C2 and transmembrane domain-containing protein 2-like	NC_027325.1:46762136-46769813	REDSLICE	REDSLICEISA	0.807852	3.4664	2.10128	1.94472	0.0011	0.0212218
XLOC_044362	LOC106577870	hspg2	basement membrane-specific heparan sulfate proteoglycan core protein-like	NC_027317.1:59399306-59424486	REDSLICE	REDSLICEISA	0.274512	1.17735	2.10061	2.27747	5e-05	0.00167621
XLOC_055630	LOC106587239	cilp	cartilage intermediate layer protein 1-like	NC_027325.1:16469579-16480978	REDSLICE	REDSLICEISA	0.463233	1.98377	2.09844	2.5186	5e-05	0.00167621
XLOC_051532	LOC106584453	tead4	transcriptional enhancer factor TEF-3-like	NC_027322.1:34079585-34124665	REDSLICE	REDSLICEISA	0.267626	1.14574	2.09798	1.90042	5e-05	0.00167621
XLOC_021295	LOC106613188	-	neuronal acetylcholine receptor subunit alpha-9-like	NC_027308.1:128706687-128721567	REDSLICE	REDSLICEISA	0.12203	0.521573	2.09563	1.28068	0.00145	0.0262283
XLOC_051108	LOC106583735	nlrc3	protein NLRC3-like	NC_027321.1:57363807-57366895	REDSLICE	REDSLICEISA	1.35033	5.76857	2.0949	2.56004	5e-05	0.00167621
XLOC_052222	LOC106584676	trim16	tripartite motif-containing protein 16-like	NC_027322.1:41021704-41034501	REDSLICE	REDSLICEISA	1.94645	8.31357	2.09462	2.55467	5e-05	0.00167621
XLOC_059225	exph5	exph5	exophilin 5	NC_027328.1:31785805-31804752	REDSLICE	REDSLICEISA	1.98076	8.43933	2.09107	2.416	5e-05	0.00167621
XLOC_054374	LOC106586462	znf385b	zinc finger protein 385B-like	NC_027324.1:26430267-26609178	REDSLICE	REDSLICEISA	0.202708	0.862931	2.08985	1.87337	5e-05	0.00167621
XLOC_032314	LOC106566383	eno1	alpha-enolase	NC_027312.1:4732192-4760289	REDSLICE	REDSLICEISA	2.36857	10.0668	2.08752	2.63276	5e-05	0.00167621
XLOC_055092	LOC106587725	-	cell migration-inducing and hyaluronan-binding protein-like	NC_027325.1:34670639-34684549	REDSLICE	REDSLICEISA	0.224333	0.951218	2.08413	1.28559	0.0021	0.0347681
XLOC_035068	LOC106568905	agl	glycogen debranching enzyme-like	NC_027313.1:14633270-14675481	REDSLICE	REDSLICEISA	0.851803	3.61023	2.0835	2.56748	5e-05	0.00167621
XLOC_034636	rbm24	rbm24	RNA binding motif protein 24	NC_027313.1:78558506-78569619	REDSLICE	REDSLICEISA	0.112938	0.475009	2.07242	1.47535	0.0016	0.0282586
XLOC_014628	LOC106606417	lgals3bp	galectin-3-binding protein A-like	NC_027305.1:8349677-8361226	REDSLICE	REDSLICEISA	3.19682	13.445	2.07236	2.85348	5e-05	0.00167621
XLOC_009506	LOC106601979	-	uncharacterized LOC106601979	NC_027302.1:88746076-88750599	REDSLICE	REDSLICEISA	0.156832	0.658418	2.06978	1.93138	5e-05	0.00167621
XLOC_008566	LOC106600445	ccl2	C-C motif chemokine 2-like	NC_027302.1:36733565-36750012	REDSLICE	REDSLICEISA	5.09422	21.3559	2.0677	3.19385	5e-05	0.00167621
XLOC_075033	LOC106598636	-	uncharacterized LOC106598636	NW_012382031.1:591-3236	REDSLICE	REDSLICEISA	0.61385	2.57329	2.06766	1.78703	0.00015	0.00429515
XLOC_017469	LOC106608810	gvinp1	interferon-induced very large GTPase 1-like	NC_027306.1:19442365-19502879	REDSLICE	REDSLICEISA	2.34918	9.84263	2.06689	3.04833	5e-05	0.00167621
XLOC_030393	LOC106565132	slc25a34	solute carrier family 25 member 34-like	NC_027311.1:45719654-45741421	REDSLICE	REDSLICEISA	0.0986017	0.41246	2.06457	1.45378	0.0001	0.00306497
XLOC_063619	LOC106592853	tiam1	T-lymphoma invasion and metastasis-inducing protein 1-like	NW_012348950.1:3534-14239	REDSLICE	REDSLICEISA	0.721239	2.99654	2.05475	1.87416	0.00015	0.00429515
XLOC_028113	gbe1	gbe1	1,4-alpha-glucan branching enzyme 1	NC_027310.1:92288347-92385483	REDSLICE	REDSLICEISA	0.308324	1.28095	2.0547	1.58363	0.0033	0.0487419
XLOC_045377	LOC106579698	pksj	probable polyketide synthase 1	NC_027318.1:77495043-77522048	REDSLICE	REDSLICEISA	0.332785	1.3818	2.05389	2.51536	5e-05	0.00167621
XLOC_070756	LOC106596978	nlrp3	protein NLRC3-like	NW_012362908.1:1220-3250	REDSLICE	REDSLICEISA	0.656838	2.71367	2.04663	2.2479	5e-05	0.00167621
XLOC_036246	LOC106570943	trim25	E3 ubiquitin/ISG15 ligase TRIM25-like	NC_027314.1:8289480-8324864	REDSLICE	REDSLICEISA	1.15951	4.78438	2.04482	2.21557	5e-05	0.00167621
XLOC_066450	LOC106594604	-	uncharacterized LOC106594604	NW_012353147.1:5935-8636	REDSLICE	REDSLICEISA	0.695159	2.86065	2.04093	1.59254	0.00045	0.0105017
XLOC_020355	LOC106611510	tnmd	tenomodulin-like	NC_027308.1:51292113-51421328	REDSLICE	REDSLICEISA	0.841233	3.4582	2.03945	2.18989	0.0001	0.00306497
XLOC_039114	LOC106573921	-	uncharacterized LOC106573921	NC_027315.1:43693009-43702056	REDSLICE	REDSLICEISA	11.3156	46.2221	2.03027	2.92561	5e-05	0.00167621
XLOC_041008	LOC106575303	xirp2	xin actin-binding repeat-containing protein 2-like	NC_027316.1:12412341-12473810	REDSLICE	REDSLICEISA	0.493061	2.01262	2.02924	2.04435	5e-05	0.00167621
XLOC_061937	LOC106591863	rnf216	E3 ubiquitin-protein ligase RNF216-like	NW_012347326.1:5616-22121	REDSLICE	REDSLICEISA	0.535895	2.17964	2.02407	2.1072	5e-05	0.00167621
XLOC_004516	LOC106588087	-	uncharacterized LOC106588087	NC_027301.1:45762060-45769075	REDSLICE	REDSLICEISA	92.3168	373.499	2.01644	2.27209	5e-05	0.00167621
XLOC_006441	LOC106595796	gcn2	probable serine/threonine-protein kinase GCN2	NC_027301.1:72368553-72374548	REDSLICE	REDSLICEISA	0.371164	1.49205	2.00717	1.53529	0.00095	0.0189427
XLOC_048748	LOC106582157	ranbp2	E3 SUMO-protein ligase RanBP2-like	NC_027320.1:31367666-31379782	REDSLICE	REDSLICEISA	4.17965	16.7277	2.00079	3.06135	5e-05	0.00167621
XLOC_012780	LOC106605312	nes	nestin-like	NC_027304.1:56519890-56532046	REDSLICE	REDSLICEISA	0.142045	0.568411	2.00059	1.75332	5e-05	0.00167621
XLOC_060331	LOC106591266	-	uncharacterized LOC106591266	NW_012343647.1:7353-9233	REDSLICE	REDSLICEISA	0.228653	0.913471	1.9982	1.4765	0.00245	0.039053
XLOC_066599	LOC106594677	-	uncharacterized LOC106594677	NW_012353371.1:5704-6809	REDSLICE	REDSLICEISA	3.53579	14.0967	1.99526	1.90984	0.00015	0.00429515
XLOC_067581	LOC106595303	-	ladderlectin-like	NW_012355184.1:7154-9408	REDSLICE	REDSLICEISA	2.47071	9.83718	1.99332	1.90953	0.00335	0.0492975
XLOC_023981	tpm1	tpm1	tropomyosin 1 (alpha)	NC_027309.1:83578419-83592289	REDSLICE	REDSLICEISA	27.1374	107.906	1.99143	2.18838	0.0001	0.00306497
XLOC_007305	LOC106600688	parp14	poly [ADP-ribose] polymerase 14-like	NC_027302.1:49868388-49898168	REDSLICE	REDSLICEISA	5.94632	23.5832	1.98769	2.9519	5e-05	0.00167621
XLOC_044824	LOC106578705	hacd3	very-long-chain (3R)-3-hydroxyacyl-CoA dehydratase 1-like	NC_027318.1:29356962-29374906	REDSLICE	REDSLICEISA	0.349256	1.37537	1.97746	1.7349	5e-05	0.00167621
XLOC_041233	LOC106575671	-	uncharacterized LOC106575671	NC_027316.1:22479857-22487235	REDSLICE	REDSLICEISA	0.552787	2.17631	1.97709	1.997	0.0004	0.00954992
XLOC_058549	esyt2	esyt2	extended synaptotagmin 2	NC_027328.1:9229602-9283546	REDSLICE	REDSLICEISA	0.755719	2.95866	1.96902	2.07847	5e-05	0.00167621
XLOC_080474	LOC106599220	muc5ac	mucin-5AC-like	NW_012401445.1:8-1972	REDSLICE	REDSLICEISA	1.29718	5.07273	1.96738	2.09924	5e-05	0.00167621
XLOC_069859	LOC106596499	nlrc3	protein NLRC3-like	NW_012360512.1:4156-5189	REDSLICE	REDSLICEISA	1.35423	5.26792	1.95976	1.89583	0.00025	0.00653846
XLOC_045110	LOC106579238	pacsin3	protein kinase C and casein kinase substrate in neurons protein 2-like	NC_027318.1:53019802-53035699	REDSLICE	REDSLICEISA	0.903457	3.46525	1.93943	2.00827	5e-05	0.00167621
XLOC_017992	typh	tymp	Thymidine phosphorylase	NC_027306.1:54280381-54281979	REDSLICE	REDSLICEISA	3.66651	14.0084	1.93382	1.82545	0.00075	0.0157375
XLOC_041962	LOC106575360	-	uncharacterized LOC106575360	NC_027316.1:13823962-13942223	REDSLICE	REDSLICEISA	0.215408	0.820966	1.93025	0.962186	0.0016	0.0282586
XLOC_043466	LOC106577944	-	uncharacterized LOC106577944	NC_027317.1:61968610-61983582	REDSLICE	REDSLICEISA	2.42992	9.25158	1.92879	2.66274	5e-05	0.00167621
XLOC_062117	LOC106591942	-	mast/stem cell growth factor receptor kita-like	NW_012347435.1:13940-27088	REDSLICE	REDSLICEISA	0.227216	0.863487	1.92611	1.52571	0.0016	0.0282586
XLOC_040999	LOC106575285	-	uncharacterized LOC106575285	NC_027316.1:11881701-11887646	REDSLICE	REDSLICEISA	0.118289	0.448585	1.92307	1.67259	0.0009	0.0181706
XLOC_050229	LOC106583687	apcdd1	protein APCDD1-like	NC_027321.1:51895195-51922319	REDSLICE	REDSLICEISA	0.683651	2.58688	1.91988	2.11517	5e-05	0.00167621
XLOC_065943	LOC106594284	rnf144a	probable E3 ubiquitin-protein ligase RNF144A-A	NW_012352344.1:206-10824	REDSLICE	REDSLICEISA	7.2863	27.5229	1.91737	2.29816	5e-05	0.00167621
XLOC_058297	LOC106589658	act2	actin, alpha skeletal muscle 2-like	NC_027327.1:19462450-19465523	REDSLICE	REDSLICEISA	3.59151	13.5039	1.91072	2.11746	5e-05	0.00167621
XLOC_058136	LOC106589438	qkia	protein quaking-A-like	NC_027327.1:8708140-8725962	REDSLICE	REDSLICEISA	0.594383	2.22544	1.90462	1.93754	5e-05	0.00167621
XLOC_016897	LOC106607932	ifi44	interferon-induced protein 44-like	NC_027305.1:63310176-63336385	REDSLICE	REDSLICEISA	3.73528	13.9764	1.90371	2.73548	5e-05	0.00167621
XLOC_066513	LOC106594629	-	probable JmjC domain-containing histone demethylation protein 2C	NW_012353214.1:2109-8051	REDSLICE	REDSLICEISA	0.365317	1.36691	1.9037	1.82727	5e-05	0.00167621
XLOC_064316	LOC106593309	-	collagen alpha-1(XVIII) chain-like	NW_012349864.1:271-7284	REDSLICE	REDSLICEISA	0.202861	0.756396	1.89865	1.40011	0.0022	0.0360001
XLOC_042348	mov10	mov10	helicase MOV-10	NC_027316.1:34806659-34852437	REDSLICE	REDSLICEISA	14.245	53.0604	1.89718	2.7701	5e-05	0.00167621
XLOC_058558	LOC106590113	otud1	OTU domain-containing protein 1-like	NC_027328.1:10635069-10637787	REDSLICE	REDSLICEISA	0.255269	0.9505	1.89667	1.67618	0.00025	0.00653846
XLOC_005506	LOC106579269	ncoa7	nuclear receptor coactivator 7-like	NC_027301.1:16886539-16902432	REDSLICE	REDSLICEISA	7.08921	26.3844	1.89599	2.62152	5e-05	0.00167621
XLOC_008571	LOC106600095	mapk1	mitogen-activated protein kinase kinase kinase MLT-like	NC_027302.1:37075288-37145790	REDSLICE	REDSLICEISA	0.486878	1.81166	1.89568	2.02055	5e-05	0.00167621
XLOC_042144	LOC106575680	ackr3	atypical chemokine receptor 3-like	NC_027316.1:22965661-22972074	REDSLICE	REDSLICEISA	0.266108	0.988154	1.89273	1.50447	0.00115	0.0219623
XLOC_042157	LOC106575703	-	uncharacterized LOC106575703	NC_027316.1:23614377-23618126	REDSLICE	REDSLICEISA	7.61608	28.2328	1.89025	2.50431	5e-05	0.00167621
XLOC_033410	LOC106568337	gcnt4	beta-1,3-galactosyl-O-glycosyl-glycoprotein beta-1,6-N-acetylglucosaminyltransferase 4-like	NC_027312.1:92840424-92853975	REDSLICE	REDSLICEISA	0.722993	2.67217	1.88596	2.05996	5e-05	0.00167621
XLOC_043473	LOC106577947	samd9	sterile alpha motif domain-containing protein 9-like	NC_027317.1:62125015-62174931	REDSLICE	REDSLICEISA	6.57566	24.3023	1.88588	2.46785	5e-05	0.00167621
XLOC_009468	LOC106601929	rnf213	E3 ubiquitin-protein ligase RNF213-like	NC_027302.1:86567295-86606932	REDSLICE	REDSLICEISA	0.327277	1.20694	1.88277	2.04955	5e-05	0.00167621
XLOC_005313	tigit	tigit	T cell immunoreceptor with Ig and ITIM domains	NC_027301.1:8564719-8569416	REDSLICE	REDSLICEISA	0.415368	1.53161	1.88259	1.85176	5e-05	0.00167621
XLOC_066468	LOC106594612	-	uncharacterized LOC106594612	NW_012353162.1:3870-4936	REDSLICE	REDSLICEISA	3.85607	14.2167	1.88238	2.35627	5e-05	0.00167621
XLOC_055446	LOC106588099	mctp2	multiple C2 and transmembrane domain-containing protein 2-like	NC_027325.1:46778616-46790796	REDSLICE	REDSLICEISA	0.711445	2.6226	1.88217	1.45079	0.0011	0.0212218
XLOC_005574	LOC106580462	tdp2	tyrosyl-DNA phosphodiesterase 2-like	NC_027301.1:21897610-21912073	REDSLICE	REDSLICEISA	3.59017	13.2257	1.88122	2.68051	5e-05	0.00167621
XLOC_068903	LOC106595975	ubr4	E3 ubiquitin-protein ligase UBR4-like	NW_012357823.1:524-8016	REDSLICE	REDSLICEISA	1.19368	4.38979	1.87873	1.63767	0.00075	0.0157375
XLOC_041954	LOC106575328	atg9a	autophagy-related protein 9A-like	NC_027316.1:13188120-13197188	REDSLICE	REDSLICEISA	1.94662	7.15719	1.87842	2.88237	5e-05	0.00167621
XLOC_018395	LOC106608959	tdrd7	tudor domain-containing protein 7B-like	NC_027306.1:23686696-23708398	REDSLICE	REDSLICEISA	2.35879	8.67164	1.87825	2.09772	5e-05	0.00167621
XLOC_061180	LOC106591600	-	protein kinase C beta type-like	NW_012344725.1:20803-32473	REDSLICE	REDSLICEISA	0.581655	2.13508	1.87605	1.42069	0.00305	0.0459806
XLOC_007543	LOC106601165	myo10	myosin-10-like	NC_027302.1:64081913-64101436	REDSLICE	REDSLICEISA	0.187007	0.685898	1.8749	1.87733	5e-05	0.00167621
XLOC_042156	LOC106575706	-	uncharacterized LOC106575706	NC_027316.1:23600165-23603709	REDSLICE	REDSLICEISA	6.39637	23.411	1.87186	2.40877	5e-05	0.00167621
XLOC_046874	exoc3l2	exoc3l2	exocyst complex component 3 like 2	NC_027319.1:46705882-46713451	REDSLICE	REDSLICEISA	0.450816	1.64848	1.87053	1.85103	0.00015	0.00429515
XLOC_020756	LOC106612249	atp7a	copper-transporting ATPase 1-like	NC_027308.1:84238526-84258374	REDSLICE	REDSLICEISA	0.2934	1.07022	1.86697	1.74044	0.00035	0.00858457
XLOC_050203	LOC106583651	helz2	helicase with zinc finger domain 2-like	NC_027321.1:48886774-48934635	REDSLICE	REDSLICEISA	11.2226	40.9185	1.86634	1.72208	0.0005	0.0114231
XLOC_046285	LOC106579692	pksj	probable polyketide synthase 1	NC_027318.1:77359879-77366900	REDSLICE	REDSLICEISA	0.371378	1.35387	1.86613	2.00161	5e-05	0.00167621
XLOC_054592	LOC106586857	il10rb	interleukin-10 receptor subunit beta-like	NC_027324.1:44864502-44873642	REDSLICE	REDSLICEISA	4.34636	15.8338	1.86513	2.77629	5e-05	0.00167621
XLOC_023533	LOC106560377	mylk4	myosin light chain kinase family member 4-like	NC_027309.1:37477472-37544318	REDSLICE	REDSLICEISA	0.110859	0.402969	1.86194	1.42053	0.00035	0.00858457
XLOC_018310	LOC106608837	ubp21	uncharacterized protein DDB_G0290685-like	NC_027306.1:20374501-20627205	REDSLICE	REDSLICEISA	7.46604	27.1278	1.86136	1.59483	0.0007	0.0149087
XLOC_010703	bafb	tbx6	Barrier-to-autointegration factor B	NC_027303.1:81090471-81396622	REDSLICE	REDSLICEISA	243.868	884.359	1.85853	2.50733	5e-05	0.00167621
XLOC_009076	LOC106601187	nlrc3	protein NLRC3-like	NC_027302.1:67512084-67526342	REDSLICE	REDSLICEISA	0.947984	3.42003	1.85107	2.32994	0.0001	0.00306497
XLOC_061874	LOC106591819	rasgrp1	RAS guanyl-releasing protein 1-like	NW_012347269.1:2563-19957	REDSLICE	REDSLICEISA	0.749245	2.70284	1.85097	1.60284	0.00155	0.0275821
XLOC_017682	LOC106609207	nampt	nicotinamide phosphoribosyltransferase-like	NC_027306.1:35589179-35607141	REDSLICE	REDSLICEISA	7.91381	28.5233	1.8497	2.83791	5e-05	0.00167621
XLOC_036882	LOC106572249	snx19	sorting nexin-19-like	NC_027314.1:64684396-64747600	REDSLICE	REDSLICEISA	5.65126	20.3538	1.84865	2.89858	5e-05	0.00167621
XLOC_059393	LOC106590781	trim16	stonustoxin subunit beta-like	NW_012341931.1:618-2074	REDSLICE	REDSLICEISA	6.34287	22.8433	1.84857	2.65856	5e-05	0.00167621
XLOC_042031	LOC106575463	abi3bp	target of Nesh-SH3-like	NC_027316.1:16321803-16330971	REDSLICE	REDSLICEISA	0.126841	0.455333	1.84391	1.1522	0.00205	0.034129
XLOC_065944	LOC106594285	-	uncharacterized LOC106594285	NW_012352344.1:206-10824	REDSLICE	REDSLICEISA	10.1139	36.253	1.84176	1.50078	0.00095	0.0189427
XLOC_037818	LOC106571435	-	uncharacterized LOC106571435	NC_027314.1:35349980-35452867	REDSLICE	REDSLICEISA	3.88242	13.909	1.84099	1.67153	0.00225	0.036621
XLOC_024553	gamt	gamt	guanidinoacetate N-methyltransferase	NC_027309.1:15529154-15533383	REDSLICE	REDSLICEISA	3.99202	14.2558	1.83636	1.90478	5e-05	0.00167621
XLOC_060591	LOC106591377	trim16	tripartite motif-containing protein 16-like	NW_012343879.1:35664-39077	REDSLICE	REDSLICEISA	15.2194	54.3393	1.83609	2.70853	5e-05	0.00167621
XLOC_063204	LOC106592611	gimap4	GTPase IMAP family member 4-like	NW_012348530.1:3599-14770	REDSLICE	REDSLICEISA	4.6836	16.7106	1.83507	1.9543	5e-05	0.00167621
XLOC_003217	LOC106565287	maoa	probable flavin-containing monoamine oxidase A	NC_027300.1:123579319-123693632	REDSLICE	REDSLICEISA	0.158998	0.565776	1.83122	1.07241	0.0004	0.00954992
XLOC_045156	LOC106579159	dtx3l	uncharacterized LOC106579159	NC_027318.1:55985561-55999812	REDSLICE	REDSLICEISA	5.1977	18.4861	1.8305	2.95463	5e-05	0.00167621
XLOC_022259	LOC106611992	fmr1	fragile X mental retardation protein 1 homolog A-like	NC_027308.1:72946373-72957460	REDSLICE	REDSLICEISA	2.96089	10.5117	1.82789	2.91441	5e-05	0.00167621
XLOC_027787	LOC106563179	parp14	poly [ADP-ribose] polymerase 14-like	NC_027310.1:72768261-72862634	REDSLICE	REDSLICEISA	9.46773	33.5382	1.82471	1.70645	0.00165	0.0289267
XLOC_000555	LOC106603827	nlrc3	NACHT, LRR and PYD domains-containing protein 3-like	NC_027300.1:40210124-40229213	REDSLICE	REDSLICEISA	3.66011	12.9615	1.82428	2.38446	5e-05	0.00167621
XLOC_059987	gadl1	gad1	glutamate decarboxylase like 1	NW_012343443.1:38145-56951	REDSLICE	REDSLICEISA	3.20652	11.3538	1.8241	2.55591	5e-05	0.00167621
XLOC_017605	LOC106609042	-	uncharacterized LOC106609042	NC_027306.1:26276468-26281995	REDSLICE	REDSLICEISA	13.7827	48.7962	1.8239	2.89068	5e-05	0.00167621
XLOC_001038	avpi1	avpi1	arginine vasopressin induced 1	NC_027300.1:91073227-91079104	REDSLICE	REDSLICEISA	0.76461	2.70665	1.82371	2.00582	5e-05	0.00167621
XLOC_043029	LOC106577190	-	WASH complex subunit FAM21-like	NC_027317.1:29117559-29145717	REDSLICE	REDSLICEISA	0.499966	1.76966	1.82357	2.00643	5e-05	0.00167621
XLOC_066294	LOC106594497	-	uncharacterized LOC106594497	NW_012352884.1:1-9107	REDSLICE	REDSLICEISA	0.666048	2.35699	1.82324	1.61159	0.00075	0.0157375
XLOC_021788	cf12	cfl2	cofilin 2	NC_027308.1:34359064-34363357	REDSLICE	REDSLICEISA	1.01409	3.57781	1.81889	1.86072	0.0001	0.00306497
XLOC_034127	LOC106569628	tpm1	tropomyosin alpha-1 chain-like	NC_027313.1:41753734-41771236	REDSLICE	REDSLICEISA	8.28731	29.2196	1.81796	2.31037	5e-05	0.00167621
XLOC_015996	LOC106606554	parp14	poly [ADP-ribose] polymerase 14-like	NC_027305.1:13964753-13980435	REDSLICE	REDSLICEISA	3.21939	11.3411	1.8167	2.75422	5e-05	0.00167621
XLOC_067265	prs23	prss23	Serine protease 23	NW_012354531.1:2472-3250	REDSLICE	REDSLICEISA	6.83938	24.0928	1.81666	1.7981	0.00075	0.0157375
XLOC_005002	LOC106594917	-	uncharacterized LOC106594917	NC_027301.1:69943725-69957565	REDSLICE	REDSLICEISA	1.64084	5.77572	1.81557	1.9427	5e-05	0.00167621
XLOC_001682	LOC106569656	ptprh	receptor-type tyrosine-protein phosphatase H-like	NC_027300.1:143400576-143483998	REDSLICE	REDSLICEISA	9.79954	34.4926	1.8155	2.55574	5e-05	0.00167621
XLOC_049138	ifih1	ifih1	interferon induced with helicase C domain 1	NC_027320.1:14997941-15018675	REDSLICE	REDSLICEISA	8.74601	30.6663	1.80996	2.78763	5e-05	0.00167621
XLOC_017932	LOC106609645	cacna2d1	voltage-dependent calcium channel subunit alpha-2/delta-1-like	NC_027306.1:50760436-50775202	REDSLICE	REDSLICEISA	0.490973	1.71714	1.80629	2.1096	0.0001	0.00306497
XLOC_062818	LOC106592390	trim39	E3 ubiquitin-protein ligase TRIM39-like	NW_012348132.1:13-11774	REDSLICE	REDSLICEISA	0.262917	0.918073	1.804	1.77123	0.0001	0.00306497
XLOC_064539	LOC106593462	rnf38	E3 ubiquitin-protein ligase RNF38-like	NW_012350219.1:3286-14322	REDSLICE	REDSLICEISA	0.998402	3.4854	1.80363	1.61445	0.0006	0.0132029
XLOC_046384	LOC106580203	-	probable lipid phosphate phosphatase PPAPDC3	NC_027319.1:4748319-4761411	REDSLICE	REDSLICEISA	0.197629	0.689733	1.80324	1.26957	0.0028	0.0431446
XLOC_044067	slc1a4	slc1a4	solute carrier family 1 member 4	NC_027317.1:35943929-35977853	REDSLICE	REDSLICEISA	0.170434	0.594709	1.80297	1.53036	0.0013	0.0241386
XLOC_041741	LOC106576570	plxnb2	plexin-B2-like	NC_027316.1:53718042-53763437	REDSLICE	REDSLICEISA	0.535505	1.86581	1.80083	2.02334	5e-05	0.00167621
XLOC_027332	LOC106562604	cuzd1	CUB and zona pellucida-like domain-containing protein 1	NC_027310.1:36696584-36713512	REDSLICE	REDSLICEISA	19.2104	66.9321	1.80081	2.05093	5e-05	0.00167621
XLOC_043296	LOC106577641	plac8l1	placenta-specific gene 8 protein-like	NC_027317.1:53517693-53592928	REDSLICE	REDSLICEISA	67.514	235.193	1.80058	2.04829	0.0001	0.00306497
XLOC_053450	LOC106585755	-	uncharacterized LOC106585755	NC_027323.1:34997956-35007802	REDSLICE	REDSLICEISA	4.17863	14.5554	1.80045	2.41157	5e-05	0.00167621
XLOC_000179	LOC106560797	ctsl	cathepsin L1-like	NC_027300.1:10068397-10074292	REDSLICE	REDSLICEISA	2.73441	9.49886	1.79653	2.32261	5e-05	0.00167621
XLOC_060963	LOC106591534	gas6	growth arrest-specific protein 6-like	NW_012344376.1:34539-39532	REDSLICE	REDSLICEISA	2.33962	8.10659	1.79282	2.12531	5e-05	0.00167621
XLOC_033899	LOC106569214	f5	collagen alpha-1(XXI) chain-like	NC_027313.1:25467846-25493098	REDSLICE	REDSLICEISA	0.281708	0.973835	1.78948	1.74474	0.00065	0.0140664
XLOC_091598	LOC106600318	hbb	hemoglobin subunit beta-like	NW_012568861.1:252-1005	REDSLICE	REDSLICEISA	2.12993	7.33602	1.78419	1.51532	0.0012	0.0227019
XLOC_066452	LOC106594605	-	uncharacterized LOC106594605	NW_012353149.1:7656-11275	REDSLICE	REDSLICEISA	11.3378	38.8815	1.77795	1.98808	5e-05	0.00167621
XLOC_063773	LOC106592940	nlrc3	protein NLRC3-like	NW_012349136.1:11661-13527	REDSLICE	REDSLICEISA	0.76485	2.62074	1.77672	1.93709	5e-05	0.00167621
XLOC_009002	LOC106601172	nlrc3	protein NLRC3-like	NC_027302.1:64202700-64206183	REDSLICE	REDSLICEISA	2.6366	9.0227	1.77488	2.53822	5e-05	0.00167621
XLOC_014549	LOC106606280	nlrc3	protein NLRC3-like	NC_027305.1:3058355-3067911	REDSLICE	REDSLICEISA	0.515462	1.76331	1.77435	1.7351	0.00095	0.0189427
XLOC_069380	LOC106596233	parg	poly(ADP-ribose) glycohydrolase-like	NW_012359033.1:404-5736	REDSLICE	REDSLICEISA	3.15145	10.763	1.77199	2.06253	5e-05	0.00167621
XLOC_039165	LOC106574075	-	nuclear factor 1 A-type-like	NC_027315.1:47039149-47235906	REDSLICE	REDSLICEISA	0.141302	0.482391	1.77142	1.59415	0.00115	0.0219623
XLOC_003472	LOC106569943	uck1	uridine-cytidine kinase 1-like	NC_027300.1:144636208-144737842	REDSLICE	REDSLICEISA	1.94159	6.62746	1.77122	1.54866	0.00155	0.0275821
XLOC_068618	LOC106595825	trim16	tripartite motif-containing protein 16-like	NW_012357212.1:2042-5294	REDSLICE	REDSLICEISA	159.643	544.901	1.77114	1.8967	0.00045	0.0105017
XLOC_055623	LOC106587252	-	haptoglobin-like	NC_027325.1:15866066-15869354	REDSLICE	REDSLICEISA	0.590422	2.01454	1.77063	1.46996	0.0031	0.0465293
XLOC_045909	LOC106579029	aldh18a1	delta-1-pyrroline-5-carboxylate synthase-like	NC_027318.1:49458073-49472016	REDSLICE	REDSLICEISA	1.53799	5.24724	1.77051	1.69546	0.00105	0.0204706
XLOC_043358	LOC106577782	-	uncharacterized LOC106577782	NC_027317.1:56659838-56661337	REDSLICE	REDSLICEISA	1.94187	6.61364	1.768	1.87565	5e-05	0.00167621
XLOC_046207	LOC106579549	gpt2	alanine aminotransferase 2-like	NC_027318.1:68817341-68832006	REDSLICE	REDSLICEISA	0.387635	1.31521	1.76252	1.64717	0.0002	0.00544271
XLOC_014374	LOC106606025	-	maestro heat-like repeat-containing protein family member 1	NC_027304.1:75001354-75008856	REDSLICE	REDSLICEISA	1.27983	4.34128	1.76217	1.38879	0.00255	0.0402473
XLOC_002425	LOC106604599	sorbs1	sorbin and SH3 domain-containing protein 1-like	NC_027300.1:48842175-48921868	REDSLICE	REDSLICEISA	0.34654	1.17393	1.76025	1.82547	5e-05	0.00167621
XLOC_022698	LOC106612549	il4i1	L-amino-acid oxidase-like	NC_027308.1:107782272-107787945	REDSLICE	REDSLICEISA	6.16669	20.8505	1.75752	2.3207	5e-05	0.00167621
XLOC_014800	LOC106606746	ifi44	interferon-induced protein 44-like	NC_027305.1:19836523-19860359	REDSLICE	REDSLICEISA	8.19319	27.6129	1.75285	2.50016	5e-05	0.00167621
XLOC_049311	LOC106582041	morc3	MORC family CW-type zinc finger protein 3-like	NC_027320.1:28850141-28935622	REDSLICE	REDSLICEISA	2.0221	6.81046	1.7519	2.05828	5e-05	0.00167621
XLOC_071079	LOC106597155	-	uncharacterized LOC106597155	NW_012363865.1:50-3053	REDSLICE	REDSLICEISA	3.73357	12.5538	1.7495	1.90532	0.00025	0.00653846
XLOC_044300	LOC106577783	ari6	putative E3 ubiquitin-protein ligase ARI6	NC_027317.1:56665100-56672412	REDSLICE	REDSLICEISA	2.27038	7.6317	1.74907	2.44526	5e-05	0.00167621
XLOC_004545	LOC106587516	-	hexokinase-1-like	NC_027301.1:46848866-46865095	REDSLICE	REDSLICEISA	0.220312	0.740511	1.74897	1.29972	0.0023	0.0372347
XLOC_060016	LOC106591136	-	uncharacterized LOC106591136	NW_012343471.1:4571-20215	REDSLICE	REDSLICEISA	2.73275	9.15805	1.74469	2.62833	5e-05	0.00167621
XLOC_051628	LOC106584636	trim25	E3 ubiquitin/ISG15 ligase TRIM25-like	NC_027322.1:40944686-40949470	REDSLICE	REDSLICEISA	3.9553	13.2293	1.74188	2.25035	5e-05	0.00167621
XLOC_012744	LOC106605379	col28a1	collagen alpha-1(XXVIII) chain-like	NC_027304.1:54908234-54910082	REDSLICE	REDSLICEISA	1.05633	3.52676	1.73928	1.6632	0.0005	0.0114231
XLOC_012973	LOC106605682	bcam	basal cell adhesion molecule-like	NC_027304.1:67738778-67816391	REDSLICE	REDSLICEISA	0.314799	1.05067	1.73881	1.66025	0.00045	0.0105017
XLOC_001604	LOC106568264	vcan	versican core protein-like	NC_027300.1:137200387-137230615	REDSLICE	REDSLICEISA	0.372725	1.24195	1.73643	2.28382	5e-05	0.00167621
XLOC_019667	LOC106610311	-	uncharacterized LOC106610311	NC_027307.1:18935659-18945920	REDSLICE	REDSLICEISA	0.485167	1.60672	1.72756	1.70416	5e-05	0.00167621
XLOC_068850	LOC106595937	-	uncharacterized LOC106595937	NW_012357693.1:2063-5997	REDSLICE	REDSLICEISA	0.595363	1.97113	1.72718	1.59988	0.00165	0.0289267
XLOC_015971	LOC106606517	tmc6	transmembrane channel-like protein 6	NC_027305.1:12422770-12437984	REDSLICE	REDSLICEISA	0.962719	3.1834	1.72538	1.65787	0.00035	0.00858457
XLOC_054895	LOC106587407	-	uncharacterized LOC106587407	NC_027325.1:22279384-22287382	REDSLICE	REDSLICEISA	0.623017	2.05914	1.7247	1.68357	0.0011	0.0212218
XLOC_031895	LOC106568039	sacs	sacsin-like	NC_027312.1:79255976-79295010	REDSLICE	REDSLICEISA	0.433515	1.43134	1.72322	1.47148	0.0014	0.0255409
XLOC_049847	LOC106582974	rnf207	RING finger protein 207-like	NC_027321.1:23582714-23611946	REDSLICE	REDSLICEISA	0.444869	1.46829	1.72268	1.84802	0.00015	0.00429515
XLOC_046605	LOC106580394	sds	L-serine dehydratase/L-threonine deaminase-like	NC_027319.1:25704232-25708506	REDSLICE	REDSLICEISA	2.21318	7.29521	1.72083	2.02712	0.0001	0.00306497
XLOC_065160	LOC106593833	-	multiple C2 and transmembrane domain-containing protein 2-like	NW_012351085.1:2745-12821	REDSLICE	REDSLICEISA	1.97291	6.49464	1.71893	2.35583	5e-05	0.00167621
XLOC_072056	LOC106597634	-	tetratricopeptide repeat protein 17-like	NW_012367304.1:2433-4319	REDSLICE	REDSLICEISA	0.533497	1.75453	1.71753	1.45651	0.0018	0.0308991
XLOC_054198	LOC106586142	stat1	signal transducer and activator of transcription 1-alpha/beta-like	NC_027324.1:10175933-10263140	REDSLICE	REDSLICEISA	27.0753	88.8991	1.71519	1.82875	0.00085	0.0173726
XLOC_019666	LOC106610327	-	uncharacterized LOC106610327	NC_027307.1:18897159-18929038	REDSLICE	REDSLICEISA	12.3002	40.3862	1.71519	1.70675	0.00085	0.0173726
XLOC_019434	pdli3	pdlim3	PDZ and LIM domain protein 3	NC_027307.1:1427269-1454543	REDSLICE	REDSLICEISA	1.35629	4.44086	1.71117	1.71262	0.00045	0.0105017
XLOC_044401	LOC106577950	samd9	sterile alpha motif domain-containing protein 9-like	NC_027317.1:62362392-62418395	REDSLICE	REDSLICEISA	3.29996	10.7822	1.70813	2.14034	5e-05	0.00167621
XLOC_034672	LOC106570546	col16a1	collagen alpha-1(XVI) chain-like	NC_027313.1:80756406-80820296	REDSLICE	REDSLICEISA	0.724294	2.36559	1.70755	1.54631	0.00085	0.0173726
XLOC_059040	LOC106590291	zcchc2	zinc finger CCHC domain-containing protein 2-like	NC_027328.1:17885823-17955087	REDSLICE	REDSLICEISA	1.64675	5.3726	1.706	2.72882	5e-05	0.00167621
XLOC_036839	LOC106571937	rbm38	RNA-binding protein 38-like	NC_027314.1:61752109-61774316	REDSLICE	REDSLICEISA	2.55997	8.35026	1.7057	2.08394	5e-05	0.00167621
XLOC_009559	LOC106602070	-	uncharacterized LOC106602070	NC_027302.1:92112547-92118489	REDSLICE	REDSLICEISA	1.40098	4.56538	1.70429	2.06284	5e-05	0.00167621
XLOC_047685	LOC106580409	unc45b	protein unc-45 homolog B-like	NC_027319.1:29277319-29295020	REDSLICE	REDSLICEISA	0.516402	1.68242	1.70397	1.94125	5e-05	0.00167621
XLOC_038713	LOC106573095	cox8b	cytochrome c oxidase subunit 8B, mitochondrial-like	NC_027315.1:5379232-5381119	REDSLICE	REDSLICEISA	15.3382	49.892	1.70168	2.28653	5e-05	0.00167621
XLOC_069119	LOC106596088	socs1	suppressor of cytokine signaling 1-like	NW_012358293.1:6015-7112	REDSLICE	REDSLICEISA	2.14974	6.98679	1.70047	1.85702	0.0003	0.00757889
XLOC_025621	nampt	nampt	nicotinamide phosphoribosyltransferase	NC_027309.1:109288778-109307246	REDSLICE	REDSLICEISA	15.7748	51.2555	1.70008	1.85286	0.0002	0.00544271
XLOC_038857	LOC106573364	pabpc1-a	polyadenylate-binding protein 1-A-like	NC_027315.1:21501326-21508156	REDSLICE	REDSLICEISA	1.20313	3.90408	1.69819	1.86316	0.00015	0.00429515
XLOC_032871	lmod3	arl6ip5	leiomodin 3	NC_027312.1:42544315-42550413	REDSLICE	REDSLICEISA	0.826819	2.68174	1.69753	1.69796	0.00085	0.0173726
XLOC_064044	LOC106593134	nlrc3	protein NLRC3-like	NW_012349475.1:10489-12235	REDSLICE	REDSLICEISA	2.16275	7.0061	1.69575	2.29194	5e-05	0.00167621
XLOC_044694	LOC106578430	trim47	zinc finger protein RFP-like	NC_027318.1:11557137-11743387	REDSLICE	REDSLICEISA	1.24842	4.01465	1.68517	2.09133	5e-05	0.00167621
XLOC_009888	tlr3	tlr3	toll like receptor 3	NC_027303.1:17124136-17138841	REDSLICE	REDSLICEISA	6.71878	21.5454	1.68111	2.43234	5e-05	0.00167621
XLOC_018308	srk2	srk2	Tyrosine-protein kinase SRK2	NC_027306.1:20342622-20361354	REDSLICE	REDSLICEISA	66.212	212.192	1.68021	2.08316	5e-05	0.00167621
XLOC_010521	LOC106603753	nlrc3	protein NLRC3-like	NC_027303.1:64524194-64557352	REDSLICE	REDSLICEISA	1.68185	5.38323	1.67842	2.39407	5e-05	0.00167621
XLOC_052968	LOC106585997	-	uncharacterized LOC106585997	NC_027323.1:47793505-47801458	REDSLICE	REDSLICEISA	0.157662	0.504229	1.67725	0.684813	0.0001	0.00306497
XLOC_060029	LOC106591138	dkfzp686k139	fibronectin-like	NW_012343477.1:47511-51813	REDSLICE	REDSLICEISA	1.03766	3.3153	1.67581	1.60685	0.00145	0.0262283
XLOC_059947	LOC106591089	-	probable E3 ubiquitin-protein ligase MID2	NW_012343422.1:33786-41045	REDSLICE	REDSLICEISA	1.05626	3.36715	1.67257	1.42342	0.0022	0.0360001
XLOC_000048	LOC106606645	supt20h	transcription factor SPT20 homolog	NC_027300.1:1013093-1056422	REDSLICE	REDSLICEISA	12.1731	38.6531	1.66688	2.52781	5e-05	0.00167621
XLOC_065855	LOC106594243	nlrc3	protein NLRC3-like	NW_012352229.1:1911-7904	REDSLICE	REDSLICEISA	0.871196	2.76233	1.66482	1.8127	0.00025	0.00653846
XLOC_042517	LOC106576426	sema3c	semaphorin-3C-like	NC_027316.1:47154565-47202140	REDSLICE	REDSLICEISA	0.545617	1.72813	1.66325	1.77629	0.00025	0.00653846
XLOC_032482	uckl1	uckl1	uridine-cytidine kinase 1-like 1	NC_027312.1:15799039-15853751	REDSLICE	REDSLICEISA	4.43761	14.0018	1.65775	2.66112	5e-05	0.00167621
XLOC_018681	LOC106609494	sema3c	semaphorin-3C-like	NC_027306.1:44995515-45051704	REDSLICE	REDSLICEISA	0.762304	2.40066	1.65499	2.03747	5e-05	0.00167621
XLOC_058924	LOC106590043	zeb1	zinc finger E-box-binding homeobox 1-like	NC_027328.1:3368564-3454936	REDSLICE	REDSLICEISA	0.382266	1.19982	1.65017	1.90645	0.0002	0.00544271
XLOC_051886	LOC106584072	dsp	desmoplakin-like	NC_027322.1:12366042-12405112	REDSLICE	REDSLICEISA	5.85932	18.3898	1.65011	2.48289	5e-05	0.00167621
XLOC_030061	LOC106564692	-	E3 ubiquitin-protein ligase NEURL1-like	NC_027311.1:17891873-17952655	REDSLICE	REDSLICEISA	0.187169	0.586578	1.64798	1.43358	0.0018	0.0308991
XLOC_058704	LOC106590366	asph	aspartyl/asparaginyl beta-hydroxylase-like	NC_027328.1:22623300-22696426	REDSLICE	REDSLICEISA	2.35796	7.38962	1.64796	2.20481	5e-05	0.00167621
XLOC_001644	LOC106568982	trim25	E3 ubiquitin/ISG15 ligase TRIM25-like	NC_027300.1:141003219-141006173	REDSLICE	REDSLICEISA	4.35903	13.6497	1.64679	2.359	5e-05	0.00167621
XLOC_012935	LOC106605585	fcgbp	IgGFc-binding protein-like	NC_027304.1:65872979-65885248	REDSLICE	REDSLICEISA	0.892773	2.78018	1.63881	1.99738	0.0001	0.00306497
XLOC_060347	LOC106591278	siglec1	sialoadhesin-like	NW_012343669.1:38646-45092	REDSLICE	REDSLICEISA	0.157799	0.491347	1.63865	1.35269	0.00145	0.0262283
XLOC_005470	LOC106577653	fcgbp	IgGFc-binding protein-like	NC_027301.1:14233824-14355153	REDSLICE	REDSLICEISA	1.23799	3.85314	1.63804	2.43407	5e-05	0.00167621
XLOC_031052	LOC106566459	lamb2	laminin subunit beta-2-like	NC_027312.1:8359391-8418304	REDSLICE	REDSLICEISA	0.156172	0.483645	1.63082	1.47492	0.00175	0.0302518
XLOC_036036	LOC106570612	-	peptidyl-prolyl cis-trans isomerase FKBP9-like	NC_027313.1:84623487-84641010	REDSLICE	REDSLICEISA	0.430009	1.33091	1.62997	1.51128	0.0014	0.0255409
XLOC_076984	LOC106598912	trim16	tripartite motif-containing protein 16-like protein	NW_012388943.1:72-2339	REDSLICE	REDSLICEISA	5.51675	17.0617	1.62887	1.93801	5e-05	0.00167621
XLOC_023525	LOC106560363	dsg2	desmoglein-2-like	NC_027309.1:36904767-36932310	REDSLICE	REDSLICEISA	2.06067	6.36727	1.62756	2.15098	5e-05	0.00167621
XLOC_060401	LOC106591299	-	uncharacterized LOC106591299	NW_012343700.1:3723-9030	REDSLICE	REDSLICEISA	2.7742	8.56919	1.62709	1.51556	0.00215	0.0353845
XLOC_032816	spats2	spats2	spermatogenesis associated serine rich 2	NC_027312.1:40217009-40251902	REDSLICE	REDSLICEISA	4.49361	13.858	1.62478	2.48205	5e-05	0.00167621
XLOC_051623	LOC106584633	trim16	tripartite motif-containing protein 16-like	NC_027322.1:40845555-40863824	REDSLICE	REDSLICEISA	6.97771	21.4882	1.62272	1.8893	5e-05	0.00167621
XLOC_063476	LOC106592789	dkfzp686k139	fibronectin-like	NW_012348813.1:1316-10882	REDSLICE	REDSLICEISA	2.54909	7.84551	1.62189	1.578	0.0006	0.0132029
XLOC_027590	vcan	vcan	versican	NC_027310.1:55867019-55904113	REDSLICE	REDSLICEISA	1.14119	3.51119	1.62142	2.19023	5e-05	0.00167621
XLOC_065785	LOC106594205	trim16	stonustoxin subunit beta-like	NW_012352098.1:4066-12055	REDSLICE	REDSLICEISA	2.63416	8.09557	1.61979	1.96295	5e-05	0.00167621
XLOC_038802	LOC106573177	tspan9	tetraspanin-9	NC_027315.1:14248693-14534096	REDSLICE	REDSLICEISA	0.235592	0.723108	1.61792	1.42205	0.00085	0.0173726
XLOC_045142	LOC106579180	-	leucine-rich repeat-containing protein 4B-like	NC_027318.1:55104720-55190442	REDSLICE	REDSLICEISA	0.211655	0.649513	1.61764	1.76868	5e-05	0.00167621
XLOC_008065	LOC106595984	emilin1	EMILIN-2-like	NC_027302.1:79390-106714	REDSLICE	REDSLICEISA	0.674851	2.06978	1.61684	1.62176	0.00165	0.0289267
XLOC_010411	LOC106603488	stard13	rho GTPase-activating protein 7-like	NC_027303.1:53160089-53251602	REDSLICE	REDSLICEISA	0.208469	0.638584	1.61505	1.32617	0.00205	0.034129
XLOC_032510	st1s3	sult1st3	Cytosolic sulfotransferase 3	NC_027312.1:17668582-17680197	REDSLICE	REDSLICEISA	4.70513	14.4039	1.61415	1.94835	5e-05	0.00167621
XLOC_015436	LOC106607877	adgrf2	adhesion G-protein coupled receptor F2-like	NC_027305.1:61867715-61882101	REDSLICE	REDSLICEISA	0.353914	1.08202	1.61226	1.65083	0.00055	0.0123272
XLOC_051107	LOC106583740	trim16	stonustoxin subunit beta-like	NC_027321.1:57360472-57362496	REDSLICE	REDSLICEISA	3.306	10.0982	1.61093	1.84698	0.0001	0.00306497
XLOC_055119	LOC106587759	cuzd1	CUB and zona pellucida-like domain-containing protein 1	NC_027325.1:36156808-36160967	REDSLICE	REDSLICEISA	28.4621	86.9008	1.61033	2.03119	5e-05	0.00167621
XLOC_032173	sema4d	sema4d	semaphorin 4D	NC_027312.1:98943439-99039724	REDSLICE	REDSLICEISA	0.27493	0.839102	1.60978	1.74867	5e-05	0.00167621
XLOC_057616	cj072	vstm4	CJ072 protein	NC_027327.1:4585925-4596398	REDSLICE	REDSLICEISA	1.81788	5.54529	1.60901	1.9395	5e-05	0.00167621
XLOC_047694	LOC106580423	sema4e	clathrin heavy chain 1-like	NC_027319.1:29925332-29953428	REDSLICE	REDSLICEISA	0.334509	1.01577	1.60246	1.61656	0.00015	0.00429515
XLOC_050312	LOC106583737	nlrc3	protein NLRC3-like	NC_027321.1:57399866-57448020	REDSLICE	REDSLICEISA	0.860923	2.60839	1.5992	2.06964	5e-05	0.00167621
XLOC_058150	LOC106589450	parp9	poly [ADP-ribose] polymerase 9-like	NC_027327.1:10222768-10239240	REDSLICE	REDSLICEISA	16.9991	51.4988	1.59908	2.40673	5e-05	0.00167621
XLOC_026112	LOC106562554	oit3	ZP domain-containing protein-like	NC_027310.1:34958157-34964962	REDSLICE	REDSLICEISA	4.17667	12.6001	1.59301	2.34226	5e-05	0.00167621
XLOC_049971	dtx3l	dtx3	deltex-3-like	NC_027321.1:31990605-32101281	REDSLICE	REDSLICEISA	10.1529	30.5846	1.59092	2.26621	5e-05	0.00167621
XLOC_064342	LOC106593326	nlrc3	protein NLRC3-like	NW_012349908.1:3372-14137	REDSLICE	REDSLICEISA	1.98738	5.98309	1.59003	2.28933	5e-05	0.00167621
XLOC_044134	LOC106577477	trim16	tripartite motif-containing protein 16-like	NC_027317.1:41458394-41522693	REDSLICE	REDSLICEISA	1.96315	5.90264	1.58819	1.87783	5e-05	0.00167621
XLOC_046405	LOC106580169	tspan3	tetraspanin-3-like	NC_027319.1:7076408-7088782	REDSLICE	REDSLICEISA	13.5201	40.6462	1.58801	2.57821	5e-05	0.00167621
XLOC_052234	LOC106584666	trim16	tripartite motif-containing protein 16-like protein	NC_027322.1:41285978-41293866	REDSLICE	REDSLICEISA	1.17916	3.53705	1.58478	1.71997	0.0007	0.0149087
XLOC_012628	LOC106605021	tgfb2	transforming growth factor beta-2-like	NC_027304.1:45849037-45881799	REDSLICE	REDSLICEISA	0.309306	0.927165	1.58379	1.41775	0.0026	0.0408177
XLOC_006823	LOC106598999	-	uncharacterized LOC106598999	NC_027302.1:13388379-13396064	REDSLICE	REDSLICEISA	0.61059	1.8272	1.58136	2.10439	5e-05	0.00167621
XLOC_008311	LOC106599117	agl	glycogen debranching enzyme-like	NC_027302.1:15228446-15260476	REDSLICE	REDSLICEISA	4.06989	12.1742	1.58076	1.79036	0.00045	0.0105017
XLOC_067039	LOC106594952	-	uncharacterized LOC106594952	NW_012354143.1:3337-9030	REDSLICE	REDSLICEISA	0.431695	1.29071	1.58007	1.66008	0.00075	0.0157375
XLOC_043994	LOC106577261	-	probable JmjC domain-containing histone demethylation protein 2C	NC_027317.1:31010988-31020303	REDSLICE	REDSLICEISA	0.379018	1.13174	1.57821	1.63475	0.0013	0.0241386
XLOC_036150	LOC106570796	grhl2	grainyhead-like protein 2 homolog	NC_027313.1:93771086-93823713	REDSLICE	REDSLICEISA	0.991597	2.95881	1.57719	1.56108	0.00175	0.0302518
XLOC_043602	LOC106578201	otud4	OTU domain-containing protein 4-like	NC_027317.1:69494803-69528662	REDSLICE	REDSLICEISA	3.61048	10.7729	1.57714	2.59109	5e-05	0.00167621
XLOC_016036	LOC106606628	rps2	40S ribosomal protein S2-like	NC_027305.1:16292533-16293834	REDSLICE	REDSLICEISA	1.82543	5.44327	1.57624	1.51775	0.0006	0.0132029
XLOC_031985	LOC106568231	ggt5	gamma-glutamyltransferase 5-like	NC_027312.1:86308034-86319663	REDSLICE	REDSLICEISA	1.27886	3.81195	1.57567	2.39582	5e-05	0.00167621
XLOC_058589	LOC106590169	smarcd3	SWI/SNF-related matrix-associated actin-dependent regulator of chromatin subfamily D member 3-like	NC_027328.1:13300024-13355598	REDSLICE	REDSLICEISA	0.398032	1.1857	1.57479	1.61894	0.00015	0.00429515
XLOC_034637	cap2	cap2	cyclase associated actin cytoskeleton regulatory protein 2	NC_027313.1:78571906-78608976	REDSLICE	REDSLICEISA	0.592073	1.76165	1.57308	1.7854	5e-05	0.00167621
XLOC_030610	LOC106565661	-	adenosylhomocysteinase 2-like	NC_027311.1:59620525-59692126	REDSLICE	REDSLICEISA	0.149223	0.442926	1.5696	1.29793	0.00055	0.0123272
XLOC_017781	LOC106609439	parp12	poly [ADP-ribose] polymerase 12-like	NC_027306.1:42202709-42236771	REDSLICE	REDSLICEISA	3.83606	11.3338	1.56294	2.35758	5e-05	0.00167621
XLOC_068659	LOC106595856	rnf216	E3 ubiquitin-protein ligase RNF216-like	NW_012357336.1:4657-8442	REDSLICE	REDSLICEISA	1.95526	5.77654	1.56284	1.80273	5e-05	0.00167621
XLOC_059129	LOC106590447	lnx2	ligand of Numb protein X 2-like	NC_027328.1:26160731-26188850	REDSLICE	REDSLICEISA	0.32356	0.950452	1.55458	1.45714	0.001	0.0197087
XLOC_027256	LOC106562490	tprxl	putative protein TPRXL	NC_027310.1:32536627-32544296	REDSLICE	REDSLICEISA	0.427289	1.25441	1.55372	1.3239	0.00175	0.0302518
XLOC_000378	LOC106597482	reep1	receptor expression-enhancing protein 1-like	NC_027300.1:26703656-26712364	REDSLICE	REDSLICEISA	0.325999	0.95429	1.54956	1.43664	0.00155	0.0275821
XLOC_037505	kank1	kank1	KN motif and ankyrin repeat domains 1	NC_027314.1:7888288-8072986	REDSLICE	REDSLICEISA	0.406478	1.18933	1.5489	1.69058	0.00025	0.00653846
XLOC_048259	LOC106581354	itm2c	integral membrane protein 2C-like	NC_027319.1:70547331-70559251	REDSLICE	REDSLICEISA	1.85265	5.41822	1.54823	2.04219	5e-05	0.00167621
XLOC_039376	LOC106574355	nlrc3	protein NLRC3-like	NC_027315.1:66380337-66432169	REDSLICE	REDSLICEISA	0.873132	2.55174	1.54721	1.82895	0.00015	0.00429515
XLOC_024903	LOC106560477	pgm1	phosphoglucomutase-1-like	NC_027309.1:42657504-42672252	REDSLICE	REDSLICEISA	0.57601	1.68295	1.54683	1.57301	0.00045	0.0105017
XLOC_047185	LOC106581370	-	uncharacterized LOC106581370	NC_027319.1:71489644-71505391	REDSLICE	REDSLICEISA	0.268121	0.779124	1.53897	1.31937	0.0033	0.0487419
XLOC_011115	LOC106602668	muc5ac	mucin-5AC-like	NC_027303.1:19096578-19105027	REDSLICE	REDSLICEISA	7.58796	22.0191	1.53697	2.36087	5e-05	0.00167621
XLOC_045363	LOC106579677	col18a1	collagen alpha-1(XVIII) chain-like	NC_027318.1:75591073-75683695	REDSLICE	REDSLICEISA	0.190712	0.55333	1.53674	1.44156	0.00045	0.0105017
XLOC_023661	LOC106560617	lpp	lipoma-preferred partner homolog	NC_027309.1:50052708-50235128	REDSLICE	REDSLICEISA	0.501034	1.4524	1.53546	1.48994	0.0014	0.0255409
XLOC_045979	LOC106579241	-	uncharacterized LOC106579241	NC_027318.1:52898677-52914299	REDSLICE	REDSLICEISA	2.75219	7.93749	1.5281	2.35142	5e-05	0.00167621
XLOC_009357	LOC106601778	-	uncharacterized LOC106601778	NC_027302.1:81003272-81007021	REDSLICE	REDSLICEISA	3.95919	11.4184	1.52809	2.21167	5e-05	0.00167621
XLOC_012247	LOC106604346	trim25	E3 ubiquitin/ISG15 ligase TRIM25-like	NC_027304.1:13628754-13629777	REDSLICE	REDSLICEISA	1.03847	2.9948	1.52801	1.4287	0.0025	0.0396513
XLOC_020917	LOC106612744	-	uncharacterized LOC106612744	NC_027308.1:99930326-99935127	REDSLICE	REDSLICEISA	0.426507	1.22925	1.52713	1.59116	0.00085	0.0173726
XLOC_003861	LOC106575617	-	uncharacterized LOC106575617	NC_027301.1:8520156-8524394	REDSLICE	REDSLICEISA	0.939476	2.70616	1.52632	1.93287	0.0002	0.00544271
XLOC_014454	LOC106606146	-	protein Jumonji-like	NC_027304.1:78752116-78789696	REDSLICE	REDSLICEISA	0.669154	1.92663	1.52567	1.38794	0.0023	0.0372347
XLOC_051295	LOC106584061	tut4	terminal uridylyltransferase 4-like	NC_027322.1:11246412-11272691	REDSLICE	REDSLICEISA	1.59439	4.57926	1.52211	2.43715	5e-05	0.00167621
XLOC_023893	LOC106560916	smpd3	sphingomyelin phosphodiesterase 3-like	NC_027309.1:76184087-76222449	REDSLICE	REDSLICEISA	0.226191	0.648986	1.52064	1.36467	0.00095	0.0189427
XLOC_054577	LOC100302030	tlr7	TLR8-like	NC_027324.1:43582360-43588497	REDSLICE	REDSLICEISA	0.480658	1.37899	1.52053	1.7454	0.00015	0.00429515
XLOC_027936	LOC106563652	n4bp2l1	NEDD4-binding protein 2-like 1	NC_027310.1:79565860-79572215	REDSLICE	REDSLICEISA	1.1664	3.33498	1.51562	1.43757	0.00145	0.0262283
XLOC_026524	LOC106563214	atp8b2	phospholipid-transporting ATPase ID-like	NC_027310.1:71827407-71849027	REDSLICE	REDSLICEISA	0.226532	0.646308	1.5125	1.46355	0.00165	0.0289267
XLOC_012240	LOC106604347	-	uncharacterized LOC106604347	NC_027304.1:13454783-13456055	REDSLICE	REDSLICEISA	150.63	429.437	1.51144	2.24047	5e-05	0.00167621
XLOC_054519	LOC106586714	-	uncharacterized LOC106586714	NC_027324.1:37941067-37978193	REDSLICE	REDSLICEISA	1.55312	4.42721	1.51123	1.88144	5e-05	0.00167621
XLOC_066185	LOC106594434	nlrc3	protein NLRC3-like	NW_012352726.1:862-4350	REDSLICE	REDSLICEISA	0.775977	2.20358	1.50576	1.68386	0.0006	0.0132029
XLOC_001464	LOC106565553	-	arrestin domain-containing protein 1-like	NC_027300.1:124801068-124840594	REDSLICE	REDSLICEISA	0.271215	0.7691	1.50373	1.40496	0.0013	0.0241386
XLOC_039866	LOC106573172	parp12	poly [ADP-ribose] polymerase 12-like	NC_027315.1:15016515-15046685	REDSLICE	REDSLICEISA	12.8442	36.4055	1.50304	2.34455	5e-05	0.00167621
XLOC_020911	fosb	fosb	FosB proto-oncogene, AP-1 transcription factor subunit	NC_027308.1:99390561-99454546	REDSLICE	REDSLICEISA	4.40022	12.4707	1.50289	2.12924	5e-05	0.00167621
XLOC_039343	LOC100136558	stat1	signal transducer and activator of transcription 1 alpha	NC_027315.1:64447580-64469916	REDSLICE	REDSLICEISA	58.3435	165.321	1.50262	1.81621	0.00165	0.0289267
XLOC_051626	LOC106584606	-	stonustoxin subunit alpha-like	NC_027322.1:40927584-40936202	REDSLICE	REDSLICEISA	2.39264	6.76339	1.49914	1.76369	0.0001	0.00306497
XLOC_043840	LOC106576986	ogfrl1	opioid growth factor receptor-like protein 1	NC_027317.1:16832622-16838546	REDSLICE	REDSLICEISA	0.38614	1.09115	1.49865	1.53957	0.00145	0.0262283
XLOC_000981	LOC106610766	phactr2	phosphatase and actin regulator 2-like	NC_027300.1:81996294-82063627	REDSLICE	REDSLICEISA	0.214101	0.604624	1.49774	1.1981	0.0014	0.0255409
XLOC_070876	LOC106597047	-	uncharacterized LOC106597047	NW_012363285.1:3975-5850	REDSLICE	REDSLICEISA	2.43085	6.84695	1.494	1.99393	5e-05	0.00167621
XLOC_026767	LOC106563781	fry	protein furry homolog	NC_027310.1:84568782-84623474	REDSLICE	REDSLICEISA	0.483499	1.35893	1.49089	1.79394	0.0001	0.00306497
XLOC_034230	LOC106569760	arhgap29	rho GTPase-activating protein 29-like	NC_027313.1:46908514-46975575	REDSLICE	REDSLICEISA	1.34223	3.77044	1.4901	2.30627	5e-05	0.00167621
XLOC_005184	LOC106573969	adar	double-stranded RNA-specific adenosine deaminase-like	NC_027301.1:3971957-3976559	REDSLICE	REDSLICEISA	1.49762	4.18294	1.48184	1.8845	5e-05	0.00167621
XLOC_010669	LOC106603998	slc12a5	solute carrier family 12 member 7-like	NC_027303.1:78991413-79009147	REDSLICE	REDSLICEISA	0.652716	1.8227	1.48155	1.51139	0.00045	0.0105017
XLOC_018462	LOC106609048	-	tumor necrosis factor ligand superfamily member 10-like	NC_027306.1:26624497-26708918	REDSLICE	REDSLICEISA	0.315309	0.87871	1.47862	1.60941	0.0004	0.00954992
XLOC_025448	LOC106561385	tspan9	tetraspanin-9-like	NC_027309.1:96545152-96862931	REDSLICE	REDSLICEISA	0.217584	0.606348	1.47857	1.33457	0.00265	0.0414132
XLOC_048442	LOC106581607	nlrc3	protein NLRC3-like	NC_027319.1:86669498-86680405	REDSLICE	REDSLICEISA	2.53145	7.03488	1.47456	1.85646	5e-05	0.00167621
XLOC_022378	LOC106612193	rgcc	regulator of cell cycle RGCC-like	NC_027308.1:82740717-82745690	REDSLICE	REDSLICEISA	3.42812	9.52552	1.47438	1.94672	0.00015	0.00429515
XLOC_029116	stat2	stat2	signal transducer and activator of transcription 2	NC_027311.1:58628906-58683141	REDSLICE	REDSLICEISA	33.8178	93.9394	1.47395	1.72294	0.0003	0.00757889
XLOC_048192	LOC106581250	ksr1	kinase suppressor of Ras 1-like	NC_027319.1:65162765-65245299	REDSLICE	REDSLICEISA	14.2026	39.3622	1.47065	2.22129	5e-05	0.00167621
XLOC_048025	LOC106580961	fcgr1a	high affinity immunoglobulin gamma Fc receptor I-like	NC_027319.1:53441779-53444712	REDSLICE	REDSLICEISA	8.7249	24.1374	1.46806	2.33092	5e-05	0.00167621
XLOC_065345	rbm47	rbm47	RNA binding motif protein 47	NW_012351385.1:38-7539	REDSLICE	REDSLICEISA	2.09386	5.78038	1.465	1.8816	5e-05	0.00167621
XLOC_025382	LOC106561321	-	uncharacterized LOC106561321	NC_027309.1:89187334-89189690	REDSLICE	REDSLICEISA	3.77218	10.4009	1.46323	2.24704	5e-05	0.00167621
XLOC_062218	ciita	-	class II major histocompatibility complex transactivator	NW_012347531.1:5023-26205	REDSLICE	REDSLICEISA	0.702555	1.93116	1.45878	1.40413	0.00185	0.0315505
XLOC_051270	pgm1	pgm1	phosphoglucomutase 1	NC_027322.1:8895610-8911212	REDSLICE	REDSLICEISA	20.5569	56.352	1.45485	1.98242	5e-05	0.00167621
XLOC_023604	LOC106560529	pik3r3	phosphatidylinositol 3-kinase regulatory subunit gamma-like	NC_027309.1:44850900-44886691	REDSLICE	REDSLICEISA	0.189183	0.516878	1.45004	1.45209	0.00095	0.0189427
XLOC_034673	LOC106570545	col16a1	collagen alpha-1(XVI) chain-like	NC_027313.1:80856485-80887485	REDSLICE	REDSLICEISA	1.65018	4.49828	1.44675	1.52611	0.00135	0.0248468
XLOC_070454	LOC106596831	muc	intestinal mucin-like protein	NW_012362190.1:6-6205	REDSLICE	REDSLICEISA	4.90911	13.3811	1.44666	2.16114	5e-05	0.00167621
XLOC_015972	LOC106606519	cdip1	cell death-inducing p53-target protein 1 homolog	NC_027305.1:12487606-12505844	REDSLICE	REDSLICEISA	2.66303	7.25258	1.44542	1.32707	0.0033	0.0487419
XLOC_062078	LOC106591917	-	uncharacterized LOC106591917	NW_012347396.1:13710-28667	REDSLICE	REDSLICEISA	0.507792	1.3821	1.44455	1.7188	0.0003	0.00757889
XLOC_022668	LOC106612597	kiaa0247	sushi domain-containing protein 6-like	NC_027308.1:105928362-105935078	REDSLICE	REDSLICEISA	0.973574	2.64584	1.44236	1.55625	0.0006	0.0132029
XLOC_026266	LOC106562854	-	FH1/FH2 domain-containing protein 3-like	NC_027310.1:45911547-45936180	REDSLICE	REDSLICEISA	1.12425	3.04593	1.43792	1.77459	0.00055	0.0123272
XLOC_048645	pou2f1	pou2f1	POU class 2 homeobox 1	NC_027320.1:23172604-23218378	REDSLICE	REDSLICEISA	0.32788	0.887943	1.4373	1.18226	5e-05	0.00167621
XLOC_048785	LOC106582229	sdri	serine-aspartate repeat-containing protein I-like	NC_027320.1:34551333-34582761	REDSLICE	REDSLICEISA	1.11792	3.01682	1.43221	1.84365	5e-05	0.00167621
XLOC_005424	LOC106577531	bcam	basal cell adhesion molecule-like	NC_027301.1:12404333-12495648	REDSLICE	REDSLICEISA	0.623816	1.68172	1.43074	1.54355	0.00125	0.0234317
XLOC_049786	mapk3	mapkapk3	mitogen-activated protein kinase 3	NC_027321.1:17281417-17309886	REDSLICE	REDSLICEISA	0.27994	0.75446	1.43033	1.22788	0.0012	0.0227019
XLOC_054010	LOC106586750	me3	NADP-dependent malic enzyme, mitochondrial-like	NC_027324.1:39878907-39909791	REDSLICE	REDSLICEISA	0.788241	2.12361	1.42981	1.63731	0.0004	0.00954992
XLOC_059112	LOC106590411	irf8	interferon regulatory factor 8-like	NC_027328.1:25022666-25031130	REDSLICE	REDSLICEISA	10.4919	28.1711	1.42494	1.98854	5e-05	0.00167621
XLOC_067778	LOC106595400	nlrc3	protein NLRC3-like	NW_012355555.1:2115-4346	REDSLICE	REDSLICEISA	1.06926	2.86994	1.42441	1.51904	0.00135	0.0248468
XLOC_029266	LOC106565759	srpk3	SRSF protein kinase 2-like	NC_027311.1:71110132-71116942	REDSLICE	REDSLICEISA	0.175316	0.470219	1.42338	1.1109	0.002	0.0334953
XLOC_022695	LOC106612559	sorl1	sortilin-related receptor-like	NC_027308.1:107644294-107722953	REDSLICE	REDSLICEISA	3.68267	9.86126	1.42102	2.47548	5e-05	0.00167621
XLOC_002852	LOC106611887	kcnj2	inward rectifier potassium channel 2-like	NC_027300.1:97658628-97666708	REDSLICE	REDSLICEISA	0.244542	0.654178	1.4196	1.33592	0.0028	0.0431446
XLOC_040714	LOC106574838	-	DDB1- and CUL4-associated factor 6-like	NC_027315.1:79260805-79268158	REDSLICE	REDSLICEISA	0.549682	1.4633	1.41256	1.4267	0.0019	0.032209
XLOC_002294	LOC106602033	cfl2	cofilin-2-like	NC_027300.1:35455996-35459449	REDSLICE	REDSLICEISA	1.30228	3.45499	1.40764	1.59309	0.00045	0.0105017
XLOC_037472	fras1	-	Fraser extracellular matrix complex subunit 1	NC_027314.1:4157277-4205409	REDSLICE	REDSLICEISA	0.670486	1.77209	1.40217	1.54387	0.00115	0.0219623
XLOC_065223	LOC106593875	-	high-affinity choline transporter 1-like	NW_012351195.1:2540-3396	REDSLICE	REDSLICEISA	14.1045	37.2536	1.40123	1.95741	5e-05	0.00167621
XLOC_024428	LOC106613416	-	E3 ubiquitin-protein ligase HERC2-like	NC_027309.1:388180-411252	REDSLICE	REDSLICEISA	0.226319	0.597494	1.40056	1.27242	0.0034	0.0498234
XLOC_067356	LOC106595147	-	uncharacterized LOC106595147	NW_012354771.1:886-9855	REDSLICE	REDSLICEISA	0.154661	0.408116	1.39987	0.533544	5e-05	0.00167621
XLOC_030532	LOC106565470	dtx3l	E3 ubiquitin-protein ligase DTX3L-like	NC_027311.1:54782041-54801727	REDSLICE	REDSLICEISA	14.0484	37.0692	1.39981	2.23965	5e-05	0.00167621
XLOC_044593	LOC106578269	-	uncharacterized LOC106578269	NC_027318.1:977407-998655	REDSLICE	REDSLICEISA	3.30288	8.69954	1.39721	1.74363	5e-05	0.00167621
XLOC_012243	LOC106604343	trim16	tripartite motif-containing protein 16-like	NC_027304.1:13528391-13570882	REDSLICE	REDSLICEISA	2.64087	6.93789	1.39348	1.83637	5e-05	0.00167621
XLOC_006389	LOC106594520	prkcb	protein kinase C beta type	NC_027301.1:69221091-69239791	REDSLICE	REDSLICEISA	2.26211	5.94106	1.39305	1.62095	0.0007	0.0149087
XLOC_058039	calcoco2	snf8	calcium binding and coiled-coil domain 2	NC_027327.1:1049891-1070713	REDSLICE	REDSLICEISA	14.6812	38.5532	1.39288	2.26063	5e-05	0.00167621
XLOC_026520	LOC106563358	ccl19	C-C motif chemokine 19-like	NC_027310.1:71597208-71598608	REDSLICE	REDSLICEISA	23.9114	62.7444	1.39179	1.86786	5e-05	0.00167621
XLOC_007197	LOC106600605	b3gnt2	N-acetyllactosaminide beta-1,3-N-acetylglucosaminyltransferase 2-like	NC_027302.1:42168586-42217758	REDSLICE	REDSLICEISA	2.34364	6.14908	1.39162	2.26213	5e-05	0.00167621
XLOC_045426	LOC106579761	-	uncharacterized LOC106579761	NC_027318.1:82241524-82304308	REDSLICE	REDSLICEISA	7.0334	18.4499	1.39132	1.80909	5e-05	0.00167621
XLOC_017192	LOC106608419	-	SH3 domain-containing protein 19-like	NC_027306.1:874444-982764	REDSLICE	REDSLICEISA	0.497555	1.30433	1.39038	1.56233	0.00115	0.0219623
XLOC_022556	LOC106612462	-	uncharacterized LOC106612462	NC_027308.1:97569028-97572571	REDSLICE	REDSLICEISA	1.35993	3.55971	1.38822	1.39426	0.00205	0.034129
XLOC_058794	LOC106590527	-	extensin-like	NC_027328.1:27762564-27765069	REDSLICE	REDSLICEISA	1.43919	3.75626	1.38404	1.49286	0.00165	0.0289267
XLOC_055687	LOC106587356	-	genetic suppressor element 1-like	NC_027325.1:21675917-21686504	REDSLICE	REDSLICEISA	0.916524	2.38577	1.38021	1.65424	0.0006	0.0132029
XLOC_028578	LOC106564667	-	uncharacterized LOC106564667	NC_027311.1:20493289-20506198	REDSLICE	REDSLICEISA	2.77263	7.21608	1.37996	1.85687	5e-05	0.00167621
XLOC_044374	LOC106577897	serpine1	plasminogen activator inhibitor 1-like	NC_027317.1:60655860-60691430	REDSLICE	REDSLICEISA	8.06724	20.9687	1.37809	1.78838	0.00015	0.00429515
XLOC_064402	LOC106593370	-	transmembrane protease serine 9-like	NW_012349985.1:3910-12549	REDSLICE	REDSLICEISA	0.805682	2.0907	1.37571	1.72971	0.00075	0.0157375
XLOC_048291	LOC106581403	-	high-affinity choline transporter 1-like	NC_027319.1:74547799-74559988	REDSLICE	REDSLICEISA	7.57044	19.6054	1.3728	1.8217	0.00035	0.00858457
XLOC_066713	LOC106594752	gas6	growth arrest-specific protein 6-like	NW_012353573.1:764-7605	REDSLICE	REDSLICEISA	3.94581	10.2065	1.37109	1.48146	0.00165	0.0289267
XLOC_045715	LOC106578775	-	AT-rich interactive domain-containing protein 4B-like	NC_027318.1:35401479-35429404	REDSLICE	REDSLICEISA	0.279823	0.722645	1.36877	1.49503	0.00125	0.0234317
XLOC_013863	LOC106605064	trim10	nuclear factor 7, brain-like	NC_027304.1:48265841-48299595	REDSLICE	REDSLICEISA	5.64939	14.5808	1.3679	2.1464	5e-05	0.00167621
XLOC_065046	LOC106593748	-	protein kinase C beta type-like	NW_012350891.1:2024-8485	REDSLICE	REDSLICEISA	2.43772	6.27897	1.36499	1.37046	0.0029	0.0442868
XLOC_015538	LOC106608066	plcb4	1-phosphatidylinositol 4,5-bisphosphate phosphodiesterase beta-4-like	NC_027305.1:70089293-70118556	REDSLICE	REDSLICEISA	0.238086	0.613083	1.3646	1.51728	0.0002	0.00544271
XLOC_019258	LOC106610369	-	uncharacterized LOC106610369	NC_027307.1:19978187-19979190	REDSLICE	REDSLICEISA	5.95171	15.3224	1.36427	1.83556	0.0001	0.00306497
XLOC_028785	LOC106565081	-	calmodulin-binding transcription activator 2-like	NC_027311.1:35178389-35234106	REDSLICE	REDSLICEISA	0.594451	1.52754	1.36158	1.42322	0.00175	0.0302518
XLOC_007886	LOC106601828	fam20c	extracellular serine/threonine protein kinase FAM20C-like	NC_027302.1:82702877-82773056	REDSLICE	REDSLICEISA	0.531327	1.36491	1.36113	1.48886	0.00165	0.0289267
XLOC_018628	LOC106609361	adm2	ADM2-like	NC_027306.1:41317771-41334249	REDSLICE	REDSLICEISA	1.26076	3.23781	1.36073	1.7061	0.00015	0.00429515
XLOC_044157	ehbp1	ehbp1	EH domain-binding protein 1	NC_027317.1:45925163-45996337	REDSLICE	REDSLICEISA	2.82662	7.24597	1.3581	1.78504	0.00025	0.00653846
XLOC_018506	LOC106609115	kif21a	kinesin-like protein KIF21A	NC_027306.1:32598036-32642471	REDSLICE	REDSLICEISA	0.421829	1.08067	1.35719	1.60388	0.00025	0.00653846
XLOC_001151	LOC106560215	-	probable JmjC domain-containing histone demethylation protein 2C	NC_027300.1:102882842-102890054	REDSLICE	REDSLICEISA	0.840075	2.15172	1.3569	1.75822	0.00025	0.00653846
XLOC_057258	LOC106588641	hivep3	transcription factor HIVEP3-like	NC_027326.1:18503553-18540039	REDSLICE	REDSLICEISA	0.1974	0.504408	1.35347	1.4323	0.00045	0.0105017
XLOC_012655	LOC106605061	plec	plectin-like	NC_027304.1:48073441-48246164	REDSLICE	REDSLICEISA	1.99604	5.09994	1.35334	1.58974	0.0008	0.0165674
XLOC_065487	LOC106594038	pak2	serine/threonine-protein kinase PAK 2-like	NW_012351626.1:2472-6741	REDSLICE	REDSLICEISA	10.7204	27.3784	1.35268	2.13131	5e-05	0.00167621
XLOC_011149	LOC106602771	rnf24	RING finger protein 24-like	NC_027303.1:20727970-20784527	REDSLICE	REDSLICEISA	0.669855	1.70325	1.34637	1.80663	5e-05	0.00167621
XLOC_051707	LOC106584794	hps5	Hermansky-Pudlak syndrome 5 protein-like	NC_027322.1:46022751-46027066	REDSLICE	REDSLICEISA	1.20349	3.05911	1.34588	1.35225	0.0033	0.0487419
XLOC_029630	LOC106566181	igsf8	immunoglobulin superfamily member 8-like	NC_027311.1:84744445-84749774	REDSLICE	REDSLICEISA	3.06808	7.79792	1.34575	1.47679	0.00185	0.0315505
XLOC_006454	LOC106595941	-	uncharacterized LOC106595941	NC_027301.1:72938422-72942191	REDSLICE	REDSLICEISA	4.4594	11.3216	1.34416	1.87086	0.0001	0.00306497
XLOC_019472	LOC106609978	rnf122	RING finger protein 24-like	NC_027307.1:4080336-4239393	REDSLICE	REDSLICEISA	1.6535	4.19232	1.34222	1.43185	0.0028	0.0431446
XLOC_065489	LOC106594040	brd4	bromodomain-containing protein 4-like	NW_012351637.1:3138-11033	REDSLICE	REDSLICEISA	0.518553	1.31445	1.34189	1.32676	0.00305	0.0459806
XLOC_024137	LOC106561392	-	homeodomain-interacting protein kinase 2-like	NC_027309.1:96068393-96205659	REDSLICE	REDSLICEISA	0.154067	0.390271	1.34092	1.3732	0.0001	0.00306497
XLOC_032780	klhl21	klhl21	kelch like family member 21	NC_027312.1:37644345-37661162	REDSLICE	REDSLICEISA	0.658711	1.66532	1.33808	1.4998	0.00115	0.0219623
XLOC_073147	LOC106598055	pabpc1	uncharacterized LOC106598055	NW_012372067.1:906-2750	REDSLICE	REDSLICEISA	1.41179	3.56503	1.33639	1.33127	0.00235	0.0378435
XLOC_066044	LOC106594354	znf106	zinc finger protein 106-like	NW_012352500.1:1962-9647	REDSLICE	REDSLICEISA	0.834835	2.10788	1.33623	1.42671	0.00125	0.0234317
XLOC_021701	LOC106610953	exoc3l4	exocyst complex component 3-like protein 4	NC_027308.1:26242092-26266969	REDSLICE	REDSLICEISA	0.329911	0.831653	1.3339	1.23807	0.0029	0.0442868
XLOC_059099	LOC106590432	-	5'-AMP-activated protein kinase subunit gamma-1-like	NC_027328.1:23463683-23595549	REDSLICE	REDSLICEISA	0.517749	1.30507	1.33381	1.52274	0.0011	0.0212218
XLOC_021417	ddx6	ddx6	DEAD-box helicase 6	NC_027308.1:139288898-139315767	REDSLICE	REDSLICEISA	1.90714	4.80604	1.33344	1.76577	0.0003	0.00757889
XLOC_043935	LOC106577155	-	mitogen-activated protein kinase kinase kinase kinase 3-like	NC_027317.1:25516475-25583175	REDSLICE	REDSLICEISA	0.683876	1.72215	1.3324	1.40855	0.00225	0.036621
XLOC_018675	LOC106609484	trim21	nuclear factor 7, ovary-like	NC_027306.1:44461771-44464463	REDSLICE	REDSLICEISA	1.05729	2.65783	1.32988	1.58956	0.00085	0.0173726
XLOC_033494	LOC106568513	scarb2	lysosome membrane protein 2-like	NC_027312.1:100933303-100989841	REDSLICE	REDSLICEISA	4.5885	11.5227	1.32839	2.01949	5e-05	0.00167621
XLOC_024939	LOC106560533	pde4dip	myomegalin-like	NC_027309.1:45279537-45388661	REDSLICE	REDSLICEISA	2.02547	5.08437	1.32781	1.94264	5e-05	0.00167621
XLOC_029594	LOC106566106	mapk1	mitogen-activated protein kinase 14A-like	NC_027311.1:81495980-81505785	REDSLICE	REDSLICEISA	3.01971	7.57964	1.32772	1.34613	0.0023	0.0372347
XLOC_041635	LOC106576442	trim35	zinc-binding protein A33-like	NC_027316.1:47605702-47610238	REDSLICE	REDSLICEISA	6.64406	16.6495	1.32534	1.71394	5e-05	0.00167621
XLOC_027395	sycc	cars	Cysteinyl-tRNA synthetase, cytoplasmic	NC_027310.1:40210177-40225100	REDSLICE	REDSLICEISA	3.56628	8.93308	1.32474	1.89848	5e-05	0.00167621
XLOC_015427	enah	enah	ENAH, actin regulator	NC_027305.1:60891640-61074759	REDSLICE	REDSLICEISA	0.722335	1.80734	1.32313	1.46668	0.0018	0.0308991
XLOC_022201	LOC106611864	dock2	dedicator of cytokinesis protein 2-like	NC_027308.1:67332064-67432263	REDSLICE	REDSLICEISA	0.788364	1.96583	1.3182	1.49065	0.00145	0.0262283
XLOC_014350	LOC106605968	-	maestro heat-like repeat-containing protein family member 1	NC_027304.1:73563391-73584668	REDSLICE	REDSLICEISA	2.07554	5.1686	1.31629	1.77249	0.0004	0.00954992
XLOC_014544	LOC106606277	-	protein NLRC3-like	NC_027305.1:2805845-2874508	REDSLICE	REDSLICEISA	0.565895	1.40594	1.31293	1.51012	0.00155	0.0275821
XLOC_059046	LOC106590282	col15a1	collagen alpha-1(XVIII) chain-like	NC_027328.1:18945193-19026472	REDSLICE	REDSLICEISA	1.31448	3.26407	1.31218	1.83922	5e-05	0.00167621
XLOC_005587	LOC106581291	cd83	CD83 antigen-like	NC_027301.1:22343599-22360459	REDSLICE	REDSLICEISA	2.05491	5.10239	1.3121	1.74682	0.0004	0.00954992
XLOC_050514	LOC106582812	tmem51	transmembrane protein 51-like	NC_027321.1:11770321-11784840	REDSLICE	REDSLICEISA	0.639653	1.58822	1.31205	1.57119	0.00065	0.0140664
XLOC_008870	nme1	nme1	non-metastatic cells 1 protein	NC_027302.1:58212498-58215177	REDSLICE	REDSLICEISA	106.591	264.485	1.31111	1.59653	0.0023	0.0372347
XLOC_017394	LOC106608637	tapbp	tapasin-related protein-like	NC_027306.1:12926062-12933151	REDSLICE	REDSLICEISA	3.77526	9.35826	1.30967	2.14614	5e-05	0.00167621
XLOC_037483	wdfy3	-	WD repeat and FYVE domain containing 3	NC_027314.1:5845792-6035214	REDSLICE	REDSLICEISA	0.160815	0.397638	1.30605	1.46331	0.00055	0.0123272
XLOC_000375	LOC106596965	btbd7	BTB/POZ domain-containing protein 7-like	NC_027300.1:26566920-26602346	REDSLICE	REDSLICEISA	0.596518	1.47457	1.30566	1.89622	5e-05	0.00167621
XLOC_059109	LOC106590416	-	ras-responsive element-binding protein 1-like	NC_027328.1:24823141-24900490	REDSLICE	REDSLICEISA	2.26496	5.58205	1.30131	2.16571	5e-05	0.00167621
XLOC_031456	LOC106567148	hspg2	basement membrane-specific heparan sulfate proteoglycan core protein-like	NC_027312.1:38351319-38513018	REDSLICE	REDSLICEISA	0.694565	1.71087	1.30055	1.7348	5e-05	0.00167621
XLOC_048930	LOC106582455	-	dedicator of cytokinesis protein 9-like	NC_027320.1:50213332-50409977	REDSLICE	REDSLICEISA	0.525164	1.29282	1.29968	1.82272	0.0001	0.00306497
XLOC_000571	LOC106603664	dtnb	dystrobrevin beta-like	NC_027300.1:40974420-41034377	REDSLICE	REDSLICEISA	0.250784	0.616874	1.29853	1.39586	5e-05	0.00167621
XLOC_047830	LOC106580609	eif4g1	eukaryotic translation initiation factor 4 gamma 1-like	NC_027319.1:39304132-39309782	REDSLICE	REDSLICEISA	2.75878	6.78327	1.29795	1.52419	0.00135	0.0248468
XLOC_028391	LOC106564393	-	uncharacterized LOC106564393	NC_027311.1:10059242-10075900	REDSLICE	REDSLICEISA	2.37025	5.82367	1.29689	1.7067	0.0005	0.0114231
XLOC_059382	hgsnat	hgsnat	heparan-alpha-glucosaminide N-acetyltransferase	NW_012341924.1:2118-13111	REDSLICE	REDSLICEISA	1.4685	3.60683	1.29639	1.71824	0.0006	0.0132029
XLOC_064895	LOC106593652	arhgef1	rho guanine nucleotide exchange factor 1-like	NW_012350647.1:315-13838	REDSLICE	REDSLICEISA	1.28944	3.16662	1.2962	1.34033	0.00215	0.0353845
XLOC_052313	pnpla2	-	patatin like phospholipase domain containing 2	NC_027322.1:45996533-46008623	REDSLICE	REDSLICEISA	0.276834	0.678205	1.2927	1.45384	5e-05	0.00167621
XLOC_065818	LOC106594220	-	apoptosis-inducing factor 1, mitochondrial-like	NW_012352159.1:1225-10697	REDSLICE	REDSLICEISA	30.8551	75.3931	1.28893	1.60555	0.0002	0.00544271
XLOC_056670	LOC106588746	-	uncharacterized LOC106588746	NC_027326.1:23711381-23728862	REDSLICE	REDSLICEISA	1.42705	3.48345	1.28748	1.75026	5e-05	0.00167621
XLOC_071979	LOC106597614	sgs3	salivary glue protein Sgs-3-like	NW_012367070.1:17-4857	REDSLICE	REDSLICEISA	12.3332	30.0523	1.28493	1.84562	0.00015	0.00429515
XLOC_089717	LOC106600005	-	uncharacterized LOC106600005	NW_012507561.1:3-1238	REDSLICE	REDSLICEISA	2.81052	6.83088	1.28123	1.55747	0.0015	0.026916
XLOC_002342	LOC106603894	rnh1	ribonuclease inhibitor-like	NC_027300.1:40257122-40265125	REDSLICE	REDSLICEISA	3.82715	9.26674	1.27579	1.80018	5e-05	0.00167621
XLOC_019723	LOC106610406	-	circadian locomoter output cycles protein kaput-like	NC_027307.1:20834147-20850510	REDSLICE	REDSLICEISA	1.11216	2.69162	1.27511	1.53742	0.00095	0.0189427
XLOC_053527	LOC106585912	-	leukemia inhibitory factor receptor-like	NC_027323.1:42917471-42923353	REDSLICE	REDSLICEISA	2.58946	6.25682	1.27278	1.34217	0.00335	0.0492975
XLOC_018873	LOC106609740	nav3	neuron navigator 3-like	NC_027306.1:53295184-53414521	REDSLICE	REDSLICEISA	0.389716	0.939399	1.26931	1.44836	5e-05	0.00167621
XLOC_016444	LOC106607214	vcam1	vascular cell adhesion protein 1-like	NC_027305.1:32014110-32021251	REDSLICE	REDSLICEISA	0.760143	1.83221	1.26924	1.64756	0.0003	0.00757889
XLOC_022036	pitx2	pitx2	paired like homeodomain 2	NC_027308.1:55648034-55704483	REDSLICE	REDSLICEISA	1.41851	3.41712	1.26841	1.41655	0.0025	0.0396513
XLOC_039094	jak3	jak2	Janus kinase 3	NC_027315.1:42295420-42334625	REDSLICE	REDSLICEISA	0.764252	1.84045	1.26794	1.48029	0.00075	0.0157375
XLOC_032256	LOC106566301	-	arginine-glutamic acid dipeptide repeats protein-like	NC_027312.1:369987-425959	REDSLICE	REDSLICEISA	0.927647	2.22927	1.26493	1.55186	0.0006	0.0132029
XLOC_070509	LOC106596861	muc	intestinal mucin-like protein	NW_012362320.1:37-6162	REDSLICE	REDSLICEISA	3.49779	8.40431	1.26469	1.8896	5e-05	0.00167621
XLOC_051606	LOC100380646	cecr2	cat eye syndrome critical region protein 5 homolog	NC_027322.1:39871182-39888910	REDSLICE	REDSLICEISA	8.85165	21.2169	1.26119	1.89216	5e-05	0.00167621
XLOC_041571	prp12	parp12	Poly polymerase 12	NC_027316.1:44217612-44251016	REDSLICE	REDSLICEISA	5.52865	13.2487	1.26085	2.10112	5e-05	0.00167621
XLOC_053124	LOC106585059	-	clathrin heavy chain 1-like	NC_027323.1:13779116-13819237	REDSLICE	REDSLICEISA	0.393189	0.942195	1.26081	1.60343	0.00025	0.00653846
XLOC_027270	LOC106562509	-	protein FAM214A-like	NC_027310.1:33151938-33176670	REDSLICE	REDSLICEISA	0.737346	1.76395	1.2584	1.50193	0.0013	0.0241386
XLOC_018592	LOC106609310	trim39	E3 ubiquitin-protein ligase TRIM39-like	NC_027306.1:38344391-38431997	REDSLICE	REDSLICEISA	2.00154	4.78462	1.2573	1.50996	0.0011	0.0212218
XLOC_031386	LOC106567034	c1ql4	complement C1q-like protein 4	NC_027312.1:34268028-34293170	REDSLICE	REDSLICEISA	0.644311	1.53928	1.25643	1.39678	0.00215	0.0353845
XLOC_051716	LOC106584811	trim39	E3 ubiquitin-protein ligase TRIM39-like	NC_027322.1:46701116-46715840	REDSLICE	REDSLICEISA	3.04538	7.24889	1.25114	1.88249	5e-05	0.00167621
XLOC_047854	fry	fry	FRY microtubule binding protein	NC_027319.1:41252107-41556493	REDSLICE	REDSLICEISA	0.386653	0.920275	1.25103	1.41871	0.0008	0.0165674
XLOC_008309	LOC106599103	rxrg	retinoic acid receptor RXR-gamma-A-like	NC_027302.1:15076635-15105181	REDSLICE	REDSLICEISA	1.31908	3.13857	1.25057	1.38064	0.00145	0.0262283
XLOC_039327	LOC106574300	-	zinc finger E-box-binding homeobox 2-like	NC_027315.1:63226599-63306989	REDSLICE	REDSLICEISA	0.267665	0.6365	1.24973	1.19477	0.0007	0.0149087
XLOC_017359	LOC106608595	pygm	glycogen phosphorylase, muscle form	NC_027306.1:10114790-10127361	REDSLICE	REDSLICEISA	2.63399	6.25487	1.24773	1.73872	0.00015	0.00429515
XLOC_035474	LOC106569683	-	mitochondrial coenzyme A transporter SLC25A42	NC_027313.1:43959863-43976240	REDSLICE	REDSLICEISA	1.62628	3.83402	1.23728	1.56598	0.0004	0.00954992
XLOC_067594	LOC106595311	fcgbp	IgGFc-binding protein-like	NW_012355211.1:819-6600	REDSLICE	REDSLICEISA	3.67063	8.64759	1.23627	2.02398	5e-05	0.00167621
XLOC_040528	LOC106574532	atg9a	autophagy-related protein 9A-like	NC_027315.1:71568425-71584377	REDSLICE	REDSLICEISA	10.7811	25.2728	1.22909	1.98689	5e-05	0.00167621
XLOC_036336	LOC106571070	trim47	zinc finger protein RFP-like	NC_027314.1:17164353-17301645	REDSLICE	REDSLICEISA	3.09739	7.25328	1.22758	1.81435	0.00015	0.00429515
XLOC_055823	LOC106587606	-	epithelial splicing regulatory protein 2-like	NC_027325.1:31415718-31430573	REDSLICE	REDSLICEISA	4.07262	9.53541	1.22734	1.76476	0.0004	0.00954992
XLOC_018658	LOC106609434	-	poly [ADP-ribose] polymerase 12-like	NC_027306.1:42997053-43193099	REDSLICE	REDSLICEISA	2.00763	4.69419	1.22538	1.37378	0.0029	0.0442868
XLOC_005901	LOC106588405	trim25	E3 ubiquitin/ISG15 ligase TRIM25-like	NC_027301.1:44288542-44314772	REDSLICE	REDSLICEISA	6.25715	14.6136	1.22374	1.7046	0.0003	0.00757889
XLOC_002983	LOC106561364	klf4	Krueppel-like factor 4	NC_027300.1:109172070-109180416	REDSLICE	REDSLICEISA	5.38185	12.5563	1.22224	1.78829	0.00025	0.00653846
XLOC_004697	LOC106590064	keap1	kelch-like ECH-associated protein 1	NC_027301.1:55860882-55882490	REDSLICE	REDSLICEISA	1.41497	3.29888	1.2212	1.88353	5e-05	0.00167621
XLOC_051752	LOC106584853	-	death-associated protein kinase 2-like	NC_027322.1:48834346-49129487	REDSLICE	REDSLICEISA	4.17076	9.71636	1.22011	1.48397	0.0018	0.0308991
XLOC_058490	LOC106589983	nlrc3	protein NLRC3-like	NC_027327.1:37692381-37707711	REDSLICE	REDSLICEISA	2.7121	6.30105	1.21618	1.84603	0.0001	0.00306497
XLOC_001651	dck	dck	deoxycytidine kinase	NC_027300.1:141538812-141579863	REDSLICE	REDSLICEISA	15.9321	36.9741	1.21458	1.71656	0.0008	0.0165674
XLOC_031066	LOC106566473	-	rho GTPase-activating protein 39-like	NC_027312.1:9331543-9468377	REDSLICE	REDSLICEISA	0.735674	1.70707	1.21438	1.41333	0.00115	0.0219623
XLOC_017604	LOC106609031	parp12	poly [ADP-ribose] polymerase 12-like	NC_027306.1:26256570-26275021	REDSLICE	REDSLICEISA	13.5806	31.3661	1.20766	1.78311	0.0001	0.00306497
XLOC_050309	LOC106583736	nlrc3	protein NLRC3-like	NC_027321.1:57313108-57318727	REDSLICE	REDSLICEISA	0.941955	2.17408	1.20668	1.40348	0.00195	0.032853
XLOC_048333	LOC106581462	arhgef26	rho guanine nucleotide exchange factor 26-like	NC_027319.1:78055622-78090229	REDSLICE	REDSLICEISA	0.984815	2.27281	1.20655	1.35393	0.003	0.0454174
XLOC_052201	LOC106584580	-	uncharacterized LOC106584580	NC_027322.1:39926868-39928755	REDSLICE	REDSLICEISA	2.21044	5.09387	1.20443	1.4034	0.0011	0.0212218
XLOC_018927	dyrk2	-	dual specificity tyrosine phosphorylation regulated kinase 2	NC_027306.1:57650266-57652593	REDSLICE	REDSLICEISA	0.80357	1.85078	1.20364	1.36733	0.00155	0.0275821
XLOC_021700	LOC106610954	-	tumor necrosis factor alpha-induced protein 2-like	NC_027308.1:26225020-26241915	REDSLICE	REDSLICEISA	0.703215	1.61567	1.2001	1.3757	0.00315	0.0470926
XLOC_063849	LOC106593005	shc1	SHC-transforming protein 1-like	NW_012349245.1:618-16411	REDSLICE	REDSLICEISA	0.921194	2.10971	1.19547	1.65132	0.00035	0.00858457
XLOC_051633	LOC106584667	trim25	E3 ubiquitin/ISG15 ligase TRIM25-like	NC_027322.1:41250796-41283356	REDSLICE	REDSLICEISA	10.9765	25.1191	1.19437	1.88972	5e-05	0.00167621
XLOC_052451	LOC106585146	pnpla7	patatin-like phospholipase domain-containing protein 7	NC_027323.1:8227367-8250651	REDSLICE	REDSLICEISA	1.09872	2.50813	1.19078	1.497	0.0033	0.0487419
XLOC_010627	LOC106603952	mtmr4	myotubularin-related protein 4-like	NC_027303.1:76760195-76777932	REDSLICE	REDSLICEISA	2.24718	5.12693	1.18998	1.82965	5e-05	0.00167621
XLOC_061907	c1qb	c1qb	complement component 1, q subcomponent, B chain	NW_012347295.1:3042-3716	REDSLICE	REDSLICEISA	12.3133	28.0693	1.18878	1.47863	0.00225	0.036621
XLOC_001106	LOC106611807	vcl	vinculin	NC_027300.1:98112603-98193161	REDSLICE	REDSLICEISA	0.279273	0.636259	1.18794	1.34763	0.0018	0.0308991
XLOC_007932	LOC106601898	rnf213	E3 ubiquitin-protein ligase RNF213-like	NC_027302.1:85356639-85380699	REDSLICE	REDSLICEISA	16.9321	38.574	1.18787	1.89858	0.0001	0.00306497
XLOC_052535	epg5	epg5	ectopic P-granules autophagy protein 5 homolog	NC_027323.1:15179627-15224343	REDSLICE	REDSLICEISA	3.88959	8.85372	1.18666	2.02328	5e-05	0.00167621
XLOC_065416	LOC106593998	plxnb2	plexin-B2-like	NW_012351514.1:3134-12546	REDSLICE	REDSLICEISA	2.05407	4.67492	1.18646	1.389	0.00215	0.0353845
XLOC_012283	LOC106604416	hrasls3	HRAS-like suppressor 3	NC_027304.1:16625366-16627142	REDSLICE	REDSLICEISA	2.89731	6.58439	1.18433	1.44158	0.00145	0.0262283
XLOC_065454	LOC106594012	-	induced stolen tip protein TUB8-like	NW_012351570.1:0-9035	REDSLICE	REDSLICEISA	28.6479	65.0973	1.18417	1.82041	0.0001	0.00306497
XLOC_046357	LOC106579808	scarf2	scavenger receptor class F member 2-like	NC_027319.1:2308388-2341479	REDSLICE	REDSLICEISA	0.361998	0.822233	1.18357	1.50401	0.001	0.0197087
XLOC_001472	kad	ak1	adenylate kinase 1-2	NC_027300.1:125683489-125701145	REDSLICE	REDSLICEISA	8.02042	18.2	1.18219	1.62661	0.0003	0.00757889
XLOC_064075	LOC106593155	-	serine/arginine repetitive matrix protein 2-like	NW_012349520.1:6-6554	REDSLICE	REDSLICEISA	0.530888	1.19976	1.17627	1.51482	0.0007	0.0149087
XLOC_066735	LOC106594767	nans	sialic acid synthase-like	NW_012353607.1:1007-7460	REDSLICE	REDSLICEISA	16.9953	38.3934	1.17572	1.784	0.0001	0.00306497
XLOC_011553	LOC106603203	kdm6b	lysine-specific demethylase 6B-like	NC_027303.1:38572617-38596109	REDSLICE	REDSLICEISA	0.884914	1.99793	1.1749	1.6463	0.00025	0.00653846
XLOC_001764	map3k1	map3k1	mitogen-activated protein kinase kinase kinase 1	NC_027300.1:149904677-149963094	REDSLICE	REDSLICEISA	1.84641	4.16517	1.17365	1.77778	5e-05	0.00167621
XLOC_043797	coda1	col13a1	Collagen alpha-1XIII chain	NC_027317.1:13278147-13391149	REDSLICE	REDSLICEISA	0.378407	0.852514	1.17178	1.11347	0.00015	0.00429515
XLOC_064331	LOC106593319	nlrc3	protein NLRC3-like	NW_012349898.1:2573-4337	REDSLICE	REDSLICEISA	2.78525	6.25516	1.16724	1.56881	0.00055	0.0123272
XLOC_015681	LOC106608294	fos	proto-oncogene c-Fos-like	NC_027305.1:83155438-83158920	REDSLICE	REDSLICEISA	5.52491	12.3933	1.16553	1.58289	0.0006	0.0132029
XLOC_056431	tap2b	tap2	transport-associated protein 2b	NC_027326.1:10175791-10185052	REDSLICE	REDSLICEISA	3.95209	8.86333	1.16523	1.64053	0.00015	0.00429515
XLOC_010799	LOC106602224	-	uncharacterized LOC106602224	NC_027303.1:2668441-2670463	REDSLICE	REDSLICEISA	12.6996	28.4576	1.16403	1.51223	0.00085	0.0173726
XLOC_056760	LOC106588950	grn	granulins-like	NC_027326.1:31053000-31055624	REDSLICE	REDSLICEISA	14.3111	32.052	1.16328	1.8858	5e-05	0.00167621
XLOC_017387	plin2	plin2	perilipin 2	NC_027306.1:12693759-12698814	REDSLICE	REDSLICEISA	2.62714	5.87452	1.16098	1.55813	0.00115	0.0219623
XLOC_033995	LOC106569415	myoc	myocilin-like	NC_027313.1:33488397-33492402	REDSLICE	REDSLICEISA	5.57088	12.4176	1.15641	1.48026	0.00215	0.0353845
XLOC_033435	LOC106568394	-	chondroitin sulfate proteoglycan 4-like	NC_027312.1:95454504-95482945	REDSLICE	REDSLICEISA	0.805816	1.79396	1.15463	1.51095	0.0017	0.0295917
XLOC_062954	LOC106592456	leap2	liver-expressed antimicrobial peptide 2-like	NW_012348244.1:6874-10070	REDSLICE	REDSLICEISA	2.80755	6.2357	1.15124	1.38135	0.00265	0.0414132
XLOC_056366	LOC106588292	-	uncharacterized LOC106588292	NC_027326.1:6821848-6823378	REDSLICE	REDSLICEISA	31.9918	71.0367	1.15086	1.85288	5e-05	0.00167621
XLOC_024851	igfbp-3a1	igfbp3	insulin-like growth factor binding protein 3 paralog A1	NC_027309.1:38373215-38414228	REDSLICE	REDSLICEISA	0.757147	1.68088	1.15057	1.42199	0.00075	0.0157375
XLOC_001316	LOC106563028	-	E3 ubiquitin-protein ligase pellino homolog 1	NC_027300.1:116695734-116698711	REDSLICE	REDSLICEISA	1.06631	2.35569	1.14352	1.36939	0.00325	0.0481906
XLOC_062352	LOC106592091	-	probable JmjC domain-containing histone demethylation protein 2C	NW_012347639.1:264-24084	REDSLICE	REDSLICEISA	1.09133	2.40903	1.14237	1.70446	0.0003	0.00757889
XLOC_043972	LOC106577192	-	disks large homolog 5-like	NC_027317.1:28918769-29035283	REDSLICE	REDSLICEISA	0.779297	1.71926	1.14154	1.68936	0.0001	0.00306497
XLOC_057587	LOC106589304	thra	thyroid hormone receptor alpha-like	NC_027327.1:1952223-2152111	REDSLICE	REDSLICEISA	0.992689	2.18869	1.14066	1.58043	0.00065	0.0140664
XLOC_019878	LOC106610673	-	leucine zipper protein 1-like	NC_027308.1:8549207-8646251	REDSLICE	REDSLICEISA	1.04113	2.29447	1.14001	1.79191	0.0001	0.00306497
XLOC_045436	nktr	nktr	natural killer cell triggering receptor	NC_027318.1:82919950-82935129	REDSLICE	REDSLICEISA	1.48237	3.26396	1.13872	1.57346	0.0007	0.0149087
XLOC_009242	LOC106601595	-	dynamin-2-like	NC_027302.1:75854224-75869297	REDSLICE	REDSLICEISA	6.70376	14.7582	1.13848	1.81012	0.0002	0.00544271
XLOC_014945	LOC106607014	evpl	envoplakin-like	NC_027305.1:29328332-29408963	REDSLICE	REDSLICEISA	3.94513	8.67965	1.13757	1.86218	5e-05	0.00167621
XLOC_055485	cntrl	cntrl	centriolin	NC_027325.1:995680-1110729	REDSLICE	REDSLICEISA	0.215496	0.473483	1.13565	1.12675	0.00255	0.0402473
XLOC_063852	LOC106593007	klf3	Krueppel-like factor 3	NW_012349251.1:3-10428	REDSLICE	REDSLICEISA	6.81958	14.9622	1.13356	1.84026	5e-05	0.00167621
XLOC_067373	LOC106595153	-	uncharacterized LOC106595153	NW_012354790.1:4240-9268	REDSLICE	REDSLICEISA	6.15622	13.5013	1.13298	1.41611	0.00205	0.034129
XLOC_042760	LOC106576864	arhgap22	rho GTPase-activating protein 22-like	NC_027317.1:4198475-4229250	REDSLICE	REDSLICEISA	0.283415	0.621069	1.13184	1.47465	0.00115	0.0219623
XLOC_059366	LOC106590754	cep192	centrosomal protein of 192 kDa-like	NW_012341905.1:2359-28326	REDSLICE	REDSLICEISA	0.548695	1.19687	1.12519	1.34196	0.00175	0.0302518
XLOC_056845	LOC106589088	mfsd2a	sodium-dependent lysophosphatidylcholine symporter 1-B-like	NC_027326.1:39231687-39254204	REDSLICE	REDSLICEISA	1.28839	2.81024	1.12512	1.36039	0.0032	0.0476422
XLOC_062451	LOC106592135	il16	pro-interleukin-16-like	NW_012347712.1:3157-17166	REDSLICE	REDSLICEISA	0.708489	1.54258	1.12253	1.34118	0.0024	0.0384512
XLOC_055296	LOC106588047	slc7a10	asc-type amino acid transporter 1-like	NC_027325.1:45065369-45070171	REDSLICE	REDSLICEISA	3.44876	7.50439	1.12166	1.38068	0.001	0.0197087
XLOC_042434	LOC106576205	flnc	filamin-C-like	NC_027316.1:41253841-41325379	REDSLICE	REDSLICEISA	0.471077	1.02208	1.11747	1.36233	0.0024	0.0384512
XLOC_022814	LOC106613022	-	rho GTPase-activating protein 32-like	NC_027308.1:115789375-115836578	REDSLICE	REDSLICEISA	0.262405	0.569013	1.11666	1.15639	0.00335	0.0492975
XLOC_026523	LOC106563215	-	protein unc-13 homolog B-like	NC_027310.1:71699506-71826429	REDSLICE	REDSLICEISA	4.37802	9.49336	1.11664	1.73903	0.0003	0.00757889
XLOC_047567	LOC106579911	trim10	nuclear factor 7, brain-like	NC_027319.1:20807029-20938743	REDSLICE	REDSLICEISA	2.5061	5.43375	1.1165	1.60377	0.00045	0.0105017
XLOC_047253	LOC106581498	mbnl1	muscleblind-like protein 1	NC_027319.1:79048778-79250493	REDSLICE	REDSLICEISA	0.197492	0.427227	1.11321	1.11313	0.00025	0.00653846
XLOC_036576	LOC106571458	gpr116	probable G-protein coupled receptor 116	NC_027314.1:37021146-37055774	REDSLICE	REDSLICEISA	1.46703	3.17216	1.11257	1.64488	0.0002	0.00544271
XLOC_059092	LOC106590377	nub1	NEDD8 ultimate buster 1-like	NC_027328.1:22135760-22144889	REDSLICE	REDSLICEISA	4.31174	9.32065	1.11216	1.69986	0.00025	0.00653846
XLOC_048616	igfbp-5b1	igfbp5	insulin-like growth factor binding protein 5 paralog B1	NC_027320.1:20761447-20875138	REDSLICE	REDSLICEISA	1.24821	2.69411	1.10995	1.57849	0.0003	0.00757889
XLOC_015897	LOC106606438	rnf213	E3 ubiquitin-protein ligase RNF213-like	NC_027305.1:8756770-8833426	REDSLICE	REDSLICEISA	7.21392	15.5659	1.10953	1.36717	0.003	0.0454174
XLOC_023549	LOC106560416	cyld	ubiquitin carboxyl-terminal hydrolase CYLD-like	NC_027309.1:38954823-39077912	REDSLICE	REDSLICEISA	3.82247	8.24016	1.10817	1.53748	0.00075	0.0157375
XLOC_061801	LOC106591766	synpo	synaptopodin-like	NW_012347172.1:5268-20409	REDSLICE	REDSLICEISA	0.825869	1.77882	1.10694	1.46364	0.00195	0.032853
XLOC_017329	cd68	cd68	Macrosialin	NC_027306.1:5290958-5298832	REDSLICE	REDSLICEISA	88.186	189.825	1.10605	1.44925	0.0017	0.0295917
XLOC_043418	LOC106577876	-	collagen alpha-6(IV) chain-like	NC_027317.1:59723221-60009877	REDSLICE	REDSLICEISA	1.69437	3.64388	1.10473	1.79075	5e-05	0.00167621
XLOC_036400	LOC106571171	rock2	rho-associated protein kinase 2-like	NC_027314.1:23083374-23180699	REDSLICE	REDSLICEISA	0.828468	1.7776	1.10141	1.50538	0.0012	0.0227019
XLOC_054501	sytl5	-	synaptotagmin like 5	NC_027324.1:35736042-35829243	REDSLICE	REDSLICEISA	0.88836	1.90421	1.09998	1.56746	0.0003	0.00757889
XLOC_005077	LOC106595807	eif2ak3	eukaryotic translation initiation factor 2-alpha kinase 3-like	NC_027301.1:72384041-72387946	REDSLICE	REDSLICEISA	2.17431	4.65754	1.09901	1.52324	0.0008	0.0165674
XLOC_049559	LOC106582526	fn1	fibronectin-like	NC_027320.1:54169204-54288918	REDSLICE	REDSLICEISA	5.73687	12.2805	1.09803	1.75458	0.00015	0.00429515
XLOC_001439	LOC106565855	ccl19	C-C motif chemokine 19-like	NC_027300.1:122209794-122211056	REDSLICE	REDSLICEISA	50.487	107.958	1.09649	1.58258	0.00045	0.0105017
XLOC_050859	LOC106583559	slc6a13	sodium- and chloride-dependent GABA transporter 2-like	NC_027321.1:37068210-37102193	REDSLICE	REDSLICEISA	9.37918	20.0556	1.09647	1.68664	0.00055	0.0123272
XLOC_011764	orai2	-	ORAI calcium release-activated calcium modulator 2	NC_027303.1:54834052-54843707	REDSLICE	REDSLICEISA	0.265818	0.567474	1.09411	1.223	0.00235	0.0378435
XLOC_031201	bpi	lbp	Bactericidal permeability-increasing protein	NC_027312.1:21814151-21821609	REDSLICE	REDSLICEISA	14.6261	31.1353	1.09001	1.80054	0.0002	0.00544271
XLOC_065032	LOC106593740	itga6	integrin alpha-6-like	NW_012350855.1:3750-10647	REDSLICE	REDSLICEISA	19.8769	42.2848	1.08904	1.66095	0.00035	0.00858457
XLOC_027994	LOC106563771	-	uncharacterized LOC106563771	NC_027310.1:84261786-84278528	REDSLICE	REDSLICEISA	4.45865	9.48076	1.08839	1.83045	0.00015	0.00429515
XLOC_011801	LOC106603639	-	zinc finger and BTB domain-containing protein 16-A	NC_027303.1:56572555-56726438	REDSLICE	REDSLICEISA	1.52333	3.23556	1.08679	1.62772	0.0007	0.0149087
XLOC_050707	LOC106583060	itgb7	integrin beta-7-like	NC_027321.1:27844029-27857088	REDSLICE	REDSLICEISA	0.458873	0.974632	1.08676	1.34799	0.00245	0.039053
XLOC_007896	LOC106601847	-	nuclear GTPase SLIP-GC-like	NC_027302.1:83198946-83416284	REDSLICE	REDSLICEISA	13.1217	27.8613	1.0863	1.45982	0.00325	0.0481906
XLOC_057314	LOC106588768	sesn1	sestrin-1-like	NC_027326.1:23094014-23103535	REDSLICE	REDSLICEISA	2.5925	5.50426	1.08621	1.50413	0.0013	0.0241386
XLOC_012016	LOC106603990	taok1	serine/threonine-protein kinase TAO1-like	NC_027303.1:78232803-78267333	REDSLICE	REDSLICEISA	1.23357	2.61553	1.08426	1.55525	0.00065	0.0140664
XLOC_005697	LOC106582751	-	uncharacterized LOC106582751	NC_027301.1:27629214-27641285	REDSLICE	REDSLICEISA	0.896841	1.90008	1.08313	1.45185	0.00075	0.0157375
XLOC_026115	LOC106562560	rnasel	serine/threonine-protein kinase/endoribonuclease IRE1a-like	NC_027310.1:35141833-35150772	REDSLICE	REDSLICEISA	8.39613	17.7844	1.08282	1.42209	0.00135	0.0248468
XLOC_024140	LOC106561386	mical3a	protein-methionine sulfoxide oxidase mical3a-like	NC_027309.1:96302795-96458283	REDSLICE	REDSLICEISA	0.42243	0.894069	1.08168	1.28782	5e-05	0.00167621
XLOC_000996	LOC106611028	epas1	endothelial PAS domain-containing protein 1-like	NC_027300.1:84464169-84557816	REDSLICE	REDSLICEISA	0.249243	0.526483	1.07883	1.2328	0.0021	0.0347681
XLOC_025742	LOC106561895	col10a1	collagen alpha-1(X) chain-like	NC_027310.1:4562892-4569087	REDSLICE	REDSLICEISA	15.9625	33.6715	1.07684	1.38612	0.00095	0.0189427
XLOC_052547	LOC106584991	ssh1	protein phosphatase Slingshot homolog 1-like	NC_027323.1:15720826-15783352	REDSLICE	REDSLICEISA	2.09054	4.40903	1.07658	1.65417	0.0007	0.0149087
XLOC_029008	LOC106565396	trib2	tribbles homolog 2-like	NC_027311.1:52159025-52164187	REDSLICE	REDSLICEISA	3.57217	7.5002	1.07013	1.68184	0.0002	0.00544271
XLOC_049515	LOC106582458	-	INO80 complex subunit D-like	NC_027320.1:50478488-50525050	REDSLICE	REDSLICEISA	2.42358	5.08382	1.06877	1.67209	0.00085	0.0173726
XLOC_014110	LOC106605513	-	uncharacterized LOC106605513	NC_027304.1:63340288-63432240	REDSLICE	REDSLICEISA	3.60018	7.53665	1.06585	1.57084	0.00115	0.0219623
XLOC_019801	LOC106610538	cd163	scavenger receptor cysteine-rich type 1 protein M130-like	NC_027307.1:25181053-25202287	REDSLICE	REDSLICEISA	1.9763	4.13135	1.06381	1.46696	0.00135	0.0248468
XLOC_018255	LOC106608606	ptprd	receptor-type tyrosine-protein phosphatase delta-like	NC_027306.1:15222421-15349054	REDSLICE	REDSLICEISA	0.640863	1.33891	1.06297	1.31776	0.0031	0.0465293
XLOC_064697	LOC106593555	-	uncharacterized LOC106593555	NW_012350417.1:1669-13255	REDSLICE	REDSLICEISA	1.01892	2.12826	1.06264	1.47622	0.00145	0.0262283
XLOC_013808	LOC106604959	fmr1	fragile X mental retardation protein 1 homolog B-like	NC_027304.1:42020092-42030418	REDSLICE	REDSLICEISA	4.07654	8.51134	1.06204	1.69824	5e-05	0.00167621
XLOC_047643	LOC106580333	osbp2	oxysterol-binding protein 2-like	NC_027319.1:26920055-27018081	REDSLICE	REDSLICEISA	0.671208	1.40139	1.06203	1.52619	5e-05	0.00167621
XLOC_072199	LOC106597690	nlrp12	NACHT, LRR and PYD domains-containing protein 12-like	NW_012367790.1:19-4740	REDSLICE	REDSLICEISA	3.23633	6.75508	1.06161	1.3837	0.00255	0.0402473
XLOC_015805	LOC106606278	-	protein NLRC3-like	NC_027305.1:2926421-2965152	REDSLICE	REDSLICEISA	2.17192	4.52582	1.05921	1.63461	0.00015	0.00429515
XLOC_007739	in35	ifi35	Interferon-induced 35 kDa protein homolog	NC_027302.1:75048439-75057374	REDSLICE	REDSLICEISA	17.581	36.5239	1.05482	1.72312	0.0001	0.00306497
XLOC_055463	LOC106588129	fhod1	FH1/FH2 domain-containing protein 1-like	NC_027325.1:47513720-47649636	REDSLICE	REDSLICEISA	1.40114	2.90927	1.05406	1.50585	0.0014	0.0255409
XLOC_022702	atf5	atf5	Cyclic AMP-dependent transcription factor ATF-5	NC_027308.1:108111737-108116571	REDSLICE	REDSLICEISA	1.98264	4.11401	1.05313	1.38124	0.00315	0.0470926
XLOC_066651	LOC106594717	thsd4	thrombospondin type-1 domain-containing protein 4-like	NW_012353465.1:262-10597	REDSLICE	REDSLICEISA	1.48579	3.07833	1.05092	1.38487	0.00275	0.0425693
XLOC_015513	cmtr1	ftsjd2	cap methyltransferase 1	NC_027305.1:67609382-67631370	REDSLICE	REDSLICEISA	9.0228	18.6825	1.05004	1.6967	0.0003	0.00757889
XLOC_012495	LOC106604771	atp6v0a4	V-type proton ATPase 116 kDa subunit a isoform 3-like	NC_027304.1:34652083-34664816	REDSLICE	REDSLICEISA	6.04526	12.5099	1.04919	1.5519	0.00055	0.0123272
XLOC_034948	LOC106568750	trim7	tripartite motif-containing protein 7-like	NC_027313.1:10073642-10083962	REDSLICE	REDSLICEISA	1.22672	2.53788	1.04882	1.5219	0.00075	0.0157375
XLOC_013904	LOC106605126	-	thyroid hormone receptor-associated protein 3-like	NC_027304.1:51262367-51293598	REDSLICE	REDSLICEISA	1.64041	3.39364	1.04877	1.41987	0.00145	0.0262283
XLOC_036227	LOC106570908	-	uncharacterized LOC106570908	NC_027314.1:5257277-5299091	REDSLICE	REDSLICEISA	1.70451	3.52524	1.04836	1.61534	0.0007	0.0149087
XLOC_022374	LOC106612183	-	progesterone receptor-like	NC_027308.1:81754389-81769878	REDSLICE	REDSLICEISA	2.84948	5.87473	1.04382	1.39	0.00285	0.0437127
XLOC_056805	LOC106589020	-	ribonuclease ZC3H12A-like	NC_027326.1:35497907-35513435	REDSLICE	REDSLICEISA	1.67197	3.43779	1.03993	1.47346	0.00175	0.0302518
XLOC_036541	atf3	atf3	activating transcription factor 3	NC_027314.1:34968986-34972966	REDSLICE	REDSLICEISA	2.47527	5.08715	1.03927	1.51106	0.0013	0.0241386
XLOC_028041	LOC106563841	samd9	sterile alpha motif domain-containing protein 9-like	NC_027310.1:86938800-86956069	REDSLICE	REDSLICEISA	4.30205	8.83458	1.03814	1.65478	0.0003	0.00757889
XLOC_012335	LOC106604450	tnmd	tenomodulin-like	NC_027304.1:22471800-22542537	REDSLICE	REDSLICEISA	3.07618	6.30859	1.03618	1.35142	0.0028	0.0431446
XLOC_037570	LOC106571028	fos	proto-oncogene c-Fos-like	NC_027314.1:14608906-14612113	REDSLICE	REDSLICEISA	14.837	30.3794	1.0339	1.58256	0.0008	0.0165674
XLOC_002465	ncoa4	ncoa4	nuclear receptor coactivator 4	NC_027300.1:54037615-54047125	REDSLICE	REDSLICEISA	10.9887	22.4488	1.03062	1.72708	0.0002	0.00544271
XLOC_054794	LOC106587287	cdh5	cadherin-5-like	NC_027325.1:14855115-14868058	REDSLICE	REDSLICEISA	0.622135	1.26842	1.02773	1.30141	0.00305	0.0459806
XLOC_011959	LOC106603908	havcr1	hepatitis A virus cellular receptor 1 homolog	NC_027303.1:74290744-74310500	REDSLICE	REDSLICEISA	3.86724	7.88165	1.02719	1.5355	0.0005	0.0114231
XLOC_000331	LOC106588489	sipa1l1	signal-induced proliferation-associated 1-like protein 1	NC_027300.1:23589691-23662866	REDSLICE	REDSLICEISA	1.68628	3.43491	1.02643	1.46549	0.00165	0.0289267
XLOC_033676	LOC106568992	gimap8	GTPase IMAP family member 8-like	NC_027313.1:11261639-11266911	REDSLICE	REDSLICEISA	3.68271	7.47561	1.02142	1.59702	0.00045	0.0105017
XLOC_044884	LOC106578757	-	zinc finger MIZ domain-containing protein 1-like	NC_027318.1:34182712-34274074	REDSLICE	REDSLICEISA	1.63984	3.31705	1.01634	1.39751	0.00265	0.0414132
XLOC_037457	LOC106570886	ccl4	C-C motif chemokine 4-like	NC_027314.1:3266866-3268902	REDSLICE	REDSLICEISA	16.7264	33.8154	1.01556	1.3462	0.00335	0.0492975
XLOC_012594	LOC106604936	fam13b	protein FAM13B-like	NC_027304.1:40592059-40667415	REDSLICE	REDSLICEISA	2.92017	5.89731	1.014	1.67983	0.0002	0.00544271
XLOC_016296	LOC106606870	limd2	LIM domain-containing protein 2-like	NC_027305.1:24462630-24472277	REDSLICE	REDSLICEISA	4.78561	9.65827	1.01306	1.5554	0.0003	0.00757889
XLOC_054554	LOC106586791	fundc1	FUN14 domain-containing protein 1-like	NC_027324.1:40724988-40728124	REDSLICE	REDSLICEISA	6.67607	13.4703	1.01271	1.59664	0.0007	0.0149087
XLOC_048516	slc40a1	slc40a1	solute carrier family 40 member 1	NC_027320.1:12128665-12150136	REDSLICE	REDSLICEISA	1.60006	3.22702	1.01208	1.46014	0.0012	0.0227019
XLOC_040142	LOC106573596	cilp	cartilage intermediate layer protein 1-like	NC_027315.1:38012907-38040540	REDSLICE	REDSLICEISA	1.07412	2.1654	1.01147	1.48972	0.0011	0.0212218
XLOC_048915	glpc	glpc	Glycophorin-C	NC_027320.1:48422418-48462209	REDSLICE	REDSLICEISA	1.59338	3.20456	1.00804	1.34033	0.00185	0.0315505
XLOC_036177	LOC106570834	enc1	ectoderm-neural cortex protein 1-like	NC_027314.1:1999365-2013401	REDSLICE	REDSLICEISA	0.794984	1.59653	1.00594	1.39944	0.00295	0.0448558
XLOC_005050	LOC106595394	micall2	MICAL-like protein 2	NC_027301.1:71316815-71339934	REDSLICE	REDSLICEISA	3.79479	7.61578	1.00497	1.56988	0.00035	0.00858457
XLOC_007354	LOC106600949	fth1	ferritin, middle subunit	NC_027302.1:52643933-52646402	REDSLICE	REDSLICEISA	40.8333	20.4156	-1.00008	-1.69493	0.00015	0.00429515
XLOC_036323	mcm3	-	minichromosome maintenance complex component 3	NC_027314.1:15767021-15789904	REDSLICE	REDSLICEISA	38.002	18.997	-1.0003	-1.58559	0.001	0.0197087
XLOC_043022	LOC106577204	-	ribosomal protein 63, mitochondrial-like	NC_027317.1:27586599-27587921	REDSLICE	REDSLICEISA	26.25	13.1189	-1.00067	-1.46958	0.001	0.0197087
XLOC_013463	pin4	-	peptidylprolyl cis/trans isomerase, NIMA-interacting 4	NC_027304.1:11628288-11629995	REDSLICE	REDSLICEISA	51.8766	25.9252	-1.00073	-1.66461	0.00035	0.00858457
XLOC_054628	tba	-	tubulin, alpha 8 like 3-1	NC_027324.1:49238551-49243332	REDSLICE	REDSLICEISA	147.81	73.834	-1.00138	-1.56251	0.00075	0.0157375
XLOC_069067	LOC106596059	-	testis-expressed sequence 10 protein homolog	NW_012358175.1:3746-6394	REDSLICE	REDSLICEISA	13.4994	6.73807	-1.00249	-1.41912	0.00175	0.0302518
XLOC_007083	LOC106600407	-	microsomal glutathione S-transferase 3-like	NC_027302.1:34419809-34428352	REDSLICE	REDSLICEISA	27.4226	13.6845	-1.00282	-1.6043	0.0004	0.00954992
XLOC_024719	rfc4	-	replication factor C subunit 4	NC_027309.1:26202093-26209273	REDSLICE	REDSLICEISA	16.1627	8.06325	-1.00324	-1.58329	0.0008	0.0165674
XLOC_004033	LOC106578539	-	rRNA 2'-O-methyltransferase fibrillarin-like	NC_027301.1:14637137-14641120	REDSLICE	REDSLICEISA	89.2994	44.4735	-1.00571	-1.65309	0.0004	0.00954992
XLOC_019234	loxe3	aloxe3	Epidermis-type lipoxygenase 3	NC_027307.1:18278148-18290685	REDSLICE	REDSLICEISA	4.86416	2.4209	-1.00665	-1.44852	0.002	0.0334953
XLOC_021130	LOC106612827	-	T-complex protein 1 subunit zeta	NC_027308.1:112694282-112723891	REDSLICE	REDSLICEISA	68.1835	33.9261	-1.00703	-1.63594	0.00055	0.0123272
XLOC_008287	LOC106599031	hbb1	ubiquitin-60S ribosomal protein L40-like	NC_027302.1:13744729-13751923	REDSLICE	REDSLICEISA	291.769	145.131	-1.00747	-1.71437	0.0002	0.00544271
XLOC_051074	lsm3	-	LSM3 homolog, U6 small nuclear RNA and mRNA degradation associated	NC_027321.1:54441850-54445093	REDSLICE	REDSLICEISA	100.637	50.0296	-1.00831	-1.75275	5e-05	0.00167621
XLOC_004308	rpa2	-	replication protein A2	NC_027301.1:30534150-30555510	REDSLICE	REDSLICEISA	27.2639	13.5517	-1.00851	-1.69378	0.00035	0.00858457
XLOC_035080	LOC106568887	-	uncharacterized LOC106568887	NC_027313.1:15493564-15503228	REDSLICE	REDSLICEISA	15.1975	7.55089	-1.00912	-1.35479	0.00235	0.0378435
XLOC_014936	LOC106607002	-	DNA replication licensing factor mcm5-like	NC_027305.1:28997192-29001411	REDSLICE	REDSLICEISA	5.04565	2.50465	-1.01043	-1.37791	0.0021	0.0347681
XLOC_024870	LOC106560432	-	protein mago nashi homolog	NC_027309.1:39996870-40001017	REDSLICE	REDSLICEISA	106.679	52.9493	-1.01059	-1.75412	5e-05	0.00167621
XLOC_037191	LOC106572599	-	SAP domain-containing ribonucleoprotein-like	NC_027314.1:87899929-87918742	REDSLICE	REDSLICEISA	28.1347	13.9598	-1.01107	-1.66069	0.0004	0.00954992
XLOC_022383	LOC106612199	nsdhl	sterol-4-alpha-carboxylate 3-dehydrogenase, decarboxylating-like	NC_027308.1:82836361-82841951	REDSLICE	REDSLICEISA	8.15742	4.04204	-1.01303	-1.50124	0.00135	0.0248468
XLOC_021173	LOC106612933	-	replication protein A 70 kDa DNA-binding subunit-like	NC_027308.1:114433927-114501619	REDSLICE	REDSLICEISA	15.4094	7.63471	-1.01316	-1.64303	0.00025	0.00653846
XLOC_047509	LOC106579982	rpl35	60S ribosomal protein L35-like	NC_027319.1:18315066-18319694	REDSLICE	REDSLICEISA	1769.26	876.559	-1.01322	-1.32596	0.0026	0.0408177
XLOC_009605	LOC106602140	timm10	mitochondrial import inner membrane translocase subunit Tim10-like	NC_027303.1:1257088-1258624	REDSLICE	REDSLICEISA	5.87764	2.91075	-1.01385	-1.37027	0.0022	0.0360001
XLOC_010605	LOC106603918	-	deoxycytidine kinase-like	NC_027303.1:74582225-74589031	REDSLICE	REDSLICEISA	3.73475	1.84946	-1.01391	-1.37763	0.00215	0.0353845
XLOC_049999	cdk2	-	cyclin dependent kinase 2	NC_027321.1:33496419-33500489	REDSLICE	REDSLICEISA	11.3128	5.59966	-1.01455	-1.55898	0.0006	0.0132029
XLOC_053732	LOC106586274	-	1-acyl-sn-glycerol-3-phosphate acyltransferase gamma-like	NC_027324.1:16385600-16412027	REDSLICE	REDSLICEISA	8.01168	3.96502	-1.01478	-1.60324	0.00015	0.00429515
XLOC_030628	LOC106565620	-	small nuclear ribonucleoprotein E	NC_027311.1:61068823-61074540	REDSLICE	REDSLICEISA	238.471	117.816	-1.01728	-1.66167	0.0002	0.00544271
XLOC_029634	LOC106566187	-	translation machinery-associated protein 7	NC_027311.1:85207466-85211272	REDSLICE	REDSLICEISA	463.216	228.713	-1.01815	-1.61466	0.00035	0.00858457
XLOC_003790	LOC100194563	-	mitochondrial ribosomal protein L51-like	NC_027301.1:4900309-4902473	REDSLICE	REDSLICEISA	44.4738	21.9587	-1.01816	-1.7476	0.0002	0.00544271
XLOC_051406	itpa	-	inosine triphosphatase	NC_027322.1:22691255-22695598	REDSLICE	REDSLICEISA	25.7122	12.6947	-1.01823	-1.69607	5e-05	0.00167621
XLOC_013561	timm8a	-	translocase of inner mitochondrial membrane 8A	NC_027304.1:20778604-20779984	REDSLICE	REDSLICEISA	24.2166	11.941	-1.02007	-1.60783	0.00035	0.00858457
XLOC_057590	LOC106589310	-	proteasome activator complex subunit 3-like	NC_027327.1:2594608-2600797	REDSLICE	REDSLICEISA	40.5878	19.9807	-1.02244	-1.68088	0.0002	0.00544271
XLOC_050637	LOC106582975	rpl22	60S ribosomal protein L22-like	NC_027321.1:23571852-23582594	REDSLICE	REDSLICEISA	605.98	297.996	-1.02398	-1.58074	0.0008	0.0165674
XLOC_025782	hce1	lce	High choriolytic enzyme 1	NC_027310.1:9976983-9979780	REDSLICE	REDSLICEISA	15.6329	7.68663	-1.02417	-1.47771	0.00105	0.0204706
XLOC_054961	LOC106587512	polr2l	DNA-directed RNA polymerases I, II, and III subunit RPABC5	NC_027325.1:26698230-26699346	REDSLICE	REDSLICEISA	42.9573	21.102	-1.02552	-1.57613	0.00025	0.00653846
XLOC_030059	LOC106564699	-	uncharacterized LOC106564699	NC_027311.1:17693149-17694874	REDSLICE	REDSLICEISA	10.566	5.18727	-1.02639	-1.35627	0.00325	0.0481906
XLOC_039056	ccl25	ccl25	C-C motif chemokine 25	NC_027315.1:39580115-39583672	REDSLICE	REDSLICEISA	117.296	57.4937	-1.02868	-1.59812	0.00055	0.0123272
XLOC_032554	LOC106566721	-	prostaglandin E synthase 3-like	NC_027312.1:21038725-21053943	REDSLICE	REDSLICEISA	99.5564	48.7656	-1.02965	-1.63854	0.0003	0.00757889
XLOC_065061	LOC106593758	-	THUMP domain-containing protein 1-like	NW_012350907.1:525-6343	REDSLICE	REDSLICEISA	5.60539	2.74528	-1.02986	-1.45936	0.00155	0.0275821
XLOC_049105	wdr75	-	WD repeat domain 75	NC_027320.1:12152489-12172367	REDSLICE	REDSLICEISA	10.8823	5.32867	-1.03013	-1.48781	0.00125	0.0234317
XLOC_014469	LOC106606163	-	39S ribosomal protein L13, mitochondrial-like	NC_027304.1:79678643-79687794	REDSLICE	REDSLICEISA	52.7847	25.8392	-1.03056	-1.4344	0.00175	0.0302518
XLOC_040938	cu070	-	CU070 protein	NC_027316.1:7271457-7304264	REDSLICE	REDSLICEISA	12.7401	6.23348	-1.03127	-1.61306	0.00045	0.0105017
XLOC_034954	imp3	-	IMP3, U3 small nucleolar ribonucleoprotein	NC_027313.1:10486675-10493828	REDSLICE	REDSLICEISA	58.329	28.5259	-1.03194	-1.68245	0.00015	0.00429515
XLOC_058251	LOC106589607	-	NHP2-like protein 1	NC_027327.1:15782733-15783988	REDSLICE	REDSLICEISA	97.6082	47.7075	-1.03279	-1.712	5e-05	0.00167621
XLOC_033957	LOC106569128	-	DNA replication licensing factor mcm4-like	NC_027313.1:30233859-30246226	REDSLICE	REDSLICEISA	19.3515	9.44573	-1.03471	-1.54225	0.0006	0.0132029
XLOC_035477	pak1ip1	-	PAK1 interacting protein 1	NC_027313.1:44013665-44037546	REDSLICE	REDSLICEISA	20.044	9.77802	-1.03556	-1.59401	0.00035	0.00858457
XLOC_020662	pfdn6	-	prefoldin subunit 6	NC_027308.1:76006761-76008325	REDSLICE	REDSLICEISA	113.302	55.2141	-1.03707	-1.78585	0.0001	0.00306497
XLOC_028585	LOC106564653	-	U3 small nucleolar RNA-associated protein 6 homolog	NC_027311.1:21015676-21032931	REDSLICE	REDSLICEISA	12.2202	5.94426	-1.0397	-1.39587	0.0019	0.032209
XLOC_051076	LOC106583719	-	DNA replication licensing factor mcm2	NC_027321.1:54495487-54511166	REDSLICE	REDSLICEISA	10.1452	4.93472	-1.03976	-1.71083	0.00015	0.00429515
XLOC_026543	npm	-	Nucleophosmin	NC_027310.1:72966936-72971315	REDSLICE	REDSLICEISA	138.886	67.5195	-1.04053	-1.58472	0.0007	0.0149087
XLOC_005778	LOC106584165	-	RRP15-like protein	NC_027301.1:34993532-35005523	REDSLICE	REDSLICEISA	18.3877	8.9317	-1.04173	-1.63224	0.00035	0.00858457
XLOC_032556	prim1	-	DNA primase subunit 1	NC_027312.1:21083283-21101593	REDSLICE	REDSLICEISA	42.2199	20.5011	-1.04222	-1.67966	5e-05	0.00167621
XLOC_022269	slbp	-	stem-loop binding protein	NC_027308.1:74663030-74666542	REDSLICE	REDSLICEISA	46.6662	22.6015	-1.04596	-1.80889	5e-05	0.00167621
XLOC_003512	psmb7	-	proteasome subunit beta 7	NC_027300.1:147075030-147096866	REDSLICE	REDSLICEISA	151.383	73.2476	-1.04735	-1.76288	5e-05	0.00167621
XLOC_037812	nsl1	-	NSL1, MIS12 kinetochore complex component	NC_027314.1:34989213-34993222	REDSLICE	REDSLICEISA	14.6915	7.10161	-1.04876	-1.45735	0.0024	0.0384512
XLOC_053063	LOC100195200	-	dual specificity testis-specific protein kinase 2	NC_027323.1:8378870-8409093	REDSLICE	REDSLICEISA	2.44358	1.18091	-1.0491	-1.33234	0.0034	0.0498234
XLOC_070740	LOC106596967	-	splicing factor U2AF 35 kDa subunit-like	NW_012362854.1:1779-5884	REDSLICE	REDSLICEISA	55.7026	26.9134	-1.04942	-1.73401	5e-05	0.00167621
XLOC_014287	LOC106605867	-	uncharacterized LOC106605867	NC_027304.1:71173230-71175948	REDSLICE	REDSLICEISA	40.184	19.4015	-1.05046	-1.5739	0.00065	0.0140664
XLOC_033386	LOC106568292	-	density-regulated protein-like	NC_027312.1:91416191-91430070	REDSLICE	REDSLICEISA	29.9462	14.4551	-1.0508	-1.6932	0.0002	0.00544271
XLOC_036532	topk	-	Lymphokine-activated killer T-cell-originated protein kinase homolog	NC_027314.1:34164915-34168479	REDSLICE	REDSLICEISA	36.74	17.6541	-1.05735	-1.7323	0.00015	0.00429515
XLOC_020318	LOC106611449	-	ribose-5-phosphate isomerase-like	NC_027308.1:46321820-46368273	REDSLICE	REDSLICEISA	13.1759	6.31732	-1.06052	-1.53793	0.00065	0.0140664
XLOC_040860	zc3hf	-	Zinc finger CCCH domain-containing protein 15	NC_027316.1:231065-237810	REDSLICE	REDSLICEISA	77.2225	37.0201	-1.06071	-1.49296	0.00105	0.0204706
XLOC_027251	dut	-	deoxyuridine triphosphatase	NC_027310.1:32396938-32401676	REDSLICE	REDSLICEISA	99.2394	47.5369	-1.06186	-1.7632	5e-05	0.00167621
XLOC_031027	ruxg	-	Small nuclear ribonucleoprotein G	NC_027312.1:6844720-6850297	REDSLICE	REDSLICEISA	270.278	129.443	-1.06212	-1.83048	5e-05	0.00167621
XLOC_041464	LOC106576057	stmp1	uncharacterized protein C7orf73-like	NC_027316.1:36467367-36470881	REDSLICE	REDSLICEISA	17.0873	8.18277	-1.06226	-1.58664	0.00045	0.0105017
XLOC_001727	pole3	-	DNA polymerase epsilon 3, accessory subunit	NC_027300.1:146309402-146314005	REDSLICE	REDSLICEISA	29.2871	14.025	-1.06227	-1.70644	0.0001	0.00306497
XLOC_049682	rla2	rplp2	ribosomal protein, large P2, like 1-2	NC_027321.1:8474484-8483772	REDSLICE	REDSLICEISA	1065.42	510.115	-1.06252	-1.47271	0.0014	0.0255409
XLOC_053474	smarcad1	-	SWI/SNF-related, matrix-associated actin-dependent regulator of chromatin, subfamily a, containing DEAD/H box 1	NC_027323.1:38516320-38544405	REDSLICE	REDSLICEISA	10.8526	5.1953	-1.06275	-1.62844	0.00045	0.0105017
XLOC_029141	LOC106565650	micos10	MICOS complex subunit MIC10-like	NC_027311.1:59967966-59975058	REDSLICE	REDSLICEISA	17.9171	8.57107	-1.06379	-1.3345	0.00185	0.0315505
XLOC_032172	cks2	-	CDC28 protein kinase regulatory subunit 2	NC_027312.1:98934107-98938745	REDSLICE	REDSLICEISA	14.3184	6.83851	-1.06612	-1.65677	0.0004	0.00954992
XLOC_042491	LOC106576293	-	small nuclear ribonucleoprotein F-like	NC_027316.1:44910070-44911891	REDSLICE	REDSLICEISA	25.5199	12.1846	-1.06657	-1.51391	0.00105	0.0204706
XLOC_022851	LOC106612967	kirrel3	kin of IRRE-like protein 3	NC_027308.1:118078407-118305480	REDSLICE	REDSLICEISA	0.800821	0.382286	-1.06683	-1.2714	0.0032	0.0476422
XLOC_056673	LOC106588760	-	small nuclear ribonucleoprotein Sm D1	NC_027326.1:23865624-23873285	REDSLICE	REDSLICEISA	96.3877	46.0064	-1.06701	-1.76389	0.00025	0.00653846
XLOC_037740	LOC106571313	-	ribosome production factor 2 homolog	NC_027314.1:30171873-30183957	REDSLICE	REDSLICEISA	31.2994	14.9347	-1.06746	-1.80715	5e-05	0.00167621
XLOC_055673	ccnb2	-	cyclin B2	NC_027325.1:20682672-20685237	REDSLICE	REDSLICEISA	11.3846	5.43137	-1.0677	-1.60568	0.0006	0.0132029
XLOC_046755	LOC106580540	-	39S ribosomal protein L41, mitochondrial-like	NC_027319.1:36527256-36528662	REDSLICE	REDSLICEISA	31.1872	14.8762	-1.06795	-1.63354	0.0004	0.00954992
XLOC_016773	LOC106607742	-	ribosome production factor 2 homolog	NC_027305.1:54999834-55007930	REDSLICE	REDSLICEISA	19.0457	9.08286	-1.06825	-1.72563	0.0002	0.00544271
XLOC_024930	orc1	-	origin recognition complex subunit 1	NC_027309.1:44320857-44332242	REDSLICE	REDSLICEISA	6.03734	2.87907	-1.06831	-1.4683	0.00115	0.0219623
XLOC_053695	LOC106586213	-	lupus La protein homolog B-like	NC_027324.1:13966896-13970998	REDSLICE	REDSLICEISA	22.9351	10.9319	-1.06901	-1.80346	5e-05	0.00167621
XLOC_046682	LOC106580428	ctp	dynein light chain 1, cytoplasmic	NC_027319.1:30092708-30095424	REDSLICE	REDSLICEISA	596.294	283.921	-1.07053	-1.57005	0.0007	0.0149087
XLOC_005948	LOC106587472	-	nuclear pore complex protein Nup133-like	NC_027301.1:46908528-46920726	REDSLICE	REDSLICEISA	6.01406	2.86294	-1.07084	-1.35193	0.00295	0.0448558
XLOC_044192	LOC106577572	hgfac	hepatocyte growth factor activator-like	NC_027317.1:48496262-48515041	REDSLICE	REDSLICEISA	13.1952	6.27467	-1.0724	-1.68323	0.0001	0.00306497
XLOC_040254	sass6	-	SAS-6 centriolar assembly protein	NC_027315.1:44745600-44758523	REDSLICE	REDSLICEISA	4.35625	2.07111	-1.07268	-1.50294	0.0018	0.0308991
XLOC_031714	LOC106567640	znf259	histone H2A	NC_027312.1:62851362-62852296	REDSLICE	REDSLICEISA	33.2218	15.792	-1.07293	-1.633	0.0003	0.00757889
XLOC_041621	cl031	llph	CL031 protein	NC_027316.1:46395342-46397947	REDSLICE	REDSLICEISA	59.4942	28.2464	-1.07468	-1.83793	5e-05	0.00167621
XLOC_027876	LOC106563419	-	uncharacterized LOC106563419	NC_027310.1:77395945-77398622	REDSLICE	REDSLICEISA	7.06475	3.3536	-1.07493	-1.36025	0.00295	0.0448558
XLOC_013529	LOC106604364	-	thiosulfate sulfurtransferase/rhodanese-like domain-containing protein 1	NC_027304.1:16109331-16110701	REDSLICE	REDSLICEISA	146.96	69.6756	-1.0767	-1.82432	5e-05	0.00167621
XLOC_067690	LOC106595359	-	DNA-directed RNA polymerase I subunit RPA49 pseudogene	NW_012355372.1:62-8032	REDSLICE	REDSLICEISA	42.7306	20.2564	-1.07689	-1.50627	0.0013	0.0241386
XLOC_050056	LOC106583555	-	mitochondrial import receptor subunit TOM6 homolog	NC_027321.1:37220293-37239121	REDSLICE	REDSLICEISA	22.0322	10.3945	-1.08379	-1.38356	0.0032	0.0476422
XLOC_058570	tyms	-	thymidylate synthetase	NC_027328.1:12013733-12017265	REDSLICE	REDSLICEISA	46.6243	21.9732	-1.08534	-1.86567	5e-05	0.00167621
XLOC_006990	sc61g	sec61g	transport protein Sec61 subunit gamma	NC_027302.1:25218879-25222434	REDSLICE	REDSLICEISA	232.903	109.67	-1.08656	-1.76843	0.00015	0.00429515
XLOC_041390	nol5	-	Nucleolar protein 5	NC_027316.1:29617431-29626140	REDSLICE	REDSLICEISA	86.2497	40.503	-1.09049	-1.49179	0.0007	0.0149087
XLOC_034475	mtx1	-	Metaxin-1	NC_027313.1:63450594-63476341	REDSLICE	REDSLICEISA	7.7647	3.64606	-1.09059	-1.49339	0.00105	0.0204706
XLOC_019179	LOC106610231	lsm6	U6 snRNA-associated Sm-like protein LSm6	NC_027307.1:14691897-14817386	REDSLICE	REDSLICEISA	42.1331	19.7799	-1.09092	-1.52513	0.00125	0.0234317
XLOC_059752	LOC106590995	-	pachytene checkpoint protein 2 homolog	NW_012343291.1:50689-69900	REDSLICE	REDSLICEISA	4.84856	2.27444	-1.09205	-1.4861	0.00165	0.0289267
XLOC_010158	LOC106603098	-	proteasome subunit beta type-6-like	NC_027303.1:35948756-35988289	REDSLICE	REDSLICEISA	25.5317	11.9703	-1.09283	-1.64945	0.00025	0.00653846
XLOC_065658	as1la	-	Histone chaperone asf1-A	NW_012351927.1:6-4304	REDSLICE	REDSLICEISA	7.73887	3.62453	-1.09433	-1.56713	0.00065	0.0140664
XLOC_002672	birc5	-	baculoviral IAP repeat containing 5	NC_027300.1:76644629-76651852	REDSLICE	REDSLICEISA	71.7296	33.5795	-1.09499	-1.73582	0.00015	0.00429515
XLOC_007270	hirip3	-	HIRA interacting protein 3	NC_027302.1:48426923-48449694	REDSLICE	REDSLICEISA	10.1241	4.73561	-1.09617	-1.57658	0.00095	0.0189427
XLOC_038689	LOC106573056	snrpf	small nuclear ribonucleoprotein F-like	NC_027315.1:3348300-3351509	REDSLICE	REDSLICEISA	33.3053	15.574	-1.09661	-1.84854	5e-05	0.00167621
XLOC_027941	LOC106563661	cox8b	cytochrome c oxidase subunit 8B, mitochondrial-like	NC_027310.1:80287786-80289809	REDSLICE	REDSLICEISA	45.8923	21.4576	-1.09676	-1.70594	0.0003	0.00757889
XLOC_054803	LOC106587264	-	DNA replication factor Cdt1-like	NC_027325.1:15333626-15340032	REDSLICE	REDSLICEISA	3.89422	1.82048	-1.09702	-1.50968	0.0011	0.0212218
XLOC_030651	LOC106565911	-	mRNA turnover protein 4 homolog	NC_027311.1:62639988-62642064	REDSLICE	REDSLICEISA	22.1512	10.3404	-1.09909	-1.71817	0.0005	0.0114231
XLOC_014084	LOC106605400	mdc1	mediator of DNA damage checkpoint protein 1-like	NC_027304.1:60879416-60893004	REDSLICE	REDSLICEISA	2.68831	1.25268	-1.10168	-1.76286	5e-05	0.00167621
XLOC_010040	LOC106602874	-	histone H2AX	NC_027303.1:28781531-28782197	REDSLICE	REDSLICEISA	369.481	172.164	-1.10172	-1.80743	5e-05	0.00167621
XLOC_068573	LOC106595799	-	histone-lysine N-methyltransferase NSD2-like	NW_012357107.1:3067-7904	REDSLICE	REDSLICEISA	11.2707	5.24883	-1.1025	-1.45117	0.00205	0.034129
XLOC_044685	pola1	-	DNA polymerase alpha 1, catalytic subunit	NC_027318.1:10798880-10906467	REDSLICE	REDSLICEISA	7.94761	3.69778	-1.10386	-1.41812	0.0012	0.0227019
XLOC_010618	LOC106603944	-	complement component 1 Q subcomponent-binding protein, mitochondrial-like	NC_027303.1:76198395-76205392	REDSLICE	REDSLICEISA	19.3031	8.9779	-1.10439	-1.43407	0.0022	0.0360001
XLOC_031793	LOC106568005	nop16	nucleolar protein 16-like	NC_027312.1:70914382-70919052	REDSLICE	REDSLICEISA	27.0932	12.5825	-1.10651	-1.79015	5e-05	0.00167621
XLOC_007117	mc6zb	-	Zygotic DNA replication licensing factor mcm6-B	NC_027302.1:36129278-36139374	REDSLICE	REDSLICEISA	6.60611	3.06066	-1.10996	-1.69138	0.00035	0.00858457
XLOC_021960	LOC106611516	-	60S ribosomal protein L39-like	NC_027308.1:51602177-51606566	REDSLICE	REDSLICEISA	1703.19	788.423	-1.1112	-1.34359	0.0031	0.0465293
XLOC_066398	LOC106594569	tma16	uncharacterized LOC106594569	NW_012353063.1:3198-6678	REDSLICE	REDSLICEISA	17.0304	7.88082	-1.11169	-1.65139	0.00015	0.00429515
XLOC_064302	LOC106593299	-	H/ACA ribonucleoprotein complex non-core subunit NAF1-like	NW_012349843.1:3458-14619	REDSLICE	REDSLICEISA	6.68921	3.08609	-1.11605	-1.44568	0.0013	0.0241386
XLOC_000255	LOC106573685	-	cytochrome c oxidase subunit 7A2, mitochondrial-like	NC_027300.1:17720036-17724331	REDSLICE	REDSLICEISA	250.331	115.471	-1.11631	-1.64636	0.00015	0.00429515
XLOC_053444	LOC106585763	vcan	versican core protein-like	NC_027323.1:34643606-34721162	REDSLICE	REDSLICEISA	1.2	0.553338	-1.1168	-1.71172	0.0002	0.00544271
XLOC_051887	psmg4	psmg4	proteasome assembly chaperone 4	NC_027322.1:12466689-12470408	REDSLICE	REDSLICEISA	61.1508	28.1889	-1.11725	-1.8336	5e-05	0.00167621
XLOC_030446	LOC106565357	-	mitochondrial import receptor subunit TOM6 homolog	NC_027311.1:50106015-50107145	REDSLICE	REDSLICEISA	111.765	51.4116	-1.1203	-1.92	5e-05	0.00167621
XLOC_008068	LOC106596034	vim	uncharacterized LOC106596034	NC_027302.1:395071-397264	REDSLICE	REDSLICEISA	16.6251	7.64342	-1.12108	-1.36676	0.00275	0.0425693
XLOC_028799	LOC106565291	-	ubiquitin-conjugating enzyme E2 C-like	NC_027311.1:36659730-36662096	REDSLICE	REDSLICEISA	74.7147	34.3086	-1.12282	-1.76476	0.0002	0.00544271
XLOC_044317	LOC106577817	txnl1	thioredoxin-like	NC_027317.1:57401317-57405644	REDSLICE	REDSLICEISA	162.466	74.5796	-1.12329	-1.5788	0.0006	0.0132029
XLOC_018674	LOC106609380	-	origin recognition complex subunit 5-like	NC_027306.1:44394852-44406682	REDSLICE	REDSLICEISA	0.684318	0.314116	-1.12337	-0.996165	0.0006	0.0132029
XLOC_009005	LOC106601291	-	growth arrest and DNA damage-inducible proteins-interacting protein 1-like	NC_027302.1:64320116-64321372	REDSLICE	REDSLICEISA	9.92228	4.55196	-1.12418	-1.4244	0.0013	0.0241386
XLOC_041483	LOC106576117	ndufa5	NADH dehydrogenase [ubiquinone] 1 alpha subcomplex subunit 5-like	NC_027316.1:38551745-38660033	REDSLICE	REDSLICEISA	53.8212	24.6885	-1.12434	-1.65335	0.00015	0.00429515
XLOC_015307	rrm2	rrm2	ribonucleotide reductase regulatory subunit M2	NC_027305.1:51005830-51013584	REDSLICE	REDSLICEISA	30.3927	13.934	-1.12512	-1.85362	5e-05	0.00167621
XLOC_009427	LOC106601877	-	elongation factor Tu, mitochondrial-like	NC_027302.1:84578568-84580612	REDSLICE	REDSLICEISA	24.4951	11.2211	-1.12628	-1.64479	0.00025	0.00653846
XLOC_064260	LOC106593275	rpl18	60S ribosomal protein L18a-like	NW_012349792.1:5217-13263	REDSLICE	REDSLICEISA	1508.89	691.158	-1.1264	-1.51536	0.00075	0.0157375
XLOC_039710	LOC106575042	-	ribosome biogenesis protein wdr12	NC_027315.1:87138715-87164971	REDSLICE	REDSLICEISA	6.6125	3.02597	-1.1278	-1.40445	0.0024	0.0384512
XLOC_000749	LOC106606339	-	lymphocyte-specific helicase-like	NC_027300.1:55782255-55799748	REDSLICE	REDSLICEISA	6.12927	2.80153	-1.1295	-1.56045	0.0006	0.0132029
XLOC_000163	pole2	-	DNA polymerase epsilon 2, accessory subunit	NC_027300.1:8463472-8474078	REDSLICE	REDSLICEISA	7.8916	3.59488	-1.13437	-1.66571	0.00035	0.00858457
XLOC_051291	LOC106584057	-	protein mago nashi homolog	NC_027322.1:11144718-11150109	REDSLICE	REDSLICEISA	36.3652	16.5315	-1.13734	-1.89806	5e-05	0.00167621
XLOC_053920	LOC106586634	-	chromatin assembly factor 1 subunit B-like	NC_027324.1:33290029-33304627	REDSLICE	REDSLICEISA	8.0014	3.63402	-1.13868	-1.75615	0.0003	0.00757889
XLOC_018829	csrp2	-	cysteine and glycine-rich protein 2	NC_027306.1:51893383-51899324	REDSLICE	REDSLICEISA	98.0254	44.4227	-1.14186	-1.78262	0.0001	0.00306497
XLOC_011160	mnd1	-	meiotic nuclear divisions 1	NC_027303.1:22771957-22801920	REDSLICE	REDSLICEISA	7.23253	3.26986	-1.14527	-1.62546	0.00025	0.00653846
XLOC_010547	LOC106603813	-	CDKN2AIP N-terminal-like protein	NC_027303.1:68420272-68422356	REDSLICE	REDSLICEISA	56.8465	25.6996	-1.14533	-1.74601	5e-05	0.00167621
XLOC_005086	LOC106595916	abcf4	ABC transporter F family member 4-like	NC_027301.1:72882185-72885326	REDSLICE	REDSLICEISA	10.843	4.88418	-1.15057	-1.76543	5e-05	0.00167621
XLOC_062081	LOC106591920	ebp	3-beta-hydroxysteroid-Delta(8),Delta(7)-isomerase-like	NW_012347400.1:15081-17611	REDSLICE	REDSLICEISA	60.8118	27.3876	-1.15083	-1.72094	0.00025	0.00653846
XLOC_015906	LOC106606447	-	centromere protein X-like	NC_027305.1:9170422-9171976	REDSLICE	REDSLICEISA	9.33266	4.19944	-1.15209	-1.34181	0.00255	0.0402473
XLOC_053077	LOC106585128	-	uncharacterized protein C8orf4 homolog	NC_027323.1:9772503-9773652	REDSLICE	REDSLICEISA	25.9758	11.6757	-1.15366	-1.83981	5e-05	0.00167621
XLOC_053736	LOC106586278	-	NADH dehydrogenase [ubiquinone] 1 alpha subcomplex subunit 10, mitochondrial-like	NC_027324.1:16689183-16697116	REDSLICE	REDSLICEISA	16.5759	7.44322	-1.15509	-1.82057	0.0001	0.00306497
XLOC_001725	LOC106570345	pmp22	uncharacterized LOC106570345	NC_027300.1:146124126-146137007	REDSLICE	REDSLICEISA	24.3664	10.9276	-1.15691	-1.70511	0.0004	0.00954992
XLOC_045316	LOC106579596	cox4i1	cytochrome c oxidase subunit 4 isoform 1, mitochondrial-like	NC_027318.1:70592919-70604338	REDSLICE	REDSLICEISA	16.5995	7.44357	-1.15707	-1.58402	0.0004	0.00954992
XLOC_013524	rnh2c	-	Ribonuclease H2 subunit C	NC_027304.1:16042962-16045835	REDSLICE	REDSLICEISA	34.7945	15.5817	-1.159	-1.87697	5e-05	0.00167621
XLOC_019737	LOC106610433	vwa7	von Willebrand factor A domain-containing protein 7-like	NC_027307.1:21465131-21489102	REDSLICE	REDSLICEISA	16.5693	7.41758	-1.15949	-1.69343	0.00035	0.00858457
XLOC_002796	prim2	-	DNA primase subunit 2	NC_027300.1:91970288-92078092	REDSLICE	REDSLICEISA	14.3858	6.43608	-1.1604	-1.64653	0.00045	0.0105017
XLOC_029201	LOC106565861	-	guanine nucleotide-binding protein-like 3	NC_027311.1:65307763-65313400	REDSLICE	REDSLICEISA	26.7188	11.9525	-1.16054	-1.94627	5e-05	0.00167621
XLOC_013606	LOC106604515	elovl6	elongation of very long chain fatty acids protein 6	NC_027304.1:25925269-25951941	REDSLICE	REDSLICEISA	13.0667	5.83404	-1.16333	-1.83736	5e-05	0.00167621
XLOC_006948	ei2bg	-	Translation initiation factor eIF-2B subunit gamma	NC_027302.1:22514101-22561752	REDSLICE	REDSLICEISA	24.0305	10.7144	-1.16531	-1.27707	0.00175	0.0302518
XLOC_025722	trmt61b	-	tRNA methyltransferase 61B	NC_027310.1:1166599-1184423	REDSLICE	REDSLICEISA	4.93841	2.20058	-1.16616	-1.38818	0.0029	0.0442868
XLOC_002815	dna2	-	DNA replication helicase/nuclease 2	NC_027300.1:94319374-94346477	REDSLICE	REDSLICEISA	1.6833	0.749821	-1.16667	-1.43092	0.0025	0.0396513
XLOC_000187	znf593	-	zinc finger protein 593	NC_027300.1:11368243-11369904	REDSLICE	REDSLICEISA	42.2156	18.6932	-1.17526	-1.97225	5e-05	0.00167621
XLOC_034100	lig1	-	DNA ligase 1	NC_027313.1:40001307-40023131	REDSLICE	REDSLICEISA	25.0541	11.0569	-1.18011	-1.55871	0.00045	0.0105017
XLOC_052510	dyl1	ctp	Dynein light chain 1, cytoplasmic	NC_027323.1:13946626-13953194	REDSLICE	REDSLICEISA	190.797	84.2013	-1.18013	-1.90788	5e-05	0.00167621
XLOC_007937	med9	-	Mediator of RNA polymerase II transcription subunit 9	NC_027302.1:85468988-85533453	REDSLICE	REDSLICEISA	17.9043	7.89188	-1.18187	-1.5833	0.00075	0.0157375
XLOC_008688	LOC106600657	fth1	ferritin, middle subunit-like	NC_027302.1:48841655-48842306	REDSLICE	REDSLICEISA	31.0173	13.6668	-1.1824	-1.52511	0.0008	0.0165674
XLOC_032175	brix1	-	BRX1, biogenesis of ribosomes	NC_027312.1:99044890-99052721	REDSLICE	REDSLICEISA	46.3174	20.3958	-1.18328	-1.9778	5e-05	0.00167621
XLOC_053513	ier3	-	immediate early response 3	NC_027323.1:41635181-41636455	REDSLICE	REDSLICEISA	4.31249	1.89576	-1.18574	-1.35863	0.00305	0.0459806
XLOC_015441	LOC106607888	-	DNA repair protein RAD51 homolog 1	NC_027305.1:62096024-62100051	REDSLICE	REDSLICEISA	4.52523	1.98293	-1.19036	-1.55985	0.0007	0.0149087
XLOC_014953	LOC106607055	-	DNA replication licensing factor mcm5-like	NC_027305.1:29662963-29668963	REDSLICE	REDSLICEISA	8.92085	3.90779	-1.19083	-1.56415	0.0008	0.0165674
XLOC_038568	LOC106572841	-	small nuclear ribonucleoprotein G	NC_027314.1:96379593-96387962	REDSLICE	REDSLICEISA	104.824	45.9124	-1.19101	-2.00365	5e-05	0.00167621
XLOC_061179	if4e2	eif4e2	Eukaryotic translation initiation factor 4E type 2	NW_012344722.1:30584-31097	REDSLICE	REDSLICEISA	60.1983	26.3183	-1.19366	-1.76749	0.0001	0.00306497
XLOC_056872	LOC106589136	polr2k	DNA-directed RNA polymerases I, II, and III subunit RPABC4	NC_027326.1:41487600-41492674	REDSLICE	REDSLICEISA	27.668	12.0663	-1.19723	-1.55277	0.0018	0.0308991
XLOC_032682	LOC106566950	angptl7	angiopoietin-related protein 7-like	NC_027312.1:30198345-30352300	REDSLICE	REDSLICEISA	167.426	72.9296	-1.19895	-1.52736	0.0018	0.0308991
XLOC_033271	LOC106568029	-	60S ribosomal protein L36a-like	NC_027312.1:82131660-82133153	REDSLICE	REDSLICEISA	123.659	53.764	-1.20165	-2.05414	5e-05	0.00167621
XLOC_052593	sld5	-	DNA replication complex GINS protein SLD5	NC_027323.1:19073901-19083466	REDSLICE	REDSLICEISA	24.4972	10.6259	-1.20502	-1.78402	0.00035	0.00858457
XLOC_000548	crip1	crip1	cysteine-rich protein 1	NC_027300.1:39648346-39659389	REDSLICE	REDSLICEISA	800.627	347.214	-1.2053	-1.70339	0.0003	0.00757889
XLOC_013795	LOC106604948	-	uncharacterized LOC106604948	NC_027304.1:40935539-40939136	REDSLICE	REDSLICEISA	60.5825	26.2472	-1.20674	-1.9795	5e-05	0.00167621
XLOC_048577	LOC106581758	-	cell division cycle-associated protein 7-like	NC_027320.1:16814372-16817638	REDSLICE	REDSLICEISA	8.59364	3.71974	-1.20807	-1.7315	5e-05	0.00167621
XLOC_018238	LOC106608632	-	histone H2A.Z	NC_027306.1:13100337-13102085	REDSLICE	REDSLICEISA	44.1574	19.0698	-1.21137	-1.94206	5e-05	0.00167621
XLOC_034493	LOC106570230	-	nuclear transport factor 2-like	NC_027313.1:64721640-64726520	REDSLICE	REDSLICEISA	75.3526	32.5118	-1.21269	-2.05228	5e-05	0.00167621
XLOC_038101	LOC106571977	tkt	transketolase-like	NC_027314.1:62712688-62732856	REDSLICE	REDSLICEISA	1.74321	0.751169	-1.21454	-1.36396	0.00225	0.036621
XLOC_041879	LOC106575194	plg	phospholipase A2 inhibitor 31 kDa subunit-like	NC_027316.1:8138843-8143662	REDSLICE	REDSLICEISA	41.9815	18.0686	-1.21627	-1.45948	0.00125	0.0234317
XLOC_018654	LOC106609479	-	small nuclear ribonucleoprotein F	NC_027306.1:42821353-42823091	REDSLICE	REDSLICEISA	35.2662	15.0807	-1.22558	-1.76534	5e-05	0.00167621
XLOC_031461	LOC106567330	-	uncharacterized LOC106567330	NC_027312.1:39608058-39609844	REDSLICE	REDSLICEISA	14.1847	6.05135	-1.22901	-1.68176	0.00025	0.00653846
XLOC_049874	ruxe	snrpe	Small nuclear ribonucleoprotein E	NC_027321.1:25909332-25915107	REDSLICE	REDSLICEISA	149.578	63.8052	-1.22915	-2.07658	5e-05	0.00167621
XLOC_019946	LOC106610772	cox7a2	cytochrome c oxidase subunit 7A2, mitochondrial-like	NC_027308.1:14686044-14696550	REDSLICE	REDSLICEISA	84.5108	36.0443	-1.22937	-1.63859	0.00055	0.0123272
XLOC_048153	LOC106581107	-	small nuclear ribonucleoprotein Sm D2	NC_027319.1:61664846-61666202	REDSLICE	REDSLICEISA	49.9349	21.1326	-1.24058	-2.01236	5e-05	0.00167621
XLOC_050640	LOC106582973	draxin-b	draxin-B	NC_027321.1:23648785-23675061	REDSLICE	REDSLICEISA	1.65717	0.699699	-1.24391	-1.34079	0.0024	0.0384512
XLOC_037120	LOC106572503	-	uncharacterized LOC106572503	NC_027314.1:82952466-82953964	REDSLICE	REDSLICEISA	11.1099	4.68975	-1.24426	-1.43223	0.0021	0.0347681
XLOC_010455	LOC106603631	-	myb-binding protein 1A-like protein	NC_027303.1:56316530-56488140	REDSLICE	REDSLICEISA	20.5672	8.67407	-1.24556	-1.69745	0.00045	0.0105017
XLOC_032589	LOC106566902	-	beta-catenin-like protein 1	NC_027312.1:23082710-23121398	REDSLICE	REDSLICEISA	12.5969	5.29244	-1.25106	-1.52787	0.00015	0.00429515
XLOC_000530	haus2	-	HAUS augmin like complex subunit 2	NC_027300.1:36298776-36325174	REDSLICE	REDSLICEISA	17.1306	7.16675	-1.25718	-1.7166	0.00045	0.0105017
XLOC_016878	LOC106607886	-	uncharacterized LOC106607886	NC_027305.1:62077011-62079810	REDSLICE	REDSLICEISA	31.4817	13.1223	-1.2625	-1.93872	5e-05	0.00167621
XLOC_045383	lsm5	-	U6 snRNA-associated Sm-like protein LSm5	NC_027318.1:77872786-77929362	REDSLICE	REDSLICEISA	63.8499	26.6017	-1.26316	-1.88326	0.00015	0.00429515
XLOC_047709	LOC106580445	-	proliferating cell nuclear antigen-like	NC_027319.1:30527641-30530619	REDSLICE	REDSLICEISA	70.1339	29.1145	-1.26837	-2.1202	5e-05	0.00167621
XLOC_050439	LOC106582690	-	adenosine receptor A1-like	NC_027321.1:6693407-6712316	REDSLICE	REDSLICEISA	2.48988	1.03342	-1.26865	-1.68628	0.0002	0.00544271
XLOC_015608	LOC106608163	thbs1	thrombospondin-1-like	NC_027305.1:75999693-76017576	REDSLICE	REDSLICEISA	18.9446	7.84957	-1.2711	-1.61466	0.00025	0.00653846
XLOC_062747	ube2t	-	ubiquitin conjugating enzyme E2 T	NW_012348029.1:15684-17414	REDSLICE	REDSLICEISA	36.1136	14.9294	-1.27439	-1.61096	0.00035	0.00858457
XLOC_032753	LOC106567088	-	SAP domain-containing ribonucleoprotein-like	NC_027312.1:36236179-36240720	REDSLICE	REDSLICEISA	18.5143	7.62608	-1.27962	-1.80223	0.00015	0.00429515
XLOC_056295	LOC106588175	-	protein S100-A1-like	NC_027326.1:1142742-1145395	REDSLICE	REDSLICEISA	298.412	122.683	-1.28237	-1.87948	0.0001	0.00306497
XLOC_051034	LOC106583664	eya2	eyes absent homolog 2-like	NC_027321.1:49963606-50012486	REDSLICE	REDSLICEISA	2.90147	1.19144	-1.28407	-1.37136	0.00215	0.0353845
XLOC_036450	rir2	-	Ribonucleoside-diphosphate reductase subunit M2	NC_027314.1:25924325-25932660	REDSLICE	REDSLICEISA	110.437	45.2792	-1.2863	-1.96476	5e-05	0.00167621
XLOC_012821	ccne2	-	cyclin E2	NC_027304.1:58423242-58429037	REDSLICE	REDSLICEISA	4.31948	1.76672	-1.28978	-1.67512	0.0003	0.00757889
XLOC_025614	LOC106561682	snrpf	small nuclear ribonucleoprotein F-like	NC_027309.1:108556231-108561834	REDSLICE	REDSLICEISA	105.623	43.0275	-1.29559	-2.1838	5e-05	0.00167621
XLOC_035301	hgv2	-	HGV2 protein	NC_027313.1:33753131-33760784	REDSLICE	REDSLICEISA	24.7818	10.0828	-1.29739	-1.98093	5e-05	0.00167621
XLOC_042850	gins1	-	GINS complex subunit 1	NC_027317.1:12130066-12199553	REDSLICE	REDSLICEISA	8.66358	3.52094	-1.299	-1.54364	0.00165	0.0289267
XLOC_037387	ube2t	-	ubiquitin conjugating enzyme E2 T	NC_027314.1:102755927-102759175	REDSLICE	REDSLICEISA	42.8436	17.319	-1.30672	-1.89874	5e-05	0.00167621
XLOC_008947	nudt1	-	nudix hydrolase 1	NC_027302.1:61706377-61714628	REDSLICE	REDSLICEISA	22.1544	8.88232	-1.31859	-2.01472	5e-05	0.00167621
XLOC_025902	psf2	-	DNA replication complex GINS protein PSF2	NC_027310.1:19697531-19702145	REDSLICE	REDSLICEISA	4.95368	1.9805	-1.32264	-1.71673	0.0003	0.00757889
XLOC_011815	LOC106603660	-	78 kDa glucose-regulated protein homolog	NC_027303.1:60821094-60824901	REDSLICE	REDSLICEISA	16.479	6.53534	-1.3343	-1.89601	0.00015	0.00429515
XLOC_051687	LOC106584772	-	uncharacterized LOC106584772	NC_027322.1:44864266-44867472	REDSLICE	REDSLICEISA	5.95956	2.35674	-1.33842	-1.63596	0.0007	0.0149087
XLOC_002999	swi5	-	SWI5 homologous recombination repair protein	NC_027300.1:110378652-110381470	REDSLICE	REDSLICEISA	7.04998	2.78053	-1.34226	-1.64787	0.00035	0.00858457
XLOC_051440	LOC106584322	-	torsin-3A-like	NC_027322.1:26335432-26360021	REDSLICE	REDSLICEISA	13.6227	5.36862	-1.34339	-2.01252	5e-05	0.00167621
XLOC_014832	LOC106606812	-	uncharacterized LOC106606812	NC_027305.1:22175614-22177129	REDSLICE	REDSLICEISA	15.2149	5.9914	-1.34452	-1.48348	0.0018	0.0308991
XLOC_036897	LOC106572328	foxp1b	forkhead box protein P1-B-like	NC_027314.1:65428607-65441342	REDSLICE	REDSLICEISA	0.470906	0.184898	-1.34871	-1.06996	0.00085	0.0173726
XLOC_057748	cby1	-	chibby family member 1, beta catenin antagonist	NC_027327.1:13982590-13992835	REDSLICE	REDSLICEISA	10.2083	4.00466	-1.34999	-1.69103	0.00045	0.0105017
XLOC_037536	fam84a	-	family with sequence similarity 84 member A	NC_027314.1:10917228-10921652	REDSLICE	REDSLICEISA	4.03873	1.58099	-1.35307	-1.59183	0.00035	0.00858457
XLOC_027662	LOC106563120	-	small nuclear ribonucleoprotein Sm D3	NC_027310.1:61539883-61545271	REDSLICE	REDSLICEISA	14.6315	5.72756	-1.35309	-1.73795	0.00015	0.00429515
XLOC_036147	LOC106570789	polr2k	DNA-directed RNA polymerases I, II, and III subunit RPABC4-like	NC_027313.1:93403217-93413016	REDSLICE	REDSLICEISA	52.7765	20.6442	-1.35416	-1.87979	5e-05	0.00167621
XLOC_016398	LOC106607032	-	40S ribosomal protein SA-like	NC_027305.1:30091649-30098672	REDSLICE	REDSLICEISA	23.3234	9.10515	-1.35702	-2.09448	5e-05	0.00167621
XLOC_029872	LOC106564307	abcf4	ABC transporter F family member 4-like	NC_027311.1:8357919-8361245	REDSLICE	REDSLICEISA	9.70733	3.78133	-1.36018	-2.01858	5e-05	0.00167621
XLOC_007352	LOC106600953	fth1	ferritin, middle subunit-like	NC_027302.1:52611400-52613383	REDSLICE	REDSLICEISA	18.2713	7.10194	-1.36329	-1.89777	5e-05	0.00167621
XLOC_069071	LOC106596063	-	uncharacterized protein C11orf98 homolog	NW_012358183.1:239-1951	REDSLICE	REDSLICEISA	17.6646	6.85617	-1.36539	-1.68966	0.0007	0.0149087
XLOC_028612	LOC106564750	-	cell division control protein 6 homolog	NC_027311.1:22530914-22536262	REDSLICE	REDSLICEISA	1.54983	0.597285	-1.37562	-1.47476	0.00135	0.0248468
XLOC_010563	LOC106603842	cytl1	cytokine-like protein 1	NC_027303.1:70157245-70158572	REDSLICE	REDSLICEISA	26.7794	10.3059	-1.37766	-1.74935	0.0001	0.00306497
XLOC_007047	mcm4	-	minichromosome maintenance complex component 4	NC_027302.1:30659404-30675575	REDSLICE	REDSLICEISA	16.0254	6.15763	-1.37992	-2.11964	5e-05	0.00167621
XLOC_020289	LOC106611397	-	uncharacterized LOC106611397	NC_027308.1:44026934-44039527	REDSLICE	REDSLICEISA	39.8975	15.2492	-1.38757	-2.16328	5e-05	0.00167621
XLOC_021319	LOC106613230	chordc1	cysteine and histidine-rich domain-containing protein 1-like	NC_027308.1:131026188-131031208	REDSLICE	REDSLICEISA	4.34045	1.65719	-1.3891	-1.74093	0.00015	0.00429515
XLOC_010518	LOC106603750	-	L-asparaginase-like	NC_027303.1:63869791-63883543	REDSLICE	REDSLICEISA	1.20763	0.459217	-1.39493	-1.38506	0.0023	0.0372347
XLOC_005578	ccne2	-	cyclin E2	NC_027301.1:22185245-22190751	REDSLICE	REDSLICEISA	3.58712	1.35536	-1.40415	-1.77316	5e-05	0.00167621
XLOC_056317	exosc7	-	exosome component 7	NC_027326.1:3185622-3195383	REDSLICE	REDSLICEISA	24.6849	9.21932	-1.4209	-2.10356	5e-05	0.00167621
XLOC_043261	LOC106577590	-	histone H2A.Z	NC_027317.1:49306096-49307695	REDSLICE	REDSLICEISA	143.285	53.3459	-1.42544	-2.38706	5e-05	0.00167621
XLOC_039069	LOC106573827	mydgf	myeloid-derived growth factor-like	NC_027315.1:40475598-40501481	REDSLICE	REDSLICEISA	5.00808	1.8613	-1.42795	-1.60437	0.0004	0.00954992
XLOC_046495	pgh1	ptgs1	Prostaglandin G/H synthase 1	NC_027319.1:17064464-17086057	REDSLICE	REDSLICEISA	1.12347	0.415277	-1.43582	-1.22801	0.00195	0.032853
XLOC_028709	LOC106564982	-	uncharacterized LOC106564982	NC_027311.1:28321770-28323278	REDSLICE	REDSLICEISA	15.8598	5.82954	-1.44392	-1.56497	0.00105	0.0204706
XLOC_020647	LOC106612016	-	centromere protein U-like	NC_027308.1:74985105-74992117	REDSLICE	REDSLICEISA	12.8678	4.66508	-1.46379	-1.90409	5e-05	0.00167621
XLOC_068301	LOC106595643	-	uncharacterized protein C11orf98 homolog	NW_012356543.1:6294-8909	REDSLICE	REDSLICEISA	53.3938	18.8189	-1.50449	-1.99608	5e-05	0.00167621
XLOC_056569	LOC106588586	-	nuclear transport factor 2-like	NC_027326.1:16199421-16206995	REDSLICE	REDSLICEISA	18.5734	6.51131	-1.51222	-2.02335	5e-05	0.00167621
XLOC_027558	LOC106562961	-	noelin-like	NC_027310.1:52424548-52497053	REDSLICE	REDSLICEISA	0.822714	0.28769	-1.51588	-1.40986	0.00315	0.0470926
XLOC_001184	LOC106560605	-	uncharacterized LOC106560605	NC_027300.1:105862108-105878398	REDSLICE	REDSLICEISA	1.2659	0.439	-1.52787	-1.59817	0.00065	0.0140664
XLOC_015080	LOC106607345	-	uncharacterized LOC106607345	NC_027305.1:35759116-35764219	REDSLICE	REDSLICEISA	9.47079	3.2756	-1.53172	-1.95151	5e-05	0.00167621
XLOC_020977	LOC106612646	dspp	cylicin-1-like	NC_027308.1:103403297-103413839	REDSLICE	REDSLICEISA	0.861609	0.294388	-1.54931	-1.2562	0.00195	0.032853
XLOC_011964	LOC106603916	hbegf	proheparin-binding EGF-like growth factor	NC_027303.1:74565284-74567962	REDSLICE	REDSLICEISA	2.02004	0.686134	-1.55782	-1.462	0.00285	0.0437127
XLOC_022769	LOC106612829	gbas	phosphoserine phosphatase-like	NC_027308.1:112671156-112693805	REDSLICE	REDSLICEISA	37.2174	12.6111	-1.56128	-1.69177	0.00075	0.0157375
XLOC_024235	LOC106561550	-	ankyrin repeat, SAM and basic leucine zipper domain-containing protein 1-like	NC_027309.1:103231386-103287276	REDSLICE	REDSLICEISA	1.75377	0.591633	-1.56769	-1.56852	0.00135	0.0248468
XLOC_027860	LOC106563443	lrrn4	leucine-rich repeat neuronal protein 4-like	NC_027310.1:76483062-76485100	REDSLICE	REDSLICEISA	7.58745	2.5371	-1.58043	-1.86805	0.00025	0.00653846
XLOC_051113	LOC106583769	-	uncharacterized LOC106583769	NC_027321.1:57701826-57709415	REDSLICE	REDSLICEISA	16.0733	5.37119	-1.58135	-1.5894	0.00185	0.0315505
XLOC_052862	hpgds	hpgds	hematopoietic prostaglandin D synthase	NC_027323.1:38505396-38516316	REDSLICE	REDSLICEISA	6.02113	2.01167	-1.58164	-1.64962	0.00135	0.0248468
XLOC_052913	gpx8	-	glutathione peroxidase 8 (putative)	NC_027323.1:43902738-43931746	REDSLICE	REDSLICEISA	2.91281	0.966354	-1.59179	-1.5329	0.0021	0.0347681
XLOC_014155	LOC106605668	ppox	protoporphyrinogen oxidase-like	NC_027304.1:65734695-65746961	REDSLICE	REDSLICEISA	5.9232	1.95397	-1.59997	-1.89323	5e-05	0.00167621
XLOC_034766	LOC106570689	marcksl1	MARCKS-related protein-like	NC_027313.1:87548648-87552922	REDSLICE	REDSLICEISA	19.2784	6.35608	-1.60077	-2.08438	5e-05	0.00167621
XLOC_029333	LOC106566006	ndufa4	cytochrome c oxidase subunit NDUFA4 pseudogene	NC_027311.1:77030125-77030592	REDSLICE	REDSLICEISA	9.20942	3.02825	-1.60463	-1.49422	0.0016	0.0282586
XLOC_036182	dhfr	-	dihydrofolate reductase	NC_027314.1:2391300-2402854	REDSLICE	REDSLICEISA	22.4207	7.35534	-1.60797	-2.29855	5e-05	0.00167621
XLOC_039900	LOC106573334	-	PCNA-associated factor-like	NC_027315.1:18122872-18125150	REDSLICE	REDSLICEISA	78.1449	25.6058	-1.60968	-2.5295	5e-05	0.00167621
XLOC_062532	LOC106592202	egr2	early growth response protein 2b-like	NW_012347815.1:3256-6371	REDSLICE	REDSLICEISA	1.73358	0.565053	-1.6173	-1.62821	0.00125	0.0234317
XLOC_009113	LOC106601305	-	DNA replication licensing factor mcm5-like	NC_027302.1:69006147-69012021	REDSLICE	REDSLICEISA	6.89238	2.21007	-1.64091	-2.12471	5e-05	0.00167621
XLOC_030552	LOC106565579	-	uncharacterized LOC106565579	NC_027311.1:56515200-56517691	REDSLICE	REDSLICEISA	8.10075	2.59067	-1.64473	-1.81122	0.00015	0.00429515
XLOC_037718	LOC106571278	-	uncharacterized LOC106571278	NC_027314.1:27711005-27724287	REDSLICE	REDSLICEISA	3.93787	1.25483	-1.64992	-1.37736	5e-05	0.00167621
XLOC_010207	LOC106603206	epo	erythropoietin-like	NC_027303.1:38758895-38775570	REDSLICE	REDSLICEISA	0.742188	0.235898	-1.65362	-1.04855	0.0022	0.0360001
XLOC_024078	paf	-	PCNA-associated factor	NC_027309.1:92487343-92489508	REDSLICE	REDSLICEISA	34.5256	10.9567	-1.65585	-2.23528	5e-05	0.00167621
XLOC_010610	LOC106603927	tmsb	uncharacterized LOC106603927	NC_027303.1:75430118-75433392	REDSLICE	REDSLICEISA	27.851	8.46938	-1.7174	-2.02447	5e-05	0.00167621
XLOC_023305	LOC106613755	cfd	complement factor D-like	NC_027309.1:19409786-19414543	REDSLICE	REDSLICEISA	8.72137	2.59832	-1.74697	-1.99922	0.00015	0.00429515
XLOC_022816	LOC106613019	-	uncharacterized LOC106613019	NC_027308.1:115964680-115966552	REDSLICE	REDSLICEISA	0.66803	0.193651	-1.78645	-1.24148	0.00225	0.036621
XLOC_018067	LOC106608395	-	sericin-2-like	NC_027306.1:74306-83180	REDSLICE	REDSLICEISA	13.5351	3.91975	-1.78787	-2.29259	5e-05	0.00167621
XLOC_057035	LOC106588400	psmb8	proteasome subunit beta type-8-like	NC_027326.1:10153895-10157742	REDSLICE	REDSLICEISA	27.0045	7.72039	-1.80646	-2.20753	0.00015	0.00429515
XLOC_044138	LOC106577482	-	protocadherin-7-like	NC_027317.1:42582222-42797976	REDSLICE	REDSLICEISA	0.498039	0.141657	-1.81385	-1.55563	5e-05	0.00167621
XLOC_063075	LOC106592537	zg16	zymogen granule membrane protein 16-like	NW_012348385.1:9324-12436	REDSLICE	REDSLICEISA	25.3727	7.08542	-1.84035	-2.60433	5e-05	0.00167621
XLOC_013525	LOC106604353	-	retinitis pigmentosa 1-like 1 protein	NC_027304.1:16045999-16051331	REDSLICE	REDSLICEISA	0.415029	0.115086	-1.85051	-1.4094	0.0025	0.0396513
XLOC_040971	dph3	-	DPH3 homolog	NC_027316.1:9149707-9150576	REDSLICE	REDSLICEISA	6.67552	1.79885	-1.8918	-1.70138	0.00295	0.0448558
XLOC_028710	LOC106564983	-	uncharacterized LOC106564983	NC_027311.1:28323554-28325052	REDSLICE	REDSLICEISA	1.86505	0.496491	-1.90938	-1.44013	0.0026	0.0408177
XLOC_054848	LOC106587200	galnt18	polypeptide N-acetylgalactosaminyltransferase 18	NC_027325.1:18579715-18673864	REDSLICE	REDSLICEISA	0.51502	0.136697	-1.91364	-1.14928	0.0005	0.0114231
XLOC_054135	LOC106586015	-	interleukin-7 receptor subunit alpha-like	NC_027324.1:760923-770720	REDSLICE	REDSLICEISA	0.60556	0.156992	-1.94758	-1.30708	0.0005	0.0114231
XLOC_008477	LOC100136453	camp	cathelicidin	NC_027302.1:31588660-31590151	REDSLICE	REDSLICEISA	971.235	246.083	-1.98068	-1.73042	0.00125	0.0234317
XLOC_021153	LOC106612803	ucp2	mitochondrial uncoupling protein 2-like	NC_027308.1:113519033-113529681	REDSLICE	REDSLICEISA	0.574693	0.144046	-1.99626	-1.52683	0.00015	0.00429515
XLOC_009476	LOC106601942	-	uncharacterized LOC106601942	NC_027302.1:87169530-87177340	REDSLICE	REDSLICEISA	1.83462	0.458349	-2.00097	-1.67691	0.00045	0.0105017
XLOC_064448	LOC106593398	-	uncharacterized LOC106593398	NW_012350060.1:8826-12493	REDSLICE	REDSLICEISA	962.546	237.907	-2.01646	-2.80004	5e-05	0.00167621
XLOC_020398	LOC106611602	adh5	alcohol dehydrogenase class-3-like	NC_027308.1:55995446-56004048	REDSLICE	REDSLICEISA	1.0393	0.253594	-2.03501	-1.49109	0.00285	0.0437127
XLOC_051642	LOC106584654	ckmt2	creatine kinase S-type, mitochondrial	NC_027322.1:41667063-41678846	REDSLICE	REDSLICEISA	7.86318	1.86357	-2.07704	-2.44103	5e-05	0.00167621
XLOC_044973	LOC106578890	clec4m	snaclec 1-like	NC_027318.1:42424070-42426849	REDSLICE	REDSLICEISA	15.7958	3.60187	-2.13272	-2.54031	5e-05	0.00167621
XLOC_032383	LOC106566438	fam110a	protein FAM110A-like	NC_027312.1:7972072-7993192	REDSLICE	REDSLICEISA	3.91634	0.891332	-2.13547	-2.84573	5e-05	0.00167621
XLOC_027893	LOC106563632	cbr1	carbonyl reductase [NADPH] 1-like	NC_027310.1:77844240-77845516	REDSLICE	REDSLICEISA	6.51481	1.46492	-2.1529	-1.93879	0.00065	0.0140664
XLOC_042116	LOC106575629	-	intermediate filament protein ON3-like	NC_027316.1:20562723-20572107	REDSLICE	REDSLICEISA	2.37487	0.531845	-2.15877	-1.60205	0.0007	0.0149087
XLOC_068065	LOC106595550	dfna5	non-syndromic hearing impairment protein 5 homolog	NW_012356185.1:6243-9125	REDSLICE	REDSLICEISA	3.04475	0.650351	-2.22703	-1.86714	0.00025	0.00653846
XLOC_064948	LOC106593681	-	uncharacterized LOC106593681	NW_012350693.1:6849-7566	REDSLICE	REDSLICEISA	6.3807	1.33531	-2.25655	-1.87678	0.00215	0.0353845
XLOC_028705	LOC106564985	-	uncharacterized LOC106564985	NC_027311.1:28183260-28184815	REDSLICE	REDSLICEISA	3.8283	0.787507	-2.28134	-1.99046	0.0001	0.00306497
XLOC_061816	LOC106591776	-	endonuclease domain-containing 1 protein-like	NW_012347204.1:3053-6679	REDSLICE	REDSLICEISA	1.63941	0.327514	-2.32355	-1.37058	0.0026	0.0408177
XLOC_049772	LOC106582912	cdh4	cadherin-4-like	NC_027321.1:16685695-16928337	REDSLICE	REDSLICEISA	0.820979	0.152662	-2.42701	-2.02319	5e-05	0.00167621
XLOC_071248	LOC106597250	-	uncharacterized LOC106597250	NW_012364516.1:4152-5351	REDSLICE	REDSLICEISA	9.80399	1.78509	-2.45738	-2.28619	5e-05	0.00167621
XLOC_037253	LOC106572756	-	keratin, type I cytoskeletal 18	NC_027314.1:93301187-93307818	REDSLICE	REDSLICEISA	724.868	122.541	-2.56445	-2.02727	0.0003	0.00757889
XLOC_060439	LOC106591310	-	uncharacterized LOC106591310	NW_012343720.1:5876-45627	REDSLICE	REDSLICEISA	208.392	34.3295	-2.60178	-2.85322	5e-05	0.00167621
XLOC_028708	LOC106564984	-	uncharacterized LOC106564984	NC_027311.1:28291791-28293188	REDSLICE	REDSLICEISA	5.50807	0.774255	-2.83067	-2.35585	0.0002	0.00544271
XLOC_044397	LOC106577980	samd9	sterile alpha motif domain-containing protein 9-like	NC_027317.1:62202930-62328357	REDSLICE	REDSLICEISA	0.663199	0.0927206	-2.83848	-1.39644	0.00115	0.0219623
XLOC_057727	LOC106589511	wfikkn2	WAP, Kazal, immunoglobulin, Kunitz and NTR domain-containing protein 2-like	NC_027327.1:13053154-13056693	REDSLICE	REDSLICEISA	0.766991	0.0776729	-3.30373	-2.27068	5e-05	0.00167621
XLOC_070027	LOC106596610	phactr3	phosphatase and actin regulator 3-like	NW_012361037.1:234-5409	REDSLICE	REDSLICEISA	4.00364	0.394721	-3.34241	-2.403	0.0008	0.0165674
XLOC_050176	tgm2	tgm2	transglutaminase 2, C polypeptide	NC_027321.1:46726966-46756907	REDSLICE	REDSLICEISA	95.9287	6.60233	-3.86091	-4.1085	5e-05	0.00167621
XLOC_042558	LOC106576379	ig	Ig kappa chain V region 3547-like	NC_027316.1:48463927-48564871	REDSLICE	REDSLICEISA	1.78142	0.101754	-4.12987	-0.935639	0.00155	0.0275821
XLOC_028596	LOC106564722	-	uncharacterized LOC106564722	NC_027311.1:21937607-21943278	REDSLICE	REDSLICEISA	3635.97	193.393	-4.23273	-1.33987	0.0006	0.0132029
XLOC_065632	LOC106594115	vwa7	von Willebrand factor A domain-containing protein 7-like	NW_012351891.1:83-6060	REDSLICE	REDSLICEISA	1.07989	0.0572749	-4.23683	-2.40814	0.00195	0.032853
XLOC_040131	LOC106573613	adamts20	A disintegrin and metalloproteinase with thrombospondin motifs 20-like	NC_027315.1:36847259-36992772	REDSLICE	REDSLICEISA	1.14343	0.0392234	-4.8655	-3.13708	5e-05	0.00167621
XLOC_010865	LOC106602268	aloxe3	hydroperoxide isomerase ALOXE3-like	NC_027303.1:5828305-6013555	REDSLICE	REDSLICEISA	76.8117	2.13853	-5.16663	-4.41028	5e-05	0.00167621
XLOC_022515	LOC106612380	-	uncharacterized LOC106612380	NC_027308.1:94014426-94023061	REDSLICE	REDSLICEISA	2.27147	0.0549109	-5.37039	-3.49432	0.00035	0.00858457
XLOC_065441	LOC106594007	s100a4	ictacalcin-like	NW_012351540.1:1346-4104	REDSLICE	REDSLICEISA	156.977	3.35356	-5.54872	-5.99417	5e-05	0.00167621
XLOC_005953	LOC106588495	-	uncharacterized LOC106588495	NC_027301.1:47174464-47271239	REDSLICE	REDSLICEISA	6627.1	62.2729	-6.73363	-0.805666	5e-05	0.00167621
XLOC_063729	LOC106592919	-	uncharacterized LOC106592919	NW_012349084.1:9218-11594	REDSLICE	REDSLICEISA	41.2317	0.0989723	-8.70251	-5.20072	0.00015	0.00429515

## Sheet: T2 Green liceISA vs lice
Sub table T2. DEGs identified in 0.3%FA+IS (green) diet in between lice+ISA (co) infection (GREENSLICEISA) and lice (single) infection samples (GREENSLICE)
gene_id	gene_short_name	gene_symbol	GENENAME	locus	sample_1	sample_2	value_1	value_2	log2_fold_change	test_stat	p_value	q_value
XLOC_044397	LOC106577980	samd9	sterile alpha motif domain-containing protein 9-like	NC_027317.1:62202930-62328357	GREENSLICE	GREENSLICEISA	0.0135912	2.18613	7.32957	1.1818	5e-05	0.00167621
XLOC_055631	LOC106587238	igdcc3	immunoglobulin superfamily DCC subclass member 3-like	NC_027325.1:16532060-16640695	GREENSLICE	GREENSLICEISA	0.0092798	0.635929	6.09863	3.45847	5e-05	0.00167621
XLOC_044410	LOC106577990	trim39	E3 ubiquitin-protein ligase TRIM39-like	NC_027317.1:62841489-62860282	GREENSLICE	GREENSLICEISA	0.35421	14.8419	5.38893	3.74533	0.0031	0.0465293
XLOC_028657	LOC106564892	-	uncharacterized LOC106564892	NC_027311.1:24883261-24915770	GREENSLICE	GREENSLICEISA	2.42677	66.3766	4.77357	5.38115	5e-05	0.00167621
XLOC_000211	LOC106566099	rsad2	radical S-adenosyl methionine domain-containing protein 2-like	NC_027300.1:13388916-13395679	GREENSLICE	GREENSLICEISA	0.558239	14.6198	4.7109	4.40322	5e-05	0.00167621
XLOC_002608	LOC106608578	ifit5	interferon-induced protein with tetratricopeptide repeats 5-like	NC_027300.1:71587434-71629585	GREENSLICE	GREENSLICEISA	0.488174	11.9652	4.6153	4.05735	5e-05	0.00167621
XLOC_058110	LOC106589386	ifit5	interferon-induced protein with tetratricopeptide repeats 5-like	NC_027327.1:6845702-6848880	GREENSLICE	GREENSLICEISA	14.5935	308.483	4.40179	4.1013	5e-05	0.00167621
XLOC_051095	LOC106583755	-	uncharacterized LOC106583755	NC_027321.1:55841118-55852575	GREENSLICE	GREENSLICEISA	0.492107	9.58784	4.28416	2.93082	5e-05	0.00167621
XLOC_000822	LOC106607666	-	alpha-actinin-2-like	NC_027300.1:65036741-65052524	GREENSLICE	GREENSLICEISA	0.159589	2.83359	4.1502	3.3736	5e-05	0.00167621
XLOC_034356	LOC106570029	cgas	cyclic GMP-AMP synthase-like	NC_027313.1:56896332-56903816	GREENSLICE	GREENSLICEISA	0.222743	3.70037	4.05421	3.39005	5e-05	0.00167621
XLOC_052545	LOC100136541	isg15	ISG15-like protein	NC_027323.1:15680164-15682081	GREENSLICE	GREENSLICEISA	20.9736	325.068	3.9541	4.38237	5e-05	0.00167621
XLOC_007325	LOC106600701	swp2	nuclear pore complex protein Nup214-like	NC_027302.1:51358542-51364799	GREENSLICE	GREENSLICEISA	0.789241	12.2021	3.95052	4.49922	5e-05	0.00167621
XLOC_050137	LOC106583433	ifi44	interferon-induced protein 44-like	NC_027321.1:42880061-43066851	GREENSLICE	GREENSLICEISA	0.0837639	1.28831	3.94301	1.04543	0.0007	0.0149087
XLOC_065173	LOC106593843	herc6	probable E3 ubiquitin-protein ligase HERC6	NW_012351115.1:4645-13219	GREENSLICE	GREENSLICEISA	0.882025	13.4924	3.93518	4.83232	5e-05	0.00167621
XLOC_003815	LOC106574776	aste1	protein asteroid homolog 1-like	NC_027301.1:6241830-6243682	GREENSLICE	GREENSLICEISA	0.961711	14.1884	3.88297	3.76801	5e-05	0.00167621
XLOC_005245	LOC106574762	aste1	protein asteroid homolog 1-like	NC_027301.1:6228489-6241225	GREENSLICE	GREENSLICEISA	3.70156	54.1429	3.87057	4.35142	5e-05	0.00167621
XLOC_024136	LOC106561394	parp12	poly [ADP-ribose] polymerase 12-like	NC_027309.1:95902999-96066324	GREENSLICE	GREENSLICEISA	1.65242	24.0888	3.86571	5.11333	5e-05	0.00167621
XLOC_056439	LOC106588384	-	uncharacterized LOC106588384	NC_027326.1:10413984-10431527	GREENSLICE	GREENSLICEISA	0.456982	6.60304	3.85292	3.58157	5e-05	0.00167621
XLOC_027713	LOC106563267	myl4	myosin light chain 4 pseudogene	NC_027310.1:67410440-67411497	GREENSLICE	GREENSLICEISA	3.45716	49.4736	3.839	3.99837	5e-05	0.00167621
XLOC_003818	LOC106574784	aste1	protein asteroid homolog 1-like	NC_027301.1:6265888-6272245	GREENSLICE	GREENSLICEISA	4.96719	69.7118	3.8109	4.6314	5e-05	0.00167621
XLOC_043382	LOC106577849	-	uncharacterized LOC106577849	NC_027317.1:57955767-57964306	GREENSLICE	GREENSLICEISA	0.0794278	1.07471	3.75816	2.73503	5e-05	0.00167621
XLOC_062083	LOC106591922	herc6	probable E3 ubiquitin-protein ligase HERC6	NW_012347403.1:19226-28502	GREENSLICE	GREENSLICEISA	0.750606	9.79356	3.70571	3.59347	5e-05	0.00167621
XLOC_037456	LOC106570861	ccl20	C-C motif chemokine 20-like	NC_027314.1:3252049-3256106	GREENSLICE	GREENSLICEISA	0.512455	6.34699	3.63058	3.37609	5e-05	0.00167621
XLOC_028990	mlrv	-	Myosin regulatory light chain 2, ventricular/cardiac muscle isoform	NC_027311.1:51462310-51465580	GREENSLICE	GREENSLICEISA	5.27459	64.646	3.61543	3.88606	5e-05	0.00167621
XLOC_008779	LOC106600945	tnnt1	troponin T, slow skeletal muscle-like	NC_027302.1:52676384-52686407	GREENSLICE	GREENSLICEISA	3.91605	47.5499	3.60197	3.12535	5e-05	0.00167621
XLOC_030538	LOC106565475	-	uncharacterized LOC106565475	NC_027311.1:55068173-55073157	GREENSLICE	GREENSLICEISA	6.94861	82.8028	3.57488	4.5853	5e-05	0.00167621
XLOC_000369	LOC106595751	trim35	zinc-binding protein A33-like	NC_027300.1:26304782-26306666	GREENSLICE	GREENSLICEISA	2.23619	26.5062	3.56722	4.57619	5e-05	0.00167621
XLOC_014211	LOC106605687	myoz2	uncharacterized LOC106605687	NC_027304.1:67841955-67845089	GREENSLICE	GREENSLICEISA	0.179411	2.1182	3.56149	2.03416	0.0015	0.026916
XLOC_048745	LOC106582055	c3orf38	uncharacterized protein C3orf38-like	NC_027320.1:31253104-31259318	GREENSLICE	GREENSLICEISA	0.899099	10.5604	3.55404	4.27157	5e-05	0.00167621
XLOC_007559	cd9	cd9	CD9 molecule	NC_027302.1:64774470-64787920	GREENSLICE	GREENSLICEISA	11.88	139.481	3.55346	4.25893	5e-05	0.00167621
XLOC_057043	LOC106588383	-	uncharacterized LOC106588383	NC_027326.1:10399201-10413861	GREENSLICE	GREENSLICEISA	5.68245	65.4613	3.52606	3.61949	5e-05	0.00167621
XLOC_049678	LOC106582714	tnnt2	troponin T, cardiac muscle isoforms-like	NC_027321.1:8281858-8291131	GREENSLICE	GREENSLICEISA	0.627796	7.06324	3.49196	2.42001	0.00015	0.00429515
XLOC_050213	LOC106583653	rnf213	E3 ubiquitin-protein ligase RNF213-like	NC_027321.1:49891066-49951487	GREENSLICE	GREENSLICEISA	2.60867	29.1139	3.48032	4.00176	5e-05	0.00167621
XLOC_070647	LOC106596922	pml	protein PML-like	NW_012362619.1:993-1958	GREENSLICE	GREENSLICEISA	34.6888	350.589	3.33724	3.97633	5e-05	0.00167621
XLOC_018741	LOC106609570	-	troponin I, slow skeletal muscle-like	NC_027306.1:47264109-47269497	GREENSLICE	GREENSLICEISA	1.81868	18.0606	3.31189	3.41004	5e-05	0.00167621
XLOC_003377	LOC106568282	wdr45	WD repeat domain phosphoinositide-interacting protein 4-like	NC_027300.1:137049568-137053949	GREENSLICE	GREENSLICEISA	0.18084	1.7917	3.30855	2.38825	0.0003	0.00757889
XLOC_023795	dennd5a	dennd5b	DENN domain containing 5A	NC_027309.1:67268053-67317207	GREENSLICE	GREENSLICEISA	0.0732814	0.723464	3.3034	2.85368	5e-05	0.00167621
XLOC_058193	LOC106589505	-	uncharacterized LOC106589505	NC_027327.1:12804869-12872154	GREENSLICE	GREENSLICEISA	5.14632	50.6306	3.29839	3.70446	5e-05	0.00167621
XLOC_043471	LOC106577945	samd9	sterile alpha motif domain-containing protein 9-like	NC_027317.1:62074696-62108321	GREENSLICE	GREENSLICEISA	1.7501	16.9584	3.27649	3.92122	5e-05	0.00167621
XLOC_035695	LOC100194553	-	VHSV-induced protein-like	NC_027313.1:59522300-59526637	GREENSLICE	GREENSLICEISA	14.2212	137.021	3.26828	4.28827	5e-05	0.00167621
XLOC_049106	stat1	stat1	Signal transducer and activator of transcription 1	NC_027320.1:12195288-12236077	GREENSLICE	GREENSLICEISA	4.5035	41.8005	3.2144	3.39838	5e-05	0.00167621
XLOC_021510	cmpk2	dtymk	cytidine/uridine monophosphate kinase 2	NC_027308.1:10594982-10606669	GREENSLICE	GREENSLICEISA	5.91897	53.5055	3.17627	4.49307	5e-05	0.00167621
XLOC_039694	LOC106575021	-	uncharacterized LOC106575021	NC_027315.1:86711700-86823776	GREENSLICE	GREENSLICEISA	0.385608	3.37179	3.12831	0.68276	5e-05	0.00167621
XLOC_009341	LOC106601757	samd9l	sterile alpha motif domain-containing protein 9-like	NC_027302.1:80147821-80160117	GREENSLICE	GREENSLICEISA	1.78755	15.5718	3.12288	4.33766	5e-05	0.00167621
XLOC_066465	LOC106594610	-	uncharacterized LOC106594610	NW_012353158.1:6665-9095	GREENSLICE	GREENSLICEISA	5.47334	47.1435	3.10656	3.47479	5e-05	0.00167621
XLOC_051023	helz2	helz2	helicase with zinc finger 2	NC_027321.1:48811713-48841319	GREENSLICE	GREENSLICEISA	9.20147	76.5438	3.05635	3.13562	5e-05	0.00167621
XLOC_052889	LOC106585878	ccl19	C-C motif chemokine 19-like	NC_027323.1:40996398-41020158	GREENSLICE	GREENSLICEISA	7.50047	61.8415	3.04352	4.16496	5e-05	0.00167621
XLOC_054074	LOC106586887	wdr48	interferon-induced GTP-binding protein Mx-like	NC_027324.1:47088992-47129798	GREENSLICE	GREENSLICEISA	0.0719866	0.592057	3.03994	2.33582	5e-05	0.00167621
XLOC_049210	LOC106581934	fam171b	protein FAM171B-like	NC_027320.1:21638606-21651765	GREENSLICE	GREENSLICEISA	7.99409	64.3952	3.00995	3.34981	5e-05	0.00167621
XLOC_033276	LOC106567757	lgals9	galectin-9-like	NC_027312.1:82768676-82777732	GREENSLICE	GREENSLICEISA	3.13297	24.6943	2.97857	3.76893	5e-05	0.00167621
XLOC_004853	LOC106592293	hian7	GTPase IMAP family member 7-like	NC_027301.1:63121098-63125408	GREENSLICE	GREENSLICEISA	0.765737	5.85806	2.9355	3.1374	5e-05	0.00167621
XLOC_016696	LOC106607641	mthfd1	C-1-tetrahydrofolate synthase, cytoplasmic-like	NC_027305.1:48711950-48767639	GREENSLICE	GREENSLICEISA	0.147899	1.1312	2.93517	2.29209	5e-05	0.00167621
XLOC_016485	LOC106607151	gvinp1	interferon-induced very large GTPase 1-like	NC_027305.1:33731424-33846064	GREENSLICE	GREENSLICEISA	2.0688	15.4773	2.90329	2.75431	5e-05	0.00167621
XLOC_018816	LOC106609653	parp11	poly [ADP-ribose] polymerase 11-like	NC_027306.1:50912507-50916657	GREENSLICE	GREENSLICEISA	1.97552	14.748	2.90022	3.44608	5e-05	0.00167621
XLOC_040559	LOC106574482	ifi44l	interferon-induced protein 44-like	NC_027315.1:72634714-72641165	GREENSLICE	GREENSLICEISA	3.78403	28.0328	2.88912	4.03975	5e-05	0.00167621
XLOC_025386	irf7b	irf7	interferon regulatory factor 7B	NC_027309.1:89468945-89474069	GREENSLICE	GREENSLICEISA	3.41671	24.1705	2.82257	3.74871	5e-05	0.00167621
XLOC_018802	LOC106609623	trim47	zinc finger protein RFP-like	NC_027306.1:49674420-49678377	GREENSLICE	GREENSLICEISA	0.311476	2.1899	2.81367	2.25025	5e-05	0.00167621
XLOC_014706	LOC106606564	samd9	sterile alpha motif domain-containing protein 9-like	NC_027305.1:14861878-14877629	GREENSLICE	GREENSLICEISA	0.87095	6.10439	2.80919	2.00735	5e-05	0.00167621
XLOC_049928	crbn	crbn	cereblon	NC_027321.1:28520578-28551636	GREENSLICE	GREENSLICEISA	0.19019	1.32315	2.79847	1.59806	0.00015	0.00429515
XLOC_014196	LOC106605607	plaur	urokinase plasminogen activator surface receptor-like	NC_027304.1:66983787-66987613	GREENSLICE	GREENSLICEISA	1.17433	8.11772	2.78924	3.07407	5e-05	0.00167621
XLOC_026659	LOC106563597	-	uncharacterized LOC106563597	NC_027310.1:78482543-78503598	GREENSLICE	GREENSLICEISA	0.461288	3.1584	2.77546	2.07574	5e-05	0.00167621
XLOC_015114	LOC106607291	dhx58	probable ATP-dependent RNA helicase DHX58	NC_027305.1:37848068-37854911	GREENSLICE	GREENSLICEISA	2.05814	13.4845	2.71189	3.7869	5e-05	0.00167621
XLOC_066624	lsm8	lsm8	LSM8 homolog, U6 small nuclear RNA associated	NW_012353422.1:3007-6967	GREENSLICE	GREENSLICEISA	0.253578	1.65736	2.70838	1.86889	0.0016	0.0282586
XLOC_075022	LOC106598632	trim25	E3 ubiquitin/ISG15 ligase TRIM25-like	NW_012381945.1:328-1000	GREENSLICE	GREENSLICEISA	0.925661	5.98874	2.6937	2.36933	5e-05	0.00167621
XLOC_042648	LOC106576573	trim27	zinc finger protein RFP-like	NC_027316.1:53775274-53782955	GREENSLICE	GREENSLICEISA	1.31906	8.51885	2.69115	3.47709	5e-05	0.00167621
XLOC_034055	LOC106569453	epha3	ephrin type-A receptor 3-like	NC_027313.1:36696025-36774136	GREENSLICE	GREENSLICEISA	0.0869065	0.553107	2.67002	2.15268	5e-05	0.00167621
XLOC_001793	LOC106572043	rnf213	E3 ubiquitin-protein ligase RNF213-like	NC_027300.1:152952977-153029125	GREENSLICE	GREENSLICEISA	0.5538	3.48535	2.65387	2.59783	5e-05	0.00167621
XLOC_050778	calcoco1	calcoco1	calcium binding and coiled-coil domain 1	NC_027321.1:32496848-32505090	GREENSLICE	GREENSLICEISA	0.375255	2.3565	2.6507	2.12955	0.0002	0.00544271
XLOC_042402	LOC106576111	-	leiomodin-2-like	NC_027316.1:38521343-38525725	GREENSLICE	GREENSLICEISA	0.196204	1.2308	2.64917	2.07404	0.00015	0.00429515
XLOC_043631	ddx58	-	DExD/H-box helicase 58	NC_027317.1:70356340-70372550	GREENSLICE	GREENSLICEISA	4.03617	24.8918	2.62461	3.69782	5e-05	0.00167621
XLOC_029208	LOC106565851	nampt	nicotinamide phosphoribosyltransferase-like	NC_027311.1:66518136-66700229	GREENSLICE	GREENSLICEISA	7.09518	43.3816	2.61217	3.79084	5e-05	0.00167621
XLOC_008920	dhx58	dhx58	DEXH (Asp-Glu-X-His) box polypeptide 58	NC_027302.1:60282170-60293676	GREENSLICE	GREENSLICEISA	6.91253	42.2621	2.61208	3.66058	5e-05	0.00167621
XLOC_062723	LOC106592320	gimap7	GTPase IMAP family member 7-like	NW_012347997.1:2785-8950	GREENSLICE	GREENSLICEISA	0.290626	1.73239	2.57553	2.27363	0.0002	0.00544271
XLOC_066376	LOC106594559	banf1	barrier-to-autointegration factor-like	NW_012353022.1:6683-9930	GREENSLICE	GREENSLICEISA	60.8995	358.842	2.55885	3.50996	5e-05	0.00167621
XLOC_046289	LOC106579703	ptchd3	patched domain-containing protein 3-like	NC_027318.1:77549732-77554851	GREENSLICE	GREENSLICEISA	1.34436	7.88595	2.55236	2.92618	5e-05	0.00167621
XLOC_017341	LOC106608560	pan1	actin cytoskeleton-regulatory complex protein PAN1-like	NC_027306.1:8158625-8163849	GREENSLICE	GREENSLICEISA	0.219069	1.27574	2.54188	1.32771	0.00085	0.0173726
XLOC_080474	LOC106599220	muc5ac	mucin-5AC-like	NW_012401445.1:8-1972	GREENSLICE	GREENSLICEISA	1.53259	8.90326	2.53836	2.93867	5e-05	0.00167621
XLOC_036030	LOC106570620	rtp3	receptor-transporting protein 3-like	NC_027313.1:84545757-84547774	GREENSLICE	GREENSLICEISA	3.08179	17.7262	2.52404	3.09363	5e-05	0.00167621
XLOC_072495	LOC106597803	trim16	stonustoxin subunit beta-like	NW_012369005.1:3392-4483	GREENSLICE	GREENSLICEISA	0.623739	3.58582	2.52329	2.11993	0.00015	0.00429515
XLOC_069203	LOC106596130	trim25	E3 ubiquitin/ISG15 ligase TRIM25-like	NW_012358541.1:5041-6547	GREENSLICE	GREENSLICEISA	0.42331	2.408	2.50805	1.85441	0.0011	0.0212218
XLOC_060770	ddx58	ddx58	DExD/H-box helicase 58	NW_012344123.1:3071-23025	GREENSLICE	GREENSLICEISA	9.50842	54.025	2.50635	2.27518	5e-05	0.00167621
XLOC_045374	LOC106579686	-	uncharacterized LOC106579686	NC_027318.1:77342249-77344115	GREENSLICE	GREENSLICEISA	0.60708	3.41204	2.49067	2.61231	5e-05	0.00167621
XLOC_065972	LOC106594303	-	uncharacterized LOC106594303	NW_012352385.1:4578-11322	GREENSLICE	GREENSLICEISA	0.734553	4.10452	2.48228	2.77441	5e-05	0.00167621
XLOC_017794	dram1	dram1	DNA damage regulated autophagy modulator 1	NC_027306.1:42528270-42532001	GREENSLICE	GREENSLICEISA	1.24589	6.88837	2.46699	2.63885	5e-05	0.00167621
XLOC_053187	LOC106585268	trafd1	TRAF-type zinc finger domain-containing protein 1-like	NC_027323.1:17379525-17391055	GREENSLICE	GREENSLICEISA	0.733782	4.0532	2.46564	2.8996	5e-05	0.00167621
XLOC_049901	LOC106583080	trim16	tripartite motif-containing protein 16-like protein	NC_027321.1:27537427-27555326	GREENSLICE	GREENSLICEISA	1.36845	7.39278	2.43357	2.57069	5e-05	0.00167621
XLOC_038853	irf7	irf7	interferon regulatory factor 7	NC_027315.1:21187336-21198244	GREENSLICE	GREENSLICEISA	9.29619	49.3349	2.4079	3.48845	5e-05	0.00167621
XLOC_004516	LOC106588087	-	uncharacterized LOC106588087	NC_027301.1:45762060-45769075	GREENSLICE	GREENSLICEISA	79.0596	419.146	2.40644	2.13052	0.00025	0.00653846
XLOC_044495	LOC106578113	cpras1	circularly permutated Ras protein 1-like	NC_027317.1:67208066-67228746	GREENSLICE	GREENSLICEISA	11.2538	58.771	2.38469	3.03658	5e-05	0.00167621
XLOC_044871	LOC106578729	eif4g3	uncharacterized LOC106578729	NC_027318.1:32688935-32708434	GREENSLICE	GREENSLICEISA	10.6463	54.9151	2.36685	3.21272	5e-05	0.00167621
XLOC_044999	LOC106578964	ifit1b	interferon-induced protein with tetratricopeptide repeats 5-like	NC_027318.1:45734648-45737106	GREENSLICE	GREENSLICEISA	2.6996	13.8662	2.36075	3.37776	5e-05	0.00167621
XLOC_059051	LOC106590266	-	myosin-7-like	NC_027328.1:19760446-19816787	GREENSLICE	GREENSLICEISA	0.313549	1.60838	2.35885	1.91143	0.0033	0.0487419
XLOC_016363	LOC106606981	ppp1r12b	protein phosphatase 1 regulatory subunit 12B-like	NC_027305.1:28019631-28022471	GREENSLICE	GREENSLICEISA	0.696176	3.55537	2.35248	1.93661	0.0005	0.0114231
XLOC_025256	LOC106560850	nlrc5	protein NLRC5-like	NC_027309.1:79263395-79290759	GREENSLICE	GREENSLICEISA	1.79378	9.07709	2.33922	3.36115	5e-05	0.00167621
XLOC_036203	LOC106570889	cxcl11	C-X-C motif chemokine 11-like	NC_027314.1:3502961-3504253	GREENSLICE	GREENSLICEISA	2.72074	13.6348	2.32522	2.08207	5e-05	0.00167621
XLOC_014987	LOC106607104	cd9	CD9 antigen-like	NC_027305.1:31233336-31244658	GREENSLICE	GREENSLICEISA	75.2427	374.675	2.31602	2.13685	5e-05	0.00167621
XLOC_018408	LOC106608979	trim39	E3 ubiquitin-protein ligase TRIM39-like	NC_027306.1:24357605-24381326	GREENSLICE	GREENSLICEISA	13.2751	65.996	2.31365	3.28568	5e-05	0.00167621
XLOC_054524	LOC106586715	-	uncharacterized LOC106586715	NC_027324.1:38165942-38176919	GREENSLICE	GREENSLICEISA	3.74295	18.1122	2.27471	3.29305	5e-05	0.00167621
XLOC_058149	LOC106589232	tdrkh	tudor and KH domain-containing protein-like	NC_027327.1:10201423-10209804	GREENSLICE	GREENSLICEISA	0.150857	0.721125	2.25707	1.51262	0.00035	0.00858457
XLOC_070657	LOC106596932	-	mucin-5AC-like	NW_012362649.1:1987-5588	GREENSLICE	GREENSLICEISA	0.203616	0.955007	2.22966	1.90912	0.00025	0.00653846
XLOC_063941	LOC106593068	aste1	protein asteroid homolog 1-like	NW_012349353.1:5648-14909	GREENSLICE	GREENSLICEISA	0.191466	0.890965	2.21828	1.80421	0.00045	0.0105017
XLOC_052226	LOC106584677	trim25	E3 ubiquitin/ISG15 ligase TRIM25-like	NC_027322.1:41048372-41052814	GREENSLICE	GREENSLICEISA	2.85291	13.2388	2.21427	2.74592	5e-05	0.00167621
XLOC_056808	LOC106589024	rbm43	RNA-binding protein 43-like	NC_027326.1:35551024-35653480	GREENSLICE	GREENSLICEISA	3.24298	14.9225	2.2021	2.58604	5e-05	0.00167621
XLOC_083354	LOC106599427	socs1	suppressor of cytokine signaling 1-like	NW_012416168.1:783-1683	GREENSLICE	GREENSLICEISA	0.523198	2.38867	2.19078	1.84326	0.0003	0.00757889
XLOC_041572	LOC106576261	usp18	ubl carboxyl-terminal hydrolase 18-like	NC_027316.1:44253236-44258504	GREENSLICE	GREENSLICEISA	12.6589	57.6718	2.18771	3.2405	5e-05	0.00167621
XLOC_045238	irf-3	irf3	interferon regulatory factor 3	NC_027318.1:63391614-63418578	GREENSLICE	GREENSLICEISA	10.7091	47.9319	2.16215	2.93857	5e-05	0.00167621
XLOC_010239	LOC106603287	lgals9	galectin-9-like	NC_027303.1:41929772-41937586	GREENSLICE	GREENSLICEISA	10.2586	45.0189	2.1337	2.80877	5e-05	0.00167621
XLOC_057690	LOC106589231	trim39	E3 ubiquitin-protein ligase TRIM39-like	NC_027327.1:10135706-10142189	GREENSLICE	GREENSLICEISA	1.68103	7.36924	2.13217	3.03211	5e-05	0.00167621
XLOC_043296	LOC106577641	plac8l1	placenta-specific gene 8 protein-like	NC_027317.1:53517693-53592928	GREENSLICE	GREENSLICEISA	50.0018	219.007	2.13092	2.43301	5e-05	0.00167621
XLOC_041474	LOC100380855	nampt	nicotinamide phosphoribosyltransferase	NC_027316.1:37594963-37613759	GREENSLICE	GREENSLICEISA	3.92629	17.1288	2.12518	3.22844	5e-05	0.00167621
XLOC_005506	LOC106579269	ncoa7	nuclear receptor coactivator 7-like	NC_027301.1:16886539-16902432	GREENSLICE	GREENSLICEISA	6.64536	28.9687	2.12408	3.12237	5e-05	0.00167621
XLOC_066173	LOC106594428	-	phosphomethylethanolamine N-methyltransferase-like	NW_012352716.1:3333-6405	GREENSLICE	GREENSLICEISA	0.511026	2.21354	2.11488	1.08667	0.0031	0.0465293
XLOC_030812	LOC106566032	rplp2	60S acidic ribosomal protein P2-like	NC_027311.1:78938287-78948735	GREENSLICE	GREENSLICEISA	14.3039	61.6028	2.10658	2.36696	5e-05	0.00167621
XLOC_054344	LOC106586429	samd9	sterile alpha motif domain-containing protein 9-like	NC_027324.1:22853433-22890248	GREENSLICE	GREENSLICEISA	3.05579	13.0013	2.08904	1.38593	0.00245	0.039053
XLOC_002515	LOC106606998	cgas	cyclic GMP-AMP synthase-like	NC_027300.1:58207604-58211596	GREENSLICE	GREENSLICEISA	6.45158	27.2068	2.07624	3.06653	5e-05	0.00167621
XLOC_027583	LOC106563086	-	jeltraxin-like	NC_027310.1:55447734-55450862	GREENSLICE	GREENSLICEISA	1.02499	4.29188	2.066	2.20158	0.00015	0.00429515
XLOC_024001	LOC106561186	trim25	E3 ubiquitin/ISG15 ligase TRIM25-like	NC_027309.1:84672834-84679477	GREENSLICE	GREENSLICEISA	1.48688	6.08512	2.033	2.51697	5e-05	0.00167621
XLOC_070886	LOC106597052	trim25	E3 ubiquitin/ISG15 ligase TRIM25-like	NW_012363296.1:839-2490	GREENSLICE	GREENSLICEISA	0.57063	2.33074	2.03016	1.80101	0.0003	0.00757889
XLOC_057634	lgi1	lgi1	leucine rich glioma inactivated 1	NC_027327.1:6342105-6356315	GREENSLICE	GREENSLICEISA	0.352668	1.43924	2.02892	1.81487	0.0002	0.00544271
XLOC_009531	LOC106602018	-	uncharacterized LOC106602018	NC_027302.1:89962845-89966991	GREENSLICE	GREENSLICEISA	1.72231	7.01179	2.02544	2.6437	5e-05	0.00167621
XLOC_043510	LOC106578008	-	uncharacterized LOC106578008	NC_027317.1:64263383-64471912	GREENSLICE	GREENSLICEISA	2.26976	9.2085	2.02042	1.83294	0.0013	0.0241386
XLOC_042450	LOC106576210	parp12	poly [ADP-ribose] polymerase 12-like	NC_027316.1:42060173-42065878	GREENSLICE	GREENSLICEISA	0.541597	2.18775	2.01415	2.10616	5e-05	0.00167621
XLOC_039114	LOC106573921	-	uncharacterized LOC106573921	NC_027315.1:43693009-43702056	GREENSLICE	GREENSLICEISA	10.6814	42.9857	2.00875	2.90506	5e-05	0.00167621
XLOC_059053	LOC106590269	-	myosin-7-like	NC_027328.1:19859965-19876586	GREENSLICE	GREENSLICEISA	0.102712	0.412855	2.00703	1.63486	0.0026	0.0408177
XLOC_052222	LOC106584676	trim16	tripartite motif-containing protein 16-like	NC_027322.1:41021704-41034501	GREENSLICE	GREENSLICEISA	1.3225	5.28328	1.99817	2.28728	0.0001	0.00306497
XLOC_017469	LOC106608810	gvinp1	interferon-induced very large GTPase 1-like	NC_027306.1:19442365-19502879	GREENSLICE	GREENSLICEISA	2.43002	9.67378	1.99311	2.95254	5e-05	0.00167621
XLOC_054410	epsti1	epsti1	epithelial stromal interaction 1	NC_027324.1:28809432-28823873	GREENSLICE	GREENSLICEISA	11.0092	43.7347	1.99007	2.78526	5e-05	0.00167621
XLOC_066024	LOC106594338	-	uncharacterized LOC106594338	NW_012352470.1:5630-9568	GREENSLICE	GREENSLICEISA	0.888538	3.4998	1.97777	2.47975	5e-05	0.00167621
XLOC_003993	LOC106578340	cd22	B-cell receptor CD22-like	NC_027301.1:13194702-13201040	GREENSLICE	GREENSLICEISA	1.01428	3.99477	1.97766	2.3929	5e-05	0.00167621
XLOC_037819	LOC106571437	-	uncharacterized LOC106571437	NC_027314.1:35470648-35540528	GREENSLICE	GREENSLICEISA	0.571423	2.23702	1.96894	1.94476	5e-05	0.00167621
XLOC_053585	LOC106586007	pot1	protein yippee-like 1	NC_027323.1:48583460-48610958	GREENSLICE	GREENSLICEISA	0.130916	0.51176	1.96683	1.2781	0.0032	0.0476422
XLOC_069119	LOC106596088	socs1	suppressor of cytokine signaling 1-like	NW_012358293.1:6015-7112	GREENSLICE	GREENSLICEISA	0.808518	3.14769	1.96094	1.80707	0.00115	0.0219623
XLOC_049967	LOC106583163	-	uncharacterized LOC106583163	NC_027321.1:31757123-31760798	GREENSLICE	GREENSLICEISA	6.09252	23.5367	1.9498	2.79765	5e-05	0.00167621
XLOC_049972	LOC106583304	rbms2	RNA-binding motif, single-stranded-interacting protein 2-like	NC_027321.1:32217178-32331153	GREENSLICE	GREENSLICEISA	1.62159	6.25608	1.94785	2.66135	5e-05	0.00167621
XLOC_059908	LOC106591064	ankrd5	serine/threonine-protein kinase ppk4-like	NW_012343394.1:1768-12603	GREENSLICE	GREENSLICEISA	1.36367	5.21651	1.93559	1.64027	0.0005	0.0114231
XLOC_075440	LOC106598702	trim25	E3 ubiquitin/ISG15 ligase TRIM25-like	NW_012384662.1:2539-3167	GREENSLICE	GREENSLICEISA	1.87322	7.07586	1.91738	1.69209	0.00095	0.0189427
XLOC_018567	LOC106609198	lmod2	leiomodin-2-like	NC_027306.1:36390604-36396519	GREENSLICE	GREENSLICEISA	0.433775	1.62825	1.9083	1.89866	0.0007	0.0149087
XLOC_079353	LOC106599139	trim16	stonustoxin subunit beta-like	NW_012396655.1:33-1106	GREENSLICE	GREENSLICEISA	2.02162	7.41646	1.87522	1.92528	5e-05	0.00167621
XLOC_018310	LOC106608837	ubp21	uncharacterized protein DDB_G0290685-like	NC_027306.1:20374501-20627205	GREENSLICE	GREENSLICEISA	4.81327	17.5722	1.8682	2.0407	0.0001	0.00306497
XLOC_047474	LOC106580049	vldlr	very low-density lipoprotein receptor-like	NC_027319.1:16315759-16324928	GREENSLICE	GREENSLICEISA	0.498836	1.81784	1.86558	2.13852	5e-05	0.00167621
XLOC_030440	LOC106565346	fkbp5	peptidyl-prolyl cis-trans isomerase FKBP5-like	NC_027311.1:49819316-49850859	GREENSLICE	GREENSLICEISA	7.28106	26.4926	1.86337	2.90956	5e-05	0.00167621
XLOC_062092	LOC106591927	socs1	suppressor of cytokine signaling 1-like	NW_012347411.1:23096-27166	GREENSLICE	GREENSLICEISA	1.74414	6.29831	1.85245	1.67159	0.0012	0.0227019
XLOC_000074	LOC106582002	-	papilin-like	NC_027300.1:2362131-2430189	GREENSLICE	GREENSLICEISA	2.91952	10.534	1.85126	2.14955	5e-05	0.00167621
XLOC_065943	LOC106594284	rnf144a	probable E3 ubiquitin-protein ligase RNF144A-A	NW_012352344.1:206-10824	GREENSLICE	GREENSLICEISA	3.24878	11.6615	1.84378	1.76378	5e-05	0.00167621
XLOC_053538	LOC106585935	-	nucleotide-binding oligomerization domain-containing protein 1-like	NC_027323.1:43979275-43985000	GREENSLICE	GREENSLICEISA	0.179162	0.642709	1.8429	1.74314	0.00145	0.0262283
XLOC_012247	LOC106604346	trim25	E3 ubiquitin/ISG15 ligase TRIM25-like	NC_027304.1:13628754-13629777	GREENSLICE	GREENSLICEISA	0.720312	2.57442	1.83755	1.6106	0.0017	0.0295917
XLOC_027787	LOC106563179	parp14	poly [ADP-ribose] polymerase 14-like	NC_027310.1:72768261-72862634	GREENSLICE	GREENSLICEISA	8.13346	28.8128	1.82477	1.75213	0.00195	0.032853
XLOC_004580	LOC106586893	cxcl11	C-X-C motif chemokine 11-like	NC_027301.1:48865612-48867386	GREENSLICE	GREENSLICEISA	0.957777	3.3723	1.81597	1.62803	0.0014	0.0255409
XLOC_043044	LOC106577246	tmem150a	transmembrane protein 150A-like	NC_027317.1:30165521-30206928	GREENSLICE	GREENSLICEISA	0.568607	1.98309	1.80224	2.19728	5e-05	0.00167621
XLOC_015199	hsp11	hsp30	Heat shock protein Hsp-16.1/Hsp-16.11	NC_027305.1:41932134-41933090	GREENSLICE	GREENSLICEISA	4.18644	14.5046	1.79271	1.6367	0.0011	0.0212218
XLOC_033410	LOC106568337	gcnt4	beta-1,3-galactosyl-O-glycosyl-glycoprotein beta-1,6-N-acetylglucosaminyltransferase 4-like	NC_027312.1:92840424-92853975	GREENSLICE	GREENSLICEISA	0.749157	2.58972	1.78945	2.0772	5e-05	0.00167621
XLOC_062561	LOC106592222	muc5ac	mucin-5B-like	NW_012347843.1:123-22353	GREENSLICE	GREENSLICEISA	0.160099	0.548044	1.77533	1.47083	0.00325	0.0481906
XLOC_054592	LOC106586857	il10rb	interleukin-10 receptor subunit beta-like	NC_027324.1:44864502-44873642	GREENSLICE	GREENSLICEISA	3.6707	12.4785	1.76531	2.55266	5e-05	0.00167621
XLOC_045156	LOC106579159	dtx3l	uncharacterized LOC106579159	NC_027318.1:55985561-55999812	GREENSLICE	GREENSLICEISA	4.75025	16.1304	1.76371	2.58871	5e-05	0.00167621
XLOC_016897	LOC106607932	ifi44	interferon-induced protein 44-like	NC_027305.1:63310176-63336385	GREENSLICE	GREENSLICEISA	3.79977	12.8559	1.75845	2.53874	5e-05	0.00167621
XLOC_025113	LOC106561098	mfge8	lactadherin-like	NC_027309.1:65784393-65837208	GREENSLICE	GREENSLICEISA	1.36085	4.6028	1.758	2.33293	5e-05	0.00167621
XLOC_060114	LOC106591196	trim25	E3 ubiquitin/ISG15 ligase TRIM25-like	NW_012343549.1:44076-45020	GREENSLICE	GREENSLICEISA	0.524988	1.77293	1.75578	1.456	0.00205	0.034129
XLOC_024000	LOC106561183	-	transmembrane protein 116-like	NC_027309.1:84641567-84656550	GREENSLICE	GREENSLICEISA	0.235686	0.795622	1.75522	1.54478	0.00125	0.0234317
XLOC_013224	LOC106606114	-	uncharacterized LOC106606114	NC_027304.1:77676652-77687920	GREENSLICE	GREENSLICEISA	1.63249	5.48929	1.74954	1.92132	0.0001	0.00306497
XLOC_063517	LOC106592807	-	high-affinity choline transporter 1-like	NW_012348855.1:1555-16057	GREENSLICE	GREENSLICEISA	1.06019	3.53781	1.73853	1.48279	0.00245	0.039053
XLOC_038857	LOC106573364	pabpc1-a	polyadenylate-binding protein 1-A-like	NC_027315.1:21501326-21508156	GREENSLICE	GREENSLICEISA	1.30738	4.2779	1.71022	1.76994	0.0002	0.00544271
XLOC_048656	LOC106581984	fhl2	four and a half LIM domains protein 2-like	NC_027320.1:23698983-23727865	GREENSLICE	GREENSLICEISA	8.24265	26.843	1.70337	1.66598	0.0015	0.026916
XLOC_068689	LOC106595875	trim16	tripartite motif-containing protein 16-like	NW_012357416.1:6293-8379	GREENSLICE	GREENSLICEISA	3.77177	12.239	1.69817	2.13719	5e-05	0.00167621
XLOC_018308	srk2	srk2	Tyrosine-protein kinase SRK2	NC_027306.1:20342622-20361354	GREENSLICE	GREENSLICEISA	46.2235	149.978	1.69805	2.10775	5e-05	0.00167621
XLOC_009888	tlr3	tlr3	toll like receptor 3	NC_027303.1:17124136-17138841	GREENSLICE	GREENSLICEISA	5.7989	18.7421	1.69243	2.43885	5e-05	0.00167621
XLOC_017605	LOC106609042	-	uncharacterized LOC106609042	NC_027306.1:26276468-26281995	GREENSLICE	GREENSLICEISA	10.9698	35.2576	1.68439	2.61976	5e-05	0.00167621
XLOC_068634	LOC106595837	trim16	stonustoxin subunit beta-like	NW_012357264.1:39-3864	GREENSLICE	GREENSLICEISA	0.500443	1.60165	1.67828	1.87761	0.0008	0.0165674
XLOC_042966	LOC106577061	actn2	alpha-actinin-2	NC_027317.1:21527043-21554239	GREENSLICE	GREENSLICEISA	0.841104	2.69189	1.67827	1.33782	0.00225	0.036621
XLOC_007305	LOC106600688	parp14	poly [ADP-ribose] polymerase 14-like	NC_027302.1:49868388-49898168	GREENSLICE	GREENSLICEISA	5.40014	17.1562	1.66766	2.57337	5e-05	0.00167621
XLOC_018821	LOC106609665	-	alpha-N-acetylneuraminide alpha-2,8-sialyltransferase-like	NC_027306.1:51359452-51363322	GREENSLICE	GREENSLICEISA	0.270303	0.856748	1.66429	1.64621	0.0007	0.0149087
XLOC_009598	LOC106602131	-	high affinity choline transporter 1-like	NC_027303.1:1041856-1053501	GREENSLICE	GREENSLICEISA	3.69005	11.6478	1.65834	1.99586	5e-05	0.00167621
XLOC_011326	LOC106602806	trim27	nuclear factor 7, ovary-like	NC_027303.1:27163022-27178885	GREENSLICE	GREENSLICEISA	1.00034	3.15129	1.65544	1.72906	0.0001	0.00306497
XLOC_005574	LOC106580462	tdp2	tyrosyl-DNA phosphodiesterase 2-like	NC_027301.1:21897610-21912073	GREENSLICE	GREENSLICEISA	3.84433	12.078	1.65158	2.31896	5e-05	0.00167621
XLOC_066000	LOC106594322	parg	TRAF3-interacting protein 1-like	NW_012352431.1:70-10186	GREENSLICE	GREENSLICEISA	0.931592	2.90352	1.64003	1.74425	0.00025	0.00653846
XLOC_049138	ifih1	ifih1	interferon induced with helicase C domain 1	NC_027320.1:14997941-15018675	GREENSLICE	GREENSLICEISA	7.99066	24.602	1.62239	2.58433	5e-05	0.00167621
XLOC_029116	stat2	stat2	signal transducer and activator of transcription 2	NC_027311.1:58628906-58683141	GREENSLICE	GREENSLICEISA	29.0795	89.3787	1.61993	1.75863	0.0027	0.0419911
XLOC_043473	LOC106577947	samd9	sterile alpha motif domain-containing protein 9-like	NC_027317.1:62125015-62174931	GREENSLICE	GREENSLICEISA	3.62106	10.934	1.59433	2.25186	5e-05	0.00167621
XLOC_025621	nampt	nampt	nicotinamide phosphoribosyltransferase	NC_027309.1:109288778-109307246	GREENSLICE	GREENSLICEISA	12.7586	38.4861	1.59287	1.87929	0.0001	0.00306497
XLOC_007960	LOC106601933	rnf213	E3 ubiquitin-protein ligase RNF213-like	NC_027302.1:86629284-86678796	GREENSLICE	GREENSLICEISA	0.953542	2.87452	1.59195	2.17656	5e-05	0.00167621
XLOC_051210	LOC106583902	-	sarcoplasmic/endoplasmic reticulum calcium ATPase 1-like	NC_027322.1:2366697-2401722	GREENSLICE	GREENSLICEISA	2.1575	6.4993	1.59092	1.978	5e-05	0.00167621
XLOC_048747	LOC106582156	ppia	peptidyl-prolyl cis-trans isomerase A-like	NC_027320.1:31361453-31363796	GREENSLICE	GREENSLICEISA	0.626887	1.86051	1.56942	1.57499	0.00155	0.0275821
XLOC_017682	LOC106609207	nampt	nicotinamide phosphoribosyltransferase-like	NC_027306.1:35589179-35607141	GREENSLICE	GREENSLICEISA	7.13746	21.0815	1.56249	2.46877	5e-05	0.00167621
XLOC_058150	LOC106589450	parp9	poly [ADP-ribose] polymerase 9-like	NC_027327.1:10222768-10239240	GREENSLICE	GREENSLICEISA	11.0576	32.2349	1.54359	2.34768	5e-05	0.00167621
XLOC_058495	LOC106589985	capn2	calpain-2 catalytic subunit-like	NC_027327.1:37947920-37974487	GREENSLICE	GREENSLICEISA	4.91412	14.2751	1.5385	1.86257	0.0002	0.00544271
XLOC_054198	LOC106586142	stat1	signal transducer and activator of transcription 1-alpha/beta-like	NC_027324.1:10175933-10263140	GREENSLICE	GREENSLICEISA	23.4093	67.7205	1.53251	1.6601	0.00305	0.0459806
XLOC_010703	bafb	tbx6	Barrier-to-autointegration factor B	NC_027303.1:81090471-81396622	GREENSLICE	GREENSLICEISA	269.491	776.31	1.5264	1.7037	0.00105	0.0204706
XLOC_062931	LOC106592440	trim16	tripartite motif-containing protein 16-like	NW_012348220.1:1148-11609	GREENSLICE	GREENSLICEISA	1.39103	4.00507	1.52568	1.8235	0.0005	0.0114231
XLOC_042348	mov10	mov10	helicase MOV-10	NC_027316.1:34806659-34852437	GREENSLICE	GREENSLICEISA	15.4205	44.2751	1.52164	2.29113	5e-05	0.00167621
XLOC_009469	LOC106601932	-	E3 ubiquitin-protein ligase RNF213-like	NC_027302.1:86610532-86628127	GREENSLICE	GREENSLICEISA	0.928848	2.66298	1.51953	2.27449	5e-05	0.00167621
XLOC_022259	LOC106611992	fmr1	fragile X mental retardation protein 1 homolog A-like	NC_027308.1:72946373-72957460	GREENSLICE	GREENSLICEISA	3.25192	9.30855	1.51726	2.34741	5e-05	0.00167621
XLOC_024534	LOC106613620	-	uncharacterized LOC106613620	NC_027309.1:14549267-14590439	GREENSLICE	GREENSLICEISA	17.0561	48.5095	1.50798	1.8288	0.0009	0.0181706
XLOC_018395	LOC106608959	tdrd7	tudor domain-containing protein 7B-like	NC_027306.1:23686696-23708398	GREENSLICE	GREENSLICEISA	2.41882	6.87865	1.50782	1.46457	0.0014	0.0255409
XLOC_037111	LOC106572465	dnmt3a	DNA (cytosine-5)-methyltransferase 3A-like	NC_027314.1:82582349-82603358	GREENSLICE	GREENSLICEISA	0.370433	1.05254	1.5066	1.6547	0.00045	0.0105017
XLOC_061170	LOC106591596	trim16	tripartite motif-containing protein 16-like	NW_012344714.1:32307-38589	GREENSLICE	GREENSLICEISA	3.04563	8.55017	1.48921	1.90812	0.00015	0.00429515
XLOC_030064	LOC106564720	cxcl11	C-X-C motif chemokine 11-like	NC_027311.1:19630026-19632985	GREENSLICE	GREENSLICEISA	2.17111	6.09473	1.48913	1.56881	0.0018	0.0308991
XLOC_044393	tri39	mefv	Tripartite motif-containing protein 39	NC_027317.1:61933577-61953307	GREENSLICE	GREENSLICEISA	1.10922	3.10466	1.4849	1.79797	0.0005	0.0114231
XLOC_056009	LOC106587907	itgb	integrin beta-like protein A	NC_027325.1:40932286-40937803	GREENSLICE	GREENSLICEISA	7.71549	21.5492	1.48181	1.87884	0.00045	0.0105017
XLOC_057106	LOC106588523	muc1	integumentary mucin C.1-like	NC_027326.1:13958064-13959011	GREENSLICE	GREENSLICEISA	2.55036	7.02915	1.46265	1.55144	0.00225	0.036621
XLOC_036246	LOC106570943	trim25	E3 ubiquitin/ISG15 ligase TRIM25-like	NC_027314.1:8289480-8324864	GREENSLICE	GREENSLICEISA	1.03029	2.82926	1.45737	1.48884	0.0018	0.0308991
XLOC_046207	LOC106579549	gpt2	alanine aminotransferase 2-like	NC_027318.1:68817341-68832006	GREENSLICE	GREENSLICEISA	0.908751	2.48126	1.44912	1.52517	0.00095	0.0189427
XLOC_056431	tap2b	tap2	transport-associated protein 2b	NC_027326.1:10175791-10185052	GREENSLICE	GREENSLICEISA	3.31574	9.01323	1.44271	2.08785	5e-05	0.00167621
XLOC_051606	LOC100380646	cecr2	cat eye syndrome critical region protein 5 homolog	NC_027322.1:39871182-39888910	GREENSLICE	GREENSLICEISA	7.11638	19.2886	1.43853	2.24421	5e-05	0.00167621
XLOC_071657	LOC106597471	trim47	tripartite motif-containing protein 47-like	NW_012365896.1:2640-3896	GREENSLICE	GREENSLICEISA	2.73625	7.4067	1.43663	1.58306	0.00055	0.0123272
XLOC_025382	LOC106561321	-	uncharacterized LOC106561321	NC_027309.1:89187334-89189690	GREENSLICE	GREENSLICEISA	3.73667	10.0609	1.42894	2.17233	5e-05	0.00167621
XLOC_024002	LOC106561185	ccdc79	uncharacterized LOC106561185	NC_027309.1:84690460-84711602	GREENSLICE	GREENSLICEISA	0.402095	1.07962	1.42491	1.06804	0.00255	0.0402473
XLOC_022698	LOC106612549	il4i1	L-amino-acid oxidase-like	NC_027308.1:107782272-107787945	GREENSLICE	GREENSLICEISA	6.42818	17.1287	1.41394	1.72576	0.0015	0.026916
XLOC_059987	gadl1	gad1	glutamate decarboxylase like 1	NW_012343443.1:38145-56951	GREENSLICE	GREENSLICEISA	6.73024	17.8896	1.41039	2.2969	5e-05	0.00167621
XLOC_015134	LOC106607269	tcap	telethonin-like	NC_027305.1:38461113-38464133	GREENSLICE	GREENSLICEISA	8.29047	22.0164	1.40905	1.84966	0.0004	0.00954992
XLOC_001651	dck	dck	deoxycytidine kinase	NC_027300.1:141538812-141579863	GREENSLICE	GREENSLICEISA	11.6331	30.8307	1.40614	2.16218	5e-05	0.00167621
XLOC_048748	LOC106582157	ranbp2	E3 SUMO-protein ligase RanBP2-like	NC_027320.1:31367666-31379782	GREENSLICE	GREENSLICEISA	6.20192	16.1629	1.3819	2.1373	5e-05	0.00167621
XLOC_011866	LOC106603685	trim16	tripartite motif-containing protein 16-like	NC_027303.1:64463958-64472964	GREENSLICE	GREENSLICEISA	2.25718	5.88003	1.3813	1.88565	0.0003	0.00757889
XLOC_024319	LOC106561692	flnc	filamin-C-like	NC_027309.1:108905663-108953120	GREENSLICE	GREENSLICEISA	3.28127	8.38279	1.35318	1.84222	0.00015	0.00429515
XLOC_041635	LOC106576442	trim35	zinc-binding protein A33-like	NC_027316.1:47605702-47610238	GREENSLICE	GREENSLICEISA	6.84858	17.4746	1.35139	1.81879	0.0003	0.00757889
XLOC_036839	LOC106571937	rbm38	RNA-binding protein 38-like	NC_027314.1:61752109-61774316	GREENSLICE	GREENSLICEISA	2.87413	7.3225	1.34921	1.74589	0.00075	0.0157375
XLOC_031272	LOC106566836	tnnc1	troponin C, slow skeletal and cardiac muscles-like	NC_027312.1:26334535-26338027	GREENSLICE	GREENSLICEISA	22.9397	58.3035	1.34574	1.75071	0.00015	0.00429515
XLOC_091809	LOC106600353	-	uncharacterized LOC106600353	NW_012572132.1:26-755	GREENSLICE	GREENSLICEISA	5.98963	15.1289	1.33677	1.4516	0.0031	0.0465293
XLOC_013863	LOC106605064	trim10	nuclear factor 7, brain-like	NC_027304.1:48265841-48299595	GREENSLICE	GREENSLICEISA	5.34901	13.5073	1.3364	2.05293	5e-05	0.00167621
XLOC_080293	LOC106599213	-	uncharacterized LOC106599213	NW_012400824.1:0-2024	GREENSLICE	GREENSLICEISA	3.59691	9.04246	1.32996	1.39844	0.00225	0.036621
XLOC_049971	dtx3l	dtx3	deltex-3-like	NC_027321.1:31990605-32101281	GREENSLICE	GREENSLICEISA	9.48308	23.6184	1.31648	1.96882	5e-05	0.00167621
XLOC_028885	LOC106565178	ifi44	interferon-induced protein 44-like	NC_027311.1:44174577-44194228	GREENSLICE	GREENSLICEISA	3.05281	7.57912	1.31189	1.70161	0.00145	0.0262283
XLOC_020061	lpp60	aspg	60 kDa lysophospholipase	NC_027308.1:23528820-23576653	GREENSLICE	GREENSLICEISA	3.41703	8.44266	1.30495	1.75413	0.0002	0.00544271
XLOC_055119	LOC106587759	cuzd1	CUB and zona pellucida-like domain-containing protein 1	NC_027325.1:36156808-36160967	GREENSLICE	GREENSLICEISA	8.99938	22.187	1.30181	1.77266	0.00035	0.00858457
XLOC_000179	LOC106560797	ctsl	cathepsin L1-like	NC_027300.1:10068397-10074292	GREENSLICE	GREENSLICEISA	2.64898	6.52391	1.3003	1.63408	0.00095	0.0189427
XLOC_008899	LOC106601000	tcap	telethonin-like	NC_027302.1:59647077-59650189	GREENSLICE	GREENSLICEISA	15.5868	38.3821	1.30011	1.45382	0.00165	0.0289267
XLOC_007932	LOC106601898	rnf213	E3 ubiquitin-protein ligase RNF213-like	NC_027302.1:85356639-85380699	GREENSLICE	GREENSLICEISA	12.1937	29.7597	1.28722	2.05156	5e-05	0.00167621
XLOC_000048	LOC106606645	supt20h	transcription factor SPT20 homolog	NC_027300.1:1013093-1056422	GREENSLICE	GREENSLICEISA	11.8342	28.8594	1.28608	2.01566	5e-05	0.00167621
XLOC_012240	LOC106604347	-	uncharacterized LOC106604347	NC_027304.1:13454783-13456055	GREENSLICE	GREENSLICEISA	145.742	355.244	1.28539	1.87561	0.0002	0.00544271
XLOC_009468	LOC106601929	rnf213	E3 ubiquitin-protein ligase RNF213-like	NC_027302.1:86567295-86606932	GREENSLICE	GREENSLICEISA	0.369885	0.89785	1.2794	1.35979	0.00235	0.0378435
XLOC_005184	LOC106573969	adar	double-stranded RNA-specific adenosine deaminase-like	NC_027301.1:3971957-3976559	GREENSLICE	GREENSLICEISA	1.54398	3.74385	1.27787	1.63871	0.00075	0.0157375
XLOC_008203	LOC106598377	pigr	CMRF35-like molecule 3	NC_027302.1:9165237-9175300	GREENSLICE	GREENSLICEISA	2.05391	4.97677	1.27684	1.52052	0.0024	0.0384512
XLOC_005077	LOC106595807	eif2ak3	eukaryotic translation initiation factor 2-alpha kinase 3-like	NC_027301.1:72384041-72387946	GREENSLICE	GREENSLICEISA	1.70539	4.12342	1.27374	1.68119	0.00035	0.00858457
XLOC_048192	LOC106581250	ksr1	kinase suppressor of Ras 1-like	NC_027319.1:65162765-65245299	GREENSLICE	GREENSLICEISA	12.6473	30.5262	1.27122	1.76491	0.0004	0.00954992
XLOC_060382	LOC106591291	samhd1	deoxynucleoside triphosphate triphosphohydrolase SAMHD1-like	NW_012343689.1:29809-44566	GREENSLICE	GREENSLICEISA	80.4548	193.977	1.26964	1.79784	0.00045	0.0105017
XLOC_057107	LOC106588522	muc2	mucin-2-like	NC_027326.1:13959929-13978734	GREENSLICE	GREENSLICEISA	0.92428	2.22726	1.26887	1.68627	0.00035	0.00858457
XLOC_012243	LOC106604343	trim16	tripartite motif-containing protein 16-like	NC_027304.1:13528391-13570882	GREENSLICE	GREENSLICEISA	2.82105	6.78268	1.26562	1.73655	0.00085	0.0173726
XLOC_053450	LOC106585755	-	uncharacterized LOC106585755	NC_027323.1:34997956-35007802	GREENSLICE	GREENSLICEISA	3.6743	8.80034	1.26009	1.58378	0.00125	0.0234317
XLOC_014628	LOC106606417	lgals3bp	galectin-3-binding protein A-like	NC_027305.1:8349677-8361226	GREENSLICE	GREENSLICEISA	4.58997	10.931	1.25187	1.76531	0.0001	0.00306497
XLOC_039866	LOC106573172	parp12	poly [ADP-ribose] polymerase 12-like	NC_027315.1:15016515-15046685	GREENSLICE	GREENSLICEISA	11.0093	26.1627	1.24879	2.03361	5e-05	0.00167621
XLOC_011801	LOC106603639	-	zinc finger and BTB domain-containing protein 16-A	NC_027303.1:56572555-56726438	GREENSLICE	GREENSLICEISA	2.11028	5.01459	1.2487	1.82067	5e-05	0.00167621
XLOC_018675	LOC106609484	trim21	nuclear factor 7, ovary-like	NC_027306.1:44461771-44464463	GREENSLICE	GREENSLICEISA	0.916745	2.16251	1.23811	1.44352	0.00335	0.0492975
XLOC_072050	LOC106597632	muc5b	mucin-5B-like	NW_012367277.1:203-4695	GREENSLICE	GREENSLICEISA	0.940898	2.21941	1.23807	1.41183	0.00295	0.0448558
XLOC_008260	tf2b	gtf2b	Transcription initiation factor IIB	NC_027302.1:12220468-12241764	GREENSLICE	GREENSLICEISA	29.9565	69.7557	1.21944	1.6547	0.0013	0.0241386
XLOC_039788	LOC106573109	slc6a15	sodium-dependent neutral amino acid transporter B(0)AT2-like	NC_027315.1:6652990-6717343	GREENSLICE	GREENSLICEISA	11.9229	27.4474	1.20294	1.84391	0.00025	0.00653846
XLOC_063780	LOC106592946	b2m	beta-2-microglobulin-like	NW_012349147.1:9888-11950	GREENSLICE	GREENSLICEISA	12.0918	27.7806	1.20005	1.82637	0.00015	0.00429515
XLOC_059040	LOC106590291	zcchc2	zinc finger CCHC domain-containing protein 2-like	NC_027328.1:17885823-17955087	GREENSLICE	GREENSLICEISA	1.88614	4.29099	1.18588	1.84144	0.00015	0.00429515
XLOC_017781	LOC106609439	parp12	poly [ADP-ribose] polymerase 12-like	NC_027306.1:42202709-42236771	GREENSLICE	GREENSLICEISA	3.97582	8.99607	1.17804	1.79806	0.0001	0.00306497
XLOC_051253	LOC106584009	pde4dip	myomegalin-like	NC_027322.1:6468570-6586881	GREENSLICE	GREENSLICEISA	1.39047	3.13341	1.17216	1.81318	0.00045	0.0105017
XLOC_032482	uckl1	uckl1	uridine-cytidine kinase 1-like 1	NC_027312.1:15799039-15853751	GREENSLICE	GREENSLICEISA	4.62735	10.3953	1.16767	1.77024	0.00075	0.0157375
XLOC_032816	spats2	spats2	spermatogenesis associated serine rich 2	NC_027312.1:40217009-40251902	GREENSLICE	GREENSLICEISA	5.23483	11.7448	1.16581	1.98537	5e-05	0.00167621
XLOC_017604	LOC106609031	parp12	poly [ADP-ribose] polymerase 12-like	NC_027306.1:26256570-26275021	GREENSLICE	GREENSLICEISA	10.4159	23.2994	1.16151	1.68607	0.00085	0.0173726
XLOC_051633	LOC106584667	trim25	E3 ubiquitin/ISG15 ligase TRIM25-like	NC_027322.1:41250796-41283356	GREENSLICE	GREENSLICEISA	9.37128	20.828	1.15221	1.77307	0.00035	0.00858457
XLOC_046405	LOC106580169	tspan3	tetraspanin-3-like	NC_027319.1:7076408-7088782	GREENSLICE	GREENSLICEISA	14.4289	31.9874	1.14854	1.815	0.00045	0.0105017
XLOC_060016	LOC106591136	-	uncharacterized LOC106591136	NW_012343471.1:4571-20215	GREENSLICE	GREENSLICEISA	2.66463	5.90101	1.14703	1.82817	0.0003	0.00757889
XLOC_003329	LOC106567252	col5a2	collagen alpha-1(I) chain-like	NC_027300.1:132593740-132765419	GREENSLICE	GREENSLICEISA	0.623188	1.37642	1.14318	1.4266	0.003	0.0454174
XLOC_031685	LOC106567574	usp2	ubiquitin carboxyl-terminal hydrolase 2-like	NC_027312.1:60542281-60595228	GREENSLICE	GREENSLICEISA	0.66906	1.47672	1.14219	1.37654	0.00325	0.0481906
XLOC_001644	LOC106568982	trim25	E3 ubiquitin/ISG15 ligase TRIM25-like	NC_027300.1:141003219-141006173	GREENSLICE	GREENSLICEISA	4.90486	10.8218	1.14166	1.64385	0.00065	0.0140664
XLOC_036882	LOC106572249	snx19	sorting nexin-19-like	NC_027314.1:64684396-64747600	GREENSLICE	GREENSLICEISA	4.75738	10.4098	1.1297	1.68884	0.0009	0.0181706
XLOC_041954	LOC106575328	atg9a	autophagy-related protein 9A-like	NC_027316.1:13188120-13197188	GREENSLICE	GREENSLICEISA	2.11936	4.59069	1.11508	1.65744	0.00045	0.0105017
XLOC_054372	LOC106586459	nefh	neurofilament heavy polypeptide-like	NC_027324.1:26369307-26373317	GREENSLICE	GREENSLICEISA	7.54839	16.2897	1.10972	1.63959	0.00095	0.0189427
XLOC_051295	LOC106584061	tut4	terminal uridylyltransferase 4-like	NC_027322.1:11246412-11272691	GREENSLICE	GREENSLICEISA	1.7969	3.87655	1.10927	1.77313	0.00025	0.00653846
XLOC_000375	LOC106596965	btbd7	BTB/POZ domain-containing protein 7-like	NC_027300.1:26566920-26602346	GREENSLICE	GREENSLICEISA	0.685644	1.47637	1.10652	1.60177	0.00045	0.0105017
XLOC_039798	LOC106573116	-	dual specificity protein phosphatase 6-like	NC_027315.1:8114560-8119050	GREENSLICE	GREENSLICEISA	2.0516	4.39339	1.09859	1.48958	0.00225	0.036621
XLOC_040528	LOC106574532	atg9a	autophagy-related protein 9A-like	NC_027315.1:71568425-71584377	GREENSLICE	GREENSLICEISA	10.3178	22.0419	1.09511	1.74579	0.0005	0.0114231
XLOC_066448	LOC106594603	fam111a	protein FAM111A-like	NW_012353146.1:2762-5784	GREENSLICE	GREENSLICEISA	2.91829	6.18222	1.083	1.34664	0.00235	0.0378435
XLOC_014800	LOC106606746	ifi44	interferon-induced protein 44-like	NC_027305.1:19836523-19860359	GREENSLICE	GREENSLICEISA	5.25838	11.0983	1.07765	1.53513	0.00145	0.0262283
XLOC_035277	LOC106569312	egfr	epidermal growth factor receptor-like	NC_027313.1:32516841-32590272	GREENSLICE	GREENSLICEISA	1.89421	3.98714	1.07376	1.49421	0.0018	0.0308991
XLOC_035292	LOC106569417	suco	SUN domain-containing ossification factor-like	NC_027313.1:33375681-33396585	GREENSLICE	GREENSLICEISA	4.66926	9.79926	1.06948	1.82024	0.00015	0.00429515
XLOC_025905	LOC106562209	myo1e	unconventional myosin-Ie-like	NC_027310.1:19827183-19887695	GREENSLICE	GREENSLICEISA	2.03571	4.25012	1.06197	1.60128	0.0007	0.0149087
XLOC_041808	LOC106576675	fam111a	protein FAM111A-like	NC_027316.1:57619763-57627371	GREENSLICE	GREENSLICEISA	2.59794	5.41145	1.05865	1.51911	0.003	0.0454174
XLOC_051886	LOC106584072	dsp	desmoplakin-like	NC_027322.1:12366042-12405112	GREENSLICE	GREENSLICEISA	7.12712	14.8313	1.05725	1.67605	0.0008	0.0165674
XLOC_065160	LOC106593833	-	multiple C2 and transmembrane domain-containing protein 2-like	NW_012351085.1:2745-12821	GREENSLICE	GREENSLICEISA	2.83821	5.85755	1.04531	1.46084	0.00255	0.0402473
XLOC_030532	LOC106565470	dtx3l	E3 ubiquitin-protein ligase DTX3L-like	NC_027311.1:54782041-54801727	GREENSLICE	GREENSLICEISA	11.9422	24.6412	1.045	1.65628	0.00085	0.0173726
XLOC_003124	LOC106563492	dusp4	dual specificity protein phosphatase 4-like	NC_027300.1:117352054-117358600	GREENSLICE	GREENSLICEISA	3.22264	6.55805	1.02502	1.54305	0.00215	0.0353845
XLOC_056366	LOC106588292	-	uncharacterized LOC106588292	NC_027326.1:6821848-6823378	GREENSLICE	GREENSLICEISA	43.0007	86.2742	1.00457	1.52375	0.00105	0.0204706
XLOC_043466	LOC106577944	-	uncharacterized LOC106577944	NC_027317.1:61968610-61983582	GREENSLICE	GREENSLICEISA	2.13357	4.27757	1.00353	1.46937	0.00155	0.0275821
XLOC_027219	tecta	sned1	Alpha-tectorin	NC_027310.1:30227966-30235478	GREENSLICE	GREENSLICEISA	35.0787	70.182	1.0005	1.51001	0.0022	0.0360001
XLOC_026002	cyp1a	cyp1a3	cytochrome P450 1A	NC_027310.1:26086811-26104517	GREENSLICE	GREENSLICEISA	17.5282	8.75984	-1.0007	-1.44035	0.0033	0.0487419
XLOC_040677	LOC106574775	abi3bp	target of Nesh-SH3-like	NC_027315.1:77877144-77893508	GREENSLICE	GREENSLICEISA	8.48214	4.22757	-1.0046	-1.60049	0.0011	0.0212218
XLOC_034653	LOC106570513	col16a1	collagen alpha-1(XVI) chain-like	NC_027313.1:79342609-79345889	GREENSLICE	GREENSLICEISA	14.7107	7.32033	-1.00689	-1.53907	0.0012	0.0227019
XLOC_032692	LOC106566972	-	keratin, type I cytoskeletal 18-like	NC_027312.1:31910179-31915305	GREENSLICE	GREENSLICEISA	66.6121	33.0856	-1.00958	-1.57215	0.0009	0.0181706
XLOC_022223	LOC106611871	cd74	HLA class II histocompatibility antigen gamma chain-like	NC_027308.1:68289599-68299542	GREENSLICE	GREENSLICEISA	214.311	105.974	-1.016	-1.49201	0.0026	0.0408177
XLOC_028952	LOC106565326	prelp	prolargin-like	NC_027311.1:48021468-48027325	GREENSLICE	GREENSLICEISA	47.1767	23.3104	-1.0171	-1.66904	0.0007	0.0149087
XLOC_046797	LOC106580619	sepp1a	selenoprotein Pa-like	NC_027319.1:39614609-39622756	GREENSLICE	GREENSLICEISA	55.4018	27.3625	-1.01773	-1.5699	0.00135	0.0248468
XLOC_062409	LOC106592106	kremen1	kremen protein 1-like	NW_012347666.1:8854-17484	GREENSLICE	GREENSLICEISA	1.60752	0.791425	-1.02232	-1.44088	0.00285	0.0437127
XLOC_056296	LOC106588176	s100a4	ictacalcin-like	NC_027326.1:1155857-1158157	GREENSLICE	GREENSLICEISA	45.5006	22.3253	-1.02721	-1.59553	0.0007	0.0149087
XLOC_024067	pamr1	pamr1	peptidase domain containing associated with muscle regeneration 1	NC_027309.1:90159944-90212841	GREENSLICE	GREENSLICEISA	3.20365	1.57042	-1.02857	-1.46746	0.0024	0.0384512
XLOC_013830	LOC106605011	tcea3	transcription elongation factor A protein 3-like	NC_027304.1:45349352-45388618	GREENSLICE	GREENSLICEISA	0.876695	0.429432	-1.02964	-0.999361	0.0017	0.0295917
XLOC_023156	dio1	dio1	iodothyronine deiodinase 1	NC_027309.1:11133010-11135693	GREENSLICE	GREENSLICEISA	9.38797	4.59127	-1.03192	-1.5322	0.0016	0.0282586
XLOC_042580	pgs2	dcn	Decorin	NC_027316.1:49246969-49249468	GREENSLICE	GREENSLICEISA	90.9883	44.4522	-1.03342	-1.59324	0.0007	0.0149087
XLOC_046992	LOC106581006	frem2	FRAS1-related extracellular matrix protein 2-like	NC_027319.1:54807319-54916025	GREENSLICE	GREENSLICEISA	1.59215	0.776659	-1.03562	-1.45637	0.00315	0.0470926
XLOC_002023	LOC106565054	-	5'-nucleotidase-like	NC_027300.1:12171305-12182003	GREENSLICE	GREENSLICEISA	4.30429	2.0969	-1.03752	-1.42244	0.00335	0.0492975
XLOC_000535	LOC106601761	bcl11b	B-cell lymphoma/leukemia 11B-like	NC_027300.1:36521416-36566247	GREENSLICE	GREENSLICEISA	4.5555	2.21814	-1.03826	-1.53772	0.00205	0.034129
XLOC_042752	cxcl12	cxcl12	C-X-C motif chemokine ligand 12	NC_027317.1:3719884-3761712	GREENSLICE	GREENSLICEISA	10.8417	5.26783	-1.04132	-1.59625	0.00145	0.0262283
XLOC_047328	LOC106581604	ehd2	EH domain-containing protein 2-like	NC_027319.1:86024414-86077543	GREENSLICE	GREENSLICEISA	2.99575	1.45251	-1.04437	-1.45783	0.0019	0.032209
XLOC_015137	LOC106607264	mrc2	C-type mannose receptor 2-like	NC_027305.1:38571993-38620521	GREENSLICE	GREENSLICEISA	4.71442	2.28109	-1.04736	-1.73094	0.00025	0.00653846
XLOC_030066	LOC106564681	egf1	myosin-10-like	NC_027311.1:19835553-19937922	GREENSLICE	GREENSLICEISA	1.19416	0.574118	-1.05658	-1.40622	0.0021	0.0347681
XLOC_008456	LOC106599757	lphn2	adhesion G protein-coupled receptor L2-like	NC_027302.1:29947787-30072616	GREENSLICE	GREENSLICEISA	0.536078	0.257329	-1.05883	-1.02105	0.0024	0.0384512
XLOC_041396	LOC106575940	cyp27c1	cytochrome P450 27C1	NC_027316.1:29894966-29912663	GREENSLICE	GREENSLICEISA	13.0486	6.26301	-1.05897	-1.71959	0.0003	0.00757889
XLOC_030918	LOC106566248	ogn	mimecan-like	NC_027311.1:90307310-90314606	GREENSLICE	GREENSLICEISA	7.0638	3.38141	-1.06282	-1.58996	0.00045	0.0105017
XLOC_008025	LOC106602029	pmp22	peripheral myelin protein 22-like	NC_027302.1:90435980-90439290	GREENSLICE	GREENSLICEISA	12.6302	6.02207	-1.06855	-1.63286	0.00055	0.0123272
XLOC_038776	LOC106573210	mmp15	matrix metalloproteinase-15-like	NC_027315.1:12381472-12425385	GREENSLICE	GREENSLICEISA	10.784	5.13705	-1.06988	-1.70596	0.0005	0.0114231
XLOC_005739	LOC106583450	-	uncharacterized LOC106583450	NC_027301.1:31095706-31104591	GREENSLICE	GREENSLICEISA	67.7525	32.2455	-1.07118	-1.52691	0.00145	0.0262283
XLOC_017598	LOC100136494	-	decorin	NC_027306.1:26163232-26191222	GREENSLICE	GREENSLICEISA	41.5863	19.7217	-1.07632	-1.61931	0.00115	0.0219623
XLOC_052433	LOC106584939	aebp1	adipocyte enhancer-binding protein 1-like	NC_027323.1:7210014-7233145	GREENSLICE	GREENSLICEISA	3.28138	1.54487	-1.08682	-1.54487	0.00145	0.0262283
XLOC_003400	LOC100534606	scarb1	SCARB1-like protein 2	NC_027300.1:137895190-137949851	GREENSLICE	GREENSLICEISA	2.29027	1.07719	-1.08824	-1.3669	0.0017	0.0295917
XLOC_005762	LOC106583857	tent5a	protein FAM46A-like	NC_027301.1:33596518-33603247	GREENSLICE	GREENSLICEISA	2.56084	1.20317	-1.08977	-1.62443	0.0011	0.0212218
XLOC_004237	LOC106582194	tmem106b	transmembrane protein 106B-like	NC_027301.1:26153443-26163122	GREENSLICE	GREENSLICEISA	4.02651	1.88623	-1.09402	-1.4406	0.0034	0.0498234
XLOC_048119	LOC106581167	hic1	hypermethylated in cancer 1 protein-like	NC_027319.1:59378197-59426448	GREENSLICE	GREENSLICEISA	0.918867	0.430247	-1.09469	-1.4898	0.0015	0.026916
XLOC_049702	LOC106582759	sema3f	semaphorin-3F-like	NC_027321.1:10716202-10914733	GREENSLICE	GREENSLICEISA	2.10004	0.980084	-1.09944	-1.43267	0.0028	0.0431446
XLOC_002580	LOC106608059	sptbn1	spectrin beta chain, non-erythrocytic 1	NC_027300.1:68976589-69094846	GREENSLICE	GREENSLICEISA	7.5075	3.50072	-1.10068	-1.37688	0.00305	0.0459806
XLOC_034208	LOC106569732	col6a1	collagen alpha-1(VI) chain-like	NC_027313.1:45632446-45637992	GREENSLICE	GREENSLICEISA	24.3722	11.3099	-1.10765	-1.8388	0.00025	0.00653846
XLOC_022041	LOC106611589	lect2	leukocyte cell-derived chemotaxin-2-like	NC_027308.1:57220485-57246147	GREENSLICE	GREENSLICEISA	3.75616	1.73686	-1.11277	-1.50168	0.00135	0.0248468
XLOC_032559	LOC106566713	gpd1	glycerol-3-phosphate dehydrogenase [NAD(+)], cytoplasmic-like	NC_027312.1:21329243-21346598	GREENSLICE	GREENSLICEISA	6.43751	2.95741	-1.12217	-1.48702	0.0034	0.0498234
XLOC_007977	LOC106601960	arhgdib	rho GDP-dissociation inhibitor 2-like	NC_027302.1:87699076-87733397	GREENSLICE	GREENSLICEISA	1.41014	0.647126	-1.12372	-1.41403	0.00165	0.0289267
XLOC_058397	LOC106589840	timp2	uncharacterized LOC106589840	NC_027327.1:28809924-28819563	GREENSLICE	GREENSLICEISA	7.15115	3.27476	-1.12679	-1.59611	0.0006	0.0132029
XLOC_040631	LOC100194500	igfbp5	insulin-like growth factor-binding protein 5	NC_027315.1:75394719-75404052	GREENSLICE	GREENSLICEISA	4.0475	1.85018	-1.12936	-1.61663	0.0013	0.0241386
XLOC_053833	LOC106586471	frzb	secreted frizzled-related protein 3-like	NC_027324.1:27282399-27290134	GREENSLICE	GREENSLICEISA	3.14678	1.43817	-1.12964	-1.58346	0.00085	0.0173726
XLOC_025795	LOC106561988	cdh11	cadherin-11-like	NC_027310.1:10963651-11042186	GREENSLICE	GREENSLICEISA	2.80053	1.27719	-1.13272	-1.61772	0.00085	0.0173726
XLOC_022849	LOC106612970	clmp	CXADR-like membrane protein	NC_027308.1:117687966-117779469	GREENSLICE	GREENSLICEISA	0.707115	0.322137	-1.13427	-1.4068	0.0022	0.0360001
XLOC_044153	LOC106577513	cd248	endosialin-like	NC_027317.1:45693422-45697486	GREENSLICE	GREENSLICEISA	1.74994	0.796051	-1.13637	-1.45051	0.00285	0.0437127
XLOC_042929	sh3pxd2a	sh3pxd2a	SH3 and PX domains 2A	NC_027317.1:18659563-18762981	GREENSLICE	GREENSLICEISA	1.43072	0.649964	-1.13831	-1.52812	0.0029	0.0442868
XLOC_033494	LOC106568513	scarb2	lysosome membrane protein 2-like	NC_027312.1:100933303-100989841	GREENSLICE	GREENSLICEISA	9.98399	4.5336	-1.13896	-1.76776	0.00025	0.00653846
XLOC_030493	olfml3	-	olfactomedin like 3	NC_027311.1:52677799-52687047	GREENSLICE	GREENSLICEISA	17.2355	7.81398	-1.14125	-1.84631	0.00015	0.00429515
XLOC_003335	LOC106567539	aqp3	aquaporin-3-like	NC_027300.1:133221693-133227973	GREENSLICE	GREENSLICEISA	8.77299	3.9726	-1.14298	-1.7314	0.0003	0.00757889
XLOC_000696	LOC106605019	csad	cysteine sulfinic acid decarboxylase-like	NC_027300.1:51897467-51916647	GREENSLICE	GREENSLICEISA	10.4177	4.71563	-1.14352	-1.66781	0.0007	0.0149087
XLOC_015496	akap12	akap12	A-kinase anchoring protein 12	NC_027305.1:66861096-66927045	GREENSLICE	GREENSLICEISA	5.41233	2.44791	-1.1447	-1.57558	0.00095	0.0189427
XLOC_008853	LOC106600835	hoxb9	homeobox protein Hox-B9a-like	NC_027302.1:57440990-57448497	GREENSLICE	GREENSLICEISA	3.62203	1.63712	-1.14564	-1.66937	0.00065	0.0140664
XLOC_057889	LOC106589801	-	collagen alpha-1(XXI) chain-like	NC_027327.1:26838633-26895888	GREENSLICE	GREENSLICEISA	4.10113	1.85271	-1.14639	-1.5058	0.00145	0.0262283
XLOC_050079	LOC106583520	prelp	prolargin-like	NC_027321.1:39414819-39476367	GREENSLICE	GREENSLICEISA	6.16959	2.78483	-1.14758	-1.6153	0.00075	0.0157375
XLOC_016808	LOC106607775	gja1	gap junction alpha-1 protein-like	NC_027305.1:56981954-56987364	GREENSLICE	GREENSLICEISA	4.15035	1.87077	-1.1496	-1.6437	0.00065	0.0140664
XLOC_051869	cef10	cyr61	CEF-10	NC_027322.1:10654367-10657328	GREENSLICE	GREENSLICEISA	3.88925	1.75122	-1.15113	-1.47754	0.003	0.0454174
XLOC_003038	LOC106561919	-	uncharacterized LOC106561919	NC_027300.1:113134928-113146505	GREENSLICE	GREENSLICEISA	5.74495	2.58123	-1.15424	-1.74857	0.0004	0.00954992
XLOC_051284	LOC106584045	col24a1	collagen alpha-1(XXIV) chain-like	NC_027322.1:10337205-10528104	GREENSLICE	GREENSLICEISA	0.983351	0.441401	-1.15561	-1.42699	0.0027	0.0419911
XLOC_050242	LOC106583712	col2a1	collagen alpha-1(II) chain	NC_027321.1:53429385-53512213	GREENSLICE	GREENSLICEISA	1.9506	0.875457	-1.15581	-1.60978	0.00115	0.0219623
XLOC_008895	LOC106600995	mrc2	C-type mannose receptor 2-like	NC_027302.1:59515184-59559502	GREENSLICE	GREENSLICEISA	7.79597	3.48526	-1.16146	-1.70402	0.0003	0.00757889
XLOC_008128	LOC106596897	-	collagen alpha-1(XI) chain-like	NC_027302.1:4190547-4367940	GREENSLICE	GREENSLICEISA	7.70031	3.41531	-1.1729	-1.8991	0.0001	0.00306497
XLOC_035538	LOC106569795	col11a1	collagen alpha-1(XI) chain-like	NC_027313.1:48812300-48852291	GREENSLICE	GREENSLICEISA	4.34069	1.91632	-1.17959	-1.71526	0.0004	0.00954992
XLOC_029149	mfap2	mfap2	microfibrillar-associated protein 2	NC_027311.1:60213705-60218505	GREENSLICE	GREENSLICEISA	30.1847	13.2344	-1.18952	-1.98757	5e-05	0.00167621
XLOC_043763	apmap	apmap	adipocyte plasma membrane associated protein	NC_027317.1:11925012-11935416	GREENSLICE	GREENSLICEISA	15.8796	6.93734	-1.19472	-1.95517	0.0001	0.00306497
XLOC_050675	LOC106583106	cldn19	claudin-19-like	NC_027321.1:26808798-26826071	GREENSLICE	GREENSLICEISA	4.3542	1.89612	-1.19936	-1.60173	0.00105	0.0204706
XLOC_044768	LOC106578592	-	cadherin-6-like	NC_027318.1:23505135-23588019	GREENSLICE	GREENSLICEISA	1.30101	0.565327	-1.20248	-1.45944	0.00255	0.0402473
XLOC_029142	nbl1	nbl1	neuroblastoma, suppression of tumorigenicity 1	NC_027311.1:59982751-59996165	GREENSLICE	GREENSLICEISA	11.8227	5.13079	-1.20431	-1.7494	0.00085	0.0173726
XLOC_022287	pdgfrl	pdgfrl	platelet derived growth factor receptor like	NC_027308.1:75501935-75509796	GREENSLICE	GREENSLICEISA	16.5082	7.15634	-1.20589	-1.96525	5e-05	0.00167621
XLOC_024083	LOC106561284	gls2	glutaminase liver isoform, mitochondrial-like	NC_027309.1:92644005-92657506	GREENSLICE	GREENSLICEISA	3.90221	1.69049	-1.20685	-1.60089	0.00135	0.0248468
XLOC_017387	plin2	plin2	perilipin 2	NC_027306.1:12693759-12698814	GREENSLICE	GREENSLICEISA	8.11086	3.50771	-1.20933	-1.5578	0.0022	0.0360001
XLOC_068311	LOC106595651	-	uncharacterized LOC106595651	NW_012356568.1:1379-4334	GREENSLICE	GREENSLICEISA	3.1098	1.34018	-1.2144	-1.55363	0.0019	0.032209
XLOC_062503	LOC106592181	col6a2	collagen alpha-2(VI) chain-like	NW_012347781.1:574-23453	GREENSLICE	GREENSLICEISA	8.97224	3.85876	-1.21733	-1.67805	0.0003	0.00757889
XLOC_011802	LOC106603640	ncam1	neural cell adhesion molecule 1-like	NC_027303.1:56783202-57085754	GREENSLICE	GREENSLICEISA	1.74742	0.749782	-1.22069	-1.59977	0.00015	0.00429515
XLOC_005935	k1c20	krt20	Keratin, type I cytoskeletal 20	NC_027301.1:46439614-46451130	GREENSLICE	GREENSLICEISA	6.37323	2.73108	-1.22255	-1.41056	0.00315	0.0470926
XLOC_046595	LOC106579845	-	anthrax toxin receptor 1-like	NC_027319.1:23828019-23875662	GREENSLICE	GREENSLICEISA	0.93234	0.399506	-1.22264	-1.41022	0.0023	0.0372347
XLOC_015389	LOC106607810	scara5	scavenger receptor class A member 5-like	NC_027305.1:58730378-58777886	GREENSLICE	GREENSLICEISA	3.258	1.39436	-1.22438	-1.64077	0.00075	0.0157375
XLOC_015472	fndc1	fndc1	fibronectin type III domain containing 1	NC_027305.1:63889809-63953924	GREENSLICE	GREENSLICEISA	14.9419	6.38377	-1.22688	-1.61644	0.00065	0.0140664
XLOC_041071	LOC106575419	nceh1	neutral cholesterol ester hydrolase 1-like	NC_027316.1:15435462-15439196	GREENSLICE	GREENSLICEISA	6.19541	2.63559	-1.23307	-1.66137	0.00125	0.0234317
XLOC_059045	LOC106590283	reck	reversion-inducing cysteine-rich protein with Kazal motifs-like	NC_027328.1:18884283-18944343	GREENSLICE	GREENSLICEISA	4.0624	1.72795	-1.23327	-1.80004	0.0002	0.00544271
XLOC_002681	LOC106610323	-	protein FAM20A-like	NC_027300.1:77226970-77277580	GREENSLICE	GREENSLICEISA	5.17498	2.19647	-1.23637	-1.77396	0.0003	0.00757889
XLOC_002769	LOC106613187	alox5	arachidonate 5-lipoxygenase-like	NC_027300.1:89085977-89225996	GREENSLICE	GREENSLICEISA	6.12343	2.58963	-1.2416	-1.60951	0.00165	0.0289267
XLOC_057587	LOC106589304	thra	thyroid hormone receptor alpha-like	NC_027327.1:1952223-2152111	GREENSLICE	GREENSLICEISA	1.94766	0.822197	-1.24419	-1.81381	0.00015	0.00429515
XLOC_026355	hapln1	hapln1	hyaluronan and proteoglycan link protein 1	NC_027310.1:55831721-55866719	GREENSLICE	GREENSLICEISA	3.02459	1.27659	-1.24445	-1.74391	0.00055	0.0123272
XLOC_003225	LOC106565566	myo3b	myosin-IIIb-like	NC_027300.1:124842910-124903567	GREENSLICE	GREENSLICEISA	25.7816	10.8725	-1.24566	-1.71011	0.00055	0.0123272
XLOC_047855	b3glt	b3glct	Beta-1,3-glucosyltransferase	NC_027319.1:41581949-41745124	GREENSLICE	GREENSLICEISA	5.71154	2.40298	-1.24905	-1.55551	0.00215	0.0353845
XLOC_050619	cd34	cd34	CD34 molecule	NC_027321.1:21929837-21949010	GREENSLICE	GREENSLICEISA	8.23025	3.45889	-1.25063	-1.86328	0.00015	0.00429515
XLOC_032978	LOC106567513	-	dihydropyrimidinase-related protein 3-like	NC_027312.1:54212949-54249227	GREENSLICE	GREENSLICEISA	3.33139	1.39837	-1.25238	-1.72431	0.0006	0.0132029
XLOC_045884	LOC106578998	antxr1	anthrax toxin receptor 1-like	NC_027318.1:47570133-47597693	GREENSLICE	GREENSLICEISA	6.69157	2.80322	-1.25526	-1.85604	0.00015	0.00429515
XLOC_008904	LOC106601002	ppp1r1b	protein phosphatase 1 regulatory subunit 1B-like	NC_027302.1:59679618-59713221	GREENSLICE	GREENSLICEISA	4.90152	2.03512	-1.26812	-1.68291	0.00035	0.00858457
XLOC_040377	LOC106574207	dpt	dermatopontin-like	NC_027315.1:57050245-57057806	GREENSLICE	GREENSLICEISA	12.7149	5.25952	-1.27352	-2.06754	5e-05	0.00167621
XLOC_045013	LOC106578982	rbp4b	retinol-binding protein 4-B	NC_027318.1:46304220-46306362	GREENSLICE	GREENSLICEISA	497.362	204.28	-1.28375	-1.70234	0.00145	0.0262283
XLOC_044449	hmgb3	hmgb3	High mobility group protein B3	NC_027317.1:65541292-65547480	GREENSLICE	GREENSLICEISA	13.4833	5.52119	-1.28812	-1.97222	5e-05	0.00167621
XLOC_055597	LOC106587288	cdh11	cadherin-11-like	NC_027325.1:14480074-14548822	GREENSLICE	GREENSLICEISA	3.79445	1.55313	-1.28871	-1.85457	0.00025	0.00653846
XLOC_048467	itgbl1	itgbl1	integrin subunit beta like 1	NC_027320.1:4003043-4162727	GREENSLICE	GREENSLICEISA	18.8202	7.70113	-1.28914	-1.48212	0.00195	0.032853
XLOC_024582	LOC106613702	ccl17	C-C motif chemokine 17-like	NC_027309.1:17156859-17159215	GREENSLICE	GREENSLICEISA	8.03671	3.2765	-1.29445	-1.45745	0.003	0.0454174
XLOC_031731	LOC106567728	ncam1	neural cell adhesion molecule 1-like	NC_027312.1:67069895-67391606	GREENSLICE	GREENSLICEISA	0.922725	0.375305	-1.29784	-1.47464	0.00085	0.0173726
XLOC_027559	LOC106562962	col5a1	collagen alpha-1(V) chain-like	NC_027310.1:52567223-52702707	GREENSLICE	GREENSLICEISA	14.0533	5.70151	-1.30149	-2.01356	0.00015	0.00429515
XLOC_026131	LOC106562591	adamts17	A disintegrin and metalloproteinase with thrombospondin motifs 17-like	NC_027310.1:36033866-36146085	GREENSLICE	GREENSLICEISA	0.862618	0.349695	-1.30262	-1.54027	0.00205	0.034129
XLOC_035740	LOC106569863	cndp2	cytosolic non-specific dipeptidase-like	NC_027313.1:62485710-62516328	GREENSLICE	GREENSLICEISA	3.27331	1.3211	-1.30901	-1.54736	0.00175	0.0302518
XLOC_026023	LOC106562388	-	uncharacterized LOC106562388	NC_027310.1:27548835-27551897	GREENSLICE	GREENSLICEISA	3.29386	1.3279	-1.31063	-1.46001	0.0016	0.0282586
XLOC_015180	hoxb9ab	hoxb9ab	homeobox protein HoxB9ab	NC_027305.1:40683115-40685789	GREENSLICE	GREENSLICEISA	2.92374	1.1772	-1.31245	-1.64089	0.00035	0.00858457
XLOC_050677	mfap2	mfap2	microfibrillar-associated protein 2	NC_027321.1:26927301-26934909	GREENSLICE	GREENSLICEISA	8.85532	3.55016	-1.31866	-1.88333	0.00015	0.00429515
XLOC_034067	LOC106569513	ptprd	receptor-type tyrosine-protein phosphatase S-like	NC_027313.1:37805358-37930354	GREENSLICE	GREENSLICEISA	1.18232	0.472151	-1.3243	-1.7656	5e-05	0.00167621
XLOC_044147	LOC106577495	afap1	actin filament-associated protein 1-like	NC_027317.1:44732386-44851379	GREENSLICE	GREENSLICEISA	2.30619	0.920455	-1.32509	-1.70703	0.0007	0.0149087
XLOC_025399	LOC106561345	-	uncharacterized LOC106561345	NC_027309.1:92093526-92104923	GREENSLICE	GREENSLICEISA	1.43138	0.567983	-1.33349	-1.38203	0.00205	0.034129
XLOC_069314	LOC106596194	-	uncharacterized LOC106596194	NW_012358822.1:73-7035	GREENSLICE	GREENSLICEISA	1.46511	0.580314	-1.3361	-1.36234	0.0027	0.0419911
XLOC_060042	LOC106591145	muc	intestinal mucin-like protein	NW_012343492.1:46955-53651	GREENSLICE	GREENSLICEISA	14.4825	5.70729	-1.34344	-2.16272	5e-05	0.00167621
XLOC_013297	cdhr2	-	cadherin related family member 2	NC_027304.1:1374172-1420577	GREENSLICE	GREENSLICEISA	0.640116	0.251697	-1.34665	-1.37228	0.0028	0.0431446
XLOC_012335	LOC106604450	tnmd	tenomodulin-like	NC_027304.1:22471800-22542537	GREENSLICE	GREENSLICEISA	8.66159	3.39725	-1.35026	-1.85864	0.00025	0.00653846
XLOC_016375	LOC106606987	cygb2	cytoglobin-2-like	NC_027305.1:28914389-28925036	GREENSLICE	GREENSLICEISA	8.0569	3.15533	-1.35243	-1.72412	0.00035	0.00858457
XLOC_021545	LOC106610774	cytsa	cytospin-A-like	NC_027308.1:14934982-14967929	GREENSLICE	GREENSLICEISA	1.25172	0.487951	-1.3591	-1.43163	0.0027	0.0419911
XLOC_024625	LOC106613765	creb3l3	cyclic AMP-responsive element-binding protein 3-like protein 3-B	NC_027309.1:19861888-19869484	GREENSLICE	GREENSLICEISA	4.35219	1.69475	-1.36067	-1.58398	0.00235	0.0378435
XLOC_050994	LOC106583605	krt8	keratin, type II cytoskeletal 8-like	NC_027321.1:47076090-47088131	GREENSLICE	GREENSLICEISA	4.50408	1.75268	-1.36167	-1.7392	0.0001	0.00306497
XLOC_002951	LOC106560709	scarb2	lysosome membrane protein 2-like	NC_027300.1:106501855-106566639	GREENSLICE	GREENSLICEISA	2.12644	0.825955	-1.3643	-1.67756	0.00115	0.0219623
XLOC_047213	ctsc	ctsc	cathepsin C	NC_027319.1:75139481-75143795	GREENSLICE	GREENSLICEISA	0.56293	0.218416	-1.36588	-0.951526	0.00155	0.0275821
XLOC_041670	lum	lum	lumican	NC_027316.1:49563779-49567476	GREENSLICE	GREENSLICEISA	70.1694	27.1246	-1.37124	-2.1312	5e-05	0.00167621
XLOC_019947	LOC106610773	col12a1	collagen alpha-1(XII) chain-like	NC_027308.1:14699321-14772750	GREENSLICE	GREENSLICEISA	3.30382	1.27336	-1.37549	-2.17638	5e-05	0.00167621
XLOC_024007	LOC106561202	sema3d	semaphorin-3D-like	NC_027309.1:85269552-85330008	GREENSLICE	GREENSLICEISA	1.72464	0.663062	-1.37908	-1.73499	0.00055	0.0123272
XLOC_020601	LOC106611932	-	receptor expression-enhancing protein 2-like	NC_027308.1:69758933-69795058	GREENSLICE	GREENSLICEISA	1.17393	0.45129	-1.37921	-1.64108	0.0001	0.00306497
XLOC_052461	LOC106585130	sfrp1	secreted frizzled-related protein 1-like	NC_027323.1:9417395-9436119	GREENSLICE	GREENSLICEISA	27.4463	10.5218	-1.38322	-2.20721	5e-05	0.00167621
XLOC_024868	LOC106560429	podn	podocan-like	NC_027309.1:39909289-39939376	GREENSLICE	GREENSLICEISA	3.01012	1.15135	-1.3865	-1.46071	0.0034	0.0498234
XLOC_035199	LOC106569208	col18a1	collagen alpha-1(XVIII) chain-like	NC_027313.1:25716909-25765274	GREENSLICE	GREENSLICEISA	1.04224	0.397954	-1.38901	-1.52104	5e-05	0.00167621
XLOC_037053	LOC106572367	twist2	twist-related protein 2-like	NC_027314.1:78374314-78378324	GREENSLICE	GREENSLICEISA	2.132	0.813157	-1.3906	-1.46408	0.00325	0.0481906
XLOC_053614	LOC106586061	col6a3	collagen alpha-3(VI) chain-like	NC_027324.1:4659820-4699987	GREENSLICE	GREENSLICEISA	5.7347	2.17526	-1.39853	-2.35753	5e-05	0.00167621
XLOC_006907	LOC106599532	gpc5	glypican-5-like	NC_027302.1:17647061-17900183	GREENSLICE	GREENSLICEISA	0.980068	0.371506	-1.3995	-1.48284	0.00145	0.0262283
XLOC_025782	hce1	lce	High choriolytic enzyme 1	NC_027310.1:9976983-9979780	GREENSLICE	GREENSLICEISA	33.8588	12.8292	-1.4001	-1.97209	5e-05	0.00167621
XLOC_027458	LOC106562816	-	telomeric repeat-binding factor 2-like	NC_027310.1:44077617-44090206	GREENSLICE	GREENSLICEISA	6.8299	2.57696	-1.40619	-1.43607	0.0026	0.0408177
XLOC_014287	LOC106605867	-	uncharacterized LOC106605867	NC_027304.1:71173230-71175948	GREENSLICE	GREENSLICEISA	46.4313	17.4944	-1.4082	-2.18488	5e-05	0.00167621
XLOC_035500	apcdd1	apcdd1	APC down-regulated 1	NC_027313.1:45590969-45606414	GREENSLICE	GREENSLICEISA	1.60788	0.605265	-1.40952	-1.62637	0.0014	0.0255409
XLOC_055622	dpep1	-	dipeptidase 1	NC_027325.1:15814146-15821476	GREENSLICE	GREENSLICEISA	1.80071	0.676778	-1.41181	-1.42067	0.0029	0.0442868
XLOC_054487	cd200	cd200	CD200 molecule	NC_027324.1:34302684-34325424	GREENSLICE	GREENSLICEISA	3.83994	1.43256	-1.42249	-1.82712	0.00025	0.00653846
XLOC_058165	LOC106589478	-	uncharacterized LOC106589478	NC_027327.1:11534767-11541796	GREENSLICE	GREENSLICEISA	1.25066	0.465841	-1.42479	-1.36821	0.003	0.0454174
XLOC_003280	LOC106566689	mamdc2	MAM domain-containing protein 2-like	NC_027300.1:129393812-129403626	GREENSLICE	GREENSLICEISA	5.58546	2.08	-1.42509	-1.78658	0.00045	0.0105017
XLOC_054309	LOC106586344	-	DNA-binding protein SATB2-like	NC_027324.1:20693712-20756408	GREENSLICE	GREENSLICEISA	0.552185	0.205247	-1.42779	-1.36977	0.0001	0.00306497
XLOC_020653	LOC106612040	fgl1	fibrinogen-like protein 1	NC_027308.1:75436991-75440461	GREENSLICE	GREENSLICEISA	3.93547	1.4583	-1.43225	-1.61341	0.00065	0.0140664
XLOC_022805	LOC106613039	hic1	hypermethylated in cancer 1 protein-like	NC_027308.1:114980964-115001050	GREENSLICE	GREENSLICEISA	0.699932	0.259248	-1.43288	-1.70737	0.00015	0.00429515
XLOC_036416	LOC106571195	rhag	ammonium transporter Rh type A-like	NC_027314.1:23737686-23753522	GREENSLICE	GREENSLICEISA	2.6034	0.96343	-1.43415	-1.74339	0.00055	0.0123272
XLOC_019992	LOC106610887	marcksl1	MARCKS-related protein-like	NC_027308.1:18633746-18636682	GREENSLICE	GREENSLICEISA	14.2062	5.25325	-1.43524	-2.17132	5e-05	0.00167621
XLOC_011168	LOC106602733	fabp2	fatty acid-binding protein, intestinal-like	NC_027303.1:23543798-23545779	GREENSLICE	GREENSLICEISA	40.2706	14.8567	-1.43862	-2.01833	5e-05	0.00167621
XLOC_054279	LOC106586280	gypc	glycophorin-C-like	NC_027324.1:16747293-16773164	GREENSLICE	GREENSLICEISA	1.11884	0.412315	-1.44019	-1.42676	0.00145	0.0262283
XLOC_049321	LOC106582099	gpr143	G-protein coupled receptor 143-like	NC_027320.1:29552672-29568996	GREENSLICE	GREENSLICEISA	1.07469	0.395273	-1.443	-1.38198	0.00195	0.032853
XLOC_008171	LOC106597294	col6a1	collagen alpha-1(VI) chain-like	NC_027302.1:7700717-7744304	GREENSLICE	GREENSLICEISA	53.283	19.4604	-1.45314	-1.96005	5e-05	0.00167621
XLOC_002496	LOC106606370	col13a1	collagen alpha-1(XIII) chain-like	NC_027300.1:55901022-56019920	GREENSLICE	GREENSLICEISA	0.46627	0.168508	-1.46835	-0.960214	5e-05	0.00167621
XLOC_035973	gpnmb	gpnmb	glycoprotein (transmembrane) nmb	NC_027313.1:80370101-80390165	GREENSLICE	GREENSLICEISA	6.75749	2.43598	-1.47199	-2.01644	5e-05	0.00167621
XLOC_010559	LOC106603838	p4ha2	prolyl 4-hydroxylase subunit alpha-2-like	NC_027303.1:69897765-69937628	GREENSLICE	GREENSLICEISA	3.50848	1.26074	-1.47658	-1.83612	0.00035	0.00858457
XLOC_016635	LOC106607449	-	uncharacterized LOC106607449	NC_027305.1:43316818-43327802	GREENSLICE	GREENSLICEISA	0.592034	0.212686	-1.47695	-1.62052	0.0014	0.0255409
XLOC_023292	cilp2	cilp2	cartilage intermediate layer protein 2	NC_027309.1:18690829-18727162	GREENSLICE	GREENSLICEISA	1.47559	0.529069	-1.47976	-1.87727	0.0001	0.00306497
XLOC_026823	postn	postn	periostin	NC_027310.1:88247300-88324800	GREENSLICE	GREENSLICEISA	6.74827	2.41459	-1.48274	-2.17203	5e-05	0.00167621
XLOC_016488	LOC106607141	sox10	transcription factor Sox-10-like	NC_027305.1:33981185-33991735	GREENSLICE	GREENSLICEISA	0.806394	0.288446	-1.48319	-1.50437	0.00245	0.039053
XLOC_043053	LOC106577236	loxl4	lysyl oxidase homolog 4-like	NC_027317.1:30781614-30832447	GREENSLICE	GREENSLICEISA	0.638973	0.228243	-1.48518	-1.50333	0.00215	0.0353845
XLOC_021274	LOC106613135	-	ephrin type-A receptor 4-like	NC_027308.1:124707636-124756631	GREENSLICE	GREENSLICEISA	0.613551	0.218326	-1.4907	-1.4617	0.00165	0.0289267
XLOC_049706	LOC106582767	rbp7	retinoid-binding protein 7-like	NC_027321.1:11101785-11103630	GREENSLICE	GREENSLICEISA	7.47554	2.65907	-1.49126	-1.58965	0.0016	0.0282586
XLOC_045502	LOC106578397	cldn11	claudin-11-like	NC_027318.1:8384112-8387852	GREENSLICE	GREENSLICEISA	4.93037	1.74897	-1.49519	-1.72026	0.0001	0.00306497
XLOC_053059	ptch1	ptch1	patched 1	NC_027323.1:7999461-8086703	GREENSLICE	GREENSLICEISA	0.923724	0.327513	-1.49591	-1.78162	0.00035	0.00858457
XLOC_010347	LOC106603571	serpinf1	pigment epithelium-derived factor-like	NC_027303.1:47488125-47495575	GREENSLICE	GREENSLICEISA	53.4932	18.9207	-1.49939	-2.38637	5e-05	0.00167621
XLOC_032100	LOC106568361	-	growth arrest-specific protein 1-like	NC_027312.1:93715227-93717600	GREENSLICE	GREENSLICEISA	1.29848	0.459186	-1.49967	-1.50351	0.00215	0.0353845
XLOC_003363	lhfpl2	lhfpl2a	LHFPL tetraspan subfamily member 2	NC_027300.1:135819162-135901162	GREENSLICE	GREENSLICEISA	1.94798	0.688718	-1.49999	-1.50849	0.00145	0.0262283
XLOC_057039	LOC106588396	col11a2	collagen alpha-2(XI) chain-like	NC_027326.1:10251380-10301721	GREENSLICE	GREENSLICEISA	0.448257	0.157635	-1.50774	-1.52782	0.0013	0.0241386
XLOC_003883	LOC106575974	s100a1	protein S100-A1-like	NC_027301.1:9007149-9008911	GREENSLICE	GREENSLICEISA	33.6407	11.8117	-1.50999	-2.15644	5e-05	0.00167621
XLOC_001177	LOC106560531	col27a1	collagen alpha-1(XXVII) chain B-like	NC_027300.1:105322328-105354984	GREENSLICE	GREENSLICEISA	1.00307	0.351898	-1.51119	-1.29994	0.00315	0.0470926
XLOC_037856	LOC106571490	prss35	serine protease 23-like	NC_027314.1:38060138-38063299	GREENSLICE	GREENSLICEISA	2.94269	1.02816	-1.51707	-1.77448	0.0009	0.0181706
XLOC_048046	LOC106581008	postn	periostin-like	NC_027319.1:54709646-54748352	GREENSLICE	GREENSLICEISA	90.2801	31.4582	-1.52097	-1.8322	0.00085	0.0173726
XLOC_033109	LOC106568024	-	collagen alpha-1(XXVI) chain-like	NC_027312.1:70215745-70264410	GREENSLICE	GREENSLICEISA	1.39219	0.483901	-1.52457	-1.97651	0.0001	0.00306497
XLOC_027617	bhmt	bhmt	betaine-homocysteine methyltransferase	NC_027310.1:57377324-57382912	GREENSLICE	GREENSLICEISA	78.0808	27.0799	-1.52775	-2.14103	5e-05	0.00167621
XLOC_033174	pedf	serpinf1	Pigment epithelium-derived factor	NC_027312.1:77137827-77191034	GREENSLICE	GREENSLICEISA	27.4788	9.52749	-1.52815	-2.02337	0.0002	0.00544271
XLOC_090414	emp2	emp2	epithelial membrane protein 2	NW_012551160.1:0-306	GREENSLICE	GREENSLICEISA	27.0751	9.38556	-1.52845	-1.62336	0.0018	0.0308991
XLOC_061895	LOC106591834	col6a2	collagen alpha-2(VI) chain-like	NW_012347283.1:87-15571	GREENSLICE	GREENSLICEISA	37.061	12.8296	-1.53042	-2.46688	5e-05	0.00167621
XLOC_037774	LOC106571373	gja1	gap junction alpha-1 protein	NC_027314.1:32281026-32286754	GREENSLICE	GREENSLICEISA	2.53147	0.8751	-1.53245	-1.98691	5e-05	0.00167621
XLOC_052648	LOC106585509	hpd	4-hydroxyphenylpyruvate dioxygenase-like	NC_027323.1:23596596-23603056	GREENSLICE	GREENSLICEISA	2.822	0.975308	-1.53279	-1.78157	0.0003	0.00757889
XLOC_022886	nos2	nos2	nitric oxide synthase 2	NC_027308.1:121392630-121407938	GREENSLICE	GREENSLICEISA	1.90011	0.652552	-1.54192	-1.8885	0.0002	0.00544271
XLOC_038864	lrrc17	lrrc17	leucine rich repeat containing 17	NC_027315.1:21743353-21779367	GREENSLICE	GREENSLICEISA	6.78807	2.30912	-1.55566	-2.18562	5e-05	0.00167621
XLOC_008885	LOC106601046	plxdc1	plexin domain-containing protein 1-like	NC_027302.1:59076725-59093876	GREENSLICE	GREENSLICEISA	2.43321	0.826862	-1.55715	-1.81571	0.00035	0.00858457
XLOC_020355	LOC106611510	tnmd	tenomodulin-like	NC_027308.1:51292113-51421328	GREENSLICE	GREENSLICEISA	3.7602	1.27414	-1.56128	-1.61725	0.00135	0.0248468
XLOC_053965	abi3bp	abi3bp	ABI family member 3 binding protein	NC_027324.1:36699053-36759654	GREENSLICE	GREENSLICEISA	8.80036	2.97609	-1.56414	-2.30537	5e-05	0.00167621
XLOC_025506	LOC106561484	spon1	spondin-1-like	NC_027309.1:100072418-100178132	GREENSLICE	GREENSLICEISA	1.44039	0.48693	-1.56468	-1.73369	0.0014	0.0255409
XLOC_051186	LOC106583889	hebp2	heme-binding protein 2-like	NC_027322.1:754400-757558	GREENSLICE	GREENSLICEISA	12.3462	4.16425	-1.56794	-2.02275	0.0001	0.00306497
XLOC_025451	LOC106561380	slc23a2	solute carrier family 23 member 1-like	NC_027309.1:97425850-97473476	GREENSLICE	GREENSLICEISA	1.10634	0.371965	-1.57255	-1.52478	0.0022	0.0360001
XLOC_053114	LOC106585076	-	uncharacterized LOC106585076	NC_027323.1:12988862-12992520	GREENSLICE	GREENSLICEISA	21.975	7.35242	-1.57957	-2.46357	5e-05	0.00167621
XLOC_010204	LOC106603199	pcolce	procollagen C-endopeptidase enhancer 2-like	NC_027303.1:38539530-38543788	GREENSLICE	GREENSLICEISA	22.0903	7.39087	-1.5796	-2.1592	5e-05	0.00167621
XLOC_052299	LOC106584765	cd81	CD81 antigen-like	NC_027322.1:45214293-45231420	GREENSLICE	GREENSLICEISA	3.08452	1.01738	-1.60019	-1.61646	0.00215	0.0353845
XLOC_010469	LOC106603665	panx3	pannexin-3-like	NC_027303.1:59669658-59688324	GREENSLICE	GREENSLICEISA	2.8544	0.938348	-1.60499	-1.67583	0.00075	0.0157375
XLOC_012262	LOC106604392	tgfb2	transforming growth factor beta-2-like	NC_027304.1:15591370-15599569	GREENSLICE	GREENSLICEISA	3.53372	1.15925	-1.60799	-1.47207	0.0008	0.0165674
XLOC_039253	LOC106574194	mfsd8	SPX domain-containing membrane protein At4g11810-like	NC_027315.1:55325448-55344901	GREENSLICE	GREENSLICEISA	0.904821	0.29625	-1.61082	-1.47458	0.0034	0.0498234
XLOC_057417	LOC106588919	chrac1	uncharacterized LOC106588919	NC_027326.1:29636667-29642670	GREENSLICE	GREENSLICEISA	25.5431	8.33048	-1.61646	-1.82189	0.00035	0.00858457
XLOC_022264	spon2	spon2	spondin 2	NC_027308.1:74414181-74439024	GREENSLICE	GREENSLICEISA	6.33662	2.06565	-1.61712	-2.24151	5e-05	0.00167621
XLOC_052997	LOC106584911	aebp1	adipocyte enhancer-binding protein 1-like	NC_027323.1:2297351-2305847	GREENSLICE	GREENSLICEISA	6.56299	2.1212	-1.62947	-2.36178	5e-05	0.00167621
XLOC_008562	LOC106600156	ednrb	endothelin B receptor-like	NC_027302.1:36456822-36516034	GREENSLICE	GREENSLICEISA	2.46271	0.794367	-1.63237	-2.12558	5e-05	0.00167621
XLOC_002240	bmp4	bmp4	bone morphogenetic protein 4	NC_027300.1:29839700-29857167	GREENSLICE	GREENSLICEISA	1.2412	0.399794	-1.63441	-1.48557	0.00295	0.0448558
XLOC_033933	igfbp-3b1	igfbp3	insulin-like growth factor binding protein 3 paralog B1	NC_027313.1:28573146-28583716	GREENSLICE	GREENSLICEISA	1.5215	0.489932	-1.63484	-1.56594	0.0021	0.0347681
XLOC_038933	plin1	plin1	perilipin 1	NC_027315.1:28003171-28037072	GREENSLICE	GREENSLICEISA	22.0374	7.05306	-1.64363	-2.61102	5e-05	0.00167621
XLOC_006139	LOC106590817	sult3a1	amine sulfotransferase-like	NC_027301.1:58607518-58614395	GREENSLICE	GREENSLICEISA	3.26437	1.04108	-1.64872	-1.59446	0.00185	0.0315505
XLOC_069427	LOC106596271	ccl20	C-C motif chemokine 20-like	NW_012359199.1:82-885	GREENSLICE	GREENSLICEISA	5.31035	1.6813	-1.65923	-1.46934	0.00215	0.0353845
XLOC_019463	LOC106609963	doc2b	double C2-like domain-containing protein beta	NC_027307.1:3524932-3571492	GREENSLICE	GREENSLICEISA	1.05591	0.332674	-1.6663	-1.90616	5e-05	0.00167621
XLOC_049635	LOC106582652	matn4	matrilin-4-like	NC_027321.1:3525892-3585904	GREENSLICE	GREENSLICEISA	2.37783	0.748474	-1.66762	-1.98381	5e-05	0.00167621
XLOC_048161	LOC106581102	-	CXADR-like membrane protein	NC_027319.1:61951441-62054157	GREENSLICE	GREENSLICEISA	0.55447	0.174368	-1.66897	-1.76256	0.0003	0.00757889
XLOC_042578	LOC106576454	lum	lumican-like	NC_027316.1:49225295-49246700	GREENSLICE	GREENSLICEISA	37.3578	11.6863	-1.67659	-2.73675	5e-05	0.00167621
XLOC_058593	LOC106590077	mbl2	mannose-specific lectin-like	NC_027328.1:13522993-13543770	GREENSLICE	GREENSLICEISA	44.4205	13.89	-1.67719	-2.0754	0.00015	0.00429515
XLOC_025060	LOC106560727	ifitm5	interferon-induced transmembrane protein 5-like	NC_027309.1:58403429-58406174	GREENSLICE	GREENSLICEISA	5.16054	1.61077	-1.67977	-1.61798	0.0017	0.0295917
XLOC_007388	c1qtnf6	c1qtnf6	C1q and TNF related 6	NC_027302.1:54548661-54574419	GREENSLICE	GREENSLICEISA	2.98307	0.914998	-1.70496	-2.06635	0.0002	0.00544271
XLOC_040470	LOC106574225	fhl2	four and a half LIM domains protein 2-like	NC_027315.1:66243504-66255856	GREENSLICE	GREENSLICEISA	16.7931	5.14816	-1.70574	-2.43726	5e-05	0.00167621
XLOC_047323	ttc36	ttc36	tetratricopeptide repeat domain 36	NC_027319.1:85348242-85354140	GREENSLICE	GREENSLICEISA	14.2886	4.3521	-1.71508	-2.05762	5e-05	0.00167621
XLOC_065727	LOC106594165	-	vimentin A1-like	NW_012352005.1:1462-5880	GREENSLICE	GREENSLICEISA	10.0632	3.06409	-1.71557	-1.68215	0.00175	0.0302518
XLOC_008068	LOC106596034	vim	uncharacterized LOC106596034	NC_027302.1:395071-397264	GREENSLICE	GREENSLICEISA	23.2292	6.99553	-1.73143	-2.42083	5e-05	0.00167621
XLOC_046130	cpn1	cpn1	carboxypeptidase N subunit 1	NC_027318.1:63701696-63876273	GREENSLICE	GREENSLICEISA	2.92969	0.881739	-1.73232	-1.40118	0.003	0.0454174
XLOC_049336	il17d	il17d	interleukin 17D	NC_027320.1:30744688-30754168	GREENSLICE	GREENSLICEISA	13.1897	3.96443	-1.73422	-2.20552	0.0001	0.00306497
XLOC_055811	m4a4a	ms4a4a	Membrane-spanning 4-domains subfamily A member 4A	NC_027325.1:29488825-29511460	GREENSLICE	GREENSLICEISA	7.35226	2.20598	-1.73677	-2.14835	0.0002	0.00544271
XLOC_003821	LOC106574835	pro2964	uncharacterized LOC106574835	NC_027301.1:6287824-6288940	GREENSLICE	GREENSLICEISA	9.59401	2.8604	-1.74592	-1.52977	0.00175	0.0302518
XLOC_053659	LOC106586149	-	acid-sensing ion channel 4-like	NC_027324.1:10580612-10676071	GREENSLICE	GREENSLICEISA	0.45564	0.135456	-1.75007	-1.41657	0.0021	0.0347681
XLOC_057386	LOC106588875	-	protein QNR-71-like	NC_027326.1:28439467-28458628	GREENSLICE	GREENSLICEISA	1.24202	0.367991	-1.75495	-1.59812	0.0008	0.0165674
XLOC_028844	LOC106565235	twist2	twist-related protein 2-like	NC_027311.1:40738419-40746663	GREENSLICE	GREENSLICEISA	8.81661	2.61215	-1.75498	-2.25801	5e-05	0.00167621
XLOC_030475	LOC106565393	pnp	purine nucleoside phosphorylase-like	NC_027311.1:51976465-51983787	GREENSLICE	GREENSLICEISA	2.42822	0.716172	-1.76152	-1.80646	0.00045	0.0105017
XLOC_053647	gdf-8	mstn	myostatin 1b	NC_027324.1:9963320-9967375	GREENSLICE	GREENSLICEISA	2.98639	0.876386	-1.76876	-1.88866	0.00035	0.00858457
XLOC_063240	LOC106592628	c1qtnf1	complement C1q tumor necrosis factor-related protein 1-like	NW_012348564.1:2891-10097	GREENSLICE	GREENSLICEISA	1.09824	0.318727	-1.7848	-2.00007	0.0002	0.00544271
XLOC_046429	LOC106580239	-	uncharacterized LOC106580239	NC_027319.1:11563676-11600102	GREENSLICE	GREENSLICEISA	0.963375	0.279345	-1.78605	-1.43612	0.00275	0.0425693
XLOC_008011	ptx4	ptx4	pentraxin 4	NC_027302.1:89553749-89555080	GREENSLICE	GREENSLICEISA	1.43174	0.413522	-1.79173	-1.45816	0.0026	0.0408177
XLOC_056323	LOC106588212	-	prostate stem cell antigen-like	NC_027326.1:3369276-3373232	GREENSLICE	GREENSLICEISA	13.5775	3.91305	-1.79485	-1.96216	0.00035	0.00858457
XLOC_047878	LOC106580674	-	uncharacterized LOC106580674	NC_027319.1:43333477-43348553	GREENSLICE	GREENSLICEISA	22.3796	6.4354	-1.79808	-1.7687	0.00275	0.0425693
XLOC_059019	LOC106590221	hprt1	hypoxanthine-guanine phosphoribosyltransferase-like	NC_027328.1:16226819-16242566	GREENSLICE	GREENSLICEISA	1.50928	0.431465	-1.80655	-1.64764	0.00155	0.0275821
XLOC_042910	otor	otor	otoraplin	NC_027317.1:17252533-17254042	GREENSLICE	GREENSLICEISA	16.335	4.66266	-1.80874	-2.18763	5e-05	0.00167621
XLOC_029629	sp7	sp7	Sp7 transcription factor	NC_027311.1:84705951-84710707	GREENSLICE	GREENSLICEISA	2.86499	0.817522	-1.8092	-2.15348	5e-05	0.00167621
XLOC_004463	LOC106585744	-	uncharacterized LOC106585744	NC_027301.1:42607413-42613524	GREENSLICE	GREENSLICEISA	1.15173	0.324851	-1.82595	-1.72044	0.00065	0.0140664
XLOC_014311	LOC106605892	snx27	sorting nexin-27-like	NC_027304.1:72200867-72252389	GREENSLICE	GREENSLICEISA	1.15434	0.325004	-1.82854	-1.70444	0.00015	0.00429515
XLOC_048607	egfl6	egfl6	EGF like domain multiple 6	NC_027320.1:19643202-19669814	GREENSLICE	GREENSLICEISA	1.07623	0.302948	-1.82884	-1.67568	0.0007	0.0149087
XLOC_058297	LOC106589658	act2	actin, alpha skeletal muscle 2-like	NC_027327.1:19462450-19465523	GREENSLICE	GREENSLICEISA	82.9656	22.8218	-1.8621	-1.42091	0.00055	0.0123272
XLOC_022421	LOC106612255	sparc	SPARC-like	NC_027308.1:85034694-85056629	GREENSLICE	GREENSLICEISA	533.29	143.664	-1.89222	-2.15138	0.0002	0.00544271
XLOC_028384	LOC106564378	c1qtnf1	complement C1q tumor necrosis factor-related protein 1-like	NC_027311.1:9743720-9762798	GREENSLICE	GREENSLICEISA	1.76277	0.472664	-1.89896	-2.28189	5e-05	0.00167621
XLOC_007100	LOC106600326	casq1	calsequestrin-1-like	NC_027302.1:35169353-35189711	GREENSLICE	GREENSLICEISA	46.5958	12.3341	-1.91755	-1.63029	0.0015	0.026916
XLOC_013956	LOC106605240	-	sperm acrosome membrane-associated protein 4-like	NC_027304.1:54142841-54145279	GREENSLICE	GREENSLICEISA	3.72226	0.981552	-1.92304	-1.80593	0.00095	0.0189427
XLOC_039103	LOC106573894	thbs4	thrombospondin-4-like	NC_027315.1:42922037-42938723	GREENSLICE	GREENSLICEISA	1.19706	0.315349	-1.92448	-1.7195	0.0003	0.00757889
XLOC_058793	LOC106590529	lcn15	lipocalin-like	NC_027328.1:27747543-27749943	GREENSLICE	GREENSLICEISA	303.393	78.869	-1.94366	-2.37619	5e-05	0.00167621
XLOC_004238	LOC106582211	vwde	von Willebrand factor D and EGF domain-containing protein-like	NC_027301.1:26173077-26175376	GREENSLICE	GREENSLICEISA	4.44361	1.15229	-1.94723	-1.72314	0.0008	0.0165674
XLOC_048512	gdf-8	mstn	myostatin 1b	NC_027320.1:11959292-11964782	GREENSLICE	GREENSLICEISA	5.47018	1.38905	-1.97749	-2.25065	0.0001	0.00306497
XLOC_000973	dll1	-	delta like canonical Notch ligand 1	NC_027300.1:81511785-81528010	GREENSLICE	GREENSLICEISA	0.397885	0.100937	-1.9789	-1.53874	0.00145	0.0262283
XLOC_012155	LOC106604192	sparc	SPARC-like	NC_027304.1:7236357-7255738	GREENSLICE	GREENSLICEISA	305.625	77.3749	-1.98183	-2.41857	5e-05	0.00167621
XLOC_022019	LOC106611552	ldb2	LIM domain-binding protein 2	NC_027308.1:53389099-53475626	GREENSLICE	GREENSLICEISA	1.36796	0.345442	-1.98551	-1.97922	5e-05	0.00167621
XLOC_004249	LOC106584559	-	sperm acrosome membrane-associated protein 4-like	NC_027301.1:26692617-26694165	GREENSLICE	GREENSLICEISA	3.49329	0.870957	-2.00391	-1.92143	0.00025	0.00653846
XLOC_042165	LOC106575722	col5a2	collagen alpha-2(V) chain-like	NC_027316.1:23903973-23972194	GREENSLICE	GREENSLICEISA	3.36477	0.838848	-2.00403	-2.42605	5e-05	0.00167621
XLOC_060144	LOC106591222	zg16	zymogen granule membrane protein 16-like	NW_012343574.1:2402-4871	GREENSLICE	GREENSLICEISA	24.7011	6.15628	-2.00444	-2.90274	5e-05	0.00167621
XLOC_046823	LOC106580655	mmp23b	matrix metalloproteinase-23-like	NC_027319.1:42336420-42373328	GREENSLICE	GREENSLICEISA	0.879975	0.219134	-2.00565	-1.64429	0.0003	0.00757889
XLOC_041261	LOC106575716	col2a1	collagen alpha-1(II) chain-like	NC_027316.1:23979684-23994462	GREENSLICE	GREENSLICEISA	6.32938	1.5653	-2.01562	-2.15039	0.0003	0.00757889
XLOC_032936	LOC106567416	-	uncharacterized LOC106567416	NC_027312.1:48808770-48810679	GREENSLICE	GREENSLICEISA	5.13917	1.26384	-2.02372	-1.72088	0.00035	0.00858457
XLOC_027227	LOC106562439	-	uncharacterized LOC106562439	NC_027310.1:30661879-30668938	GREENSLICE	GREENSLICEISA	1.85635	0.454533	-2.03001	-1.4448	0.0011	0.0212218
XLOC_007699	LOC106601490	rnf208	RING finger protein 208-like	NC_027302.1:73271445-73284053	GREENSLICE	GREENSLICEISA	3.37086	0.820766	-2.03807	-1.79754	0.0004	0.00954992
XLOC_018067	LOC106608395	-	sericin-2-like	NC_027306.1:74306-83180	GREENSLICE	GREENSLICEISA	18.6499	4.52145	-2.04431	-2.88288	5e-05	0.00167621
XLOC_025226	LOC106560895	-	uncharacterized LOC106560895	NC_027309.1:76600505-76607376	GREENSLICE	GREENSLICEISA	6.11354	1.46281	-2.06327	-2.3751	5e-05	0.00167621
XLOC_059178	LOC106590538	lcn15	lipocalin-like	NC_027328.1:27778534-27780617	GREENSLICE	GREENSLICEISA	19.22	4.57154	-2.07186	-1.98546	0.0003	0.00757889
XLOC_043396	groa	cxcl1	Growth-regulated alpha protein	NC_027317.1:58477069-58527891	GREENSLICE	GREENSLICEISA	2.70372	0.639448	-2.08005	-1.72899	0.0014	0.0255409
XLOC_022831	LOC106612993	bace2	beta-secretase 2-like	NC_027308.1:116726195-116740505	GREENSLICE	GREENSLICEISA	2.1902	0.517645	-2.08103	-2.51411	5e-05	0.00167621
XLOC_036625	LOC106571697	-	ankyrin repeat and SOCS box protein 2-like	NC_027314.1:40368560-40377617	GREENSLICE	GREENSLICEISA	2.24293	0.528342	-2.08584	-1.69925	0.0014	0.0255409
XLOC_025742	LOC106561895	col10a1	collagen alpha-1(X) chain-like	NC_027310.1:4562892-4569087	GREENSLICE	GREENSLICEISA	31.14	7.32895	-2.08709	-2.64625	5e-05	0.00167621
XLOC_028331	LOC106564290	myh2	myosin heavy chain, fast skeletal muscle-like	NC_027311.1:7911814-7930322	GREENSLICE	GREENSLICEISA	1.35926	0.317662	-2.09725	-1.64499	0.0007	0.0149087
XLOC_057245	LOC106588620	col22a1	collagen alpha-1(XXII) chain-like	NC_027326.1:17157033-17234484	GREENSLICE	GREENSLICEISA	1.17238	0.271501	-2.11042	-2.35651	5e-05	0.00167621
XLOC_029195	LOC106565877	-	uncharacterized LOC106565877	NC_027311.1:64504394-64525057	GREENSLICE	GREENSLICEISA	3.03323	0.700694	-2.114	-2.44427	5e-05	0.00167621
XLOC_009012	mgp	mgp	matrix Gla protein	NC_027302.1:64664880-64671676	GREENSLICE	GREENSLICEISA	5.36364	1.21681	-2.14011	-1.88368	0.00025	0.00653846
XLOC_035701	col14a1	col14a1	collagen type XIV alpha 1 chain	NC_027313.1:59874444-59965541	GREENSLICE	GREENSLICEISA	6.3981	1.44925	-2.14234	-2.90119	5e-05	0.00167621
XLOC_053996	cssa25h2orf40	ecrg4	chromosome ssa25 open reading frame, human C2orf40	NC_027324.1:39258350-39264106	GREENSLICE	GREENSLICEISA	11.6619	2.52355	-2.20828	-2.03597	0.00015	0.00429515
XLOC_015336	LOC106607727	col10a1	collagen alpha-1(X) chain-like	NC_027305.1:54185034-54239974	GREENSLICE	GREENSLICEISA	227.824	48.7935	-2.22316	-2.47529	0.0001	0.00306497
XLOC_066196	LOC106594443	-	globoside alpha-1,3-N-acetylgalactosaminyltransferase 1-like	NW_012352749.1:4523-7164	GREENSLICE	GREENSLICEISA	1.37489	0.292727	-2.23169	-1.68772	0.00275	0.0425693
XLOC_040739	LOC106574882	col2a1	collagen alpha-1(II) chain-like	NC_027315.1:80196449-80203660	GREENSLICE	GREENSLICEISA	3.97022	0.807583	-2.29754	-2.4461	5e-05	0.00167621
XLOC_020053	LOC106611031	entpd5	ectonucleoside triphosphate diphosphohydrolase 5-like	NC_027308.1:22830679-22843733	GREENSLICE	GREENSLICEISA	1.8928	0.375355	-2.33419	-2.51904	5e-05	0.00167621
XLOC_072541	LOC106597822	krt13	keratin, type I cytoskeletal 13-like	NW_012369209.1:763-4090	GREENSLICE	GREENSLICEISA	15.6679	3.09039	-2.34195	-2.70056	5e-05	0.00167621
XLOC_028967	LOC106565343	slc6a12	sodium- and chloride-dependent GABA transporter 2-like	NC_027311.1:49673406-49714256	GREENSLICE	GREENSLICEISA	1.33854	0.261581	-2.35533	-1.82178	0.0008	0.0165674
XLOC_016890	LOC106607946	prss23	serine protease 23-like	NC_027305.1:62885734-62888785	GREENSLICE	GREENSLICEISA	7.49143	1.45651	-2.36272	-3.07804	5e-05	0.00167621
XLOC_020478	pcdh10	pcdh10	protocadherin 10	NC_027308.1:61831176-61843193	GREENSLICE	GREENSLICEISA	0.500321	0.0925177	-2.43505	-1.54337	0.0001	0.00306497
XLOC_067997	LOC106595512	tnik	TRAF2 and NCK-interacting protein kinase-like	NW_012356032.1:64-8232	GREENSLICE	GREENSLICEISA	11.3192	2.03824	-2.47338	-2.23361	5e-05	0.00167621
XLOC_040579	LOC106574597	-	traf2 and NCK-interacting protein kinase-like	NC_027315.1:73170890-73172014	GREENSLICE	GREENSLICEISA	8.96024	1.56024	-2.52177	-1.80255	0.00245	0.039053
XLOC_057781	prvb	pvalb2	parvalbumin beta	NC_027327.1:15581958-15584382	GREENSLICE	GREENSLICEISA	30.7661	5.33452	-2.52791	-2.53844	5e-05	0.00167621
XLOC_049646	LOC106582663	sp7	transcription factor Sp7-like	NC_027321.1:4371217-4382836	GREENSLICE	GREENSLICEISA	0.994819	0.167688	-2.56865	-2.09429	0.0004	0.00954992
XLOC_049918	LOC106583230	-	uncharacterized LOC106583230	NC_027321.1:28200442-28208159	GREENSLICE	GREENSLICEISA	2.98237	0.485123	-2.62004	-2.06074	0.00045	0.0105017
XLOC_004808	LOC106591630	loxl4	lysyl oxidase homolog 4-like	NC_027301.1:61778042-61790687	GREENSLICE	GREENSLICEISA	2.14919	0.346703	-2.63202	-2.99684	5e-05	0.00167621
XLOC_004823	LOC106591784	loxl4	lysyl oxidase homolog 4-like	NC_027301.1:62226879-62269987	GREENSLICE	GREENSLICEISA	2.03671	0.327673	-2.63591	-3.03711	5e-05	0.00167621
XLOC_000940	LOC106609875	pvalb	parvalbumin beta 2-like	NC_027300.1:76367048-76369654	GREENSLICE	GREENSLICEISA	3.60191	0.576265	-2.64396	-2.03982	0.0004	0.00954992
XLOC_010563	LOC106603842	cytl1	cytokine-like protein 1	NC_027303.1:70157245-70158572	GREENSLICE	GREENSLICEISA	49.0119	7.52422	-2.70352	-3.26191	5e-05	0.00167621
XLOC_042961	LOC106577056	-	protein NDNF-like	NC_027317.1:21432147-21444610	GREENSLICE	GREENSLICEISA	0.460517	0.0701628	-2.71448	-1.84824	0.0013	0.0241386
XLOC_034017	LOC100196652	casq2	calsequestrin-like	NC_027313.1:34572738-34587107	GREENSLICE	GREENSLICEISA	11.5258	1.72364	-2.74133	-2.38402	5e-05	0.00167621
XLOC_017736	LOC106609284	ucma	unique cartilage matrix-associated protein-like	NC_027306.1:39375775-39379130	GREENSLICE	GREENSLICEISA	10.0219	1.47356	-2.76578	-2.74807	5e-05	0.00167621
XLOC_021437	LOC106610590	col10a1	collagen alpha-1(X) chain-like	NC_027308.1:371337-378265	GREENSLICE	GREENSLICEISA	20.879	3.0028	-2.79768	-3.36585	5e-05	0.00167621
XLOC_037965	LOC106571561	-	galectin-3-like	NC_027314.1:48359684-48364306	GREENSLICE	GREENSLICEISA	1.6294	0.230937	-2.81877	-2.26125	0.00015	0.00429515
XLOC_023829	LOC106561005	fbln7	fibulin-7-like	NC_027309.1:71377060-71443886	GREENSLICE	GREENSLICEISA	5.3882	0.744775	-2.85493	-3.11555	5e-05	0.00167621
XLOC_012043	LOC106604029	-	integrin beta-like protein A	NC_027303.1:80175231-80215738	GREENSLICE	GREENSLICEISA	1.83622	0.23735	-2.95165	-2.08605	0.003	0.0454174
XLOC_063729	LOC106592919	-	uncharacterized LOC106592919	NW_012349084.1:9218-11594	GREENSLICE	GREENSLICEISA	170.838	21.8477	-2.96707	-1.76008	0.0001	0.00306497
XLOC_009976	LOC106602737	s100a13	translation initiation factor IF-2-like	NC_027303.1:23394278-23398641	GREENSLICE	GREENSLICEISA	47.996	5.7189	-3.0691	-3.78363	5e-05	0.00167621
XLOC_032633	LOC106566838	bgn	biglycan-like	NC_027312.1:26295755-26302931	GREENSLICE	GREENSLICEISA	33.5462	3.98609	-3.0731	-3.84117	5e-05	0.00167621
XLOC_057727	LOC106589511	wfikkn2	WAP, Kazal, immunoglobulin, Kunitz and NTR domain-containing protein 2-like	NC_027327.1:13053154-13056693	GREENSLICE	GREENSLICEISA	3.07026	0.361561	-3.08605	-2.88115	5e-05	0.00167621
XLOC_037019	LOC106572039	bgn	biglycan-like	NC_027314.1:75245059-75252621	GREENSLICE	GREENSLICEISA	4.77211	0.503693	-3.24401	-2.7755	5e-05	0.00167621
XLOC_053510	LOC106585899	-	protein-lysine 6-oxidase-like	NC_027323.1:41517751-41524538	GREENSLICE	GREENSLICEISA	57.8815	5.9721	-3.27679	-3.8744	5e-05	0.00167621
XLOC_019026	LOC106610015	p2	skin secretory protein xP2-like	NC_027307.1:6803348-6809493	GREENSLICE	GREENSLICEISA	34.8034	3.02897	-3.52233	-4.36135	5e-05	0.00167621
XLOC_037623	LOC106571140	papln	papilin-like	NC_027314.1:20648148-20668171	GREENSLICE	GREENSLICEISA	189.999	15.9848	-3.57122	-2.66262	5e-05	0.00167621
XLOC_043383	msmp	-	microseminoprotein, prostate associated	NC_027317.1:57990410-57991893	GREENSLICE	GREENSLICEISA	3.71718	0.192	-4.27503	-2.81708	0.00225	0.036621

## Sheet: T3 Yellow liceISA vs lice
Sub table T3. DEGs identified in 1.0%FAω6 (yellow) diet in between clice+ISA (co) infection (YELLOWSLICEISA) and lice (single) infection samples (YELLOWSLICE)
gene_id	gene_short_name	gene_symbol	GENENAME	locus	sample_1	sample_2	value_1	value_2	log2_fold_change	test_stat	p_value	q_value
XLOC_013535	LOC106604357	-	thymosin beta	NC_027304.1:16299231-16304042	YELLOWSLICE	YELLOWSLICEISA	0.184041	35.0424	7.57293	4.95875	0.00055	0.0123272
XLOC_063907	LOC106593049	myh3	myosin heavy chain, fast skeletal muscle-like	NW_012349327.1:107-16064	YELLOWSLICE	YELLOWSLICEISA	0.248871	31.6141	6.98902	6.31999	5e-05	0.00167621
XLOC_006306	LOC106593179	myh2	myosin heavy chain, fast skeletal muscle-like	NC_027301.1:65380176-65414864	YELLOWSLICE	YELLOWSLICEISA	0.155275	15.0366	6.59751	4.10007	5e-05	0.00167621
XLOC_034264	LOC106569812	myh2	myosin heavy chain, fast skeletal muscle-like	NC_027313.1:49560055-49586507	YELLOWSLICE	YELLOWSLICEISA	0.0533304	4.45266	6.38357	4.33874	5e-05	0.00167621
XLOC_000211	LOC106566099	rsad2	radical S-adenosyl methionine domain-containing protein 2-like	NC_027300.1:13388916-13395679	YELLOWSLICE	YELLOWSLICEISA	0.400595	31.5327	6.29856	6.61803	5e-05	0.00167621
XLOC_002608	LOC106608578	ifit5	interferon-induced protein with tetratricopeptide repeats 5-like	NC_027300.1:71587434-71629585	YELLOWSLICE	YELLOWSLICEISA	0.264205	15.2597	5.85192	4.55407	5e-05	0.00167621
XLOC_000997	LOC106611067	-	ankyrin repeat domain-containing protein 1-like	NC_027300.1:84637975-84648121	YELLOWSLICE	YELLOWSLICEISA	0.138014	7.16332	5.69774	3.8648	5e-05	0.00167621
XLOC_034262	LOC106569817	myh7	myosin heavy chain, fast skeletal muscle-like	NC_027313.1:49479467-49497030	YELLOWSLICE	YELLOWSLICEISA	1.73132	86.9176	5.6497	4.7149	5e-05	0.00167621
XLOC_006305	LOC106593081	myh2	myosin heavy chain, fast skeletal muscle-like	NC_027301.1:65320322-65357294	YELLOWSLICE	YELLOWSLICEISA	0.373282	17.9483	5.58744	3.99569	5e-05	0.00167621
XLOC_058110	LOC106589386	ifit5	interferon-induced protein with tetratricopeptide repeats 5-like	NC_027327.1:6845702-6848880	YELLOWSLICE	YELLOWSLICEISA	9.34691	441.532	5.56188	5.15153	0.00045	0.0105017
XLOC_034356	LOC106570029	cgas	cyclic GMP-AMP synthase-like	NC_027313.1:56896332-56903816	YELLOWSLICE	YELLOWSLICEISA	0.184395	8.29814	5.49192	4.97296	5e-05	0.00167621
XLOC_038246	myh7b	myh7	myosin heavy chain 7B	NC_027314.1:72825528-72859942	YELLOWSLICE	YELLOWSLICEISA	0.103018	4.60305	5.48162	2.13498	0.00015	0.00429515
XLOC_025760	csrp3	-	cysteine and glycine rich protein 3	NC_027310.1:8150650-8156401	YELLOWSLICE	YELLOWSLICEISA	0.307786	13.6308	5.4688	3.63539	5e-05	0.00167621
XLOC_052545	LOC100136541	isg15	ISG15-like protein	NC_027323.1:15680164-15682081	YELLOWSLICE	YELLOWSLICEISA	21.7787	963.259	5.46693	4.71916	5e-05	0.00167621
XLOC_043382	LOC106577849	-	uncharacterized LOC106577849	NC_027317.1:57955767-57964306	YELLOWSLICE	YELLOWSLICEISA	0.0742517	3.28309	5.46648	3.97	5e-05	0.00167621
XLOC_021692	LOC106610967	sacs	sacsin-like	NC_027308.1:25210102-25239564	YELLOWSLICE	YELLOWSLICEISA	8.26388	356.702	5.43176	2.89237	5e-05	0.00167621
XLOC_028657	LOC106564892	-	uncharacterized LOC106564892	NC_027311.1:24883261-24915770	YELLOWSLICE	YELLOWSLICEISA	2.21055	93.9627	5.40961	6.05108	5e-05	0.00167621
XLOC_006312	LOC106593100	myh2	myosin heavy chain, fast skeletal muscle-like	NC_027301.1:65807541-65822503	YELLOWSLICE	YELLOWSLICEISA	0.064972	2.75237	5.40471	3.80304	5e-05	0.00167621
XLOC_008130	LOC106596899	-	myosin heavy chain, fast skeletal muscle-like	NC_027302.1:4782644-4802519	YELLOWSLICE	YELLOWSLICEISA	0.0437491	1.82661	5.38377	3.50573	0.0002	0.00544271
XLOC_008807	prva	pvalb	Parvalbumin alpha	NC_027302.1:54125705-54229037	YELLOWSLICE	YELLOWSLICEISA	0.510317	20.1692	5.30462	2.2941	0.00285	0.0437127
XLOC_027985	LOC106563728	myoz3	myozenin-2-like	NC_027310.1:83195484-83211679	YELLOWSLICE	YELLOWSLICEISA	0.51223	19.2027	5.22837	1.53259	0.00095	0.0189427
XLOC_006326	LOC106593382	myh2	myosin heavy chain, fast skeletal muscle-like	NC_027301.1:66681005-66700099	YELLOWSLICE	YELLOWSLICEISA	0.0266284	0.974016	5.19291	2.99767	0.0001	0.00306497
XLOC_040131	LOC106573613	adamts20	A disintegrin and metalloproteinase with thrombospondin motifs 20-like	NC_027315.1:36847259-36992772	YELLOWSLICE	YELLOWSLICEISA	0.0166904	0.60197	5.1726	2.40386	5e-05	0.00167621
XLOC_023823	LOC106561015	tnni2	troponin I, fast skeletal muscle-like	NC_027309.1:70895323-70909417	YELLOWSLICE	YELLOWSLICEISA	1.42597	50.3432	5.14178	4.57326	5e-05	0.00167621
XLOC_024319	LOC106561692	flnc	filamin-C-like	NC_027309.1:108905663-108953120	YELLOWSLICE	YELLOWSLICEISA	0.576517	20.0527	5.12029	5.49496	5e-05	0.00167621
XLOC_047347	LOC106579816	dbo	kelch-like protein diablo	NC_027319.1:1327204-1359314	YELLOWSLICE	YELLOWSLICEISA	0.21262	7.28697	5.09897	3.87106	5e-05	0.00167621
XLOC_003377	LOC106568282	wdr45	WD repeat domain phosphoinositide-interacting protein 4-like	NC_027300.1:137049568-137053949	YELLOWSLICE	YELLOWSLICEISA	0.0702607	2.26271	5.00919	2.98341	5e-05	0.00167621
XLOC_013764	LOC106604841	myoz2	myozenin-2-like	NC_027304.1:37031369-37172500	YELLOWSLICE	YELLOWSLICEISA	0.413257	12.9351	4.96811	1.85171	0.00245	0.039053
XLOC_053691	LOC106586209	keap41b	kelch-like protein 41b	NC_027324.1:13927549-13931882	YELLOWSLICE	YELLOWSLICEISA	2.57002	77.6899	4.91787	4.81946	5e-05	0.00167621
XLOC_015199	hsp11	hsp30	Heat shock protein Hsp-16.1/Hsp-16.11	NC_027305.1:41932134-41933090	YELLOWSLICE	YELLOWSLICEISA	0.867345	25.4854	4.87692	3.93588	5e-05	0.00167621
XLOC_030458	LOC106565367	myh2	myosin heavy chain, fast skeletal muscle-like	NC_027311.1:50397695-50413238	YELLOWSLICE	YELLOWSLICEISA	2.48358	71.828	4.85405	4.00389	0.00045	0.0105017
XLOC_045841	LOC106578927	-	synaptopodin 2-like protein	NC_027318.1:44259406-44273641	YELLOWSLICE	YELLOWSLICEISA	0.178492	5.04413	4.82067	4.26223	5e-05	0.00167621
XLOC_023152	LOC106613530	obscn	obscurin-like	NC_027309.1:10719128-10818910	YELLOWSLICE	YELLOWSLICEISA	0.056534	1.58665	4.81072	4.88825	5e-05	0.00167621
XLOC_022280	pdlim3	pdlim3	PDZ and LIM domain 3	NC_027308.1:75076987-75097067	YELLOWSLICE	YELLOWSLICEISA	1.15947	32.1229	4.79206	4.02646	5e-05	0.00167621
XLOC_056026	LOC106587933	-	uncharacterized LOC106587933	NC_027325.1:41400216-41408247	YELLOWSLICE	YELLOWSLICEISA	0.836971	23.165	4.79062	3.38856	0.00015	0.00429515
XLOC_065173	LOC106593843	herc6	probable E3 ubiquitin-protein ligase HERC6	NW_012351115.1:4645-13219	YELLOWSLICE	YELLOWSLICEISA	0.886886	22.2924	4.65166	5.55724	5e-05	0.00167621
XLOC_003818	LOC106574784	aste1	protein asteroid homolog 1-like	NC_027301.1:6265888-6272245	YELLOWSLICE	YELLOWSLICEISA	3.7859	94.8595	4.64708	5.41501	5e-05	0.00167621
XLOC_043471	LOC106577945	samd9	sterile alpha motif domain-containing protein 9-like	NC_027317.1:62074696-62108321	YELLOWSLICE	YELLOWSLICEISA	3.12715	78.1247	4.64286	4.41688	5e-05	0.00167621
XLOC_056439	LOC106588384	-	uncharacterized LOC106588384	NC_027326.1:10413984-10431527	YELLOWSLICE	YELLOWSLICEISA	0.307561	7.50947	4.60977	3.70686	5e-05	0.00167621
XLOC_028985	LOC106565368	-	myosin heavy chain, fast skeletal muscle-like	NC_027311.1:50430851-50445097	YELLOWSLICE	YELLOWSLICEISA	0.0817379	1.98204	4.59984	3.21439	5e-05	0.00167621
XLOC_029817	LOC106564198	myh7	myosin heavy chain, fast skeletal muscle-like	NC_027311.1:6075428-6107676	YELLOWSLICE	YELLOWSLICEISA	0.629723	15.1199	4.58559	2.8017	0.0009	0.0181706
XLOC_031171	LOC106566751	tnnc1	troponin C, slow skeletal and cardiac muscles-like	NC_027312.1:19272570-19279005	YELLOWSLICE	YELLOWSLICEISA	0.170458	4.02687	4.56217	3.37962	5e-05	0.00167621
XLOC_034127	LOC106569628	tpm1	tropomyosin alpha-1 chain-like	NC_027313.1:41753734-41771236	YELLOWSLICE	YELLOWSLICEISA	4.87389	115.138	4.56215	5.11151	5e-05	0.00167621
XLOC_014196	LOC106605607	plaur	urokinase plasminogen activator surface receptor-like	NC_027304.1:66983787-66987613	YELLOWSLICE	YELLOWSLICEISA	1.14443	26.9728	4.5588	4.53266	5e-05	0.00167621
XLOC_005245	LOC106574762	aste1	protein asteroid homolog 1-like	NC_027301.1:6228489-6241225	YELLOWSLICE	YELLOWSLICEISA	2.63688	61.7786	4.5502	5.39906	5e-05	0.00167621
XLOC_003815	LOC106574776	aste1	protein asteroid homolog 1-like	NC_027301.1:6241830-6243682	YELLOWSLICE	YELLOWSLICEISA	0.906886	20.4587	4.49565	4.56375	5e-05	0.00167621
XLOC_012554	LOC106604839	gcy-31	soluble guanylate cyclase 88E-like	NC_027304.1:37031369-37172500	YELLOWSLICE	YELLOWSLICEISA	0.0216834	0.475174	4.45379	0.531212	5e-05	0.00167621
XLOC_040301	LOC106574005	obscn	obscurin-like	NC_027315.1:48710000-48791395	YELLOWSLICE	YELLOWSLICEISA	0.170242	3.72703	4.45237	4.16247	5e-05	0.00167621
XLOC_041578	LOC106576332	mybpc1	myosin-binding protein C, slow-type-like	NC_027316.1:44512898-44548373	YELLOWSLICE	YELLOWSLICEISA	1.85504	40.0845	4.43352	4.48176	5e-05	0.00167621
XLOC_015650	LOC106608259	-	actin, alpha cardiac	NC_027305.1:79997892-80006644	YELLOWSLICE	YELLOWSLICEISA	0.16837	3.62024	4.42638	2.77643	0.0003	0.00757889
XLOC_054369	LOC106586456	ttn	titin-like	NC_027324.1:26115250-26297197	YELLOWSLICE	YELLOWSLICEISA	0.216478	4.64067	4.42204	4.59591	5e-05	0.00167621
XLOC_032926	LOC106567403	hspb1	heat shock protein beta-1-like	NC_027312.1:47944328-47953141	YELLOWSLICE	YELLOWSLICEISA	0.584631	12.5108	4.4195	3.66625	5e-05	0.00167621
XLOC_067654	LOC106595342	-	alpha-actinin-2-like	NW_012355321.1:1532-6386	YELLOWSLICE	YELLOWSLICEISA	0.201935	4.27274	4.4032	2.78542	0.00045	0.0105017
XLOC_022155	LOC106611720	fhl1	four and a half LIM domains protein 1-like	NC_027308.1:64837399-64902967	YELLOWSLICE	YELLOWSLICEISA	7.60175	159.417	4.39034	3.07226	0.00055	0.0123272
XLOC_030865	LOC106566158	-	glutaminase kidney isoform, mitochondrial-like	NC_027311.1:83905164-83950565	YELLOWSLICE	YELLOWSLICEISA	0.0624793	1.2992	4.3781	2.83173	0.00155	0.0275821
XLOC_041417	LOC106575978	-	acetylcholine receptor subunit alpha-like	NC_027316.1:31259634-31266405	YELLOWSLICE	YELLOWSLICEISA	0.0682727	1.41245	4.37075	2.28056	0.0026	0.0408177
XLOC_058897	LOC106590700	-	kelch-like protein 40b	NC_027328.1:41565918-41571985	YELLOWSLICE	YELLOWSLICEISA	0.150035	3.09676	4.36739	3.35885	5e-05	0.00167621
XLOC_054328	neb	neb	nebulin	NC_027324.1:21675754-21751627	YELLOWSLICE	YELLOWSLICEISA	2.53652	52.0686	4.35949	3.48162	5e-05	0.00167621
XLOC_007325	LOC106600701	swp2	nuclear pore complex protein Nup214-like	NC_027302.1:51358542-51364799	YELLOWSLICE	YELLOWSLICEISA	0.725779	14.8712	4.35685	4.05582	5e-05	0.00167621
XLOC_001768	LOC106571564	tpm2	tropomyosin beta chain	NC_027300.1:150170912-150207805	YELLOWSLICE	YELLOWSLICEISA	21.0176	419.053	4.31747	3.17643	5e-05	0.00167621
XLOC_032616	hspb7	hspb7	heat shock protein family, alpha-crystallin-related, b7	NC_027312.1:25600560-25604211	YELLOWSLICE	YELLOWSLICEISA	6.13869	120.86	4.29926	4.58801	5e-05	0.00167621
XLOC_000319	LOC100194557	acta1	fast myotomal muscle actin 2	NC_027300.1:22898917-22902429	YELLOWSLICE	YELLOWSLICEISA	3.99155	78.5036	4.29774	4.77177	5e-05	0.00167621
XLOC_019899	rsad2	rsad2	radical S-adenosyl methionine domain containing 2	NC_027308.1:10614118-10617263	YELLOWSLICE	YELLOWSLICEISA	0.100759	1.9783	4.29528	3.04487	5e-05	0.00167621
XLOC_049210	LOC106581934	fam171b	protein FAM171B-like	NC_027320.1:21638606-21651765	YELLOWSLICE	YELLOWSLICEISA	7.26139	142.31	4.29265	3.97863	5e-05	0.00167621
XLOC_057043	LOC106588383	-	uncharacterized LOC106588383	NC_027326.1:10399201-10413861	YELLOWSLICE	YELLOWSLICEISA	3.94017	76.3715	4.27671	4.13693	5e-05	0.00167621
XLOC_047827	smyd1b	smyd1	SET and MYND domain containing 1b	NC_027319.1:38015570-38026637	YELLOWSLICE	YELLOWSLICEISA	0.358807	6.95469	4.2767	3.6563	5e-05	0.00167621
XLOC_018741	LOC106609570	-	troponin I, slow skeletal muscle-like	NC_027306.1:47264109-47269497	YELLOWSLICE	YELLOWSLICEISA	2.47607	47.8593	4.27267	3.73169	0.00065	0.0140664
XLOC_007743	LOC106601538	mybpc2	myosin-binding protein C, fast-type-like	NC_027302.1:75262569-75440669	YELLOWSLICE	YELLOWSLICEISA	0.403589	7.74695	4.26267	2.86393	5e-05	0.00167621
XLOC_063858	LOC106593012	-	protein-cysteine N-palmitoyltransferase HHAT-like protein	NW_012349261.1:3004-11020	YELLOWSLICE	YELLOWSLICEISA	0.405059	7.55079	4.22042	3.25196	0.0022	0.0360001
XLOC_002182	LOC106598511	rtn1	reticulon-1-A-like	NC_027300.1:26888429-26968684	YELLOWSLICE	YELLOWSLICEISA	0.846396	15.7753	4.22019	3.57503	5e-05	0.00167621
XLOC_017792	mybpc1	mybpc1	myosin binding protein C, slow type	NC_027306.1:42459067-42492554	YELLOWSLICE	YELLOWSLICEISA	1.76654	32.6055	4.20612	4.2641	5e-05	0.00167621
XLOC_043279	LOC106577621	myoz2	myozenin-2-like	NC_027317.1:51017152-51029965	YELLOWSLICE	YELLOWSLICEISA	0.976644	18.0037	4.20431	4.33983	5e-05	0.00167621
XLOC_001338	LOC106563459	-	heat shock protein 30-like	NC_027300.1:117212645-117214381	YELLOWSLICE	YELLOWSLICEISA	0.0765267	1.4051	4.19857	2.48898	0.00125	0.0234317
XLOC_048745	LOC106582055	c3orf38	uncharacterized protein C3orf38-like	NC_027320.1:31253104-31259318	YELLOWSLICE	YELLOWSLICEISA	0.72323	13.2783	4.19847	4.61918	5e-05	0.00167621
XLOC_019669	LOC106610325	gigyf2	PERQ amino acid-rich with GYF domain-containing protein 2-like	NC_027307.1:18953113-18975107	YELLOWSLICE	YELLOWSLICEISA	0.1104	1.99896	4.17844	2.34805	0.0018	0.0308991
XLOC_015224	LOC106607439	pvalef	parvalbumin-7-like	NC_027305.1:43557968-43609277	YELLOWSLICE	YELLOWSLICEISA	2.37926	42.8846	4.17187	3.78345	0.0009	0.0181706
XLOC_011093	alp	pdlim3	alkaline phosphatase	NC_027303.1:16967584-16979186	YELLOWSLICE	YELLOWSLICEISA	1.75174	30.8339	4.13765	4.70005	5e-05	0.00167621
XLOC_062684	LOC106592287	-	troponin T, fast skeletal muscle isoforms-like	NW_012347959.1:10506-19568	YELLOWSLICE	YELLOWSLICEISA	9.78481	171.948	4.13529	4.28052	5e-05	0.00167621
XLOC_056775	LOC106588959	cylc2	cylicin-2-like	NC_027326.1:32518009-32539588	YELLOWSLICE	YELLOWSLICEISA	0.0905985	1.58923	4.1327	2.30073	5e-05	0.00167621
XLOC_062797	LOC106592374	mybpc2	myosin-binding protein C, fast-type-like	NW_012348103.1:4871-20719	YELLOWSLICE	YELLOWSLICEISA	1.65551	28.7829	4.11987	3.751	5e-05	0.00167621
XLOC_012950	hspb6l	cryab	small heat shock protein-like	NC_027304.1:66829876-66849458	YELLOWSLICE	YELLOWSLICEISA	0.57249	9.94905	4.11924	2.23286	0.00295	0.0448558
XLOC_008836	LOC106600960	-	heat shock protein Hsp-16.1/Hsp-16.11-like	NC_027302.1:56206871-56207842	YELLOWSLICE	YELLOWSLICEISA	0.678904	11.7195	4.10956	3.43823	5e-05	0.00167621
XLOC_030538	LOC106565475	-	uncharacterized LOC106565475	NC_027311.1:55068173-55073157	YELLOWSLICE	YELLOWSLICEISA	8.63034	146.822	4.08851	4.92584	5e-05	0.00167621
XLOC_058906	LOC106590713	-	kelch-like protein 40b	NC_027328.1:42057879-42064049	YELLOWSLICE	YELLOWSLICEISA	0.26558	4.50428	4.08408	3.22798	0.00215	0.0353845
XLOC_026853	map3k7cl	map3k7cl	MAP3K7 C-terminal like	NC_027310.1:90181250-90220282	YELLOWSLICE	YELLOWSLICEISA	0.0897776	1.52166	4.08314	2.62975	5e-05	0.00167621
XLOC_009993	LOC106602714	-	uncharacterized LOC106602714	NC_027303.1:24280229-24357328	YELLOWSLICE	YELLOWSLICEISA	0.024747	0.409122	4.04721	2.04995	0.00035	0.00858457
XLOC_013657	LOC106604657	smtnl2	smoothelin-like protein 1	NC_027304.1:30168687-30171997	YELLOWSLICE	YELLOWSLICEISA	0.428073	7.01094	4.03368	3.53881	5e-05	0.00167621
XLOC_009341	LOC106601757	samd9l	sterile alpha motif domain-containing protein 9-like	NC_027302.1:80147821-80160117	YELLOWSLICE	YELLOWSLICEISA	1.08694	17.6649	4.02254	5.31895	5e-05	0.00167621
XLOC_057669	LOC106589413	-	synaptopodin 2-like protein	NC_027327.1:8201876-8212292	YELLOWSLICE	YELLOWSLICEISA	0.22906	3.71179	4.01832	4.07203	0.0008	0.0165674
XLOC_000369	LOC106595751	trim35	zinc-binding protein A33-like	NC_027300.1:26304782-26306666	YELLOWSLICE	YELLOWSLICEISA	1.99483	32.2173	4.0135	5.05863	5e-05	0.00167621
XLOC_005405	LOC106577172	rbfox1	RNA binding protein fox-1 homolog 1-like	NC_027301.1:11731193-11747846	YELLOWSLICE	YELLOWSLICEISA	0.383028	6.1239	3.99893	3.25755	5e-05	0.00167621
XLOC_003123	LOC106563467	hspb11	heat shock protein beta-11-like	NC_027300.1:117214525-117215499	YELLOWSLICE	YELLOWSLICEISA	5.99581	94.6907	3.9812	4.59108	5e-05	0.00167621
XLOC_042966	LOC106577061	actn2	alpha-actinin-2	NC_027317.1:21527043-21554239	YELLOWSLICE	YELLOWSLICEISA	0.328142	5.08683	3.95437	2.1688	0.0023	0.0372347
XLOC_058193	LOC106589505	-	uncharacterized LOC106589505	NC_027327.1:12804869-12872154	YELLOWSLICE	YELLOWSLICEISA	5.48006	83.353	3.92697	3.69379	0.00105	0.0204706
XLOC_010622	LOC106603948	hspb1	heat shock protein beta-1-like	NC_027303.1:76301202-76316496	YELLOWSLICE	YELLOWSLICEISA	1.39433	21.1446	3.92265	4.20303	5e-05	0.00167621
XLOC_018811	LOC106609638	tnni1	troponin I, slow skeletal muscle-like	NC_027306.1:50292559-50299142	YELLOWSLICE	YELLOWSLICEISA	4.42148	66.947	3.92042	3.33585	5e-05	0.00167621
XLOC_044410	LOC106577990	trim39	E3 ubiquitin-protein ligase TRIM39-like	NC_027317.1:62841489-62860282	YELLOWSLICE	YELLOWSLICEISA	0.864056	12.9854	3.90962	3.1527	5e-05	0.00167621
XLOC_052614	LOC106585566	nefl	neurofilament light polypeptide-like	NC_027323.1:20613367-20617892	YELLOWSLICE	YELLOWSLICEISA	0.11174	1.67199	3.90335	2.88069	5e-05	0.00167621
XLOC_018567	LOC106609198	lmod2	leiomodin-2-like	NC_027306.1:36390604-36396519	YELLOWSLICE	YELLOWSLICEISA	0.180117	2.69088	3.90107	3.39111	5e-05	0.00167621
XLOC_040466	LOC106574241	des	desmin-like	NC_027315.1:65877709-65927220	YELLOWSLICE	YELLOWSLICEISA	0.311603	4.56357	3.87238	1.40716	0.003	0.0454174
XLOC_013292	LOC106604101	-	gap junction alpha-3 protein-like	NC_027304.1:1126068-1135863	YELLOWSLICE	YELLOWSLICEISA	0.0356822	0.520008	3.86526	2.07971	0.0025	0.0396513
XLOC_054095	LOC106586915	des	desmin-like	NC_027324.1:49200937-49211410	YELLOWSLICE	YELLOWSLICEISA	1.94143	28.2358	3.86233	4.05766	5e-05	0.00167621
XLOC_016485	LOC106607151	gvinp1	interferon-induced very large GTPase 1-like	NC_027305.1:33731424-33846064	YELLOWSLICE	YELLOWSLICEISA	2.14225	30.9979	3.85498	3.24412	5e-05	0.00167621
XLOC_030436	LOC106565342	cav3	caveolin-3-like	NC_027311.1:49585598-49588246	YELLOWSLICE	YELLOWSLICEISA	0.505945	7.29152	3.84917	2.92844	5e-05	0.00167621
XLOC_061904	LOC106591841	ryr1	ryanodine receptor 1-like	NW_012347290.1:9602-29465	YELLOWSLICE	YELLOWSLICEISA	0.0912101	1.31044	3.84472	2.20188	0.00045	0.0105017
XLOC_046339	LOC106579780	-	xin actin-binding repeat-containing protein 1-like	NC_027318.1:82964847-82971269	YELLOWSLICE	YELLOWSLICEISA	0.0384106	0.551224	3.84306	2.46853	0.0007	0.0149087
XLOC_050708	LOC106583067	-	ATP-dependent 6-phosphofructokinase, muscle type-like	NC_027321.1:27861168-27876247	YELLOWSLICE	YELLOWSLICEISA	1.10732	15.8456	3.83894	4.04439	0.00085	0.0173726
XLOC_034390	LOC106569991	gapdh	glyceraldehyde-3-phosphate dehydrogenase-like	NC_027313.1:58141835-58149472	YELLOWSLICE	YELLOWSLICEISA	3.32157	46.7925	3.81634	3.52918	0.00145	0.0262283
XLOC_008899	LOC106601000	tcap	telethonin-like	NC_027302.1:59647077-59650189	YELLOWSLICE	YELLOWSLICEISA	4.02867	56.5399	3.81089	4.53103	5e-05	0.00167621
XLOC_009226	LOC106601530	trim16	tripartite motif-containing protein 16-like	NC_027302.1:75224819-75225702	YELLOWSLICE	YELLOWSLICEISA	1.26703	17.6257	3.79815	2.72701	0.0002	0.00544271
XLOC_016696	LOC106607641	mthfd1	C-1-tetrahydrofolate synthase, cytoplasmic-like	NC_027305.1:48711950-48767639	YELLOWSLICE	YELLOWSLICEISA	0.0569295	0.791117	3.79664	2.25018	5e-05	0.00167621
XLOC_011849	LOC106603724	smtnl2	smoothelin-like protein 2	NC_027303.1:62970575-62984037	YELLOWSLICE	YELLOWSLICEISA	0.247168	3.40741	3.78511	2.79135	5e-05	0.00167621
XLOC_029909	LOC106564377	-	sarcalumenin-like	NC_027311.1:9727347-9734742	YELLOWSLICE	YELLOWSLICEISA	0.506633	6.95413	3.77886	3.31966	0.00175	0.0302518
XLOC_053990	tmem182	-	transmembrane protein 182	NC_027324.1:38974937-38984843	YELLOWSLICE	YELLOWSLICEISA	0.0642858	0.875826	3.76807	1.98563	0.0015	0.026916
XLOC_048830	thtpa	thtpa	thiamine triphosphatase	NC_027320.1:37351741-37395631	YELLOWSLICE	YELLOWSLICEISA	7.60223	103.427	3.76605	2.33679	5e-05	0.00167621
XLOC_035232	LOC106569150	-	myosin light chain kinase 2, skeletal/cardiac muscle-like	NC_027313.1:29462848-29506294	YELLOWSLICE	YELLOWSLICEISA	0.0738016	0.996892	3.75571	2.85912	0.00135	0.0248468
XLOC_010163	LOC106603111	fyttd1	UAP56-interacting factor-like	NC_027303.1:36567053-36571283	YELLOWSLICE	YELLOWSLICEISA	0.0682188	0.91918	3.75211	2.12479	0.0017	0.0295917
XLOC_009859	LOC106602596	tmod1	tropomodulin-1-like	NC_027303.1:15772824-15797298	YELLOWSLICE	YELLOWSLICEISA	0.231072	3.10157	3.74659	3.38805	5e-05	0.00167621
XLOC_052852	pdlim5	pdlim5	PDZ and LIM domain 5	NC_027323.1:37487660-37628772	YELLOWSLICE	YELLOWSLICEISA	0.714915	9.57565	3.74353	4.27394	5e-05	0.00167621
XLOC_030820	LOC106566020	-	neurofilament medium polypeptide-like	NC_027311.1:79497345-79515933	YELLOWSLICE	YELLOWSLICEISA	0.0386519	0.513748	3.73245	2.08538	0.00255	0.0402473
XLOC_042776	mypn	mypn	myopalladin	NC_027317.1:5956493-6011058	YELLOWSLICE	YELLOWSLICEISA	0.140898	1.87256	3.73229	3.09474	5e-05	0.00167621
XLOC_038237	LOC106572105	tnnc2	troponin C, skeletal muscle	NC_027314.1:71670886-71674643	YELLOWSLICE	YELLOWSLICEISA	3.92549	51.994	3.7274	3.61836	0.0014	0.0255409
XLOC_045485	nrap	nrap	nebulin related anchoring protein	NC_027318.1:6183759-6347406	YELLOWSLICE	YELLOWSLICEISA	0.425171	5.58693	3.71594	4.42879	5e-05	0.00167621
XLOC_062150	LOC106591971	des	desmin-like	NW_012347470.1:1541-7965	YELLOWSLICE	YELLOWSLICEISA	3.31079	43.3866	3.712	4.22555	5e-05	0.00167621
XLOC_016900	smyd2	smyd2	SET and MYND domain containing 2	NC_027305.1:63637295-63664506	YELLOWSLICE	YELLOWSLICEISA	0.379894	4.97332	3.71054	2.91429	5e-05	0.00167621
XLOC_054846	LOC106587203	ampd3	AMP deaminase 3-like	NC_027325.1:18376947-18399344	YELLOWSLICE	YELLOWSLICEISA	0.236482	3.08469	3.70532	3.32638	5e-05	0.00167621
XLOC_005400	LOC106577106	-	uncharacterized LOC106577106	NC_027301.1:11587695-11593469	YELLOWSLICE	YELLOWSLICEISA	0.103879	1.34366	3.6932	2.41599	0.00025	0.00653846
XLOC_048961	LOC106582512	des	desmin-like	NC_027320.1:53532069-53544577	YELLOWSLICE	YELLOWSLICEISA	2.6996	34.7509	3.68623	3.14445	0.00095	0.0189427
XLOC_038682	LOC106573043	-	L-lactate dehydrogenase A chain-like	NC_027315.1:2609586-2626261	YELLOWSLICE	YELLOWSLICEISA	15.528	196.303	3.66014	3.69037	5e-05	0.00167621
XLOC_021510	cmpk2	dtymk	cytidine/uridine monophosphate kinase 2	NC_027308.1:10594982-10606669	YELLOWSLICE	YELLOWSLICEISA	6.53715	82.5708	3.6589	4.4955	5e-05	0.00167621
XLOC_036588	pura1	-	Adenylosuccinate synthetase isozyme 1	NC_027314.1:37459523-37473765	YELLOWSLICE	YELLOWSLICEISA	0.878098	10.88	3.63115	3.95679	5e-05	0.00167621
XLOC_015134	LOC106607269	tcap	telethonin-like	NC_027305.1:38461113-38464133	YELLOWSLICE	YELLOWSLICEISA	2.53255	31.34	3.62934	4.66266	5e-05	0.00167621
XLOC_050213	LOC106583653	rnf213	E3 ubiquitin-protein ligase RNF213-like	NC_027321.1:49891066-49951487	YELLOWSLICE	YELLOWSLICEISA	2.41666	29.7682	3.62268	4.14205	5e-05	0.00167621
XLOC_033276	LOC106567757	lgals9	galectin-9-like	NC_027312.1:82768676-82777732	YELLOWSLICE	YELLOWSLICEISA	2.64488	32.5602	3.62184	4.26212	5e-05	0.00167621
XLOC_000125	LOC106606486	myh2	myosin heavy chain, fast skeletal muscle-like	NC_027300.1:6216062-6235265	YELLOWSLICE	YELLOWSLICEISA	0.391414	4.81208	3.6199	2.32165	0.00035	0.00858457
XLOC_050590	mstn1	mustn1	Musculoskeletal embryonic nuclear protein 1	NC_027321.1:17568149-17570485	YELLOWSLICE	YELLOWSLICEISA	6.29522	77.1008	3.61442	3.91541	5e-05	0.00167621
XLOC_000822	LOC106607666	-	alpha-actinin-2-like	NC_027300.1:65036741-65052524	YELLOWSLICE	YELLOWSLICEISA	0.424716	5.12566	3.59317	3.07769	5e-05	0.00167621
XLOC_036203	LOC106570889	cxcl11	C-X-C motif chemokine 11-like	NC_027314.1:3502961-3504253	YELLOWSLICE	YELLOWSLICEISA	2.31563	27.664	3.57853	3.36144	5e-05	0.00167621
XLOC_065856	LOC106594244	-	alpha-actinin-2-like	NW_012352230.1:3416-11503	YELLOWSLICE	YELLOWSLICEISA	0.494247	5.89819	3.57697	3.44715	0.0013	0.0241386
XLOC_062083	LOC106591922	herc6	probable E3 ubiquitin-protein ligase HERC6	NW_012347403.1:19226-28502	YELLOWSLICE	YELLOWSLICEISA	0.619864	7.32705	3.56321	3.74144	5e-05	0.00167621
XLOC_039151	klhl30	-	kelch like family member 30	NC_027315.1:45412207-45432127	YELLOWSLICE	YELLOWSLICEISA	0.162624	1.90783	3.55232	2.74268	5e-05	0.00167621
XLOC_031195	LOC106566701	-	SH3 and cysteine-rich domain-containing protein 3-like	NC_027312.1:21640265-21650741	YELLOWSLICE	YELLOWSLICEISA	0.191538	2.24183	3.54898	2.79021	5e-05	0.00167621
XLOC_043409	LOC106577856	actn3	alpha-actinin-3-like	NC_027317.1:59214414-59323799	YELLOWSLICE	YELLOWSLICEISA	4.19158	48.8325	3.54228	3.29808	0.00085	0.0173726
XLOC_007317	LOC106600715	sdre	serine-aspartate repeat-containing protein F-like	NC_027302.1:50710835-50724191	YELLOWSLICE	YELLOWSLICEISA	2.04395	23.8096	3.54211	3.54489	5e-05	0.00167621
XLOC_000373	LOC106596550	-	ankyrin repeat and SOCS box protein 2-like	NC_027300.1:26456925-26471942	YELLOWSLICE	YELLOWSLICEISA	0.0493047	0.574216	3.5418	1.83076	0.00045	0.0105017
XLOC_016677	LOC106607590	dusp10	dual specificity protein phosphatase 10-like	NC_027305.1:47925471-47953622	YELLOWSLICE	YELLOWSLICEISA	0.0670025	0.780333	3.5418	3.07185	5e-05	0.00167621
XLOC_070647	LOC106596922	pml	protein PML-like	NW_012362619.1:993-1958	YELLOWSLICE	YELLOWSLICEISA	57.3518	667.918	3.54176	3.76626	5e-05	0.00167621
XLOC_052889	LOC106585878	ccl19	C-C motif chemokine 19-like	NC_027323.1:40996398-41020158	YELLOWSLICE	YELLOWSLICEISA	8.74794	101.688	3.53906	4.55756	5e-05	0.00167621
XLOC_062493	LOC106592172	-	alpha-actinin-2-like	NW_012347767.1:713-16671	YELLOWSLICE	YELLOWSLICEISA	0.140822	1.63189	3.53461	2.10749	0.00295	0.0448558
XLOC_057322	LOC106588747	arpp21	cAMP-regulated phosphoprotein 21-like	NC_027326.1:23317043-23327936	YELLOWSLICE	YELLOWSLICEISA	0.352678	4.07107	3.52899	2.88992	5e-05	0.00167621
XLOC_056413	LOC106588431	gapdh	glyceraldehyde-3-phosphate dehydrogenase-like	NC_027326.1:9063109-9070261	YELLOWSLICE	YELLOWSLICEISA	21.5426	248.591	3.52851	3.25076	5e-05	0.00167621
XLOC_018802	LOC106609623	trim47	zinc finger protein RFP-like	NC_027306.1:49674420-49678377	YELLOWSLICE	YELLOWSLICEISA	0.203899	2.35272	3.5284	2.68594	5e-05	0.00167621
XLOC_037456	LOC106570861	ccl20	C-C motif chemokine 20-like	NC_027314.1:3252049-3256106	YELLOWSLICE	YELLOWSLICEISA	0.949621	10.9569	3.52834	3.37796	5e-05	0.00167621
XLOC_055892	LOC106587719	alpk3	alpha-protein kinase 3-like	NC_027325.1:34513310-34529132	YELLOWSLICE	YELLOWSLICEISA	0.0821513	0.947226	3.52735	2.22264	5e-05	0.00167621
XLOC_065408	LOC106593993	-	myomesin-1-like	NW_012351497.1:521-8545	YELLOWSLICE	YELLOWSLICEISA	0.495683	5.71517	3.52731	2.4444	0.0001	0.00306497
XLOC_007054	LOC106599860	obscn	obscurin-like	NC_027302.1:31600372-31704570	YELLOWSLICE	YELLOWSLICEISA	0.116162	1.33681	3.52459	3.49244	5e-05	0.00167621
XLOC_045911	LOC106579339	-	putative protein PTGES3L	NC_027318.1:49714072-49716565	YELLOWSLICE	YELLOWSLICEISA	0.295354	3.39841	3.52434	2.82266	5e-05	0.00167621
XLOC_037422	LOC106570802	camk2b	calcium/calmodulin-dependent protein kinase type II subunit beta-like	NC_027314.1:335857-358492	YELLOWSLICE	YELLOWSLICEISA	0.0721989	0.828418	3.52031	2.38701	5e-05	0.00167621
XLOC_036030	LOC106570620	rtp3	receptor-transporting protein 3-like	NC_027313.1:84545757-84547774	YELLOWSLICE	YELLOWSLICEISA	2.09749	24.0442	3.51896	4.13705	5e-05	0.00167621
XLOC_012220	LOC106604310	-	microtubule-associated protein futsch-like	NC_027304.1:12179126-12186698	YELLOWSLICE	YELLOWSLICEISA	0.182052	2.07665	3.51184	2.94411	0.0032	0.0476422
XLOC_038548	LOC106572792	pfkp	ATP-dependent 6-phosphofructokinase, muscle type-like	NC_027314.1:94262098-94309364	YELLOWSLICE	YELLOWSLICEISA	1.83835	20.9153	3.50807	4.14694	5e-05	0.00167621
XLOC_044414	LOC106577965	-	tripartite motif-containing protein 7-like	NC_027317.1:62905923-62920673	YELLOWSLICE	YELLOWSLICEISA	0.0366241	0.414799	3.50155	0.969757	0.0029	0.0442868
XLOC_053825	LOC100194662	myl1	myosin light chain 1-1	NC_027324.1:25651806-25661564	YELLOWSLICE	YELLOWSLICEISA	18.6511	211.166	3.50104	3.80239	5e-05	0.00167621
XLOC_058709	LOC106590360	-	muscle-related coiled-coil protein-like	NC_027328.1:22844296-22929612	YELLOWSLICE	YELLOWSLICEISA	0.410897	4.61103	3.48824	2.36903	0.00295	0.0448558
XLOC_019744	LOC106610439	himap4	GTPase IMAP family member 4-like	NC_027307.1:22290336-22298474	YELLOWSLICE	YELLOWSLICEISA	0.176335	1.9745	3.48509	2.0884	0.00125	0.0234317
XLOC_009978	myoz2	myoz2	myozenin 2	NC_027303.1:23466055-23475463	YELLOWSLICE	YELLOWSLICEISA	3.27984	36.6068	3.48041	3.678	0.00155	0.0275821
XLOC_016314	LOC106606900	-	myosin regulatory light chain 2, skeletal muscle isoform type 2-like	NC_027305.1:24880605-24885367	YELLOWSLICE	YELLOWSLICEISA	46.5475	517.313	3.47426	2.81564	5e-05	0.00167621
XLOC_012780	LOC106605312	nes	nestin-like	NC_027304.1:56519890-56532046	YELLOWSLICE	YELLOWSLICEISA	0.157136	1.73001	3.4607	3.01295	5e-05	0.00167621
XLOC_023324	LOC106613780	amh	uncharacterized LOC106613780	NC_027309.1:20355392-20360310	YELLOWSLICE	YELLOWSLICEISA	0.382029	4.17768	3.45095	2.11553	0.0016	0.0282586
XLOC_054533	fhl2	fhl2	four and a half LIM domains 2	NC_027324.1:39098001-39126789	YELLOWSLICE	YELLOWSLICEISA	1.99284	21.7759	3.44983	2.96299	5e-05	0.00167621
XLOC_046289	LOC106579703	ptchd3	patched domain-containing protein 3-like	NC_027318.1:77549732-77554851	YELLOWSLICE	YELLOWSLICEISA	0.974939	10.6414	3.44824	3.52546	5e-05	0.00167621
XLOC_066376	LOC106594559	banf1	barrier-to-autointegration factor-like	NW_012353022.1:6683-9930	YELLOWSLICE	YELLOWSLICEISA	88.901	969.558	3.44706	3.02786	5e-05	0.00167621
XLOC_034080	LOC106569539	-	uncharacterized LOC106569539	NC_027313.1:38753108-38758997	YELLOWSLICE	YELLOWSLICEISA	0.20886	2.27044	3.44237	2.67349	5e-05	0.00167621
XLOC_035360	LOC106569488	-	uncharacterized LOC106569488	NC_027313.1:36224036-36225487	YELLOWSLICE	YELLOWSLICEISA	0.473148	5.13636	3.44038	2.38798	5e-05	0.00167621
XLOC_010143	LOC106603073	-	aristaless-related homeobox protein-like	NC_027303.1:35387112-35391771	YELLOWSLICE	YELLOWSLICEISA	0.104808	1.13584	3.43794	2.23078	0.0004	0.00954992
XLOC_024136	LOC106561394	parp12	poly [ADP-ribose] polymerase 12-like	NC_027309.1:95902999-96066324	YELLOWSLICE	YELLOWSLICEISA	2.52577	27.3288	3.43563	4.58029	5e-05	0.00167621
XLOC_007559	cd9	cd9	CD9 molecule	NC_027302.1:64774470-64787920	YELLOWSLICE	YELLOWSLICEISA	13.4042	144.91	3.4344	4.24332	5e-05	0.00167621
XLOC_040609	dusp27	dusp27	dual specificity phosphatase 27, atypical	NC_027315.1:74584446-74596252	YELLOWSLICE	YELLOWSLICEISA	0.144273	1.55813	3.43294	2.76492	5e-05	0.00167621
XLOC_011489	ryr1	ryr1	ryanodine receptor 1	NC_027303.1:35693094-35771978	YELLOWSLICE	YELLOWSLICEISA	0.0578685	0.621821	3.42565	2.15118	5e-05	0.00167621
XLOC_046151	chrnd	chrnd	cholinergic receptor nicotinic delta subunit	NC_027318.1:66521197-66527196	YELLOWSLICE	YELLOWSLICEISA	0.319911	3.4345	3.42436	2.91913	5e-05	0.00167621
XLOC_008779	LOC106600945	tnnt1	troponin T, slow skeletal muscle-like	NC_027302.1:52676384-52686407	YELLOWSLICE	YELLOWSLICEISA	12.513	134.228	3.42318	2.56789	5e-05	0.00167621
XLOC_036999	LOC106572072	-	serine/threonine-protein kinase SBK1-like	NC_027314.1:73044093-73057866	YELLOWSLICE	YELLOWSLICEISA	0.0547466	0.583382	3.4136	1.87377	0.0032	0.0476422
XLOC_040304	LOC106574001	-	nexilin-like	NC_027315.1:48928520-48958051	YELLOWSLICE	YELLOWSLICEISA	0.19046	2.02632	3.4113	2.184	0.0015	0.026916
XLOC_023047	LOC106613343	ryr1	ryanodine receptor 1-like	NC_027308.1:137119722-137171870	YELLOWSLICE	YELLOWSLICEISA	0.303389	3.21913	3.40743	3.51232	5e-05	0.00167621
XLOC_048656	LOC106581984	fhl2	four and a half LIM domains protein 2-like	NC_027320.1:23698983-23727865	YELLOWSLICE	YELLOWSLICEISA	6.82379	71.4302	3.38789	3.13604	5e-05	0.00167621
XLOC_019875	LOC106610668	-	transcription cofactor vestigial-like protein 2	NC_027308.1:7713862-7719659	YELLOWSLICE	YELLOWSLICEISA	0.0759614	0.794448	3.38661	2.10103	0.0014	0.0255409
XLOC_028990	mlrv	-	Myosin regulatory light chain 2, ventricular/cardiac muscle isoform	NC_027311.1:51462310-51465580	YELLOWSLICE	YELLOWSLICEISA	20.2382	210.75	3.38038	2.37506	5e-05	0.00167621
XLOC_046523	LOC106579972	slc25a25	calcium-binding mitochondrial carrier protein SCaMC-2-A-like	NC_027319.1:18524494-18532052	YELLOWSLICE	YELLOWSLICEISA	0.167735	1.72614	3.36329	2.59587	5e-05	0.00167621
XLOC_054163	LOC106586064	speg	striated muscle preferentially expressed protein kinase-like	NC_027324.1:5087677-5221010	YELLOWSLICE	YELLOWSLICEISA	0.158032	1.61815	3.35606	2.65369	5e-05	0.00167621
XLOC_015114	LOC106607291	dhx58	probable ATP-dependent RNA helicase DHX58	NC_027305.1:37848068-37854911	YELLOWSLICE	YELLOWSLICEISA	1.88307	19.1922	3.34936	4.52185	5e-05	0.00167621
XLOC_042402	LOC106576111	-	leiomodin-2-like	NC_027316.1:38521343-38525725	YELLOWSLICE	YELLOWSLICEISA	0.180478	1.83905	3.34907	2.66291	5e-05	0.00167621
XLOC_028937	LOC100196684	apobec-2	probable C->U-editing enzyme APOBEC-2	NC_027311.1:46431902-46455219	YELLOWSLICE	YELLOWSLICEISA	2.02513	20.5665	3.34421	3.41778	5e-05	0.00167621
XLOC_033359	LOC106568146	hsp90ab1	heat shock protein beta-11-like	NC_027312.1:90404526-90405588	YELLOWSLICE	YELLOWSLICEISA	3.57541	36.15	3.33781	3.97805	5e-05	0.00167621
XLOC_066465	LOC106594610	-	uncharacterized LOC106594610	NW_012353158.1:6665-9095	YELLOWSLICE	YELLOWSLICEISA	3.64474	36.7783	3.33497	3.35563	5e-05	0.00167621
XLOC_050927	LOC106583479	cac1s	dihydropyridine-sensitive L-type skeletal muscle calcium channel subunit alpha-1-like	NC_027321.1:41101491-41150159	YELLOWSLICE	YELLOWSLICEISA	0.29587	2.97645	3.33056	3.32264	5e-05	0.00167621
XLOC_035695	LOC100194553	-	VHSV-induced protein-like	NC_027313.1:59522300-59526637	YELLOWSLICE	YELLOWSLICEISA	15.4804	155.677	3.33004	4.17833	5e-05	0.00167621
XLOC_025155	LOC106561019	-	uncharacterized LOC106561019	NC_027309.1:70598852-70604812	YELLOWSLICE	YELLOWSLICEISA	0.0798133	0.801647	3.32827	2.08634	0.00075	0.0157375
XLOC_053187	LOC106585268	trafd1	TRAF-type zinc finger domain-containing protein 1-like	NC_027323.1:17379525-17391055	YELLOWSLICE	YELLOWSLICEISA	0.628484	6.29969	3.32533	3.71865	5e-05	0.00167621
XLOC_049106	stat1	stat1	Signal transducer and activator of transcription 1	NC_027320.1:12195288-12236077	YELLOWSLICE	YELLOWSLICEISA	5.47593	54.8315	3.32383	3.36244	5e-05	0.00167621
XLOC_041742	LOC106576572	cacna2d1	voltage-dependent calcium channel subunit alpha-2/delta-1-like	NC_027316.1:53784397-53839918	YELLOWSLICE	YELLOWSLICEISA	0.15473	1.54928	3.32378	2.52043	5e-05	0.00167621
XLOC_034882	LOC106568643	-	muscle-related coiled-coil protein-like	NC_027313.1:4014885-4025167	YELLOWSLICE	YELLOWSLICEISA	0.843319	8.39895	3.31606	3.43959	0.0022	0.0360001
XLOC_004703	LOC106590279	srl	sarcalumenin-like	NC_027301.1:56699156-56708262	YELLOWSLICE	YELLOWSLICEISA	0.645531	6.40409	3.31044	3.35501	5e-05	0.00167621
XLOC_055112	LOC106587745	igkc	Ig kappa chain V-II region 7S34.1-like	NC_027325.1:35486738-35495831	YELLOWSLICE	YELLOWSLICEISA	0.291419	2.88822	3.30901	2.26174	0.0008	0.0165674
XLOC_069725	LOC106596437	des	desmin-like	NW_012360142.1:868-5657	YELLOWSLICE	YELLOWSLICEISA	3.69623	36.5831	3.30705	3.67558	0.0014	0.0255409
XLOC_026305	LOC106562923	-	alpha-2,8-sialyltransferase 8E-like	NC_027310.1:50177123-50198488	YELLOWSLICE	YELLOWSLICEISA	0.0421959	0.416357	3.30265	2.01263	0.00245	0.039053
XLOC_059051	LOC106590266	-	myosin-7-like	NC_027328.1:19760446-19816787	YELLOWSLICE	YELLOWSLICEISA	0.149121	1.471	3.30224	1.65249	5e-05	0.00167621
XLOC_053253	hmcn2	hmcn2	hemicentin 2	NC_027323.1:22012178-22074147	YELLOWSLICE	YELLOWSLICEISA	0.0517985	0.509791	3.29892	2.09671	5e-05	0.00167621
XLOC_000178	LOC106560842	vgll2	transcription cofactor vestigial-like protein 2	NC_027300.1:10042900-10057251	YELLOWSLICE	YELLOWSLICEISA	0.133681	1.31347	3.29652	2.34732	5e-05	0.00167621
XLOC_025245	LOC106560870	cdh13	cadherin-13-like	NC_027309.1:77719715-78226479	YELLOWSLICE	YELLOWSLICEISA	0.251081	2.44845	3.28565	3.18583	5e-05	0.00167621
XLOC_039694	LOC106575021	-	uncharacterized LOC106575021	NC_027315.1:86711700-86823776	YELLOWSLICE	YELLOWSLICEISA	0.345764	3.36698	3.28359	0.667607	5e-05	0.00167621
XLOC_057813	LOC106589634	-	alpha-sarcoglycan-like	NC_027327.1:18595758-18609443	YELLOWSLICE	YELLOWSLICEISA	0.39437	3.8341	3.28127	2.87163	5e-05	0.00167621
XLOC_030798	LOC106566062	slc38a3	sodium-coupled neutral amino acid transporter 3-like	NC_027311.1:77438330-77500807	YELLOWSLICE	YELLOWSLICEISA	0.122963	1.18801	3.27225	2.76969	5e-05	0.00167621
XLOC_013800	LOC106604954	palld	palladin-like	NC_027304.1:41057705-41088518	YELLOWSLICE	YELLOWSLICEISA	0.748402	7.17715	3.26153	3.50746	5e-05	0.00167621
XLOC_025324	LOC106561182	-	uncharacterized LOC106561182	NC_027309.1:84632481-84633676	YELLOWSLICE	YELLOWSLICEISA	715.409	6837.23	3.25657	1.61184	0.0006	0.0132029
XLOC_049399	LOC100194642	myl3	myosin, light polypeptide 3-1	NC_027320.1:37759937-37769704	YELLOWSLICE	YELLOWSLICEISA	38.3926	365.673	3.25166	2.91014	5e-05	0.00167621
XLOC_041012	LOC106575334	klhl41b	kelch-like protein 41b	NC_027316.1:12702262-12705878	YELLOWSLICE	YELLOWSLICEISA	0.744226	7.04916	3.24364	2.77433	5e-05	0.00167621
XLOC_022343	LOC106612124	srrm2	serine/arginine repetitive matrix protein 2-like	NC_027308.1:79263846-79271403	YELLOWSLICE	YELLOWSLICEISA	0.0972849	0.91621	3.23539	2.65377	5e-05	0.00167621
XLOC_001055	LOC106612617	klhl31	kelch-like protein 31	NC_027300.1:92720352-92725513	YELLOWSLICE	YELLOWSLICEISA	0.76554	7.14559	3.2225	2.8518	5e-05	0.00167621
XLOC_037612	LOC106571102	ryr3	ryanodine receptor 3-like	NC_027314.1:19225497-19415578	YELLOWSLICE	YELLOWSLICEISA	0.1771	1.64638	3.21667	2.27355	0.00145	0.0262283
XLOC_016363	LOC106606981	ppp1r12b	protein phosphatase 1 regulatory subunit 12B-like	NC_027305.1:28019631-28022471	YELLOWSLICE	YELLOWSLICEISA	0.175885	1.62909	3.21136	2.44558	5e-05	0.00167621
XLOC_018538	LOC106609244	-	uncharacterized LOC106609244	NC_027306.1:34079239-34086061	YELLOWSLICE	YELLOWSLICEISA	0.157378	1.45462	3.20833	2.65827	5e-05	0.00167621
XLOC_039608	LOC100194643	mylp	myosin, light polypeptide 3-3	NC_027315.1:79424598-79436637	YELLOWSLICE	YELLOWSLICEISA	17.1691	158.6	3.2075	3.30785	5e-05	0.00167621
XLOC_029208	LOC106565851	nampt	nicotinamide phosphoribosyltransferase-like	NC_027311.1:66518136-66700229	YELLOWSLICE	YELLOWSLICEISA	7.04595	64.787	3.20084	4.45243	5e-05	0.00167621
XLOC_000666	LOC106604528	bag3	BAG family molecular chaperone regulator 3-like	NC_027300.1:48554182-48560927	YELLOWSLICE	YELLOWSLICEISA	0.0549785	0.503926	3.19627	2.10834	0.00015	0.00429515
XLOC_065096	LOC106593784	aste1	protein asteroid homolog 1-like	NW_012350970.1:6776-10880	YELLOWSLICE	YELLOWSLICEISA	0.279273	2.5575	3.19498	2.17263	5e-05	0.00167621
XLOC_070768	LOC106596988	-	uncharacterized LOC106596988	NW_012362951.1:1833-5955	YELLOWSLICE	YELLOWSLICEISA	0.177385	1.61862	3.18981	1.84512	0.001	0.0197087
XLOC_015941	LOC106606491	srl	sarcalumenin-like	NC_027305.1:11581423-11607846	YELLOWSLICE	YELLOWSLICEISA	0.739526	6.7166	3.18306	3.36193	5e-05	0.00167621
XLOC_040559	LOC106574482	ifi44l	interferon-induced protein 44-like	NC_027315.1:72634714-72641165	YELLOWSLICE	YELLOWSLICEISA	4.45999	40.4161	3.17982	4.34697	5e-05	0.00167621
XLOC_035712	LOC106569913	mllt11	protein AF1q-like	NC_027313.1:60715020-60720561	YELLOWSLICE	YELLOWSLICEISA	0.605656	5.45713	3.17157	3.29245	5e-05	0.00167621
XLOC_025159	LOC106561012	muc2	mucin-2-like	NC_027309.1:71018212-71100458	YELLOWSLICE	YELLOWSLICEISA	0.438197	3.94023	3.16863	2.66074	0.0025	0.0396513
XLOC_009727	LOC106602345	frem2	FRAS1-related extracellular matrix protein 2-like	NC_027303.1:8423232-8426377	YELLOWSLICE	YELLOWSLICEISA	0.209023	1.87473	3.16495	2.66651	5e-05	0.00167621
XLOC_041788	LOC106576651	best3	bestrophin-3-like	NC_027316.1:56866510-56869730	YELLOWSLICE	YELLOWSLICEISA	0.179278	1.5974	3.15546	2.27123	5e-05	0.00167621
XLOC_069107	LOC106596079	-	uncharacterized LOC106596079	NW_012358259.1:1075-5883	YELLOWSLICE	YELLOWSLICEISA	0.31825	2.82994	3.15254	2.15759	5e-05	0.00167621
XLOC_014871	LOC106606883	-	glycine-rich cell wall structural protein-like	NC_027305.1:24523919-24758284	YELLOWSLICE	YELLOWSLICEISA	0.0789	0.700685	3.15067	0.0992384	0.0017	0.0295917
XLOC_025386	irf7b	irf7	interferon regulatory factor 7B	NC_027309.1:89468945-89474069	YELLOWSLICE	YELLOWSLICEISA	3.41124	30.0893	3.14088	4.31555	5e-05	0.00167621
XLOC_008357	tri55	-	Tripartite motif-containing protein 55	NC_027302.1:20925843-20933339	YELLOWSLICE	YELLOWSLICEISA	0.264157	2.3119	3.12961	1.3202	0.00175	0.0302518
XLOC_021826	LOC106611276	sptb	spectrin beta chain, erythrocytic-like	NC_027308.1:38322152-38407685	YELLOWSLICE	YELLOWSLICEISA	0.109441	0.955554	3.12619	2.84756	5e-05	0.00167621
XLOC_042648	LOC106576573	trim27	zinc finger protein RFP-like	NC_027316.1:53775274-53782955	YELLOWSLICE	YELLOWSLICEISA	1.11536	9.61693	3.10807	3.76533	5e-05	0.00167621
XLOC_008656	LOC106600560	pde4dip	myomegalin-like	NC_027302.1:44037488-44140138	YELLOWSLICE	YELLOWSLICEISA	0.164564	1.4067	3.09559	1.79725	0.00025	0.00653846
XLOC_008565	LOC106600447	ccl4	C-C motif chemokine 4-like	NC_027302.1:36716584-36718042	YELLOWSLICE	YELLOWSLICEISA	3.17057	27.0769	3.09425	3.38069	5e-05	0.00167621
XLOC_041267	LOC106575736	-	inactive dual specificity phosphatase 27-like	NC_027316.1:24174749-24180783	YELLOWSLICE	YELLOWSLICEISA	0.0960258	0.819484	3.09322	2.03038	0.00095	0.0189427
XLOC_049901	LOC106583080	trim16	tripartite motif-containing protein 16-like protein	NC_027321.1:27537427-27555326	YELLOWSLICE	YELLOWSLICEISA	1.28444	10.8714	3.08132	3.42764	5e-05	0.00167621
XLOC_033477	alpk2	-	alpha kinase 2	NC_027312.1:99259826-99278787	YELLOWSLICE	YELLOWSLICEISA	0.0723008	0.6118	3.08098	1.90064	0.00155	0.0275821
XLOC_048706	LOC106582106	-	calsequestrin-2-like	NC_027320.1:28981364-28988016	YELLOWSLICE	YELLOWSLICEISA	0.282261	2.38425	3.07843	2.5356	5e-05	0.00167621
XLOC_032938	LOC106567419	cystm1	cysteine-rich and transmembrane domain-containing protein 1-like	NC_027312.1:49525555-49533688	YELLOWSLICE	YELLOWSLICEISA	1.42736	12.0488	3.07747	2.87823	5e-05	0.00167621
XLOC_041327	LOC106575818	myl3	myosin light chain 3, skeletal muscle isoform-like	NC_027316.1:26357274-26364183	YELLOWSLICE	YELLOWSLICEISA	22.0635	186.011	3.07566	3.12948	5e-05	0.00167621
XLOC_042369	LOC106576050	-	protein phosphatase 1 regulatory subunit 3A-like	NC_027316.1:35967198-35975350	YELLOWSLICE	YELLOWSLICEISA	0.181782	1.52949	3.07278	1.86948	0.00045	0.0105017
XLOC_008064	LOC106595978	myom1	uncharacterized LOC106595978	NC_027302.1:67000-71254	YELLOWSLICE	YELLOWSLICEISA	1.66237	13.9682	3.07083	3.27964	5e-05	0.00167621
XLOC_046371	LOC106579825	hspb8	heat shock protein beta-8-like	NC_027319.1:3773970-3786179	YELLOWSLICE	YELLOWSLICEISA	0.759318	6.37632	3.06995	2.97824	5e-05	0.00167621
XLOC_068152	LOC106595579	rsad2	radical S-adenosyl methionine domain-containing protein 2	NW_012356313.1:3326-6501	YELLOWSLICE	YELLOWSLICEISA	0.0676807	0.563058	3.05647	1.90794	0.0014	0.0255409
XLOC_062977	LOC106592478	myo18b	unconventional myosin-XVIIIb-like	NW_012348272.1:2594-7792	YELLOWSLICE	YELLOWSLICEISA	0.321643	2.6754	3.05622	2.61763	5e-05	0.00167621
XLOC_047911	LOC106580742	ahnak	neuroblast differentiation-associated protein AHNAK-like	NC_027319.1:45820776-45845109	YELLOWSLICE	YELLOWSLICEISA	0.254899	2.11847	3.05502	2.42793	5e-05	0.00167621
XLOC_058190	dhrs7c	dhrs7ca	dehydrogenase/reductase 7C	NC_027327.1:12678007-12683077	YELLOWSLICE	YELLOWSLICEISA	3.09137	25.6265	3.05132	3.55176	5e-05	0.00167621
XLOC_028604	LOC100194684	myom2	myomesin-2	NC_027311.1:22265769-22289613	YELLOWSLICE	YELLOWSLICEISA	1.61797	13.3872	3.0486	2.96986	5e-05	0.00167621
XLOC_044095	LOC106577418	-	E3 ubiquitin-protein ligase TRIM39-like	NC_027317.1:38095992-38107829	YELLOWSLICE	YELLOWSLICEISA	0.102937	0.85129	3.04789	1.78532	0.0007	0.0149087
XLOC_034259	klhl40	-	kelch like family member 40	NC_027313.1:49305568-49325942	YELLOWSLICE	YELLOWSLICEISA	0.755621	6.24845	3.04776	3.09516	5e-05	0.00167621
XLOC_008920	dhx58	dhx58	DEXH (Asp-Glu-X-His) box polypeptide 58	NC_027302.1:60282170-60293676	YELLOWSLICE	YELLOWSLICEISA	9.08787	75.0647	3.04612	3.6418	5e-05	0.00167621
XLOC_043241	LOC106577556	eif5a	eukaryotic translation initiation factor 5A-1	NC_027317.1:47977269-47994944	YELLOWSLICE	YELLOWSLICEISA	0.627646	5.18409	3.04607	2.09145	0.0019	0.032209
XLOC_018377	LOC106608940	ache	acetylcholinesterase-like	NC_027306.1:22886490-22917729	YELLOWSLICE	YELLOWSLICEISA	0.122915	1.01501	3.04577	2.48925	5e-05	0.00167621
XLOC_037713	LOC106571271	filip1	filamin-A-interacting protein 1-like	NC_027314.1:27196759-27253355	YELLOWSLICE	YELLOWSLICEISA	0.0542561	0.444149	3.03318	1.90849	5e-05	0.00167621
XLOC_027713	LOC106563267	myl4	myosin light chain 4 pseudogene	NC_027310.1:67410440-67411497	YELLOWSLICE	YELLOWSLICEISA	15.3209	125.108	3.0296	2.57752	5e-05	0.00167621
XLOC_064702	LOC106593558	-	potassium voltage-gated channel subfamily A member 6-like	NW_012350423.1:5-5937	YELLOWSLICE	YELLOWSLICEISA	0.0846755	0.690935	3.02853	1.95195	0.00135	0.0248468
XLOC_048486	LOC106581677	-	obscurin-like protein 1	NC_027320.1:6875643-6976083	YELLOWSLICE	YELLOWSLICEISA	0.114145	0.927483	3.02246	2.07964	0.00105	0.0204706
XLOC_040041	LOC106573765	synm	synemin-like	NC_027315.1:29555340-29570684	YELLOWSLICE	YELLOWSLICEISA	0.280073	2.27037	3.01905	2.99478	5e-05	0.00167621
XLOC_070557	LOC106596892	-	myosin-binding protein C, slow-type-like	NW_012362476.1:4-6048	YELLOWSLICE	YELLOWSLICEISA	0.0708434	0.572093	3.01354	1.74836	0.0017	0.0295917
XLOC_028600	LOC106564730	acta1	actin, alpha skeletal muscle 2-like	NC_027311.1:22173423-22177701	YELLOWSLICE	YELLOWSLICEISA	78.367	626.274	2.99848	2.26633	5e-05	0.00167621
XLOC_002724	LOC106610721	act2	actin, alpha skeletal muscle 2-like	NC_027300.1:81724075-81727625	YELLOWSLICE	YELLOWSLICEISA	38.5815	306.753	2.9911	2.31121	5e-05	0.00167621
XLOC_003380	LOC106568307	acot12	acyl-coenzyme A thioesterase 12-like	NC_027300.1:137133228-137143674	YELLOWSLICE	YELLOWSLICEISA	0.0854637	0.678271	2.98848	2.08151	0.0003	0.00757889
XLOC_028820	LOC106565269	helz2	helicase with zinc finger domain 2-like	NC_027311.1:39103646-39145416	YELLOWSLICE	YELLOWSLICEISA	0.196113	1.55299	2.98529	2.18599	5e-05	0.00167621
XLOC_018954	LOC106609884	tmod1	tropomodulin-1-like	NC_027307.1:462462-480955	YELLOWSLICE	YELLOWSLICEISA	0.398724	3.1401	2.97735	2.78315	5e-05	0.00167621
XLOC_008609	LOC106600477	svil	supervillin-like	NC_027302.1:39855491-39935690	YELLOWSLICE	YELLOWSLICEISA	0.257364	2.02616	2.97687	2.30341	5e-05	0.00167621
XLOC_017276	LOC106608508	fabp2	fatty acid-binding protein, intestinal-like	NC_027306.1:4268541-4274345	YELLOWSLICE	YELLOWSLICEISA	1.96462	15.4348	2.97387	3.43371	5e-05	0.00167621
XLOC_010239	LOC106603287	lgals9	galectin-9-like	NC_027303.1:41929772-41937586	YELLOWSLICE	YELLOWSLICEISA	7.16521	56.2667	2.9732	3.60953	5e-05	0.00167621
XLOC_022834	sh3bg	sh3bgr	SH3 domain-binding glutamic acid-rich protein	NC_027308.1:117058438-117082266	YELLOWSLICE	YELLOWSLICEISA	0.651556	5.05902	2.9569	2.27934	5e-05	0.00167621
XLOC_052965	fbp2	fbp2	fructose-1,6-bisphosphatase 2	NC_027323.1:47709115-47712128	YELLOWSLICE	YELLOWSLICEISA	14.9874	115.364	2.94437	3.25693	5e-05	0.00167621
XLOC_049783	LOC106582920	ip6k2	inositol hexakisphosphate kinase 2-like	NC_027321.1:17190873-17201323	YELLOWSLICE	YELLOWSLICEISA	0.116141	0.890787	2.9392	2.09208	5e-05	0.00167621
XLOC_043666	LOC106576905	-	uncharacterized LOC106576905	NC_027317.1:3978784-4001599	YELLOWSLICE	YELLOWSLICEISA	0.0990318	0.756584	2.93354	2.85781	5e-05	0.00167621
XLOC_042215	LOC106575821	-	uncharacterized LOC106575821	NC_027316.1:26398279-26399761	YELLOWSLICE	YELLOWSLICEISA	1.06626	8.14199	2.93282	2.42495	5e-05	0.00167621
XLOC_014186	hsp70-3	hspa8	heat shock protein 70	NC_027304.1:66858064-66863595	YELLOWSLICE	YELLOWSLICEISA	3.69901	28.1938	2.93016	3.38255	5e-05	0.00167621
XLOC_027943	LOC106563660	hsp90aa1	glycogen phosphorylase, muscle form-like	NC_027310.1:80312060-80328254	YELLOWSLICE	YELLOWSLICEISA	16.6439	126.858	2.93014	1.83348	0.0006	0.0132029
XLOC_068619	LOC106595827	eef2	elongation factor 2-like	NW_012357215.1:3222-6127	YELLOWSLICE	YELLOWSLICEISA	4.62061	35.1149	2.92593	2.41348	5e-05	0.00167621
XLOC_037035	LOC106572014	hspb7	heat shock protein beta-7-like	NC_027314.1:75902296-75922412	YELLOWSLICE	YELLOWSLICEISA	0.611452	4.64619	2.92574	2.17006	5e-05	0.00167621
XLOC_025315	LOC106561166	alpk3	alpha-protein kinase 3-like	NC_027309.1:83932356-83958608	YELLOWSLICE	YELLOWSLICEISA	0.121131	0.918735	2.92309	2.31243	5e-05	0.00167621
XLOC_030064	LOC106564720	cxcl11	C-X-C motif chemokine 11-like	NC_027311.1:19630026-19632985	YELLOWSLICE	YELLOWSLICEISA	1.80328	13.6771	2.92307	3.12026	5e-05	0.00167621
XLOC_062723	LOC106592320	gimap7	GTPase IMAP family member 7-like	NW_012347997.1:2785-8950	YELLOWSLICE	YELLOWSLICEISA	0.310034	2.34672	2.92015	2.70941	5e-05	0.00167621
XLOC_015654	LOC106608253	ryr3	ryanodine receptor 3-like	NC_027305.1:80093084-80403209	YELLOWSLICE	YELLOWSLICEISA	0.123546	0.928777	2.91028	1.64524	0.0015	0.026916
XLOC_004041	LOC106578487	popdc3	blood vessel epicardial substance-like	NC_027301.1:14806719-14838856	YELLOWSLICE	YELLOWSLICEISA	0.234969	1.76515	2.90925	1.63031	0.0016	0.0282586
XLOC_010107	pygma	pygm	phosphorylase, glycogen (muscle) A	NC_027303.1:34159008-34171691	YELLOWSLICE	YELLOWSLICEISA	29.8433	223.853	2.90707	1.44139	0.00185	0.0315505
XLOC_048860	LOC100194727	neb	nebulin	NC_027320.1:42525808-42621977	YELLOWSLICE	YELLOWSLICEISA	3.70824	27.7878	2.90565	1.58882	0.0022	0.0360001
XLOC_009158	LOC106601447	dhrs7cb	dehydrogenase/reductase SDR family member 7C-B-like	NC_027302.1:72448843-72449939	YELLOWSLICE	YELLOWSLICEISA	0.222271	1.66515	2.90526	1.77383	0.00065	0.0140664
XLOC_037780	LOC106571382	pln	cardiac phospholamban-like	NC_027314.1:32808335-32900950	YELLOWSLICE	YELLOWSLICEISA	2.48358	18.5211	2.89867	2.35162	0.0007	0.0149087
XLOC_020076	LOC106610991	reep1	receptor expression-enhancing protein 1-like	NC_027308.1:24402276-24422040	YELLOWSLICE	YELLOWSLICEISA	0.069584	0.51867	2.89799	2.2163	5e-05	0.00167621
XLOC_002809	LOC106612511	myom2	myomesin-2-like	NC_027300.1:93876276-93906269	YELLOWSLICE	YELLOWSLICEISA	1.99212	14.8216	2.89532	2.44106	5e-05	0.00167621
XLOC_012247	LOC106604346	trim25	E3 ubiquitin/ISG15 ligase TRIM25-like	NC_027304.1:13628754-13629777	YELLOWSLICE	YELLOWSLICEISA	0.547841	4.07322	2.89434	2.59149	5e-05	0.00167621
XLOC_030087	LOC106564637	-	stromal interaction molecule 2-like	NC_027311.1:21502817-21528502	YELLOWSLICE	YELLOWSLICEISA	0.0950085	0.704924	2.89134	1.63752	0.0007	0.0149087
XLOC_042104	LOC106575605	speg	striated muscle preferentially expressed protein kinase-like	NC_027316.1:19808536-19833438	YELLOWSLICE	YELLOWSLICEISA	0.087626	0.64709	2.88454	1.99892	5e-05	0.00167621
XLOC_031884	LOC106567858	prps1	ribose-phosphate pyrophosphokinase 1-like	NC_027312.1:78617857-78648170	YELLOWSLICE	YELLOWSLICEISA	0.0560956	0.411902	2.87634	1.60524	5e-05	0.00167621
XLOC_036399	LOC106571170	sobp	sine oculis-binding protein homolog	NC_027314.1:23057272-23073299	YELLOWSLICE	YELLOWSLICEISA	0.0558359	0.406104	2.86259	2.21695	0.00015	0.00429515
XLOC_038853	irf7	irf7	interferon regulatory factor 7	NC_027315.1:21187336-21198244	YELLOWSLICE	YELLOWSLICEISA	11.7754	85.4931	2.86003	3.98371	5e-05	0.00167621
XLOC_057509	sync	sync	syncoilin, intermediate filament protein	NC_027326.1:39641575-39648230	YELLOWSLICE	YELLOWSLICEISA	0.156181	1.1329	2.85873	2.60786	5e-05	0.00167621
XLOC_059908	LOC106591064	ankrd5	serine/threonine-protein kinase ppk4-like	NW_012343394.1:1768-12603	YELLOWSLICE	YELLOWSLICEISA	1.22662	8.87972	2.85583	2.31714	5e-05	0.00167621
XLOC_000940	LOC106609875	pvalb	parvalbumin beta 2-like	NC_027300.1:76367048-76369654	YELLOWSLICE	YELLOWSLICEISA	5.20178	37.5419	2.85143	2.37854	5e-05	0.00167621
XLOC_005944	LOC106587535	myom2	myomesin-2-like	NC_027301.1:46806970-46828341	YELLOWSLICE	YELLOWSLICEISA	1.56877	11.316	2.85065	2.6556	5e-05	0.00167621
XLOC_049954	LOC106583183	-	caveolin-3-like	NC_027321.1:30347701-30354737	YELLOWSLICE	YELLOWSLICEISA	0.429481	3.08752	2.84578	2.04128	0.00015	0.00429515
XLOC_016626	LOC106607460	scn4a	sodium channel protein type 4 subunit alpha B-like	NC_027305.1:42265699-42321521	YELLOWSLICE	YELLOWSLICEISA	0.0950227	0.681452	2.84227	2.25884	5e-05	0.00167621
XLOC_040010	LOC106573489	frmd5	FERM domain-containing protein 5	NC_027315.1:26599055-26721274	YELLOWSLICE	YELLOWSLICEISA	0.0980545	0.702612	2.84107	1.81928	5e-05	0.00167621
XLOC_050654	myog	-	myogenin	NC_027321.1:25133882-25238365	YELLOWSLICE	YELLOWSLICEISA	0.170047	1.21554	2.83759	1.57448	0.00335	0.0492975
XLOC_026017	LOC106562377	gpi	glucose-6-phosphate isomerase-like	NC_027310.1:26966353-26985397	YELLOWSLICE	YELLOWSLICEISA	7.93776	56.5995	2.83398	2.87261	5e-05	0.00167621
XLOC_004116	LOC106579857	cobl	protein cordon-bleu-like	NC_027301.1:20018809-20104229	YELLOWSLICE	YELLOWSLICEISA	0.164396	1.17168	2.83333	1.80357	5e-05	0.00167621
XLOC_033973	LOC100136504	-	slow myosin light chain 1	NC_027313.1:31774561-31778833	YELLOWSLICE	YELLOWSLICEISA	14.6509	104.026	2.82788	3.07826	5e-05	0.00167621
XLOC_052966	fbp2	fbp2	fructose-1,6-bisphosphatase 2	NC_027323.1:47733605-47733887	YELLOWSLICE	YELLOWSLICEISA	21.1967	149.738	2.82053	3.28505	5e-05	0.00167621
XLOC_025350	cpt1b	cpt1b	carnitine palmitoyltransferase 1B	NC_027309.1:87155923-87167347	YELLOWSLICE	YELLOWSLICEISA	0.335066	2.36682	2.82044	2.50028	5e-05	0.00167621
XLOC_059053	LOC106590269	-	myosin-7-like	NC_027328.1:19859965-19876586	YELLOWSLICE	YELLOWSLICEISA	0.0629572	0.444549	2.8199	1.95524	0.00145	0.0262283
XLOC_063205	LOC106592612	speg	striated muscle preferentially expressed protein kinase-like	NW_012348534.1:2520-18225	YELLOWSLICE	YELLOWSLICEISA	0.231007	1.62877	2.81777	2.49071	0.00015	0.00429515
XLOC_025363	LOC101448020	trim63	MuRF1c	NC_027309.1:88380502-88382217	YELLOWSLICE	YELLOWSLICEISA	0.715556	5.03887	2.81596	2.32666	5e-05	0.00167621
XLOC_025632	pk	pkm	pyruvate kinase	NC_027309.1:109680761-109705658	YELLOWSLICE	YELLOWSLICEISA	54.3632	381.664	2.8116	1.74615	0.0001	0.00306497
XLOC_051210	LOC106583902	-	sarcoplasmic/endoplasmic reticulum calcium ATPase 1-like	NC_027322.1:2366697-2401722	YELLOWSLICE	YELLOWSLICEISA	1.24481	8.73712	2.81123	3.40854	5e-05	0.00167621
XLOC_050508	LOC106582800	-	twinfilin-2-like	NC_027321.1:11615249-11631448	YELLOWSLICE	YELLOWSLICEISA	0.509532	3.57586	2.81105	2.16586	5e-05	0.00167621
XLOC_049967	LOC106583163	-	uncharacterized LOC106583163	NC_027321.1:31757123-31760798	YELLOWSLICE	YELLOWSLICEISA	6.82098	47.8065	2.80916	3.73706	5e-05	0.00167621
XLOC_008887	LOC106600985	cacnb1	voltage-dependent L-type calcium channel subunit beta-1-like	NC_027302.1:59114143-59150813	YELLOWSLICE	YELLOWSLICEISA	0.154511	1.07867	2.80348	1.79274	5e-05	0.00167621
XLOC_045386	LOC106579715	eya1	eyes absent homolog 1	NC_027318.1:78337590-78374846	YELLOWSLICE	YELLOWSLICEISA	0.0664257	0.462584	2.7999	1.54269	0.00025	0.00653846
XLOC_057414	lrrc14b	lrrc14b	leucine rich repeat containing 14B	NC_027326.1:29610200-29613420	YELLOWSLICE	YELLOWSLICEISA	0.588079	4.08584	2.79655	2.44142	5e-05	0.00167621
XLOC_017794	dram1	dram1	DNA damage regulated autophagy modulator 1	NC_027306.1:42528270-42532001	YELLOWSLICE	YELLOWSLICEISA	1.41386	9.79408	2.79227	3.22009	5e-05	0.00167621
XLOC_017574	LOC100194596	asph	Aspartyl beta-hydroxylase-like	NC_027306.1:24280267-24318325	YELLOWSLICE	YELLOWSLICEISA	14.5284	99.9528	2.78238	2.47997	5e-05	0.00167621
XLOC_001526	LOC100194645	pgam2	phosphoglycerate mutase 2-2 (muscle)	NC_027300.1:130183392-130187162	YELLOWSLICE	YELLOWSLICEISA	13.4427	92.3367	2.78008	3.19969	5e-05	0.00167621
XLOC_044824	LOC106578705	hacd3	very-long-chain (3R)-3-hydroxyacyl-CoA dehydratase 1-like	NC_027318.1:29356962-29374906	YELLOWSLICE	YELLOWSLICEISA	0.383399	2.63112	2.77876	2.22513	5e-05	0.00167621
XLOC_068287	LOC100194636	eno3	enolase 3-2	NW_012356518.1:4562-7706	YELLOWSLICE	YELLOWSLICEISA	80.3605	550.566	2.77636	2.2465	5e-05	0.00167621
XLOC_059904	LOC106591060	-	ankyrin-2-like	NW_012343389.1:5603-31315	YELLOWSLICE	YELLOWSLICEISA	0.255521	1.73791	2.76584	2.20087	5e-05	0.00167621
XLOC_039426	LOC106574549	klhl41	kelch-like protein 41b	NC_027315.1:70986660-70990859	YELLOWSLICE	YELLOWSLICEISA	2.89558	19.6891	2.76548	3.05947	5e-05	0.00167621
XLOC_052275	LOC106584698	duox2	dual oxidase 2-like	NC_027322.1:43868378-43901498	YELLOWSLICE	YELLOWSLICEISA	0.0661446	0.44921	2.76369	1.8191	0.0027	0.0419911
XLOC_024534	LOC106613620	-	uncharacterized LOC106613620	NC_027309.1:14549267-14590439	YELLOWSLICE	YELLOWSLICEISA	13.2986	89.5363	2.7512	3.03397	5e-05	0.00167621
XLOC_020260	LOC100194689	txlnb	beta-taxilin	NC_027308.1:41357907-41376801	YELLOWSLICE	YELLOWSLICEISA	0.947463	6.35344	2.7454	2.25017	5e-05	0.00167621
XLOC_046170	map3k15	map3k15	mitogen-activated protein kinase kinase kinase 15	NC_027318.1:66977125-67006761	YELLOWSLICE	YELLOWSLICEISA	0.0955149	0.639941	2.74414	1.63356	5e-05	0.00167621
XLOC_049695	LOC106582752	slc38a3	sodium-coupled neutral amino acid transporter 3-like	NC_027321.1:10026188-10089433	YELLOWSLICE	YELLOWSLICEISA	0.331826	2.22156	2.74307	3.06099	5e-05	0.00167621
XLOC_039420	LOC106574559	xirp2	xin actin-binding repeat-containing protein 2-like	NC_027315.1:70702452-70749808	YELLOWSLICE	YELLOWSLICEISA	0.631486	4.22143	2.74091	2.67642	5e-05	0.00167621
XLOC_007043	LOC100195747	dtna	dystrobrevin alpha	NC_027302.1:30503939-30544744	YELLOWSLICE	YELLOWSLICEISA	0.415814	2.77753	2.73979	2.73154	5e-05	0.00167621
XLOC_045374	LOC106579686	-	uncharacterized LOC106579686	NC_027318.1:77342249-77344115	YELLOWSLICE	YELLOWSLICEISA	0.570747	3.79393	2.73277	2.81083	5e-05	0.00167621
XLOC_070479	LOC106596842	-	wolframin-like	NW_012362252.1:2511-6149	YELLOWSLICE	YELLOWSLICEISA	0.0601625	0.397872	2.72537	1.45216	0.00285	0.0437127
XLOC_035655	LOC106570000	cacng6	voltage-dependent calcium channel gamma-6 subunit-like	NC_027313.1:57898505-57949842	YELLOWSLICE	YELLOWSLICEISA	0.195993	1.29559	2.72474	2.03053	5e-05	0.00167621
XLOC_004580	LOC106586893	cxcl11	C-X-C motif chemokine 11-like	NC_027301.1:48865612-48867386	YELLOWSLICE	YELLOWSLICEISA	1.1612	7.6328	2.71659	2.57925	5e-05	0.00167621
XLOC_058374	LOC106589807	mlip	muscular LMNA-interacting protein-like	NC_027327.1:27070413-27117171	YELLOWSLICE	YELLOWSLICEISA	0.855226	5.60435	2.71217	2.52227	5e-05	0.00167621
XLOC_046007	LOC106579199	mss51	putative protein MSS51 homolog, mitochondrial	NC_027318.1:54150264-54155104	YELLOWSLICE	YELLOWSLICEISA	0.207797	1.3592	2.70951	2.12168	5e-05	0.00167621
XLOC_022784	LOC106612802	ywhag2	14-3-3 protein gamma-2-like	NC_027308.1:113570755-113580927	YELLOWSLICE	YELLOWSLICEISA	0.201358	1.31552	2.7078	2.2667	0.0001	0.00306497
XLOC_007931	LOC106601897	myadml2	myeloid-associated differentiation marker-like protein 2	NC_027302.1:85343481-85346961	YELLOWSLICE	YELLOWSLICEISA	0.0729264	0.476183	2.707	1.64383	0.0019	0.032209
XLOC_031272	LOC106566836	tnnc1	troponin C, slow skeletal and cardiac muscles-like	NC_027312.1:26334535-26338027	YELLOWSLICE	YELLOWSLICEISA	13.628	88.8991	2.70559	2.87939	5e-05	0.00167621
XLOC_046558	LOC106579903	-	carnitine O-acetyltransferase-like	NC_027319.1:21366002-21397239	YELLOWSLICE	YELLOWSLICEISA	0.178984	1.16508	2.70253	2.16771	0.0002	0.00544271
XLOC_033953	dtna	dtna	dystrobrevin alpha	NC_027313.1:30108851-30146659	YELLOWSLICE	YELLOWSLICEISA	0.654207	4.22624	2.69156	3.09656	5e-05	0.00167621
XLOC_003081	ckmt2	ckmt2	creatine kinase, mitochondrial 2 (sarcomeric)	NC_027300.1:115470227-115476644	YELLOWSLICE	YELLOWSLICEISA	14.3227	92.2138	2.68668	2.98473	5e-05	0.00167621
XLOC_027583	LOC106563086	-	jeltraxin-like	NC_027310.1:55447734-55450862	YELLOWSLICE	YELLOWSLICEISA	0.628878	4.03293	2.68098	2.52036	5e-05	0.00167621
XLOC_016738	filip1	filip1	filamin A interacting protein 1	NC_027305.1:52125470-52172664	YELLOWSLICE	YELLOWSLICEISA	0.112397	0.720031	2.67945	2.12876	5e-05	0.00167621
XLOC_080474	LOC106599220	muc5ac	mucin-5AC-like	NW_012401445.1:8-1972	YELLOWSLICE	YELLOWSLICEISA	1.13809	7.27944	2.67721	2.92062	5e-05	0.00167621
XLOC_008723	LOC106600689	-	ATP-sensitive inward rectifier potassium channel 12-like	NC_027302.1:49934273-49989103	YELLOWSLICE	YELLOWSLICEISA	0.0678587	0.432804	2.67311	1.87974	0.0016	0.0282586
XLOC_011176	slc25a4	slc25a5	solute carrier family 25 member 4	NC_027303.1:23847157-23935143	YELLOWSLICE	YELLOWSLICEISA	11.596	73.7998	2.66999	2.67883	5e-05	0.00167621
XLOC_032997	LOC106567543	dmpk	myotonin-protein kinase-like	NC_027312.1:56571693-56616916	YELLOWSLICE	YELLOWSLICEISA	0.205103	1.29793	2.66179	2.72399	5e-05	0.00167621
XLOC_066892	LOC100194636	ckm	enolase 3-2	NW_012353926.1:5659-9145	YELLOWSLICE	YELLOWSLICEISA	122.42	771.644	2.65609	2.15298	5e-05	0.00167621
XLOC_054475	LOC106586628	casq2	calsequestrin-2-like	NC_027324.1:33047182-33120160	YELLOWSLICE	YELLOWSLICEISA	0.760814	4.78009	2.65142	1.8783	0.00075	0.0157375
XLOC_037611	LOC106571098	ryr3	ryanodine receptor 3-like	NC_027314.1:19217502-19222794	YELLOWSLICE	YELLOWSLICEISA	0.866652	5.43828	2.64962	2.18992	5e-05	0.00167621
XLOC_012253	LOC106604402	cisd1	CDGSH iron-sulfur domain-containing protein 1-like	NC_027304.1:15340586-15349207	YELLOWSLICE	YELLOWSLICEISA	1.41342	8.85276	2.64694	2.32066	5e-05	0.00167621
XLOC_020825	fgf12	fgf12	fibroblast growth factor 12	NC_027308.1:91948961-92116637	YELLOWSLICE	YELLOWSLICEISA	0.263003	1.64497	2.64491	2.30508	5e-05	0.00167621
XLOC_028678	ugpa	ugp2	UTP--glucose-1-phosphate uridylyltransferase	NC_027311.1:26407522-26443384	YELLOWSLICE	YELLOWSLICEISA	2.51383	15.7208	2.64472	2.58619	5e-05	0.00167621
XLOC_060770	ddx58	ddx58	DExD/H-box helicase 58	NW_012344123.1:3071-23025	YELLOWSLICE	YELLOWSLICEISA	10.5993	66.2559	2.64408	2.16135	5e-05	0.00167621
XLOC_044403	LOC106577951	-	uncharacterized LOC106577951	NC_027317.1:62443031-62454291	YELLOWSLICE	YELLOWSLICEISA	1.97688	12.3512	2.64336	2.42292	5e-05	0.00167621
XLOC_025877	LOC106562104	-	AMP deaminase 3-like	NC_027310.1:18060066-18077309	YELLOWSLICE	YELLOWSLICEISA	0.359559	2.24143	2.64012	2.65658	5e-05	0.00167621
XLOC_043631	ddx58	-	DExD/H-box helicase 58	NC_027317.1:70356340-70372550	YELLOWSLICE	YELLOWSLICEISA	4.95617	30.6496	2.62857	3.7776	5e-05	0.00167621
XLOC_055508	cmya5	cmya5	cardiomyopathy associated 5	NC_027325.1:3505867-3617089	YELLOWSLICE	YELLOWSLICEISA	0.524899	3.24294	2.62719	2.85175	5e-05	0.00167621
XLOC_039553	LOC106574743	speg	striated muscle preferentially expressed protein kinase-like	NC_027315.1:76968532-76973042	YELLOWSLICE	YELLOWSLICEISA	0.437095	2.69735	2.62552	2.19774	0.00025	0.00653846
XLOC_057634	lgi1	lgi1	Leucine-rich glioma-inactivated protein 1	NC_027327.1:6342105-6356315	YELLOWSLICE	YELLOWSLICEISA	0.297821	1.82066	2.61194	2.39497	5e-05	0.00167621
XLOC_044871	LOC106578729	eif4g3	uncharacterized LOC106578729	NC_027318.1:32688935-32708434	YELLOWSLICE	YELLOWSLICEISA	10.8013	65.9365	2.60988	3.47018	5e-05	0.00167621
XLOC_002184	LOC106598867	six1b	homeobox protein six1b	NC_027300.1:27130626-27134784	YELLOWSLICE	YELLOWSLICEISA	0.237018	1.44688	2.60988	2.48228	5e-05	0.00167621
XLOC_041474	LOC100380855	nampt	nicotinamide phosphoribosyltransferase	NC_027316.1:37594963-37613759	YELLOWSLICE	YELLOWSLICEISA	3.7489	22.827	2.6062	3.81742	5e-05	0.00167621
XLOC_004853	LOC106592293	hian7	GTPase IMAP family member 7-like	NC_027301.1:63121098-63125408	YELLOWSLICE	YELLOWSLICEISA	1.33371	8.11038	2.60432	2.92654	5e-05	0.00167621
XLOC_004398	LOC106585057	ckm	creatine kinase M-type-like	NC_027301.1:39004599-39022251	YELLOWSLICE	YELLOWSLICEISA	0.253023	1.53729	2.60305	2.10621	5e-05	0.00167621
XLOC_043044	LOC106577246	tmem150a	transmembrane protein 150A-like	NC_027317.1:30165521-30206928	YELLOWSLICE	YELLOWSLICEISA	0.44389	2.68811	2.59832	3.20093	5e-05	0.00167621
XLOC_039227	LOC106574137	usp13	ubiquitin carboxyl-terminal hydrolase 13-like	NC_027315.1:52563886-52771508	YELLOWSLICE	YELLOWSLICEISA	0.281186	1.69601	2.59255	2.84801	5e-05	0.00167621
XLOC_074663	LOC106598550	tgm2	protein-glutamine gamma-glutamyltransferase 2-like	NW_012380297.1:284-2889	YELLOWSLICE	YELLOWSLICEISA	5.80062	34.975	2.59204	3.31695	5e-05	0.00167621
XLOC_019434	pdli3	pdlim3	PDZ and LIM domain protein 3	NC_027307.1:1427269-1454543	YELLOWSLICE	YELLOWSLICEISA	0.623742	3.75284	2.58896	2.40549	5e-05	0.00167621
XLOC_049972	LOC106583304	rbms2	RNA-binding motif, single-stranded-interacting protein 2-like	NC_027321.1:32217178-32331153	YELLOWSLICE	YELLOWSLICEISA	1.21184	7.24676	2.58013	3.24379	5e-05	0.00167621
XLOC_033190	LOC106567876	chrng	acetylcholine receptor subunit gamma-like	NC_027312.1:77942871-77953426	YELLOWSLICE	YELLOWSLICEISA	0.148938	0.890246	2.57949	2.03029	5e-05	0.00167621
XLOC_073366	LOC106598139	-	myosin heavy chain, fast skeletal muscle-like	NW_012373169.1:19-3926	YELLOWSLICE	YELLOWSLICEISA	0.412428	2.46286	2.57812	1.67178	0.0013	0.0241386
XLOC_031895	LOC106568039	sacs	sacsin-like	NC_027312.1:79255976-79295010	YELLOWSLICE	YELLOWSLICEISA	0.312369	1.86412	2.57717	2.01708	5e-05	0.00167621
XLOC_007543	LOC106601165	myo10	myosin-10-like	NC_027302.1:64081913-64101436	YELLOWSLICE	YELLOWSLICEISA	0.134734	0.800284	2.5704	2.52822	5e-05	0.00167621
XLOC_054344	LOC106586429	samd9	sterile alpha motif domain-containing protein 9-like	NC_027324.1:22853433-22890248	YELLOWSLICE	YELLOWSLICEISA	2.85892	16.9623	2.56879	1.54444	0.00135	0.0248468
XLOC_042921	LOC106577091	ifit1	interferon-induced protein with tetratricopeptide repeats 1-like	NC_027317.1:18503058-18505835	YELLOWSLICE	YELLOWSLICEISA	44.015	260.732	2.5665	2.63533	5e-05	0.00167621
XLOC_018816	LOC106609653	parp11	poly [ADP-ribose] polymerase 11-like	NC_027306.1:50912507-50916657	YELLOWSLICE	YELLOWSLICEISA	2.2945	13.5841	2.56567	3.31075	5e-05	0.00167621
XLOC_030456	LOC106565366	-	kelch repeat and BTB domain-containing protein 12-like	NC_027311.1:50354133-50363076	YELLOWSLICE	YELLOWSLICEISA	0.205027	1.21244	2.56403	1.94806	5e-05	0.00167621
XLOC_049243	LOC106581990	tmem182	transmembrane protein 182-like	NC_027320.1:23859852-23867130	YELLOWSLICE	YELLOWSLICEISA	0.677598	4.00184	2.56216	2.21934	0.00015	0.00429515
XLOC_029653	LOC106566223	-	LIM and cysteine-rich domains protein 1-like	NC_027311.1:88736764-88769104	YELLOWSLICE	YELLOWSLICEISA	0.170248	1.00501	2.56149	1.65433	0.0003	0.00757889
XLOC_044495	LOC106578113	cpras1	circularly permutated Ras protein 1-like	NC_027317.1:67208066-67228746	YELLOWSLICE	YELLOWSLICEISA	12.1771	71.7699	2.55921	3.04099	5e-05	0.00167621
XLOC_025182	LOC106560986	tead4	transcriptional enhancer factor TEF-3-like	NC_027309.1:72971620-73005115	YELLOWSLICE	YELLOWSLICEISA	0.229304	1.34898	2.55654	1.81555	5e-05	0.00167621
XLOC_035639	LOC106570027	klhl31	kelch-like protein 31	NC_027313.1:56912450-56922899	YELLOWSLICE	YELLOWSLICEISA	0.662508	3.88866	2.55326	2.91121	5e-05	0.00167621
XLOC_059205	LOC106590575	ankrd33b	ankyrin repeat domain-containing protein 33B-like	NC_027328.1:30521276-30547803	YELLOWSLICE	YELLOWSLICEISA	0.120588	0.707784	2.55322	1.95687	5e-05	0.00167621
XLOC_045145	LOC106579177	plekha4	pleckstrin homology domain-containing family A member 4-like	NC_027318.1:55338511-55360509	YELLOWSLICE	YELLOWSLICEISA	0.121058	0.710128	2.55239	2.10774	5e-05	0.00167621
XLOC_000123	LOC106606262	myh2	myosin heavy chain, fast skeletal muscle-like	NC_027300.1:6161915-6168652	YELLOWSLICE	YELLOWSLICEISA	2.74181	16.053	2.54964	1.8829	0.00025	0.00653846
XLOC_005506	LOC106579269	ncoa7	nuclear receptor coactivator 7-like	NC_027301.1:16886539-16902432	YELLOWSLICE	YELLOWSLICEISA	7.94073	46.3795	2.54614	3.49708	5e-05	0.00167621
XLOC_037804	LOC100194672	-	beta-taxilin	NC_027314.1:34277462-34315808	YELLOWSLICE	YELLOWSLICEISA	0.813412	4.7344	2.54112	2.55351	5e-05	0.00167621
XLOC_033042	LOC106567627	ckm	creatine kinase M-type-like	NC_027312.1:62261663-62266573	YELLOWSLICE	YELLOWSLICEISA	27.6223	160.693	2.5404	2.25423	5e-05	0.00167621
XLOC_036865	LOC106572278	sema3b	semaphorin-3B-like	NC_027314.1:63120336-63183970	YELLOWSLICE	YELLOWSLICEISA	0.147554	0.852845	2.53104	2.4562	5e-05	0.00167621
XLOC_031132	LOC106566662	slmap	sarcolemmal membrane-associated protein-like	NC_027312.1:16721709-16735875	YELLOWSLICE	YELLOWSLICEISA	1.2274	7.08289	2.52873	2.70955	5e-05	0.00167621
XLOC_052226	LOC106584677	trim25	E3 ubiquitin/ISG15 ligase TRIM25-like	NC_027322.1:41048372-41052814	YELLOWSLICE	YELLOWSLICEISA	2.70868	15.6304	2.5287	3.2207	5e-05	0.00167621
XLOC_052658	LOC106585492	msi1	RNA-binding protein Musashi homolog 1	NC_027323.1:23860064-23887151	YELLOWSLICE	YELLOWSLICEISA	0.12893	0.743387	2.52753	1.43041	5e-05	0.00167621
XLOC_000683	LOC106604835	-	cdc42 effector protein 3-like	NC_027300.1:49897994-49906912	YELLOWSLICE	YELLOWSLICEISA	0.0754599	0.434	2.52391	1.6935	0.00185	0.0315505
XLOC_042868	LOC100136798	-	paired-like homeodomain transcription factor 3beta	NC_027317.1:13550620-13577025	YELLOWSLICE	YELLOWSLICEISA	0.125761	0.722087	2.52149	1.63718	0.00025	0.00653846
XLOC_003880	LOC106575942	gapdh	glyceraldehyde-3-phosphate dehydrogenase	NC_027301.1:8975586-8980700	YELLOWSLICE	YELLOWSLICEISA	160.994	917.328	2.51043	1.32597	0.00285	0.0437127
XLOC_059300	smpx	smpx	small muscle protein X-linked	NC_027328.1:41713389-41755522	YELLOWSLICE	YELLOWSLICEISA	1.23081	6.97435	2.50245	3.04894	5e-05	0.00167621
XLOC_024553	gamt	gamt	guanidinoacetate N-methyltransferase	NC_027309.1:15529154-15533383	YELLOWSLICE	YELLOWSLICEISA	6.85425	38.8383	2.50241	2.41932	5e-05	0.00167621
XLOC_075022	LOC106598632	trim25	E3 ubiquitin/ISG15 ligase TRIM25-like	NW_012381945.1:328-1000	YELLOWSLICE	YELLOWSLICEISA	1.25022	7.07514	2.50058	2.20287	5e-05	0.00167621
XLOC_027675	LOC100194644	pgam2	phosphoglycerate mutase 2-1 (muscle)	NC_027310.1:63339980-63345372	YELLOWSLICE	YELLOWSLICEISA	54.1903	305.721	2.49611	2.32377	5e-05	0.00167621
XLOC_044999	LOC106578964	ifit1b	interferon-induced protein with tetratricopeptide repeats 5-like	NC_027318.1:45734648-45737106	YELLOWSLICE	YELLOWSLICEISA	3.12348	17.6135	2.49545	3.5015	5e-05	0.00167621
XLOC_046827	LOC106580667	atp1b3	sodium/potassium-transporting ATPase subunit beta-3-like	NC_027319.1:42869794-42901153	YELLOWSLICE	YELLOWSLICEISA	0.700476	3.93775	2.49096	2.16598	0.0003	0.00757889
XLOC_054592	LOC106586857	il10rb	interleukin-10 receptor subunit beta-like	NC_027324.1:44864502-44873642	YELLOWSLICE	YELLOWSLICEISA	3.35272	18.8327	2.48983	3.46755	5e-05	0.00167621
XLOC_033410	LOC106568337	gcnt4	beta-1,3-galactosyl-O-glycosyl-glycoprotein beta-1,6-N-acetylglucosaminyltransferase 4-like	NC_027312.1:92840424-92853975	YELLOWSLICE	YELLOWSLICEISA	0.638735	3.58316	2.48795	2.70732	5e-05	0.00167621
XLOC_073208	LOC106598073	bin1	myc box-dependent-interacting protein 1-like	NW_012372351.1:300-3870	YELLOWSLICE	YELLOWSLICEISA	0.628033	3.50242	2.47944	1.69991	0.0002	0.00544271
XLOC_021788	cf12	cfl2	cofilin 2	NC_027308.1:34359064-34363357	YELLOWSLICE	YELLOWSLICEISA	1.10828	6.17084	2.47715	2.42464	5e-05	0.00167621
XLOC_010241	LOC106603290	akap1	A-kinase anchor protein 1, mitochondrial-like	NC_027303.1:42020919-42042809	YELLOWSLICE	YELLOWSLICEISA	0.0861854	0.478578	2.47324	1.50136	0.0005	0.0114231
XLOC_039114	LOC106573921	-	uncharacterized LOC106573921	NC_027315.1:43693009-43702056	YELLOWSLICE	YELLOWSLICEISA	13.435	74.2904	2.46718	3.51453	5e-05	0.00167621
XLOC_030550	cav3	cav3	caveolin 3	NC_027311.1:56495027-56498106	YELLOWSLICE	YELLOWSLICEISA	0.623714	3.44715	2.46645	2.00078	0.00015	0.00429515
XLOC_029408	LOC106566043	slc16a1	monocarboxylate transporter 1-like	NC_027311.1:78608934-78629165	YELLOWSLICE	YELLOWSLICEISA	0.178697	0.986937	2.46544	2.01774	0.00085	0.0173726
XLOC_065943	LOC106594284	rnf144a	probable E3 ubiquitin-protein ligase RNF144A-A	NW_012352344.1:206-10824	YELLOWSLICE	YELLOWSLICEISA	4.44495	24.4151	2.45753	2.83381	5e-05	0.00167621
XLOC_004282	LOC106582914	myom3	myomesin-3-like	NC_027301.1:28271904-28354187	YELLOWSLICE	YELLOWSLICEISA	0.402462	2.19967	2.45036	1.90258	0.00055	0.0123272
XLOC_067939	LOC106595477	-	acetylcholine receptor subunit alpha	NW_012355873.1:168-5595	YELLOWSLICE	YELLOWSLICEISA	0.104067	0.564774	2.44016	1.72098	0.0022	0.0360001
XLOC_012931	telt	tcap	titin-cap	NC_027304.1:65551279-65552703	YELLOWSLICE	YELLOWSLICEISA	3.43141	18.6053	2.43884	2.09035	0.00035	0.00858457
XLOC_047342	fgf12	fgf12	fibroblast growth factor 12	NC_027319.1:664605-834485	YELLOWSLICE	YELLOWSLICEISA	0.158295	0.857353	2.43727	1.95618	5e-05	0.00167621
XLOC_018408	LOC106608979	trim39	E3 ubiquitin-protein ligase TRIM39-like	NC_027306.1:24357605-24381326	YELLOWSLICE	YELLOWSLICEISA	14.7497	79.583	2.43177	3.08281	5e-05	0.00167621
XLOC_001793	LOC106572043	rnf213	E3 ubiquitin-protein ligase RNF213-like	NC_027300.1:152952977-153029125	YELLOWSLICE	YELLOWSLICEISA	1.08641	5.85933	2.43117	2.39743	5e-05	0.00167621
XLOC_021565	LOC106610810	pabpc4	polyadenylate-binding protein 4-like	NC_027308.1:17020370-17030244	YELLOWSLICE	YELLOWSLICEISA	3.05047	16.419	2.42826	3.18032	5e-05	0.00167621
XLOC_048146	LOC106581123	sh3bgr	SH3 domain-binding glutamic acid-rich-like protein	NC_027319.1:61389084-61400510	YELLOWSLICE	YELLOWSLICEISA	0.90763	4.8721	2.42437	1.9478	5e-05	0.00167621
XLOC_007857	LOC106601753	-	uncharacterized LOC106601753	NC_027302.1:80130594-80135913	YELLOWSLICE	YELLOWSLICEISA	0.161148	0.86455	2.42356	1.84974	0.0001	0.00306497
XLOC_058297	LOC106589658	act2	actin, alpha skeletal muscle 2-like	NC_027327.1:19462450-19465523	YELLOWSLICE	YELLOWSLICEISA	7.54778	40.4272	2.4212	2.48429	5e-05	0.00167621
XLOC_028257	LOC106564163	myh2	myosin heavy chain, fast skeletal muscle-like	NC_027311.1:4702808-4715844	YELLOWSLICE	YELLOWSLICEISA	1.91707	10.2606	2.42014	1.82386	5e-05	0.00167621
XLOC_030101	LOC106564733	hk1	hexokinase-1-like	NC_027311.1:22217380-22237735	YELLOWSLICE	YELLOWSLICEISA	0.137585	0.733654	2.41478	2.07835	5e-05	0.00167621
XLOC_035471	LOC106569692	pde4dip	myomegalin-like	NC_027313.1:43626798-43734348	YELLOWSLICE	YELLOWSLICEISA	1.01024	5.38504	2.41427	2.53647	5e-05	0.00167621
XLOC_018395	LOC106608959	tdrd7	tudor domain-containing protein 7B-like	NC_027306.1:23686696-23708398	YELLOWSLICE	YELLOWSLICEISA	1.98925	10.5169	2.40241	2.49192	5e-05	0.00167621
XLOC_025002	LOC106560648	pcdh7	P-selectin-like	NC_027309.1:51411021-51413460	YELLOWSLICE	YELLOWSLICEISA	0.110565	0.583634	2.40017	1.46516	0.00315	0.0470926
XLOC_022512	rtn2	rtn2	reticulon 2	NC_027308.1:93817027-93830711	YELLOWSLICE	YELLOWSLICEISA	3.02245	15.9337	2.39829	2.46444	5e-05	0.00167621
XLOC_001335	LOC100136429	vldlr	very low-density lipoprotein receptor	NC_027300.1:117157126-117173223	YELLOWSLICE	YELLOWSLICEISA	0.23446	1.2261	2.38666	2.13678	5e-05	0.00167621
XLOC_054370	LOC106586458	ccdc141	coiled-coil domain-containing protein 141-like	NC_027324.1:26302784-26362988	YELLOWSLICE	YELLOWSLICEISA	0.092995	0.483807	2.37921	2.16507	5e-05	0.00167621
XLOC_002116	adssl2	adss1	adenylosuccinate synthase like 2	NC_027300.1:22296488-22303588	YELLOWSLICE	YELLOWSLICEISA	0.963228	5.01017	2.37891	2.16868	0.0002	0.00544271
XLOC_002516	LOC106607006	eef1as	elongation factor 1-alpha, somatic form-like	NC_027300.1:58219671-58224609	YELLOWSLICE	YELLOWSLICEISA	0.127411	0.661262	2.37573	1.68091	0.0005	0.0114231
XLOC_023981	tpm1	tpm1	tropomyosin 1 (alpha)	NC_027309.1:83578419-83592289	YELLOWSLICE	YELLOWSLICEISA	78.912	407.402	2.36814	1.64641	0.0016	0.0282586
XLOC_030883	LOC100136539	gpd2	glycerol-3-phosphate dehydrogenase	NC_027311.1:85330621-85336484	YELLOWSLICE	YELLOWSLICEISA	11.4357	58.7663	2.36145	2.26283	5e-05	0.00167621
XLOC_010409	LOC106603489	sgcd	delta-sarcoglycan-like	NC_027303.1:52979954-53091120	YELLOWSLICE	YELLOWSLICEISA	0.310812	1.58895	2.35396	2.32974	5e-05	0.00167621
XLOC_004545	LOC106587516	-	hexokinase-1-like	NC_027301.1:46848866-46865095	YELLOWSLICE	YELLOWSLICEISA	0.181815	0.929317	2.3537	1.82315	0.0001	0.00306497
XLOC_052161	LOC100136357	-	fast myotomal muscle troponin-T	NC_027322.1:36376631-36388538	YELLOWSLICE	YELLOWSLICEISA	47.7388	243.945	2.35332	1.92817	0.00055	0.0123272
XLOC_070682	ubil	ubb	Ubiquitin-like protein	NW_012362715.1:4869-5879	YELLOWSLICE	YELLOWSLICEISA	1.22491	6.22931	2.34639	2.25088	5e-05	0.00167621
XLOC_057690	LOC106589231	trim39	E3 ubiquitin-protein ligase TRIM39-like	NC_027327.1:10135706-10142189	YELLOWSLICE	YELLOWSLICEISA	1.69682	8.61676	2.34431	3.38451	5e-05	0.00167621
XLOC_043473	LOC106577947	samd9	sterile alpha motif domain-containing protein 9-like	NC_027317.1:62125015-62174931	YELLOWSLICE	YELLOWSLICEISA	4.8267	24.4824	2.34264	3.10509	5e-05	0.00167621
XLOC_008571	LOC106600095	mapk1	mitogen-activated protein kinase kinase kinase MLT-like	NC_027302.1:37075288-37145790	YELLOWSLICE	YELLOWSLICEISA	0.496243	2.51159	2.33948	2.55552	5e-05	0.00167621
XLOC_083354	LOC106599427	socs1	suppressor of cytokine signaling 1-like	NW_012416168.1:783-1683	YELLOWSLICE	YELLOWSLICEISA	0.95908	4.8437	2.33639	2.19874	0.0001	0.00306497
XLOC_042237	LOC106575862	bin1	uncharacterized LOC106575862	NC_027316.1:27988980-28030446	YELLOWSLICE	YELLOWSLICEISA	0.669112	3.37526	2.33468	2.38682	5e-05	0.00167621
XLOC_034223	LOC106569754	dnajb4	dnaJ homolog subfamily B member 4-like	NC_027313.1:46663504-46672673	YELLOWSLICE	YELLOWSLICEISA	0.652682	3.27043	2.32503	2.66821	5e-05	0.00167621
XLOC_043510	LOC106578008	-	uncharacterized LOC106578008	NC_027317.1:64263383-64471912	YELLOWSLICE	YELLOWSLICEISA	1.99605	9.97835	2.32165	2.04619	0.0001	0.00306497
XLOC_041572	LOC106576261	usp18	ubl carboxyl-terminal hydrolase 18-like	NC_027316.1:44253236-44258504	YELLOWSLICE	YELLOWSLICEISA	13.7191	68.5585	2.32115	3.29942	5e-05	0.00167621
XLOC_025256	LOC106560850	nlrc5	protein NLRC5-like	NC_027309.1:79263395-79290759	YELLOWSLICE	YELLOWSLICEISA	2.28341	11.3425	2.31247	3.17327	5e-05	0.00167621
XLOC_026353	LOC106563077	mef2c	myocyte-specific enhancer factor 2C-like	NC_027310.1:55737047-55782860	YELLOWSLICE	YELLOWSLICEISA	0.687972	3.41334	2.31076	2.7853	5e-05	0.00167621
XLOC_031734	LOC100194713	usp25	ubiquitin carboxyl-terminal hydrolase 28	NC_027312.1:67563911-67602605	YELLOWSLICE	YELLOWSLICEISA	0.883192	4.34969	2.30011	1.9085	0.00015	0.00429515
XLOC_032314	LOC106566383	eno1	alpha-enolase	NC_027312.1:4732192-4760289	YELLOWSLICE	YELLOWSLICEISA	2.93432	14.4203	2.297	2.96864	5e-05	0.00167621
XLOC_001106	LOC106611807	vcl	vinculin	NC_027300.1:98112603-98193161	YELLOWSLICE	YELLOWSLICEISA	0.270257	1.32431	2.29284	2.65305	5e-05	0.00167621
XLOC_069372	LOC106596232	limch1	LIM and calponin homology domains-containing protein 1-like	NW_012359015.1:472-5310	YELLOWSLICE	YELLOWSLICEISA	0.218786	1.06767	2.28688	1.74988	0.00085	0.0173726
XLOC_041008	LOC106575303	xirp2	xin actin-binding repeat-containing protein 2-like	NC_027316.1:12412341-12473810	YELLOWSLICE	YELLOWSLICEISA	0.603499	2.9422	2.28547	2.35139	5e-05	0.00167621
XLOC_038432	LOC100194719	pfkfb1	6-phosphofructo-2-kinase/fructose-2,6-bisphosphatase	NC_027314.1:87565145-87586428	YELLOWSLICE	YELLOWSLICEISA	0.604188	2.93431	2.27995	2.09943	5e-05	0.00167621
XLOC_042450	LOC106576210	parp12	poly [ADP-ribose] polymerase 12-like	NC_027316.1:42060173-42065878	YELLOWSLICE	YELLOWSLICEISA	0.496424	2.40241	2.27484	2.28882	5e-05	0.00167621
XLOC_018308	srk2	srk2	Tyrosine-protein kinase SRK2	NC_027306.1:20342622-20361354	YELLOWSLICE	YELLOWSLICEISA	42.0023	203.209	2.27442	2.72701	5e-05	0.00167621
XLOC_025235	LOC100380756	ces5a	carboxylesterase 5A	NC_027309.1:76896382-76901282	YELLOWSLICE	YELLOWSLICEISA	0.23464	1.13221	2.27063	1.76323	0.00015	0.00429515
XLOC_055844	LOC106587644	trim16	tripartite motif-containing protein 16-like	NC_027325.1:32761103-32762656	YELLOWSLICE	YELLOWSLICEISA	0.711039	3.42742	2.26912	2.05805	5e-05	0.00167621
XLOC_005517	LOC106579373	slc6a20	sodium- and chloride-dependent transporter XTRP3-like	NC_027301.1:17294526-17323003	YELLOWSLICE	YELLOWSLICEISA	0.315017	1.51841	2.26906	2.27242	5e-05	0.00167621
XLOC_073254	LOC106598092	tgm2	protein-glutamine gamma-glutamyltransferase 2-like	NW_012372595.1:113-4048	YELLOWSLICE	YELLOWSLICEISA	8.75724	42.2028	2.26879	3.14416	5e-05	0.00167621
XLOC_010703	bafb	tbx6	Barrier-to-autointegration factor B	NC_027303.1:81090471-81396622	YELLOWSLICE	YELLOWSLICEISA	184.84	888.148	2.26452	2.64179	5e-05	0.00167621
XLOC_002515	LOC106606998	cgas	cyclic GMP-AMP synthase-like	NC_027300.1:58207604-58211596	YELLOWSLICE	YELLOWSLICEISA	8.85237	42.4692	2.26228	3.23196	5e-05	0.00167621
XLOC_072409	LOC106597775	tgm2	protein-glutamine gamma-glutamyltransferase 2-like	NW_012368642.1:246-1445	YELLOWSLICE	YELLOWSLICEISA	7.95866	38.1586	2.26141	2.80511	5e-05	0.00167621
XLOC_057781	prvb	pvalb2	parvalbumin beta	NC_027327.1:15581958-15584382	YELLOWSLICE	YELLOWSLICEISA	16.0635	77.0069	2.2612	2.18078	5e-05	0.00167621
XLOC_054524	LOC106586715	-	uncharacterized LOC106586715	NC_027324.1:38165942-38176919	YELLOWSLICE	YELLOWSLICEISA	4.62055	22.1173	2.25904	3.19467	5e-05	0.00167621
XLOC_007740	LOC106601551	kcna1	potassium voltage-gated channel subfamily A member 1-like	NC_027302.1:75091023-75100287	YELLOWSLICE	YELLOWSLICEISA	0.139864	0.669355	2.25875	1.86028	0.0001	0.00306497
XLOC_037110	LOC106572462	ppdpf	pancreatic progenitor cell differentiation and proliferation factor-like	NC_027314.1:82481445-82485013	YELLOWSLICE	YELLOWSLICEISA	1.52845	7.23752	2.24343	2.50379	5e-05	0.00167621
XLOC_034637	cap2	cap2	cyclase associated actin cytoskeleton regulatory protein 2	NC_027313.1:78571906-78608976	YELLOWSLICE	YELLOWSLICEISA	0.821959	3.89009	2.24267	2.79902	5e-05	0.00167621
XLOC_058149	LOC106589232	tdrkh	tudor and KH domain-containing protein-like	NC_027327.1:10201423-10209804	YELLOWSLICE	YELLOWSLICEISA	0.130676	0.615696	2.23622	1.3986	0.0002	0.00544271
XLOC_071657	LOC106597471	trim47	tripartite motif-containing protein 47-like	NW_012365896.1:2640-3896	YELLOWSLICE	YELLOWSLICEISA	2.36358	11.0997	2.23147	2.42173	5e-05	0.00167621
XLOC_004516	LOC106588087	-	uncharacterized LOC106588087	NC_027301.1:45762060-45769075	YELLOWSLICE	YELLOWSLICEISA	71.3529	333.522	2.22474	2.38821	0.0001	0.00306497
XLOC_042779	bag3	bag3	BCL2-associated athanogene 3	NC_027317.1:6061856-6070325	YELLOWSLICE	YELLOWSLICEISA	0.608327	2.84211	2.22404	2.4067	5e-05	0.00167621
XLOC_000868	LOC106608453	-	GTP-binding protein SAR1a-like	NC_027300.1:70955038-70976241	YELLOWSLICE	YELLOWSLICEISA	0.110954	0.517633	2.22197	1.44672	0.0002	0.00544271
XLOC_057616	cj072	vstm4	CJ072 protein	NC_027327.1:4585925-4596398	YELLOWSLICE	YELLOWSLICEISA	1.3614	6.33555	2.21838	2.46681	5e-05	0.00167621
XLOC_065037	LOC106593743	-	uncharacterized LOC106593743	NW_012350877.1:9733-13068	YELLOWSLICE	YELLOWSLICEISA	0.215807	1.00426	2.21832	1.59811	0.0024	0.0384512
XLOC_008203	LOC106598377	pigr	CMRF35-like molecule 3	NC_027302.1:9165237-9175300	YELLOWSLICE	YELLOWSLICEISA	1.2409	5.76749	2.21656	2.52783	5e-05	0.00167621
XLOC_028331	LOC106564290	myh2	myosin heavy chain, fast skeletal muscle-like	NC_027311.1:7911814-7930322	YELLOWSLICE	YELLOWSLICEISA	0.354739	1.64585	2.21401	1.76125	5e-05	0.00167621
XLOC_025113	LOC106561098	mfge8	lactadherin-like	NC_027309.1:65784393-65837208	YELLOWSLICE	YELLOWSLICEISA	1.009	4.68118	2.21395	2.96946	5e-05	0.00167621
XLOC_061859	LOC106591806	-	Krueppel-like factor 13	NW_012347252.1:29874-33099	YELLOWSLICE	YELLOWSLICEISA	0.363472	1.68483	2.21269	1.54651	0.00155	0.0275821
XLOC_013224	LOC106606114	-	uncharacterized LOC106606114	NC_027304.1:77676652-77687920	YELLOWSLICE	YELLOWSLICEISA	1.65871	7.6605	2.20737	2.64103	5e-05	0.00167621
XLOC_045238	irf-3	irf3	interferon regulatory factor 3	NC_027318.1:63391614-63418578	YELLOWSLICE	YELLOWSLICEISA	12.0341	55.4539	2.20416	3.02209	5e-05	0.00167621
XLOC_017736	LOC106609284	ucma	unique cartilage matrix-associated protein-like	NC_027306.1:39375775-39379130	YELLOWSLICE	YELLOWSLICEISA	0.905377	4.16002	2.2	1.99254	0.0002	0.00544271
XLOC_024903	LOC106560477	pgm1	phosphoglucomutase-1-like	NC_027309.1:42657504-42672252	YELLOWSLICE	YELLOWSLICEISA	0.787775	3.59294	2.18931	2.36998	5e-05	0.00167621
XLOC_062092	LOC106591927	socs1	suppressor of cytokine signaling 1-like	NW_012347411.1:23096-27166	YELLOWSLICE	YELLOWSLICEISA	2.85314	13.0021	2.18813	2.11867	5e-05	0.00167621
XLOC_031052	LOC106566459	lamb2	laminin subunit beta-2-like	NC_027312.1:8359391-8418304	YELLOWSLICE	YELLOWSLICEISA	0.170973	0.775971	2.18223	2.28609	5e-05	0.00167621
XLOC_015192	LOC106607477	pdk2	pyruvate dehydrogenase (acetyl-transferring) kinase isozyme 2, mitochondrial-like	NC_027305.1:41238086-41272181	YELLOWSLICE	YELLOWSLICEISA	0.636593	2.88684	2.18105	2.01868	0.00025	0.00653846
XLOC_021019	LOC106612591	ckm	creatine kinase M-type-like	NC_027308.1:106129059-106132808	YELLOWSLICE	YELLOWSLICEISA	43.5494	196.947	2.17708	1.44281	0.0024	0.0384512
XLOC_072270	LOC106597716	-	uncharacterized LOC106597716	NW_012368050.1:313-4292	YELLOWSLICE	YELLOWSLICEISA	4.22073	19.0718	2.17587	1.61512	0.00205	0.034129
XLOC_045110	LOC106579238	pacsin3	protein kinase C and casein kinase substrate in neurons protein 2-like	NC_027318.1:53019802-53035699	YELLOWSLICE	YELLOWSLICEISA	1.11572	5.0293	2.17238	2.46671	5e-05	0.00167621
XLOC_018626	LOC106609356	hsp90b1	endoplasmin-like	NC_027306.1:41248099-41269400	YELLOWSLICE	YELLOWSLICEISA	2.0108	9.04966	2.1701	2.07847	0.0002	0.00544271
XLOC_059171	LOC106590517	-	uncharacterized serine-rich protein C215.13-like	NC_027328.1:27564993-27567451	YELLOWSLICE	YELLOWSLICEISA	0.449727	2.02346	2.1697	1.77729	0.0005	0.0114231
XLOC_025817	LOC106562039	dpy19l3	probable C-mannosyltransferase DPY19L3	NC_027310.1:13689816-13730244	YELLOWSLICE	YELLOWSLICEISA	0.097825	0.439654	2.16809	1.57319	5e-05	0.00167621
XLOC_002294	LOC106602033	cfl2	cofilin-2-like	NC_027300.1:35455996-35459449	YELLOWSLICE	YELLOWSLICEISA	1.36083	6.10237	2.16489	2.37551	5e-05	0.00167621
XLOC_055101	LOC106587738	gatm	glycine amidinotransferase, mitochondrial-like	NC_027325.1:35076332-35085414	YELLOWSLICE	YELLOWSLICEISA	0.569352	2.55116	2.16376	1.97475	0.00025	0.00653846
XLOC_074197	LOC106598415	trim29	tripartite motif-containing protein 29-like	NW_012377906.1:329-1617	YELLOWSLICE	YELLOWSLICEISA	0.309705	1.38734	2.16336	1.49401	0.00235	0.0378435
XLOC_036303	LOC106571033	batf	basic leucine zipper transcriptional factor ATF-like	NC_027314.1:14678337-14688097	YELLOWSLICE	YELLOWSLICEISA	0.525135	2.33693	2.15386	1.99041	5e-05	0.00167621
XLOC_070886	LOC106597052	trim25	E3 ubiquitin/ISG15 ligase TRIM25-like	NW_012363296.1:839-2490	YELLOWSLICE	YELLOWSLICEISA	0.56508	2.51196	2.15228	1.89212	0.0001	0.00306497
XLOC_055603	LOC106587275	rrad	GTP-binding protein RAD-like	NC_027325.1:15114174-15117108	YELLOWSLICE	YELLOWSLICEISA	0.165168	0.725251	2.13455	1.54548	0.0024	0.0384512
XLOC_049786	mapk3	mapkapk3	mitogen-activated protein kinase 3	NC_027321.1:17281417-17309886	YELLOWSLICE	YELLOWSLICEISA	0.349824	1.53555	2.13405	1.93549	5e-05	0.00167621
XLOC_025448	LOC106561385	tspan9	tetraspanin-9-like	NC_027309.1:96545152-96862931	YELLOWSLICE	YELLOWSLICEISA	0.15515	0.679173	2.13012	1.99651	5e-05	0.00167621
XLOC_058136	LOC106589438	qkia	protein quaking-A-like	NC_027327.1:8708140-8725962	YELLOWSLICE	YELLOWSLICEISA	0.61892	2.70762	2.1292	2.26989	5e-05	0.00167621
XLOC_053890	tbx15	tbx15	T-box 15	NC_027324.1:31317854-31340549	YELLOWSLICE	YELLOWSLICEISA	0.297644	1.30149	2.1285	2.01059	5e-05	0.00167621
XLOC_041014	LOC106575310	-	kelch-like protein 41b	NC_027316.1:12727903-12728476	YELLOWSLICE	YELLOWSLICEISA	1.03047	4.49433	2.1248	1.85416	0.0026	0.0408177
[truncated: 472 more rows]

## Sheet: T4 Blue liceISA vs lice
	Sub table T4. DEGs identified in 0.1.0%FAω3 (blue) diet in between lice+ISA (co) infection (BLUESLICEISA) and lice (single) infection samples (BLUESLICE)
[truncated: 1,426 more rows]

[truncated: 2 more sheets: T5 All_diet_non_uniq, T6 All_diet_uniq]
