# Supplementary material for: Transcriptome Analysis of Atlantic Salmon (Salmo salar) Skin in Response to Sea Lice and Infectious Salmon Anemia Virus Co-Infection Under Different Experimental Functional Diets
Source: Front Immunol. 2022 Jan 3;12:787033. doi: 10.3389/fimmu.2021.787033 (PMC8763012; doi:10.3389/fimmu.2021.787033)
Supplement: Supplementary file 1 [file DataSheet_1.zip › Supplementary Files/Supplementary File 2.xlsx]

## Sheet: Label
Supplimentary File 2 : ClueGO analysis for diet specific differentially expressed gene
T1 0.3%FA_diet_pre : Enriched Go term and KEGG pathway in 0.3%FA diet
T2 0.3%FA+IS_diet_pre : Enriched Go term and KEGG pathway in 0.3%FA+IS diet
T3 1%FAω6_diet_pre : Enriched Go term and KEGG pathway in 1%FAω6 diet
T4 1%FAω3_diet_pre : Enriched Go term and KEGG pathway in 1%FAω3 diet

## Sheet: T1 0.3%FA_diet_pre
GOID	GOTerm	Ontology Source	Term PValue	Term PValue Corrected with Bonferroni step down	Group PValue	Group PValue Corrected with Bonferroni step down	GOLevels	GOGroups	% Associated Genes	Nr. Genes	Associated Genes Found
GO:0005615	extracellular space	GO_CellularComponent-EBI-UniProt-GOA-ACAP-ARAP_03.03.2021_00h00	8.98176e-16	4.5807e-14	8.98176e-16	7.18541e-15	[2, 3]	Group0	4.24628	20	[LOC100136573, LOC100136922, LOC100195750, LOC106569365, LOC106569415, LOC106578169, LOC106578170, LOC106580072, LOC106586139, LOC106598792, LOC106602564, LOC106603572, LOC106604935, LOC106605686, LOC106608112, LOC106608163, agt, alb1, apoa1, trf]
GO:0018149	peptide cross-linking	GO_BiologicalProcess-EBI-UniProt-GOA-ACAP-ARAP_03.03.2021_00h00	2.05094e-06	5.33245e-05	1.0349e-05	3.10469e-05	[6, 7]	Group1	16	4	[LOC106597223, LOC106597775, LOC106598092, LOC106598550]
GO:0016755	transferase activity, transferring amino-acyl groups	GO_BiologicalProcess-EBI-UniProt-GOA-ACAP-ARAP_03.03.2021_00h00	0.000288589	0.00230871	1.0349e-05	3.10469e-05	[8, 9]	Group1	8.57143	3	[LOC106597223, LOC106598092, LOC106598550]
GO:1990777	lipoprotein particle	GO_CellularComponent-EBI-UniProt-GOA-ACAP-ARAP_03.03.2021_00h00	1.33769e-05	0.000294292	3.32122e-05	6.64243e-05	[3]	Group2	23.0769	3	[LOC100136573, LOC106605686, apoa1]
GO:0034358	plasma lipoprotein particle	GO_CellularComponent-EBI-UniProt-GOA-ACAP-ARAP_03.03.2021_00h00	1.33769e-05	0.000294292	3.32122e-05	6.64243e-05	[3, 4]	Group2	23.0769	3	[LOC100136573, LOC106605686, apoa1]
GO:0034364	high-density lipoprotein particle	GO_CellularComponent-EBI-UniProt-GOA-ACAP-ARAP_03.03.2021_00h00	2.65468e-06	6.63671e-05	3.32122e-05	6.64243e-05	[4, 5]	Group2	37.5	3	[LOC100136573, LOC106605686, apoa1]
GO:0042157	lipoprotein metabolic process	GO_BiologicalProcess-EBI-UniProt-GOA-ACAP-ARAP_03.03.2021_00h00	0.000316254	0.00189753	3.32122e-05	6.64243e-05	[4, 5]	Group2	4.54545	4	[LOC100136573, LOC106577511, apoa1, hhatl]
GO:0005539	glycosaminoglycan binding	GO_MolecularFunction-EBI-UniProt-GOA-ACAP-ARAP_03.03.2021_00h00	0.000100931	0.00111024	8.23643e-07	4.94186e-06	[3]	Group3	4	5	[LOC106561100, LOC106573536, LOC106574791, LOC106585643, LOC106608163]
GO:0051241	negative regulation of multicellular organismal process	GO_BiologicalProcess-EBI-UniProt-GOA-ACAP-ARAP_03.03.2021_00h00	0.000609168	0.00304584	8.23643e-07	4.94186e-06	[2, 3, 4]	Group3	6.66667	3	[LOC106607797, LOC106608163, unc5b]
GO:0008201	heparin binding	GO_MolecularFunction-EBI-UniProt-GOA-ACAP-ARAP_03.03.2021_00h00	0.000198999	0.00198999	8.23643e-07	4.94186e-06	[3, 4]	Group3	5.12821	4	[LOC106573536, LOC106574791, LOC106585643, LOC106608163]
GO:0022603	regulation of anatomical structure morphogenesis	GO_BiologicalProcess-EBI-UniProt-GOA-ACAP-ARAP_03.03.2021_00h00	4.40579e-05	0.000704927	8.23643e-07	4.94186e-06	[3, 4]	Group3	4.7619	5	[LOC106571085, LOC106573536, LOC106574791, LOC106608163, unc5b]
GO:0006954	inflammatory response	GO_BiologicalProcess-EBI-UniProt-GOA-ACAP-ARAP_03.03.2021_00h00	9.35319e-05	0.00121592	8.23643e-07	4.94186e-06	[4]	Group3	4.06504	5	[LOC106573536, LOC106574791, LOC106577980, LOC106599098, LOC106608163]
GO:0002684	positive regulation of immune system process	GO_BiologicalProcess-EBI-UniProt-GOA-ACAP-ARAP_03.03.2021_00h00	0.00247797	0.00247797	0.00356466	0.00356466	[2, 3, 4]	Group4	4.10959	3	[LOC106563698, LOC106569365, LOC106586139]
GO:0006959	humoral immune response	GO_BiologicalProcess-EBI-UniProt-GOA-ACAP-ARAP_03.03.2021_00h00	0.000649929	0.00259971	0.00356466	0.00356466	[3]	Group4	6.52174	3	[LOC106563698, LOC106569365, LOC106586139]
GO:0050778	positive regulation of immune response	GO_BiologicalProcess-EBI-UniProt-GOA-ACAP-ARAP_03.03.2021_00h00	0.00177772	0.00355545	0.00356466	0.00356466	[3, 4, 5]	Group4	4.61538	3	[LOC106563698, LOC106569365, LOC106586139]
GO:0002253	activation of immune response	GO_BiologicalProcess-EBI-UniProt-GOA-ACAP-ARAP_03.03.2021_00h00	0.0013444	0.0040332	0.00356466	0.00356466	[2, 4, 5, 6]	Group4	5.08475	3	[LOC106563698, LOC106569365, LOC106586139]
GO:0006956	complement activation	GO_BiologicalProcess-EBI-UniProt-GOA-ACAP-ARAP_03.03.2021_00h00	0.000313982	0.00219788	0.00356466	0.00356466	[3, 4, 5, 6, 7]	Group4	8.33333	3	[LOC106563698, LOC106569365, LOC106586139]
GO:0005577	fibrinogen complex	GO_CellularComponent-EBI-UniProt-GOA-ACAP-ARAP_03.03.2021_00h00	1.66364e-06	4.65821e-05	4.84145e-06	1.93658e-05	[2, 3, 4]	Group5	42.8571	3	[LOC106578169, LOC106578170, LOC106602564]
GO:0009611	response to wounding	GO_BiologicalProcess-EBI-UniProt-GOA-ACAP-ARAP_03.03.2021_00h00	3.56851e-06	8.56443e-05	4.84145e-06	1.93658e-05	[3]	Group5	5.40541	6	[LOC106575751, LOC106578169, LOC106578170, LOC106581931, LOC106602564, LOC106607797]
GO:0050878	regulation of body fluid levels	GO_BiologicalProcess-EBI-UniProt-GOA-ACAP-ARAP_03.03.2021_00h00	1.52818e-06	4.43171e-05	4.84145e-06	1.93658e-05	[3]	Group5	6.25	6	[LOC106575751, LOC106578169, LOC106578170, LOC106581931, LOC106602564, LOC106607797]
GO:0007596	blood coagulation	GO_BiologicalProcess-EBI-UniProt-GOA-ACAP-ARAP_03.03.2021_00h00	1.04495e-06	3.13486e-05	4.84145e-06	1.93658e-05	[3, 5]	Group5	6.66667	6	[LOC106575751, LOC106578169, LOC106578170, LOC106581931, LOC106602564, LOC106607797]
GO:0007599	hemostasis	GO_BiologicalProcess-EBI-UniProt-GOA-ACAP-ARAP_03.03.2021_00h00	1.04495e-06	3.13486e-05	4.84145e-06	1.93658e-05	[4]	Group5	6.66667	6	[LOC106575751, LOC106578169, LOC106578170, LOC106581931, LOC106602564, LOC106607797]
GO:0042060	wound healing	GO_BiologicalProcess-EBI-UniProt-GOA-ACAP-ARAP_03.03.2021_00h00	1.94162e-06	5.24236e-05	4.84145e-06	1.93658e-05	[4]	Group5	6	6	[LOC106575751, LOC106578169, LOC106578170, LOC106581931, LOC106602564, LOC106607797]
GO:0030168	platelet activation	GO_BiologicalProcess-EBI-UniProt-GOA-ACAP-ARAP_03.03.2021_00h00	4.45982e-05	0.000668973	4.84145e-06	1.93658e-05	[3, 4, 6]	Group5	15.7895	3	[LOC106578169, LOC106578170, LOC106602564]
KEGG:04216	Ferroptosis	KEGG_06.11.2017	1.46662e-08	5.42651e-07	3.16697e-06	1.58348e-05	[-1]	Group6	6.72269	8	[LOC106564197, LOC106596145, LOC106599278, LOC106600115, LOC106600764, cp, slc39a14, trf]
GO:0019725	cellular homeostasis	GO_BiologicalProcess-EBI-UniProt-GOA-ACAP-ARAP_03.03.2021_00h00	0.000222402	0.00200162	3.16697e-06	1.58348e-05	[2, 4]	Group6	3.37838	5	[LOC106586883, LOC106596145, LOC106599278, LOC106600115, LOC106600764]
GO:0048878	chemical homeostasis	GO_BiologicalProcess-EBI-UniProt-GOA-ACAP-ARAP_03.03.2021_00h00	6.48118e-05	0.000907366	3.16697e-06	1.58348e-05	[4]	Group6	3.24324	6	[LOC106586883, LOC106596145, LOC106599278, LOC106600115, LOC106600764, trf]
GO:0055082	cellular chemical homeostasis	GO_BiologicalProcess-EBI-UniProt-GOA-ACAP-ARAP_03.03.2021_00h00	9.71774e-05	0.00116613	3.16697e-06	1.58348e-05	[3, 5]	Group6	4.03226	5	[LOC106586883, LOC106596145, LOC106599278, LOC106600115, LOC106600764]
GO:0006873	cellular ion homeostasis	GO_BiologicalProcess-EBI-UniProt-GOA-ACAP-ARAP_03.03.2021_00h00	3.65663e-05	0.000621627	3.16697e-06	1.58348e-05	[4, 6]	Group6	4.9505	5	[LOC106586883, LOC106596145, LOC106599278, LOC106600115, LOC106600764]
GO:0050801	ion homeostasis	GO_BiologicalProcess-EBI-UniProt-GOA-ACAP-ARAP_03.03.2021_00h00	2.16101e-05	0.000432202	3.16697e-06	1.58348e-05	[5]	Group6	3.94737	6	[LOC106586883, LOC106596145, LOC106599278, LOC106600115, LOC106600764, trf]
GO:0000041	transition metal ion transport	GO_BiologicalProcess-EBI-UniProt-GOA-ACAP-ARAP_03.03.2021_00h00	1.79445e-07	6.10114e-06	3.16697e-06	1.58348e-05	[6]	Group6	8.95522	6	[LOC106586883, LOC106596145, LOC106599278, LOC106600115, LOC106600764, cp]
GO:0030003	cellular cation homeostasis	GO_BiologicalProcess-EBI-UniProt-GOA-ACAP-ARAP_03.03.2021_00h00	3.65663e-05	0.000621627	3.16697e-06	1.58348e-05	[5, 7]	Group6	4.9505	5	[LOC106586883, LOC106596145, LOC106599278, LOC106600115, LOC106600764]
GO:0055080	cation homeostasis	GO_BiologicalProcess-EBI-UniProt-GOA-ACAP-ARAP_03.03.2021_00h00	2.08192e-05	0.000437203	3.16697e-06	1.58348e-05	[6]	Group6	3.97351	6	[LOC106586883, LOC106596145, LOC106599278, LOC106600115, LOC106600764, trf]
GO:0098771	inorganic ion homeostasis	GO_BiologicalProcess-EBI-UniProt-GOA-ACAP-ARAP_03.03.2021_00h00	2.16101e-05	0.000432202	3.16697e-06	1.58348e-05	[6]	Group6	3.94737	6	[LOC106586883, LOC106596145, LOC106599278, LOC106600115, LOC106600764, trf]
GO:0006826	iron ion transport	GO_BiologicalProcess-EBI-UniProt-GOA-ACAP-ARAP_03.03.2021_00h00	2.7875e-07	9.19873e-06	3.16697e-06	1.58348e-05	[7]	Group6	13.1579	5	[LOC106586883, LOC106596145, LOC106599278, LOC106600115, LOC106600764]
GO:0006875	cellular metal ion homeostasis	GO_BiologicalProcess-EBI-UniProt-GOA-ACAP-ARAP_03.03.2021_00h00	3.32122e-05	0.000597819	3.16697e-06	1.58348e-05	[6, 8]	Group6	5.05051	5	[LOC106586883, LOC106596145, LOC106599278, LOC106600115, LOC106600764]
GO:0008199	ferric iron binding	GO_MolecularFunction-EBI-UniProt-GOA-ACAP-ARAP_03.03.2021_00h00	2.05094e-06	5.33245e-05	3.16697e-06	1.58348e-05	[7]	Group6	16	4	[LOC106596145, LOC106599278, LOC106600115, LOC106600764]
GO:0055065	metal ion homeostasis	GO_BiologicalProcess-EBI-UniProt-GOA-ACAP-ARAP_03.03.2021_00h00	9.27751e-06	0.000213383	3.16697e-06	1.58348e-05	[7]	Group6	4.58015	6	[LOC106586883, LOC106596145, LOC106599278, LOC106600115, LOC106600764, trf]
GO:0046916	cellular transition metal ion homeostasis	GO_BiologicalProcess-EBI-UniProt-GOA-ACAP-ARAP_03.03.2021_00h00	6.6468e-07	2.06051e-05	3.16697e-06	1.58348e-05	[7, 9]	Group6	11.1111	5	[LOC106586883, LOC106596145, LOC106599278, LOC106600115, LOC106600764]
GO:0055076	transition metal ion homeostasis	GO_BiologicalProcess-EBI-UniProt-GOA-ACAP-ARAP_03.03.2021_00h00	1.23649e-07	4.32772e-06	3.16697e-06	1.58348e-05	[8]	Group6	9.52381	6	[LOC106586883, LOC106596145, LOC106599278, LOC106600115, LOC106600764, trf]
GO:0006879	cellular iron ion homeostasis	GO_BiologicalProcess-EBI-UniProt-GOA-ACAP-ARAP_03.03.2021_00h00	3.18804e-07	1.02017e-05	3.16697e-06	1.58348e-05	[8, 10]	Group6	12.8205	5	[LOC106586883, LOC106596145, LOC106599278, LOC106600115, LOC106600764]
GO:0004866	endopeptidase inhibitor activity	GO_BiologicalProcess-EBI-UniProt-GOA-ACAP-ARAP_03.03.2021_00h00	7.83615e-14	3.91808e-12	1.06478e-09	7.45344e-09	[7, 8, 9, 10, 11, 12, 13]	Group7	7.60234	13	[LOC100195750, LOC106560588, LOC106560589, LOC106561522, LOC106569365, LOC106581931, LOC106582936, LOC106583145, LOC106586139, LOC106590538, LOC106598792, LOC106606418, itih2]
GO:0004869	cysteine-type endopeptidase inhibitor activity	GO_BiologicalProcess-EBI-UniProt-GOA-ACAP-ARAP_03.03.2021_00h00	1.95294e-08	7.03058e-07	1.06478e-09	7.45344e-09	[7, 8, 9, 10, 11, 12, 13, 14]	Group7	21.7391	5	[LOC100195750, LOC106560588, LOC106560589, LOC106590538, LOC106598792]
GO:0004867	serine-type endopeptidase inhibitor activity	GO_BiologicalProcess-EBI-UniProt-GOA-ACAP-ARAP_03.03.2021_00h00	2.45609e-05	0.000466657	1.06478e-09	7.45344e-09	[8, 9, 10, 11, 12, 13, 14]	Group7	5.37634	5	[LOC106561522, LOC106581931, LOC106582936, LOC106583145, itih2]
GO:0044092	negative regulation of molecular function	GO_BiologicalProcess-EBI-UniProt-GOA-ACAP-ARAP_03.03.2021_00h00	7.04663e-10	2.67772e-08	1.06478e-09	7.45344e-09	[3]	Group7	3.68272	13	[LOC100195750, LOC106560588, LOC106560589, LOC106561522, LOC106569365, LOC106581931, LOC106582936, LOC106583145, LOC106586139, LOC106590538, LOC106598792, LOC106606418, itih2]
GO:0043086	negative regulation of catalytic activity	GO_BiologicalProcess-EBI-UniProt-GOA-ACAP-ARAP_03.03.2021_00h00	3.46444e-10	1.35113e-08	1.06478e-09	7.45344e-09	[4]	Group7	3.9039	13	[LOC100195750, LOC106560588, LOC106560589, LOC106561522, LOC106569365, LOC106581931, LOC106582936, LOC106583145, LOC106586139, LOC106590538, LOC106598792, LOC106606418, itih2]
GO:0004857	enzyme inhibitor activity	GO_BiologicalProcess-EBI-UniProt-GOA-ACAP-ARAP_03.03.2021_00h00	5.56308e-11	2.22523e-09	1.06478e-09	7.45344e-09	[5]	Group7	4.52962	13	[LOC100195750, LOC106560588, LOC106560589, LOC106561522, LOC106569365, LOC106581931, LOC106582936, LOC106583145, LOC106586139, LOC106590538, LOC106598792, LOC106606418, itih2]
GO:0051248	negative regulation of protein metabolic process	GO_BiologicalProcess-EBI-UniProt-GOA-ACAP-ARAP_03.03.2021_00h00	5.49779e-11	2.25409e-09	1.06478e-09	7.45344e-09	[4, 5, 6]	Group7	3.97727	14	[LOC100195750, LOC106560588, LOC106560589, LOC106561522, LOC106569365, LOC106581931, LOC106582936, LOC106583145, LOC106586139, LOC106590538, LOC106598792, LOC106606418, hhatl, itih2]
GO:0051346	negative regulation of hydrolase activity	GO_BiologicalProcess-EBI-UniProt-GOA-ACAP-ARAP_03.03.2021_00h00	8.123e-12	3.41166e-10	1.06478e-09	7.45344e-09	[5]	Group7	5.28455	13	[LOC100195750, LOC106560588, LOC106560589, LOC106561522, LOC106569365, LOC106581931, LOC106582936, LOC106583145, LOC106586139, LOC106590538, LOC106598792, LOC106606418, itih2]
GO:0030162	regulation of proteolysis	GO_BiologicalProcess-EBI-UniProt-GOA-ACAP-ARAP_03.03.2021_00h00	3.11598e-12	1.33987e-10	1.06478e-09	7.45344e-09	[5, 6]	Group7	5.70175	13	[LOC100195750, LOC106560588, LOC106560589, LOC106561522, LOC106569365, LOC106581931, LOC106582936, LOC106583145, LOC106586139, LOC106590538, LOC106598792, LOC106606418, itih2]
GO:0032269	negative regulation of cellular protein metabolic process	GO_BiologicalProcess-EBI-UniProt-GOA-ACAP-ARAP_03.03.2021_00h00	5.49779e-11	2.25409e-09	1.06478e-09	7.45344e-09	[4, 5, 6, 7]	Group7	3.97727	14	[LOC100195750, LOC106560588, LOC106560589, LOC106561522, LOC106569365, LOC106581931, LOC106582936, LOC106583145, LOC106586139, LOC106590538, LOC106598792, LOC106606418, hhatl, itih2]
GO:0045861	negative regulation of proteolysis	GO_BiologicalProcess-EBI-UniProt-GOA-ACAP-ARAP_03.03.2021_00h00	3.98429e-13	1.83277e-11	1.06478e-09	7.45344e-09	[5, 6, 7, 8]	Group7	6.70103	13	[LOC100195750, LOC106560588, LOC106560589, LOC106561522, LOC106569365, LOC106581931, LOC106582936, LOC106583145, LOC106586139, LOC106590538, LOC106598792, LOC106606418, itih2]
GO:0052547	regulation of peptidase activity	GO_BiologicalProcess-EBI-UniProt-GOA-ACAP-ARAP_03.03.2021_00h00	9.13166e-13	4.01793e-11	1.06478e-09	7.45344e-09	[5, 6, 7, 9, 10]	Group7	6.28019	13	[LOC100195750, LOC106560588, LOC106560589, LOC106561522, LOC106569365, LOC106581931, LOC106582936, LOC106583145, LOC106586139, LOC106590538, LOC106598792, LOC106606418, itih2]
GO:0061134	peptidase regulator activity	GO_BiologicalProcess-EBI-UniProt-GOA-ACAP-ARAP_03.03.2021_00h00	5.51943e-13	2.48374e-11	1.06478e-09	7.45344e-09	[5, 6, 7, 8, 9, 10, 11]	Group7	6.53266	13	[LOC100195750, LOC106560588, LOC106560589, LOC106561522, LOC106569365, LOC106581931, LOC106582936, LOC106583145, LOC106586139, LOC106590538, LOC106598792, LOC106606418, itih2]
GO:0052548	regulation of endopeptidase activity	GO_BiologicalProcess-EBI-UniProt-GOA-ACAP-ARAP_03.03.2021_00h00	1.41519e-13	6.79289e-12	1.06478e-09	7.45344e-09	[6, 7, 8, 10, 11]	Group7	7.26257	13	[LOC100195750, LOC106560588, LOC106560589, LOC106561522, LOC106569365, LOC106581931, LOC106582936, LOC106583145, LOC106586139, LOC106590538, LOC106598792, LOC106606418, itih2]
GO:0010466	negative regulation of peptidase activity	GO_BiologicalProcess-EBI-UniProt-GOA-ACAP-ARAP_03.03.2021_00h00	3.98429e-13	1.83277e-11	1.06478e-09	7.45344e-09	[6, 7, 8, 9, 10, 11]	Group7	6.70103	13	[LOC100195750, LOC106560588, LOC106560589, LOC106561522, LOC106569365, LOC106581931, LOC106582936, LOC106583145, LOC106586139, LOC106590538, LOC106598792, LOC106606418, itih2]
GO:0030414	peptidase inhibitor activity	GO_BiologicalProcess-EBI-UniProt-GOA-ACAP-ARAP_03.03.2021_00h00	3.48839e-13	1.63954e-11	1.06478e-09	7.45344e-09	[6, 7, 8, 9, 10, 11, 12]	Group7	6.77083	13	[LOC100195750, LOC106560588, LOC106560589, LOC106561522, LOC106569365, LOC106581931, LOC106582936, LOC106583145, LOC106586139, LOC106590538, LOC106598792, LOC106606418, itih2]
GO:0061135	endopeptidase regulator activity	GO_BiologicalProcess-EBI-UniProt-GOA-ACAP-ARAP_03.03.2021_00h00	7.83615e-14	3.91808e-12	1.06478e-09	7.45344e-09	[6, 7, 8, 9, 10, 11, 12]	Group7	7.60234	13	[LOC100195750, LOC106560588, LOC106560589, LOC106561522, LOC106569365, LOC106581931, LOC106582936, LOC106583145, LOC106586139, LOC106590538, LOC106598792, LOC106606418, itih2]
GO:0010951	negative regulation of endopeptidase activity	GO_BiologicalProcess-EBI-UniProt-GOA-ACAP-ARAP_03.03.2021_00h00	9.10916e-14	4.46349e-12	1.06478e-09	7.45344e-09	[7, 8, 9, 10, 11, 12]	Group7	7.51445	13	[LOC100195750, LOC106560588, LOC106560589, LOC106561522, LOC106569365, LOC106581931, LOC106582936, LOC106583145, LOC106586139, LOC106590538, LOC106598792, LOC106606418, itih2]

## Sheet: T2 0.3%FA+IS_diet_pre
GOID	GOTerm	Ontology Source	Term PValue	Term PValue Corrected with Bonferroni step down	Group PValue	Group PValue Corrected with Bonferroni step down	GOLevels	GOGroups	% Associated Genes	Nr. Genes	Associated Genes Found
GO:0019838	growth factor binding	GO_MolecularFunction-EBI-UniProt-GOA-ACAP-ARAP_03.03.2021_00h00	0.0131574	0.0394722	0.0131574	0.0131574	[3]	Group00	3.57143	3	[LOC106567101, LOC106604540, LOC106611547]
KEGG:00260	Glycine, serine and threonine metabolism	KEGG_06.11.2017	0.00137526	0.0178784	0.00137526	0.0110021	[-1]	Group01	4.87805	4	[LOC100194644, LOC106573878, LOC106587183, bhmt]
KEGG:00830	Retinol metabolism	KEGG_06.11.2017	0.000280714	0.00617572	0.000280714	0.00364929	[-1]	Group02	5.10204	5	[LOC106567102, LOC106578413, LOC106589635, LOC106602563, LOC106608464]
GO:0044391	ribosomal subunit	GO_CellularComponent-EBI-UniProt-GOA-ACAP-ARAP_03.03.2021_00h00	0.00770906	0.0385453	0.00770906	0.0231272	[3, 5, 6]	Group03	4.34783	3	[LOC106566032, LOC106601815, LOC106606628]
GO:0045087	innate immune response	GO_BiologicalProcess-EBI-UniProt-GOA-ACAP-ARAP_03.03.2021_00h00	0.00137121	0.0191969	0.00137121	0.0123409	[3, 4, 5, 6]	Group04	3.59712	5	[LOC100136541, LOC101448046, LOC106577950, LOC106602243, LOC106613249]
GO:0072593	reactive oxygen species metabolic process	GO_BiologicalProcess-EBI-UniProt-GOA-ACAP-ARAP_03.03.2021_00h00	0.000637669	0.0108404	0.000637669	0.00701435	[3]	Group05	10.3448	3	[ddah1, mip2a, nos2]
GO:0016638	oxidoreductase activity, acting on the CH-NH2 group of donors	GO_MolecularFunction-EBI-UniProt-GOA-ACAP-ARAP_03.03.2021_00h00	0.000854518	0.0128178	0.000854518	0.00854518	[3]	Group06	9.375	3	[LOC106591630, LOC106591784, ddo]
GO:0016641	oxidoreductase activity, acting on the CH-NH2 group of donors, oxygen as acceptor	GO_MolecularFunction-EBI-UniProt-GOA-ACAP-ARAP_03.03.2021_00h00	0.000360877	0.00685666	0.000854518	0.00854518	[4]	Group06	12.5	3	[LOC106591630, LOC106591784, ddo]
KEGG:00980	Metabolism of xenobiotics by cytochrome P450	KEGG_06.11.2017	0.00710863	0.0426518	0.0104044	0.0208087	[-1]	Group07	4.47761	3	[LOC106567102, LOC106611534, hpgds]
KEGG:00982	Drug metabolism	KEGG_06.11.2017	0.00547842	0.0383489	0.0104044	0.0208087	[-1]	Group07	4.91803	3	[LOC106567102, LOC106611534, hpgds]
GO:0045111	intermediate filament cytoskeleton	GO_CellularComponent-EBI-UniProt-GOA-ACAP-ARAP_03.03.2021_00h00	0.000114549	0.00309282	0.000114549	0.00160369	[5, 6]	Group08	4.65116	6	[LOC106566665, LOC106594684, LOC106597822, k1c18, k1c20, synm]
GO:0005882	intermediate filament	GO_CellularComponent-EBI-UniProt-GOA-ACAP-ARAP_03.03.2021_00h00	0.000114549	0.00309282	0.000114549	0.00160369	[6, 7]	Group08	4.65116	6	[LOC106566665, LOC106594684, LOC106597822, k1c18, k1c20, synm]
GO:0009991	response to extracellular stimulus	GO_BiologicalProcess-EBI-UniProt-GOA-ACAP-ARAP_03.03.2021_00h00	0.000705488	0.0112878	0.00163979	0.0114785	[3]	Group09	10	3	[LOC100136550, LOC106589049, bglap]
GO:0031667	response to nutrient levels	GO_BiologicalProcess-EBI-UniProt-GOA-ACAP-ARAP_03.03.2021_00h00	0.000705488	0.0112878	0.00163979	0.0114785	[4]	Group09	10	3	[LOC100136550, LOC106589049, bglap]
GO:0001501	skeletal system development	GO_BiologicalProcess-EBI-UniProt-GOA-ACAP-ARAP_03.03.2021_00h00	0.0049908	0.0399264	0.00163979	0.0114785	[4, 5]	Group09	5.08475	3	[LOC106589049, bglap, mgp]
GO:0016054	organic acid catabolic process	GO_BiologicalProcess-EBI-UniProt-GOA-ACAP-ARAP_03.03.2021_00h00	0.0177455	0.0177455	0.00449594	0.0179838	[4]	Group10	3.19149	3	[LOC106573680, LOC106587183, ddah1]
GO:1901605	alpha-amino acid metabolic process	GO_BiologicalProcess-EBI-UniProt-GOA-ACAP-ARAP_03.03.2021_00h00	0.00137121	0.0191969	0.00449594	0.0179838	[4, 5, 7]	Group10	3.59712	5	[LOC106573680, LOC106587183, bhmt, ddah1, ddo]
GO:0009063	cellular amino acid catabolic process	GO_BiologicalProcess-EBI-UniProt-GOA-ACAP-ARAP_03.03.2021_00h00	0.0049908	0.0399264	0.00449594	0.0179838	[4, 5, 6, 7]	Group10	5.08475	3	[LOC106573680, LOC106587183, ddah1]
GO:0046395	carboxylic acid catabolic process	GO_BiologicalProcess-EBI-UniProt-GOA-ACAP-ARAP_03.03.2021_00h00	0.0162873	0.0325747	0.00449594	0.0179838	[5, 6]	Group10	3.2967	3	[LOC106573680, LOC106587183, ddah1]
GO:1901606	alpha-amino acid catabolic process	GO_BiologicalProcess-EBI-UniProt-GOA-ACAP-ARAP_03.03.2021_00h00	0.00202835	0.0223119	0.00449594	0.0179838	[5, 6, 8]	Group10	6.97674	3	[LOC106573680, LOC106587183, ddah1]
KEGG:00130	Ubiquinone and other terpenoid-quinone biosynthesis	KEGG_06.11.2017	0.00027695	0.00636986	0.00203042	0.0121825	[-1]	Group11	13.6364	3	[LOC106573680, LOC106579929, LOC106585509]
KEGG:00350	Tyrosine metabolism	KEGG_06.11.2017	0.00802016	0.0320806	0.00203042	0.0121825	[-1]	Group11	4.28571	3	[LOC106573680, LOC106579929, LOC106585509]
KEGG:00360	Phenylalanine metabolism	KEGG_06.11.2017	0.0014165	0.016998	0.00203042	0.0121825	[-1]	Group11	7.89474	3	[LOC106573680, LOC106579929, LOC106585509]
GO:0016701	oxidoreductase activity, acting on single donors with incorporation of molecular oxygen	GO_MolecularFunction-EBI-UniProt-GOA-ACAP-ARAP_03.03.2021_00h00	0.000303101	0.00606202	0.00203042	0.0121825	[3]	Group11	7.27273	4	[LOC106579929, LOC106580183, LOC106585509, bco2a]
GO:0009072	aromatic amino acid family metabolic process	GO_BiologicalProcess-EBI-UniProt-GOA-ACAP-ARAP_03.03.2021_00h00	0.000854518	0.0128178	0.00203042	0.0121825	[4]	Group11	9.375	3	[LOC106573680, LOC106579929, LOC106585509]
GO:0016702	oxidoreductase activity, acting on single donors with incorporation of molecular oxygen, incorporation of two atoms of oxygen	GO_MolecularFunction-EBI-UniProt-GOA-ACAP-ARAP_03.03.2021_00h00	0.000282338	0.0059291	0.00203042	0.0121825	[4]	Group11	7.40741	4	[LOC106579929, LOC106580183, LOC106585509, bco2a]
GO:0042330	taxis	GO_BiologicalProcess-EBI-UniProt-GOA-ACAP-ARAP_03.03.2021_00h00	1.65557e-06	5.46338e-05	0.000548383	0.0065806	[2, 3]	Group12	4.16667	10	[LOC106563358, LOC106565855, LOC106570889, LOC106578656, LOC106585878, LOC106596271, LOC106600142, LOC106600447, LOC106604927, mip2a]
GO:0006935	chemotaxis	GO_BiologicalProcess-EBI-UniProt-GOA-ACAP-ARAP_03.03.2021_00h00	1.59461e-06	5.42168e-05	0.000548383	0.0065806	[3, 4]	Group12	4.1841	10	[LOC106563358, LOC106565855, LOC106570889, LOC106578656, LOC106585878, LOC106596271, LOC106600142, LOC106600447, LOC106604927, mip2a]
GO:0016477	cell migration	GO_BiologicalProcess-EBI-UniProt-GOA-ACAP-ARAP_03.03.2021_00h00	3.74467e-05	0.0011234	0.000548383	0.0065806	[3, 4]	Group12	3.77358	8	[LOC106563358, LOC106565855, LOC106570889, LOC106585878, LOC106596271, LOC106600142, LOC106600447, mip2a]
GO:0001664	G protein-coupled receptor binding	GO_MolecularFunction-EBI-UniProt-GOA-ACAP-ARAP_03.03.2021_00h00	2.68105e-07	9.38368e-06	0.000548383	0.0065806	[4]	Group12	7.33945	8	[LOC106563358, LOC106565855, LOC106570889, LOC106585878, LOC106596271, LOC106600142, LOC106600447, mip2a]
GO:0005126	cytokine receptor binding	GO_MolecularFunction-EBI-UniProt-GOA-ACAP-ARAP_03.03.2021_00h00	3.61172e-06	0.000115575	0.000548383	0.0065806	[4]	Group12	4.39024	9	[LOC106563358, LOC106565855, LOC106570889, LOC106585784, LOC106585878, LOC106596271, LOC106600142, LOC106600447, mip2a]
GO:0060326	cell chemotaxis	GO_BiologicalProcess-EBI-UniProt-GOA-ACAP-ARAP_03.03.2021_00h00	4.60167e-08	1.6566e-06	0.000548383	0.0065806	[4, 5]	Group12	9.1954	8	[LOC106563358, LOC106565855, LOC106570889, LOC106585878, LOC106596271, LOC106600142, LOC106600447, mip2a]
GO:0042379	chemokine receptor binding	GO_MolecularFunction-EBI-UniProt-GOA-ACAP-ARAP_03.03.2021_00h00	6.40007e-09	2.36803e-07	0.000548383	0.0065806	[5]	Group12	11.7647	8	[LOC106563358, LOC106565855, LOC106570889, LOC106585878, LOC106596271, LOC106600142, LOC106600447, mip2a]
GO:0005125	cytokine activity	GO_BiologicalProcess-EBI-UniProt-GOA-ACAP-ARAP_03.03.2021_00h00	5.59928e-06	0.000173578	0.000548383	0.0065806	[4, 5, 6, 7]	Group12	4.90798	8	[LOC106563358, LOC106565855, LOC106570889, LOC106585878, LOC106596271, LOC106600142, LOC106600447, mip2a]
GO:0008009	chemokine activity	GO_BiologicalProcess-EBI-UniProt-GOA-ACAP-ARAP_03.03.2021_00h00	6.40007e-09	2.36803e-07	0.000548383	0.0065806	[5, 6, 7, 8]	Group12	11.7647	8	[LOC106563358, LOC106565855, LOC106570889, LOC106585878, LOC106596271, LOC106600142, LOC106600447, mip2a]
KEGG:00010	Glycolysis / Gluconeogenesis	KEGG_06.11.2017	0.00214929	0.0214929	0.00367083	0.0183541	[-1]	Group13	3.24675	5	[LOC100194624, LOC100194644, LOC106575942, gapdh, pk]
GO:0016052	carbohydrate catabolic process	GO_BiologicalProcess-EBI-UniProt-GOA-ACAP-ARAP_03.03.2021_00h00	0.000198667	0.00476801	0.00367083	0.0183541	[4]	Group13	5.49451	5	[LOC100194624, LOC100194644, LOC106575942, gapdh, pk]
GO:0050661	NADP binding	GO_MolecularFunction-EBI-UniProt-GOA-ACAP-ARAP_03.03.2021_00h00	0.00231241	0.0208117	0.00367083	0.0183541	[4, 5]	Group13	6.66667	3	[LOC106575942, gapdh, nos2]
GO:0009132	nucleoside diphosphate metabolic process	GO_BiologicalProcess-EBI-UniProt-GOA-ACAP-ARAP_03.03.2021_00h00	0.00042123	0.00758214	0.00367083	0.0183541	[5, 6, 7]	Group13	4.6729	5	[LOC100194624, LOC100194644, LOC106575942, gapdh, pk]
GO:0046939	nucleotide phosphorylation	GO_BiologicalProcess-EBI-UniProt-GOA-ACAP-ARAP_03.03.2021_00h00	0.000280714	0.00617572	0.00367083	0.0183541	[6]	Group13	5.10204	5	[LOC100194624, LOC100194644, LOC106575942, gapdh, pk]
GO:0006090	pyruvate metabolic process	GO_BiologicalProcess-EBI-UniProt-GOA-ACAP-ARAP_03.03.2021_00h00	0.000121611	0.00316188	0.00367083	0.0183541	[7]	Group13	6.09756	5	[LOC100194624, LOC100194644, LOC106575942, gapdh, pk]
GO:0006165	nucleoside diphosphate phosphorylation	GO_BiologicalProcess-EBI-UniProt-GOA-ACAP-ARAP_03.03.2021_00h00	0.000280714	0.00617572	0.00367083	0.0183541	[6, 7, 8]	Group13	5.10204	5	[LOC100194624, LOC100194644, LOC106575942, gapdh, pk]
GO:0009135	purine nucleoside diphosphate metabolic process	GO_BiologicalProcess-EBI-UniProt-GOA-ACAP-ARAP_03.03.2021_00h00	0.000128798	0.00321995	0.00367083	0.0183541	[6, 7, 8]	Group13	6.0241	5	[LOC100194624, LOC100194644, LOC106575942, gapdh, pk]
GO:0009185	ribonucleoside diphosphate metabolic process	GO_BiologicalProcess-EBI-UniProt-GOA-ACAP-ARAP_03.03.2021_00h00	0.000128798	0.00321995	0.00367083	0.0183541	[6, 7, 8]	Group13	6.0241	5	[LOC100194624, LOC100194644, LOC106575942, gapdh, pk]
GO:0006757	ATP generation from ADP	GO_BiologicalProcess-EBI-UniProt-GOA-ACAP-ARAP_03.03.2021_00h00	6.112e-05	0.00177248	0.00367083	0.0183541	[3, 4, 7, 8, 9, 10, 11]	Group13	7.04225	5	[LOC100194624, LOC100194644, LOC106575942, gapdh, pk]
GO:0009179	purine ribonucleoside diphosphate metabolic process	GO_BiologicalProcess-EBI-UniProt-GOA-ACAP-ARAP_03.03.2021_00h00	0.000128798	0.00321995	0.00367083	0.0183541	[7, 8, 9]	Group13	6.0241	5	[LOC100194624, LOC100194644, LOC106575942, gapdh, pk]
GO:0006096	glycolytic process	GO_BiologicalProcess-EBI-UniProt-GOA-ACAP-ARAP_03.03.2021_00h00	6.112e-05	0.00177248	0.00367083	0.0183541	[4, 5, 8, 9, 10, 11, 12]	Group13	7.04225	5	[LOC100194624, LOC100194644, LOC106575942, gapdh, pk]
GO:0046031	ADP metabolic process	GO_BiologicalProcess-EBI-UniProt-GOA-ACAP-ARAP_03.03.2021_00h00	0.000101881	0.00285266	0.00367083	0.0183541	[7, 8, 9, 10]	Group13	6.32911	5	[LOC100194624, LOC100194644, LOC106575942, gapdh, pk]

## Sheet: T3 1%FAω6_diet_pre
GOID	GOTerm	Ontology Source	Term PValue	Term PValue Corrected with Bonferroni step down	Group PValue	Group PValue Corrected with Bonferroni step down	GOLevels	GOGroups	% Associated Genes	Nr. Genes	Associated Genes Found
GO:0018149	peptide cross-linking	GO_BiologicalProcess-EBI-UniProt-GOA-ACAP-ARAP_03.03.2021_00h00	7.38475e-05	0.000960018	7.38475e-05	0.000443085	[6, 7]	Group0	12	3	[LOC106565281, LOC106583715, tgm2]
GO:0045111	intermediate filament cytoskeleton	GO_CellularComponent-EBI-UniProt-GOA-ACAP-ARAP_03.03.2021_00h00	0.000865591	0.00605913	0.000865591	0.00346236	[5, 6]	Group1	3.10078	4	[LOC106572756, LOC106575629, LOC106594165, LOC106600816]
GO:0005882	intermediate filament	GO_CellularComponent-EBI-UniProt-GOA-ACAP-ARAP_03.03.2021_00h00	0.000865591	0.00605913	0.000865591	0.00346236	[6, 7]	Group1	3.10078	4	[LOC106572756, LOC106575629, LOC106594165, LOC106600816]
GO:0140375	immune receptor activity	GO_MolecularFunction-EBI-UniProt-GOA-ACAP-ARAP_03.03.2021_00h00	0.00376488	0.00752976	0.00376488	0.00752976	[3]	Group2	3.15789	3	[LOC106563802, LOC106575635, LOC106575644]
GO:0004896	cytokine receptor activity	GO_BiologicalProcess-EBI-UniProt-GOA-ACAP-ARAP_03.03.2021_00h00	0.00293798	0.0117519	0.00376488	0.00752976	[5, 6, 7]	Group2	3.44828	3	[LOC106563802, LOC106575635, LOC106575644]
GO:0008202	steroid metabolic process	GO_BiologicalProcess-EBI-UniProt-GOA-ACAP-ARAP_03.03.2021_00h00	0.00344002	0.0103201	0.00154882	0.00464645	[4]	Group3	3.26087	3	[LOC106571543, LOC106587139, LOC106591920]
GO:1901617	organic hydroxy compound biosynthetic process	GO_BiologicalProcess-EBI-UniProt-GOA-ACAP-ARAP_03.03.2021_00h00	0.00284338	0.0142169	0.00154882	0.00464645	[4]	Group3	3.48837	3	[LOC100137092, LOC106571543, LOC106587139]
GO:0016125	sterol metabolic process	GO_BiologicalProcess-EBI-UniProt-GOA-ACAP-ARAP_03.03.2021_00h00	0.000915999	0.00549599	0.00154882	0.00464645	[4, 5]	Group3	5.17241	3	[LOC106571543, LOC106587139, LOC106591920]
KEGG:00770	Pantothenate and CoA biosynthesis	KEGG_06.11.2017	8.32812e-05	0.000999375	0.00068143	0.00340715	[-1]	Group4	11.5385	3	[LOC106571209, LOC106594092, gadl1]
GO:0070279	vitamin B6 binding	GO_MolecularFunction-EBI-UniProt-GOA-ACAP-ARAP_03.03.2021_00h00	0.00410785	0.00410785	0.00068143	0.00340715	[3, 4]	Group4	3.06122	3	[LOC106580394, LOC106594092, gadl1]
GO:0030170	pyridoxal phosphate binding	GO_MolecularFunction-EBI-UniProt-GOA-ACAP-ARAP_03.03.2021_00h00	0.00410785	0.00410785	0.00068143	0.00340715	[4, 5]	Group4	3.06122	3	[LOC106580394, LOC106594092, gadl1]
GO:0071901	negative regulation of protein serine/threonine kinase activity	GO_BiologicalProcess-EBI-UniProt-GOA-ACAP-ARAP_03.03.2021_00h00	7.07534e-07	1.55657e-05	0.0089296	0.0089296	[8, 9, 10, 11, 12]	Group5	9.80392	5	[LOC106563492, LOC106564480, LOC106565657, LOC106580476, LOC106590170]
GO:0000188	inactivation of MAPK activity	GO_BiologicalProcess-EBI-UniProt-GOA-ACAP-ARAP_03.03.2021_00h00	1.29139e-06	2.71191e-05	0.0089296	0.0089296	[7, 8, 9, 10, 11, 12, 13, 14]	Group5	16	4	[LOC106563492, LOC106564480, LOC106580476, LOC106590170]
GO:0033549	MAP kinase phosphatase activity	GO_BiologicalProcess-EBI-UniProt-GOA-ACAP-ARAP_03.03.2021_00h00	1.29139e-06	2.71191e-05	0.0089296	0.0089296	[8, 9, 10, 11, 12, 13, 14, 15]	Group5	16	4	[LOC106563492, LOC106564480, LOC106580476, LOC106590170]
GO:0010563	negative regulation of phosphorus metabolic process	GO_BiologicalProcess-EBI-UniProt-GOA-ACAP-ARAP_03.03.2021_00h00	3.16225e-05	0.000537583	0.0089296	0.0089296	[4, 5, 6]	Group5	4.54545	5	[LOC106563492, LOC106564480, LOC106565657, LOC106580476, LOC106590170]
GO:0051348	negative regulation of transferase activity	GO_BiologicalProcess-EBI-UniProt-GOA-ACAP-ARAP_03.03.2021_00h00	1.60691e-06	3.21382e-05	0.0089296	0.0089296	[5]	Group5	8.33333	5	[LOC106563492, LOC106564480, LOC106565657, LOC106580476, LOC106590170]
GO:1902532	negative regulation of intracellular signal transduction	GO_BiologicalProcess-EBI-UniProt-GOA-ACAP-ARAP_03.03.2021_00h00	5.52595e-05	0.000828892	0.0089296	0.0089296	[4, 5, 6, 7]	Group5	6.34921	4	[LOC106563492, LOC106564480, LOC106580476, LOC106590170]
GO:0043408	regulation of MAPK cascade	GO_BiologicalProcess-EBI-UniProt-GOA-ACAP-ARAP_03.03.2021_00h00	0.00041371	0.00330968	0.0089296	0.0089296	[5, 6, 7]	Group5	3.77358	4	[LOC106563492, LOC106564480, LOC106580476, LOC106590170]
GO:0045936	negative regulation of phosphate metabolic process	GO_BiologicalProcess-EBI-UniProt-GOA-ACAP-ARAP_03.03.2021_00h00	3.16225e-05	0.000537583	0.0089296	0.0089296	[5, 6, 7]	Group5	4.54545	5	[LOC106563492, LOC106564480, LOC106565657, LOC106580476, LOC106590170]
GO:0031400	negative regulation of protein modification process	GO_BiologicalProcess-EBI-UniProt-GOA-ACAP-ARAP_03.03.2021_00h00	3.30283e-05	0.000528453	0.0089296	0.0089296	[5, 6, 7, 8]	Group5	4.5045	5	[LOC106563492, LOC106564480, LOC106565657, LOC106580476, LOC106590170]
GO:0043409	negative regulation of MAPK cascade	GO_BiologicalProcess-EBI-UniProt-GOA-ACAP-ARAP_03.03.2021_00h00	3.60678e-06	6.4922e-05	0.0089296	0.0089296	[5, 6, 7, 8]	Group5	12.5	4	[LOC106563492, LOC106564480, LOC106580476, LOC106590170]
GO:0042326	negative regulation of phosphorylation	GO_BiologicalProcess-EBI-UniProt-GOA-ACAP-ARAP_03.03.2021_00h00	1.89404e-06	3.59868e-05	0.0089296	0.0089296	[6, 7, 8]	Group5	8.06452	5	[LOC106563492, LOC106564480, LOC106565657, LOC106580476, LOC106590170]
GO:0001933	negative regulation of protein phosphorylation	GO_BiologicalProcess-EBI-UniProt-GOA-ACAP-ARAP_03.03.2021_00h00	1.89404e-06	3.59868e-05	0.0089296	0.0089296	[6, 7, 8, 9]	Group5	8.06452	5	[LOC106563492, LOC106564480, LOC106565657, LOC106580476, LOC106590170]
GO:0033673	negative regulation of kinase activity	GO_BiologicalProcess-EBI-UniProt-GOA-ACAP-ARAP_03.03.2021_00h00	1.60691e-06	3.21382e-05	0.0089296	0.0089296	[6, 7, 8, 9]	Group5	8.33333	5	[LOC106563492, LOC106564480, LOC106565657, LOC106580476, LOC106590170]
GO:0004707	MAP kinase activity	GO_BiologicalProcess-EBI-UniProt-GOA-ACAP-ARAP_03.03.2021_00h00	0.000384856	0.0034637	0.0089296	0.0089296	[5, 6, 7, 9, 10, 11]	Group5	3.84615	4	[LOC106563492, LOC106564480, LOC106580476, LOC106590170]
GO:0006469	negative regulation of protein kinase activity	GO_BiologicalProcess-EBI-UniProt-GOA-ACAP-ARAP_03.03.2021_00h00	1.60691e-06	3.21382e-05	0.0089296	0.0089296	[7, 8, 9, 10, 11]	Group5	8.33333	5	[LOC106563492, LOC106564480, LOC106565657, LOC106580476, LOC106590170]
GO:0008138	protein tyrosine/serine/threonine phosphatase activity	GO_BiologicalProcess-EBI-UniProt-GOA-ACAP-ARAP_03.03.2021_00h00	0.000133894	0.00147283	0.0089296	0.0089296	[8, 9, 10]	Group5	5.06329	4	[LOC106563492, LOC106564480, LOC106580476, LOC106590170]
GO:0043405	regulation of MAP kinase activity	GO_BiologicalProcess-EBI-UniProt-GOA-ACAP-ARAP_03.03.2021_00h00	6.63584e-05	0.000929017	0.0089296	0.0089296	[6, 7, 8, 9, 10, 11, 12]	Group5	6.06061	4	[LOC106563492, LOC106564480, LOC106580476, LOC106590170]
GO:0071900	regulation of protein serine/threonine kinase activity	GO_BiologicalProcess-EBI-UniProt-GOA-ACAP-ARAP_03.03.2021_00h00	0.000197269	0.00197269	0.0089296	0.0089296	[7, 8, 9, 10, 11]	Group5	3.08642	5	[LOC106563492, LOC106564480, LOC106565657, LOC106580476, LOC106590170]
GO:0043407	negative regulation of MAP kinase activity	GO_BiologicalProcess-EBI-UniProt-GOA-ACAP-ARAP_03.03.2021_00h00	1.29139e-06	2.71191e-05	0.0089296	0.0089296	[6, 7, 8, 9, 10, 11, 12, 13]	Group5	16	4	[LOC106563492, LOC106564480, LOC106580476, LOC106590170]

## Sheet: T4 1%FAω3_diet_pre
GOID	GOTerm	Ontology Source	Term PValue	Term PValue Corrected with Bonferroni step down	Group PValue	Group PValue Corrected with Bonferroni step down	GOLevels	GOGroups	% Associated Genes	Nr. Genes	Associated Genes Found
GO:0005785	signal recognition particle receptor complex	GO_CellularComponent-EBI-UniProt-GOA-ACAP-ARAP_03.03.2021_00h00	0.00165665	0.00165665	0.00165665	0.00165665	[3, 4, 5, 6, 7, 8, 9]	Group0	50	1	[LOC106581092]
GO:0060729	intestinal epithelial structure maintenance	GO_BiologicalProcess-EBI-UniProt-GOA-ACAP-ARAP_03.03.2021_00h00	0.000828655	0.00165731	0.00165665	0.00165665	[5, 6, 8]	Group1	100	1	[tert]
GO:0003720	telomerase activity	GO_BiologicalProcess-EBI-UniProt-GOA-ACAP-ARAP_03.03.2021_00h00	0.00165665	0.00165665	0.00165665	0.00165665	[8, 9, 10]	Group1	50	1	[tert]
GO:0003721	telomerase RNA reverse transcriptase activity	GO_BiologicalProcess-EBI-UniProt-GOA-ACAP-ARAP_03.03.2021_00h00	0.000828655	0.00165731	0.00165665	0.00165665	[8, 9, 10, 11]	Group1	100	1	[tert]
