# Supplementary material for: Transcriptome Analysis of Atlantic Salmon (Salmo salar) Skin in Response to Sea Lice and Infectious Salmon Anemia Virus Co-Infection Under Different Experimental Functional Diets
Source: Front Immunol. 2022 Jan 3;12:787033. doi: 10.3389/fimmu.2021.787033 (PMC8763012; doi:10.3389/fimmu.2021.787033)
Supplement: Supplementary file 1 [file DataSheet_1.zip › Supplementary Files/Supplementary File 3.xlsx]

## Sheet: Label
Supplimentary File 3: Differentially expresses genes (DEGs) in lice (single) infected samples
T1 0.3%FA+IS vs 0.3%FA LICE : Differentailly expressed genes in skin samples from lice attachement site (single lice infection) with functional feed between 0.3% FA+IS (coded as GREENASLICE) and 0.3% FA (coded as REDASLICE).
T2 1%FAω6 vs 0.3%FA LICE : Differentailly expressed genes in skin samples from lice attachement site (single lice infection) with functional feed 1% FAω6 (coded as YELLOWASLICE) and 0.3% FA (coded as REDASLICE).
T3 1%FAω3 vs 0.3%FA LICE : Differentailly expressed genes in skin samples from lice attachement site (single lice infection) with functional feed between 1% FAω3 (coded as BLUEASLICE) and 0.3% FA (coded as REDASLICE).
T4 1%FAω6 vs 1% FAω3 LICE : Differentailly expressed genes in skin samples from lice attachement site (single lice infection) with functional feed between 1% FAω6 (coded as YELLOWASLICE) and 1% FAω3 (coded as BLUESLICE).
T5 0.3%FA+IS vs 1%FAω3 LICE : Differentailly expressed genes in skin samples from lice attachement site (single lice infection) with functional feed between 0.3% FA+IS (coded as GREENASLICE) and 1.0% FAω3 (coded as BLUEASLICE).
T6 1%FAω6 vs 0.3%FA+IS LICE : Differentailly expressed genes in skin samples from lice attachement site (single lice infection) with functional feed between 1% FAω6 (coded as YELLOWASLICE) and 0.3% FA+IS (coded as GREENASLICE).

## Sheet: T1 0.3%FA+IS vs 0.3%FA LICE
Sub table T1. Differentailly expressed genes in skin samples from lice attachement site (single lice infection) with functional feed between 0.3% FA (coded as REDASLICE) and 0.3% FA+IS (coded as GREENASLICE).
gene_id	gene	gene_symbol	name	locus	sample_1	sample_2	value_1	value_2	log2_fold_change	p_value	q_value
XLOC_006306	LOC106593179	myh2	myosin heavy chain, fast skeletal muscle-like	NC_027301.1:65380176-65414864	REDSLICE	GREENSLICE	0.20349	24.4232	6.90715	5e-05	0.00167621
XLOC_006305	LOC106593081	myh2	myosin heavy chain, fast skeletal muscle-like	NC_027301.1:65320322-65357294	REDSLICE	GREENSLICE	0.591121	54.9699	6.53905	5e-05	0.00167621
XLOC_060135	LOC106591213	myh2	myosin heavy chain, fast skeletal muscle-like	NW_012343564.1:35799-50647	REDSLICE	GREENSLICE	0.220542	17.0234	6.27032	0.00255	0.0402473
XLOC_028259	LOC106564162	myh2	myosin heavy chain, fast skeletal muscle-like isoform X4	NC_027311.1:4768794-4804917	REDSLICE	GREENSLICE	0.0779031	5.94614	6.25413	5e-05	0.00167621
XLOC_030824	LOC106566016	igfn1	immunoglobulin-like and fibronectin type III domain-containing protein 1 isoform X3	NC_027311.1:79644274-79677845	REDSLICE	GREENSLICE	0.168029	12.6574	6.23512	0.0011	0.0212218
XLOC_010102	LOC100194673	actn3	alpha-actinin-3	NC_027303.1:33657706-33679291	REDSLICE	GREENSLICE	0.289806	18.014	5.95788	5e-05	0.00167621
XLOC_034017	LOC100196652	casq2	calsequestrin-like precursor	NC_027313.1:34572738-34587107	REDSLICE	GREENSLICE	0.189635	11.5258	5.92549	5e-05	0.00167621
XLOC_046015	LOC106579178	mybpc2	myosin-binding protein C, fast-type-like	NC_027318.1:55223637-55279497	REDSLICE	GREENSLICE	1.16561	67.7553	5.86118	5e-05	0.00167621
XLOC_050454	LOC100194559	mybphl	myosin binding protein H-like	NC_027321.1:8082080-8098240	REDSLICE	GREENSLICE	2.17867	105.394	5.5962	0.00085	0.0173726
XLOC_023827	LOC100194658	tnnt3	fast myotomal muscle troponin-T-1 isoform X2	NC_027309.1:71101357-71116730	REDSLICE	GREENSLICE	5.20631	228.593	5.45638	0.00085	0.0173726
XLOC_011800	LOC106603638	usp28	ubiquitin carboxyl-terminal hydrolase 28-like isoform X5	NC_027303.1:56503582-56537936	REDSLICE	GREENSLICE	0.136386	5.93005	5.44227	0.00215	0.0353845
XLOC_043780	LOC100194528	myoz1	myozenin 1-like isoform X1	NC_027317.1:12770040-12778055	REDSLICE	GREENSLICE	0.740848	32.1056	5.4375	5e-05	0.00167621
XLOC_000123	LOC106606262	myh2	myosin heavy chain, fast skeletal muscle-like	NC_027300.1:6161915-6168652	REDSLICE	GREENSLICE	0.216756	9.17702	5.40388	5e-05	0.00167621
XLOC_043475	LOC106577953	casq1	calsequestrin-1-like isoform X1	NC_027317.1:62545682-62575595	REDSLICE	GREENSLICE	0.309224	12.8363	5.37544	5e-05	0.00167621
XLOC_028269	LOC106564185	-	-	NC_027311.1:5503823-5600248	REDSLICE	GREENSLICE	0.120495	4.71745	5.29096	0.002	0.0334953
XLOC_028257	LOC106564163	myh2	myosin heavy chain, fast skeletal muscle-like	NC_027311.1:4702808-4715844	REDSLICE	GREENSLICE	0.143148	5.52041	5.2692	5e-05	0.00167621
XLOC_005944	LOC106587535	myom2	myomesin-2-like isoform X2	NC_027301.1:46806970-46828341	REDSLICE	GREENSLICE	0.362871	13.5028	5.21766	5e-05	0.00167621
XLOC_007100	LOC106600326	casq1	calsequestrin-1-like	NC_027302.1:35169353-35189711	REDSLICE	GREENSLICE	1.3583	46.5958	5.10033	5e-05	0.00167621
XLOC_057414	lrrc14b	lrrc14b	leucine-rich repeat-containing protein 14B	NC_027326.1:29610200-29613420	REDSLICE	GREENSLICE	0.124717	4.22488	5.08218	5e-05	0.00167621
XLOC_037611	LOC106571098	ryr3	ryanodine receptor 3-like	NC_027314.1:19217502-19222794	REDSLICE	GREENSLICE	0.130199	4.39404	5.07676	5e-05	0.00167621
XLOC_023981	tpm1	tpm1	tropomyosin alpha-1 chain isoform X2	NC_027309.1:83578419-83592289	REDSLICE	GREENSLICE	27.1374	841.434	4.9545	5e-05	0.00167621
XLOC_039782	LOC106573099	actc1	actin, alpha cardiac muscle 1-like	NC_027315.1:5929943-5936451	REDSLICE	GREENSLICE	0.567231	17.4965	4.94699	5e-05	0.00167621
XLOC_025363	LOC101448020	trim63	MuRF1c	NC_027309.1:88380502-88382217	REDSLICE	GREENSLICE	0.145388	4.46144	4.93953	0.0001	0.00306497
XLOC_048860	LOC100194727	neb	nebulin isoform X1	NC_027320.1:42525808-42621977	REDSLICE	GREENSLICE	0.86045	26.3709	4.93771	5e-05	0.00167621
XLOC_028604	LOC100194684	myom2	myomesin-2 isoform X1	NC_027311.1:22265769-22289613	REDSLICE	GREENSLICE	0.438566	13.2672	4.91893	5e-05	0.00167621
XLOC_015199	hsp11	hsp30	Heat shock protein Hsp-16.1/Hsp-16.11	NC_027305.1:41932134-41933090	REDSLICE	GREENSLICE	0.144379	4.18644	4.85779	0.00065	0.0140664
XLOC_018538	LOC106609244	na	uncharacterized protein LOC106609244	NC_027306.1:34079239-34086061	REDSLICE	GREENSLICE	0.0481837	1.35015	4.80843	5e-05	0.00167621
XLOC_025159	LOC106561012	muc2	mucin-2-like isoform X1	NC_027309.1:71018212-71100458	REDSLICE	GREENSLICE	0.139341	3.6771	4.72187	0.0001	0.00306497
XLOC_025350	cpt1b	cpt1b	carnitine O-palmitoyltransferase 1, muscle isoform	NC_027309.1:87155923-87167347	REDSLICE	GREENSLICE	0.0818845	2.13129	4.70199	0.0001	0.00306497
XLOC_053743	LOC106586085	myh2	myosin heavy chain, fast skeletal muscle-like	NC_027324.1:17732303-17746300	REDSLICE	GREENSLICE	0.150501	3.89456	4.69361	5e-05	0.00167621
XLOC_001466	LOC106565613	smyd1	histone-lysine N-methyltransferase Smyd1-like	NC_027300.1:125168630-125189191	REDSLICE	GREENSLICE	0.681995	17.5972	4.68944	5e-05	0.00167621
XLOC_050927	LOC106583479	cac1s	dihydropyridine-sensitive L-type skeletal muscle calcium channel subunit alpha-1-like	NC_027321.1:41101491-41150159	REDSLICE	GREENSLICE	0.0907754	2.32603	4.67942	5e-05	0.00167621
XLOC_038283	ampd1	ampd1	AMP deaminase 1	NC_027314.1:75457714-75490687	REDSLICE	GREENSLICE	1.54484	38.7565	4.64891	5e-05	0.00167621
XLOC_043775	ldb3	ldb3	LIM domain-binding protein 3 isoform X1	NC_027317.1:12492987-12557577	REDSLICE	GREENSLICE	1.73372	43.2095	4.6394	5e-05	0.00167621
XLOC_029423	LOC106566023	mybphl	myosin-binding protein H-like isoform X1	NC_027311.1:79406562-79430770	REDSLICE	GREENSLICE	0.129157	3.15181	4.60899	5e-05	0.00167621
XLOC_051203	LOC106583915	na	protein PFC0760c-like	NC_027322.1:1933164-1940536	REDSLICE	GREENSLICE	0.413694	10.0825	4.60714	5e-05	0.00167621
XLOC_023825	LOC106561017	tnni2	troponin I, fast skeletal muscle-like	NC_027309.1:70950200-70955857	REDSLICE	GREENSLICE	0.254468	6.15105	4.59528	0.00045	0.0105017
XLOC_031734	LOC100194713	usp25	ubiquitin carboxyl-terminal hydrolase 28 isoform X1	NC_027312.1:67563911-67602605	REDSLICE	GREENSLICE	0.265991	6.27774	4.5608	0.00105	0.0204706
XLOC_052966	fbp2	fbp2	fructose-1,6-bisphosphatase isozyme 2	NC_027323.1:47733605-47733887	REDSLICE	GREENSLICE	7.3982	173.898	4.55492	5e-05	0.00167621
XLOC_058297	LOC106589658	act2	actin, alpha skeletal muscle 2-like	NC_027327.1:19462450-19465523	REDSLICE	GREENSLICE	3.59151	82.9656	4.52985	5e-05	0.00167621
XLOC_071955	-	-	-	NW_012366963.1:1108-3858	REDSLICE	GREENSLICE	11.7067	268.752	4.52087	5e-05	0.00167621
XLOC_014054	LOC106605448	txnip	thioredoxin-interacting protein-like	NC_027304.1:59405906-59411012	REDSLICE	GREENSLICE	0.0824563	1.87521	4.50728	5e-05	0.00167621
XLOC_062150	LOC106591971	des	desmin-like	NW_012347470.1:1541-7965	REDSLICE	GREENSLICE	1.01681	22.5587	4.47156	5e-05	0.00167621
XLOC_034882	LOC106568643	na	muscle-related coiled-coil protein-like	NC_027313.1:4014885-4025167	REDSLICE	GREENSLICE	0.260402	5.67915	4.44687	5e-05	0.00167621
XLOC_028331	LOC106564290	myh2	myosin heavy chain, fast skeletal muscle-like	NC_027311.1:7911814-7930322	REDSLICE	GREENSLICE	0.0630251	1.35926	4.43075	5e-05	0.00167621
XLOC_023324	LOC106613780	amh	-	NC_027309.1:20355392-20360310	REDSLICE	GREENSLICE	0.183337	3.92203	4.41903	0.00085	0.0173726
XLOC_042776	mypn	mypn	myopalladin isoform X1	NC_027317.1:5956493-6011058	REDSLICE	GREENSLICE	0.0402606	0.856197	4.4105	5e-05	0.00167621
XLOC_062844	-	-	-	NW_012348167.1:5429-16144	REDSLICE	GREENSLICE	0.58269	12.3485	4.40546	0.0001	0.00306497
XLOC_007317	LOC106600715	sdre	serine-aspartate repeat-containing protein F-like isoform X1	NC_027302.1:50710835-50724191	REDSLICE	GREENSLICE	0.736287	15.5624	4.40166	5e-05	0.00167621
XLOC_021019	LOC106612591	ckm	creatine kinase M-type-like	NC_027308.1:106129059-106132808	REDSLICE	GREENSLICE	9.99129	211.049	4.40076	0.00015	0.00429515
XLOC_022343	LOC106612124	srrm2	serine/arginine repetitive matrix protein 2-like	NC_027308.1:79263846-79271403	REDSLICE	GREENSLICE	0.0195357	0.410436	4.39297	0.0012	0.0227019
XLOC_008064	LOC106595978	myom1	-	NC_027302.1:67000-71254	REDSLICE	GREENSLICE	0.547904	11.5027	4.3919	5e-05	0.00167621
XLOC_036508	LOC106571369	ttn	titin-like	NC_027314.1:31909678-32002809	REDSLICE	GREENSLICE	0.0647161	1.35081	4.38356	0.00245	0.039053
XLOC_030883	LOC100136539	gpd2	glycerol-3-phosphate dehydrogenase	NC_027311.1:85330621-85336484	REDSLICE	GREENSLICE	3.27483	68.1042	4.37825	5e-05	0.00167621
XLOC_017574	LOC100194596	asph	Aspartyl beta-hydroxylase-like precursor	NC_027306.1:24280267-24318325	REDSLICE	GREENSLICE	4.8649	101.09	4.37708	5e-05	0.00167621
XLOC_046120	LOC100194624	aldoa	fructose-bisphosphate aldolase A	NC_027318.1:62283498-62292289	REDSLICE	GREENSLICE	92.8406	1914.08	4.36575	0.00085	0.0173726
XLOC_043409	LOC106577856	actn3	alpha-actinin-3-like	NC_027317.1:59214414-59323799	REDSLICE	GREENSLICE	1.56425	31.995	4.35431	5e-05	0.00167621
XLOC_020260	LOC100194689	txlnb	beta-taxilin	NC_027308.1:41357907-41376801	REDSLICE	GREENSLICE	0.241543	4.90085	4.34268	0.0001	0.00306497
XLOC_002809	LOC106612511	myom2	myomesin-2-like	NC_027300.1:93876276-93906269	REDSLICE	GREENSLICE	0.863913	17.315	4.32499	5e-05	0.00167621
XLOC_052965	fbp2	fbp2	fructose-1,6-bisphosphatase isozyme 2	NC_027323.1:47709115-47712128	REDSLICE	GREENSLICE	6.91776	138.585	4.32433	5e-05	0.00167621
XLOC_010487	ckm2	gapdh	creatine kinase-2	NC_027303.1:61713272-61730949	REDSLICE	GREENSLICE	29.0732	582.383	4.32421	0.00185	0.0315505
XLOC_022512	rtn2	rtn2	reticulon-2	NC_027308.1:93817027-93830711	REDSLICE	GREENSLICE	0.925178	18.4279	4.31602	5e-05	0.00167621
XLOC_068287	LOC100194636	ckm	beta-enolase	NW_012356518.1:4562-7706	REDSLICE	GREENSLICE	30.8391	607.464	4.29997	5e-05	0.00167621
XLOC_013800	LOC106604954	palld	palladin-like	NC_027304.1:41057705-41088518	REDSLICE	GREENSLICE	0.219992	4.29164	4.28601	5e-05	0.00167621
XLOC_033042	LOC106567627	ckm	creatine kinase M-type-like	NC_027312.1:62261663-62266573	REDSLICE	GREENSLICE	7.81678	151.788	4.27934	5e-05	0.00167621
XLOC_052962	fbp2	fbp2	fructose-1,6-bisphosphatase isozyme 2	NC_027323.1:47670462-47685423	REDSLICE	GREENSLICE	5.46519	105.993	4.27755	5e-05	0.00167621
XLOC_035431	LOC106569611	itgb1bp3	nicotinamide riboside kinase 2-like	NC_027313.1:41350313-41411417	REDSLICE	GREENSLICE	0.273418	5.29661	4.27589	0.0006	0.0132029
XLOC_028937	LOC100196684	apobec-2	probable C->U-editing enzyme APOBEC-2	NC_027311.1:46431902-46455219	REDSLICE	GREENSLICE	0.906538	17.5209	4.27257	5e-05	0.00167621
XLOC_004703	LOC106590279	srl	sarcalumenin-like isoform X1	NC_027301.1:56699156-56708262	REDSLICE	GREENSLICE	0.2426	4.61282	4.249	5e-05	0.00167621
XLOC_009237	mlc-2	myl2	myosin regulatory light chain 2	NC_027302.1:75677412-75696877	REDSLICE	GREENSLICE	23.4344	445.369	4.2483	0.00265	0.0414132
XLOC_025632	pk	pkm	pyruvate kinase	NC_027309.1:109680761-109705658	REDSLICE	GREENSLICE	21.466	407.382	4.24626	0.0001	0.00306497
XLOC_039608	LOC100194643	mylp	myosin, light polypeptide 3-3	NC_027315.1:79424598-79436637	REDSLICE	GREENSLICE	11.6585	220.362	4.24042	0.0003	0.00757889
XLOC_030458	LOC106565367	myh2	myosin heavy chain, fast skeletal muscle-like	NC_027311.1:50397695-50413238	REDSLICE	GREENSLICE	0.842598	15.9098	4.23893	5e-05	0.00167621
XLOC_046151	chrnd	chrnd	acetylcholine receptor subunit delta	NC_027318.1:66521197-66527196	REDSLICE	GREENSLICE	0.132513	2.49785	4.23648	5e-05	0.00167621
XLOC_054994	LOC106587569	gpi	glucose-6-phosphate isomerase-like	NC_027325.1:29073593-29133440	REDSLICE	GREENSLICE	2.60894	49.1555	4.23582	5e-05	0.00167621
XLOC_027721	LOC106563251	smyd1	histone-lysine N-methyltransferase Smyd1-like	NC_027310.1:68685305-68698405	REDSLICE	GREENSLICE	0.200497	3.75304	4.22641	5e-05	0.00167621
XLOC_039426	LOC106574549	klhl41	kelch-like protein 41b	NC_027315.1:70986660-70990859	REDSLICE	GREENSLICE	0.863159	16.0301	4.21502	5e-05	0.00167621
XLOC_025028	ldha	ldha	L-lactate dehydrogenase A chain	NC_027309.1:53875665-53926490	REDSLICE	GREENSLICE	21.6168	400.47	4.21147	0.00145	0.0262283
XLOC_041327	LOC106575818	myl3	myosin light chain 3, skeletal muscle isoform-like	NC_027316.1:26357274-26364183	REDSLICE	GREENSLICE	13.3276	245.923	4.20572	5e-05	0.00167621
XLOC_043241	LOC106577556	eif5a	eukaryotic translation initiation factor 5A-1	NC_027317.1:47977269-47994944	REDSLICE	GREENSLICE	0.302102	5.53418	4.19526	0.00015	0.00429515
XLOC_054369	LOC106586456	ttn	titin-like isoform X8	NC_027324.1:26115250-26297197	REDSLICE	GREENSLICE	0.0806503	1.46985	4.18785	5e-05	0.00167621
XLOC_043279	LOC106577621	myoz2	myozenin-2-like	NC_027317.1:51017152-51029965	REDSLICE	GREENSLICE	0.514333	9.32107	4.17972	0.0001	0.00306497
XLOC_054095	LOC106586915	des	desmin-like	NC_027324.1:49200937-49211410	REDSLICE	GREENSLICE	0.802478	14.4068	4.16614	5e-05	0.00167621
XLOC_066892	LOC100194636	ckm	beta-enolase	NW_012353926.1:5659-9145	REDSLICE	GREENSLICE	51.0645	915.914	4.16482	5e-05	0.00167621
XLOC_005361	gapdh	gapdh	glyceraldehyde-3-phosphate dehydrogenase	NC_027301.1:10344607-10349721	REDSLICE	GREENSLICE	101.289	1801.12	4.15235	0.0003	0.00757889
XLOC_061537	-	-	-	NW_012345454.1:46-1617	REDSLICE	GREENSLICE	0.0821587	1.45886	4.15028	0.00105	0.0204706
XLOC_069725	LOC106596437	des	desmin-like	NW_012360142.1:868-5657	REDSLICE	GREENSLICE	1.0971	19.2097	4.13007	5e-05	0.00167621
XLOC_028600	LOC106564730	acta1	actin, alpha skeletal muscle 2-like	NC_027311.1:22173423-22177701	REDSLICE	GREENSLICE	40.9931	714.392	4.12326	0.0005	0.0114231
XLOC_044561	LOC106578225	aimp1	aminoacyl tRNA synthase complex-interacting multifunctional protein 1-like	NC_027317.1:70178327-70215585	REDSLICE	GREENSLICE	0.177701	3.02986	4.09173	0.0004	0.00954992
XLOC_055101	LOC106587738	gatm	glycine amidinotransferase, mitochondrial-like	NC_027325.1:35076332-35085414	REDSLICE	GREENSLICE	0.241182	4.0763	4.07907	5e-05	0.00167621
XLOC_048549	LOC106581709	xirp2	xin actin-binding repeat-containing protein 2-like	NC_027320.1:15671567-15699178	REDSLICE	GREENSLICE	0.0760841	1.26861	4.05951	0.00065	0.0140664
XLOC_003123	LOC106563467	hspb11	heat shock protein beta-11-like	NC_027300.1:117214525-117215499	REDSLICE	GREENSLICE	1.36662	22.52	4.04252	5e-05	0.00167621
XLOC_003081	ckmt2	ckmt2	creatine kinase S-type, mitochondrial	NC_027300.1:115470227-115476644	REDSLICE	GREENSLICE	6.08075	98.2768	4.01453	5e-05	0.00167621
XLOC_026017	LOC106562377	gpi	glucose-6-phosphate isomerase-like	NC_027310.1:26966353-26985397	REDSLICE	GREENSLICE	3.69147	59.2498	4.00454	5e-05	0.00167621
XLOC_046104	LOC106579065	atp2a1	sarcoplasmic/endoplasmic reticulum calcium ATPase 1 isoform X1	NC_027318.1:60560091-60645326	REDSLICE	GREENSLICE	34.6377	555	4.00207	0.0002	0.00544271
XLOC_005608	LOC106580917	tmod4	tropomodulin-4-like	NC_027301.1:23659372-23681246	REDSLICE	GREENSLICE	0.573872	9.12087	3.99037	0.0029	0.0442868
XLOC_030550	cav3	cav3	caveolin-3	NC_027311.1:56495027-56498106	REDSLICE	GREENSLICE	0.192877	3.06528	3.99027	0.0009	0.0181706
XLOC_068619	LOC106595827	eef2	elongation factor 2-like	NW_012357215.1:3222-6127	REDSLICE	GREENSLICE	1.24014	19.7028	3.98983	0.003	0.0454174
XLOC_058190	dhrs7c	dhrs7ca	dehydrogenase/reductase SDR family member 7C	NC_027327.1:12678007-12683077	REDSLICE	GREENSLICE	1.52067	24.0985	3.98617	5e-05	0.00167621
XLOC_001526	LOC100194645	pgam2	phosphoglycerate mutase 2-2 (muscle)	NC_027300.1:130183392-130187162	REDSLICE	GREENSLICE	7.59134	119.298	3.97408	5e-05	0.00167621
XLOC_037189	LOC106572606	jph2	junctophilin-2-like isoform X1	NC_027314.1:87809181-87839736	REDSLICE	GREENSLICE	0.0750912	1.16775	3.95894	0.00205	0.034129
XLOC_067605	-	-	-	NW_012355235.1:2044-2709	REDSLICE	GREENSLICE	0.380562	5.85239	3.94282	0.00035	0.00858457
XLOC_050413	-	-	-	NC_027321.1:3988776-3993719	REDSLICE	GREENSLICE	0.0818918	1.25053	3.93267	0.0003	0.00757889
XLOC_049399	LOC100194642	myl3	myosin, light polypeptide 3-1	NC_027320.1:37759937-37769704	REDSLICE	GREENSLICE	23.3331	352.925	3.91891	5e-05	0.00167621
XLOC_046007	LOC106579199	mss51	putative protein MSS51 homolog, mitochondrial	NC_027318.1:54150264-54155104	REDSLICE	GREENSLICE	0.0548045	0.825801	3.91343	0.0014	0.0255409
XLOC_034102	LOC106569580	atp1a2	sodium/potassium-transporting ATPase subunit alpha-2	NC_027313.1:40064417-40100489	REDSLICE	GREENSLICE	0.262906	3.93679	3.9044	0.00265	0.0414132
XLOC_053825	LOC100194662	myl1	myosin light chain 1-1	NC_027324.1:25651806-25661564	REDSLICE	GREENSLICE	11.6797	174.861	3.90414	5e-05	0.00167621
XLOC_008609	LOC106600477	svil	supervillin-like isoform X5	NC_027302.1:39855491-39935690	REDSLICE	GREENSLICE	0.0975636	1.45505	3.89858	0.00075	0.0157375
XLOC_039102	LOC100194656	tmem38a	transmembrane protein 38A-1	NC_027315.1:42909660-42919849	REDSLICE	GREENSLICE	0.54556	8.09032	3.89039	0.0001	0.00306497
XLOC_023047	LOC106613343	ryr1	ryanodine receptor 1-like	NC_027308.1:137119722-137171870	REDSLICE	GREENSLICE	0.1343	1.96447	3.87061	5e-05	0.00167621
XLOC_020825	fgf12	fgf12	fibroblast growth factor 12 isoform X4	NC_027308.1:91948961-92116637	REDSLICE	GREENSLICE	0.0917249	1.33305	3.86127	5e-05	0.00167621
XLOC_032938	LOC106567419	cystm1	cysteine-rich and transmembrane domain-containing protein 1-like	NC_027312.1:49525555-49533688	REDSLICE	GREENSLICE	0.594	8.58147	3.85269	0.00015	0.00429515
XLOC_038548	LOC106572792	pfkp	ATP-dependent 6-phosphofructokinase, muscle type-like	NC_027314.1:94262098-94309364	REDSLICE	GREENSLICE	0.915991	13.0539	3.833	5e-05	0.00167621
XLOC_041012	LOC106575334	klhl41b	kelch-like protein 41b	NC_027316.1:12702262-12705878	REDSLICE	GREENSLICE	0.317482	4.5189	3.83122	5e-05	0.00167621
XLOC_040041	LOC106573765	synm	synemin-like	NC_027315.1:29555340-29570684	REDSLICE	GREENSLICE	0.0891089	1.25771	3.81908	5e-05	0.00167621
XLOC_005405	LOC106577172	rbfox1	RNA binding protein fox-1 homolog 1-like isoform X9	NC_027301.1:11731193-11747846	REDSLICE	GREENSLICE	0.253601	3.55337	3.80855	5e-05	0.00167621
XLOC_042215	LOC106575821	-	-	NC_027316.1:26398279-26399761	REDSLICE	GREENSLICE	0.809637	11.2143	3.79192	0.00015	0.00429515
XLOC_091095	LOC106600226	myh2	myosin heavy chain, fast skeletal muscle-like	NW_012561191.1:189-915	REDSLICE	GREENSLICE	1.10402	15.2878	3.79154	0.00035	0.00858457
XLOC_033130	p2rx5	p2rx5	P2X purinoceptor 5 isoform X2	NC_027312.1:72656870-72684391	REDSLICE	GREENSLICE	0.151228	2.08766	3.78709	0.00025	0.00653846
XLOC_008887	LOC106600985	cacnb1	voltage-dependent L-type calcium channel subunit beta-1-like isoform X6	NC_027302.1:59114143-59150813	REDSLICE	GREENSLICE	0.0668907	0.905366	3.75862	5e-05	0.00167621
XLOC_005400	LOC106577106	na	uncharacterized protein LOC106577106	NC_027301.1:11587695-11593469	REDSLICE	GREENSLICE	0.0315007	0.424139	3.75108	0.00195	0.032853
XLOC_035712	LOC106569913	mllt11	protein AF1q-like	NC_027313.1:60715020-60720561	REDSLICE	GREENSLICE	0.303102	4.0756	3.74914	5e-05	0.00167621
XLOC_008899	LOC106601000	tcap	telethonin-like	NC_027302.1:59647077-59650189	REDSLICE	GREENSLICE	1.18108	15.5868	3.72214	5e-05	0.00167621
XLOC_007054	LOC106599860	obscn	obscurin-like isoform X1	NC_027302.1:31600372-31704570	REDSLICE	GREENSLICE	0.0399887	0.526892	3.71984	5e-05	0.00167621
XLOC_006326	LOC106593382	myh2	myosin heavy chain, fast skeletal muscle-like	NC_027301.1:66681005-66700099	REDSLICE	GREENSLICE	0.0569297	0.745883	3.7117	0.00065	0.0140664
XLOC_030436	LOC106565342	cav3	caveolin-3-like	NC_027311.1:49585598-49588246	REDSLICE	GREENSLICE	0.263463	3.44768	3.70995	0.0007	0.0149087
XLOC_035639	LOC106570027	klhl31	kelch-like protein 31	NC_027313.1:56912450-56922899	REDSLICE	GREENSLICE	0.204458	2.66062	3.70188	5e-05	0.00167621
XLOC_011755	mlrb	myl2	Myosin regulatory light chain 2B, cardiac muscle isoform	NC_027303.1:54116753-54126917	REDSLICE	GREENSLICE	0.894984	11.6235	3.69904	0.0003	0.00757889
XLOC_018377	LOC106608940	ache	acetylcholinesterase-like	NC_027306.1:22886490-22917729	REDSLICE	GREENSLICE	0.0436858	0.560873	3.68244	5e-05	0.00167621
XLOC_007007	LOC106599271	fitm1	fat storage-inducing transmembrane protein 1-like isoform X2	NC_027302.1:26075028-26084660	REDSLICE	GREENSLICE	0.230482	2.95148	3.67872	0.0008	0.0165674
XLOC_043666	LOC106576905	na	uncharacterized protein LOC106576905	NC_027317.1:3978784-4001599	REDSLICE	GREENSLICE	0.0335792	0.426629	3.66734	5e-05	0.00167621
XLOC_012253	LOC106604402	cisd1	CDGSH iron-sulfur domain-containing protein 1-like	NC_027304.1:15340586-15349207	REDSLICE	GREENSLICE	0.782818	9.91222	3.66246	0.0005	0.0114231
XLOC_038335	LOC106572402	tmpo	lamina-associated polypeptide 2, isoforms beta/gamma-like isoform X7	NC_027314.1:80714961-80733404	REDSLICE	GREENSLICE	0.187852	2.3682	3.65612	5e-05	0.00167621
XLOC_007043	LOC100195747	dtna	dystrobrevin alpha isoform X1	NC_027302.1:30503939-30544744	REDSLICE	GREENSLICE	0.20079	2.53023	3.65551	5e-05	0.00167621
XLOC_016921	LOC106607987	asb2	ankyrin repeat and SOCS box protein 2-like isoform X2	NC_027305.1:65825303-65860138	REDSLICE	GREENSLICE	0.0826808	1.03674	3.64836	0.00135	0.0248468
XLOC_039103	LOC106573894	thbs4	thrombospondin-4-like	NC_027315.1:42922037-42938723	REDSLICE	GREENSLICE	0.0960129	1.19706	3.64012	5e-05	0.00167621
XLOC_002116	adssl2	adss1	adenylosuccinate synthetase isozyme 1 C	NC_027300.1:22296488-22303588	REDSLICE	GREENSLICE	0.317569	3.92024	3.6258	0.00045	0.0105017
XLOC_040010	LOC106573489	frmd5	FERM domain-containing protein 5 isoform X3	NC_027315.1:26599055-26721274	REDSLICE	GREENSLICE	0.0580149	0.714998	3.62345	0.00235	0.0378435
XLOC_016900	smyd2	smyd2	N-lysine methyltransferase SMYD2	NC_027305.1:63637295-63664506	REDSLICE	GREENSLICE	0.235198	2.89434	3.62129	0.00015	0.00429515
XLOC_063907	LOC106593049	myh3	myosin heavy chain, fast skeletal muscle-like	NW_012349327.1:107-16064	REDSLICE	GREENSLICE	1.12602	13.6868	3.60348	5e-05	0.00167621
XLOC_015364	trdn	trdn	triadin	NC_027305.1:56677735-56689321	REDSLICE	GREENSLICE	0.6246	7.57756	3.60073	5e-05	0.00167621
XLOC_088616	LOC106599901	myh6	myosin-6-like	NW_012468192.1:493-1320	REDSLICE	GREENSLICE	2.39566	28.3928	3.56703	0.0003	0.00757889
XLOC_057781	prvb	pvalb2	parvalbumin beta 2	NC_027327.1:15581958-15584382	REDSLICE	GREENSLICE	2.62884	30.7661	3.54885	5e-05	0.00167621
XLOC_031355	LOC106566997	pfkm	ATP-dependent 6-phosphofructokinase, muscle type-like	NC_027312.1:32630938-32657544	REDSLICE	GREENSLICE	1.02279	11.8958	3.53986	5e-05	0.00167621
XLOC_009226	LOC106601530	trim16	tripartite motif-containing protein 16-like	NC_027302.1:75224819-75225702	REDSLICE	GREENSLICE	0.78764	9.01231	3.51629	5e-05	0.00167621
XLOC_042966	LOC106577061	actn2	alpha-actinin-2 isoform X1	NC_027317.1:21527043-21554239	REDSLICE	GREENSLICE	0.0755694	0.841104	3.47641	0.0015	0.026916
XLOC_034390	LOC106569991	gapdh	glyceraldehyde-3-phosphate dehydrogenase-like	NC_027313.1:58141835-58149472	REDSLICE	GREENSLICE	1.72273	19.1113	3.47166	5e-05	0.00167621
XLOC_048961	LOC106582512	des	desmin-like	NC_027320.1:53532069-53544577	REDSLICE	GREENSLICE	1.72228	19.1035	3.47144	0.00155	0.0275821
XLOC_025743	LOC106561896	kif4	kinesin-related protein 4-like isoform X1	NC_027310.1:4574131-4834888	REDSLICE	GREENSLICE	0.332883	3.63078	3.44719	5e-05	0.00167621
XLOC_022834	sh3bg	sh3bgr	SH3 domain-binding glutamic acid-rich protein isoform X37	NC_027308.1:117058438-117082266	REDSLICE	GREENSLICE	0.435521	4.72934	3.44082	5e-05	0.00167621
XLOC_044412	LOC106577963	trim7	tripartite motif-containing protein 7-like isoform X2	NC_027317.1:62868065-62882077	REDSLICE	GREENSLICE	0.10271	1.11497	3.44037	5e-05	0.00167621
XLOC_011176	slc25a4	slc25a5	ADP/ATP translocase 1	NC_027303.1:23847157-23935143	REDSLICE	GREENSLICE	7.09512	76.7242	3.43478	5e-05	0.00167621
XLOC_068553	-	-	-	NW_012357042.1:4739-5017	REDSLICE	GREENSLICE	2.08542	22.5497	3.4347	0.0008	0.0165674
XLOC_007931	LOC106601897	myadml2	myeloid-associated differentiation marker-like protein 2	NC_027302.1:85343481-85346961	REDSLICE	GREENSLICE	0.0393998	0.415837	3.39976	0.0033	0.0487419
XLOC_009978	myoz2	myoz2	myozenin-2 isoform X1	NC_027303.1:23466055-23475463	REDSLICE	GREENSLICE	2.05742	21.7086	3.39936	5e-05	0.00167621
XLOC_046628	LOC106580341	ank1	ankyrin-1-like isoform X5	NC_027319.1:26664850-26866659	REDSLICE	GREENSLICE	0.207239	2.17723	3.39313	0.00155	0.0275821
XLOC_021826	LOC106611276	sptb	spectrin beta chain, erythrocytic-like	NC_027308.1:38322152-38407685	REDSLICE	GREENSLICE	0.043224	0.446065	3.36735	5e-05	0.00167621
XLOC_045485	nrap	nrap	nebulin-related-anchoring protein isoform X4	NC_027318.1:6183759-6347406	REDSLICE	GREENSLICE	0.182824	1.88257	3.36418	5e-05	0.00167621
XLOC_015654	LOC106608253	ryr3	ryanodine receptor 3-like isoform X2	NC_027305.1:80093084-80403209	REDSLICE	GREENSLICE	0.056467	0.576659	3.35224	5e-05	0.00167621
XLOC_020076	LOC106610991	reep1	receptor expression-enhancing protein 1-like	NC_027308.1:24402276-24422040	REDSLICE	GREENSLICE	0.05035	0.511111	3.34357	5e-05	0.00167621
XLOC_014437	LOC106606119	cacng6	voltage-dependent calcium channel gamma-6 subunit-like	NC_027304.1:77962373-77971059	REDSLICE	GREENSLICE	0.052227	0.528662	3.33948	0.0016	0.0282586
XLOC_018567	LOC106609198	lmod2	leiomodin-2-like	NC_027306.1:36390604-36396519	REDSLICE	GREENSLICE	0.0429296	0.433775	3.3369	0.00185	0.0315505
XLOC_037521	LOC106570964	eef2	-	NC_027314.1:9198802-9239203	REDSLICE	GREENSLICE	2.09181	20.6647	3.30435	5e-05	0.00167621
XLOC_048146	LOC106581123	sh3bgr	SH3 domain-binding glutamic acid-rich-like protein isoform X43	NC_027319.1:61389084-61400510	REDSLICE	GREENSLICE	0.623834	6.03696	3.27459	5e-05	0.00167621
XLOC_033359	LOC106568146	hsp90ab1	heat shock protein beta-11-like	NC_027312.1:90404526-90405588	REDSLICE	GREENSLICE	1.4215	13.7472	3.27366	5e-05	0.00167621
XLOC_003821	LOC106574835	pro2964	uncharacterized protein LOC106574835	NC_027301.1:6287824-6288940	REDSLICE	GREENSLICE	1.01521	9.59401	3.24035	5e-05	0.00167621
XLOC_008401	LOC106599321	jph1	junctophilin-1-like isoform X2	NC_027302.1:24943696-24961196	REDSLICE	GREENSLICE	0.101743	0.956346	3.2326	5e-05	0.00167621
XLOC_034264	LOC106569812	myh2	myosin heavy chain, fast skeletal muscle-like	NC_027313.1:49560055-49586507	REDSLICE	GREENSLICE	0.158472	1.4895	3.23253	0.00085	0.0173726
XLOC_031272	LOC106566836	tnnc1	troponin C, slow skeletal and cardiac muscles-like	NC_027312.1:26334535-26338027	REDSLICE	GREENSLICE	2.44475	22.9397	3.23009	5e-05	0.00167621
XLOC_004116	LOC106579857	cobl	protein cordon-bleu-like isoform X3	NC_027301.1:20018809-20104229	REDSLICE	GREENSLICE	0.0821267	0.764339	3.21829	5e-05	0.00167621
XLOC_012931	telt	tcap	telethonin	NC_027304.1:65551279-65552703	REDSLICE	GREENSLICE	0.953213	8.84164	3.21344	0.0019	0.032209
XLOC_059274	LOC106590673	jph1	junctophilin-1-like	NC_027328.1:38555313-38561362	REDSLICE	GREENSLICE	0.102384	0.940183	3.19895	5e-05	0.00167621
XLOC_062977	LOC106592478	myo18b	unconventional myosin-XVIIIb-like	NW_012348272.1:2594-7792	REDSLICE	GREENSLICE	0.137415	1.19456	3.11987	0.0005	0.0114231
XLOC_029963	-	-	-	NC_027311.1:12667403-12668162	REDSLICE	GREENSLICE	0.600296	5.16861	3.10603	0.00125	0.0234317
XLOC_053996	cssa25h2orf40	ecrg4	esophageal cancer-related gene 4 protein precursor	NC_027324.1:39258350-39264106	REDSLICE	GREENSLICE	1.3588	11.6619	3.10139	5e-05	0.00167621
XLOC_032926	LOC106567403	hspb1	heat shock protein beta-1-like	NC_027312.1:47944328-47953141	REDSLICE	GREENSLICE	0.362254	3.09724	3.09591	0.0029	0.0442868
XLOC_009727	LOC106602345	frem2	FRAS1-related extracellular matrix protein 2-like	NC_027303.1:8423232-8426377	REDSLICE	GREENSLICE	0.116875	0.998546	3.09486	0.0002	0.00544271
XLOC_034262	LOC106569817	myh7	myosin heavy chain, fast skeletal muscle-like	NC_027313.1:49479467-49497030	REDSLICE	GREENSLICE	4.61469	39.3124	3.09068	5e-05	0.00167621
XLOC_053691	LOC106586209	keap41b	kelch-like protein 41b	NC_027324.1:13927549-13931882	REDSLICE	GREENSLICE	0.909533	7.72026	3.08545	0.0009	0.0181706
XLOC_016839	LOC100194707	txlnb	beta-taxilin isoform X2	NC_027305.1:58916030-58951991	REDSLICE	GREENSLICE	0.984887	8.26121	3.06832	0.0012	0.0227019
XLOC_005387	LOC106576934	cacng6	voltage-dependent calcium channel gamma-6 subunit-like	NC_027301.1:11257908-11270047	REDSLICE	GREENSLICE	0.0908961	0.762313	3.06809	0.0001	0.00306497
XLOC_028967	LOC106565343	slc6a12	sodium- and chloride-dependent GABA transporter 2-like	NC_027311.1:49673406-49714256	REDSLICE	GREENSLICE	0.159626	1.33854	3.06789	5e-05	0.00167621
XLOC_013968	LOC106605201	vwde	von Willebrand factor D and EGF domain-containing protein-like	NC_027304.1:54643600-54645915	REDSLICE	GREENSLICE	0.150903	1.2597	3.06138	0.00165	0.0289267
XLOC_024903	LOC106560477	pgm1	phosphoglucomutase-1-like	NC_027309.1:42657504-42672252	REDSLICE	GREENSLICE	0.57601	4.7896	3.05574	5e-05	0.00167621
XLOC_037035	LOC106572014	hspb7	heat shock protein beta-7-like	NC_027314.1:75902296-75922412	REDSLICE	GREENSLICE	0.224385	1.86287	3.05348	0.0002	0.00544271
XLOC_065294	LOC106593909	mettl21c	protein-lysine methyltransferase METTL21C-like	NW_012351298.1:6581-11612	REDSLICE	GREENSLICE	0.14335	1.17622	3.03655	0.0011	0.0212218
XLOC_006312	LOC106593100	myh2	myosin heavy chain, fast skeletal muscle-like	NC_027301.1:65807541-65822503	REDSLICE	GREENSLICE	0.137699	1.12628	3.03197	5e-05	0.00167621
XLOC_062684	LOC106592287	-	-	NW_012347959.1:10506-19568	REDSLICE	GREENSLICE	9.25632	75.5016	3.028	5e-05	0.00167621
XLOC_006510	LOC106596905	myh2	myosin heavy chain, fast skeletal muscle-like isoform X1	NC_027302.1:4873272-4902018	REDSLICE	GREENSLICE	7.75149	62.6678	3.01518	0.0005	0.0114231
XLOC_024319	LOC106561692	flnc	filamin-C-like isoform X1	NC_027309.1:108905663-108953120	REDSLICE	GREENSLICE	0.406687	3.28127	3.01226	5e-05	0.00167621
XLOC_034950	LOC100194505	slc7a7	Y+L amino acid transporter 1 (Y+LAT1)-like	NC_027313.1:10221619-10239657	REDSLICE	GREENSLICE	0.272286	2.17567	2.99826	5e-05	0.00167621
XLOC_024553	gamt	gamt	guanidinoacetate N-methyltransferase	NC_027309.1:15529154-15533383	REDSLICE	GREENSLICE	3.99202	31.679	2.98834	5e-05	0.00167621
XLOC_032616	hspb7	hspb7	Heat shock protein beta-7	NC_027312.1:25600560-25604211	REDSLICE	GREENSLICE	2.92055	22.9989	2.97725	5e-05	0.00167621
XLOC_050590	mstn1	mustn1	Musculoskeletal embryonic nuclear protein 1	NC_027321.1:17568149-17570485	REDSLICE	GREENSLICE	3.35029	26.2509	2.97001	5e-05	0.00167621
XLOC_055508	cmya5	cmya5	cardiomyopathy-associated protein 5	NC_027325.1:3505867-3617089	REDSLICE	GREENSLICE	0.273899	2.13993	2.96585	5e-05	0.00167621
XLOC_052852	pdlim5	pdlim5	PDZ and LIM domain protein 5 isoform X10	NC_027323.1:37487660-37628772	REDSLICE	GREENSLICE	0.471784	3.67621	2.96202	5e-05	0.00167621
XLOC_044824	LOC106578705	hacd3	very-long-chain (3R)-3-hydroxyacyl-CoA dehydratase 1-like	NC_027318.1:29356962-29374906	REDSLICE	GREENSLICE	0.349256	2.71962	2.96105	5e-05	0.00167621
XLOC_039553	LOC106574743	speg	striated muscle preferentially expressed protein kinase-like	NC_027315.1:76968532-76973042	REDSLICE	GREENSLICE	0.20732	1.60732	2.95473	0.00015	0.00429515
XLOC_042381	tnni1	tnni1	troponin I, slow skeletal muscle isoform X1	NC_027316.1:36747928-36760989	REDSLICE	GREENSLICE	0.438486	3.3979	2.95404	0.00045	0.0105017
XLOC_023823	LOC106561015	tnni2	troponin I, fast skeletal muscle-like	NC_027309.1:70895323-70909417	REDSLICE	GREENSLICE	2.01995	15.5344	2.94307	5e-05	0.00167621
XLOC_049243	LOC106581990	tmem182	transmembrane protein 182-like	NC_027320.1:23859852-23867130	REDSLICE	GREENSLICE	0.481606	3.69954	2.94142	5e-05	0.00167621
XLOC_001335	LOC100136429	vldlr	very low-density lipoprotein receptor isoform X1	NC_027300.1:117157126-117173223	REDSLICE	GREENSLICE	0.102224	0.762685	2.89935	5e-05	0.00167621
XLOC_038880	LOC106573415	cpt1b	carnitine O-palmitoyltransferase 1, liver isoform-like	NC_027315.1:23328198-23341427	REDSLICE	GREENSLICE	0.0640264	0.472961	2.88498	0.00045	0.0105017
XLOC_056413	LOC106588431	gapdh	glyceraldehyde-3-phosphate dehydrogenase-like	NC_027326.1:9063109-9070261	REDSLICE	GREENSLICE	24.0195	175.867	2.87221	5e-05	0.00167621
XLOC_035471	LOC106569692	pde4dip	myomegalin-like	NC_027313.1:43626798-43734348	REDSLICE	GREENSLICE	0.481254	3.49446	2.8602	0.0001	0.00306497
XLOC_047911	LOC106580742	ahnak	neuroblast differentiation-associated protein AHNAK-like isoform X3	NC_027319.1:45820776-45845109	REDSLICE	GREENSLICE	0.13384	0.954899	2.83484	5e-05	0.00167621
XLOC_037110	LOC106572462	ppdpf	pancreatic progenitor cell differentiation and proliferation factor-like	NC_027314.1:82481445-82485013	REDSLICE	GREENSLICE	1.14902	8.16853	2.82968	5e-05	0.00167621
XLOC_041742	LOC106576572	cacna2d1	voltage-dependent calcium channel subunit alpha-2/delta-1-like	NC_027316.1:53784397-53839918	REDSLICE	GREENSLICE	0.108187	0.764272	2.82056	5e-05	0.00167621
XLOC_046827	LOC106580667	atp1b3	sodium/potassium-transporting ATPase subunit beta-3-like	NC_027319.1:42869794-42901153	REDSLICE	GREENSLICE	0.402905	2.84423	2.81952	5e-05	0.00167621
XLOC_043577	LOC106578147	dysf	dysferlin-like	NC_027317.1:67957076-67998346	REDSLICE	GREENSLICE	0.213343	1.50078	2.81447	0.0006	0.0132029
XLOC_025235	LOC100380756	ces5a	carboxylesterase 5A isoform X2	NC_027309.1:76896382-76901282	REDSLICE	GREENSLICE	0.12432	0.871038	2.80868	0.0005	0.0114231
XLOC_021565	LOC106610810	pabpc4	polyadenylate-binding protein 4-like	NC_027308.1:17020370-17030244	REDSLICE	GREENSLICE	1.86199	13.0161	2.80538	5e-05	0.00167621
XLOC_058374	LOC106589807	mlip	muscular LMNA-interacting protein-like isoform X4	NC_027327.1:27070413-27117171	REDSLICE	GREENSLICE	0.490366	3.41959	2.80189	5e-05	0.00167621
XLOC_025245	LOC106560870	cdh13	cadherin-13-like isoform X2	NC_027309.1:77719715-78226479	REDSLICE	GREENSLICE	0.226634	1.57922	2.80078	5e-05	0.00167621
XLOC_038237	LOC106572105	tnnc2	troponin C, skeletal muscle	NC_027314.1:71670886-71674643	REDSLICE	GREENSLICE	3.76183	26.2059	2.80039	0.0004	0.00954992
XLOC_062797	LOC106592374	mybpc2	myosin-binding protein C, fast-type-like	NW_012348103.1:4871-20719	REDSLICE	GREENSLICE	1.53999	10.605	2.78375	5e-05	0.00167621
XLOC_000319	LOC100194557	acta1	fast myotomal muscle actin 2	NC_027300.1:22898917-22902429	REDSLICE	GREENSLICE	3.89518	26.7456	2.77954	5e-05	0.00167621
XLOC_055232	-	-	-	NC_027325.1:41457526-41459837	REDSLICE	GREENSLICE	1.09765	7.51831	2.776	5e-05	0.00167621
XLOC_007743	LOC106601538	mybpc2	myosin-binding protein C, fast-type-like isoform X1	NC_027302.1:75262569-75440669	REDSLICE	GREENSLICE	0.39005	2.64378	2.76087	0.00175	0.0302518
XLOC_022619	LOC106612682	chp2	cytochrome c oxidase subunit 7A2, mitochondrial-like	NC_027308.1:102444587-102451513	REDSLICE	GREENSLICE	8.28308	55.6276	2.74756	5e-05	0.00167621
XLOC_008844	LOC106600850	pdk1	pyruvate dehydrogenase (acetyl-transferring) kinase isozyme 2, mitochondrial-like	NC_027302.1:56925217-56965096	REDSLICE	GREENSLICE	0.614209	4.1237	2.74714	5e-05	0.00167621
XLOC_082425	LOC106599353	utp20	small subunit processome component 20 homolog	NW_012411099.1:125-1635	REDSLICE	GREENSLICE	0.383117	2.5682	2.7449	0.0017	0.0295917
XLOC_000940	LOC106609875	pvalb	parvalbumin beta 2-like	NC_027300.1:76367048-76369654	REDSLICE	GREENSLICE	0.539958	3.60191	2.73784	0.0016	0.0282586
XLOC_025315	LOC106561166	alpk3	alpha-protein kinase 3-like	NC_027309.1:83932356-83958608	REDSLICE	GREENSLICE	0.0812895	0.539551	2.73062	0.0001	0.00306497
XLOC_001768	LOC106571564	tpm2	tropomyosin alpha-1 chain isoform X4	NC_027300.1:150170912-150207805	REDSLICE	GREENSLICE	28.34	187.038	2.72242	5e-05	0.00167621
XLOC_051270	pgm1	pgm1	phosphoglucomutase-1	NC_027322.1:8895610-8911212	REDSLICE	GREENSLICE	20.5569	135.465	2.72022	0.0023	0.0372347
XLOC_001472	kad	ak1	adenylate kinase 1-2	NC_027300.1:125683489-125701145	REDSLICE	GREENSLICE	8.02042	51.8676	2.69308	5e-05	0.00167621
XLOC_015295	LOC106607652	asb2	ankyrin repeat and SOCS box protein 2-like isoform X1	NC_027305.1:49624981-49656303	REDSLICE	GREENSLICE	0.23692	1.51813	2.67982	5e-05	0.00167621
XLOC_017789	LOC106609466	bcl2l13	bcl-2-like protein 13	NC_027306.1:42433233-42442308	REDSLICE	GREENSLICE	0.225415	1.44195	2.67736	0.00085	0.0173726
XLOC_032314	LOC106566383	eno1	enolase isoform X1	NC_027312.1:4732192-4760289	REDSLICE	GREENSLICE	2.36857	14.9354	2.65664	5e-05	0.00167621
XLOC_064919	-	-	-	NW_012350660.1:7648-9999	REDSLICE	GREENSLICE	0.130576	0.81969	2.65019	0.0002	0.00544271
XLOC_042237	LOC106575862	bin1	uncharacterized protein LOC106575862	NC_027316.1:27988980-28030446	REDSLICE	GREENSLICE	0.345943	2.15927	2.64194	5e-05	0.00167621
XLOC_035068	LOC106568905	agl	glycogen debranching enzyme-like isoform X2	NC_027313.1:14633270-14675481	REDSLICE	GREENSLICE	0.851803	5.30415	2.63853	5e-05	0.00167621
XLOC_010299	epd1	epd1	Ependymin-1 precursor	NC_027303.1:45439065-45450546	REDSLICE	GREENSLICE	0.308433	1.88881	2.61445	0.0017	0.0295917
XLOC_007740	LOC106601551	kcna1	potassium voltage-gated channel subfamily A member 1-like	NC_027302.1:75091023-75100287	REDSLICE	GREENSLICE	0.0778838	0.474921	2.60829	0.0001	0.00306497
XLOC_013012	LOC100194721	rbfox1l	RNA binding protein fox-1 homolog 1-like isoform X1	NC_027304.1:69119588-69139832	REDSLICE	GREENSLICE	0.500264	2.98908	2.57894	0.001	0.0197087
XLOC_040697	LOC106574808	chrna1	acetylcholine receptor subunit alpha-like isoform X2	NC_027315.1:78654711-78662741	REDSLICE	GREENSLICE	0.107433	0.63816	2.57048	0.0021	0.0347681
XLOC_011437	LOC106602979	pacs1	phosphofurin acidic cluster sorting protein 1-like isoform X2	NC_027303.1:33679309-33698711	REDSLICE	GREENSLICE	0.196297	1.15392	2.55544	5e-05	0.00167621
XLOC_039227	LOC106574137	usp13	ubiquitin carboxyl-terminal hydrolase 13-like isoform X1	NC_027315.1:52563886-52771508	REDSLICE	GREENSLICE	0.154486	0.897234	2.53801	5e-05	0.00167621
XLOC_030393	LOC106565132	slc25a34	solute carrier family 25 member 34-like	NC_027311.1:45719654-45741421	REDSLICE	GREENSLICE	0.0986017	0.571246	2.53443	5e-05	0.00167621
XLOC_049695	LOC106582752	slc38a3	sodium-coupled neutral amino acid transporter 3-like isoform X1	NC_027321.1:10026188-10089433	REDSLICE	GREENSLICE	0.272902	1.56308	2.51794	5e-05	0.00167621
XLOC_014186	hsp70-3	hspa8	heat shock protein 70	NC_027304.1:66858064-66863595	REDSLICE	GREENSLICE	2.75955	15.6451	2.50321	5e-05	0.00167621
XLOC_024752	LOC106560227	prkaa2	5'-AMP-activated protein kinase catalytic subunit alpha-2-like isoform X2	NC_027309.1:29403667-29423257	REDSLICE	GREENSLICE	0.098402	0.556344	2.49922	0.0002	0.00544271
XLOC_069760	-	-	-	NW_012360225.1:6055-6920	REDSLICE	GREENSLICE	0.675774	3.82029	2.49907	0.00315	0.0470926
XLOC_011413	LOC106602935	camk2a	calcium/calmodulin-dependent protein kinase type II subunit alpha isoform X3	NC_027303.1:32532428-32608931	REDSLICE	GREENSLICE	0.206586	1.16087	2.49039	0.0013	0.0241386
XLOC_015134	LOC106607269	tcap	telethonin-like	NC_027305.1:38461113-38464133	REDSLICE	GREENSLICE	1.47952	8.29047	2.48632	5e-05	0.00167621
XLOC_050779	-	-	-	NC_027321.1:32650779-32655284	REDSLICE	GREENSLICE	0.0720256	0.401501	2.47882	0.00025	0.00653846
XLOC_042031	LOC106575463	abi3bp	target of Nesh-SH3-like isoform X4	NC_027316.1:16321803-16330971	REDSLICE	GREENSLICE	0.126841	0.700915	2.46622	0.00025	0.00653846
XLOC_054328	neb	neb	nebulin	NC_027324.1:21675754-21751627	REDSLICE	GREENSLICE	2.19252	12.0315	2.45616	5e-05	0.00167621
XLOC_056773	LOC106588968	ptp4a3	protein tyrosine phosphatase type IVA 3-like isoform X1	NC_027326.1:32379955-32436632	REDSLICE	GREENSLICE	0.773418	4.21424	2.44595	5e-05	0.00167621
XLOC_048099	143g2	ywhag	14-3-3 protein gamma-2	NC_027319.1:57921743-57930817	REDSLICE	GREENSLICE	0.19428	1.04874	2.43245	0.00105	0.0204706
XLOC_033190	LOC106567876	chrng	acetylcholine receptor subunit gamma-like	NC_027312.1:77942871-77953426	REDSLICE	GREENSLICE	0.147983	0.793969	2.42365	0.0001	0.00306497
XLOC_010622	LOC106603948	hspb1	heat shock protein beta-1-like	NC_027303.1:76301202-76316496	REDSLICE	GREENSLICE	1.04166	5.56345	2.4171	5e-05	0.00167621
XLOC_000574	LOC106603641	mapre3	microtubule-associated protein RP/EB family member 3-like isoform X1	NC_027300.1:41142173-41151803	REDSLICE	GREENSLICE	0.213243	1.13337	2.41004	0.0008	0.0165674
XLOC_008311	LOC106599117	agl	glycogen debranching enzyme-like isoform X2	NC_027302.1:15228446-15260476	REDSLICE	GREENSLICE	4.06989	21.3362	2.39024	0.0008	0.0165674
XLOC_051532	LOC106584453	tead4	transcriptional enhancer factor TEF-3-like	NC_027322.1:34079585-34124665	REDSLICE	GREENSLICE	0.267626	1.40101	2.38817	5e-05	0.00167621
XLOC_022784	LOC106612802	ywhag2	14-3-3 protein gamma-2-like	NC_027308.1:113570755-113580927	REDSLICE	GREENSLICE	0.135603	0.708779	2.38594	0.0001	0.00306497
XLOC_011478	pdk3	pdk3	pyruvate dehydrogenase kinase 3	NC_027303.1:35422946-35436477	REDSLICE	GREENSLICE	0.26813	1.39032	2.37442	0.0003	0.00757889
XLOC_042144	LOC106575680	ackr3	atypical chemokine receptor 3-like	NC_027316.1:22965661-22972074	REDSLICE	GREENSLICE	0.266108	1.37898	2.37352	0.0002	0.00544271
XLOC_021788	cf12	cfl2	cofilin 2	NC_027308.1:34359064-34363357	REDSLICE	GREENSLICE	1.01409	5.21137	2.36147	5e-05	0.00167621
XLOC_004398	LOC106585057	ckm	creatine kinase M-type-like	NC_027301.1:39004599-39022251	REDSLICE	GREENSLICE	0.0796712	0.406957	2.35275	0.00185	0.0315505
XLOC_002182	LOC106598511	rtn1	reticulon-1-like isoform X1	NC_027300.1:26888429-26968684	REDSLICE	GREENSLICE	1.56181	7.97387	2.35206	0.0006	0.0132029
XLOC_041512	LOC106576173	tspan12	tetraspanin-12-like	NC_027316.1:40807003-40827482	REDSLICE	GREENSLICE	0.103453	0.528055	2.35171	0.0003	0.00757889
XLOC_007857	LOC106601753	na	uncharacterized protein LOC106601753	NC_027302.1:80130594-80135913	REDSLICE	GREENSLICE	0.090084	0.458848	2.34867	0.00095	0.0189427
XLOC_019139	LOC106610162	asb5	ankyrin repeat and SOCS box protein 5-like isoform X1	NC_027307.1:11125765-11139286	REDSLICE	GREENSLICE	0.0908393	0.461437	2.34474	0.0001	0.00306497
XLOC_041821	LOC106575150	il10rb	interleukin-10 receptor subunit beta-like isoform X1	NC_027316.1:1956756-1976212	REDSLICE	GREENSLICE	0.0911434	0.460449	2.33683	0.0027	0.0419911
XLOC_046170	map3k15	map3k15	mitogen-activated protein kinase kinase kinase 15 isoform X4	NC_027318.1:66977125-67006761	REDSLICE	GREENSLICE	0.0862284	0.435416	2.33616	0.0008	0.0165674
XLOC_007369	LOC106600921	ephx3	epoxide hydrolase 4-like	NC_027302.1:53527358-53531256	REDSLICE	GREENSLICE	0.283847	1.4333	2.33615	0.00045	0.0105017
XLOC_025973	LOC106562319	alx4	homeobox protein aristaless-like 4	NC_027310.1:24552572-24576641	REDSLICE	GREENSLICE	0.11529	0.576193	2.32128	0.001	0.0197087
XLOC_030101	LOC106564733	hk1	hexokinase-1-like	NC_027311.1:22217380-22237735	REDSLICE	GREENSLICE	0.0924289	0.457542	2.30749	0.0005	0.0114231
XLOC_057653	LOC106589397	prkg1	cGMP-dependent protein kinase 1 isoform X3	NC_027327.1:7163589-7332003	REDSLICE	GREENSLICE	0.20468	0.993763	2.27953	0.0003	0.00757889
XLOC_045110	LOC106579238	pacsin3	protein kinase C and casein kinase substrate in neurons protein 3-like isoform X1	NC_027318.1:53019802-53035699	REDSLICE	GREENSLICE	0.903457	4.3755	2.27592	5e-05	0.00167621
XLOC_046384	LOC106580203	na	probable lipid phosphate phosphatase PPAPDC3	NC_027319.1:4748319-4761411	REDSLICE	GREENSLICE	0.197629	0.954453	2.27188	0.0009	0.0181706
XLOC_017792	mybpc1	mybpc1	myosin-binding protein C, slow-type isoform X1	NC_027306.1:42459067-42492554	REDSLICE	GREENSLICE	1.53437	7.40762	2.27137	5e-05	0.00167621
XLOC_059300	smpx	smpx	small muscular protein	NC_027328.1:41713389-41755522	REDSLICE	GREENSLICE	0.869285	4.18081	2.26588	5e-05	0.00167621
XLOC_010629	LOC106603953	ca4	carbonic anhydrase 4-like	NC_027303.1:76787306-76803169	REDSLICE	GREENSLICE	0.188993	0.906228	2.26154	0.0016	0.0282586
XLOC_033953	dtna	dtna	dystrobrevin alpha isoform X1	NC_027313.1:30108851-30146659	REDSLICE	GREENSLICE	0.630043	2.97777	2.24071	5e-05	0.00167621
XLOC_002184	LOC106598867	six1b	homeobox protein six1b	NC_027300.1:27130626-27134784	REDSLICE	GREENSLICE	0.205401	0.968229	2.23691	0.00135	0.0248468
XLOC_022418	ccdc69	ccdc69	coiled-coil domain-containing protein 69 isoform X2	NC_027308.1:84601286-84620709	REDSLICE	GREENSLICE	0.457456	2.15346	2.23495	5e-05	0.00167621
XLOC_023292	cilp2	cilp2	cartilage intermediate layer protein 2	NC_027309.1:18690829-18727162	REDSLICE	GREENSLICE	0.316307	1.47559	2.22189	0.00015	0.00429515
XLOC_008011	ptx4	ptx4	pentraxin-4	NC_027302.1:89553749-89555080	REDSLICE	GREENSLICE	0.307441	1.43174	2.21939	0.0022	0.0360001
XLOC_035463	LOC106569664	camk2n2	calcium/calmodulin-dependent protein kinase II inhibitor 2-like	NC_027313.1:43140265-43143161	REDSLICE	GREENSLICE	0.208754	0.954287	2.19262	0.0019	0.032209
XLOC_046523	LOC106579972	slc25a25	calcium-binding mitochondrial carrier protein SCaMC-2-A-like	NC_027319.1:18524494-18532052	REDSLICE	GREENSLICE	0.207305	0.936895	2.17613	0.00155	0.0275821
XLOC_038713	LOC106573095	cox8b	cytochrome c oxidase subunit 8B, mitochondrial-like	NC_027315.1:5379232-5381119	REDSLICE	GREENSLICE	15.3382	69.0399	2.1703	5e-05	0.00167621
XLOC_020355	LOC106611510	tnmd	tenomodulin-like	NC_027308.1:51292113-51421328	REDSLICE	GREENSLICE	0.841233	3.7602	2.16023	5e-05	0.00167621
XLOC_040301	LOC106574005	obscn	obscurin-like isoform X3	NC_027315.1:48710000-48791395	REDSLICE	GREENSLICE	0.236057	1.05509	2.16017	0.00195	0.032853
XLOC_011093	alp	pdlim3	alkaline phosphatase	NC_027303.1:16967584-16979186	REDSLICE	GREENSLICE	1.47915	6.52269	2.1407	5e-05	0.00167621
XLOC_024841	ileu	serpinb1	Leukocyte elastase inhibitor	NC_027309.1:37450239-37461989	REDSLICE	GREENSLICE	0.801511	3.49621	2.125	0.001	0.0197087
XLOC_010409	LOC106603489	sgcd	delta-sarcoglycan-like	NC_027303.1:52979954-53091120	REDSLICE	GREENSLICE	0.26908	1.16809	2.11805	5e-05	0.00167621
XLOC_012744	LOC106605379	col28a1	collagen alpha-1(XXVIII) chain-like	NC_027304.1:54908234-54910082	REDSLICE	GREENSLICE	1.05633	4.58181	2.11686	5e-05	0.00167621
XLOC_051770	LOC106583878	-	-	NC_027322.1:329476-337405	REDSLICE	GREENSLICE	1.36706	5.92291	2.11523	0.00125	0.0234317
XLOC_034223	LOC106569754	dnajb4	dnaJ homolog subfamily B member 4-like	NC_027313.1:46663504-46672673	REDSLICE	GREENSLICE	0.527204	2.24278	2.08885	5e-05	0.00167621
XLOC_029230	LOC106565811	ntn4	netrin-4-like isoform X1	NC_027311.1:69029973-69050813	REDSLICE	GREENSLICE	0.0953496	0.402951	2.0793	0.00215	0.0353845
XLOC_017276	LOC106608508	fabp2	fatty acid-binding protein, intestinal-like	NC_027306.1:4268541-4274345	REDSLICE	GREENSLICE	1.17785	4.93869	2.06797	0.0002	0.00544271
XLOC_063729	LOC106592919	na	uncharacterized protein LOC106592919	NW_012349084.1:9218-11594	REDSLICE	GREENSLICE	41.2317	170.838	2.0508	0.00325	0.0481906
XLOC_049329	-	-	-	NC_027320.1:30425618-30434992	REDSLICE	GREENSLICE	0.164473	0.677698	2.04279	0.00135	0.0248468
XLOC_061856	LOC106591805	na	uncharacterized protein LOC106591805	NW_012347248.1:20170-31108	REDSLICE	GREENSLICE	0.124249	0.511862	2.04252	0.0017	0.0295917
XLOC_003217	LOC106565287	maoa	amine oxidase [flavin-containing] A-like isoform X6	NC_027300.1:123579319-123693632	REDSLICE	GREENSLICE	0.158998	0.652854	2.03775	0.00015	0.00429515
XLOC_016626	LOC106607460	scn4a	sodium channel protein type 4 subunit alpha B-like	NC_027305.1:42265699-42321521	REDSLICE	GREENSLICE	0.0987915	0.404481	2.03361	0.00055	0.0123272
XLOC_030798	LOC106566062	slc38a3	sodium-coupled neutral amino acid transporter 3-like isoform X4	NC_027311.1:77438330-77500807	REDSLICE	GREENSLICE	0.135492	0.554216	2.03224	5e-05	0.00167621
XLOC_013050	LOC106605814	itga10	integrin alpha-10-like	NC_027304.1:70221302-70267267	REDSLICE	GREENSLICE	0.143003	0.584625	2.03147	0.00215	0.0353845
XLOC_042198	LOC106575785	dcaf6	DDB1- and CUL4-associated factor 6-like isoform X2	NC_027316.1:25214752-25228205	REDSLICE	GREENSLICE	0.350103	1.42098	2.02104	0.0021	0.0347681
XLOC_048512	gdf-8	mstn	myostatin 1a precursor	NC_027320.1:11959292-11964782	REDSLICE	GREENSLICE	1.35489	5.47018	2.01341	5e-05	0.00167621
XLOC_056131	-	-	-	NC_027325.1:45750295-45750783	REDSLICE	GREENSLICE	5.80429	23.2792	2.00385	0.0002	0.00544271
XLOC_057727	LOC106589511	wfikkn2	WAP, Kazal, immunoglobulin, Kunitz and NTR domain-containing protein 2-like	NC_027327.1:13053154-13056693	REDSLICE	GREENSLICE	0.766991	3.07026	2.00108	0.00145	0.0262283
XLOC_015224	LOC106607439	pvalef	parvalbumin-7-like isoform X2	NC_027305.1:43557968-43609277	REDSLICE	GREENSLICE	3.54933	14.1692	1.99714	0.0017	0.0295917
XLOC_059350	fbxo32	fbxo32	F-box only protein 32	NW_012341884.1:32702-43166	REDSLICE	GREENSLICE	0.550461	2.17744	1.98392	0.00235	0.0378435
XLOC_026043	LOC106562426	hapln3	hyaluronan and proteoglycan link protein 3-like isoform X2	NC_027310.1:30277346-30298478	REDSLICE	GREENSLICE	0.823035	3.23887	1.97647	0.0011	0.0212218
XLOC_022556	LOC106612462	na	uncharacterized protein LOC106612462	NC_027308.1:97569028-97572571	REDSLICE	GREENSLICE	1.35993	5.32331	1.96879	5e-05	0.00167621
XLOC_009859	LOC106602596	tmod1	tropomodulin-1-like isoform X3	NC_027303.1:15772824-15797298	REDSLICE	GREENSLICE	0.295541	1.14703	1.95648	0.00015	0.00429515
XLOC_041578	LOC106576332	mybpc1	myosin-binding protein C, slow-type-like	NC_027316.1:44512898-44548373	REDSLICE	GREENSLICE	2.09813	7.91563	1.9156	0.00015	0.00429515
XLOC_026353	LOC106563077	mef2c	myocyte-specific enhancer factor 2C-like	NC_027310.1:55737047-55782860	REDSLICE	GREENSLICE	0.495237	1.85073	1.90191	5e-05	0.00167621
XLOC_015436	LOC106607877	adgrf2	adhesion G-protein coupled receptor F2-like	NC_027305.1:61867715-61882101	REDSLICE	GREENSLICE	0.353914	1.3212	1.90038	0.00015	0.00429515
XLOC_000534	-	-	-	NC_027300.1:36505203-36506489	REDSLICE	GREENSLICE	0.356742	1.32809	1.8964	0.002	0.0334953
XLOC_011716	LOC106603524	auts2	autism susceptibility gene 2 protein-like isoform X3	NC_027303.1:49690273-50143175	REDSLICE	GREENSLICE	0.174439	0.646978	1.89099	0.0005	0.0114231
XLOC_012973	LOC106605682	bcam	basal cell adhesion molecule-like isoform X1	NC_027304.1:67738778-67816391	REDSLICE	GREENSLICE	0.314799	1.16551	1.88846	0.0003	0.00757889
XLOC_059633	LOC106590942	nlrc3	protein NLRC3-like isoform X1	NW_012343183.1:213422-217156	REDSLICE	GREENSLICE	0.258508	0.952851	1.88204	0.0024	0.0384512
XLOC_031052	LOC106566459	lamb2	laminin subunit beta-2-like	NC_027312.1:8359391-8418304	REDSLICE	GREENSLICE	0.156172	0.56839	1.86375	0.0007	0.0149087
XLOC_061857	LOC106591804	irg1	cis-aconitate decarboxylase-like	NW_012347248.1:8426-19891	REDSLICE	GREENSLICE	0.581279	2.11539	1.86362	0.0025	0.0396513
XLOC_023533	LOC106560377	mylk4	myosin light chain kinase family member 4-like isoform X1	NC_027309.1:37477472-37544318	REDSLICE	GREENSLICE	0.110859	0.39688	1.83998	0.0017	0.0295917
XLOC_000378	LOC106597482	reep1	receptor expression-enhancing protein 1-like isoform X1	NC_027300.1:26703656-26712364	REDSLICE	GREENSLICE	0.325999	1.16344	1.83545	0.0004	0.00954992
XLOC_056909	LOC106588183	rnf115	E3 ubiquitin-protein ligase RNF115-like	NC_027326.1:1376994-1384633	REDSLICE	GREENSLICE	0.346496	1.21715	1.8126	0.00185	0.0315505
XLOC_056699	LOC106588820	slc7a6	Y+L amino acid transporter 2-like	NC_027326.1:25107010-25165620	REDSLICE	GREENSLICE	0.508573	1.77532	1.80355	0.00085	0.0173726
XLOC_005777	LOC106584161	tgfb2	transforming growth factor beta-2-like	NC_027301.1:34956733-34990309	REDSLICE	GREENSLICE	0.263236	0.917354	1.80112	0.00275	0.0425693
XLOC_023854	parvb	parvb	beta-parvin isoform X2	NC_027309.1:73135104-73152041	REDSLICE	GREENSLICE	0.683495	2.36631	1.79163	0.0007	0.0149087
XLOC_053647	gdf-8	mstn	myostatin 1a precursor	NC_027324.1:9963320-9967375	REDSLICE	GREENSLICE	0.863598	2.98639	1.78997	5e-05	0.00167621
XLOC_004463	LOC106585744	na	uncharacterized protein LOC106585744	NC_027301.1:42607413-42613524	REDSLICE	GREENSLICE	0.333254	1.15173	1.78911	0.0012	0.0227019
XLOC_014311	LOC106605892	snx27	sorting nexin-27-like isoform X1	NC_027304.1:72200867-72252389	REDSLICE	GREENSLICE	0.335463	1.15434	1.78285	0.00035	0.00858457
XLOC_034258	hhatl	hhat	Protein-cysteine N-palmitoyltransferase HHAT-like protein	NC_027313.1:49261733-49293528	REDSLICE	GREENSLICE	2.66549	9.15401	1.78	5e-05	0.00167621
XLOC_025506	LOC106561484	spon1	spondin-1-like	NC_027309.1:100072418-100178132	REDSLICE	GREENSLICE	0.419485	1.44039	1.77977	0.0007	0.0149087
XLOC_060122	LOC106591203	ptp4a3	protein tyrosine phosphatase type IVA 3-like	NW_012343555.1:40913-49987	REDSLICE	GREENSLICE	1.10505	3.73641	1.75754	0.00035	0.00858457
XLOC_045038	sox8	sox8	transcription factor SOX-8 isoform X1	NC_027318.1:48957124-48960310	REDSLICE	GREENSLICE	0.32017	1.07899	1.75278	0.0029	0.0442868
XLOC_035363	LOC106569492	col11a1	collagen alpha-1(XI) chain-like	NC_027313.1:36865077-36937908	REDSLICE	GREENSLICE	0.284723	0.958593	1.75136	0.00195	0.032853
XLOC_052322	LOC106584810	efcab4	EF-hand calcium-binding domain-containing protein 4A-like	NC_027322.1:46777964-46789807	REDSLICE	GREENSLICE	0.160466	0.538855	1.74763	0.00225	0.036621
XLOC_047854	fry	fry	protein furry homolog isoform X3	NC_027319.1:41252107-41556493	REDSLICE	GREENSLICE	0.386653	1.29648	1.74549	0.00015	0.00429515
XLOC_017736	LOC106609284	ucma	unique cartilage matrix-associated protein-like	NC_027306.1:39375775-39379130	REDSLICE	GREENSLICE	2.99945	10.0219	1.74038	0.00105	0.0204706
XLOC_039420	LOC106574559	xirp2	xin actin-binding repeat-containing protein 2-like isoform X1	NC_027315.1:70702452-70749808	REDSLICE	GREENSLICE	0.446622	1.4844	1.73275	0.00115	0.0219623
XLOC_042834	LOC106576749	-	-	NC_027317.1:10701988-10707449	REDSLICE	GREENSLICE	2.26439	7.51665	1.73097	0.00235	0.0378435
XLOC_009357	LOC106601778	na	uncharacterized protein LOC106601778	NC_027302.1:81003272-81007021	REDSLICE	GREENSLICE	3.95919	13.1417	1.73088	5e-05	0.00167621
XLOC_013830	LOC106605011	tcea3	transcription elongation factor A protein 3-like isoform X16	NC_027304.1:45349352-45388618	REDSLICE	GREENSLICE	0.265092	0.876695	1.72558	5e-05	0.00167621
XLOC_063508	-	-	-	NW_012348840.1:3380-6175	REDSLICE	GREENSLICE	0.316442	1.0445	1.7228	0.00195	0.032853
XLOC_090953	LOC106600198	muc5ac	mucin-5AC-like	NW_012559175.1:210-1079	REDSLICE	GREENSLICE	1.40867	4.63388	1.71789	0.0031	0.0465293
XLOC_043015	LOC106577216	sar1b	GTP-binding protein SAR1b-like	NC_027317.1:27336274-27342811	REDSLICE	GREENSLICE	0.50431	1.65488	1.71434	0.00055	0.0123272
XLOC_047855	b3glt	b3glct	Beta-1,3-glucosyltransferase precursor	NC_027319.1:41581949-41745124	REDSLICE	GREENSLICE	1.74066	5.71154	1.71425	5e-05	0.00167621
XLOC_057245	LOC106588620	col22a1	collagen alpha-1(XXII) chain-like isoform X2	NC_027326.1:17157033-17234484	REDSLICE	GREENSLICE	0.35743	1.17238	1.71371	0.0001	0.00306497
XLOC_008571	LOC106600095	mapk1	mitogen-activated protein kinase kinase kinase MLT-like	NC_027302.1:37075288-37145790	REDSLICE	GREENSLICE	0.486878	1.58694	1.70461	0.001	0.0197087
XLOC_042165	LOC106575722	col5a2	collagen alpha-2(V) chain-like	NC_027316.1:23903973-23972194	REDSLICE	GREENSLICE	1.03308	3.36477	1.70355	0.0003	0.00757889
XLOC_031132	LOC106566662	slmap	sarcolemmal membrane-associated protein-like isoform X2	NC_027312.1:16721709-16735875	REDSLICE	GREENSLICE	0.727536	2.35229	1.69298	0.00065	0.0140664
XLOC_019011	LOC106609988	na	uncharacterized protein LOC106609988	NC_027307.1:4250998-4265907	REDSLICE	GREENSLICE	0.185329	0.598394	1.69101	0.003	0.0454174
XLOC_059129	LOC106590447	lnx2	ligand of Numb protein X 2-like	NC_027328.1:26160731-26188850	REDSLICE	GREENSLICE	0.32356	1.04304	1.68869	0.0018	0.0308991
XLOC_060042	LOC106591145	muc	intestinal mucin-like protein	NW_012343492.1:46955-53651	REDSLICE	GREENSLICE	4.51002	14.4825	1.68311	5e-05	0.00167621
XLOC_009506	LOC106601979	-	-	NC_027302.1:88746076-88750599	REDSLICE	GREENSLICE	0.156832	0.503049	1.68148	0.0016	0.0282586
XLOC_067265	prs23	prss23	Serine protease 23 precursor	NW_012354531.1:2472-3250	REDSLICE	GREENSLICE	6.83938	21.8949	1.67865	0.00235	0.0378435
XLOC_018239	ddit4l	ddit4l	DNA-damage-inducible transcript 4-like	NC_027306.1:13124275-13126877	REDSLICE	GREENSLICE	0.814066	2.60426	1.67766	0.0015	0.026916
XLOC_004238	LOC106582211	vwde	von Willebrand factor D and EGF domain-containing protein-like	NC_027301.1:26173077-26175376	REDSLICE	GREENSLICE	1.40066	4.44361	1.66563	0.0021	0.0347681
XLOC_032173	sema4d	sema4d	semaphorin-4D isoform X3	NC_027312.1:98943439-99039724	REDSLICE	GREENSLICE	0.27493	0.871036	1.66367	5e-05	0.00167621
XLOC_052968	LOC106585997	na	uncharacterized protein LOC106585997 isoform X1	NC_027323.1:47793505-47801458	REDSLICE	GREENSLICE	0.157662	0.498426	1.66055	0.0006	0.0132029
XLOC_021908	LOC106611425	papln	papilin-like	NC_027308.1:45423030-45461620	REDSLICE	GREENSLICE	0.780485	2.46488	1.65907	0.002	0.0334953
XLOC_065361	LOC106593959	muc5ac	mucin-5AC-like	NW_012351412.1:8-12755	REDSLICE	GREENSLICE	0.34529	1.08704	1.65452	0.0032	0.0476422
XLOC_070454	LOC106596831	muc	intestinal mucin-like protein	NW_012362190.1:6-6205	REDSLICE	GREENSLICE	4.90911	15.4468	1.65377	5e-05	0.00167621
XLOC_043863	-	-	-	NC_027317.1:18444624-18449300	REDSLICE	GREENSLICE	0.195501	0.614277	1.65171	0.00305	0.0459806
XLOC_049635	LOC106582652	matn4	matrilin-4-like isoform X1	NC_027321.1:3525892-3585904	REDSLICE	GREENSLICE	0.762364	2.37783	1.64109	0.0004	0.00954992
XLOC_023525	LOC106560363	dsg2	desmoglein-2-like	NC_027309.1:36904767-36932310	REDSLICE	GREENSLICE	2.06067	6.37461	1.62922	5e-05	0.00167621
XLOC_027716	kad	ak1	adenylate kinase 1-2	NC_027310.1:68137967-68153647	REDSLICE	GREENSLICE	47.3063	146.255	1.62838	0.0016	0.0282586
XLOC_017387	plin2	plin2	perilipin-2 isoform X1	NC_027306.1:12693759-12698814	REDSLICE	GREENSLICE	2.62714	8.11086	1.62636	0.00015	0.00429515
XLOC_015971	LOC106606517	tmc6	transmembrane channel-like protein 6	NC_027305.1:12422770-12437984	REDSLICE	GREENSLICE	0.962719	2.95235	1.61668	0.00115	0.0219623
XLOC_002681	LOC106610323	na	protein FAM20A-like	NC_027300.1:77226970-77277580	REDSLICE	GREENSLICE	1.69128	5.17498	1.61343	5e-05	0.00167621
XLOC_066044	LOC106594354	znf106	zinc finger protein 106-like	NW_012352500.1:1962-9647	REDSLICE	GREENSLICE	0.834835	2.53951	1.60499	0.0004	0.00954992
XLOC_024049	LOC106561261	col6a1	collagen alpha-1(VI) chain-like	NC_027309.1:88175027-88179966	REDSLICE	GREENSLICE	4.41211	13.3951	1.60216	0.0017	0.0295917
XLOC_062503	LOC106592181	col6a2	collagen alpha-2(VI) chain-like	NW_012347781.1:574-23453	REDSLICE	GREENSLICE	2.96412	8.97224	1.59786	0.0001	0.00306497
XLOC_024938	LOC106560532	pde4dip	myomegalin-like	NC_027309.1:45246582-45260228	REDSLICE	GREENSLICE	0.697473	2.09936	1.58974	0.0027	0.0419911
XLOC_033995	LOC106569415	myoc	myocilin-like	NC_027313.1:33488397-33492402	REDSLICE	GREENSLICE	5.57088	16.7099	1.58473	0.00015	0.00429515
XLOC_012057	LOC106604056	slc43a2	large neutral amino acids transporter small subunit 4-like isoform X2	NC_027303.1:81795461-81857152	REDSLICE	GREENSLICE	0.262725	0.78414	1.57756	0.00035	0.00858457
XLOC_067356	LOC106595147	-	-	NW_012354771.1:886-9855	REDSLICE	GREENSLICE	0.154661	0.45647	1.56141	5e-05	0.00167621
XLOC_055630	LOC106587239	cilp	cartilage intermediate layer protein 1-like	NC_027325.1:16469579-16480978	REDSLICE	GREENSLICE	0.463233	1.36703	1.56124	0.00045	0.0105017
XLOC_017932	LOC106609645	cacna2d1	voltage-dependent calcium channel subunit alpha-2/delta-1-like	NC_027306.1:50760436-50775202	REDSLICE	GREENSLICE	0.490973	1.44348	1.55583	0.0007	0.0149087
XLOC_024851	igfbp-3a1	igfbp3	insulin-like growth factor binding protein 3 paralog A1 precursor	NC_027309.1:38373215-38414228	REDSLICE	GREENSLICE	0.757147	2.22437	1.55475	0.00015	0.00429515
XLOC_005424	LOC106577531	bcam	basal cell adhesion molecule-like isoform X2	NC_027301.1:12404333-12495648	REDSLICE	GREENSLICE	0.623816	1.81037	1.53709	0.00185	0.0315505
XLOC_034127	LOC106569628	tpm1	tropomyosin alpha-1 chain-like isoform X2	NC_027313.1:41753734-41771236	REDSLICE	GREENSLICE	8.28731	24.0271	1.53569	0.0002	0.00544271
XLOC_072541	LOC106597822	krt13	keratin, type I cytoskeletal 13-like	NW_012369209.1:763-4090	REDSLICE	GREENSLICE	5.40782	15.6679	1.53469	0.0002	0.00544271
XLOC_041130	LOC106575524	pcbp3	poly(rC)-binding protein 3-like isoform X1	NC_027316.1:17741551-17749091	REDSLICE	GREENSLICE	0.147862	0.427737	1.53247	0.00125	0.0234317
XLOC_041008	LOC106575303	xirp2	xin actin-binding repeat-containing protein 2-like isoform X1	NC_027316.1:12412341-12473810	REDSLICE	GREENSLICE	0.493061	1.42117	1.52724	0.00045	0.0105017
XLOC_003635	LOC106572416	ptbp3	polypyrimidine tract-binding protein 3-like	NC_027300.1:155526202-155539480	REDSLICE	GREENSLICE	1.80009	5.10565	1.50403	0.0017	0.0295917
XLOC_010871	npnt	npnt	nephronectin	NC_027303.1:6388063-6411257	REDSLICE	GREENSLICE	0.498608	1.4108	1.50054	0.0021	0.0347681
XLOC_065193	LOC106593856	papln	papilin-like	NW_012351149.1:3092-5010	REDSLICE	GREENSLICE	2.41865	6.82448	1.49652	0.0016	0.0282586
XLOC_035199	LOC106569208	col18a1	collagen alpha-1(XVIII) chain-like isoform X7	NC_027313.1:25716909-25765274	REDSLICE	GREENSLICE	0.369604	1.04224	1.49563	5e-05	0.00167621
XLOC_012335	LOC106604450	tnmd	tenomodulin-like	NC_027304.1:22471800-22542537	REDSLICE	GREENSLICE	3.07618	8.66159	1.49349	5e-05	0.00167621
XLOC_038432	LOC100194719	pfkfb1	6-phosphofructo-2-kinase/fructose-2,6-bisphosphatase isoform X5	NC_027314.1:87565145-87586428	REDSLICE	GREENSLICE	0.833257	2.33133	1.48432	0.001	0.0197087
XLOC_033696	LOC106568957	angptl4	angiopoietin-related protein 4-like	NC_027313.1:12723645-12731752	REDSLICE	GREENSLICE	1.02059	2.81069	1.46152	0.0016	0.0282586
XLOC_031077	slc6a8	slc6a8	sodium- and chloride-dependent creatine transporter 1	NC_027312.1:10329381-10356731	REDSLICE	GREENSLICE	1.08155	2.97413	1.45937	0.0001	0.00306497
XLOC_008309	LOC106599103	rxrg	retinoic acid receptor RXR-gamma-A-like isoform X4	NC_027302.1:15076635-15105181	REDSLICE	GREENSLICE	1.31908	3.60354	1.44988	0.0013	0.0241386
XLOC_035701	col14a1	col14a1	collagen alpha-1(XIV) chain isoform X3	NC_027313.1:59874444-59965541	REDSLICE	GREENSLICE	2.34998	6.3981	1.445	0.00035	0.00858457
XLOC_040677	LOC106574775	abi3bp	target of Nesh-SH3-like isoform X18	NC_027315.1:77877144-77893508	REDSLICE	GREENSLICE	3.13699	8.48214	1.43505	5e-05	0.00167621
XLOC_054010	LOC106586750	me3	NADP-dependent malic enzyme-like isoform X1	NC_027324.1:39878907-39909791	REDSLICE	GREENSLICE	0.788241	2.12985	1.43404	0.0011	0.0212218
XLOC_045502	LOC106578397	cldn11	claudin-11-like isoform X1	NC_027318.1:8384112-8387852	REDSLICE	GREENSLICE	1.83778	4.93037	1.42373	0.00025	0.00653846
XLOC_042517	LOC106576426	sema3c	semaphorin-3C-like	NC_027316.1:47154565-47202140	REDSLICE	GREENSLICE	0.545617	1.45378	1.41385	0.002	0.0334953
XLOC_042779	bag3	bag3	BAG family molecular chaperone regulator 3 isoform X1	NC_027317.1:6061856-6070325	REDSLICE	GREENSLICE	0.380336	1.00828	1.40655	0.00195	0.032853
XLOC_007543	LOC106601165	myo10	myosin-10-like	NC_027302.1:64081913-64101436	REDSLICE	GREENSLICE	0.187007	0.494271	1.40221	0.0033	0.0487419
XLOC_048656	LOC106581984	fhl2	four and a half LIM domains protein 2-like	NC_027320.1:23698983-23727865	REDSLICE	GREENSLICE	3.13644	8.24265	1.39398	0.00265	0.0414132
XLOC_058589	LOC106590169	smarcd3	SWI/SNF-related matrix-associated actin-dependent regulator of chromatin subfamily D member 3-like isoform X3	NC_027328.1:13300024-13355598	REDSLICE	GREENSLICE	0.398032	1.04003	1.38567	0.00235	0.0378435
XLOC_020053	LOC106611031	entpd5	ectonucleoside triphosphate diphosphohydrolase 5-like	NC_027308.1:22830679-22843733	REDSLICE	GREENSLICE	0.738784	1.8928	1.3573	0.0018	0.0308991
XLOC_047685	LOC106580409	unc45b	protein unc-45 homolog B-like isoform X1	NC_027319.1:29277319-29295020	REDSLICE	GREENSLICE	0.516402	1.31892	1.35279	0.0031	0.0465293
XLOC_002294	LOC106602033	cfl2	cofilin-2-like	NC_027300.1:35455996-35459449	REDSLICE	GREENSLICE	1.30228	3.29393	1.33877	0.00205	0.034129
XLOC_008207	LOC106598420	kank2	KN motif and ankyrin repeat domain-containing protein 2-like	NC_027302.1:9482432-9519345	REDSLICE	GREENSLICE	0.258305	0.651227	1.33409	0.00245	0.039053
XLOC_005470	LOC106577653	fcgbp	IgGFc-binding protein-like	NC_027301.1:14233824-14355153	REDSLICE	GREENSLICE	1.23799	3.11683	1.33209	0.00025	0.00653846
XLOC_002951	LOC106560709	scarb2	lysosome membrane protein 2-like isoform X1	NC_027300.1:106501855-106566639	REDSLICE	GREENSLICE	0.844732	2.12644	1.33187	0.0019	0.032209
XLOC_029170	park7	park7	protein DJ-1 isoform X1	NC_027311.1:62370386-62377209	REDSLICE	GREENSLICE	15.1266	37.8853	1.32455	0.00115	0.0219623
XLOC_028384	LOC106564378	c1qtnf1	complement C1q tumor necrosis factor-related protein 1-like	NC_027311.1:9743720-9762798	REDSLICE	GREENSLICE	0.716198	1.76277	1.29941	0.00225	0.036621
XLOC_058704	LOC106590366	asph	aspartyl/asparaginyl beta-hydroxylase-like isoform X12	NC_027328.1:22623300-22696426	REDSLICE	GREENSLICE	2.35796	5.78406	1.29455	0.0004	0.00954992
XLOC_042126	LOC106575651	abi3bp	target of Nesh-SH3-like isoform X3	NC_027316.1:21419633-21436934	REDSLICE	GREENSLICE	1.7624	4.31198	1.29081	0.0003	0.00757889
XLOC_021437	LOC106610590	col10a1	collagen alpha-1(X) chain-like	NC_027308.1:371337-378265	REDSLICE	GREENSLICE	8.56719	20.879	1.28516	0.0005	0.0114231
XLOC_070509	LOC106596861	muc	intestinal mucin-like protein	NW_012362320.1:37-6162	REDSLICE	GREENSLICE	3.49779	8.51963	1.28435	5e-05	0.00167621
XLOC_047392	LOC106580158	rtkn	rhotekin-like isoform X1	NC_027319.1:7437888-7532126	REDSLICE	GREENSLICE	0.319084	0.775858	1.28186	0.00115	0.0219623
XLOC_023829	LOC106561005	fbln7	fibulin-7-like	NC_027309.1:71377060-71443886	REDSLICE	GREENSLICE	2.21869	5.3882	1.2801	0.0034	0.0498234
XLOC_034637	cap2	cap2	adenylyl cyclase-associated protein 2 isoform X1	NC_027313.1:78571906-78608976	REDSLICE	GREENSLICE	0.592073	1.43068	1.27285	0.00115	0.0219623
XLOC_018873	LOC106609740	nav3	neuron navigator 3-like isoform X5	NC_027306.1:53295184-53414521	REDSLICE	GREENSLICE	0.389716	0.937845	1.26693	5e-05	0.00167621
XLOC_033121	LOC106568000	sgcd	delta-sarcoglycan-like isoform X1	NC_027312.1:71251911-71590590	REDSLICE	GREENSLICE	0.58993	1.41965	1.26692	0.0011	0.0212218
XLOC_049962	LOC106583170	scn8a	sodium channel protein type 8 subunit alpha-like isoform X2	NC_027321.1:31201563-31317454	REDSLICE	GREENSLICE	0.769635	1.84282	1.25967	0.0006	0.0132029
XLOC_041396	LOC106575940	cyp27c1	cytochrome P450 27C1 isoform X1	NC_027316.1:29894966-29912663	REDSLICE	GREENSLICE	5.45885	13.0486	1.25723	5e-05	0.00167621
XLOC_062954	LOC106592456	leap2	liver-expressed antimicrobial peptide 2-like	NW_012348244.1:6874-10070	REDSLICE	GREENSLICE	2.80755	6.70185	1.25525	0.0025	0.0396513
XLOC_052313	pnpla2	na	patatin-like phospholipase domain-containing protein 2 isoform X1	NC_027322.1:45996533-46008623	REDSLICE	GREENSLICE	0.276834	0.660736	1.25506	5e-05	0.00167621
XLOC_053965	abi3bp	abi3bp	target of Nesh-SH3 isoform X1	NC_027324.1:36699053-36759654	REDSLICE	GREENSLICE	3.72273	8.80036	1.2412	0.00015	0.00429515
XLOC_038310	vdr0	vdr	vitamin D receptor	NC_027314.1:78476411-78562391	REDSLICE	GREENSLICE	0.220979	0.519128	1.23218	0.0029	0.0442868
XLOC_031456	LOC106567148	hspg2	basement membrane-specific heparan sulfate proteoglycan core protein-like isoform X1	NC_027312.1:38351319-38513018	REDSLICE	GREENSLICE	0.694565	1.60031	1.20417	5e-05	0.00167621
XLOC_049902	LOC106583079	kcnc1	potassium voltage-gated channel subfamily C member 1-like	NC_027321.1:27556209-27564438	REDSLICE	GREENSLICE	1.33609	3.0662	1.19844	0.0033	0.0487419
XLOC_024939	LOC106560533	pde4dip	myomegalin-like isoform X2	NC_027309.1:45279537-45388661	REDSLICE	GREENSLICE	2.02547	4.62568	1.19141	0.0005	0.0114231
XLOC_027142	LOC106562300	ppfibp2	liprin-beta-2-like isoform X5	NC_027310.1:23306318-23353178	REDSLICE	GREENSLICE	1.62201	3.64674	1.16883	0.00165	0.0289267
XLOC_026561	pkp3	pkp3	plakophilin-3 isoform X3	NC_027310.1:74331251-74353340	REDSLICE	GREENSLICE	3.57434	7.99805	1.16197	0.00015	0.00429515
XLOC_002425	LOC106604599	sorbs1	sorbin and SH3 domain-containing protein 1-like isoform X5	NC_027300.1:48842175-48921868	REDSLICE	GREENSLICE	0.34654	0.772705	1.1569	0.0028	0.0431446
XLOC_019463	LOC106609963	doc2b	double C2-like domain-containing protein beta isoform X1	NC_027307.1:3524932-3571492	REDSLICE	GREENSLICE	0.473678	1.05591	1.1565	0.0027	0.0419911
XLOC_036531	LOC106571406	scara5	scavenger receptor class A member 5-like	NC_027314.1:34074813-34162037	REDSLICE	GREENSLICE	1.01329	2.25817	1.15611	0.003	0.0454174
XLOC_058196	LOC106589512	tob1	protein Tob1-like	NC_027327.1:13104824-13108454	REDSLICE	GREENSLICE	4.29244	9.50281	1.14656	0.0008	0.0165674
XLOC_052994	hspb8	hspb8	heat shock protein beta-8	NC_027323.1:2038973-2061247	REDSLICE	GREENSLICE	1.78774	3.93342	1.13765	0.0026	0.0408177
XLOC_040377	LOC106574207	dpt	dermatopontin-like	NC_027315.1:57050245-57057806	REDSLICE	GREENSLICE	5.80022	12.7149	1.13234	0.0003	0.00757889
XLOC_055597	LOC106587288	cdh11	cadherin-11-like	NC_027325.1:14480074-14548822	REDSLICE	GREENSLICE	1.73307	3.79445	1.13056	0.0008	0.0165674
XLOC_025085	LOC106560783	oaz2	LOW QUALITY PROTEIN: ornithine decarboxylase antizyme 2-like	NC_027309.1:62981439-63010719	REDSLICE	GREENSLICE	3.85744	8.4407	1.12972	0.00145	0.0262283
XLOC_033494	LOC106568513	scarb2	lysosome membrane protein 2-like	NC_027312.1:100933303-100989841	REDSLICE	GREENSLICE	4.5885	9.98399	1.1216	0.0003	0.00757889
XLOC_054792	LOC106587291	phkb	phosphorylase b kinase regulatory subunit beta-like isoform X2	NC_027325.1:13593857-13668155	REDSLICE	GREENSLICE	2.34414	5.0773	1.115	0.0012	0.0227019
XLOC_025782	hce1	lce	High choriolytic enzyme 1 precursor	NC_027310.1:9976983-9979780	REDSLICE	GREENSLICE	15.6329	33.8588	1.11494	0.0009	0.0181706
XLOC_000634	LOC106604182	srf	serum response factor-like isoform X1	NC_027300.1:45881431-45945807	REDSLICE	GREENSLICE	0.199854	0.431252	1.10958	0.00295	0.0448558
XLOC_015180	hoxb9ab	hoxb9ab	homeobox protein HoxB9ab	NC_027305.1:40683115-40685789	REDSLICE	GREENSLICE	1.35961	2.92374	1.10462	0.0025	0.0396513
XLOC_045188	tau	tau	microtubule-associated protein tau isoform X1	NC_027318.1:57727760-57768929	REDSLICE	GREENSLICE	2.05372	4.4131	1.10355	0.0015	0.026916
XLOC_042919	LOC106577010	fas	tumor necrosis factor receptor superfamily member 6-like isoform X1	NC_027317.1:18418461-18431246	REDSLICE	GREENSLICE	2.82447	5.94727	1.07425	0.0022	0.0360001
XLOC_008904	LOC106601002	ppp1r1b	protein phosphatase 1 regulatory subunit 1B-like	NC_027302.1:59679618-59713221	REDSLICE	GREENSLICE	2.33394	4.90152	1.07046	0.00335	0.0492975
XLOC_059987	gadl1	gad1	Glutamate decarboxylase-like protein 1	NW_012343443.1:38145-56951	REDSLICE	GREENSLICE	3.20652	6.73024	1.06965	0.00165	0.0289267
XLOC_002496	LOC106606370	col13a1	collagen alpha-1(XIII) chain-like isoform X16	NC_027300.1:55901022-56019920	REDSLICE	GREENSLICE	0.223313	0.46627	1.0621	0.0002	0.00544271
XLOC_003335	LOC106567539	aqp3	aquaporin-3-like	NC_027300.1:133221693-133227973	REDSLICE	GREENSLICE	4.20815	8.77299	1.05988	0.001	0.0197087
XLOC_048900	rab3gap1	rab3	LOW QUALITY PROTEIN: rab3 GTPase-activating protein catalytic subunit	NC_027320.1:45683790-45894674	REDSLICE	GREENSLICE	1.18825	2.43543	1.03534	0.00075	0.0157375
XLOC_033723	LOC100136456	ptgs2	prostaglandin G/H synthase 2	NC_027313.1:14380723-14386152	REDSLICE	GREENSLICE	3.05936	6.17059	1.01218	0.0033	0.0487419
XLOC_067594	LOC106595311	fcgbp	IgGFc-binding protein-like	NW_012355211.1:819-6600	REDSLICE	GREENSLICE	3.67063	7.34063	0.999875	0.00075	0.0157375
XLOC_032583	LOC106566909	svep1	complement receptor type 2-like isoform X4	NC_027312.1:22731524-22740712	REDSLICE	GREENSLICE	7.44844	14.8079	0.99136	0.0022	0.0360001
XLOC_071979	LOC106597614	sgs3	salivary glue protein Sgs-3-like	NW_012367070.1:17-4857	REDSLICE	GREENSLICE	12.3332	24.513	0.991003	0.00285	0.0437127
XLOC_025118	LOC106561093	c11orf96	uncharacterized protein C11orf96 homolog	NC_027309.1:66011699-66013423	REDSLICE	GREENSLICE	4.80233	9.50029	0.984239	0.0028	0.0431446
XLOC_026757	LOC106563757	gfpt2	glutamine--fructose-6-phosphate aminotransferase [isomerizing] 2-like	NC_027310.1:83637619-83656648	REDSLICE	GREENSLICE	2.05175	4.04667	0.979881	0.0027	0.0419911
XLOC_052461	LOC106585130	sfrp1	secreted frizzled-related protein 1-like	NC_027323.1:9417395-9436119	REDSLICE	GREENSLICE	14.0053	27.4463	0.970641	0.0017	0.0295917
XLOC_050455	LOC106582711	nav1	neuron navigator 1-like isoform X5	NC_027321.1:8099102-8249906	REDSLICE	GREENSLICE	0.268297	0.511661	0.931358	0.0031	0.0465293
XLOC_063852	LOC106593007	klf3	Krueppel-like factor 3 isoform X2	NW_012349251.1:3-10428	REDSLICE	GREENSLICE	6.81958	12.9704	0.927471	0.002	0.0334953
XLOC_038933	plin1	plin1	perilipin-1 isoform X1	NC_027315.1:28003171-28037072	REDSLICE	GREENSLICE	11.8291	22.0374	0.897618	0.00255	0.0402473
XLOC_022281	sorbs2	sorbs2	sorbin and SH3 domain-containing protein 2 isoform X7	NC_027308.1:75099499-75167174	REDSLICE	GREENSLICE	0.260268	0.474697	0.867009	0.003	0.0454174
XLOC_044233	LOC106577623	ptprd	receptor-type tyrosine-protein phosphatase delta-like isoform X20	NC_027317.1:51540767-52178975	REDSLICE	GREENSLICE	0.469498	0.83934	0.838136	0.00155	0.0275821
XLOC_060975	LOC106591537	-	-	NW_012344392.1:5-1925	REDSLICE	GREENSLICE	1.9857	3.2573	0.714028	0.00215	0.0353845
XLOC_070740	LOC106596967	-	splicing factor U2AF 35 kDa subunit-like	NW_012362854.1:1779-5884	REDSLICE	GREENSLICE	55.7026	31.3771	-0.828033	0.0029	0.0442868
XLOC_007342	LOC106600764	fth1	ferritin, middle subunit-like	NC_027302.1:52231579-52233635	REDSLICE	GREENSLICE	51.4843	27.9915	-0.879145	0.0024	0.0384512
XLOC_057954	LOC106589904	-	-	NC_027327.1:32735413-32736240	REDSLICE	GREENSLICE	177.127	95.8249	-0.886315	0.0029	0.0442868
XLOC_031714	LOC106567640	znf259	histone H2A	NC_027312.1:62851362-62852296	REDSLICE	GREENSLICE	33.2218	17.412	-0.93205	0.0021	0.0347681
XLOC_056569	LOC106588586	-	nuclear transport factor 2-like	NC_027326.1:16199421-16206995	REDSLICE	GREENSLICE	18.5734	9.31604	-0.995449	0.00245	0.039053
XLOC_029813	LOC106564197	fth1	ferritin, middle subunit-like	NC_027311.1:5834615-5837287	REDSLICE	GREENSLICE	204.173	101.936	-1.00213	0.00035	0.00858457
XLOC_020817	-	-	-	NC_027308.1:90852997-90855030	REDSLICE	GREENSLICE	9.65239	4.80934	-1.00505	0.0028	0.0431446
XLOC_061012	-	-	-	NW_012344450.1:38102-39343	REDSLICE	GREENSLICE	20.3926	10.0064	-1.02712	0.00125	0.0234317
XLOC_007352	LOC106600953	fth1	ferritin, middle subunit-like	NC_027302.1:52611400-52613383	REDSLICE	GREENSLICE	18.2713	8.92535	-1.0336	0.0024	0.0384512
XLOC_015204	LOC106607464	gbgt1	globoside alpha-1,3-N-acetylgalactosaminyltransferase 1-like	NC_027305.1:42097013-42120441	REDSLICE	GREENSLICE	48.3127	23.3733	-1.04754	0.00265	0.0414132
XLOC_035014	-	-	-	NC_027313.1:11228799-11229145	REDSLICE	GREENSLICE	124.721	57.0564	-1.12824	0.0005	0.0114231
XLOC_044317	LOC106577817	txnl1	thioredoxin-like	NC_027317.1:57401317-57405644	REDSLICE	GREENSLICE	162.466	73.4002	-1.14628	0.00145	0.0262283
XLOC_059192	LOC106590554	na	uncharacterized protein LOC106590554	NC_027328.1:29118294-29122485	REDSLICE	GREENSLICE	44.0088	19.5619	-1.16975	0.00315	0.0470926
XLOC_066376	LOC106594559	banf1	barrier-to-autointegration factor-like	NW_012353022.1:6683-9930	REDSLICE	GREENSLICE	140.554	60.8995	-1.20662	0.00055	0.0123272
XLOC_033341	LOC106568175	-	-	NC_027312.1:88664196-88700897	REDSLICE	GREENSLICE	1.47499	0.593825	-1.3126	0.0017	0.0295917
XLOC_008688	LOC106600657	fth1	ferritin, middle subunit-like	NC_027302.1:48841655-48842306	REDSLICE	GREENSLICE	31.0173	11.7413	-1.40148	5e-05	0.00167621
XLOC_052545	LOC100136541	isg15	ISG15-like protein	NC_027323.1:15680164-15682081	REDSLICE	GREENSLICE	55.8759	20.9736	-1.41365	0.0014	0.0255409
XLOC_020061	lpp60	aspg	60 kDa lysophospholipase isoform X1	NC_027308.1:23528820-23576653	REDSLICE	GREENSLICE	9.17684	3.41703	-1.42525	0.0016	0.0282586
XLOC_005866	LOC106585868	mdh1	malate dehydrogenase, cytoplasmic-like isoform X1	NC_027301.1:42178810-42190663	REDSLICE	GREENSLICE	3.3669	1.24675	-1.43325	0.0022	0.0360001
XLOC_041879	LOC106575194	plg	phospholipase A2 inhibitor 31 kDa subunit-like	NC_027316.1:8138843-8143662	REDSLICE	GREENSLICE	41.9815	15.3762	-1.44905	0.0004	0.00954992
XLOC_034766	LOC106570689	marcksl1	MARCKS-related protein-like	NC_027313.1:87548648-87552922	REDSLICE	GREENSLICE	19.2784	6.11952	-1.65549	5e-05	0.00167621
XLOC_055119	LOC106587759	cuzd1	CUB and zona pellucida-like domain-containing protein 1	NC_027325.1:36156808-36160967	REDSLICE	GREENSLICE	28.4621	8.99938	-1.66114	5e-05	0.00167621
XLOC_053483	cdo1	cdo1	cysteine dioxygenase type 1	NC_027323.1:39487153-39493435	REDSLICE	GREENSLICE	5.30841	1.63612	-1.69801	0.0022	0.0360001
XLOC_065972	LOC106594303	-	-	NW_012352385.1:4578-11322	REDSLICE	GREENSLICE	2.4191	0.734553	-1.71953	0.0003	0.00757889
XLOC_027096	LOC106562247	-	-	NC_027310.1:21457567-21466216	REDSLICE	GREENSLICE	2.25605	0.683783	-1.72219	0.0003	0.00757889
XLOC_008459	-	-	-	NC_027302.1:30244769-30245118	REDSLICE	GREENSLICE	13.0603	3.95752	-1.72252	0.00255	0.0402473
XLOC_064448	LOC106593398	-	-	NW_012350060.1:8826-12493	REDSLICE	GREENSLICE	962.546	286.143	-1.75012	0.0001	0.00306497
XLOC_066539	-	-	-	NW_012353283.1:5046-8719	REDSLICE	GREENSLICE	5.19896	1.54194	-1.75348	5e-05	0.00167621
XLOC_037457	LOC106570886	ccl4	C-C motif chemokine 4-like	NC_027314.1:3266866-3268902	REDSLICE	GREENSLICE	16.7264	4.9074	-1.76909	5e-05	0.00167621
XLOC_019452	LOC106609929	hrg	histidine-rich glycoprotein-like	NC_027307.1:3154266-3169939	REDSLICE	GREENSLICE	2.38254	0.68993	-1.78798	0.0027	0.0419911
XLOC_058379	-	-	-	NC_027327.1:27278863-27279416	REDSLICE	GREENSLICE	10.6149	2.71543	-1.96685	0.00085	0.0173726
XLOC_043471	LOC106577945	samd9	sterile alpha motif domain-containing protein 9-like	NC_027317.1:62074696-62108321	REDSLICE	GREENSLICE	6.88713	1.7501	-1.97647	0.0002	0.00544271
XLOC_071248	LOC106597250	-	-	NW_012364516.1:4152-5351	REDSLICE	GREENSLICE	9.80399	2.35309	-2.05881	5e-05	0.00167621
XLOC_049772	LOC106582912	cdh4	cadherin-4-like isoform X1	NC_027321.1:16685695-16928337	REDSLICE	GREENSLICE	0.820979	0.195689	-2.06878	0.0006	0.0132029
XLOC_058495	LOC106589985	capn2	calpain-2 catalytic subunit-like	NC_027327.1:37947920-37974487	REDSLICE	GREENSLICE	21.0983	4.91412	-2.10212	5e-05	0.00167621
XLOC_089667	-	-	-	NW_012503582.1:0-1013	REDSLICE	GREENSLICE	3.70221	0.821513	-2.17203	0.0008	0.0165674
XLOC_028885	LOC106565178	ifi44	interferon-induced protein 44-like	NC_027311.1:44174577-44194228	REDSLICE	GREENSLICE	14.528	3.05281	-2.25063	5e-05	0.00167621
XLOC_060439	LOC106591310	na	uncharacterized protein LOC106591310	NW_012343720.1:5876-45627	REDSLICE	GREENSLICE	208.392	42.57	-2.29139	0.0004	0.00954992
XLOC_036942	-	-	-	NC_027314.1:69248072-69248424	REDSLICE	GREENSLICE	7.82459	1.5932	-2.29609	0.0029	0.0442868
XLOC_057919	pbld2	pbld2	phenazine biosynthesis-like domain-containing protein 2 isoform X1	NC_027327.1:28419151-28424555	REDSLICE	GREENSLICE	1.28247	0.22505	-2.5106	0.00035	0.00858457
XLOC_071010	cd2l6	cdk19	Cell division cycle 2-like protein kinase 6	NW_012363696.1:2635-4930	REDSLICE	GREENSLICE	6.49458	1.12057	-2.535	0.0019	0.032209
XLOC_066624	lsm8	lsm8	LSM8 homolog, U6 small nuclear RNA associated	NW_012353422.1:3007-6967	REDSLICE	GREENSLICE	1.58675	0.253578	-2.64557	0.00245	0.039053
XLOC_030812	LOC106566032	rplp2	60S acidic ribosomal protein P2-like isoform X1	NC_027311.1:78938287-78948735	REDSLICE	GREENSLICE	93.7003	14.3039	-2.71164	5e-05	0.00167621
XLOC_001341	-	-	-	NC_027300.1:117447008-117447612	REDSLICE	GREENSLICE	3.45337	0.52534	-2.71668	0.0026	0.0408177
XLOC_062532	LOC106592202	egr2	early growth response protein 2b-like	NW_012347815.1:3256-6371	REDSLICE	GREENSLICE	1.73358	0.203481	-3.09079	5e-05	0.00167621
XLOC_015914	-	-	-	NC_027305.1:9670899-9673276	REDSLICE	GREENSLICE	2.4197	0.160567	-3.91358	5e-05	0.00167621
XLOC_044397	LOC106577980	samd9	sterile alpha motif domain-containing protein 9-like	NC_027317.1:62202930-62328357	REDSLICE	GREENSLICE	0.663199	0.0135912	-5.6087	5e-05	0.00167621

## Sheet: T2 1%FAω6 vs 0.3%FA LICE
Sub table T2. Differentailly expressed genes skin samples from lice attachement site (single lice infection) with functional feed between 0.3% FA (coded as REDAS) and 1.0% FAω6 (coded as YELLOWAS).
gene_id	gene	gene_symbol	name	locus	sample_1	sample_2	value_1	value_2	log2_fold_change	p_value	q_value
XLOC_053743	LOC106586085	myh2	myosin heavy chain, fast skeletal muscle-like	NC_027324.1:17732303-17746300	REDSLICE	YELLOWSLICE	0.150501	3.54346	4.55731	5e-05	0.00167621
XLOC_023825	LOC106561017	tnni2	troponin I, fast skeletal muscle-like	NC_027309.1:70950200-70955857	REDSLICE	YELLOWSLICE	0.254468	4.58698	4.17199	5e-05	0.00167621
XLOC_028257	LOC106564163	myh2	myosin heavy chain, fast skeletal muscle-like	NC_027311.1:4702808-4715844	REDSLICE	YELLOWSLICE	0.143148	1.91707	3.74333	5e-05	0.00167621
XLOC_000123	LOC106606262	myh2	myosin heavy chain, fast skeletal muscle-like	NC_027300.1:6161915-6168652	REDSLICE	YELLOWSLICE	0.216756	2.74181	3.66098	5e-05	0.00167621
XLOC_039782	LOC106573099	actc1	actin, alpha cardiac muscle 1-like	NC_027315.1:5929943-5936451	REDSLICE	YELLOWSLICE	0.567231	6.50778	3.52016	0.00035	0.00858457
XLOC_000822	LOC106607666	-	alpha-actinin-2-like	NC_027300.1:65036741-65052524	REDSLICE	YELLOWSLICE	0.038407	0.424716	3.46705	0.0027	0.0419911
XLOC_027713	LOC106563267	myl4	-	NC_027310.1:67410440-67411497	REDSLICE	YELLOWSLICE	1.51848	15.3209	3.33481	5e-05	0.00167621
XLOC_000940	LOC106609875	pvalb	parvalbumin beta 2-like	NC_027300.1:76367048-76369654	REDSLICE	YELLOWSLICE	0.539958	5.20178	3.26809	0.0002	0.00544271
XLOC_033351	-	-	-	NC_027312.1:89459851-89464186	REDSLICE	YELLOWSLICE	0.0501049	0.398342	2.99098	0.0014	0.0255409
XLOC_046015	LOC106579178	mybpc2	myosin-binding protein C, fast-type-like	NC_027318.1:55223637-55279497	REDSLICE	YELLOWSLICE	1.16561	8.93053	2.93766	5e-05	0.00167621
XLOC_038283	ampd1	ampd1	AMP deaminase 1	NC_027314.1:75457714-75490687	REDSLICE	YELLOWSLICE	1.54484	11.7869	2.93166	5e-05	0.00167621
XLOC_028990	mlrv	-	Myosin regulatory light chain 2, ventricular/cardiac muscle isoform	NC_027311.1:51462310-51465580	REDSLICE	YELLOWSLICE	2.74884	20.2382	2.88019	5e-05	0.00167621
XLOC_003821	LOC106574835	pro2964	uncharacterized protein LOC106574835	NC_027301.1:6287824-6288940	REDSLICE	YELLOWSLICE	1.01521	7.38691	2.86319	5e-05	0.00167621
XLOC_034017	LOC100196652	casq2	calsequestrin-like precursor	NC_027313.1:34572738-34587107	REDSLICE	YELLOWSLICE	0.189635	1.37882	2.86214	0.0027	0.0419911
XLOC_037611	LOC106571098	ryr3	ryanodine receptor 3-like	NC_027314.1:19217502-19222794	REDSLICE	YELLOWSLICE	0.130199	0.866652	2.73474	0.0002	0.00544271
XLOC_010102	LOC100194673	actn3	alpha-actinin-3	NC_027303.1:33657706-33679291	REDSLICE	YELLOWSLICE	0.289806	1.79763	2.63294	5e-05	0.00167621
XLOC_059987	gadl1	gad1	Glutamate decarboxylase-like protein 1	NW_012343443.1:38145-56951	REDSLICE	YELLOWSLICE	3.20652	19.8308	2.62866	5e-05	0.00167621
XLOC_057781	prvb	pvalb2	parvalbumin beta 2	NC_027327.1:15581958-15584382	REDSLICE	YELLOWSLICE	2.62884	16.0635	2.61129	5e-05	0.00167621
XLOC_043475	LOC106577953	casq1	calsequestrin-1-like isoform X1	NC_027317.1:62545682-62575595	REDSLICE	YELLOWSLICE	0.309224	1.8675	2.59438	5e-05	0.00167621
XLOC_031272	LOC106566836	tnnc1	troponin C, slow skeletal and cardiac muscles-like	NC_027312.1:26334535-26338027	REDSLICE	YELLOWSLICE	2.44475	13.628	2.47882	5e-05	0.00167621
XLOC_054924	LOC106587367	-	uncharacterized protein LOC106587367 isoform X1	NC_027325.1:23359656-23409202	REDSLICE	YELLOWSLICE	6.16386	33.3038	2.43378	5e-05	0.00167621
XLOC_043780	LOC100194528	myoz1	myozenin 1-like isoform X1	NC_027317.1:12770040-12778055	REDSLICE	YELLOWSLICE	0.740848	3.84206	2.37463	0.0001	0.00306497
XLOC_007100	LOC106600326	casq1	calsequestrin-1-like	NC_027302.1:35169353-35189711	REDSLICE	YELLOWSLICE	1.3583	6.70494	2.30343	5e-05	0.00167621
XLOC_008779	LOC106600945	tnnt1	troponin T, slow skeletal muscle-like isoform X3	NC_027302.1:52676384-52686407	REDSLICE	YELLOWSLICE	2.5616	12.513	2.28831	0.00015	0.00429515
XLOC_020911	fosb	fosb	protein fosB isoform X3	NC_027308.1:99390561-99454546	REDSLICE	YELLOWSLICE	4.40022	20.954	2.25158	0.00175	0.0302518
XLOC_017789	LOC106609466	bcl2l13	bcl-2-like protein 13	NC_027306.1:42433233-42442308	REDSLICE	YELLOWSLICE	0.225415	1.03427	2.19796	0.00225	0.036621
XLOC_069530	LOC106596325	-	-	NW_012359493.1:3799-6806	REDSLICE	YELLOWSLICE	0.183232	0.833286	2.18514	5e-05	0.00167621
XLOC_003123	LOC106563467	hspb11	heat shock protein beta-11-like	NC_027300.1:117214525-117215499	REDSLICE	YELLOWSLICE	1.36662	5.99581	2.13334	5e-05	0.00167621
XLOC_021019	LOC106612591	ckm	creatine kinase M-type-like	NC_027308.1:106129059-106132808	REDSLICE	YELLOWSLICE	9.99129	43.5494	2.12391	0.0009	0.0181706
XLOC_005944	LOC106587535	myom2	myomesin-2-like isoform X2	NC_027301.1:46806970-46828341	REDSLICE	YELLOWSLICE	0.362871	1.56877	2.11211	0.00035	0.00858457
XLOC_048860	LOC100194727	neb	nebulin isoform X1	NC_027320.1:42525808-42621977	REDSLICE	YELLOWSLICE	0.86045	3.70824	2.10757	0.00255	0.0402473
XLOC_065020	LOC106593734	trim16	stonustoxin subunit beta-like	NW_012350842.1:2281-5227	REDSLICE	YELLOWSLICE	0.19386	0.827915	2.09447	0.0031	0.0465293
XLOC_031355	LOC106566997	pfkm	ATP-dependent 6-phosphofructokinase, muscle type-like	NC_027312.1:32630938-32657544	REDSLICE	YELLOWSLICE	1.02279	4.15571	2.02258	0.0004	0.00954992
XLOC_025699	LOC106561842	kif23	kinesin-like protein KIF23	NC_027309.1:114818763-114819802	REDSLICE	YELLOWSLICE	2.86133	11.5904	2.01817	0.00285	0.0437127
XLOC_090953	LOC106600198	muc5ac	mucin-5AC-like	NW_012559175.1:210-1079	REDSLICE	YELLOWSLICE	1.40867	5.58029	1.98601	0.0002	0.00544271
XLOC_027943	LOC106563660	hsp90aa1	glycogen phosphorylase, muscle form-like	NC_027310.1:80312060-80328254	REDSLICE	YELLOWSLICE	4.48705	16.6439	1.89116	0.00025	0.00653846
XLOC_056699	LOC106588820	slc7a6	Y+L amino acid transporter 2-like	NC_027326.1:25107010-25165620	REDSLICE	YELLOWSLICE	0.508573	1.88532	1.89028	0.00045	0.0105017
XLOC_028604	LOC100194684	myom2	myomesin-2 isoform X1	NC_027311.1:22265769-22289613	REDSLICE	YELLOWSLICE	0.438566	1.61797	1.88332	0.0001	0.00306497
XLOC_033042	LOC106567627	ckm	creatine kinase M-type-like	NC_027312.1:62261663-62266573	REDSLICE	YELLOWSLICE	7.81678	27.6223	1.82119	0.00025	0.00653846
XLOC_030883	LOC100136539	gpd2	glycerol-3-phosphate dehydrogenase	NC_027311.1:85330621-85336484	REDSLICE	YELLOWSLICE	3.27483	11.4357	1.80405	0.00065	0.0140664
XLOC_029599	LOC106566109	-	tubulin beta-6 chain-like	NC_027311.1:81690028-81694460	REDSLICE	YELLOWSLICE	0.34029	1.16178	1.7715	0.0005	0.0114231
XLOC_068634	LOC106595837	trim16	stonustoxin subunit beta-like	NW_012357264.1:39-3864	REDSLICE	YELLOWSLICE	0.434055	1.48047	1.77011	0.00015	0.00429515
XLOC_039426	LOC106574549	klhl41	kelch-like protein 41b	NC_027315.1:70986660-70990859	REDSLICE	YELLOWSLICE	0.863159	2.89558	1.74615	0.00025	0.00653846
XLOC_033106	LOC106567752	-	-	NC_027312.1:69936851-69947282	REDSLICE	YELLOWSLICE	0.243926	0.817747	1.74521	5e-05	0.00167621
XLOC_036302	LOC106571029	-	uncharacterized protein LOC106571029	NC_027314.1:14637890-14660872	REDSLICE	YELLOWSLICE	4.39676	14.5759	1.72908	0.0004	0.00954992
XLOC_065586	LOC106594092	gadl1	acidic amino acid decarboxylase GADL1-like	NW_012351839.1:4669-11908	REDSLICE	YELLOWSLICE	5.87719	19.1103	1.70115	5e-05	0.00167621
XLOC_035639	LOC106570027	klhl31	kelch-like protein 31	NC_027313.1:56912450-56922899	REDSLICE	YELLOWSLICE	0.204458	0.662508	1.69613	0.00275	0.0425693
XLOC_008844	LOC106600850	pdk1	pyruvate dehydrogenase (acetyl-transferring) kinase isozyme 2, mitochondrial-like	NC_027302.1:56925217-56965096	REDSLICE	YELLOWSLICE	0.614209	1.96674	1.67901	0.00125	0.0234317
XLOC_065361	LOC106593959	muc5ac	mucin-5AC-like	NW_012351412.1:8-12755	REDSLICE	YELLOWSLICE	0.34529	1.04678	1.60008	0.00275	0.0425693
XLOC_000074	LOC106582002	-	papilin-like	NC_027300.1:2362131-2430189	REDSLICE	YELLOWSLICE	1.15747	3.40443	1.55644	0.0031	0.0465293
XLOC_064747	LOC106593579	nlrp3	NACHT, LRR and PYD domains-containing protein 3-like	NW_012350486.1:2853-10401	REDSLICE	YELLOWSLICE	0.287309	0.829055	1.52886	0.0021	0.0347681
XLOC_038202	alas2	alas2	5-aminolevulinate synthase, erythroid-specific, mitochondrial isoform X2	NC_027314.1:69176530-69190483	REDSLICE	YELLOWSLICE	2.8596	8.08123	1.49876	0.0013	0.0241386
XLOC_033723	LOC100136456	ptgs2	prostaglandin G/H synthase 2	NC_027313.1:14380723-14386152	REDSLICE	YELLOWSLICE	3.05936	8.59641	1.49051	0.00025	0.00653846
XLOC_022556	LOC106612462	na	uncharacterized protein LOC106612462	NC_027308.1:97569028-97572571	REDSLICE	YELLOWSLICE	1.35993	3.74618	1.46188	0.00135	0.0248468
XLOC_067778	LOC106595400	nlrc3	protein NLRC3-like	NW_012355555.1:2115-4346	REDSLICE	YELLOWSLICE	1.06926	2.93667	1.45757	0.00095	0.0189427
XLOC_035185	cahz	-	carbonic anhydrase	NC_027313.1:24476746-24483533	REDSLICE	YELLOWSLICE	1.44733	3.92569	1.43956	0.00165	0.0289267
XLOC_002983	LOC106561364	klf4	Krueppel-like factor 4 isoform X2	NC_027300.1:109172070-109180416	REDSLICE	YELLOWSLICE	5.38185	14.5093	1.4308	0.00185	0.0315505
XLOC_072611	-	-	-	NW_012369575.1:0-3293	REDSLICE	YELLOWSLICE	1.12326	3.02363	1.42858	0.0017	0.0295917
XLOC_035640	LOC106570025	-	LOW QUALITY PROTEIN: trichohyalin-like	NC_027313.1:56981254-57019315	REDSLICE	YELLOWSLICE	0.268295	0.70252	1.38872	0.00075	0.0157375
XLOC_066749	LOC106594777	hba4	hemoglobin subunit alpha-4-like	NW_012353643.1:5132-6245	REDSLICE	YELLOWSLICE	15.2891	39.7996	1.38025	5e-05	0.00167621
XLOC_067541	LOC106595268	hbb	hemoglobin subunit beta-like	NW_012355087.1:5233-5890	REDSLICE	YELLOWSLICE	52.3029	126.616	1.2755	5e-05	0.00167621
XLOC_070509	LOC106596861	muc	intestinal mucin-like protein	NW_012362320.1:37-6162	REDSLICE	YELLOWSLICE	3.49779	7.87943	1.17165	0.00075	0.0157375
XLOC_025743	LOC106561896	kif4	kinesin-related protein 4-like isoform X1	NC_027310.1:4574131-4834888	REDSLICE	YELLOWSLICE	0.332883	0.737152	1.14694	0.0003	0.00757889
XLOC_029008	LOC106565396	trib2	tribbles homolog 2-like	NC_027311.1:52159025-52164187	REDSLICE	YELLOWSLICE	3.57217	7.817	1.12982	0.0004	0.00954992
XLOC_030552	LOC106565579	-	uncharacterized protein LOC106565579	NC_027311.1:56515200-56517691	REDSLICE	YELLOWSLICE	8.10075	17.464	1.10826	0.0019	0.032209
XLOC_060016	LOC106591136	-	uncharacterized protein LOC106591136 isoform X1	NW_012343471.1:4571-20215	REDSLICE	YELLOWSLICE	2.73275	5.69066	1.05824	0.0002	0.00544271
XLOC_017111	LOC106608295	-	jun dimerization protein 2-like	NC_027305.1:83106622-83134967	REDSLICE	YELLOWSLICE	3.91271	8.06445	1.04341	0.00295	0.0448558
XLOC_039031	LOC106573601	midn	midnolin-like	NC_027315.1:37742999-37772598	REDSLICE	YELLOWSLICE	3.09669	6.35398	1.03693	0.0028	0.0431446
XLOC_056805	LOC106589020	-	ribonuclease ZC3H12A-like	NC_027326.1:35497907-35513435	REDSLICE	YELLOWSLICE	1.67197	3.39739	1.02288	0.0022	0.0360001
XLOC_050828	trib3	trib3	tribbles homolog 3	NC_027321.1:34665422-34675638	REDSLICE	YELLOWSLICE	6.38012	12.9463	1.02089	0.0007	0.0149087
XLOC_009002	LOC106601172	nlrc3	protein NLRC3-like	NC_027302.1:64202700-64206183	REDSLICE	YELLOWSLICE	2.6366	5.08849	0.94856	0.00305	0.0459806
XLOC_018873	LOC106609740	nav3	neuron navigator 3-like isoform X5	NC_027306.1:53295184-53414521	REDSLICE	YELLOWSLICE	0.389716	0.748777	0.942112	0.00185	0.0315505
XLOC_034208	LOC106569732	col6a1	collagen alpha-1(VI) chain-like	NC_027313.1:45632446-45637992	REDSLICE	YELLOWSLICE	24.0097	12.6037	-0.929775	0.0022	0.0360001
XLOC_010662	-	-	-	NC_027303.1:78570449-78578663	REDSLICE	YELLOWSLICE	1.62585	0.839735	-0.953185	0.0023	0.0372347
XLOC_031829	LOC106567948	dgat2	diacylglycerol O-acyltransferase 2-like	NC_027312.1:75159917-75194762	REDSLICE	YELLOWSLICE	3.64921	1.79755	-1.02155	0.0028	0.0431446
XLOC_014287	LOC106605867	-	uncharacterized protein LOC106605867	NC_027304.1:71173230-71175948	REDSLICE	YELLOWSLICE	40.184	19.624	-1.034	0.00025	0.00653846
XLOC_000289	-	-	-	NC_027300.1:21337016-21360576	REDSLICE	YELLOWSLICE	29.0134	14.1191	-1.03908	0.0009	0.0181706
XLOC_019947	LOC106610773	col12a1	collagen alpha-1(XII) chain-like isoform X1	NC_027308.1:14699321-14772750	REDSLICE	YELLOWSLICE	2.1925	1.05707	-1.05251	0.001	0.0197087
XLOC_052433	LOC106584939	aebp1	adipocyte enhancer-binding protein 1-like	NC_027323.1:7210014-7233145	REDSLICE	YELLOWSLICE	4.23856	1.86993	-1.18059	0.00045	0.0105017
XLOC_010204	LOC106603199	pcolce	procollagen C-endopeptidase enhancer 2-like	NC_027303.1:38539530-38543788	REDSLICE	YELLOWSLICE	15.4658	6.62193	-1.22376	0.0006	0.0132029
XLOC_035586	LOC106570104	s100a1	protein S100-A1-like	NC_027313.1:52521491-52523724	REDSLICE	YELLOWSLICE	318.52	130.508	-1.28724	0.00095	0.0189427
XLOC_004823	LOC106591784	loxl4	lysyl oxidase homolog 4-like	NC_027301.1:62226879-62269987	REDSLICE	YELLOWSLICE	1.21005	0.489137	-1.30676	0.0021	0.0347681
XLOC_042910	otor	otor	Otoraplin precursor	NC_027317.1:17252533-17254042	REDSLICE	YELLOWSLICE	13.8257	5.58466	-1.30782	0.00115	0.0219623
XLOC_041879	LOC106575194	plg	phospholipase A2 inhibitor 31 kDa subunit-like	NC_027316.1:8138843-8143662	REDSLICE	YELLOWSLICE	41.9815	16.5707	-1.34112	0.00035	0.00858457
XLOC_052545	LOC100136541	isg15	ISG15-like protein	NC_027323.1:15680164-15682081	REDSLICE	YELLOWSLICE	55.8759	21.7787	-1.35931	0.00095	0.0189427
XLOC_040453	LOC106574371	plg	phospholipase A2 inhibitor 31 kDa subunit-like	NC_027315.1:65332455-65333715	REDSLICE	YELLOWSLICE	21.7235	8.29427	-1.38907	0.0004	0.00954992
XLOC_016890	LOC106607946	prss23	serine protease 23-like	NC_027305.1:62885734-62888785	REDSLICE	YELLOWSLICE	3.97373	1.49296	-1.41232	0.0004	0.00954992
XLOC_031084	bgn	bgn	biglycan	NC_027312.1:10696948-10722852	REDSLICE	YELLOWSLICE	1.30315	0.454117	-1.52087	0.00155	0.0275821
XLOC_066078	LOC106594375	enpp2	ectonucleotide pyrophosphatase/phosphodiesterase family member 2-like	NW_012352551.1:2275-3640	REDSLICE	YELLOWSLICE	2.2692	0.784329	-1.53265	0.003	0.0454174
XLOC_004808	LOC106591630	loxl4	lysyl oxidase homolog 4-like	NC_027301.1:61778042-61790687	REDSLICE	YELLOWSLICE	1.12705	0.382008	-1.56088	0.00075	0.0157375
XLOC_057396	LOC106588890	znf385d	zinc finger protein 385D-like isoform X2	NC_027326.1:28993586-29025393	REDSLICE	YELLOWSLICE	0.666656	0.222884	-1.58065	0.00265	0.0414132
XLOC_011497	chrdl2	chrdl2	chordin-like protein 2	NC_027303.1:35932224-35942904	REDSLICE	YELLOWSLICE	0.647566	0.206194	-1.65103	0.0017	0.0295917
XLOC_023829	LOC106561005	fbln7	fibulin-7-like	NC_027309.1:71377060-71443886	REDSLICE	YELLOWSLICE	2.21869	0.70555	-1.65289	0.00035	0.00858457
XLOC_027096	LOC106562247	-	-	NC_027310.1:21457567-21466216	REDSLICE	YELLOWSLICE	2.25605	0.712339	-1.66316	0.00095	0.0189427
XLOC_032633	LOC106566838	bgn	biglycan-like	NC_027312.1:26295755-26302931	REDSLICE	YELLOWSLICE	18.8728	5.7921	-1.70415	0.00025	0.00653846
XLOC_015336	LOC106607727	col10a1	collagen alpha-1(X) chain-like	NC_027305.1:54185034-54239974	REDSLICE	YELLOWSLICE	138.724	42.0684	-1.72141	0.00245	0.039053
XLOC_017736	LOC106609284	ucma	unique cartilage matrix-associated protein-like	NC_027306.1:39375775-39379130	REDSLICE	YELLOWSLICE	2.99945	0.905377	-1.72811	0.0018	0.0308991
XLOC_055844	LOC106587644	trim16	tripartite motif-containing protein 16-like	NC_027325.1:32761103-32762656	REDSLICE	YELLOWSLICE	2.43039	0.711039	-1.77319	0.00125	0.0234317
XLOC_049772	LOC106582912	cdh4	cadherin-4-like isoform X1	NC_027321.1:16685695-16928337	REDSLICE	YELLOWSLICE	0.820979	0.236654	-1.79457	0.0024	0.0384512
XLOC_058593	LOC106590077	mbl2	LOW QUALITY PROTEIN: mannose-specific lectin-like	NC_027328.1:13522993-13543770	REDSLICE	YELLOWSLICE	61.8094	17.7789	-1.79766	0.00275	0.0425693
XLOC_001006	LOC106611194	mvp	major vault protein-like	NC_027300.1:87748649-87912657	REDSLICE	YELLOWSLICE	2.13449	0.607635	-1.81262	0.0006	0.0132029
XLOC_015204	LOC106607464	gbgt1	globoside alpha-1,3-N-acetylgalactosaminyltransferase 1-like	NC_027305.1:42097013-42120441	REDSLICE	YELLOWSLICE	48.3127	13.7203	-1.8161	5e-05	0.00167621
XLOC_036303	LOC106571033	batf	basic leucine zipper transcriptional factor ATF-like	NC_027314.1:14678337-14688097	REDSLICE	YELLOWSLICE	1.89147	0.525135	-1.84875	0.00015	0.00429515
XLOC_089667	-	-	-	NW_012503582.1:0-1013	REDSLICE	YELLOWSLICE	3.70221	1.00379	-1.88293	0.0012	0.0227019
XLOC_006087	-	-	-	NC_027301.1:55549072-55563127	REDSLICE	YELLOWSLICE	0.453611	0.118392	-1.93788	0.00265	0.0414132
XLOC_033618	LOC106568695	gpx8	probable G-protein coupled receptor 158	NC_027313.1:7627489-7713023	REDSLICE	YELLOWSLICE	0.465935	0.116465	-2.00023	0.0015	0.026916
XLOC_032936	LOC106567416	-	-	NC_027312.1:48808770-48810679	REDSLICE	YELLOWSLICE	3.34818	0.797308	-2.07017	0.00295	0.0448558
XLOC_008459	-	-	-	NC_027302.1:30244769-30245118	REDSLICE	YELLOWSLICE	13.0603	3.02754	-2.10896	0.00025	0.00653846
XLOC_037019	LOC106572039	bgn	biglycan-like	NC_027314.1:75245059-75252621	REDSLICE	YELLOWSLICE	2.16633	0.501449	-2.11108	0.0001	0.00306497
XLOC_063907	LOC106593049	myh3	myosin heavy chain, fast skeletal muscle-like	NW_012349327.1:107-16064	REDSLICE	YELLOWSLICE	1.12602	0.248871	-2.17776	0.0008	0.0165674
XLOC_009976	LOC106602737	s100a13	translation initiation factor IF-2-like	NC_027303.1:23394278-23398641	REDSLICE	YELLOWSLICE	28.5747	5.99064	-2.25396	5e-05	0.00167621
XLOC_020053	LOC106611031	entpd5	ectonucleoside triphosphate diphosphohydrolase 5-like	NC_027308.1:22830679-22843733	REDSLICE	YELLOWSLICE	0.738784	0.141562	-2.38372	0.00065	0.0140664
XLOC_025742	LOC106561895	col10a1	collagen alpha-1(X) chain-like	NC_027310.1:4562892-4569087	REDSLICE	YELLOWSLICE	15.9625	3.05532	-2.38529	5e-05	0.00167621
XLOC_021437	LOC106610590	col10a1	collagen alpha-1(X) chain-like	NC_027308.1:371337-378265	REDSLICE	YELLOWSLICE	8.56719	1.59993	-2.42082	5e-05	0.00167621
XLOC_058379	-	-	-	NC_027327.1:27278863-27279416	REDSLICE	YELLOWSLICE	10.6149	1.75383	-2.59752	5e-05	0.00167621
XLOC_036942	-	-	-	NC_027314.1:69248072-69248424	REDSLICE	YELLOWSLICE	7.82459	0.915652	-3.09514	0.00035	0.00858457
XLOC_065632	LOC106594115	vwa7	von Willebrand factor A domain-containing protein 7-like	NW_012351891.1:83-6060	REDSLICE	YELLOWSLICE	1.07989	0.117132	-3.20468	0.0013	0.0241386
XLOC_050356	LOC106583825	-	phosphatase and actin regulator 3-like	NC_027321.1:61232428-61338900	REDSLICE	YELLOWSLICE	3.18717	0.133534	-4.57699	0.00275	0.0425693
XLOC_015914	-	-	-	NC_027305.1:9670899-9673276	REDSLICE	YELLOWSLICE	2.4197	0.0802718	-4.91379	5e-05	0.00167621
XLOC_040131	LOC106573613	adamts20	A disintegrin and metalloproteinase with thrombospondin motifs 20-like isoform X1	NC_027315.1:36847259-36992772	REDSLICE	YELLOWSLICE	1.14343	0.0166904	-6.0982	5e-05	0.00167621

## Sheet: T3 1%FAω3 vs 0.3%FA LICE
Sub table T3. Differentailly expressed genes skin samples from lice attachement site (single lice infection) with functional feed between 0.3% FA (coded as REDAS) and 1.0% FAω3 (coded as BLUEAS).
gene_id	gene	gene_symbol	name	locus	sample_1	sample_2	value_1	value_2	log2_fold_change	p_value	q_value
XLOC_000822	LOC106607666	-	alpha-actinin-2-like	NC_027300.1:65036741-65052524	REDSLICE	BLUESLICE	0.038407	0.484376	3.65668	0.00225	0.036621
XLOC_027713	LOC106563267	myl4	-	NC_027310.1:67410440-67411497	REDSLICE	BLUESLICE	1.51848	16.3923	3.43232	5e-05	0.00167621
XLOC_049678	LOC106582714	tnnt2	troponin T, cardiac muscle isoforms-like isoform X1	NC_027321.1:8281858-8291131	REDSLICE	BLUESLICE	0.155941	1.68201	3.43112	0.00095	0.0189427
XLOC_028990	mlrv	-	Myosin regulatory light chain 2, ventricular/cardiac muscle isoform	NC_027311.1:51462310-51465580	REDSLICE	BLUESLICE	2.74884	22.6621	3.04339	0.0001	0.00306497
XLOC_018741	LOC106609570	-	troponin I, slow skeletal muscle-like	NC_027306.1:47264109-47269497	REDSLICE	BLUESLICE	0.3476	2.5178	2.85666	0.0008	0.0165674
XLOC_036203	LOC106570889	cxcl11	C-X-C motif chemokine 11-like	NC_027314.1:3502961-3504253	REDSLICE	BLUESLICE	2.0967	12.7748	2.60711	5e-05	0.00167621
XLOC_003123	LOC106563467	hspb11	heat shock protein beta-11-like	NC_027300.1:117214525-117215499	REDSLICE	BLUESLICE	1.36662	7.81112	2.51491	5e-05	0.00167621
XLOC_030458	LOC106565367	myh2	myosin heavy chain, fast skeletal muscle-like	NC_027311.1:50397695-50413238	REDSLICE	BLUESLICE	0.842598	4.75078	2.49525	0.00015	0.00429515
XLOC_008779	LOC106600945	tnnt1	troponin T, slow skeletal muscle-like isoform X3	NC_027302.1:52676384-52686407	REDSLICE	BLUESLICE	2.5616	13.5861	2.40702	0.00025	0.00653846
XLOC_053691	LOC106586209	keap41b	kelch-like protein 41b	NC_027324.1:13927549-13931882	REDSLICE	BLUESLICE	0.909533	4.66118	2.3575	0.0034	0.0498234
XLOC_053483	cdo1	cdo1	cysteine dioxygenase type 1	NC_027323.1:39487153-39493435	REDSLICE	BLUESLICE	5.30841	26.5779	2.32387	5e-05	0.00167621
XLOC_003821	LOC106574835	pro2964	uncharacterized protein LOC106574835	NC_027301.1:6287824-6288940	REDSLICE	BLUESLICE	1.01521	4.71904	2.21671	0.00015	0.00429515
XLOC_072611	-	-	-	NW_012369575.1:0-3293	REDSLICE	BLUESLICE	1.12326	4.84377	2.10843	5e-05	0.00167621
XLOC_046518	LOC106579983	-	uncharacterized protein LOC106579983 isoform X1	NC_027319.1:18280624-18314422	REDSLICE	BLUESLICE	0.114231	0.481221	2.07474	0.0012	0.0227019
XLOC_031272	LOC106566836	tnnc1	troponin C, slow skeletal and cardiac muscles-like	NC_027312.1:26334535-26338027	REDSLICE	BLUESLICE	2.44475	10.2686	2.07048	0.00015	0.00429515
XLOC_037035	LOC106572014	hspb7	heat shock protein beta-7-like	NC_027314.1:75902296-75922412	REDSLICE	BLUESLICE	0.224385	0.908369	2.0173	0.0024	0.0384512
XLOC_054924	LOC106587367	-	uncharacterized protein LOC106587367 isoform X1	NC_027325.1:23359656-23409202	REDSLICE	BLUESLICE	6.16386	24.2606	1.97671	5e-05	0.00167621
XLOC_062150	LOC106591971	des	desmin-like	NW_012347470.1:1541-7965	REDSLICE	BLUESLICE	1.01681	3.79669	1.90069	0.0021	0.0347681
XLOC_057956	hyep	ephx1	Epoxide hydrolase 1	NC_027327.1:33133926-33148767	REDSLICE	BLUESLICE	4.92278	17.8169	1.8557	5e-05	0.00167621
XLOC_009387	LOC106601815	rps2	40S ribosomal protein S2	NC_027302.1:82146214-82148877	REDSLICE	BLUESLICE	1.28775	4.61026	1.83999	0.00135	0.0248468
XLOC_060695	-	-	-	NW_012344024.1:38419-39686	REDSLICE	BLUESLICE	0.996706	3.32393	1.73765	0.0006	0.0132029
XLOC_069725	LOC106596437	des	desmin-like	NW_012360142.1:868-5657	REDSLICE	BLUESLICE	1.0971	3.62989	1.72623	0.0031	0.0465293
XLOC_010520	-	-	-	NC_027303.1:64373640-64374150	REDSLICE	BLUESLICE	1.15064	3.69599	1.68353	0.0026	0.0408177
XLOC_046015	LOC106579178	mybpc2	myosin-binding protein C, fast-type-like	NC_027318.1:55223637-55279497	REDSLICE	BLUESLICE	1.16561	3.68708	1.66139	0.0002	0.00544271
XLOC_022556	LOC106612462	na	uncharacterized protein LOC106612462	NC_027308.1:97569028-97572571	REDSLICE	BLUESLICE	1.35993	4.23859	1.64005	0.00045	0.0105017
XLOC_048656	LOC106581984	fhl2	four and a half LIM domains protein 2-like	NC_027320.1:23698983-23727865	REDSLICE	BLUESLICE	3.13644	9.69036	1.62742	0.0021	0.0347681
XLOC_021019	LOC106612591	ckm	creatine kinase M-type-like	NC_027308.1:106129059-106132808	REDSLICE	BLUESLICE	9.99129	29.9704	1.58479	0.00205	0.034129
XLOC_052889	LOC106585878	ccl19	C-C motif chemokine 19-like	NC_027323.1:40996398-41020158	REDSLICE	BLUESLICE	5.20078	15.0187	1.52996	5e-05	0.00167621
XLOC_052962	fbp2	fbp2	fructose-1,6-bisphosphatase isozyme 2	NC_027323.1:47670462-47685423	REDSLICE	BLUESLICE	5.46519	15.6895	1.52146	0.0017	0.0295917
XLOC_026520	LOC106563358	ccl19	C-C motif chemokine 19-like	NC_027310.1:71597208-71598608	REDSLICE	BLUESLICE	23.9114	65.6534	1.45717	0.0001	0.00306497
XLOC_059987	gadl1	gad1	Glutamate decarboxylase-like protein 1	NW_012343443.1:38145-56951	REDSLICE	BLUESLICE	3.20652	8.67962	1.43662	0.0001	0.00306497
XLOC_033042	LOC106567627	ckm	creatine kinase M-type-like	NC_027312.1:62261663-62266573	REDSLICE	BLUESLICE	7.81678	20.4307	1.38609	0.00095	0.0189427
XLOC_039426	LOC106574549	klhl41	kelch-like protein 41b	NC_027315.1:70986660-70990859	REDSLICE	BLUESLICE	0.863159	2.21204	1.35768	0.0033	0.0487419
XLOC_009878	LOC106602576	gimap4	GTPase IMAP family member 4-like isoform X1	NC_027303.1:16298683-16339036	REDSLICE	BLUESLICE	9.48813	22.977	1.27599	5e-05	0.00167621
XLOC_066892	LOC100194636	ckm	beta-enolase	NW_012353926.1:5659-9145	REDSLICE	BLUESLICE	51.0645	122.823	1.26618	0.00155	0.0275821
XLOC_037878	chga	chga	chromogranin-A isoform X2	NC_027314.1:40943540-40960924	REDSLICE	BLUESLICE	1.02179	2.45103	1.26229	0.0024	0.0384512
XLOC_001439	LOC106565855	ccl19	C-C motif chemokine 19-like	NC_027300.1:122209794-122211056	REDSLICE	BLUESLICE	50.487	120.465	1.25464	0.002	0.0334953
XLOC_023782	LOC106561078	ppp1r15b	protein phosphatase 1 regulatory subunit 15A-like isoform X1	NC_027309.1:66330329-66334613	REDSLICE	BLUESLICE	3.37106	7.73654	1.19849	5e-05	0.00167621
XLOC_020911	fosb	fosb	protein fosB isoform X3	NC_027308.1:99390561-99454546	REDSLICE	BLUESLICE	4.40022	10.0654	1.19376	0.00115	0.0219623
XLOC_069801	-	-	-	NW_012360347.1:395-2475	REDSLICE	BLUESLICE	46.344	104.675	1.17547	0.00035	0.00858457
XLOC_056653	topaz1	-	testis- and ovary-specific PAZ domain-containing protein 1 isoform X1	NC_027326.1:22647636-22663309	REDSLICE	BLUESLICE	0.398006	0.882919	1.14949	0.0014	0.0255409
XLOC_038913	pex11a	pex11a	peroxisomal membrane protein 11A	NC_027315.1:25955892-25961469	REDSLICE	BLUESLICE	17.152	37.9898	1.14724	0.0001	0.00306497
XLOC_030552	LOC106565579	-	uncharacterized protein LOC106565579	NC_027311.1:56515200-56517691	REDSLICE	BLUESLICE	8.10075	17.8152	1.13698	0.0009	0.0181706
XLOC_044393	tri39	mefv	Tripartite motif-containing protein 39	NC_027317.1:61933577-61953307	REDSLICE	BLUESLICE	1.6492	3.6183	1.13355	0.0029	0.0442868
XLOC_015681	LOC106608294	fos	proto-oncogene c-Fos-like	NC_027305.1:83155438-83158920	REDSLICE	BLUESLICE	5.52491	12.0182	1.1212	0.00225	0.036621
XLOC_023299	LOC106613747	fstl3	follistatin-related protein 3-like	NC_027309.1:19072181-19078886	REDSLICE	BLUESLICE	1.90256	4.10324	1.10882	0.00275	0.0425693
XLOC_044374	LOC106577897	serpine1	plasminogen activator inhibitor 1-like	NC_027317.1:60655860-60691430	REDSLICE	BLUESLICE	8.06724	17.0272	1.07769	0.0007	0.0149087
XLOC_065586	LOC106594092	gadl1	acidic amino acid decarboxylase GADL1-like	NW_012351839.1:4669-11908	REDSLICE	BLUESLICE	5.87719	12.1625	1.04924	0.0024	0.0384512
XLOC_030538	LOC106565475	-	uncharacterized protein LOC106565475	NC_027311.1:55068173-55073157	REDSLICE	BLUESLICE	9.94541	20.4582	1.04058	0.00055	0.0123272
XLOC_045316	LOC106579596	cox4i1	cytochrome c oxidase subunit 4 isoform 1, mitochondrial-like	NC_027318.1:70592919-70604338	REDSLICE	BLUESLICE	16.5995	33.8685	1.02881	0.0007	0.0149087
XLOC_076182	LOC106598830	-	-	NW_012387177.1:15-2534	REDSLICE	BLUESLICE	3.51931	7.03896	1.00007	0.0014	0.0255409
XLOC_021510	cmpk2	dtymk	thymidylate kinase	NC_027308.1:10594982-10606669	REDSLICE	BLUESLICE	6.75315	13.3641	0.984734	0.00185	0.0315505
XLOC_038853	irf7	irf7	interferon regulatory factor 7	NC_027315.1:21187336-21198244	REDSLICE	BLUESLICE	14.1514	27.7102	0.969475	0.00125	0.0234317
XLOC_058110	LOC106589386	ifit5	interferon-induced protein with tetratricopeptide repeats 5-like isoform X1	NC_027327.1:6845702-6848880	REDSLICE	BLUESLICE	11.8702	22.7816	0.940526	0.00255	0.0402473
XLOC_070647	LOC106596922	pml	protein PML-like	NW_012362619.1:993-1958	REDSLICE	BLUESLICE	57.5897	109.818	0.93123	0.00315	0.0470926
XLOC_060905	-	-	-	NW_012344280.1:1401-2233	REDSLICE	BLUESLICE	34.7956	60.9308	0.808266	0.0022	0.0360001
XLOC_051124	slc6a1	-	sodium- and chloride-dependent GABA transporter 1	NC_027321.1:59392880-59444818	REDSLICE	BLUESLICE	8.96244	15.686	0.807516	0.00225	0.036621
XLOC_060975	LOC106591537	-	-	NW_012344392.1:5-1925	REDSLICE	BLUESLICE	1.9857	1.23278	-0.68773	0.0001	0.00306497
XLOC_046992	LOC106581006	frem2	FRAS1-related extracellular matrix protein 2-like	NC_027319.1:54807319-54916025	REDSLICE	BLUESLICE	1.07342	0.537601	-0.997607	0.00295	0.0448558
XLOC_051738	neil1	neil1	endonuclease 8-like 1 isoform X1	NC_027322.1:48376747-48391354	REDSLICE	BLUESLICE	12.5295	6.26709	-0.999464	0.00215	0.0353845
XLOC_057207	LOC106588536	muc5ac	mucin-5AC-like	NC_027326.1:15204123-15236631	REDSLICE	BLUESLICE	7.19567	3.57944	-1.0074	0.0023	0.0372347
XLOC_032559	LOC106566713	gpd1	glycerol-3-phosphate dehydrogenase [NAD(+)], cytoplasmic-like isoform X2	NC_027312.1:21329243-21346598	REDSLICE	BLUESLICE	6.3563	3.15485	-1.01062	0.00325	0.0481906
XLOC_071979	LOC106597614	sgs3	salivary glue protein Sgs-3-like	NW_012367070.1:17-4857	REDSLICE	BLUESLICE	12.3332	6.03764	-1.03049	0.00245	0.039053
XLOC_052433	LOC106584939	aebp1	adipocyte enhancer-binding protein 1-like	NC_027323.1:7210014-7233145	REDSLICE	BLUESLICE	4.23856	2.07016	-1.03383	0.0008	0.0165674
XLOC_051186	LOC106583889	hebp2	heme-binding protein 2-like	NC_027322.1:754400-757558	REDSLICE	BLUESLICE	10.5016	5.1143	-1.038	0.0026	0.0408177
XLOC_006400	LOC106594684	-	keratin, type I cytoskeletal 13-like	NC_027301.1:69661250-69673197	REDSLICE	BLUESLICE	30.4809	14.5322	-1.06865	0.00225	0.036621
XLOC_000696	LOC106605019	csad	cysteine sulfinic acid decarboxylase-like	NC_027300.1:51897467-51916647	REDSLICE	BLUESLICE	11.0458	5.26134	-1.07	0.00035	0.00858457
XLOC_011095	LOC106602558	nlrc3	NACHT, LRR and PYD domains-containing protein 3-like isoform X2	NC_027303.1:17154632-17177368	REDSLICE	BLUESLICE	4.61786	2.16791	-1.09092	0.0005	0.0114231
XLOC_011118	LOC106602669	muc5ac	mucin-5AC-like	NC_027303.1:19160026-19175278	REDSLICE	BLUESLICE	10.5875	4.76842	-1.15078	0.0017	0.0295917
XLOC_003280	LOC106566689	mamdc2	MAM domain-containing protein 2-like	NC_027300.1:129393812-129403626	REDSLICE	BLUESLICE	5.31017	2.33227	-1.18703	0.00245	0.039053
XLOC_032090	LOC106568343	camk4	calcium/calmodulin-dependent protein kinase type IV-like	NC_027312.1:93078511-93112339	REDSLICE	BLUESLICE	0.938454	0.398501	-1.2357	0.00255	0.0402473
XLOC_002864	LOC106611671	kcnma1	calcium-activated potassium channel subunit alpha-1-like isoform X17	NC_027300.1:98977635-99196699	REDSLICE	BLUESLICE	0.84583	0.353075	-1.26039	0.00025	0.00653846
XLOC_011937	LOC106603868	msx2	homeobox protein MSX-2-like	NC_027303.1:72723645-72729483	REDSLICE	BLUESLICE	3.88148	1.6142	-1.26579	0.0003	0.00757889
XLOC_049702	LOC106582759	sema3f	semaphorin-3F-like isoform X1	NC_027321.1:10716202-10914733	REDSLICE	BLUESLICE	1.42475	0.592081	-1.26684	0.0008	0.0165674
XLOC_031050	LOC106566484	-	laminin subunit beta-1-like	NC_027312.1:8274679-8351907	REDSLICE	BLUESLICE	0.867308	0.347603	-1.3191	0.00075	0.0157375
XLOC_062588	LOC106592244	-	uncharacterized protein LOC106592244 isoform X1	NW_012347885.1:3301-17830	REDSLICE	BLUESLICE	7.25263	2.88915	-1.32786	0.0008	0.0165674
XLOC_030737	LOC106565749	-	inositol 1,4,5-trisphosphate receptor type 1-like isoform X16	NC_027311.1:71683491-71848516	REDSLICE	BLUESLICE	0.551866	0.21829	-1.33807	0.0015	0.026916
XLOC_052391	LOC106585230	na	LOW QUALITY PROTEIN: uncharacterized protein LOC106585230	NC_027323.1:3106934-3115007	REDSLICE	BLUESLICE	0.667428	0.25953	-1.36271	0.00195	0.032853
XLOC_046318	LOC106579751	plod2	procollagen-lysine,2-oxoglutarate 5-dioxygenase 2-like	NC_027318.1:80992966-81131822	REDSLICE	BLUESLICE	3.45927	1.338	-1.37039	0.00205	0.034129
XLOC_059225	exph5	exph5	exophilin-5 isoform X1	NC_027328.1:31785805-31804752	REDSLICE	BLUESLICE	1.98076	0.744771	-1.41118	0.0001	0.00306497
XLOC_021437	LOC106610590	col10a1	collagen alpha-1(X) chain-like	NC_027308.1:371337-378265	REDSLICE	BLUESLICE	8.56719	3.18899	-1.42572	0.0015	0.026916
XLOC_007794	LOC106601678	ig	Ig mu chain C region membrane-bound form-like isoform X3	NC_027302.1:77635063-77654415	REDSLICE	BLUESLICE	7.4783	2.77486	-1.4303	5e-05	0.00167621
XLOC_053510	LOC106585899	-	protein-lysine 6-oxidase-like	NC_027323.1:41517751-41524538	REDSLICE	BLUESLICE	23.1433	8.52104	-1.44149	0.00245	0.039053
XLOC_058379	-	-	-	NC_027327.1:27278863-27279416	REDSLICE	BLUESLICE	10.6149	3.88266	-1.45098	0.0034	0.0498234
XLOC_002681	LOC106610323	na	protein FAM20A-like	NC_027300.1:77226970-77277580	REDSLICE	BLUESLICE	1.69128	0.610991	-1.4689	0.0005	0.0114231
XLOC_035794	LOC106570248	tent5a	protein FAM46A-like	NC_027313.1:66373630-66386391	REDSLICE	BLUESLICE	1.99432	0.717865	-1.47411	0.0009	0.0181706
XLOC_056081	LOC106587999	trpm1	transient receptor potential cation channel subfamily M member 1-like isoform X1	NC_027325.1:42858707-42888248	REDSLICE	BLUESLICE	0.631467	0.225936	-1.48279	0.0032	0.0476422
XLOC_050473	LOC106582740	na	protein Wnt-2b-A-like isoform X2	NC_027321.1:9541692-9556054	REDSLICE	BLUESLICE	2.1579	0.772067	-1.48283	5e-05	0.00167621
XLOC_053060	hsd17b3	hsd17b3	testosterone 17-beta-dehydrogenase 3 isoform X2	NC_027323.1:8181608-8217379	REDSLICE	BLUESLICE	22.0779	7.85929	-1.49013	0.00085	0.0173726
XLOC_027096	LOC106562247	-	-	NC_027310.1:21457567-21466216	REDSLICE	BLUESLICE	2.25605	0.788224	-1.51712	0.00115	0.0219623
XLOC_057870	LOC106589754	cuzd1	ZP domain-containing protein-like	NC_027327.1:25299967-25310341	REDSLICE	BLUESLICE	5.35978	1.82707	-1.55264	5e-05	0.00167621
XLOC_003800	LOC106574328	-	myosin heavy chain, embryonic smooth muscle isoform-like	NC_027301.1:5507524-5515672	REDSLICE	BLUESLICE	0.929066	0.315753	-1.55699	0.0014	0.0255409
XLOC_053393	LOC106585698	fscb	fibrous sheath CABYR-binding protein-like isoform X3	NC_027323.1:30522484-30542457	REDSLICE	BLUESLICE	81.7591	27.4954	-1.57219	5e-05	0.00167621
XLOC_037019	LOC106572039	bgn	biglycan-like	NC_027314.1:75245059-75252621	REDSLICE	BLUESLICE	2.16633	0.714426	-1.60039	0.0025	0.0396513
XLOC_001420	LOC106564853	epx	eosinophil peroxidase-like	NC_027300.1:121580751-121586403	REDSLICE	BLUESLICE	1.80003	0.587178	-1.61615	0.00045	0.0105017
XLOC_039489	LOC106574635	-	uncharacterized protein LOC106574635	NC_027315.1:74466887-74478074	REDSLICE	BLUESLICE	0.891841	0.290254	-1.61947	0.00055	0.0123272
XLOC_006849	LOC106599076	slc9a3r2	uncharacterized protein LOC106599076	NC_027302.1:14589138-14696871	REDSLICE	BLUESLICE	95.0056	30.5203	-1.63825	0.0022	0.0360001
XLOC_066078	LOC106594375	enpp2	ectonucleotide pyrophosphatase/phosphodiesterase family member 2-like	NW_012352551.1:2275-3640	REDSLICE	BLUESLICE	2.2692	0.709053	-1.67822	0.00235	0.0378435
XLOC_047625	LOC106580372	rph3a	rabphilin-3A-like	NC_027319.1:25787912-25828816	REDSLICE	BLUESLICE	0.45121	0.139795	-1.69048	5e-05	0.00167621
XLOC_019456	LOC106609931	-	GATA zinc finger domain-containing protein 14-like	NC_027307.1:3250515-3280204	REDSLICE	BLUESLICE	0.577633	0.17852	-1.69407	0.0019	0.032209
XLOC_023525	LOC106560363	dsg2	desmoglein-2-like	NC_027309.1:36904767-36932310	REDSLICE	BLUESLICE	2.06067	0.623095	-1.72559	5e-05	0.00167621
XLOC_065686	-	-	-	NW_012351962.1:6551-6828	REDSLICE	BLUESLICE	27.8953	8.25995	-1.75582	0.0007	0.0149087
XLOC_071248	LOC106597250	-	-	NW_012364516.1:4152-5351	REDSLICE	BLUESLICE	9.80399	2.85654	-1.7791	0.00025	0.00653846
XLOC_042911	pcsk2	pcsk2	neuroendocrine convertase 2	NC_027317.1:17303080-17389906	REDSLICE	BLUESLICE	0.655712	0.188421	-1.7991	0.00085	0.0173726
XLOC_054848	LOC106587200	galnt18	polypeptide N-acetylgalactosaminyltransferase 18 isoform X1	NC_027325.1:18579715-18673864	REDSLICE	BLUESLICE	0.51502	0.141934	-1.85941	0.0018	0.0308991
XLOC_020053	LOC106611031	entpd5	ectonucleoside triphosphate diphosphohydrolase 5-like	NC_027308.1:22830679-22843733	REDSLICE	BLUESLICE	0.738784	0.200295	-1.88303	0.00185	0.0315505
XLOC_000909	LOC106609358	csdc2	cold shock domain-containing protein C2-like	NC_027300.1:74307464-74312833	REDSLICE	BLUESLICE	0.870283	0.235433	-1.88617	0.0016	0.0282586
XLOC_024455	LOC106613981	-	C-type natriuretic peptide 4-like	NC_027309.1:6514540-6521501	REDSLICE	BLUESLICE	1.12933	0.305198	-1.88765	0.0014	0.0255409
XLOC_005100	LOC106573026	enpp2	ectonucleotide pyrophosphatase/phosphodiesterase family member 2-like	NC_027301.1:414156-434943	REDSLICE	BLUESLICE	0.44705	0.117087	-1.93285	0.003	0.0454174
XLOC_028705	LOC106564985	-	-	NC_027311.1:28183260-28184815	REDSLICE	BLUESLICE	3.8283	0.962234	-1.99224	0.0002	0.00544271
XLOC_008891	phop1	phospho1	Probable phosphatase phospho1	NC_027302.1:59291960-59295493	REDSLICE	BLUESLICE	10.0164	2.50825	-1.99761	5e-05	0.00167621
XLOC_057935	LOC106589867	c1qtnf1	complement C1q tumor necrosis factor-related protein 1-like isoform X1	NC_027327.1:29728896-29737431	REDSLICE	BLUESLICE	0.504708	0.124729	-2.01666	5e-05	0.00167621
XLOC_059087	LOC106590342	epb41l3	band 4.1-like protein 3 isoform X7	NC_027328.1:21333871-21416858	REDSLICE	BLUESLICE	1.04219	0.254229	-2.03542	5e-05	0.00167621
XLOC_072541	LOC106597822	krt13	keratin, type I cytoskeletal 13-like	NW_012369209.1:763-4090	REDSLICE	BLUESLICE	5.40782	1.29086	-2.06672	5e-05	0.00167621
XLOC_050647	LOC106582958	iffo2	intermediate filament family orphan 2-like isoform X5	NC_027321.1:23772783-23858422	REDSLICE	BLUESLICE	1.96091	0.454836	-2.1081	5e-05	0.00167621
XLOC_010865	LOC106602268	aloxe3	hydroperoxide isomerase ALOXE3-like	NC_027303.1:5828305-6013555	REDSLICE	BLUESLICE	76.8117	17.0769	-2.16928	0.0009	0.0181706
XLOC_041011	LOC106575308	col28a1	collagen alpha-1(XXVIII) chain-like isoform X1	NC_027316.1:12672775-12701783	REDSLICE	BLUESLICE	0.781477	0.172515	-2.17948	5e-05	0.00167621
XLOC_052609	LOC106585590	acsl1	long-chain-fatty-acid--CoA ligase 1-like isoform X1	NC_027323.1:19968868-20015463	REDSLICE	BLUESLICE	2.51628	0.547658	-2.19995	0.00085	0.0173726
XLOC_068423	-	-	-	NW_012356782.1:7248-8725	REDSLICE	BLUESLICE	0.674404	0.1231	-2.45378	0.00255	0.0402473
XLOC_019452	LOC106609929	hrg	histidine-rich glycoprotein-like	NC_027307.1:3154266-3169939	REDSLICE	BLUESLICE	2.38254	0.424276	-2.48943	5e-05	0.00167621
XLOC_058593	LOC106590077	mbl2	LOW QUALITY PROTEIN: mannose-specific lectin-like	NC_027328.1:13522993-13543770	REDSLICE	BLUESLICE	61.8094	8.55395	-2.85316	5e-05	0.00167621
XLOC_019026	LOC106610015	p2	skin secretory protein xP2-like isoform X1	NC_027307.1:6803348-6809493	REDSLICE	BLUESLICE	18.5264	1.74755	-3.40617	0.00135	0.0248468
XLOC_062532	LOC106592202	egr2	early growth response protein 2b-like	NW_012347815.1:3256-6371	REDSLICE	BLUESLICE	1.73358	0.153022	-3.50194	5e-05	0.00167621
XLOC_011026	LOC106602517	-	-	NC_027303.1:15033921-15040090	REDSLICE	BLUESLICE	0.767129	0.0660972	-3.53681	0.0004	0.00954992
XLOC_009976	LOC106602737	s100a13	translation initiation factor IF-2-like	NC_027303.1:23394278-23398641	REDSLICE	BLUESLICE	28.5747	2.3692	-3.59226	5e-05	0.00167621
XLOC_042558	LOC106576379	ig	Ig kappa chain V region 3547-like	NC_027316.1:48463927-48564871	REDSLICE	BLUESLICE	1.78142	0.133384	-3.73937	0.003	0.0454174
XLOC_044397	LOC106577980	samd9	sterile alpha motif domain-containing protein 9-like	NC_027317.1:62202930-62328357	REDSLICE	BLUESLICE	0.663199	0.0419939	-3.98119	5e-05	0.00167621
XLOC_057727	LOC106589511	wfikkn2	WAP, Kazal, immunoglobulin, Kunitz and NTR domain-containing protein 2-like	NC_027327.1:13053154-13056693	REDSLICE	BLUESLICE	0.766991	0.0462773	-4.05083	5e-05	0.00167621
XLOC_015914	-	-	-	NC_027305.1:9670899-9673276	REDSLICE	BLUESLICE	2.4197	0.115489	-4.389	5e-05	0.00167621
XLOC_037209	LOC106572659	-	beta-1,4 N-acetylgalactosaminyltransferase 1-like	NC_027314.1:88841839-89185768	REDSLICE	BLUESLICE	2.26608	0.105036	-4.43125	0.0016	0.0282586
XLOC_038473	LOC106572656	-	-	NC_027314.1:88841839-89185768	REDSLICE	BLUESLICE	5.03172	0.167725	-4.90688	0.0022	0.0360001
XLOC_040131	LOC106573613	adamts20	A disintegrin and metalloproteinase with thrombospondin motifs 20-like isoform X1	NC_027315.1:36847259-36992772	REDSLICE	BLUESLICE	1.14343	0.0155587	-6.1995	5e-05	0.00167621

## Sheet: T4 1%FAω6 vs 1% FAω3 LICE
Sub table T4. Differentailly expressed genes skin samples from lice attachement site (single lice infection) with functional feed between 1.0% FAω3 (coded as BLUEAS) and 1.0% FAω6 (coded as YELLOWAS).
gene_id	gene	gene_symbol	name	locus	sample_1	sample_2	value_1	value_2	log2_fold_change	p_value	q_value
XLOC_000940	LOC106609875	pvalb	parvalbumin beta 2-like	NC_027300.1:76367048-76369654	BLUESLICE	YELLOWSLICE	0.115616	5.20178	5.49159	0.0023	0.0372347
XLOC_038473	LOC106572656	-	-	NC_027314.1:88841839-89185768	BLUESLICE	YELLOWSLICE	0.167725	5.8996	5.13644	0.00185	0.0315505
XLOC_039782	LOC106573099	actc1	actin, alpha cardiac muscle 1-like	NC_027315.1:5929943-5936451	BLUESLICE	YELLOWSLICE	0.234801	6.50778	4.79265	5e-05	0.00167621
XLOC_037209	LOC106572659	-	beta-1,4 N-acetylgalactosaminyltransferase 1-like	NC_027314.1:88841839-89185768	BLUESLICE	YELLOWSLICE	0.105036	2.72785	4.69881	0.00115	0.0219623
XLOC_057727	LOC106589511	wfikkn2	WAP, Kazal, immunoglobulin, Kunitz and NTR domain-containing protein 2-like	NC_027327.1:13053154-13056693	BLUESLICE	YELLOWSLICE	0.0462773	1.19516	4.69076	5e-05	0.00167621
XLOC_055631	LOC106587238	igdcc3	immunoglobulin superfamily DCC subclass member 3-like	NC_027325.1:16532060-16640695	BLUESLICE	YELLOWSLICE	0.0198509	0.442902	4.47971	0.00175	0.0302518
XLOC_011755	mlrb	myl2	Myosin regulatory light chain 2B, cardiac muscle isoform	NC_027303.1:54116753-54126917	BLUESLICE	YELLOWSLICE	0.17723	3.24249	4.1934	0.0031	0.0465293
XLOC_023825	LOC106561017	tnni2	troponin I, fast skeletal muscle-like	NC_027309.1:70950200-70955857	BLUESLICE	YELLOWSLICE	0.281136	4.58698	4.02821	5e-05	0.00167621
XLOC_044397	LOC106577980	samd9	sterile alpha motif domain-containing protein 9-like	NC_027317.1:62202930-62328357	BLUESLICE	YELLOWSLICE	0.0419939	0.553895	3.72136	0.0008	0.0165674
XLOC_053743	LOC106586085	myh2	myosin heavy chain, fast skeletal muscle-like	NC_027324.1:17732303-17746300	BLUESLICE	YELLOWSLICE	0.315674	3.54346	3.48865	5e-05	0.00167621
XLOC_057781	prvb	pvalb2	parvalbumin beta 2	NC_027327.1:15581958-15584382	BLUESLICE	YELLOWSLICE	1.43369	16.0635	3.48598	5e-05	0.00167621
XLOC_052609	LOC106585590	acsl1	long-chain-fatty-acid--CoA ligase 1-like isoform X1	NC_027323.1:19968868-20015463	BLUESLICE	YELLOWSLICE	0.547658	3.55846	2.69991	0.0001	0.00306497
XLOC_051776	LOC106583890	dlx4a	homeobox protein Dlx4a-like	NC_027322.1:617646-643355	BLUESLICE	YELLOWSLICE	0.103069	0.636801	2.62723	0.0017	0.0295917
XLOC_028257	LOC106564163	myh2	myosin heavy chain, fast skeletal muscle-like	NC_027311.1:4702808-4715844	BLUESLICE	YELLOWSLICE	0.317263	1.91707	2.59515	5e-05	0.00167621
XLOC_000123	LOC106606262	myh2	myosin heavy chain, fast skeletal muscle-like	NC_027300.1:6161915-6168652	BLUESLICE	YELLOWSLICE	0.484193	2.74181	2.50147	0.0002	0.00544271
XLOC_027121	LOC106562293	muc5ac	mucin-5AC-like	NC_027310.1:22504770-22511611	BLUESLICE	YELLOWSLICE	0.139233	0.754788	2.43857	0.00035	0.00858457
XLOC_067778	LOC106595400	nlrc3	protein NLRC3-like	NW_012355555.1:2115-4346	BLUESLICE	YELLOWSLICE	0.555456	2.93667	2.40244	5e-05	0.00167621
XLOC_061378	-	-	-	NW_012344997.1:25938-27445	BLUESLICE	YELLOWSLICE	0.12488	0.642262	2.36262	0.0029	0.0442868
XLOC_006970	LOC106599343	cdh18	cadherin-18-like	NC_027302.1:24246667-24357386	BLUESLICE	YELLOWSLICE	0.112902	0.54502	2.27123	0.0001	0.00306497
XLOC_072050	LOC106597632	muc5b	mucin-5B-like	NW_012367277.1:203-4695	BLUESLICE	YELLOWSLICE	0.256863	1.18663	2.2078	5e-05	0.00167621
XLOC_035640	LOC106570025	-	LOW QUALITY PROTEIN: trichohyalin-like	NC_027313.1:56981254-57019315	BLUESLICE	YELLOWSLICE	0.15941	0.70252	2.13979	5e-05	0.00167621
XLOC_062532	LOC106592202	egr2	early growth response protein 2b-like	NW_012347815.1:3256-6371	BLUESLICE	YELLOWSLICE	0.153022	0.669179	2.12865	0.00045	0.0105017
XLOC_050647	LOC106582958	iffo2	intermediate filament family orphan 2-like isoform X5	NC_027321.1:23772783-23858422	BLUESLICE	YELLOWSLICE	0.454836	1.89049	2.05534	5e-05	0.00167621
XLOC_059087	LOC106590342	epb41l3	band 4.1-like protein 3 isoform X7	NC_027328.1:21333871-21416858	BLUESLICE	YELLOWSLICE	0.254229	1.04311	2.0367	0.0001	0.00306497
XLOC_015436	LOC106607877	adgrf2	adhesion G-protein coupled receptor F2-like	NC_027305.1:61867715-61882101	BLUESLICE	YELLOWSLICE	0.163265	0.667935	2.0325	0.0001	0.00306497
XLOC_028705	LOC106564985	-	-	NC_027311.1:28183260-28184815	BLUESLICE	YELLOWSLICE	0.962234	3.84863	1.99989	0.00025	0.00653846
XLOC_047625	LOC106580372	rph3a	rabphilin-3A-like	NC_027319.1:25787912-25828816	BLUESLICE	YELLOWSLICE	0.139795	0.558556	1.99839	5e-05	0.00167621
XLOC_069530	LOC106596325	-	-	NW_012359493.1:3799-6806	BLUESLICE	YELLOWSLICE	0.209947	0.833286	1.98878	0.003	0.0454174
XLOC_028710	LOC106564983	-	-	NC_027311.1:28323554-28325052	BLUESLICE	YELLOWSLICE	0.578686	2.29145	1.98541	0.00195	0.032853
XLOC_019452	LOC106609929	hrg	histidine-rich glycoprotein-like	NC_027307.1:3154266-3169939	BLUESLICE	YELLOWSLICE	0.424276	1.66817	1.97519	0.00135	0.0248468
XLOC_002681	LOC106610323	na	protein FAM20A-like	NC_027300.1:77226970-77277580	BLUESLICE	YELLOWSLICE	0.610991	2.36763	1.95422	5e-05	0.00167621
XLOC_033365	LOC106568138	-	-	NC_027312.1:90636354-90666870	BLUESLICE	YELLOWSLICE	0.162725	0.598699	1.87939	0.0011	0.0212218
XLOC_023525	LOC106560363	dsg2	desmoglein-2-like	NC_027309.1:36904767-36932310	BLUESLICE	YELLOWSLICE	0.623095	2.28147	1.87244	5e-05	0.00167621
XLOC_033106	LOC106567752	-	-	NC_027312.1:69936851-69947282	BLUESLICE	YELLOWSLICE	0.224052	0.817747	1.86782	5e-05	0.00167621
XLOC_071979	LOC106597614	sgs3	salivary glue protein Sgs-3-like	NW_012367070.1:17-4857	BLUESLICE	YELLOWSLICE	6.03764	21.7694	1.85024	5e-05	0.00167621
XLOC_070509	LOC106596861	muc	intestinal mucin-like protein	NW_012362320.1:37-6162	BLUESLICE	YELLOWSLICE	2.20588	7.87943	1.83673	5e-05	0.00167621
XLOC_014861	LOC106606869	-	band 3 anion exchange protein-like	NC_027305.1:24436722-24439629	BLUESLICE	YELLOWSLICE	0.579941	1.99401	1.7817	0.0006	0.0132029
XLOC_067219	LOC106595052	-	-	NW_012354432.1:7453-10330	BLUESLICE	YELLOWSLICE	0.198558	0.646734	1.70361	0.0015	0.026916
XLOC_031066	LOC106566473	-	rho GTPase-activating protein 39-like isoform X2	NC_027312.1:9331543-9468377	BLUESLICE	YELLOWSLICE	0.352516	1.14078	1.69426	0.00085	0.0173726
XLOC_042116	LOC106575629	-	intermediate filament protein ON3-like	NC_027316.1:20562723-20572107	BLUESLICE	YELLOWSLICE	0.929382	2.98182	1.68185	0.0008	0.0165674
XLOC_059225	exph5	exph5	exophilin-5 isoform X1	NC_027328.1:31785805-31804752	BLUESLICE	YELLOWSLICE	0.744771	2.38367	1.67831	5e-05	0.00167621
XLOC_042463	LOC106576233	-	-	NC_027316.1:43457321-43473302	BLUESLICE	YELLOWSLICE	0.442316	1.41304	1.67565	0.0003	0.00757889
XLOC_029599	LOC106566109	-	tubulin beta-6 chain-like	NC_027311.1:81690028-81694460	BLUESLICE	YELLOWSLICE	0.364187	1.16178	1.67359	0.0021	0.0347681
XLOC_038202	alas2	alas2	5-aminolevulinate synthase, erythroid-specific, mitochondrial isoform X2	NC_027314.1:69176530-69190483	BLUESLICE	YELLOWSLICE	2.55631	8.08123	1.66051	0.00015	0.00429515
XLOC_006249	trnag-gcc	na	-	NC_027301.1:63115708-63120990	BLUESLICE	YELLOWSLICE	0.623126	1.96032	1.65349	0.00105	0.0204706
XLOC_019354	-	-	-	NC_027307.1:23875134-23887172	BLUESLICE	YELLOWSLICE	0.445847	1.39256	1.64312	0.00015	0.00429515
XLOC_026266	LOC106562854	-	FH1/FH2 domain-containing protein 3-like	NC_027310.1:45911547-45936180	BLUESLICE	YELLOWSLICE	0.680013	2.11426	1.63652	0.00015	0.00429515
XLOC_005162	-	-	-	NC_027301.1:2986872-2990320	BLUESLICE	YELLOWSLICE	0.188752	0.585737	1.63376	0.00265	0.0414132
XLOC_006400	LOC106594684	-	keratin, type I cytoskeletal 13-like	NC_027301.1:69661250-69673197	BLUESLICE	YELLOWSLICE	14.5322	44.4534	1.61304	5e-05	0.00167621
XLOC_072541	LOC106597822	krt13	keratin, type I cytoskeletal 13-like	NW_012369209.1:763-4090	BLUESLICE	YELLOWSLICE	1.29086	3.93861	1.60936	0.0002	0.00544271
XLOC_051241	-	-	-	NC_027322.1:5543038-5547897	BLUESLICE	YELLOWSLICE	0.146555	0.437247	1.57701	0.0033	0.0487419
XLOC_002864	LOC106611671	kcnma1	calcium-activated potassium channel subunit alpha-1-like isoform X17	NC_027300.1:98977635-99196699	BLUESLICE	YELLOWSLICE	0.353075	1.03061	1.54545	5e-05	0.00167621
XLOC_037040	LOC106572006	arhgef19	rho guanine nucleotide exchange factor 19-like	NC_027314.1:76097546-76138446	BLUESLICE	YELLOWSLICE	0.323315	0.934051	1.53056	0.0034	0.0498234
XLOC_090953	LOC106600198	muc5ac	mucin-5AC-like	NW_012559175.1:210-1079	BLUESLICE	YELLOWSLICE	1.95504	5.58029	1.51314	0.00045	0.0105017
XLOC_006112	LOC106590303	-	trypsin-3-like isoform X2	NC_027301.1:56867920-56871573	BLUESLICE	YELLOWSLICE	1.97238	5.46948	1.47147	0.0015	0.026916
XLOC_003800	LOC106574328	-	myosin heavy chain, embryonic smooth muscle isoform-like	NC_027301.1:5507524-5515672	BLUESLICE	YELLOWSLICE	0.315753	0.855365	1.43774	0.00165	0.0289267
XLOC_053393	LOC106585698	fscb	fibrous sheath CABYR-binding protein-like isoform X3	NC_027323.1:30522484-30542457	BLUESLICE	YELLOWSLICE	27.4954	72.7687	1.40412	0.0002	0.00544271
XLOC_035185	cahz	-	carbonic anhydrase	NC_027313.1:24476746-24483533	BLUESLICE	YELLOWSLICE	1.48831	3.92569	1.39927	0.00245	0.039053
XLOC_067414	LOC106595184	tchh	trichohyalin-like	NW_012354857.1:6649-10025	BLUESLICE	YELLOWSLICE	0.508226	1.33448	1.39274	0.00175	0.0302518
XLOC_057870	LOC106589754	cuzd1	ZP domain-containing protein-like	NC_027327.1:25299967-25310341	BLUESLICE	YELLOWSLICE	1.82707	4.74889	1.37806	0.00025	0.00653846
XLOC_052391	LOC106585230	na	LOW QUALITY PROTEIN: uncharacterized protein LOC106585230	NC_027323.1:3106934-3115007	BLUESLICE	YELLOWSLICE	0.25953	0.672646	1.37395	0.00185	0.0315505
XLOC_005470	LOC106577653	fcgbp	IgGFc-binding protein-like	NC_027301.1:14233824-14355153	BLUESLICE	YELLOWSLICE	0.820564	2.1258	1.37332	0.0001	0.00306497
XLOC_070026	LOC106596609	-	LOW QUALITY PROTEIN: trichohyalin-like	NW_012361036.1:3-6637	BLUESLICE	YELLOWSLICE	0.835028	2.141	1.35839	0.00065	0.0140664
XLOC_011095	LOC106602558	nlrc3	NACHT, LRR and PYD domains-containing protein 3-like isoform X2	NC_027303.1:17154632-17177368	BLUESLICE	YELLOWSLICE	2.16791	5.54547	1.35501	0.003	0.0454174
XLOC_035641	LOC106570020	tchh	trichohyalin-like	NC_027313.1:57019820-57029507	BLUESLICE	YELLOWSLICE	2.31987	5.89732	1.34602	5e-05	0.00167621
XLOC_009976	LOC106602737	s100a13	translation initiation factor IF-2-like	NC_027303.1:23394278-23398641	BLUESLICE	YELLOWSLICE	2.3692	5.99064	1.33831	0.0021	0.0347681
XLOC_077449	LOC106598963	plec	plectin-like	NW_012390293.1:4-2562	BLUESLICE	YELLOWSLICE	1.53969	3.86308	1.32711	0.00165	0.0289267
XLOC_065160	LOC106593833	-	multiple C2 and transmembrane domain-containing protein 2-like	NW_012351085.1:2745-12821	BLUESLICE	YELLOWSLICE	1.21912	3.05641	1.326	0.0007	0.0149087
XLOC_012655	LOC106605061	plec	plectin-like	NC_027304.1:48073441-48246164	BLUESLICE	YELLOWSLICE	1.31183	3.25201	1.30975	0.00145	0.0262283
XLOC_046992	LOC106581006	frem2	FRAS1-related extracellular matrix protein 2-like	NC_027319.1:54807319-54916025	BLUESLICE	YELLOWSLICE	0.537601	1.32648	1.303	5e-05	0.00167621
XLOC_068634	LOC106595837	trim16	stonustoxin subunit beta-like	NW_012357264.1:39-3864	BLUESLICE	YELLOWSLICE	0.611722	1.48047	1.27511	0.0034	0.0498234
XLOC_067541	LOC106595268	hbb	hemoglobin subunit beta-like	NW_012355087.1:5233-5890	BLUESLICE	YELLOWSLICE	52.7646	126.616	1.26282	5e-05	0.00167621
XLOC_033394	LOC106568332	-	aryl hydrocarbon receptor-like	NC_027312.1:91941524-91992870	BLUESLICE	YELLOWSLICE	0.25815	0.611093	1.24318	0.0011	0.0212218
XLOC_026410	LOC106563132	col5a2	collagen alpha-2(V) chain-like	NC_027310.1:60831535-60840667	BLUESLICE	YELLOWSLICE	0.489093	1.13992	1.22075	0.00325	0.0481906
XLOC_009961	LOC106602749	sfrp2	secreted frizzled-related protein 2-like	NC_027303.1:22660840-22664038	BLUESLICE	YELLOWSLICE	0.847926	1.9723	1.21787	0.003	0.0454174
XLOC_019463	LOC106609963	doc2b	double C2-like domain-containing protein beta isoform X1	NC_027307.1:3524932-3571492	BLUESLICE	YELLOWSLICE	0.271497	0.628496	1.21097	0.00265	0.0414132
XLOC_059987	gadl1	gad1	Glutamate decarboxylase-like protein 1	NW_012343443.1:38145-56951	BLUESLICE	YELLOWSLICE	8.67962	19.8308	1.19204	0.00165	0.0289267
XLOC_034230	LOC106569760	arhgap29	rho GTPase-activating protein 29-like isoform X1	NC_027313.1:46908514-46975575	BLUESLICE	YELLOWSLICE	1.02874	2.30933	1.1666	0.0002	0.00544271
XLOC_011326	LOC106602806	trim27	nuclear factor 7, ovary-like	NC_027303.1:27163022-27178885	BLUESLICE	YELLOWSLICE	1.53293	3.44039	1.16628	0.00325	0.0481906
XLOC_045910	LOC106579340	fmnl1	formin-like protein 1 isoform X4	NC_027318.1:49658300-49709139	BLUESLICE	YELLOWSLICE	0.400888	0.898772	1.16475	0.0018	0.0308991
XLOC_070454	LOC106596831	muc	intestinal mucin-like protein	NW_012362190.1:6-6205	BLUESLICE	YELLOWSLICE	4.14327	9.28675	1.1644	5e-05	0.00167621
XLOC_066749	LOC106594777	hba4	hemoglobin subunit alpha-4-like	NW_012353643.1:5132-6245	BLUESLICE	YELLOWSLICE	18.0557	39.7996	1.1403	0.00035	0.00858457
XLOC_008891	phop1	phospho1	Probable phosphatase phospho1	NC_027302.1:59291960-59295493	BLUESLICE	YELLOWSLICE	2.50825	5.48717	1.12938	0.00185	0.0315505
XLOC_048354	LOC106581497	igsf10	immunoglobulin superfamily member 10-like isoform X3	NC_027319.1:78790280-78815968	BLUESLICE	YELLOWSLICE	1.09628	2.36317	1.10811	0.00105	0.0204706
XLOC_012249	LOC106604350	-	LON peptidase N-terminal domain and RING finger protein 3-like isoform X1	NC_027304.1:14064704-14089736	BLUESLICE	YELLOWSLICE	2.10365	4.51578	1.10208	0.00045	0.0105017
XLOC_065818	LOC106594220	-	apoptosis-inducing factor 1, mitochondrial-like	NW_012352159.1:1225-10697	BLUESLICE	YELLOWSLICE	21.5196	46.1638	1.10111	0.0016	0.0282586
XLOC_065223	LOC106593875	-	high-affinity choline transporter 1-like	NW_012351195.1:2540-3396	BLUESLICE	YELLOWSLICE	11.5217	24.5003	1.08845	0.0027	0.0419911
XLOC_050762	LOC106583167	bhlhe40	class E basic helix-loop-helix protein 40-like	NC_027321.1:31492521-31496547	BLUESLICE	YELLOWSLICE	6.17782	12.9568	1.06854	0.00045	0.0105017
XLOC_036576	LOC106571458	gpr116	probable G-protein coupled receptor 116 isoform X1	NC_027314.1:37021146-37055774	BLUESLICE	YELLOWSLICE	0.87912	1.83989	1.06548	0.00185	0.0315505
XLOC_065454	LOC106594012	-	induced stolen tip protein TUB8-like	NW_012351570.1:0-9035	BLUESLICE	YELLOWSLICE	18.9693	39.492	1.05789	0.00065	0.0140664
XLOC_013202	LOC106606078	col6a1	collagen alpha-1(VI) chain-like	NC_027304.1:76598726-76607576	BLUESLICE	YELLOWSLICE	5.44277	11.2588	1.04863	0.0005	0.0114231
XLOC_047715	LOC106580476	dusp2	dual specificity protein phosphatase 2-like	NC_027319.1:30915474-30921928	BLUESLICE	YELLOWSLICE	8.14496	16.8156	1.04582	0.0024	0.0384512
XLOC_045694	LOC106578756	-	calpain-2 catalytic subunit-like	NC_027318.1:34107747-34119703	BLUESLICE	YELLOWSLICE	3.30656	6.78822	1.0377	0.002	0.0334953
XLOC_060144	LOC106591222	zg16	zymogen granule membrane protein 16-like	NW_012343574.1:2402-4871	BLUESLICE	YELLOWSLICE	9.4441	19.2081	1.02423	0.0034	0.0498234
XLOC_065651	smim14	-	small integral membrane protein 14 isoform X2	NW_012351919.1:0-11306	BLUESLICE	YELLOWSLICE	2.92729	5.93885	1.02062	0.00085	0.0173726
XLOC_048645	pou2f1	pou2f1	POU domain, class 2, transcription factor 1 isoform X1	NC_027320.1:23172604-23218378	BLUESLICE	YELLOWSLICE	0.302807	0.611955	1.01503	0.0002	0.00544271
XLOC_050859	LOC106583559	slc6a13	sodium- and chloride-dependent GABA transporter 2-like isoform X1	NC_027321.1:37068210-37102193	BLUESLICE	YELLOWSLICE	6.10312	12.0732	0.984185	0.00085	0.0173726
XLOC_046574	LOC106580214	cabin1	-	NC_027319.1:22874903-23013617	BLUESLICE	YELLOWSLICE	5.06099	9.98417	0.980223	0.00065	0.0140664
XLOC_024140	LOC106561386	mical3a	protein-methionine sulfoxide oxidase mical3a-like isoform X1	NC_027309.1:96302795-96458283	BLUESLICE	YELLOWSLICE	0.348243	0.684317	0.974569	5e-05	0.00167621
XLOC_062528	LOC106592199	fam83g	protein FAM83G-like	NW_012347811.1:6230-17836	BLUESLICE	YELLOWSLICE	2.80503	5.42934	0.952762	0.00085	0.0173726
XLOC_057587	LOC106589304	thra	thyroid hormone receptor alpha-like isoform X2	NC_027327.1:1952223-2152111	BLUESLICE	YELLOWSLICE	0.564993	1.0838	0.939793	0.0022	0.0360001
XLOC_023996	LOC106561177	-	semaphorin-4B-like	NC_027309.1:84387534-84488158	BLUESLICE	YELLOWSLICE	0.447542	0.84986	0.925203	0.003	0.0454174
XLOC_014416	LOC106606088	-	trichohyalin-like isoform X5	NC_027304.1:76854038-76870002	BLUESLICE	YELLOWSLICE	0.419666	0.794326	0.920489	0.0028	0.0431446
XLOC_052547	LOC106584991	ssh1	protein phosphatase Slingshot homolog 1-like isoform X3	NC_027323.1:15720826-15783352	BLUESLICE	YELLOWSLICE	1.29885	2.40916	0.891295	0.0025	0.0396513
XLOC_048900	rab3gap1	rab3	LOW QUALITY PROTEIN: rab3 GTPase-activating protein catalytic subunit	NC_027320.1:45683790-45894674	BLUESLICE	YELLOWSLICE	0.990227	1.83464	0.889669	0.00195	0.032853
XLOC_018873	LOC106609740	nav3	neuron navigator 3-like isoform X5	NC_027306.1:53295184-53414521	BLUESLICE	YELLOWSLICE	0.406314	0.748777	0.881942	0.0022	0.0360001
XLOC_067594	LOC106595311	fcgbp	IgGFc-binding protein-like	NW_012355211.1:819-6600	BLUESLICE	YELLOWSLICE	3.35272	6.08314	0.859482	0.0022	0.0360001
XLOC_039694	LOC106575021	-	-	NC_027315.1:86711700-86823776	BLUESLICE	YELLOWSLICE	0.559207	0.345764	-0.693595	0.0026	0.0408177
XLOC_060905	-	-	-	NW_012344280.1:1401-2233	BLUESLICE	YELLOWSLICE	60.9308	34.6559	-0.814071	0.00325	0.0481906
XLOC_035695	LOC100194553	na	VHSV-induced protein-like isoform X1	NC_027313.1:59522300-59526637	BLUESLICE	YELLOWSLICE	27.2698	15.4804	-0.816856	0.0025	0.0396513
XLOC_081376	LOC106599278	fth1	ferritin, middle subunit-like	NW_012405805.1:211-1164	BLUESLICE	YELLOWSLICE	64.8332	36.4367	-0.83134	0.0023	0.0372347
XLOC_004319	LOC100136446	clec4e	C type lectin receptor A	NC_027301.1:31018105-31022105	BLUESLICE	YELLOWSLICE	30.626	16.9585	-0.852752	0.00275	0.0425693
XLOC_007341	LOC106600762	fth1	ferritin, middle subunit-like	NC_027302.1:52213586-52216487	BLUESLICE	YELLOWSLICE	22.201	12.1635	-0.868066	0.0014	0.0255409
XLOC_010396	ubc	-	polyubiquitin-C	NC_027303.1:51879759-51882295	BLUESLICE	YELLOWSLICE	40.1004	21.6171	-0.891445	0.0019	0.032209
XLOC_028338	LOC106564305	litaf	lipopolysaccharide-induced tumor necrosis factor-alpha factor homolog	NC_027311.1:8286568-8354574	BLUESLICE	YELLOWSLICE	96.6709	51.2353	-0.915943	0.00245	0.039053
XLOC_007345	LOC106600767	fth1	ferritin, middle subunit-like	NC_027302.1:52247327-52278876	BLUESLICE	YELLOWSLICE	28.4154	14.9268	-0.928768	0.00235	0.0378435
XLOC_070647	LOC106596922	pml	protein PML-like	NW_012362619.1:993-1958	BLUESLICE	YELLOWSLICE	109.818	57.3518	-0.937204	0.0008	0.0165674
XLOC_035257	LOC100136439	camp	cathelicidin antimicrobial peptide isoform X2	NC_027313.1:31118002-31119931	BLUESLICE	YELLOWSLICE	174.191	88.6443	-0.97457	0.00235	0.0378435
XLOC_007559	cd9	cd9	CD9 antigen	NC_027302.1:64774470-64787920	BLUESLICE	YELLOWSLICE	26.3419	13.4042	-0.97467	0.00235	0.0378435
XLOC_045316	LOC106579596	cox4i1	cytochrome c oxidase subunit 4 isoform 1, mitochondrial-like	NC_027318.1:70592919-70604338	BLUESLICE	YELLOWSLICE	33.8685	16.8259	-1.00926	0.00095	0.0189427
XLOC_021510	cmpk2	dtymk	thymidylate kinase	NC_027308.1:10594982-10606669	BLUESLICE	YELLOWSLICE	13.3641	6.53715	-1.03163	0.0005	0.0114231
XLOC_003818	LOC106574784	aste1	protein asteroid homolog 1-like	NC_027301.1:6265888-6272245	BLUESLICE	YELLOWSLICE	7.7752	3.7859	-1.03824	0.0004	0.00954992
XLOC_066448	LOC106594603	fam111a	protein FAM111A-like	NW_012353146.1:2762-5784	BLUESLICE	YELLOWSLICE	3.08741	1.48671	-1.05427	0.00285	0.0437127
XLOC_003119	LOC106563403	dspp	dentin sialophosphoprotein-like	NC_027300.1:117082960-117087416	BLUESLICE	YELLOWSLICE	16.4011	7.75588	-1.08043	0.00045	0.0105017
XLOC_073254	LOC106598092	tgm2	protein-glutamine gamma-glutamyltransferase 2-like	NW_012372595.1:113-4048	BLUESLICE	YELLOWSLICE	18.7907	8.75724	-1.10147	0.00025	0.00653846
XLOC_032982	irf-1	irf1	interferon regulatory factor 1	NC_027312.1:54658833-54735452	BLUESLICE	YELLOWSLICE	74.0332	34.4323	-1.10441	0.0015	0.026916
XLOC_069801	-	-	-	NW_012360347.1:395-2475	BLUESLICE	YELLOWSLICE	104.675	48.5948	-1.10705	0.0004	0.00954992
XLOC_001332	LOC106563402	-	-	NC_027300.1:117075435-117080659	BLUESLICE	YELLOWSLICE	35.4561	16.3941	-1.11286	0.0004	0.00954992
XLOC_055119	LOC106587759	cuzd1	CUB and zona pellucida-like domain-containing protein 1	NC_027325.1:36156808-36160967	BLUESLICE	YELLOWSLICE	35.4585	16.3861	-1.11366	0.00155	0.0275821
XLOC_065598	-	-	-	NW_012351848.1:10890-12199	BLUESLICE	YELLOWSLICE	7.96425	3.61569	-1.13927	0.0004	0.00954992
XLOC_003335	LOC106567539	aqp3	aquaporin-3-like	NC_027300.1:133221693-133227973	BLUESLICE	YELLOWSLICE	7.69904	3.47676	-1.14693	0.00015	0.00429515
XLOC_035014	-	-	-	NC_027313.1:11228799-11229145	BLUESLICE	YELLOWSLICE	209.517	93.3385	-1.16653	0.0021	0.0347681
XLOC_049210	LOC106581934	fam171b	protein FAM171B-like	NC_027320.1:21638606-21651765	BLUESLICE	YELLOWSLICE	16.5092	7.26139	-1.18495	0.00085	0.0173726
XLOC_053114	LOC106585076	-	-	NC_027323.1:12988862-12992520	BLUESLICE	YELLOWSLICE	16.4999	7.10469	-1.21562	5e-05	0.00167621
XLOC_038853	irf7	irf7	interferon regulatory factor 7	NC_027315.1:21187336-21198244	BLUESLICE	YELLOWSLICE	27.7102	11.7754	-1.23464	0.00015	0.00429515
XLOC_030538	LOC106565475	-	uncharacterized protein LOC106565475	NC_027311.1:55068173-55073157	BLUESLICE	YELLOWSLICE	20.4582	8.63034	-1.24519	5e-05	0.00167621
XLOC_000289	-	-	-	NC_027300.1:21337016-21360576	BLUESLICE	YELLOWSLICE	34.1324	14.1191	-1.2735	0.0019	0.032209
XLOC_058110	LOC106589386	ifit5	interferon-induced protein with tetratricopeptide repeats 5-like isoform X1	NC_027327.1:6845702-6848880	BLUESLICE	YELLOWSLICE	22.7816	9.34691	-1.2853	5e-05	0.00167621
XLOC_028885	LOC106565178	ifi44	interferon-induced protein 44-like	NC_027311.1:44174577-44194228	BLUESLICE	YELLOWSLICE	17.9709	7.14429	-1.3308	5e-05	0.00167621
XLOC_000369	LOC106595751	trim35	zinc-binding protein A33-like	NC_027300.1:26304782-26306666	BLUESLICE	YELLOWSLICE	5.03052	1.99483	-1.33444	0.00025	0.00653846
XLOC_056653	topaz1	-	testis- and ovary-specific PAZ domain-containing protein 1 isoform X1	NC_027326.1:22647636-22663309	BLUESLICE	YELLOWSLICE	0.882919	0.348226	-1.34226	5e-05	0.00167621
XLOC_004056	LOC106578696	ceacam20	carcinoembryonic antigen-related cell adhesion molecule 20-like	NC_027301.1:15462560-15466508	BLUESLICE	YELLOWSLICE	9.89609	3.85529	-1.36002	0.00035	0.00858457
XLOC_069119	LOC106596088	socs1	suppressor of cytokine signaling 1-like	NW_012358293.1:6015-7112	BLUESLICE	YELLOWSLICE	4.23079	1.62655	-1.37911	0.0019	0.032209
XLOC_038913	pex11a	pex11a	peroxisomal membrane protein 11A	NC_027315.1:25955892-25961469	BLUESLICE	YELLOWSLICE	37.9898	14.3611	-1.40345	5e-05	0.00167621
XLOC_043471	LOC106577945	samd9	sterile alpha motif domain-containing protein 9-like	NC_027317.1:62074696-62108321	BLUESLICE	YELLOWSLICE	8.54515	3.12715	-1.45026	0.00075	0.0157375
XLOC_000211	LOC106566099	rsad2	radical S-adenosyl methionine domain-containing protein 2-like	NC_027300.1:13388916-13395679	BLUESLICE	YELLOWSLICE	1.13025	0.400595	-1.49643	0.0005	0.0114231
XLOC_052545	LOC100136541	isg15	ISG15-like protein	NC_027323.1:15680164-15682081	BLUESLICE	YELLOWSLICE	63.0288	21.7787	-1.53309	5e-05	0.00167621
XLOC_007439	LOC106600814	-	keratin, type I cytoskeletal 13-like	NC_027302.1:58005338-58008304	BLUESLICE	YELLOWSLICE	577.111	193.197	-1.57877	0.00055	0.0123272
XLOC_053052	LOC106585165	gpat3	glycerol-3-phosphate acyltransferase 3-like isoform X1	NC_027323.1:7302365-7325331	BLUESLICE	YELLOWSLICE	0.496151	0.148139	-1.74383	0.00225	0.036621
XLOC_001439	LOC106565855	ccl19	C-C motif chemokine 19-like	NC_027300.1:122209794-122211056	BLUESLICE	YELLOWSLICE	120.465	35.0676	-1.78041	5e-05	0.00167621
XLOC_026659	LOC106563597	na	uncharacterized protein LOC106563597	NC_027310.1:78482543-78503598	BLUESLICE	YELLOWSLICE	3.53432	1.02789	-1.78175	0.0004	0.00954992
XLOC_026520	LOC106563358	ccl19	C-C motif chemokine 19-like	NC_027310.1:71597208-71598608	BLUESLICE	YELLOWSLICE	65.6534	18.7215	-1.81017	5e-05	0.00167621
XLOC_053483	cdo1	cdo1	cysteine dioxygenase type 1	NC_027323.1:39487153-39493435	BLUESLICE	YELLOWSLICE	26.5779	7.5664	-1.81255	5e-05	0.00167621
XLOC_036303	LOC106571033	batf	basic leucine zipper transcriptional factor ATF-like	NC_027314.1:14678337-14688097	BLUESLICE	YELLOWSLICE	1.89135	0.525135	-1.84865	0.0002	0.00544271
XLOC_009387	LOC106601815	rps2	40S ribosomal protein S2	NC_027302.1:82146214-82148877	BLUESLICE	YELLOWSLICE	4.61026	1.18694	-1.9576	0.0002	0.00544271
XLOC_069191	-	-	-	NW_012358488.1:0-619	BLUESLICE	YELLOWSLICE	9.43243	2.36469	-1.99598	0.00015	0.00429515
XLOC_063907	LOC106593049	myh3	myosin heavy chain, fast skeletal muscle-like	NW_012349327.1:107-16064	BLUESLICE	YELLOWSLICE	0.995116	0.248871	-1.99946	0.0007	0.0149087
XLOC_001006	LOC106611194	mvp	major vault protein-like	NC_027300.1:87748649-87912657	BLUESLICE	YELLOWSLICE	2.43422	0.607635	-2.00218	5e-05	0.00167621
XLOC_033618	LOC106568695	gpx8	probable G-protein coupled receptor 158	NC_027313.1:7627489-7713023	BLUESLICE	YELLOWSLICE	0.554498	0.116465	-2.25129	0.0006	0.0132029
XLOC_036203	LOC106570889	cxcl11	C-X-C motif chemokine 11-like	NC_027314.1:3502961-3504253	BLUESLICE	YELLOWSLICE	12.7748	2.31563	-2.46383	5e-05	0.00167621
XLOC_070682	ubil	ubb	Ubiquitin-like protein	NW_012362715.1:4869-5879	BLUESLICE	YELLOWSLICE	6.97502	1.22491	-2.50952	5e-05	0.00167621
XLOC_057196	-	-	-	NC_027326.1:14522569-14523952	BLUESLICE	YELLOWSLICE	0.767428	0.0896648	-3.09742	0.0025	0.0396513

## Sheet: T5 0.3%FA+IS vs 1%FAω3 LICE
Sub table T5. Differentailly expressed genes skin samples from lice attachement site (single lice infection) with functional feed between 1.0% FAω3 (coded as BLUEAS) and 0.3% FA+IS (coded as GREENAS).
gene_id	gene	gene_symbol	name	locus	sample_1	sample_2	value_1	value_2	log2_fold_change	p_value	q_value
XLOC_040131	LOC106573613	adamts20	A disintegrin and metalloproteinase with thrombospondin motifs 20-like isoform X1	NC_027315.1:36847259-36992772	BLUESLICE	GREENSLICE	0.0155587	1.25876	6.33813	0.00045	0.0105017
XLOC_039782	LOC106573099	actc1	actin, alpha cardiac muscle 1-like	NC_027315.1:5929943-5936451	BLUESLICE	GREENSLICE	0.234801	17.4965	6.21948	5e-05	0.00167621
XLOC_057727	LOC106589511	wfikkn2	WAP, Kazal, immunoglobulin, Kunitz and NTR domain-containing protein 2-like	NC_027327.1:13053154-13056693	BLUESLICE	GREENSLICE	0.0462773	3.07026	6.05191	5e-05	0.00167621
XLOC_006305	LOC106593081	myh2	myosin heavy chain, fast skeletal muscle-like	NC_027301.1:65320322-65357294	BLUESLICE	GREENSLICE	0.895386	54.9699	5.93999	5e-05	0.00167621
XLOC_006306	LOC106593179	myh2	myosin heavy chain, fast skeletal muscle-like	NC_027301.1:65380176-65414864	BLUESLICE	GREENSLICE	0.485476	24.4232	5.65271	5e-05	0.00167621
XLOC_075840	LOC106598781	-	myosin-3-like	NW_012386293.1:155-1456	BLUESLICE	GREENSLICE	0.383792	18.5358	5.59385	0.00175	0.0302518
XLOC_060135	LOC106591213	myh2	myosin heavy chain, fast skeletal muscle-like	NW_012343564.1:35799-50647	BLUESLICE	GREENSLICE	0.386423	17.0234	5.46119	0.00135	0.0248468
XLOC_028259	LOC106564162	myh2	myosin heavy chain, fast skeletal muscle-like isoform X4	NC_027311.1:4768794-4804917	BLUESLICE	GREENSLICE	0.138318	5.94614	5.42589	5e-05	0.00167621
XLOC_028331	LOC106564290	myh2	myosin heavy chain, fast skeletal muscle-like	NC_027311.1:7911814-7930322	BLUESLICE	GREENSLICE	0.0383791	1.35926	5.14635	5e-05	0.00167621
XLOC_037612	LOC106571102	ryr3	ryanodine receptor 3-like isoform X3	NC_027314.1:19225497-19415578	BLUESLICE	GREENSLICE	0.0295561	0.895078	4.92049	0.0023	0.0372347
XLOC_010102	LOC100194673	actn3	alpha-actinin-3	NC_027303.1:33657706-33679291	BLUESLICE	GREENSLICE	0.630244	18.014	4.83706	5e-05	0.00167621
XLOC_034017	LOC100196652	casq2	calsequestrin-like precursor	NC_027313.1:34572738-34587107	BLUESLICE	GREENSLICE	0.457716	11.5258	4.65426	5e-05	0.00167621
XLOC_000125	LOC106606486	myh2	myosin heavy chain, fast skeletal muscle-like	NC_027300.1:6216062-6235265	BLUESLICE	GREENSLICE	0.0759845	1.82075	4.58268	0.00045	0.0105017
XLOC_036625	LOC106571697	-	ankyrin repeat and SOCS box protein 2-like	NC_027314.1:40368560-40377617	BLUESLICE	GREENSLICE	0.0937659	2.24293	4.58018	5e-05	0.00167621
XLOC_029423	LOC106566023	mybphl	myosin-binding protein H-like isoform X1	NC_027311.1:79406562-79430770	BLUESLICE	GREENSLICE	0.132183	3.15181	4.57557	5e-05	0.00167621
XLOC_050454	LOC100194559	mybphl	myosin binding protein H-like	NC_027321.1:8082080-8098240	BLUESLICE	GREENSLICE	4.79855	105.394	4.45705	5e-05	0.00167621
XLOC_023825	LOC106561017	tnni2	troponin I, fast skeletal muscle-like	NC_027309.1:70950200-70955857	BLUESLICE	GREENSLICE	0.281136	6.15105	4.45149	0.0001	0.00306497
XLOC_030824	LOC106566016	igfn1	immunoglobulin-like and fibronectin type III domain-containing protein 1 isoform X3	NC_027311.1:79644274-79677845	BLUESLICE	GREENSLICE	0.588065	12.6574	4.42786	5e-05	0.00167621
XLOC_057781	prvb	pvalb2	parvalbumin beta 2	NC_027327.1:15581958-15584382	BLUESLICE	GREENSLICE	1.43369	30.7661	4.42353	5e-05	0.00167621
XLOC_009976	LOC106602737	s100a13	translation initiation factor IF-2-like	NC_027303.1:23394278-23398641	BLUESLICE	GREENSLICE	2.3692	47.996	4.34044	5e-05	0.00167621
XLOC_019026	LOC106610015	p2	skin secretory protein xP2-like isoform X1	NC_027307.1:6803348-6809493	BLUESLICE	GREENSLICE	1.74755	34.8034	4.31582	5e-05	0.00167621
XLOC_029817	LOC106564198	myh7	myosin heavy chain, fast skeletal muscle-like isoform X3	NC_027311.1:6075428-6107676	BLUESLICE	GREENSLICE	0.390961	7.55673	4.27266	5e-05	0.00167621
XLOC_000123	LOC106606262	myh2	myosin heavy chain, fast skeletal muscle-like	NC_027300.1:6161915-6168652	BLUESLICE	GREENSLICE	0.484193	9.17702	4.24437	5e-05	0.00167621
XLOC_035431	LOC106569611	itgb1bp3	nicotinamide riboside kinase 2-like	NC_027313.1:41350313-41411417	BLUESLICE	GREENSLICE	0.280226	5.29661	4.24041	0.00085	0.0173726
XLOC_009977	LOC106602736	-	synaptopodin-2-like isoform X1	NC_027303.1:23448879-23460897	BLUESLICE	GREENSLICE	0.0479616	0.886025	4.2074	0.003	0.0454174
XLOC_046015	LOC106579178	mybpc2	myosin-binding protein C, fast-type-like	NC_027318.1:55223637-55279497	BLUESLICE	GREENSLICE	3.68708	67.7553	4.19978	5e-05	0.00167621
XLOC_006326	LOC106593382	myh2	myosin heavy chain, fast skeletal muscle-like	NC_027301.1:66681005-66700099	BLUESLICE	GREENSLICE	0.0413235	0.745883	4.17391	5e-05	0.00167621
XLOC_037611	LOC106571098	ryr3	ryanodine receptor 3-like	NC_027314.1:19217502-19222794	BLUESLICE	GREENSLICE	0.24675	4.39404	4.15442	5e-05	0.00167621
XLOC_028269	LOC106564185	-	-	NC_027311.1:5503823-5600248	BLUESLICE	GREENSLICE	0.27017	4.71745	4.12607	5e-05	0.00167621
XLOC_028257	LOC106564163	myh2	myosin heavy chain, fast skeletal muscle-like	NC_027311.1:4702808-4715844	BLUESLICE	GREENSLICE	0.317263	5.52041	4.12102	5e-05	0.00167621
XLOC_023827	LOC100194658	tnnt3	fast myotomal muscle troponin-T-1 isoform X2	NC_027309.1:71101357-71116730	BLUESLICE	GREENSLICE	13.3066	228.593	4.10257	0.0013	0.0241386
XLOC_010087	LOC106602956	-	phosphorylase b kinase regulatory subunit alpha, skeletal muscle isoform-like	NC_027303.1:33280022-33323992	BLUESLICE	GREENSLICE	0.348613	5.94975	4.09313	0.00155	0.0275821
XLOC_058297	LOC106589658	act2	actin, alpha skeletal muscle 2-like	NC_027327.1:19462450-19465523	BLUESLICE	GREENSLICE	4.91798	82.9656	4.07638	5e-05	0.00167621
XLOC_025159	LOC106561012	muc2	mucin-2-like isoform X1	NC_027309.1:71018212-71100458	BLUESLICE	GREENSLICE	0.221044	3.6771	4.05616	0.0004	0.00954992
XLOC_023981	tpm1	tpm1	tropomyosin alpha-1 chain isoform X2	NC_027309.1:83578419-83592289	BLUESLICE	GREENSLICE	51.0963	841.434	4.04156	5e-05	0.00167621
XLOC_043780	LOC100194528	myoz1	myozenin 1-like isoform X1	NC_027317.1:12770040-12778055	BLUESLICE	GREENSLICE	2.04494	32.1056	3.9727	5e-05	0.00167621
XLOC_007931	LOC106601897	myadml2	myeloid-associated differentiation marker-like protein 2	NC_027302.1:85343481-85346961	BLUESLICE	GREENSLICE	0.0271515	0.415837	3.93691	0.00225	0.036621
XLOC_088616	LOC106599901	myh6	myosin-6-like	NW_012468192.1:493-1320	BLUESLICE	GREENSLICE	1.86194	28.3928	3.93065	0.00045	0.0105017
XLOC_043475	LOC106577953	casq1	calsequestrin-1-like isoform X1	NC_027317.1:62545682-62575595	BLUESLICE	GREENSLICE	0.842601	12.8363	3.92924	5e-05	0.00167621
XLOC_006324	LOC106593387	-	myosin heavy chain, fast skeletal muscle-like isoform X1	NC_027301.1:66579454-66628772	BLUESLICE	GREENSLICE	0.112114	1.7041	3.92597	5e-05	0.00167621
XLOC_048486	LOC106581677	-	obscurin-like protein 1 isoform X2	NC_027320.1:6875643-6976083	BLUESLICE	GREENSLICE	0.0414262	0.619753	3.90308	0.0012	0.0227019
XLOC_007100	LOC106600326	casq1	calsequestrin-1-like	NC_027302.1:35169353-35189711	BLUESLICE	GREENSLICE	3.14896	46.5958	3.88725	5e-05	0.00167621
XLOC_062844	-	-	-	NW_012348167.1:5429-16144	BLUESLICE	GREENSLICE	0.841738	12.3485	3.87482	5e-05	0.00167621
XLOC_011800	LOC106603638	usp28	ubiquitin carboxyl-terminal hydrolase 28-like isoform X5	NC_027303.1:56503582-56537936	BLUESLICE	GREENSLICE	0.413039	5.93005	3.8437	5e-05	0.00167621
XLOC_065408	LOC106593993	-	myomesin-1-like	NW_012351497.1:521-8545	BLUESLICE	GREENSLICE	0.247845	3.54675	3.83899	0.00015	0.00429515
XLOC_036588	pura1	-	adenylosuccinate synthetase isozyme 1 A	NC_027314.1:37459523-37473765	BLUESLICE	GREENSLICE	0.972049	13.8908	3.83695	5e-05	0.00167621
XLOC_018538	LOC106609244	na	uncharacterized protein LOC106609244	NC_027306.1:34079239-34086061	BLUESLICE	GREENSLICE	0.0956735	1.35015	3.81885	5e-05	0.00167621
XLOC_005944	LOC106587535	myom2	myomesin-2-like isoform X2	NC_027301.1:46806970-46828341	BLUESLICE	GREENSLICE	0.969128	13.5028	3.80043	5e-05	0.00167621
XLOC_043383	msmp	-	prostate-associated microseminoprotein	NC_027317.1:57990410-57991893	BLUESLICE	GREENSLICE	0.268556	3.71718	3.79092	0.0012	0.0227019
XLOC_063907	LOC106593049	myh3	myosin heavy chain, fast skeletal muscle-like	NW_012349327.1:107-16064	BLUESLICE	GREENSLICE	0.995116	13.6868	3.78178	5e-05	0.00167621
XLOC_010277	rtn2	rtn2	reticulon-2	NC_027303.1:44728419-44737034	BLUESLICE	GREENSLICE	0.253883	3.43533	3.75821	5e-05	0.00167621
XLOC_043775	ldb3	ldb3	LIM domain-binding protein 3 isoform X1	NC_027317.1:12492987-12557577	BLUESLICE	GREENSLICE	3.24405	43.2095	3.73548	5e-05	0.00167621
XLOC_002861	LOC106611756	-	dual specificity phosphatase DUPD1-like	NC_027300.1:98534266-98555737	BLUESLICE	GREENSLICE	0.143065	1.90287	3.73343	5e-05	0.00167621
XLOC_007317	LOC106600715	sdre	serine-aspartate repeat-containing protein F-like isoform X1	NC_027302.1:50710835-50724191	BLUESLICE	GREENSLICE	1.17737	15.5624	3.72443	5e-05	0.00167621
XLOC_054161	LOC106586063	-	carboxy-terminal domain RNA polymerase II polypeptide A small phosphatase 1-like isoform X5	NC_027324.1:5038197-5075844	BLUESLICE	GREENSLICE	0.0522496	0.679805	3.70163	0.00335	0.0492975
XLOC_048860	LOC100194727	neb	nebulin isoform X1	NC_027320.1:42525808-42621977	BLUESLICE	GREENSLICE	2.07343	26.3709	3.66885	5e-05	0.00167621
XLOC_039608	LOC100194643	mylp	myosin, light polypeptide 3-3	NC_027315.1:79424598-79436637	BLUESLICE	GREENSLICE	17.4474	220.362	3.65879	0.00065	0.0140664
XLOC_028604	LOC100194684	myom2	myomesin-2 isoform X1	NC_027311.1:22265769-22289613	BLUESLICE	GREENSLICE	1.06993	13.2672	3.63227	5e-05	0.00167621
XLOC_047950	LOC106580891	pnkp	bifunctional polynucleotide phosphatase/kinase-like	NC_027319.1:49261401-49301123	BLUESLICE	GREENSLICE	0.0516222	0.639873	3.63172	0.0008	0.0165674
XLOC_053743	LOC106586085	myh2	myosin heavy chain, fast skeletal muscle-like	NC_027324.1:17732303-17746300	BLUESLICE	GREENSLICE	0.315674	3.89456	3.62495	5e-05	0.00167621
XLOC_025350	cpt1b	cpt1b	carnitine O-palmitoyltransferase 1, muscle isoform	NC_027309.1:87155923-87167347	BLUESLICE	GREENSLICE	0.172998	2.13129	3.6229	5e-05	0.00167621
XLOC_042215	LOC106575821	-	-	NC_027316.1:26398279-26399761	BLUESLICE	GREENSLICE	0.915135	11.2143	3.61521	5e-05	0.00167621
XLOC_077388	LOC106598952	-	myomesin-1-like	NW_012390118.1:1068-1835	BLUESLICE	GREENSLICE	0.762692	9.2721	3.60372	0.00055	0.0123272
XLOC_072541	LOC106597822	krt13	keratin, type I cytoskeletal 13-like	NW_012369209.1:763-4090	BLUESLICE	GREENSLICE	1.29086	15.6679	3.60141	5e-05	0.00167621
XLOC_002809	LOC106612511	myom2	myomesin-2-like	NC_027300.1:93876276-93906269	BLUESLICE	GREENSLICE	1.42666	17.315	3.6013	5e-05	0.00167621
XLOC_058709	LOC106590360	-	muscle-related coiled-coil protein-like	NC_027328.1:22844296-22929612	BLUESLICE	GREENSLICE	0.44162	5.30724	3.58709	0.0002	0.00544271
XLOC_045911	LOC106579339	-	putative protein PTGES3L	NC_027318.1:49714072-49716565	BLUESLICE	GREENSLICE	0.23036	2.71545	3.55923	0.0004	0.00954992
XLOC_051203	LOC106583915	na	protein PFC0760c-like	NC_027322.1:1933164-1940536	BLUESLICE	GREENSLICE	0.857218	10.0825	3.55604	5e-05	0.00167621
XLOC_008887	LOC106600985	cacnb1	voltage-dependent L-type calcium channel subunit beta-1-like isoform X6	NC_027302.1:59114143-59150813	BLUESLICE	GREENSLICE	0.0770881	0.905366	3.55392	5e-05	0.00167621
XLOC_028967	LOC106565343	slc6a12	sodium- and chloride-dependent GABA transporter 2-like	NC_027311.1:49673406-49714256	BLUESLICE	GREENSLICE	0.115325	1.33854	3.53688	5e-05	0.00167621
XLOC_041327	LOC106575818	myl3	myosin light chain 3, skeletal muscle isoform-like	NC_027316.1:26357274-26364183	BLUESLICE	GREENSLICE	21.5826	245.923	3.51026	0.0001	0.00306497
XLOC_001466	LOC106565613	smyd1	histone-lysine N-methyltransferase Smyd1-like	NC_027300.1:125168630-125189191	BLUESLICE	GREENSLICE	1.54609	17.5972	3.50865	5e-05	0.00167621
XLOC_005100	LOC106573026	enpp2	ectonucleotide pyrophosphatase/phosphodiesterase family member 2-like	NC_027301.1:414156-434943	BLUESLICE	GREENSLICE	0.117087	1.32032	3.49523	5e-05	0.00167621
XLOC_052609	LOC106585590	acsl1	long-chain-fatty-acid--CoA ligase 1-like isoform X1	NC_027323.1:19968868-20015463	BLUESLICE	GREENSLICE	0.547658	6.15616	3.49068	5e-05	0.00167621
XLOC_091095	LOC106600226	myh2	myosin heavy chain, fast skeletal muscle-like	NW_012561191.1:189-915	BLUESLICE	GREENSLICE	1.36179	15.2878	3.48881	5e-05	0.00167621
XLOC_036508	LOC106571369	ttn	titin-like	NC_027314.1:31909678-32002809	BLUESLICE	GREENSLICE	0.121849	1.35081	3.47067	5e-05	0.00167621
XLOC_012220	LOC106604310	-	microtubule-associated protein futsch-like isoform X1	NC_027304.1:12179126-12186698	BLUESLICE	GREENSLICE	0.12044	1.33003	3.46507	5e-05	0.00167621
XLOC_038283	ampd1	ampd1	AMP deaminase 1	NC_027314.1:75457714-75490687	BLUESLICE	GREENSLICE	3.59976	38.7565	3.42847	0.00045	0.0105017
XLOC_033130	p2rx5	p2rx5	P2X purinoceptor 5 isoform X2	NC_027312.1:72656870-72684391	BLUESLICE	GREENSLICE	0.194228	2.08766	3.42607	5e-05	0.00167621
XLOC_022343	LOC106612124	srrm2	serine/arginine repetitive matrix protein 2-like	NC_027308.1:79263846-79271403	BLUESLICE	GREENSLICE	0.0382693	0.410436	3.4229	0.0001	0.00306497
XLOC_022512	rtn2	rtn2	reticulon-2	NC_027308.1:93817027-93830711	BLUESLICE	GREENSLICE	1.72242	18.4279	3.41938	5e-05	0.00167621
XLOC_021708	clic5	clic5	chloride intracellular channel protein 5 isoform X1	NC_027308.1:26466674-26473386	BLUESLICE	GREENSLICE	0.455987	4.85209	3.41154	5e-05	0.00167621
XLOC_054994	LOC106587569	gpi	glucose-6-phosphate isomerase-like	NC_027325.1:29073593-29133440	BLUESLICE	GREENSLICE	4.65576	49.1555	3.40026	0.0002	0.00544271
XLOC_014054	LOC106605448	txnip	thioredoxin-interacting protein-like	NC_027304.1:59405906-59411012	BLUESLICE	GREENSLICE	0.177628	1.87521	3.40012	5e-05	0.00167621
XLOC_050927	LOC106583479	cac1s	dihydropyridine-sensitive L-type skeletal muscle calcium channel subunit alpha-1-like	NC_027321.1:41101491-41150159	BLUESLICE	GREENSLICE	0.223554	2.32603	3.37918	5e-05	0.00167621
XLOC_008064	LOC106595978	myom1	-	NC_027302.1:67000-71254	BLUESLICE	GREENSLICE	1.12094	11.5027	3.35919	5e-05	0.00167621
XLOC_042776	mypn	mypn	myopalladin isoform X1	NC_027317.1:5956493-6011058	BLUESLICE	GREENSLICE	0.0834621	0.856197	3.35875	5e-05	0.00167621
XLOC_023525	LOC106560363	dsg2	desmoglein-2-like	NC_027309.1:36904767-36932310	BLUESLICE	GREENSLICE	0.623095	6.37461	3.35481	5e-05	0.00167621
XLOC_023047	LOC106613343	ryr1	ryanodine receptor 1-like	NC_027308.1:137119722-137171870	BLUESLICE	GREENSLICE	0.192231	1.96447	3.35323	5e-05	0.00167621
XLOC_037320	-	-	-	NC_027314.1:97679449-97681562	BLUESLICE	GREENSLICE	0.0649402	0.657822	3.34051	0.00305	0.0459806
XLOC_057414	lrrc14b	lrrc14b	leucine-rich repeat-containing protein 14B	NC_027326.1:29610200-29613420	BLUESLICE	GREENSLICE	0.417327	4.22488	3.33966	5e-05	0.00167621
XLOC_032520	LOC106566614	-	bcl10-interacting CARD protein-like isoform X2	NC_027312.1:18335087-18339393	BLUESLICE	GREENSLICE	0.125364	1.2564	3.3251	5e-05	0.00167621
XLOC_043781	LOC106576703	-	synaptopodin 2-like protein isoform X1	NC_027317.1:12785037-12798538	BLUESLICE	GREENSLICE	0.317147	3.16729	3.32002	5e-05	0.00167621
XLOC_028600	LOC106564730	acta1	actin, alpha skeletal muscle 2-like	NC_027311.1:22173423-22177701	BLUESLICE	GREENSLICE	72.5589	714.392	3.29949	0.0023	0.0372347
XLOC_035829	LOC106570290	-	collagen alpha-1(XXVIII) chain-like isoform X2	NC_027313.1:69109590-69190448	BLUESLICE	GREENSLICE	0.0495736	0.484944	3.29017	0.00015	0.00429515
XLOC_017574	LOC100194596	asph	Aspartyl beta-hydroxylase-like precursor	NC_027306.1:24280267-24318325	BLUESLICE	GREENSLICE	10.3667	101.09	3.28561	5e-05	0.00167621
XLOC_053825	LOC100194662	myl1	myosin light chain 1-1	NC_027324.1:25651806-25661564	BLUESLICE	GREENSLICE	18.0935	174.861	3.27266	0.0001	0.00306497
XLOC_034262	LOC106569817	myh7	myosin heavy chain, fast skeletal muscle-like	NC_027313.1:49479467-49497030	BLUESLICE	GREENSLICE	4.07462	39.3124	3.27025	5e-05	0.00167621
XLOC_040609	dusp27	dusp27	inactive dual specificity phosphatase 27	NC_027315.1:74584446-74596252	BLUESLICE	GREENSLICE	0.0999516	0.962259	3.26712	5e-05	0.00167621
XLOC_005361	gapdh	gapdh	glyceraldehyde-3-phosphate dehydrogenase	NC_027301.1:10344607-10349721	BLUESLICE	GREENSLICE	187.264	1801.12	3.26575	5e-05	0.00167621
XLOC_059274	LOC106590673	jph1	junctophilin-1-like	NC_027328.1:38555313-38561362	BLUESLICE	GREENSLICE	0.0982705	0.940183	3.25811	5e-05	0.00167621
XLOC_025062	syt12	-	synaptotagmin-12	NC_027309.1:58441585-58484999	BLUESLICE	GREENSLICE	0.0434756	0.412845	3.24732	0.00095	0.0189427
XLOC_020053	LOC106611031	entpd5	ectonucleoside triphosphate diphosphohydrolase 5-like	NC_027308.1:22830679-22843733	BLUESLICE	GREENSLICE	0.200295	1.8928	3.24032	0.0001	0.00306497
XLOC_052966	fbp2	fbp2	fructose-1,6-bisphosphatase isozyme 2	NC_027323.1:47733605-47733887	BLUESLICE	GREENSLICE	18.4349	173.898	3.23773	5e-05	0.00167621
XLOC_050779	-	-	-	NC_027321.1:32650779-32655284	BLUESLICE	GREENSLICE	0.0426999	0.401501	3.2331	0.0023	0.0372347
XLOC_030883	LOC100136539	gpd2	glycerol-3-phosphate dehydrogenase	NC_027311.1:85330621-85336484	BLUESLICE	GREENSLICE	7.33421	68.1042	3.21503	5e-05	0.00167621
XLOC_054369	LOC106586456	ttn	titin-like isoform X8	NC_027324.1:26115250-26297197	BLUESLICE	GREENSLICE	0.15841	1.46985	3.21394	5e-05	0.00167621
XLOC_054163	LOC106586064	speg	striated muscle preferentially expressed protein kinase-like isoform X1	NC_027324.1:5087677-5221010	BLUESLICE	GREENSLICE	0.09413	0.867506	3.20415	0.00025	0.00653846
XLOC_055101	LOC106587738	gatm	glycine amidinotransferase, mitochondrial-like	NC_027325.1:35076332-35085414	BLUESLICE	GREENSLICE	0.446889	4.0763	3.18927	5e-05	0.00167621
XLOC_071955	-	-	-	NW_012366963.1:1108-3858	BLUESLICE	GREENSLICE	29.4997	268.752	3.1875	5e-05	0.00167621
XLOC_008474	asb10	-	ankyrin repeat and SOCS box protein 10 isoform X1	NC_027302.1:31289156-31298245	BLUESLICE	GREENSLICE	0.0983506	0.882262	3.1652	5e-05	0.00167621
XLOC_040764	LOC106574917	tmem41aa	transmembrane protein 41A-B-like	NC_027315.1:81298161-81305807	BLUESLICE	GREENSLICE	0.197424	1.76917	3.1637	5e-05	0.00167621
XLOC_037965	LOC106571561	-	galectin-3-like isoform X2	NC_027314.1:48359684-48364306	BLUESLICE	GREENSLICE	0.182397	1.6294	3.15918	0.00145	0.0262283
XLOC_026017	LOC106562377	gpi	glucose-6-phosphate isomerase-like	NC_027310.1:26966353-26985397	BLUESLICE	GREENSLICE	6.64721	59.2498	3.15599	5e-05	0.00167621
XLOC_001055	LOC106612617	klhl31	kelch-like protein 31	NC_027300.1:92720352-92725513	BLUESLICE	GREENSLICE	0.489245	4.32116	3.14279	5e-05	0.00167621
XLOC_040010	LOC106573489	frmd5	FERM domain-containing protein 5 isoform X3	NC_027315.1:26599055-26721274	BLUESLICE	GREENSLICE	0.0812438	0.714998	3.13761	5e-05	0.00167621
XLOC_015295	LOC106607652	asb2	ankyrin repeat and SOCS box protein 2-like isoform X1	NC_027305.1:49624981-49656303	BLUESLICE	GREENSLICE	0.173973	1.51813	3.12536	5e-05	0.00167621
XLOC_053308	LOC106585329	-	uncharacterized protein LOC106585329	NC_027323.1:25870733-25872672	BLUESLICE	GREENSLICE	0.379316	3.30987	3.1253	5e-05	0.00167621
XLOC_008609	LOC106600477	svil	supervillin-like isoform X5	NC_027302.1:39855491-39935690	BLUESLICE	GREENSLICE	0.168832	1.45505	3.10741	5e-05	0.00167621
XLOC_028661	LOC106564879	cacng1	voltage-dependent calcium channel gamma-1 subunit-like	NC_027311.1:25625934-25650961	BLUESLICE	GREENSLICE	0.21934	1.88862	3.10609	5e-05	0.00167621
XLOC_034264	LOC106569812	myh2	myosin heavy chain, fast skeletal muscle-like	NC_027313.1:49560055-49586507	BLUESLICE	GREENSLICE	0.17339	1.4895	3.10274	5e-05	0.00167621
XLOC_002681	LOC106610323	na	protein FAM20A-like	NC_027300.1:77226970-77277580	BLUESLICE	GREENSLICE	0.610991	5.17498	3.08233	5e-05	0.00167621
XLOC_026777	LOC106563801	-	coronin-6-like	NC_027310.1:85080844-85149434	BLUESLICE	GREENSLICE	0.288595	2.43397	3.07619	5e-05	0.00167621
XLOC_049918	LOC106583230	na	uncharacterized protein LOC106583230 isoform X2	NC_027321.1:28200442-28208159	BLUESLICE	GREENSLICE	0.354364	2.98237	3.07316	0.00095	0.0189427
XLOC_048512	gdf-8	mstn	myostatin 1a precursor	NC_027320.1:11959292-11964782	BLUESLICE	GREENSLICE	0.650186	5.47018	3.07266	5e-05	0.00167621
XLOC_041267	LOC106575736	-	inactive dual specificity phosphatase 27-like	NC_027316.1:24174749-24180783	BLUESLICE	GREENSLICE	0.050926	0.4231	3.05453	0.0015	0.026916
XLOC_068287	LOC100194636	ckm	beta-enolase	NW_012356518.1:4562-7706	BLUESLICE	GREENSLICE	73.8098	607.464	3.04091	5e-05	0.00167621
XLOC_007054	LOC106599860	obscn	obscurin-like isoform X1	NC_027302.1:31600372-31704570	BLUESLICE	GREENSLICE	0.064215	0.526892	3.03653	5e-05	0.00167621
XLOC_046628	LOC106580341	ank1	ankyrin-1-like isoform X5	NC_027319.1:26664850-26866659	BLUESLICE	GREENSLICE	0.266937	2.17723	3.02792	5e-05	0.00167621
XLOC_064702	LOC106593558	-	potassium voltage-gated channel subfamily A member 6-like	NW_012350423.1:5-5937	BLUESLICE	GREENSLICE	0.0581393	0.472569	3.02294	0.00275	0.0425693
XLOC_011437	LOC106602979	pacs1	phosphofurin acidic cluster sorting protein 1-like isoform X2	NC_027303.1:33679309-33698711	BLUESLICE	GREENSLICE	0.142134	1.15392	3.02122	5e-05	0.00167621
XLOC_001608	myo18b	myo18b	unconventional myosin-XVIIIb	NC_027300.1:137654820-137690949	BLUESLICE	GREENSLICE	0.0861552	0.698456	3.01916	5e-05	0.00167621
XLOC_005405	LOC106577172	rbfox1	RNA binding protein fox-1 homolog 1-like isoform X9	NC_027301.1:11731193-11747846	BLUESLICE	GREENSLICE	0.438848	3.55337	3.01739	5e-05	0.00167621
XLOC_015436	LOC106607877	adgrf2	adhesion G-protein coupled receptor F2-like	NC_027305.1:61867715-61882101	BLUESLICE	GREENSLICE	0.163265	1.3212	3.01657	5e-05	0.00167621
XLOC_034102	LOC106569580	atp1a2	sodium/potassium-transporting ATPase subunit alpha-2	NC_027313.1:40064417-40100489	BLUESLICE	GREENSLICE	0.487293	3.93679	3.01416	5e-05	0.00167621
XLOC_043409	LOC106577856	actn3	alpha-actinin-3-like	NC_027317.1:59214414-59323799	BLUESLICE	GREENSLICE	3.96859	31.995	3.01115	5e-05	0.00167621
XLOC_001526	LOC100194645	pgam2	phosphoglycerate mutase 2-2 (muscle)	NC_027300.1:130183392-130187162	BLUESLICE	GREENSLICE	14.8421	119.298	3.00681	5e-05	0.00167621
XLOC_048549	LOC106581709	xirp2	xin actin-binding repeat-containing protein 2-like	NC_027320.1:15671567-15699178	BLUESLICE	GREENSLICE	0.158463	1.26861	3.00103	0.00015	0.00429515
XLOC_031734	LOC100194713	usp25	ubiquitin carboxyl-terminal hydrolase 28 isoform X1	NC_027312.1:67563911-67602605	BLUESLICE	GREENSLICE	0.791826	6.27774	2.98699	5e-05	0.00167621
XLOC_048146	LOC106581123	sh3bgr	SH3 domain-binding glutamic acid-rich-like protein isoform X43	NC_027319.1:61389084-61400510	BLUESLICE	GREENSLICE	0.768377	6.03696	2.97394	5e-05	0.00167621
XLOC_003081	ckmt2	ckmt2	creatine kinase S-type, mitochondrial	NC_027300.1:115470227-115476644	BLUESLICE	GREENSLICE	12.5393	98.2768	2.9704	5e-05	0.00167621
XLOC_046007	LOC106579199	mss51	putative protein MSS51 homolog, mitochondrial	NC_027318.1:54150264-54155104	BLUESLICE	GREENSLICE	0.10539	0.825801	2.97006	0.0029	0.0442868
XLOC_049399	LOC100194642	myl3	myosin, light polypeptide 3-1	NC_027320.1:37759937-37769704	BLUESLICE	GREENSLICE	45.0557	352.925	2.96958	5e-05	0.00167621
XLOC_054095	LOC106586915	des	desmin-like	NC_027324.1:49200937-49211410	BLUESLICE	GREENSLICE	1.85559	14.4068	2.9568	5e-05	0.00167621
XLOC_063729	LOC106592919	na	uncharacterized protein LOC106592919	NW_012349084.1:9218-11594	BLUESLICE	GREENSLICE	22.0081	170.838	2.95652	0.00015	0.00429515
XLOC_041417	LOC106575978	-	acetylcholine receptor subunit alpha-like	NC_027316.1:31259634-31266405	BLUESLICE	GREENSLICE	0.124081	0.962791	2.95595	0.00185	0.0315505
XLOC_008836	LOC106600960	-	heat shock protein Hsp-16.1/Hsp-16.11-like	NC_027302.1:56206871-56207842	BLUESLICE	GREENSLICE	0.299357	2.31025	2.94811	0.00195	0.032853
XLOC_067356	LOC106595147	-	-	NW_012354771.1:886-9855	BLUESLICE	GREENSLICE	0.0594459	0.45647	2.94087	0.0012	0.0227019
XLOC_058190	dhrs7c	dhrs7ca	dehydrogenase/reductase SDR family member 7C	NC_027327.1:12678007-12683077	BLUESLICE	GREENSLICE	3.14529	24.0985	2.93768	5e-05	0.00167621
XLOC_007043	LOC100195747	dtna	dystrobrevin alpha isoform X1	NC_027302.1:30503939-30544744	BLUESLICE	GREENSLICE	0.332263	2.53023	2.92887	5e-05	0.00167621
XLOC_064316	LOC106593309	-	collagen alpha-1(XVIII) chain-like	NW_012349864.1:271-7284	BLUESLICE	GREENSLICE	0.100381	0.762974	2.92615	0.00045	0.0105017
XLOC_012253	LOC106604402	cisd1	CDGSH iron-sulfur domain-containing protein 1-like	NC_027304.1:15340586-15349207	BLUESLICE	GREENSLICE	1.32335	9.91222	2.90502	0.00015	0.00429515
XLOC_066892	LOC100194636	ckm	beta-enolase	NW_012353926.1:5659-9145	BLUESLICE	GREENSLICE	122.823	915.914	2.89864	5e-05	0.00167621
XLOC_034882	LOC106568643	na	muscle-related coiled-coil protein-like	NC_027313.1:4014885-4025167	BLUESLICE	GREENSLICE	0.762807	5.67915	2.89629	5e-05	0.00167621
XLOC_033042	LOC106567627	ckm	creatine kinase M-type-like	NC_027312.1:62261663-62266573	BLUESLICE	GREENSLICE	20.4307	151.788	2.89325	0.00265	0.0414132
XLOC_052965	fbp2	fbp2	fructose-1,6-bisphosphatase isozyme 2	NC_027323.1:47709115-47712128	BLUESLICE	GREENSLICE	18.6663	138.585	2.89227	5e-05	0.00167621
XLOC_057893	LOC106589810	-	kelch-like protein 31	NC_027327.1:27215080-27219978	BLUESLICE	GREENSLICE	0.48424	3.56037	2.87823	5e-05	0.00167621
XLOC_042165	LOC106575722	col5a2	collagen alpha-2(V) chain-like	NC_027316.1:23903973-23972194	BLUESLICE	GREENSLICE	0.458274	3.36477	2.87623	5e-05	0.00167621
XLOC_025743	LOC106561896	kif4	kinesin-related protein 4-like isoform X1	NC_027310.1:4574131-4834888	BLUESLICE	GREENSLICE	0.495945	3.63078	2.87203	5e-05	0.00167621
XLOC_050413	-	-	-	NC_027321.1:3988776-3993719	BLUESLICE	GREENSLICE	0.171484	1.25053	2.86639	5e-05	0.00167621
XLOC_000306	LOC106581812	-	uncharacterized protein C15orf52-like isoform X1	NC_027300.1:21870340-21918146	BLUESLICE	GREENSLICE	0.100685	0.733683	2.86531	5e-05	0.00167621
XLOC_039426	LOC106574549	klhl41	kelch-like protein 41b	NC_027315.1:70986660-70990859	BLUESLICE	GREENSLICE	2.21204	16.0301	2.85733	5e-05	0.00167621
XLOC_039151	klhl30	-	kelch-like protein 30 isoform X1	NC_027315.1:45412207-45432127	BLUESLICE	GREENSLICE	0.133905	0.969459	2.85597	5e-05	0.00167621
XLOC_050708	LOC106583067	-	ATP-dependent 6-phosphofructokinase, muscle type-like	NC_027321.1:27861168-27876247	BLUESLICE	GREENSLICE	1.35389	9.76115	2.84994	5e-05	0.00167621
XLOC_053996	cssa25h2orf40	ecrg4	esophageal cancer-related gene 4 protein precursor	NC_027324.1:39258350-39264106	BLUESLICE	GREENSLICE	1.63397	11.6619	2.83535	0.0005	0.0114231
XLOC_018377	LOC106608940	ache	acetylcholinesterase-like	NC_027306.1:22886490-22917729	BLUESLICE	GREENSLICE	0.0791106	0.560873	2.82573	5e-05	0.00167621
XLOC_017736	LOC106609284	ucma	unique cartilage matrix-associated protein-like	NC_027306.1:39375775-39379130	BLUESLICE	GREENSLICE	1.41695	10.0219	2.82229	5e-05	0.00167621
XLOC_041742	LOC106576572	cacna2d1	voltage-dependent calcium channel subunit alpha-2/delta-1-like	NC_027316.1:53784397-53839918	BLUESLICE	GREENSLICE	0.108277	0.764272	2.81936	0.00015	0.00429515
XLOC_030550	cav3	cav3	caveolin-3	NC_027311.1:56495027-56498106	BLUESLICE	GREENSLICE	0.434753	3.06528	2.81775	0.00015	0.00429515
XLOC_021019	LOC106612591	ckm	creatine kinase M-type-like	NC_027308.1:106129059-106132808	BLUESLICE	GREENSLICE	29.9704	211.049	2.81597	0.0032	0.0476422
XLOC_046104	LOC106579065	atp2a1	sarcoplasmic/endoplasmic reticulum calcium ATPase 1 isoform X1	NC_027318.1:60560091-60645326	BLUESLICE	GREENSLICE	78.9446	555	2.81358	0.0013	0.0241386
XLOC_015654	LOC106608253	ryr3	ryanodine receptor 3-like isoform X2	NC_027305.1:80093084-80403209	BLUESLICE	GREENSLICE	0.0821028	0.576659	2.81221	0.00165	0.0289267
XLOC_039102	LOC100194656	tmem38a	transmembrane protein 38A-1	NC_027315.1:42909660-42919849	BLUESLICE	GREENSLICE	1.15799	8.09032	2.80458	5e-05	0.00167621
XLOC_049276	LOC106582149	tspan7	tetraspanin-7-like	NC_027320.1:26376612-26389040	BLUESLICE	GREENSLICE	0.126411	0.879666	2.79883	0.00035	0.00858457
XLOC_005400	LOC106577106	na	uncharacterized protein LOC106577106	NC_027301.1:11587695-11593469	BLUESLICE	GREENSLICE	0.0613225	0.424139	2.79005	0.0003	0.00757889
XLOC_019494	LOC100194655	na	solute carrier family 25-2	NC_027307.1:7095798-7103209	BLUESLICE	GREENSLICE	3.37554	23.3278	2.78886	5e-05	0.00167621
XLOC_003380	LOC106568307	acot12	acyl-coenzyme A thioesterase 12-like	NC_027300.1:137133228-137143674	BLUESLICE	GREENSLICE	0.0885142	0.611051	2.78731	0.0017	0.0295917
XLOC_011176	slc25a4	slc25a5	ADP/ATP translocase 1	NC_027303.1:23847157-23935143	BLUESLICE	GREENSLICE	11.1615	76.7242	2.78115	5e-05	0.00167621
XLOC_041012	LOC106575334	klhl41b	kelch-like protein 41b	NC_027316.1:12702262-12705878	BLUESLICE	GREENSLICE	0.660663	4.5189	2.77399	0.0001	0.00306497
XLOC_022834	sh3bg	sh3bgr	SH3 domain-binding glutamic acid-rich protein isoform X37	NC_027308.1:117058438-117082266	BLUESLICE	GREENSLICE	0.694082	4.72934	2.76846	0.0001	0.00306497
XLOC_046558	LOC106579903	-	carnitine O-acetyltransferase-like	NC_027319.1:21366002-21397239	BLUESLICE	GREENSLICE	0.127669	0.867424	2.76432	0.00065	0.0140664
XLOC_053510	LOC106585899	-	protein-lysine 6-oxidase-like	NC_027323.1:41517751-41524538	BLUESLICE	GREENSLICE	8.52104	57.8815	2.764	5e-05	0.00167621
XLOC_057245	LOC106588620	col22a1	collagen alpha-1(XXII) chain-like isoform X2	NC_027326.1:17157033-17234484	BLUESLICE	GREENSLICE	0.173168	1.17238	2.7592	5e-05	0.00167621
XLOC_046371	LOC106579825	hspb8	heat shock protein beta-8-like	NC_027319.1:3773970-3786179	BLUESLICE	GREENSLICE	0.533586	3.61146	2.75879	5e-05	0.00167621
XLOC_030087	LOC106564637	-	stromal interaction molecule 2-like	NC_027311.1:21502817-21528502	BLUESLICE	GREENSLICE	0.0603089	0.40744	2.75614	0.00065	0.0140664
XLOC_052962	fbp2	fbp2	fructose-1,6-bisphosphatase isozyme 2	NC_027323.1:47670462-47685423	BLUESLICE	GREENSLICE	15.6895	105.993	2.7561	5e-05	0.00167621
XLOC_000997	LOC106611067	-	ankyrin repeat domain-containing protein 1-like	NC_027300.1:84637975-84648121	BLUESLICE	GREENSLICE	0.18729	1.25484	2.74416	0.00145	0.0262283
XLOC_037019	LOC106572039	bgn	biglycan-like	NC_027314.1:75245059-75252621	BLUESLICE	GREENSLICE	0.714426	4.77211	2.73977	5e-05	0.00167621
XLOC_015368	-	-	-	NC_027305.1:56727993-56731527	BLUESLICE	GREENSLICE	0.0815272	0.540651	2.72934	0.00015	0.00429515
XLOC_040041	LOC106573765	synm	synemin-like	NC_027315.1:29555340-29570684	BLUESLICE	GREENSLICE	0.191811	1.25771	2.71304	5e-05	0.00167621
XLOC_044824	LOC106578705	hacd3	very-long-chain (3R)-3-hydroxyacyl-CoA dehydratase 1-like	NC_027318.1:29356962-29374906	BLUESLICE	GREENSLICE	0.415002	2.71962	2.71221	5e-05	0.00167621
XLOC_021437	LOC106610590	col10a1	collagen alpha-1(X) chain-like	NC_027308.1:371337-378265	BLUESLICE	GREENSLICE	3.18899	20.879	2.71088	5e-05	0.00167621
XLOC_024328	LOC106561700	bcap29	B-cell receptor-associated protein 29-like	NC_027309.1:109535713-109546461	BLUESLICE	GREENSLICE	0.636628	4.16024	2.70814	5e-05	0.00167621
XLOC_035639	LOC106570027	klhl31	kelch-like protein 31	NC_027313.1:56912450-56922899	BLUESLICE	GREENSLICE	0.410586	2.66062	2.69601	5e-05	0.00167621
XLOC_073208	LOC106598073	bin1	myc box-dependent-interacting protein 1-like	NW_012372351.1:300-3870	BLUESLICE	GREENSLICE	0.394597	2.5547	2.6947	0.0003	0.00757889
XLOC_022326	LOC106612106	tgfb2	transforming growth factor beta-2-like	NC_027308.1:77527734-77540207	BLUESLICE	GREENSLICE	0.0840838	0.541327	2.6866	0.00185	0.0315505
XLOC_031355	LOC106566997	pfkm	ATP-dependent 6-phosphofructokinase, muscle type-like	NC_027312.1:32630938-32657544	BLUESLICE	GREENSLICE	1.85583	11.8958	2.68031	5e-05	0.00167621
XLOC_048961	LOC106582512	des	desmin-like	NC_027320.1:53532069-53544577	BLUESLICE	GREENSLICE	2.99775	19.1035	2.67188	0.002	0.0334953
XLOC_053647	gdf-8	mstn	myostatin 1a precursor	NC_027324.1:9963320-9967375	BLUESLICE	GREENSLICE	0.468741	2.98639	2.67154	0.0003	0.00757889
XLOC_059331	LOC106590732	ramp1	receptor activity-modifying protein 1-like isoform X2	NW_012341870.1:37888-51346	BLUESLICE	GREENSLICE	0.494482	3.13835	2.66601	0.00025	0.00653846
XLOC_043666	LOC106576905	na	uncharacterized protein LOC106576905	NC_027317.1:3978784-4001599	BLUESLICE	GREENSLICE	0.0673025	0.426629	2.66425	0.0002	0.00544271
XLOC_011849	LOC106603724	smtnl2	smoothelin-like protein 2 isoform X3	NC_027303.1:62970575-62984037	BLUESLICE	GREENSLICE	0.271591	1.68312	2.63163	5e-05	0.00167621
XLOC_013800	LOC106604954	palld	palladin-like	NC_027304.1:41057705-41088518	BLUESLICE	GREENSLICE	0.696172	4.29164	2.62401	5e-05	0.00167621
XLOC_028937	LOC100196684	apobec-2	probable C->U-editing enzyme APOBEC-2	NC_027311.1:46431902-46455219	BLUESLICE	GREENSLICE	2.84498	17.5209	2.62259	5e-05	0.00167621
XLOC_024553	gamt	gamt	guanidinoacetate N-methyltransferase	NC_027309.1:15529154-15533383	BLUESLICE	GREENSLICE	5.14666	31.679	2.62182	5e-05	0.00167621
XLOC_020076	LOC106610991	reep1	receptor expression-enhancing protein 1-like	NC_027308.1:24402276-24422040	BLUESLICE	GREENSLICE	0.0835687	0.511111	2.6126	5e-05	0.00167621
XLOC_041011	LOC106575308	col28a1	collagen alpha-1(XXVIII) chain-like isoform X1	NC_027316.1:12672775-12701783	BLUESLICE	GREENSLICE	0.172515	1.05328	2.61009	5e-05	0.00167621
XLOC_038880	LOC106573415	cpt1b	carnitine O-palmitoyltransferase 1, liver isoform-like	NC_027315.1:23328198-23341427	BLUESLICE	GREENSLICE	0.0778838	0.472961	2.60233	0.00045	0.0105017
XLOC_046151	chrnd	chrnd	acetylcholine receptor subunit delta	NC_027318.1:66521197-66527196	BLUESLICE	GREENSLICE	0.411921	2.49785	2.60025	5e-05	0.00167621
XLOC_025315	LOC106561166	alpk3	alpha-protein kinase 3-like	NC_027309.1:83932356-83958608	BLUESLICE	GREENSLICE	0.0892687	0.539551	2.59553	5e-05	0.00167621
XLOC_037189	LOC106572606	jph2	junctophilin-2-like isoform X1	NC_027314.1:87809181-87839736	BLUESLICE	GREENSLICE	0.193425	1.16775	2.59388	0.00015	0.00429515
XLOC_038699	LOC106573072	tsha2	shaker-related potassium channel tsha2-like	NC_027315.1:3991802-4027251	BLUESLICE	GREENSLICE	0.0831507	0.500654	2.59001	0.00125	0.0234317
XLOC_061537	-	-	-	NW_012345454.1:46-1617	BLUESLICE	GREENSLICE	0.244661	1.45886	2.57598	0.00015	0.00429515
XLOC_067219	LOC106595052	-	-	NW_012354432.1:7453-10330	BLUESLICE	GREENSLICE	0.198558	1.18327	2.57515	5e-05	0.00167621
XLOC_035471	LOC106569692	pde4dip	myomegalin-like	NC_027313.1:43626798-43734348	BLUESLICE	GREENSLICE	0.587919	3.49446	2.57138	0.00045	0.0105017
XLOC_062150	LOC106591971	des	desmin-like	NW_012347470.1:1541-7965	BLUESLICE	GREENSLICE	3.79669	22.5587	2.57087	5e-05	0.00167621
XLOC_058367	bag2	bag2	BAG family molecular chaperone regulator 2	NC_027327.1:26586707-26593319	BLUESLICE	GREENSLICE	0.343219	2.03069	2.56477	0.00105	0.0204706
XLOC_034259	klhl40	-	kelch-like protein 40	NC_027313.1:49305568-49325942	BLUESLICE	GREENSLICE	0.70102	4.10926	2.55135	5e-05	0.00167621
XLOC_052968	LOC106585997	na	uncharacterized protein LOC106585997 isoform X1	NC_027323.1:47793505-47801458	BLUESLICE	GREENSLICE	0.0859945	0.498426	2.53506	5e-05	0.00167621
XLOC_065281	-	-	-	NW_012351266.1:10928-12738	BLUESLICE	GREENSLICE	0.39176	2.25591	2.52566	0.00135	0.0248468
XLOC_056131	-	-	-	NC_027325.1:45750295-45750783	BLUESLICE	GREENSLICE	4.05221	23.2792	2.52226	0.00015	0.00429515
XLOC_051770	LOC106583878	-	-	NC_027322.1:329476-337405	BLUESLICE	GREENSLICE	1.03118	5.92291	2.52201	5e-05	0.00167621
XLOC_038548	LOC106572792	pfkp	ATP-dependent 6-phosphofructokinase, muscle type-like	NC_027314.1:94262098-94309364	BLUESLICE	GREENSLICE	2.28359	13.0539	2.5151	5e-05	0.00167621
XLOC_059225	exph5	exph5	exophilin-5 isoform X1	NC_027328.1:31785805-31804752	BLUESLICE	GREENSLICE	0.744771	4.24999	2.51259	5e-05	0.00167621
XLOC_061903	LOC106591840	-	uncharacterized protein LOC106591840	NW_012347289.1:9533-29294	BLUESLICE	GREENSLICE	0.0784729	0.446518	2.50845	0.00025	0.00653846
XLOC_008130	LOC106596899	-	myosin heavy chain, fast skeletal muscle-like	NC_027302.1:4782644-4802519	BLUESLICE	GREENSLICE	0.101263	0.576014	2.508	0.0016	0.0282586
XLOC_068120	LOC106595573	-	transient receptor potential cation channel subfamily M member 1-like	NW_012356264.1:3049-8671	BLUESLICE	GREENSLICE	0.167106	0.950191	2.50746	0.00085	0.0173726
XLOC_030436	LOC106565342	cav3	caveolin-3-like	NC_027311.1:49585598-49588246	BLUESLICE	GREENSLICE	0.608551	3.44768	2.50218	0.00025	0.00653846
XLOC_008401	LOC106599321	jph1	junctophilin-1-like isoform X2	NC_027302.1:24943696-24961196	BLUESLICE	GREENSLICE	0.168992	0.956346	2.50058	0.00015	0.00429515
XLOC_005387	LOC106576934	cacng6	voltage-dependent calcium channel gamma-6 subunit-like	NC_027301.1:11257908-11270047	BLUESLICE	GREENSLICE	0.135236	0.762313	2.4949	0.0002	0.00544271
XLOC_088623	-	-	-	NW_012468349.1:0-1192	BLUESLICE	GREENSLICE	0.218695	1.23129	2.49317	0.00165	0.0289267
XLOC_046827	LOC106580667	atp1b3	sodium/potassium-transporting ATPase subunit beta-3-like	NC_027319.1:42869794-42901153	BLUESLICE	GREENSLICE	0.505524	2.84423	2.49218	5e-05	0.00167621
XLOC_015199	hsp11	hsp30	Heat shock protein Hsp-16.1/Hsp-16.11	NC_027305.1:41932134-41933090	BLUESLICE	GREENSLICE	0.747735	4.18644	2.48512	0.00085	0.0173726
XLOC_022418	ccdc69	ccdc69	coiled-coil domain-containing protein 69 isoform X2	NC_027308.1:84601286-84620709	BLUESLICE	GREENSLICE	0.386998	2.15346	2.47626	5e-05	0.00167621
XLOC_035363	LOC106569492	col11a1	collagen alpha-1(XI) chain-like	NC_027313.1:36865077-36937908	BLUESLICE	GREENSLICE	0.173061	0.958593	2.46964	0.00015	0.00429515
XLOC_035655	LOC106570000	cacng6	voltage-dependent calcium channel gamma-6 subunit-like	NC_027313.1:57898505-57949842	BLUESLICE	GREENSLICE	0.200038	1.10523	2.466	0.0006	0.0132029
XLOC_055948	LOC106587817	hapln3	hyaluronan and proteoglycan link protein 3-like isoform X2	NC_027325.1:37934474-37951070	BLUESLICE	GREENSLICE	0.11669	0.637681	2.45015	0.00045	0.0105017
XLOC_046233	LOC106579590	-	muscle-related coiled-coil protein-like	NC_027318.1:71173599-71180864	BLUESLICE	GREENSLICE	0.482323	2.62553	2.44454	0.0001	0.00306497
XLOC_027121	LOC106562293	muc5ac	mucin-5AC-like	NC_027310.1:22504770-22511611	BLUESLICE	GREENSLICE	0.139233	0.753187	2.4355	0.0007	0.0149087
XLOC_013657	LOC106604657	smtnl2	smoothelin-like protein 1 isoform X2	NC_027304.1:30168687-30171997	BLUESLICE	GREENSLICE	0.623296	3.36429	2.43231	0.0002	0.00544271
XLOC_062285	LOC106592039	-	troponin I, fast skeletal muscle-like	NW_012347558.1:3407-17216	BLUESLICE	GREENSLICE	2.11008	11.3611	2.42873	0.0002	0.00544271
XLOC_016921	LOC106607987	asb2	ankyrin repeat and SOCS box protein 2-like isoform X2	NC_027305.1:65825303-65860138	BLUESLICE	GREENSLICE	0.192562	1.03674	2.42867	5e-05	0.00167621
XLOC_062977	LOC106592478	myo18b	unconventional myosin-XVIIIb-like	NW_012348272.1:2594-7792	BLUESLICE	GREENSLICE	0.222327	1.19456	2.42573	0.00035	0.00858457
XLOC_025363	LOC101448020	trim63	MuRF1c	NC_027309.1:88380502-88382217	BLUESLICE	GREENSLICE	0.834009	4.46144	2.41937	0.0005	0.0114231
XLOC_024455	LOC106613981	-	C-type natriuretic peptide 4-like	NC_027309.1:6514540-6521501	BLUESLICE	GREENSLICE	0.305198	1.63076	2.41772	0.00055	0.0123272
XLOC_002182	LOC106598511	rtn1	reticulon-1-like isoform X1	NC_027300.1:26888429-26968684	BLUESLICE	GREENSLICE	1.49422	7.97387	2.41589	0.00015	0.00429515
XLOC_035068	LOC106568905	agl	glycogen debranching enzyme-like isoform X2	NC_027313.1:14633270-14675481	BLUESLICE	GREENSLICE	0.996527	5.30415	2.41214	5e-05	0.00167621
XLOC_038237	LOC106572105	tnnc2	troponin C, skeletal muscle	NC_027314.1:71670886-71674643	BLUESLICE	GREENSLICE	4.93961	26.2059	2.40742	0.0001	0.00306497
XLOC_023829	LOC106561005	fbln7	fibulin-7-like	NC_027309.1:71377060-71443886	BLUESLICE	GREENSLICE	1.0159	5.3882	2.40705	5e-05	0.00167621
XLOC_069725	LOC106596437	des	desmin-like	NW_012360142.1:868-5657	BLUESLICE	GREENSLICE	3.62989	19.2097	2.40384	5e-05	0.00167621
XLOC_044561	LOC106578225	aimp1	aminoacyl tRNA synthase complex-interacting multifunctional protein 1-like	NC_027317.1:70178327-70215585	BLUESLICE	GREENSLICE	0.572713	3.02986	2.40337	0.00135	0.0248468
XLOC_059224	cssa29h11orf65	-	uncharacterized protein C11orf65 homolog	NC_027328.1:31778740-31785710	BLUESLICE	GREENSLICE	0.221192	1.16347	2.39506	0.00335	0.0492975
XLOC_001335	LOC100136429	vldlr	very low-density lipoprotein receptor isoform X1	NC_027300.1:117157126-117173223	BLUESLICE	GREENSLICE	0.145419	0.762685	2.39087	0.0002	0.00544271
XLOC_021852	LOC106611321	-	A-kinase anchor protein 12-like isoform X1	NC_027308.1:40610713-40624741	BLUESLICE	GREENSLICE	0.133489	0.69851	2.38756	5e-05	0.00167621
XLOC_006312	LOC106593100	myh2	myosin heavy chain, fast skeletal muscle-like	NC_027301.1:65807541-65822503	BLUESLICE	GREENSLICE	0.215689	1.12628	2.38454	0.0004	0.00954992
XLOC_032938	LOC106567419	cystm1	cysteine-rich and transmembrane domain-containing protein 1-like	NC_027312.1:49525555-49533688	BLUESLICE	GREENSLICE	1.64404	8.58147	2.38398	0.00015	0.00429515
XLOC_004703	LOC106590279	srl	sarcalumenin-like isoform X1	NC_027301.1:56699156-56708262	BLUESLICE	GREENSLICE	0.885274	4.61282	2.38145	5e-05	0.00167621
XLOC_058593	LOC106590077	mbl2	LOW QUALITY PROTEIN: mannose-specific lectin-like	NC_027328.1:13522993-13543770	BLUESLICE	GREENSLICE	8.55395	44.4205	2.37656	0.00015	0.00429515
XLOC_063205	LOC106592612	speg	striated muscle preferentially expressed protein kinase-like	NW_012348534.1:2520-18225	BLUESLICE	GREENSLICE	0.134922	0.696075	2.36712	0.0002	0.00544271
XLOC_049695	LOC106582752	slc38a3	sodium-coupled neutral amino acid transporter 3-like isoform X1	NC_027321.1:10026188-10089433	BLUESLICE	GREENSLICE	0.303121	1.56308	2.36643	5e-05	0.00167621
XLOC_057322	LOC106588747	arpp21	cAMP-regulated phosphoprotein 21-like isoform X1	NC_027326.1:23317043-23327936	BLUESLICE	GREENSLICE	0.302685	1.55423	2.36031	0.0001	0.00306497
XLOC_045485	nrap	nrap	nebulin-related-anchoring protein isoform X4	NC_027318.1:6183759-6347406	BLUESLICE	GREENSLICE	0.367212	1.88257	2.35802	5e-05	0.00167621
XLOC_045038	sox8	sox8	transcription factor SOX-8 isoform X1	NC_027318.1:48957124-48960310	BLUESLICE	GREENSLICE	0.210609	1.07899	2.35704	0.0005	0.0114231
XLOC_016626	LOC106607460	scn4a	sodium channel protein type 4 subunit alpha B-like	NC_027305.1:42265699-42321521	BLUESLICE	GREENSLICE	0.0790553	0.404481	2.35514	5e-05	0.00167621
XLOC_010410	-	-	-	NC_027303.1:53092794-53095209	BLUESLICE	GREENSLICE	0.0836262	0.426705	2.35121	0.00215	0.0353845
XLOC_043279	LOC106577621	myoz2	myozenin-2-like	NC_027317.1:51017152-51029965	BLUESLICE	GREENSLICE	1.82679	9.32107	2.35118	5e-05	0.00167621
XLOC_050508	LOC106582800	-	twinfilin-2-like isoform X2	NC_027321.1:11615249-11631448	BLUESLICE	GREENSLICE	0.431211	2.17835	2.33677	0.00015	0.00429515
XLOC_049243	LOC106581990	tmem182	transmembrane protein 182-like	NC_027320.1:23859852-23867130	BLUESLICE	GREENSLICE	0.735408	3.69954	2.33073	0.00045	0.0105017
XLOC_057935	LOC106589867	c1qtnf1	complement C1q tumor necrosis factor-related protein 1-like isoform X1	NC_027327.1:29728896-29737431	BLUESLICE	GREENSLICE	0.124729	0.626444	2.32839	5e-05	0.00167621
XLOC_011478	pdk3	pdk3	pyruvate dehydrogenase kinase 3	NC_027303.1:35422946-35436477	BLUESLICE	GREENSLICE	0.277557	1.39032	2.32457	0.00115	0.0219623
XLOC_052549	LOC106584989	-	uncharacterized protein LOC106584989	NC_027323.1:15855793-15862161	BLUESLICE	GREENSLICE	0.205812	1.02079	2.31029	0.00085	0.0173726
XLOC_035712	LOC106569913	mllt11	protein AF1q-like	NC_027313.1:60715020-60720561	BLUESLICE	GREENSLICE	0.823788	4.0756	2.30667	0.0001	0.00306497
XLOC_048607	egfl6	egfl6	epidermal growth factor-like protein 6 isoform X1	NC_027320.1:19643202-19669814	BLUESLICE	GREENSLICE	0.217586	1.07623	2.30632	0.00015	0.00429515
XLOC_021826	LOC106611276	sptb	spectrin beta chain, erythrocytic-like	NC_027308.1:38322152-38407685	BLUESLICE	GREENSLICE	0.090312	0.446065	2.30426	0.00125	0.0234317
XLOC_050647	LOC106582958	iffo2	intermediate filament family orphan 2-like isoform X5	NC_027321.1:23772783-23858422	BLUESLICE	GREENSLICE	0.454836	2.24105	2.30076	5e-05	0.00167621
XLOC_057653	LOC106589397	prkg1	cGMP-dependent protein kinase 1 isoform X3	NC_027327.1:7163589-7332003	BLUESLICE	GREENSLICE	0.201755	0.993763	2.3003	5e-05	0.00167621
XLOC_042413	LOC106576143	-	small subunit processome component 20 homolog	NC_027316.1:39475158-39478421	BLUESLICE	GREENSLICE	0.536877	2.63799	2.29677	0.00195	0.032853
XLOC_001472	kad	ak1	adenylate kinase 1-2	NC_027300.1:125683489-125701145	BLUESLICE	GREENSLICE	10.5841	51.8676	2.29293	5e-05	0.00167621
XLOC_024903	LOC106560477	pgm1	phosphoglucomutase-1-like	NC_027309.1:42657504-42672252	BLUESLICE	GREENSLICE	0.979818	4.7896	2.28932	5e-05	0.00167621
XLOC_037472	fras1	-	extracellular matrix protein FRAS1 isoform X2	NC_027314.1:4157277-4205409	BLUESLICE	GREENSLICE	0.241021	1.17561	2.28618	5e-05	0.00167621
XLOC_024943	mettl11b	-	alpha N-terminal protein methyltransferase 1B	NC_027309.1:45462290-45474184	BLUESLICE	GREENSLICE	0.190556	0.928049	2.28399	0.00215	0.0353845
XLOC_015941	LOC106606491	srl	sarcalumenin-like isoform X2	NC_027305.1:11581423-11607846	BLUESLICE	GREENSLICE	1.05782	5.11201	2.2728	0.00015	0.00429515
XLOC_032314	LOC106566383	eno1	enolase isoform X1	NC_027312.1:4732192-4760289	BLUESLICE	GREENSLICE	3.10281	14.9354	2.26708	5e-05	0.00167621
XLOC_020714	LOC106612126	il12b	interleukin-12 subunit beta-like	NC_027308.1:79952346-79962669	BLUESLICE	GREENSLICE	0.182795	0.877864	2.26377	0.00075	0.0157375
XLOC_054692	LOC106586990	slc9a3r2	uncharacterized protein LOC106586990	NC_027325.1:2540273-2541949	BLUESLICE	GREENSLICE	2.43148	11.6767	2.26373	0.00025	0.00653846
XLOC_024049	LOC106561261	col6a1	collagen alpha-1(VI) chain-like	NC_027309.1:88175027-88179966	BLUESLICE	GREENSLICE	2.79764	13.3951	2.25942	0.00025	0.00653846
XLOC_058008	LOC106590000	jag1	protein jagged-1b-like	NC_027327.1:38866349-38889466	BLUESLICE	GREENSLICE	0.246023	1.17702	2.25827	5e-05	0.00167621
XLOC_044412	LOC106577963	trim7	tripartite motif-containing protein 7-like isoform X2	NC_027317.1:62868065-62882077	BLUESLICE	GREENSLICE	0.233154	1.11497	2.25765	0.00105	0.0204706
XLOC_033953	dtna	dtna	dystrobrevin alpha isoform X1	NC_027313.1:30108851-30146659	BLUESLICE	GREENSLICE	0.623272	2.97777	2.2563	5e-05	0.00167621
XLOC_025245	LOC106560870	cdh13	cadherin-13-like isoform X2	NC_027309.1:77719715-78226479	BLUESLICE	GREENSLICE	0.330646	1.57922	2.25585	0.0005	0.0114231
XLOC_091289	LOC106600255	-	-	NW_012563805.1:0-817	BLUESLICE	GREENSLICE	0.197726	0.938864	2.24742	0.00295	0.0448558
XLOC_026043	LOC106562426	hapln3	hyaluronan and proteoglycan link protein 3-like isoform X2	NC_027310.1:30277346-30298478	BLUESLICE	GREENSLICE	0.686014	3.23887	2.23918	5e-05	0.00167621
XLOC_046170	map3k15	map3k15	mitogen-activated protein kinase kinase kinase 15 isoform X4	NC_027318.1:66977125-67006761	BLUESLICE	GREENSLICE	0.09234	0.435416	2.23737	0.00125	0.0234317
XLOC_008311	LOC106599117	agl	glycogen debranching enzyme-like isoform X2	NC_027302.1:15228446-15260476	BLUESLICE	GREENSLICE	4.52852	21.3362	2.23619	0.0012	0.0227019
XLOC_016900	smyd2	smyd2	N-lysine methyltransferase SMYD2	NC_027305.1:63637295-63664506	BLUESLICE	GREENSLICE	0.614629	2.89434	2.23545	0.00105	0.0204706
XLOC_035701	col14a1	col14a1	collagen alpha-1(XIV) chain isoform X3	NC_027313.1:59874444-59965541	BLUESLICE	GREENSLICE	1.37823	6.3981	2.21483	5e-05	0.00167621
XLOC_023673	LOC106560632	-	sushi, nidogen and EGF-like domain-containing protein 1	NC_027309.1:50828040-50846331	BLUESLICE	GREENSLICE	0.135298	0.626592	2.21139	0.00245	0.039053
XLOC_047911	LOC106580742	ahnak	neuroblast differentiation-associated protein AHNAK-like isoform X3	NC_027319.1:45820776-45845109	BLUESLICE	GREENSLICE	0.206265	0.954899	2.21085	5e-05	0.00167621
XLOC_055508	cmya5	cmya5	cardiomyopathy-associated protein 5	NC_027325.1:3505867-3617089	BLUESLICE	GREENSLICE	0.462597	2.13993	2.20974	5e-05	0.00167621
XLOC_004116	LOC106579857	cobl	protein cordon-bleu-like isoform X3	NC_027301.1:20018809-20104229	BLUESLICE	GREENSLICE	0.165554	0.764339	2.20691	0.00045	0.0105017
XLOC_021545	LOC106610774	cytsa	cytospin-A-like	NC_027308.1:14934982-14967929	BLUESLICE	GREENSLICE	0.271505	1.25172	2.20485	0.0003	0.00757889
XLOC_030817	LOC106566026	tnni1	troponin I, slow skeletal muscle-like	NC_027311.1:79210343-79228521	BLUESLICE	GREENSLICE	0.179072	0.824106	2.20229	0.0015	0.026916
XLOC_062588	LOC106592244	-	uncharacterized protein LOC106592244 isoform X1	NW_012347885.1:3301-17830	BLUESLICE	GREENSLICE	2.88915	13.2956	2.20223	5e-05	0.00167621
XLOC_062684	LOC106592287	-	-	NW_012347959.1:10506-19568	BLUESLICE	GREENSLICE	16.4124	75.5016	2.20172	0.0006	0.0132029
XLOC_012931	telt	tcap	telethonin	NC_027304.1:65551279-65552703	BLUESLICE	GREENSLICE	1.92894	8.84164	2.1965	5e-05	0.00167621
XLOC_025973	LOC106562319	alx4	homeobox protein aristaless-like 4	NC_027310.1:24552572-24576641	BLUESLICE	GREENSLICE	0.125762	0.576193	2.19586	0.0003	0.00757889
XLOC_057669	LOC106589413	-	synaptopodin 2-like protein isoform X1	NC_027327.1:8201876-8212292	BLUESLICE	GREENSLICE	0.296046	1.35384	2.19317	0.0007	0.0149087
XLOC_009978	myoz2	myoz2	myozenin-2 isoform X1	NC_027303.1:23466055-23475463	BLUESLICE	GREENSLICE	4.82506	21.7086	2.16965	0.00065	0.0140664
XLOC_039246	nppc	nppc	C-type natriuretic peptide	NC_027315.1:55081799-55087189	BLUESLICE	GREENSLICE	1.1207	5.04006	2.16904	0.00045	0.0105017
XLOC_033359	LOC106568146	hsp90ab1	heat shock protein beta-11-like	NC_027312.1:90404526-90405588	BLUESLICE	GREENSLICE	3.07261	13.7472	2.16161	5e-05	0.00167621
XLOC_047408	LOC106580141	edil3	EGF-like repeat and discoidin I-like domain-containing protein 3 isoform X3	NC_027319.1:9783431-10103727	BLUESLICE	GREENSLICE	0.341509	1.51864	2.15278	0.00025	0.00653846
XLOC_033190	LOC106567876	chrng	acetylcholine receptor subunit gamma-like	NC_027312.1:77942871-77953426	BLUESLICE	GREENSLICE	0.178858	0.793969	2.15026	0.00035	0.00858457
XLOC_033196	-	-	-	NC_027312.1:78082145-78083807	BLUESLICE	GREENSLICE	0.696425	3.07037	2.14037	0.0008	0.0165674
XLOC_020389	LOC106611576	pdgfc	platelet-derived growth factor C-like	NC_027308.1:54660649-55008362	BLUESLICE	GREENSLICE	0.736529	3.24289	2.13846	0.00275	0.0425693
XLOC_028384	LOC106564378	c1qtnf1	complement C1q tumor necrosis factor-related protein 1-like	NC_027311.1:9743720-9762798	BLUESLICE	GREENSLICE	0.401365	1.76277	2.13486	5e-05	0.00167621
XLOC_067310	LOC106595110	-	ATP-binding cassette sub-family A member 3-like	NW_012354662.1:918-9913	BLUESLICE	GREENSLICE	0.286253	1.25437	2.1316	0.0032	0.0476422
XLOC_035894	LOC106570397	-	collagen alpha-1(XVI) chain-like	NC_027313.1:73016166-73019273	BLUESLICE	GREENSLICE	0.618681	2.70845	2.1302	0.0025	0.0396513
XLOC_039103	LOC106573894	thbs4	thrombospondin-4-like	NC_027315.1:42922037-42938723	BLUESLICE	GREENSLICE	0.273553	1.19706	2.12961	0.00035	0.00858457
XLOC_021565	LOC106610810	pabpc4	polyadenylate-binding protein 4-like	NC_027308.1:17020370-17030244	BLUESLICE	GREENSLICE	2.98853	13.0161	2.12279	5e-05	0.00167621
XLOC_031052	LOC106566459	lamb2	laminin subunit beta-2-like	NC_027312.1:8359391-8418304	BLUESLICE	GREENSLICE	0.130624	0.56839	2.12146	0.00015	0.00429515
XLOC_033987	LOC106569355	-	protein CYR61-like	NC_027313.1:32784489-32787322	BLUESLICE	GREENSLICE	0.253264	1.0999	2.11866	0.00025	0.00653846
XLOC_030737	LOC106565749	-	inositol 1,4,5-trisphosphate receptor type 1-like isoform X16	NC_027311.1:71683491-71848516	BLUESLICE	GREENSLICE	0.21829	0.94596	2.11553	5e-05	0.00167621
XLOC_012973	LOC106605682	bcam	basal cell adhesion molecule-like isoform X1	NC_027304.1:67738778-67816391	BLUESLICE	GREENSLICE	0.269443	1.16551	2.11291	0.0001	0.00306497
XLOC_059350	fbxo32	fbxo32	F-box only protein 32	NW_012341884.1:32702-43166	BLUESLICE	GREENSLICE	0.503942	2.17744	2.1113	0.001	0.0197087
XLOC_005424	LOC106577531	bcam	basal cell adhesion molecule-like isoform X2	NC_027301.1:12404333-12495648	BLUESLICE	GREENSLICE	0.420258	1.81037	2.10694	0.0003	0.00757889
XLOC_012744	LOC106605379	col28a1	collagen alpha-1(XXVIII) chain-like	NC_027304.1:54908234-54910082	BLUESLICE	GREENSLICE	1.06516	4.58181	2.10484	0.0002	0.00544271
XLOC_039553	LOC106574743	speg	striated muscle preferentially expressed protein kinase-like	NC_027315.1:76968532-76973042	BLUESLICE	GREENSLICE	0.373975	1.60732	2.10364	0.0002	0.00544271
XLOC_021908	LOC106611425	papln	papilin-like	NC_027308.1:45423030-45461620	BLUESLICE	GREENSLICE	0.575511	2.46488	2.0986	0.0006	0.0132029
XLOC_021687	six1	six1	sine oculis homeobox like 1	NC_027308.1:24949210-24951236	BLUESLICE	GREENSLICE	0.344805	1.46386	2.08593	0.0024	0.0384512
XLOC_038432	LOC100194719	pfkfb1	6-phosphofructo-2-kinase/fructose-2,6-bisphosphatase isoform X5	NC_027314.1:87565145-87586428	BLUESLICE	GREENSLICE	0.550391	2.33133	2.08262	5e-05	0.00167621
XLOC_062503	LOC106592181	col6a2	collagen alpha-2(VI) chain-like	NW_012347781.1:574-23453	BLUESLICE	GREENSLICE	2.12364	8.97224	2.07893	5e-05	0.00167621
XLOC_053065	LOC100380751	tnc	tenascin isoform X2	NC_027323.1:8415743-8529517	BLUESLICE	GREENSLICE	0.150697	0.633763	2.0723	0.0007	0.0149087
XLOC_013012	LOC100194721	rbfox1l	RNA binding protein fox-1 homolog 1-like isoform X1	NC_027304.1:69119588-69139832	BLUESLICE	GREENSLICE	0.71171	2.98908	2.07034	0.0014	0.0255409
XLOC_065294	LOC106593909	mettl21c	protein-lysine methyltransferase METTL21C-like	NW_012351298.1:6581-11612	BLUESLICE	GREENSLICE	0.280304	1.17622	2.06909	0.00275	0.0425693
XLOC_049646	LOC106582663	sp7	transcription factor Sp7-like isoform X1	NC_027321.1:4371217-4382836	BLUESLICE	GREENSLICE	0.238269	0.994819	2.06184	0.00035	0.00858457
XLOC_020355	LOC106611510	tnmd	tenomodulin-like	NC_027308.1:51292113-51421328	BLUESLICE	GREENSLICE	0.902801	3.7602	2.05833	0.0002	0.00544271
XLOC_030393	LOC106565132	slc25a34	solute carrier family 25 member 34-like	NC_027311.1:45719654-45741421	BLUESLICE	GREENSLICE	0.137377	0.571246	2.05597	5e-05	0.00167621
XLOC_023292	cilp2	cilp2	cartilage intermediate layer protein 2	NC_027309.1:18690829-18727162	BLUESLICE	GREENSLICE	0.355699	1.47559	2.05256	5e-05	0.00167621
XLOC_039791	LOC106573142	-	-	NC_027315.1:7489333-7540808	BLUESLICE	GREENSLICE	0.110606	0.45809	2.0502	0.0001	0.00306497
XLOC_008844	LOC106600850	pdk1	pyruvate dehydrogenase (acetyl-transferring) kinase isozyme 2, mitochondrial-like	NC_027302.1:56925217-56965096	BLUESLICE	GREENSLICE	1.00474	4.1237	2.03711	5e-05	0.00167621
XLOC_002116	adssl2	adss1	adenylosuccinate synthetase isozyme 1 C	NC_027300.1:22296488-22303588	BLUESLICE	GREENSLICE	0.955559	3.92024	2.03653	5e-05	0.00167621
XLOC_011455	-	-	-	NC_027303.1:34720993-34724805	BLUESLICE	GREENSLICE	0.136912	0.560188	2.03266	0.0006	0.0132029
XLOC_002683	-	-	-	NC_027300.1:77281299-77283512	BLUESLICE	GREENSLICE	0.173558	0.706293	2.02485	0.00255	0.0402473
XLOC_037110	LOC106572462	ppdpf	pancreatic progenitor cell differentiation and proliferation factor-like	NC_027314.1:82481445-82485013	BLUESLICE	GREENSLICE	2.00754	8.16853	2.02465	5e-05	0.00167621
XLOC_071979	LOC106597614	sgs3	salivary glue protein Sgs-3-like	NW_012367070.1:17-4857	BLUESLICE	GREENSLICE	6.03764	24.513	2.02149	5e-05	0.00167621
XLOC_048981	LOC106582534	fer1l6	fer-1-like protein 6	NC_027320.1:55702817-55735830	BLUESLICE	GREENSLICE	0.146802	0.595805	2.02097	0.00035	0.00858457
XLOC_015224	LOC106607439	pvalef	parvalbumin-7-like isoform X2	NC_027305.1:43557968-43609277	BLUESLICE	GREENSLICE	3.50355	14.1692	2.01587	0.0013	0.0241386
XLOC_028705	LOC106564985	-	-	NC_027311.1:28183260-28184815	BLUESLICE	GREENSLICE	0.962234	3.88747	2.01437	0.00055	0.0123272
XLOC_050590	mstn1	mustn1	Musculoskeletal embryonic nuclear protein 1	NC_027321.1:17568149-17570485	BLUESLICE	GREENSLICE	6.5192	26.2509	2.0096	5e-05	0.00167621
XLOC_062797	LOC106592374	mybpc2	myosin-binding protein C, fast-type-like	NW_012348103.1:4871-20719	BLUESLICE	GREENSLICE	2.65044	10.605	2.00044	0.0015	0.026916
XLOC_051214	LOC106583939	nupr1	nuclear protein 1-like isoform X1	NC_027322.1:2611995-2629757	BLUESLICE	GREENSLICE	0.704338	2.81551	1.99906	0.00185	0.0315505
XLOC_021788	cf12	cfl2	cofilin 2	NC_027308.1:34359064-34363357	BLUESLICE	GREENSLICE	1.30552	5.21137	1.99704	0.0001	0.00306497
XLOC_044707	col11a1	col11a1	collagen alpha-1(XI) chain isoform X3	NC_027318.1:13580071-13688580	BLUESLICE	GREENSLICE	0.351029	1.40063	1.99642	0.00035	0.00858457
XLOC_037040	LOC106572006	arhgef19	rho guanine nucleotide exchange factor 19-like	NC_027314.1:76097546-76138446	BLUESLICE	GREENSLICE	0.323315	1.28707	1.99308	0.00045	0.0105017
XLOC_025742	LOC106561895	col10a1	collagen alpha-1(X) chain-like	NC_027310.1:4562892-4569087	BLUESLICE	GREENSLICE	7.84652	31.14	1.98864	0.0001	0.00306497
XLOC_018239	ddit4l	ddit4l	DNA-damage-inducible transcript 4-like	NC_027306.1:13124275-13126877	BLUESLICE	GREENSLICE	0.657919	2.60426	1.98489	0.0001	0.00306497
XLOC_055232	-	-	-	NC_027325.1:41457526-41459837	BLUESLICE	GREENSLICE	1.90365	7.51831	1.98164	0.00285	0.0437127
XLOC_024752	LOC106560227	prkaa2	5'-AMP-activated protein kinase catalytic subunit alpha-2-like isoform X2	NC_027309.1:29403667-29423257	BLUESLICE	GREENSLICE	0.141821	0.556344	1.97191	0.0008	0.0165674
XLOC_019463	LOC106609963	doc2b	double C2-like domain-containing protein beta isoform X1	NC_027307.1:3524932-3571492	BLUESLICE	GREENSLICE	0.271497	1.05591	1.95948	5e-05	0.00167621
XLOC_045110	LOC106579238	pacsin3	protein kinase C and casein kinase substrate in neurons protein 3-like isoform X1	NC_027318.1:53019802-53035699	BLUESLICE	GREENSLICE	1.12591	4.3755	1.95835	0.0001	0.00306497
XLOC_058374	LOC106589807	mlip	muscular LMNA-interacting protein-like isoform X4	NC_027327.1:27070413-27117171	BLUESLICE	GREENSLICE	0.881519	3.41959	1.95576	0.0006	0.0132029
XLOC_070509	LOC106596861	muc	intestinal mucin-like protein	NW_012362320.1:37-6162	BLUESLICE	GREENSLICE	2.20588	8.51963	1.94943	5e-05	0.00167621
XLOC_056413	LOC106588431	gapdh	glyceraldehyde-3-phosphate dehydrogenase-like	NC_027326.1:9063109-9070261	BLUESLICE	GREENSLICE	45.5489	175.867	1.949	0.0007	0.0149087
XLOC_057459	LOC106588997	-	CUB and sushi domain-containing protein 3-like isoform X4	NC_027326.1:33544493-34249073	BLUESLICE	GREENSLICE	0.262883	1.01287	1.94595	0.00245	0.039053
XLOC_040739	LOC106574882	col2a1	collagen alpha-1(II) chain-like	NC_027315.1:80196449-80203660	BLUESLICE	GREENSLICE	1.03113	3.97022	1.94499	0.0002	0.00544271
XLOC_014454	LOC106606146	-	protein Jumonji-like	NC_027304.1:78752116-78789696	BLUESLICE	GREENSLICE	0.385665	1.48271	1.94281	0.0007	0.0149087
XLOC_047392	LOC106580158	rtkn	rhotekin-like isoform X1	NC_027319.1:7437888-7532126	BLUESLICE	GREENSLICE	0.202478	0.775858	1.93803	5e-05	0.00167621
XLOC_067206	LOC106595041	-	transcriptional coactivator YAP1-like	NW_012354412.1:4917-8966	BLUESLICE	GREENSLICE	0.516616	1.97957	1.93802	0.0014	0.0255409
XLOC_035199	LOC106569208	col18a1	collagen alpha-1(XVIII) chain-like isoform X7	NC_027313.1:25716909-25765274	BLUESLICE	GREENSLICE	0.273105	1.04224	1.93215	5e-05	0.00167621
XLOC_005470	LOC106577653	fcgbp	IgGFc-binding protein-like	NC_027301.1:14233824-14355153	BLUESLICE	GREENSLICE	0.820564	3.11683	1.92539	5e-05	0.00167621
XLOC_026266	LOC106562854	-	FH1/FH2 domain-containing protein 3-like	NC_027310.1:45911547-45936180	BLUESLICE	GREENSLICE	0.680013	2.58239	1.92507	5e-05	0.00167621
XLOC_031066	LOC106566473	-	rho GTPase-activating protein 39-like isoform X2	NC_027312.1:9331543-9468377	BLUESLICE	GREENSLICE	0.352516	1.33643	1.92262	0.00045	0.0105017
XLOC_025399	LOC106561345	-	uncharacterized protein LOC106561345	NC_027309.1:92093526-92104923	BLUESLICE	GREENSLICE	0.377665	1.43138	1.92223	0.0014	0.0255409
XLOC_042834	LOC106576749	-	-	NC_027317.1:10701988-10707449	BLUESLICE	GREENSLICE	1.98593	7.51665	1.92027	0.0034	0.0498234
XLOC_034672	LOC106570546	col16a1	collagen alpha-1(XVI) chain-like	NC_027313.1:80756406-80820296	BLUESLICE	GREENSLICE	0.519697	1.96299	1.91731	0.0023	0.0372347
XLOC_014311	LOC106605892	snx27	sorting nexin-27-like isoform X1	NC_027304.1:72200867-72252389	BLUESLICE	GREENSLICE	0.306378	1.15434	1.91369	0.0001	0.00306497
XLOC_057070	LOC106588342	prune	protein prune homolog isoform X2	NC_027326.1:11721522-11742803	BLUESLICE	GREENSLICE	0.146998	0.553814	1.9136	0.00105	0.0204706
XLOC_008899	LOC106601000	tcap	telethonin-like	NC_027302.1:59647077-59650189	BLUESLICE	GREENSLICE	4.14538	15.5868	1.91075	5e-05	0.00167621
XLOC_042237	LOC106575862	bin1	uncharacterized protein LOC106575862	NC_027316.1:27988980-28030446	BLUESLICE	GREENSLICE	0.576744	2.15927	1.90454	0.00285	0.0437127
XLOC_058914	LOC106590023	mkx	homeobox protein Mohawk-like isoform X2	NC_027328.1:1758873-1786953	BLUESLICE	GREENSLICE	0.139185	0.520221	1.90212	0.0021	0.0347681
XLOC_009226	LOC106601530	trim16	tripartite motif-containing protein 16-like	NC_027302.1:75224819-75225702	BLUESLICE	GREENSLICE	2.41332	9.01231	1.90088	0.0022	0.0360001
XLOC_070454	LOC106596831	muc	intestinal mucin-like protein	NW_012362190.1:6-6205	BLUESLICE	GREENSLICE	4.14327	15.4468	1.89846	5e-05	0.00167621
XLOC_052852	pdlim5	pdlim5	PDZ and LIM domain protein 5 isoform X10	NC_027323.1:37487660-37628772	BLUESLICE	GREENSLICE	0.98922	3.67621	1.89386	0.0001	0.00306497
XLOC_052299	LOC106584765	cd81	CD81 antigen-like	NC_027322.1:45214293-45231420	BLUESLICE	GREENSLICE	0.836978	3.08452	1.88178	5e-05	0.00167621
XLOC_002496	LOC106606370	col13a1	collagen alpha-1(XIII) chain-like isoform X16	NC_027300.1:55901022-56019920	BLUESLICE	GREENSLICE	0.126666	0.46627	1.88013	5e-05	0.00167621
XLOC_035066	LOC106568909	rxrg	retinoic acid receptor RXR-gamma-A-like isoform X3	NC_027313.1:14472232-14522880	BLUESLICE	GREENSLICE	0.461357	1.69763	1.87957	0.0009	0.0181706
XLOC_045841	LOC106578927	-	-	NC_027318.1:44259406-44273641	BLUESLICE	GREENSLICE	0.304904	1.11895	1.87572	0.00145	0.0262283
XLOC_014186	hsp70-3	hspa8	heat shock protein 70	NC_027304.1:66858064-66863595	BLUESLICE	GREENSLICE	4.27005	15.6451	1.87339	0.0001	0.00306497
XLOC_072050	LOC106597632	muc5b	mucin-5B-like	NW_012367277.1:203-4695	BLUESLICE	GREENSLICE	0.256863	0.940898	1.87304	0.00015	0.00429515
XLOC_022619	LOC106612682	chp2	cytochrome c oxidase subunit 7A2, mitochondrial-like	NC_027308.1:102444587-102451513	BLUESLICE	GREENSLICE	15.2191	55.6276	1.86992	0.00125	0.0234317
XLOC_053393	LOC106585698	fscb	fibrous sheath CABYR-binding protein-like isoform X3	NC_027323.1:30522484-30542457	BLUESLICE	GREENSLICE	27.4954	100.196	1.86556	5e-05	0.00167621
XLOC_065727	LOC106594165	-	vimentin A1-like	NW_012352005.1:1462-5880	BLUESLICE	GREENSLICE	2.768	10.0632	1.86218	0.0004	0.00954992
XLOC_024319	LOC106561692	flnc	filamin-C-like isoform X1	NC_027309.1:108905663-108953120	BLUESLICE	GREENSLICE	0.905973	3.28127	1.85672	5e-05	0.00167621
XLOC_059902	LOC106591056	axl	tyrosine-protein kinase receptor UFO-like	NW_012343388.1:11225-56415	BLUESLICE	GREENSLICE	0.155225	0.562111	1.8565	0.00195	0.032853
XLOC_010469	LOC106603665	panx3	pannexin-3-like isoform X1	NC_027303.1:59669658-59688324	BLUESLICE	GREENSLICE	0.790433	2.8544	1.85247	0.00095	0.0189427
XLOC_021242	LOC106613071	-	glycerophosphodiester phosphodiesterase domain-containing protein 5-like isoform X1	NC_027308.1:121706780-121819218	BLUESLICE	GREENSLICE	1.32969	4.79153	1.84939	0.00255	0.0402473
XLOC_042911	pcsk2	pcsk2	neuroendocrine convertase 2	NC_027317.1:17303080-17389906	BLUESLICE	GREENSLICE	0.188421	0.677908	1.84713	0.00095	0.0189427
XLOC_041261	LOC106575716	col2a1	collagen alpha-1(II) chain-like	NC_027316.1:23979684-23994462	BLUESLICE	GREENSLICE	1.76312	6.32938	1.84393	0.0004	0.00954992
XLOC_034223	LOC106569754	dnajb4	dnaJ homolog subfamily B member 4-like	NC_027313.1:46663504-46672673	BLUESLICE	GREENSLICE	0.62507	2.24278	1.8432	5e-05	0.00167621
XLOC_058713	LOC106590354	-	E3 ubiquitin/ISG15 ligase TRIM25-like	NC_027328.1:23315351-23326369	BLUESLICE	GREENSLICE	0.217695	0.780233	1.84159	0.0009	0.0181706
XLOC_034127	LOC106569628	tpm1	tropomyosin alpha-1 chain-like isoform X2	NC_027313.1:41753734-41771236	BLUESLICE	GREENSLICE	6.70959	24.0271	1.84036	5e-05	0.00167621
XLOC_015148	LOC106607251	plxdc1	plexin domain-containing protein 1-like isoform X2	NC_027305.1:39040691-39061975	BLUESLICE	GREENSLICE	0.159183	0.568039	1.8353	0.0032	0.0476422
XLOC_042116	LOC106575629	-	intermediate filament protein ON3-like	NC_027316.1:20562723-20572107	BLUESLICE	GREENSLICE	0.929382	3.31496	1.83465	0.00065	0.0140664
XLOC_017601	LOC106609037	-	lumican-like	NC_027306.1:26204515-26207628	BLUESLICE	GREENSLICE	0.435595	1.55233	1.83338	0.00075	0.0157375
XLOC_053059	ptch1	ptch1	protein patched homolog 1 isoform X2	NC_027323.1:7999461-8086703	BLUESLICE	GREENSLICE	0.25995	0.923724	1.82923	0.0003	0.00757889
XLOC_049702	LOC106582759	sema3f	semaphorin-3F-like isoform X1	NC_027321.1:10716202-10914733	BLUESLICE	GREENSLICE	0.592081	2.10004	1.82655	5e-05	0.00167621
XLOC_064919	-	-	-	NW_012350660.1:7648-9999	BLUESLICE	GREENSLICE	0.231353	0.81969	1.82498	0.0034	0.0498234
XLOC_012335	LOC106604450	tnmd	tenomodulin-like	NC_027304.1:22471800-22542537	BLUESLICE	GREENSLICE	2.4478	8.66159	1.82314	5e-05	0.00167621
XLOC_024938	LOC106560532	pde4dip	myomegalin-like	NC_027309.1:45246582-45260228	BLUESLICE	GREENSLICE	0.593696	2.09936	1.82215	0.00165	0.0289267
XLOC_000574	LOC106603641	mapre3	microtubule-associated protein RP/EB family member 3-like isoform X1	NC_027300.1:41142173-41151803	BLUESLICE	GREENSLICE	0.32064	1.13337	1.82159	0.00155	0.0275821
XLOC_035463	LOC106569664	camk2n2	calcium/calmodulin-dependent protein kinase II inhibitor 2-like	NC_027313.1:43140265-43143161	BLUESLICE	GREENSLICE	0.270077	0.954287	1.82105	0.00155	0.0275821
XLOC_034753	LOC106570673	ctgf	connective tissue growth factor-like isoform X1	NC_027313.1:86540204-86547339	BLUESLICE	GREENSLICE	0.567253	1.9942	1.81375	0.0002	0.00544271
XLOC_039227	LOC106574137	usp13	ubiquitin carboxyl-terminal hydrolase 13-like isoform X1	NC_027315.1:52563886-52771508	BLUESLICE	GREENSLICE	0.255258	0.897234	1.81353	5e-05	0.00167621
XLOC_032633	LOC106566838	bgn	biglycan-like	NC_027312.1:26295755-26302931	BLUESLICE	GREENSLICE	9.55305	33.5462	1.81211	5e-05	0.00167621
XLOC_012262	LOC106604392	tgfb2	transforming growth factor beta-2-like	NC_027304.1:15591370-15599569	BLUESLICE	GREENSLICE	1.01101	3.53372	1.8054	0.0008	0.0165674
XLOC_009859	LOC106602596	tmod1	tropomodulin-1-like isoform X3	NC_027303.1:15772824-15797298	BLUESLICE	GREENSLICE	0.329741	1.14703	1.7985	0.00115	0.0219623
XLOC_026230	LOC106562775	-	GRAM domain-containing protein 2-like isoform X1	NC_027310.1:42638687-42672708	BLUESLICE	GREENSLICE	0.167728	0.582821	1.79693	5e-05	0.00167621
XLOC_066078	LOC106594375	enpp2	ectonucleotide pyrophosphatase/phosphodiesterase family member 2-like	NW_012352551.1:2275-3640	BLUESLICE	GREENSLICE	0.709053	2.46279	1.79633	0.00235	0.0378435
XLOC_059300	smpx	smpx	small muscular protein	NC_027328.1:41713389-41755522	BLUESLICE	GREENSLICE	1.20411	4.18081	1.79581	0.0006	0.0132029
XLOC_013710	LOC106604748	vgll2	transcription cofactor vestigial-like protein 2 isoform X1	NC_027304.1:33886292-33893855	BLUESLICE	GREENSLICE	0.139033	0.479527	1.78619	0.00335	0.0492975
XLOC_057587	LOC106589304	thra	thyroid hormone receptor alpha-like isoform X2	NC_027327.1:1952223-2152111	BLUESLICE	GREENSLICE	0.564993	1.94766	1.78544	5e-05	0.00167621
XLOC_030510	LOC106565451	-	phosphatidylinositol 5-phosphate 4-kinase type-2 gamma-like	NC_027311.1:53793505-53808072	BLUESLICE	GREENSLICE	0.184951	0.637165	1.78452	0.0031	0.0465293
XLOC_032173	sema4d	sema4d	semaphorin-4D isoform X3	NC_027312.1:98943439-99039724	BLUESLICE	GREENSLICE	0.253361	0.871036	1.78154	5e-05	0.00167621
XLOC_009482	-	-	-	NC_027302.1:87314579-87319450	BLUESLICE	GREENSLICE	24.8893	85.2227	1.77571	5e-05	0.00167621
XLOC_046833	LOC106580680	mmp28	matrix metalloproteinase-28-like isoform X1	NC_027319.1:43484210-43527882	BLUESLICE	GREENSLICE	0.187228	0.638585	1.77008	0.0009	0.0181706
XLOC_050473	LOC106582740	na	protein Wnt-2b-A-like isoform X2	NC_027321.1:9541692-9556054	BLUESLICE	GREENSLICE	0.772067	2.62582	1.76597	5e-05	0.00167621
XLOC_034258	hhatl	hhat	Protein-cysteine N-palmitoyltransferase HHAT-like protein	NC_027313.1:49261733-49293528	BLUESLICE	GREENSLICE	2.69735	9.15401	1.76286	5e-05	0.00167621
XLOC_056909	LOC106588183	rnf115	E3 ubiquitin-protein ligase RNF115-like	NC_027326.1:1376994-1384633	BLUESLICE	GREENSLICE	0.358829	1.21715	1.76214	0.00175	0.0302518
XLOC_049268	LOC106582004	-	target of Nesh-SH3-like isoform X7	NC_027320.1:25978329-26015800	BLUESLICE	GREENSLICE	0.121294	0.410253	1.75801	0.0008	0.0165674
XLOC_007369	LOC106600921	ephx3	epoxide hydrolase 4-like	NC_027302.1:53527358-53531256	BLUESLICE	GREENSLICE	0.42391	1.4333	1.75751	0.00255	0.0402473
XLOC_065193	LOC106593856	papln	papilin-like	NW_012351149.1:3092-5010	BLUESLICE	GREENSLICE	2.02164	6.82448	1.75519	0.00065	0.0140664
XLOC_018954	LOC106609884	tmod1	tropomodulin-1-like isoform X3	NC_027307.1:462462-480955	BLUESLICE	GREENSLICE	0.399618	1.34699	1.75305	0.00175	0.0302518
XLOC_025060	LOC106560727	ifitm5	interferon-induced transmembrane protein 5-like isoform X1	NC_027309.1:58403429-58406174	BLUESLICE	GREENSLICE	1.53288	5.16054	1.75128	0.00145	0.0262283
XLOC_011413	LOC106602935	camk2a	calcium/calmodulin-dependent protein kinase type II subunit alpha isoform X3	NC_027303.1:32532428-32608931	BLUESLICE	GREENSLICE	0.344978	1.16087	1.75063	0.0032	0.0476422
XLOC_004808	LOC106591630	loxl4	lysyl oxidase homolog 4-like	NC_027301.1:61778042-61790687	BLUESLICE	GREENSLICE	0.63978	2.14919	1.74814	0.00045	0.0105017
XLOC_010409	LOC106603489	sgcd	delta-sarcoglycan-like	NC_027303.1:52979954-53091120	BLUESLICE	GREENSLICE	0.348412	1.16809	1.74529	0.0011	0.0212218
XLOC_046962	-	-	-	NC_027319.1:52455766-52473671	BLUESLICE	GREENSLICE	0.246345	0.823866	1.74173	0.00305	0.0459806
XLOC_034415	LOC106569942	tnxb	tenascin-X-like	NC_027313.1:59641448-59668313	BLUESLICE	GREENSLICE	0.337843	1.12943	1.74117	0.00185	0.0315505
XLOC_057386	LOC106588875	na	protein QNR-71-like isoform X2	NC_027326.1:28439467-28458628	BLUESLICE	GREENSLICE	0.371592	1.24202	1.7409	0.0012	0.0227019
XLOC_016890	LOC106607946	prss23	serine protease 23-like	NC_027305.1:62885734-62888785	BLUESLICE	GREENSLICE	2.24453	7.49143	1.73883	5e-05	0.00167621
XLOC_030101	LOC106564733	hk1	hexokinase-1-like	NC_027311.1:22217380-22237735	BLUESLICE	GREENSLICE	0.137115	0.457542	1.73852	0.00215	0.0353845
XLOC_034071	LOC106569518	rorb	nuclear receptor ROR-beta-like	NC_027313.1:38121595-38146503	BLUESLICE	GREENSLICE	0.636406	2.11698	1.73399	0.00105	0.0204706
XLOC_050366	LOC106583845	-	uncharacterized protein LOC106583845	NC_027321.1:62293790-62301301	BLUESLICE	GREENSLICE	0.161938	0.536169	1.72725	0.0029	0.0442868
XLOC_060666	LOC106591432	-	monocyte to macrophage differentiation factor 2-like	NW_012344011.1:14814-32002	BLUESLICE	GREENSLICE	0.620852	2.05054	1.72368	0.00245	0.039053
XLOC_015134	LOC106607269	tcap	telethonin-like	NC_027305.1:38461113-38464133	BLUESLICE	GREENSLICE	2.51208	8.29047	1.72257	5e-05	0.00167621
XLOC_039221	-	-	-	NC_027315.1:52307463-52310865	BLUESLICE	GREENSLICE	0.207602	0.683362	1.71883	0.00225	0.036621
XLOC_024885	ddah1	ddah1	N(G),N(G)-dimethylarginine dimethylaminohydrolase 1	NC_027309.1:40514874-40662125	BLUESLICE	GREENSLICE	0.488883	1.60049	1.71095	5e-05	0.00167621
XLOC_029623	LOC106566180	col2a1	collagen alpha-1(II) chain-like	NC_027311.1:84293496-84405499	BLUESLICE	GREENSLICE	0.447607	1.46139	1.70704	0.0009	0.0181706
XLOC_063508	-	-	-	NW_012348840.1:3380-6175	BLUESLICE	GREENSLICE	0.320131	1.0445	1.70608	0.00155	0.0275821
XLOC_066444	LOC106594602	na	ladderlectin-like	NW_012353144.1:3112-5059	BLUESLICE	GREENSLICE	13.4325	43.5843	1.69808	0.00185	0.0315505
XLOC_028487	LOC106564532	-	nuclear factor interleukin-3-regulated protein-like	NC_027311.1:14660281-14664016	BLUESLICE	GREENSLICE	0.173467	0.562267	1.69659	0.0025	0.0396513
XLOC_010622	LOC106603948	hspb1	heat shock protein beta-1-like	NC_027303.1:76301202-76316496	BLUESLICE	GREENSLICE	1.71829	5.56345	1.695	0.00055	0.0123272
XLOC_041124	LOC106575519	-	-	NC_027316.1:17272918-17276895	BLUESLICE	GREENSLICE	0.747564	2.41762	1.69332	0.00205	0.034129
XLOC_002864	LOC106611671	kcnma1	calcium-activated potassium channel subunit alpha-1-like isoform X17	NC_027300.1:98977635-99196699	BLUESLICE	GREENSLICE	0.353075	1.1411	1.69238	5e-05	0.00167621
XLOC_026131	LOC106562591	adamts17	A disintegrin and metalloproteinase with thrombospondin motifs 17-like	NC_027310.1:36033866-36146085	BLUESLICE	GREENSLICE	0.266973	0.862618	1.69203	5e-05	0.00167621
XLOC_038713	LOC106573095	cox8b	cytochrome c oxidase subunit 8B, mitochondrial-like	NC_027315.1:5379232-5381119	BLUESLICE	GREENSLICE	21.3869	69.0399	1.6907	0.00015	0.00429515
XLOC_048013	LOC106580943	-	uncharacterized protein LOC106580943 isoform X5	NC_027319.1:53122071-53133785	BLUESLICE	GREENSLICE	0.120787	0.389735	1.69002	0.0021	0.0347681
XLOC_047854	fry	fry	protein furry homolog isoform X3	NC_027319.1:41252107-41556493	BLUESLICE	GREENSLICE	0.401881	1.29648	1.68976	0.0002	0.00544271
XLOC_062636	-	-	-	NW_012347938.1:3-17184	BLUESLICE	GREENSLICE	0.331907	1.06885	1.68721	0.0011	0.0212218
XLOC_025506	LOC106561484	spon1	spondin-1-like	NC_027309.1:100072418-100178132	BLUESLICE	GREENSLICE	0.448038	1.44039	1.68477	0.0001	0.00306497
XLOC_030798	LOC106566062	slc38a3	sodium-coupled neutral amino acid transporter 3-like isoform X4	NC_027311.1:77438330-77500807	BLUESLICE	GREENSLICE	0.172605	0.554216	1.68297	0.0019	0.032209
XLOC_060042	LOC106591145	muc	intestinal mucin-like protein	NW_012343492.1:46955-53651	BLUESLICE	GREENSLICE	4.51713	14.4825	1.68084	5e-05	0.00167621
XLOC_009506	LOC106601979	-	-	NC_027302.1:88746076-88750599	BLUESLICE	GREENSLICE	0.156993	0.503049	1.68	0.00185	0.0315505
XLOC_065855	LOC106594243	nlrc3	protein NLRC3-like	NW_012352229.1:1911-7904	BLUESLICE	GREENSLICE	0.411156	1.31443	1.67668	0.0024	0.0384512
XLOC_050741	LOC106583145	col7a1	collagen alpha-1(VII) chain-like	NC_027321.1:29403612-29537162	BLUESLICE	GREENSLICE	0.707017	2.25902	1.67588	0.00015	0.00429515
XLOC_055913	-	-	-	NC_027325.1:35861774-35865039	BLUESLICE	GREENSLICE	0.302662	0.966547	1.67513	0.0021	0.0347681
XLOC_066044	LOC106594354	znf106	zinc finger protein 106-like	NW_012352500.1:1962-9647	BLUESLICE	GREENSLICE	0.795733	2.53951	1.67419	5e-05	0.00167621
XLOC_013830	LOC106605011	tcea3	transcription elongation factor A protein 3-like isoform X16	NC_027304.1:45349352-45388618	BLUESLICE	GREENSLICE	0.274948	0.876695	1.67292	5e-05	0.00167621
XLOC_037968	LOC106571556	-	1-phosphatidylinositol 4,5-bisphosphate phosphodiesterase beta-1-like	NC_027314.1:48657273-48721363	BLUESLICE	GREENSLICE	0.128743	0.407954	1.66391	0.00235	0.0378435
XLOC_051284	LOC106584045	col24a1	collagen alpha-1(XXIV) chain-like	NC_027322.1:10337205-10528104	BLUESLICE	GREENSLICE	0.310549	0.983351	1.66288	0.0001	0.00306497
XLOC_029185	LOC106565897	klhdc7a	kelch domain-containing protein 7A-like	NC_027311.1:63650391-63655897	BLUESLICE	GREENSLICE	0.136587	0.42919	1.6518	0.00295	0.0448558
XLOC_017640	LOC106609088	brd1	bromodomain-containing protein 1-like	NC_027306.1:30936490-30968070	BLUESLICE	GREENSLICE	0.614773	1.93174	1.65178	5e-05	0.00167621
XLOC_048046	LOC106581008	postn	periostin-like isoform X2	NC_027319.1:54709646-54748352	BLUESLICE	GREENSLICE	28.8896	90.2801	1.64386	0.00025	0.00653846
XLOC_006400	LOC106594684	-	keratin, type I cytoskeletal 13-like	NC_027301.1:69661250-69673197	BLUESLICE	GREENSLICE	14.5322	45.2514	1.63871	5e-05	0.00167621
XLOC_059178	LOC106590538	lcn15	lipocalin-like	NC_027328.1:27778534-27780617	BLUESLICE	GREENSLICE	6.21554	19.22	1.62866	0.0005	0.0114231
XLOC_000981	LOC106610766	phactr2	phosphatase and actin regulator 2-like isoform X1	NC_027300.1:81996294-82063627	BLUESLICE	GREENSLICE	0.127666	0.394168	1.62643	0.00145	0.0262283
XLOC_051287	LOC106584049	syde2	rho GTPase-activating protein SYDE2-like isoform X4	NC_027322.1:10809683-10902207	BLUESLICE	GREENSLICE	0.138307	0.426986	1.62632	0.0006	0.0132029
XLOC_018462	LOC106609048	-	tumor necrosis factor ligand superfamily member 10-like	NC_027306.1:26624497-26708918	BLUESLICE	GREENSLICE	0.16129	0.497863	1.62609	0.00255	0.0402473
XLOC_007388	c1qtnf6	c1qtnf6	complement C1q tumor necrosis factor-related protein 6	NC_027302.1:54548661-54574419	BLUESLICE	GREENSLICE	0.967113	2.98307	1.62504	0.00015	0.00429515
XLOC_034673	LOC106570545	col16a1	collagen alpha-1(XVI) chain-like isoform X1	NC_027313.1:80856485-80887485	BLUESLICE	GREENSLICE	1.36734	4.21708	1.62487	0.0006	0.0132029
XLOC_056773	LOC106588968	ptp4a3	protein tyrosine phosphatase type IVA 3-like isoform X1	NC_027326.1:32379955-32436632	BLUESLICE	GREENSLICE	1.37516	4.21424	1.61567	0.0003	0.00757889
XLOC_053060	hsd17b3	hsd17b3	testosterone 17-beta-dehydrogenase 3 isoform X2	NC_027323.1:8181608-8217379	BLUESLICE	GREENSLICE	7.85929	24.0657	1.61451	0.0001	0.00306497
XLOC_017792	mybpc1	mybpc1	myosin-binding protein C, slow-type isoform X1	NC_027306.1:42459067-42492554	BLUESLICE	GREENSLICE	2.42074	7.40762	1.61356	0.0016	0.0282586
XLOC_029266	LOC106565759	srpk3	SRSF protein kinase 3-like isoform X1	NC_027311.1:71110132-71116942	BLUESLICE	GREENSLICE	0.14544	0.444995	1.61336	0.0019	0.032209
XLOC_026353	LOC106563077	mef2c	myocyte-specific enhancer factor 2C-like	NC_027310.1:55737047-55782860	BLUESLICE	GREENSLICE	0.605979	1.85073	1.61076	0.00055	0.0123272
XLOC_059633	LOC106590942	nlrc3	protein NLRC3-like isoform X1	NW_012343183.1:213422-217156	BLUESLICE	GREENSLICE	0.312222	0.952851	1.60968	0.0025	0.0396513
XLOC_009602	LOC106602138	pcdh18	protocadherin-18-like isoform X1	NC_027303.1:1225602-1238764	BLUESLICE	GREENSLICE	0.305093	0.929176	1.6067	0.00035	0.00858457
XLOC_017267	LOC106608493	muc2	mucin-2-like isoform X1	NC_027306.1:3485173-3529981	BLUESLICE	GREENSLICE	1.16588	3.54763	1.60543	0.0003	0.00757889
XLOC_032771	LOC106567121	-	skin secretory protein xP2-like isoform X2	NC_027312.1:37239160-37254616	BLUESLICE	GREENSLICE	0.510442	1.55038	1.60281	0.00025	0.00653846
XLOC_063952	-	-	-	NW_012349375.1:0-1748	BLUESLICE	GREENSLICE	0.450608	1.36699	1.60106	0.0023	0.0372347
XLOC_027886	LOC106563411	ehd2	EH domain-containing protein 2-like	NC_027310.1:77488721-77493740	BLUESLICE	GREENSLICE	0.308058	0.928923	1.59236	0.0012	0.0227019
XLOC_045188	tau	tau	microtubule-associated protein tau isoform X1	NC_027318.1:57727760-57768929	BLUESLICE	GREENSLICE	1.46439	4.4131	1.5915	5e-05	0.00167621
XLOC_006907	LOC106599532	gpc5	glypican-5-like isoform X1	NC_027302.1:17647061-17900183	BLUESLICE	GREENSLICE	0.326561	0.980068	1.58553	0.0005	0.0114231
XLOC_023854	parvb	parvb	beta-parvin isoform X2	NC_027309.1:73135104-73152041	BLUESLICE	GREENSLICE	0.789588	2.36631	1.58347	0.00305	0.0459806
XLOC_023177	LOC106613563	frem1	FRAS1-related extracellular matrix protein 1-like	NC_027309.1:12443625-12500866	BLUESLICE	GREENSLICE	0.144448	0.432526	1.58224	0.00335	0.0492975
XLOC_000378	LOC106597482	reep1	receptor expression-enhancing protein 1-like isoform X1	NC_027300.1:26703656-26712364	BLUESLICE	GREENSLICE	0.38857	1.16344	1.58214	0.0028	0.0431446
XLOC_024939	LOC106560533	pde4dip	myomegalin-like isoform X2	NC_027309.1:45279537-45388661	BLUESLICE	GREENSLICE	1.54609	4.62568	1.58104	5e-05	0.00167621
XLOC_011813	LOC106603662	opcml	opioid-binding protein/cell adhesion molecule homolog isoform X3	NC_027303.1:60192653-60657476	BLUESLICE	GREENSLICE	0.141934	0.424627	1.58097	0.0004	0.00954992
XLOC_042463	LOC106576233	-	-	NC_027316.1:43457321-43473302	BLUESLICE	GREENSLICE	0.442316	1.32133	1.57884	0.0014	0.0255409
XLOC_015157	LOC106607239	-	supervillin-like isoform X6	NC_027305.1:39309587-39348337	BLUESLICE	GREENSLICE	0.798899	2.38634	1.57871	0.0001	0.00306497
XLOC_026410	LOC106563132	col5a2	collagen alpha-2(V) chain-like	NC_027310.1:60831535-60840667	BLUESLICE	GREENSLICE	0.489093	1.45625	1.57407	0.0006	0.0132029
XLOC_013270	LOC106606181	na	-	NC_027304.1:80349282-80351326	BLUESLICE	GREENSLICE	1.75863	5.21564	1.56839	5e-05	0.00167621
XLOC_048461	klf12	klf12	Krueppel-like factor 12 isoform X1	NC_027320.1:1471040-1573872	BLUESLICE	GREENSLICE	0.191923	0.568714	1.56717	0.0016	0.0282586
XLOC_046992	LOC106581006	frem2	FRAS1-related extracellular matrix protein 2-like	NC_027319.1:54807319-54916025	BLUESLICE	GREENSLICE	0.537601	1.59215	1.56637	5e-05	0.00167621
XLOC_056081	LOC106587999	trpm1	transient receptor potential cation channel subfamily M member 1-like isoform X1	NC_027325.1:42858707-42888248	BLUESLICE	GREENSLICE	0.225936	0.668796	1.56565	0.00265	0.0414132
XLOC_012935	LOC106605585	fcgbp	IgGFc-binding protein-like	NC_027304.1:65872979-65885248	BLUESLICE	GREENSLICE	0.643377	1.90257	1.56421	0.0006	0.0132029
XLOC_046318	LOC106579751	plod2	procollagen-lysine,2-oxoglutarate 5-dioxygenase 2-like	NC_027318.1:80992966-81131822	BLUESLICE	GREENSLICE	1.338	3.95471	1.5635	0.00105	0.0204706
XLOC_031280	LOC106566824	pcmtd2	protein-L-isoaspartate O-methyltransferase domain-containing protein 2-like isoform X1	NC_027312.1:26741466-26748052	BLUESLICE	GREENSLICE	0.485689	1.43506	1.56301	0.001	0.0197087
XLOC_066346	LOC106594538	col6a2	collagen alpha-2(VI) chain-like isoform X1	NW_012352976.1:4356-7173	BLUESLICE	GREENSLICE	2.90408	8.54522	1.55704	0.0007	0.0149087
XLOC_011716	LOC106603524	auts2	autism susceptibility gene 2 protein-like isoform X3	NC_027303.1:49690273-50143175	BLUESLICE	GREENSLICE	0.220131	0.646978	1.55535	0.00225	0.036621
XLOC_051532	LOC106584453	tead4	transcriptional enhancer factor TEF-3-like	NC_027322.1:34079585-34124665	BLUESLICE	GREENSLICE	0.478416	1.40101	1.55013	0.0032	0.0476422
XLOC_043207	LOC106577493	sorcs2	VPS10 domain-containing receptor SorCS2-like isoform X1	NC_027317.1:44389353-44731203	BLUESLICE	GREENSLICE	0.265866	0.778169	1.54939	0.00045	0.0105017
XLOC_018506	LOC106609115	kif21a	kinesin-like protein KIF21A isoform X6	NC_027306.1:32598036-32642471	BLUESLICE	GREENSLICE	0.214811	0.628284	1.54835	0.00025	0.00653846
XLOC_047625	LOC106580372	rph3a	rabphilin-3A-like	NC_027319.1:25787912-25828816	BLUESLICE	GREENSLICE	0.139795	0.408085	1.54556	0.0002	0.00544271
XLOC_035794	LOC106570248	tent5a	protein FAM46A-like	NC_027313.1:66373630-66386391	BLUESLICE	GREENSLICE	0.717865	2.08908	1.54108	0.00135	0.0248468
XLOC_026823	postn	postn	LOW QUALITY PROTEIN: periostin	NC_027310.1:88247300-88324800	BLUESLICE	GREENSLICE	2.33468	6.74827	1.53129	5e-05	0.00167621
XLOC_003123	LOC106563467	hspb11	heat shock protein beta-11-like	NC_027300.1:117214525-117215499	BLUESLICE	GREENSLICE	7.81112	22.52	1.52761	0.0011	0.0212218
XLOC_008571	LOC106600095	mapk1	mitogen-activated protein kinase kinase kinase MLT-like	NC_027302.1:37075288-37145790	BLUESLICE	GREENSLICE	0.55382	1.58694	1.51876	0.00305	0.0459806
XLOC_050859	LOC106583559	slc6a13	sodium- and chloride-dependent GABA transporter 2-like isoform X1	NC_027321.1:37068210-37102193	BLUESLICE	GREENSLICE	6.10312	17.4108	1.51236	5e-05	0.00167621
XLOC_027180	LOC106562359	-	DENN domain-containing protein 5A-like	NC_027310.1:25877244-25935288	BLUESLICE	GREENSLICE	0.231329	0.659853	1.5122	0.0016	0.0282586
XLOC_006417	LOC106595370	-	fascin-like	NC_027301.1:71271520-71285490	BLUESLICE	GREENSLICE	0.244878	0.697701	1.51055	0.003	0.0454174
XLOC_039096	LOC106573878	gamt	guanidinoacetate N-methyltransferase	NC_027315.1:42597746-42605907	BLUESLICE	GREENSLICE	1.84637	5.25607	1.50929	0.00145	0.0262283
XLOC_033696	LOC106568957	angptl4	angiopoietin-related protein 4-like	NC_027313.1:12723645-12731752	BLUESLICE	GREENSLICE	0.987806	2.81069	1.50863	0.0004	0.00954992
XLOC_028714	hebp1	-	heme-binding protein 1 isoform X1	NC_027311.1:28637538-28664063	BLUESLICE	GREENSLICE	0.230862	0.656365	1.50747	0.0011	0.0212218
XLOC_004823	LOC106591784	loxl4	lysyl oxidase homolog 4-like	NC_027301.1:62226879-62269987	BLUESLICE	GREENSLICE	0.719596	2.03671	1.50098	0.0005	0.0114231
XLOC_002425	LOC106604599	sorbs1	sorbin and SH3 domain-containing protein 1-like isoform X5	NC_027300.1:48842175-48921868	BLUESLICE	GREENSLICE	0.273422	0.772705	1.49879	5e-05	0.00167621
XLOC_042517	LOC106576426	sema3c	semaphorin-3C-like	NC_027316.1:47154565-47202140	BLUESLICE	GREENSLICE	0.516619	1.45378	1.49264	0.0001	0.00306497
XLOC_063240	LOC106592628	c1qtnf1	complement C1q tumor necrosis factor-related protein 1-like	NW_012348564.1:2891-10097	BLUESLICE	GREENSLICE	0.390678	1.09824	1.49114	0.002	0.0334953
XLOC_045910	LOC106579340	fmnl1	formin-like protein 1 isoform X4	NC_027318.1:49658300-49709139	BLUESLICE	GREENSLICE	0.400888	1.11895	1.48087	0.00025	0.00653846
XLOC_052439	LOC106585164	adamts12	A disintegrin and metalloproteinase with thrombospondin motifs 12-like	NC_027323.1:7330009-7376587	BLUESLICE	GREENSLICE	0.270274	0.754089	1.48031	0.002	0.0334953
XLOC_045007	hectd2	-	probable E3 ubiquitin-protein ligase HECTD2 isoform X1	NC_027318.1:45973268-46012578	BLUESLICE	GREENSLICE	0.158516	0.440659	1.47504	0.003	0.0454174
XLOC_027559	LOC106562962	col5a1	collagen alpha-1(V) chain-like isoform X2	NC_027310.1:52567223-52702707	BLUESLICE	GREENSLICE	5.05629	14.0533	1.47476	5e-05	0.00167621
XLOC_041130	LOC106575524	pcbp3	poly(rC)-binding protein 3-like isoform X1	NC_027316.1:17741551-17749091	BLUESLICE	GREENSLICE	0.154063	0.427737	1.4732	0.00215	0.0353845
XLOC_010871	npnt	npnt	nephronectin	NC_027303.1:6388063-6411257	BLUESLICE	GREENSLICE	0.508747	1.4108	1.47149	0.00235	0.0378435
XLOC_010165	LOC106603113	-	kelch-like protein 13 isoform X7	NC_027303.1:36610722-36719520	BLUESLICE	GREENSLICE	0.62012	1.71675	1.46906	0.0029	0.0442868
XLOC_040986	cfap221	-	cilia- and flagella-associated protein 221	NC_027316.1:10039229-10080433	BLUESLICE	GREENSLICE	0.471874	1.30474	1.46729	0.00155	0.0275821
XLOC_033109	LOC106568024	-	collagen alpha-1(XXVI) chain-like	NC_027312.1:70215745-70264410	BLUESLICE	GREENSLICE	0.503693	1.39219	1.46674	0.00035	0.00858457
XLOC_057268	LOC106588657	-	forkhead box protein O6-like	NC_027326.1:19580697-19640047	BLUESLICE	GREENSLICE	0.21776	0.601713	1.46634	0.00025	0.00653846
XLOC_073365	-	-	-	NW_012373166.1:2530-4086	BLUESLICE	GREENSLICE	0.549571	1.51015	1.45832	0.0027	0.0419911
XLOC_032780	klhl21	klhl21	kelch-like protein 21	NC_027312.1:37644345-37661162	BLUESLICE	GREENSLICE	0.506905	1.39203	1.4574	0.001	0.0197087
XLOC_024007	LOC106561202	sema3d	semaphorin-3D-like	NC_027309.1:85269552-85330008	BLUESLICE	GREENSLICE	0.628144	1.72464	1.45713	0.0006	0.0132029
XLOC_058704	LOC106590366	asph	aspartyl/asparaginyl beta-hydroxylase-like isoform X12	NC_027328.1:22623300-22696426	BLUESLICE	GREENSLICE	2.10737	5.78406	1.45664	0.00015	0.00429515
XLOC_056746	dlx5	dlx5	homeobox protein Dlx5a	NC_027326.1:29677411-29680549	BLUESLICE	GREENSLICE	2.03696	5.57568	1.45273	0.00185	0.0315505
XLOC_018255	LOC106608606	ptprd	receptor-type tyrosine-protein phosphatase delta-like	NC_027306.1:15222421-15349054	BLUESLICE	GREENSLICE	0.419058	1.14663	1.45217	0.00015	0.00429515
XLOC_006281	LOC106592843	nlrc3	protein NLRC3-like	NC_027301.1:64369083-64386072	BLUESLICE	GREENSLICE	0.395243	1.07212	1.43966	0.0021	0.0347681
XLOC_032798	LOC106567157	cd34	hematopoietic progenitor cell antigen CD34-like isoform X2	NC_027312.1:38913737-38953194	BLUESLICE	GREENSLICE	2.13719	5.7914	1.43819	5e-05	0.00167621
XLOC_040631	LOC100194500	igfbp5	insulin-like growth factor-binding protein 5	NC_027315.1:75394719-75404052	BLUESLICE	GREENSLICE	1.49725	4.0475	1.43471	0.0003	0.00757889
XLOC_048785	LOC106582229	sdri	serine-aspartate repeat-containing protein I-like isoform X1	NC_027320.1:34551333-34582761	BLUESLICE	GREENSLICE	0.896728	2.40942	1.42595	0.00075	0.0157375
XLOC_038114	mgll	mgll	monoglyceride lipase	NC_027314.1:63467038-63494326	BLUESLICE	GREENSLICE	1.15332	3.08732	1.42057	0.00185	0.0315505
XLOC_050554	LOC106582868	mst1r	macrophage-stimulating protein receptor-like	NC_027321.1:15463882-15491766	BLUESLICE	GREENSLICE	0.534758	1.43098	1.42005	0.00105	0.0204706
XLOC_036170	LOC106570826	mamdc2	MAM domain-containing protein 2-like	NC_027314.1:1624018-1659112	BLUESLICE	GREENSLICE	0.574773	1.52547	1.40819	0.002	0.0334953
XLOC_012655	LOC106605061	plec	plectin-like	NC_027304.1:48073441-48246164	BLUESLICE	GREENSLICE	1.31183	3.47724	1.40636	0.00125	0.0234317
XLOC_031050	LOC106566484	-	laminin subunit beta-1-like	NC_027312.1:8274679-8351907	BLUESLICE	GREENSLICE	0.347603	0.920995	1.40575	0.00085	0.0173726
XLOC_004584	LOC106586787	neurl1	E3 ubiquitin-protein ligase NEURL1-like isoform X1	NC_027301.1:50543885-50641882	BLUESLICE	GREENSLICE	0.910229	2.40989	1.40467	0.0002	0.00544271
XLOC_060975	LOC106591537	-	-	NW_012344392.1:5-1925	BLUESLICE	GREENSLICE	1.23278	3.2573	1.40176	5e-05	0.00167621
XLOC_027358	cemip	kiaa1199	cell migration-inducing and hyaluronan-binding protein	NC_027310.1:37747631-37885305	BLUESLICE	GREENSLICE	0.722122	1.90536	1.39975	0.0009	0.0181706
XLOC_016571	LOC106607255	st8sia6	alpha-2,8-sialyltransferase 8E-like isoform X4	NC_027305.1:38935346-38943848	BLUESLICE	GREENSLICE	1.02145	2.69064	1.39733	0.0006	0.0132029
XLOC_043898	LOC106577148	slc16a9	monocarboxylate transporter 9-like isoform X2	NC_027317.1:22118826-22128044	BLUESLICE	GREENSLICE	0.205509	0.541287	1.39719	0.0034	0.0498234
XLOC_016375	LOC106606987	cygb2	cytoglobin-2-like	NC_027305.1:28914389-28925036	BLUESLICE	GREENSLICE	3.0641	8.0569	1.39476	5e-05	0.00167621
XLOC_062831	LOC106592403	muc	intestinal mucin-like protein	NW_012348149.1:398-2345	BLUESLICE	GREENSLICE	2.79642	7.33919	1.39204	0.00295	0.0448558
XLOC_035705	LOC106569916	sema6d	semaphorin-6D-like isoform X2	NC_027313.1:60307331-60437557	BLUESLICE	GREENSLICE	0.427187	1.12108	1.39195	0.00135	0.0248468
XLOC_012155	LOC106604192	sparc	SPARC-like	NC_027304.1:7236357-7255738	BLUESLICE	GREENSLICE	116.66	305.625	1.38945	0.0015	0.026916
XLOC_001147	LOC106613975	-	ABC transporter G family member 20-like	NC_027300.1:102577574-102584569	BLUESLICE	GREENSLICE	1.35413	3.54577	1.38874	0.0009	0.0181706
XLOC_030709	LOC106565807	ip6k2	inositol hexakisphosphate kinase 2-like	NC_027311.1:69085133-69135184	BLUESLICE	GREENSLICE	0.330098	0.863822	1.38784	0.0023	0.0372347
XLOC_060144	LOC106591222	zg16	zymogen granule membrane protein 16-like	NW_012343574.1:2402-4871	BLUESLICE	GREENSLICE	9.4441	24.7011	1.38709	0.0002	0.00544271
XLOC_053484	LOC106585847	-	semaphorin-6A-like isoform X4	NC_027323.1:39603908-39699505	BLUESLICE	GREENSLICE	0.166356	0.434942	1.38655	0.0027	0.0419911
XLOC_029629	sp7	sp7	transcription factor Sp7	NC_027311.1:84705951-84710707	BLUESLICE	GREENSLICE	1.09757	2.86499	1.38422	0.00175	0.0302518
XLOC_017387	plin2	plin2	perilipin-2 isoform X1	NC_027306.1:12693759-12698814	BLUESLICE	GREENSLICE	3.10789	8.11086	1.38392	0.0004	0.00954992
XLOC_027142	LOC106562300	ppfibp2	liprin-beta-2-like isoform X5	NC_027310.1:23306318-23353178	BLUESLICE	GREENSLICE	1.40114	3.64674	1.38001	0.0005	0.0114231
XLOC_014122	LOC106605534	-	matrilin-2-like isoform X2	NC_027304.1:64105674-64116844	BLUESLICE	GREENSLICE	0.223078	0.58013	1.37883	0.00275	0.0425693
XLOC_033995	LOC106569415	myoc	myocilin-like	NC_027313.1:33488397-33492402	BLUESLICE	GREENSLICE	6.439	16.7099	1.3758	5e-05	0.00167621
XLOC_040377	LOC106574207	dpt	dermatopontin-like	NC_027315.1:57050245-57057806	BLUESLICE	GREENSLICE	4.90686	12.7149	1.37365	5e-05	0.00167621
XLOC_072968	LOC106597983	-	intestinal mucin-like protein	NW_012371292.1:0-4263	BLUESLICE	GREENSLICE	10.0804	26.0221	1.36819	5e-05	0.00167621
XLOC_031731	LOC106567728	ncam1	neural cell adhesion molecule 1-like isoform X1	NC_027312.1:67069895-67391606	BLUESLICE	GREENSLICE	0.357493	0.922725	1.36799	0.00045	0.0105017
XLOC_007615	-	-	-	NC_027302.1:68072469-68101650	BLUESLICE	GREENSLICE	0.339566	0.875423	1.36629	0.00205	0.034129
XLOC_028385	-	-	-	NC_027311.1:9764932-9766070	BLUESLICE	GREENSLICE	2.43325	6.26187	1.36371	0.00125	0.0234317
XLOC_058793	LOC106590529	lcn15	lipocalin-like	NC_027328.1:27747543-27749943	BLUESLICE	GREENSLICE	117.925	303.393	1.36331	0.00195	0.032853
XLOC_037146	LOC106572541	-	uncharacterized protein LOC106572541	NC_027314.1:84716551-84761939	BLUESLICE	GREENSLICE	6.13224	15.7478	1.36067	5e-05	0.00167621
XLOC_065095	LOC106593783	-	uncharacterized protein LOC106593783	NW_012350969.1:818-12561	BLUESLICE	GREENSLICE	2.69938	6.91276	1.35663	0.0023	0.0372347
XLOC_046396	LOC106580183	cdo1	cysteine dioxygenase type 1-like	NC_027319.1:6081114-6106334	BLUESLICE	GREENSLICE	3.76107	9.59931	1.35179	5e-05	0.00167621
XLOC_025688	frih	-	Ferritin, heavy subunit	NC_027309.1:114023089-114024052	BLUESLICE	GREENSLICE	2.76074	7.03016	1.3485	0.00135	0.0248468
XLOC_002951	LOC106560709	scarb2	lysosome membrane protein 2-like isoform X1	NC_027300.1:106501855-106566639	BLUESLICE	GREENSLICE	0.837642	2.12644	1.34403	0.0021	0.0347681
XLOC_017932	LOC106609645	cacna2d1	voltage-dependent calcium channel subunit alpha-2/delta-1-like	NC_027306.1:50760436-50775202	BLUESLICE	GREENSLICE	0.569646	1.44348	1.34141	0.00225	0.036621
XLOC_022019	LOC106611552	ldb2	LIM domain-binding protein 2 isoform X8	NC_027308.1:53389099-53475626	BLUESLICE	GREENSLICE	0.54147	1.36796	1.33707	0.0027	0.0419911
XLOC_015106	LOC106607299	ptrf	polymerase I and transcript release factor-like	NC_027305.1:37511098-37542219	BLUESLICE	GREENSLICE	0.608052	1.5347	1.33569	0.0014	0.0255409
XLOC_052547	LOC106584991	ssh1	protein phosphatase Slingshot homolog 1-like isoform X3	NC_027323.1:15720826-15783352	BLUESLICE	GREENSLICE	1.29885	3.27704	1.33516	0.0001	0.00306497
XLOC_004197	rhbg	rhag	ammonium transporter Rh type B	NC_027301.1:23967076-23978545	BLUESLICE	GREENSLICE	3.25659	8.19171	1.3308	5e-05	0.00167621
XLOC_031733	LOC106567727	zbtb16	zinc finger and BTB domain-containing protein 16-A-like isoform X1	NC_027312.1:67427084-67550893	BLUESLICE	GREENSLICE	0.427648	1.07264	1.32667	0.0017	0.0295917
XLOC_041067	LOC106575388	-	-	NC_027316.1:15168967-15212733	BLUESLICE	GREENSLICE	0.614184	1.53777	1.32409	0.00295	0.0448558
XLOC_039967	LOC106573451	sema3a	semaphorin-3ab-like	NC_027315.1:24873949-24910077	BLUESLICE	GREENSLICE	0.292153	0.731182	1.32351	0.0012	0.0227019
XLOC_010050	bco2b	-	beta-carotene oxygenase 2b	NC_027303.1:29881463-30006056	BLUESLICE	GREENSLICE	3.78444	9.46863	1.32308	0.0009	0.0181706
XLOC_017598	LOC100136494	-	decorin precursor	NC_027306.1:26163232-26191222	BLUESLICE	GREENSLICE	16.6325	41.5863	1.3221	0.0001	0.00306497
XLOC_033494	LOC106568513	scarb2	lysosome membrane protein 2-like	NC_027312.1:100933303-100989841	BLUESLICE	GREENSLICE	4.0001	9.98399	1.31958	5e-05	0.00167621
XLOC_051738	neil1	neil1	endonuclease 8-like 1 isoform X1	NC_027322.1:48376747-48391354	BLUESLICE	GREENSLICE	6.26709	15.6196	1.31749	5e-05	0.00167621
XLOC_029195	LOC106565877	-	uncharacterized protein LOC106565877 isoform X1	NC_027311.1:64504394-64525057	BLUESLICE	GREENSLICE	1.21849	3.03323	1.31576	0.00255	0.0402473
XLOC_049706	LOC106582767	rbp7	retinoid-binding protein 7-like	NC_027321.1:11101785-11103630	BLUESLICE	GREENSLICE	3.00699	7.47554	1.31386	0.00185	0.0315505
XLOC_051947	kit	kit	mast/stem cell growth factor receptor Kit isoform X3	NC_027322.1:20145257-20186575	BLUESLICE	GREENSLICE	0.838849	2.07967	1.30988	0.0003	0.00757889
XLOC_013904	LOC106605126	-	thyroid hormone receptor-associated protein 3-like isoform X2	NC_027304.1:51262367-51293598	BLUESLICE	GREENSLICE	1.15023	2.83716	1.30253	0.00025	0.00653846
XLOC_057939	mkk6c	na	MAPK kinase 6c	NC_027327.1:31103601-31159335	BLUESLICE	GREENSLICE	0.412688	1.01725	1.30155	0.0004	0.00954992
XLOC_029070	srgap3	srgap3	SLIT-ROBO Rho GTPase-activating protein 3 isoform X1	NC_027311.1:56093853-56217180	BLUESLICE	GREENSLICE	0.565906	1.39472	1.30134	0.0012	0.0227019
XLOC_065651	smim14	-	small integral membrane protein 14 isoform X2	NW_012351919.1:0-11306	BLUESLICE	GREENSLICE	2.92729	7.21323	1.30108	5e-05	0.00167621
XLOC_038525	LOC106572755	-	cytochrome P450 2K1-like isoform X1	NC_027314.1:93005331-93015999	BLUESLICE	GREENSLICE	0.621147	1.52865	1.29925	0.0031	0.0465293
XLOC_048900	rab3gap1	rab3	LOW QUALITY PROTEIN: rab3 GTPase-activating protein catalytic subunit	NC_027320.1:45683790-45894674	BLUESLICE	GREENSLICE	0.990227	2.43543	1.29835	5e-05	0.00167621
XLOC_022281	sorbs2	sorbs2	sorbin and SH3 domain-containing protein 2 isoform X7	NC_027308.1:75099499-75167174	BLUESLICE	GREENSLICE	0.193254	0.474697	1.29651	5e-05	0.00167621
XLOC_047855	b3glt	b3glct	Beta-1,3-glucosyltransferase precursor	NC_027319.1:41581949-41745124	BLUESLICE	GREENSLICE	2.32745	5.71154	1.29513	0.00165	0.0289267
XLOC_011801	LOC106603639	-	zinc finger and BTB domain-containing protein 16-A isoform X2	NC_027303.1:56572555-56726438	BLUESLICE	GREENSLICE	0.86079	2.11028	1.2937	5e-05	0.00167621
XLOC_016850	LOC106607829	galnt14	polypeptide N-acetylgalactosaminyltransferase 14-like isoform X1	NC_027305.1:59722464-59840599	BLUESLICE	GREENSLICE	1.70804	4.18722	1.29365	0.0016	0.0282586
XLOC_068311	LOC106595651	-	-	NW_012356568.1:1379-4334	BLUESLICE	GREENSLICE	1.27623	3.1098	1.28493	0.00065	0.0140664
XLOC_011168	LOC106602733	fabp2	fatty acid-binding protein, intestinal-like	NC_027303.1:23543798-23545779	BLUESLICE	GREENSLICE	16.5317	40.2706	1.28449	5e-05	0.00167621
XLOC_001630	LOC106568813	col5a1	collagen alpha-1(XI) chain-like isoform X1	NC_027300.1:139967287-140104409	BLUESLICE	GREENSLICE	5.28525	12.8135	1.27762	0.0001	0.00306497
XLOC_010561	dpyl3	dpysl3	dihydropyrimidinase-related protein 3 isoform X1	NC_027303.1:70013287-70058838	BLUESLICE	GREENSLICE	0.82164	1.98485	1.27245	0.0018	0.0308991
XLOC_051186	LOC106583889	hebp2	heme-binding protein 2-like	NC_027322.1:754400-757558	BLUESLICE	GREENSLICE	5.1143	12.3462	1.27146	0.00025	0.00653846
XLOC_049962	LOC106583170	scn8a	sodium channel protein type 8 subunit alpha-like isoform X2	NC_027321.1:31201563-31317454	BLUESLICE	GREENSLICE	0.764135	1.84282	1.27002	0.0004	0.00954992
XLOC_036531	LOC106571406	scara5	scavenger receptor class A member 5-like	NC_027314.1:34074813-34162037	BLUESLICE	GREENSLICE	0.936368	2.25817	1.27001	0.0008	0.0165674
XLOC_038329	LOC106572415	-	microphthalmia-associated transcription factor-like isoform X6	NC_027314.1:80415254-80457217	BLUESLICE	GREENSLICE	0.388296	0.936109	1.26952	0.0031	0.0465293
XLOC_059708	mtr	-	methionine synthase	NW_012343267.1:36332-82226	BLUESLICE	GREENSLICE	1.46368	3.50917	1.26152	0.0011	0.0212218
XLOC_003280	LOC106566689	mamdc2	MAM domain-containing protein 2-like	NC_027300.1:129393812-129403626	BLUESLICE	GREENSLICE	2.33227	5.58546	1.25994	0.0013	0.0241386
XLOC_016451	LOC106607203	col11a1	collagen alpha-1(XI) chain-like isoform X4	NC_027305.1:32349661-32434446	BLUESLICE	GREENSLICE	0.624236	1.49482	1.25981	0.0014	0.0255409
XLOC_009357	LOC106601778	na	uncharacterized protein LOC106601778	NC_027302.1:81003272-81007021	BLUESLICE	GREENSLICE	5.50272	13.1417	1.25594	0.0006	0.0132029
XLOC_032185	-	-	-	NC_027312.1:100656837-100660020	BLUESLICE	GREENSLICE	1.21773	2.90073	1.25222	0.0031	0.0465293
XLOC_010347	LOC106603571	serpinf1	pigment epithelium-derived factor-like	NC_027303.1:47488125-47495575	BLUESLICE	GREENSLICE	22.4633	53.4932	1.25178	5e-05	0.00167621
XLOC_045694	LOC106578756	-	calpain-2 catalytic subunit-like	NC_027318.1:34107747-34119703	BLUESLICE	GREENSLICE	3.30656	7.84331	1.24613	0.0002	0.00544271
XLOC_009172	hlf	hlf	hepatic leukemia factor isoform X1	NC_027302.1:73292244-73305749	BLUESLICE	GREENSLICE	1.36923	3.24562	1.24513	0.0013	0.0241386
XLOC_049635	LOC106582652	matn4	matrilin-4-like isoform X1	NC_027321.1:3525892-3585904	BLUESLICE	GREENSLICE	1.00446	2.37783	1.24323	0.00185	0.0315505
XLOC_048119	LOC106581167	hic1	hypermethylated in cancer 1 protein-like isoform X1	NC_027319.1:59378197-59426448	BLUESLICE	GREENSLICE	0.388998	0.918867	1.24009	0.00045	0.0105017
XLOC_003038	LOC106561919	-	-	NC_027300.1:113134928-113146505	BLUESLICE	GREENSLICE	2.4351	5.74495	1.23831	0.00025	0.00653846
XLOC_035538	LOC106569795	col11a1	collagen alpha-1(XI) chain-like	NC_027313.1:48812300-48852291	BLUESLICE	GREENSLICE	1.84233	4.34069	1.23639	0.0002	0.00544271
XLOC_059087	LOC106590342	epb41l3	band 4.1-like protein 3 isoform X7	NC_027328.1:21333871-21416858	BLUESLICE	GREENSLICE	0.254229	0.59726	1.23223	0.00105	0.0204706
XLOC_030918	LOC106566248	ogn	mimecan-like	NC_027311.1:90307310-90314606	BLUESLICE	GREENSLICE	3.01794	7.0638	1.22688	5e-05	0.00167621
XLOC_035208	LOC106569189	bcl2	apoptosis regulator Bcl-2-like isoform X1	NC_027313.1:26868592-26918586	BLUESLICE	GREENSLICE	0.742287	1.734	1.22405	0.00285	0.0437127
XLOC_010424	LOC106603419	-	homeobox protein cut-like 1	NC_027303.1:54137225-54350009	BLUESLICE	GREENSLICE	0.246811	0.575824	1.22222	0.0006	0.0132029
XLOC_011553	LOC106603203	kdm6b	lysine-specific demethylase 6B-like isoform X2	NC_027303.1:38572617-38596109	BLUESLICE	GREENSLICE	0.60618	1.41344	1.22139	0.0006	0.0132029
XLOC_009325	LOC106601729	-	protein Tob1-like	NC_027302.1:79403524-79407403	BLUESLICE	GREENSLICE	2.52973	5.89252	1.2199	0.0006	0.0132029
XLOC_036472	LOC106571295	ankrd6	ankyrin repeat domain-containing protein 6-like isoform X4	NC_027314.1:28260606-28294659	BLUESLICE	GREENSLICE	0.240555	0.560327	1.2199	0.0015	0.026916
XLOC_023741	cspg4	-	chondroitin sulfate proteoglycan 4	NC_027309.1:62313134-62439855	BLUESLICE	GREENSLICE	0.328099	0.763546	1.21858	0.001	0.0197087
XLOC_031456	LOC106567148	hspg2	basement membrane-specific heparan sulfate proteoglycan core protein-like isoform X1	NC_027312.1:38351319-38513018	BLUESLICE	GREENSLICE	0.68766	1.60031	1.21858	5e-05	0.00167621
XLOC_007393	LOC106600868	scn4aa	LOW QUALITY PROTEIN: sodium channel protein type 4 subunit alpha B-like	NC_027302.1:55610362-55669064	BLUESLICE	GREENSLICE	1.11573	2.59525	1.21789	0.0002	0.00544271
XLOC_057870	LOC106589754	cuzd1	ZP domain-containing protein-like	NC_027327.1:25299967-25310341	BLUESLICE	GREENSLICE	1.82707	4.24549	1.21639	0.00105	0.0204706
XLOC_035740	LOC106569863	cndp2	cytosolic non-specific dipeptidase-like	NC_027313.1:62485710-62516328	BLUESLICE	GREENSLICE	1.41116	3.27331	1.21387	0.0032	0.0476422
XLOC_039059	LOC106573546	lpl	lipoprotein lipase-like	NC_027315.1:39742314-39751032	BLUESLICE	GREENSLICE	1.88023	4.35798	1.21275	0.0003	0.00757889
XLOC_055630	LOC106587239	cilp	cartilage intermediate layer protein 1-like	NC_027325.1:16469579-16480978	BLUESLICE	GREENSLICE	0.590369	1.36703	1.21136	0.00305	0.0459806
XLOC_054501	sytl5	-	synaptotagmin-like protein 5 isoform X2	NC_027324.1:35736042-35829243	BLUESLICE	GREENSLICE	0.724323	1.67209	1.20694	0.0008	0.0165674
XLOC_018873	LOC106609740	nav3	neuron navigator 3-like isoform X5	NC_027306.1:53295184-53414521	BLUESLICE	GREENSLICE	0.406314	0.937845	1.20676	0.0002	0.00544271
XLOC_046797	LOC106580619	sepp1a	-	NC_027319.1:39614609-39622756	BLUESLICE	GREENSLICE	24.0165	55.4018	1.20591	5e-05	0.00167621
XLOC_032727	LOC106567043	-	rho guanine nucleotide exchange factor 25-like isoform X7	NC_027312.1:34638849-34743702	BLUESLICE	GREENSLICE	0.345841	0.797575	1.20551	0.00235	0.0378435
XLOC_033803	LOC106569035	arfgef1	brefeldin A-inhibited guanine nucleotide-exchange protein 1-like	NC_027313.1:20200822-20239370	BLUESLICE	GREENSLICE	0.34747	0.798946	1.20121	0.00195	0.032853
XLOC_053965	abi3bp	abi3bp	target of Nesh-SH3 isoform X1	NC_027324.1:36699053-36759654	BLUESLICE	GREENSLICE	3.83105	8.80036	1.19982	0.00075	0.0157375
XLOC_038400	LOC106572538	calcoco1	calcium-binding and coiled-coil domain-containing protein 1-like isoform X1	NC_027314.1:84457441-84473955	BLUESLICE	GREENSLICE	1.0821	2.48124	1.19722	0.0013	0.0241386
XLOC_055726	-	-	-	NC_027325.1:23537282-23538211	BLUESLICE	GREENSLICE	5.07619	11.6364	1.19683	0.0034	0.0498234
XLOC_053174	p3ip1	pik3ip1	Phosphoinositide-3-kinase-interacting protein 1 precursor	NC_027323.1:16282858-16293760	BLUESLICE	GREENSLICE	7.42133	17.009	1.19655	0.0001	0.00306497
XLOC_054487	cd200	cd200	OX-2 membrane glycoprotein	NC_027324.1:34302684-34325424	BLUESLICE	GREENSLICE	1.67756	3.83994	1.19472	0.00135	0.0248468
XLOC_044449	hmgb3	hmgb3	High mobility group protein B3	NC_027317.1:65541292-65547480	BLUESLICE	GREENSLICE	5.90017	13.4833	1.19234	0.0001	0.00306497
XLOC_019947	LOC106610773	col12a1	collagen alpha-1(XII) chain-like isoform X1	NC_027308.1:14699321-14772750	BLUESLICE	GREENSLICE	1.44602	3.30382	1.19205	0.0001	0.00306497
XLOC_018681	LOC106609494	sema3c	semaphorin-3C-like	NC_027306.1:44995515-45051704	BLUESLICE	GREENSLICE	0.759332	1.73309	1.19055	0.00105	0.0204706
XLOC_021527	LOC106610734	lpin1	phosphatidate phosphatase LPIN1-like isoform X4	NC_027308.1:12460662-12515500	BLUESLICE	GREENSLICE	0.911491	2.07701	1.18821	0.0008	0.0165674
XLOC_026273	LOC106562867	-	GTPase-activating Rap/Ran-GAP domain-like protein 3	NC_027310.1:46319490-46363700	BLUESLICE	GREENSLICE	0.808695	1.84017	1.18617	0.0032	0.0476422
XLOC_033121	LOC106568000	sgcd	delta-sarcoglycan-like isoform X1	NC_027312.1:71251911-71590590	BLUESLICE	GREENSLICE	0.624037	1.41965	1.18584	0.00205	0.034129
XLOC_030782	ret7	rbp7	retinoid-binding protein 7 isoform X1	NC_027311.1:76417113-76420349	BLUESLICE	GREENSLICE	10.5739	23.98	1.18132	0.0013	0.0241386
XLOC_049211	LOC106581933	dgkh	diacylglycerol kinase eta-like isoform X3	NC_027320.1:21652044-21730206	BLUESLICE	GREENSLICE	0.440593	0.996249	1.17706	0.0007	0.0149087
XLOC_037967	plcb4	plcb4	1-phosphatidylinositol 4,5-bisphosphate phosphodiesterase beta-4 isoform X2	NC_027314.1:48515805-48648906	BLUESLICE	GREENSLICE	0.896807	2.02605	1.1758	0.00145	0.0262283
XLOC_020377	LOC106611539	limch1	LIM and calponin homology domains-containing protein 1-like isoform X1	NC_027308.1:52945024-53068267	BLUESLICE	GREENSLICE	0.655905	1.47945	1.1735	0.00045	0.0105017
XLOC_053907	LOC106586620	anos1	anosmin-1-like	NC_027324.1:32436672-32519204	BLUESLICE	GREENSLICE	0.734137	1.65006	1.1684	0.0017	0.0295917
XLOC_043900	LOC106577144	ank3	ankyrin-3-like isoform X10	NC_027317.1:22157848-22320771	BLUESLICE	GREENSLICE	4.84014	10.8737	1.16772	0.0023	0.0372347
XLOC_058196	LOC106589512	tob1	protein Tob1-like	NC_027327.1:13104824-13108454	BLUESLICE	GREENSLICE	4.23902	9.50281	1.16463	0.00085	0.0173726
XLOC_042578	LOC106576454	lum	lumican-like isoform X1	NC_027316.1:49225295-49246700	BLUESLICE	GREENSLICE	16.6951	37.3578	1.16198	0.00015	0.00429515
XLOC_068492	-	-	-	NW_012356894.1:3123-6365	BLUESLICE	GREENSLICE	1.47787	3.29958	1.15876	0.001	0.0197087
XLOC_036576	LOC106571458	gpr116	probable G-protein coupled receptor 116 isoform X1	NC_027314.1:37021146-37055774	BLUESLICE	GREENSLICE	0.87912	1.95719	1.15465	0.00135	0.0248468
XLOC_000996	LOC106611028	epas1	endothelial PAS domain-containing protein 1-like isoform X1	NC_027300.1:84464169-84557816	BLUESLICE	GREENSLICE	0.203009	0.451473	1.1531	0.0013	0.0241386
XLOC_024851	igfbp-3a1	igfbp3	insulin-like growth factor binding protein 3 paralog A1 precursor	NC_027309.1:38373215-38414228	BLUESLICE	GREENSLICE	1.00298	2.22437	1.1491	0.00315	0.0470926
XLOC_006826	LOC106599005	pik3r3	phosphatidylinositol 3-kinase regulatory subunit gamma-like isoform X1	NC_027302.1:13495700-13543437	BLUESLICE	GREENSLICE	1.57642	3.49246	1.14759	5e-05	0.00167621
XLOC_022820	LOC106613012	-	uncharacterized protein LOC106613012 isoform X2	NC_027308.1:116205539-116231491	BLUESLICE	GREENSLICE	1.42288	3.15214	1.14752	0.00025	0.00653846
XLOC_010559	LOC106603838	p4ha2	prolyl 4-hydroxylase subunit alpha-2-like isoform X1	NC_027303.1:69897765-69937628	BLUESLICE	GREENSLICE	1.58752	3.50848	1.14407	0.00305	0.0459806
XLOC_055597	LOC106587288	cdh11	cadherin-11-like	NC_027325.1:14480074-14548822	BLUESLICE	GREENSLICE	1.71692	3.79445	1.14407	0.0006	0.0132029
XLOC_050242	LOC106583712	col2a1	collagen alpha-1(II) chain isoform X1	NC_027321.1:53429385-53512213	BLUESLICE	GREENSLICE	0.883311	1.9506	1.14292	0.001	0.0197087
XLOC_055988	LOC106587882	kiaa1199	cell migration-inducing and hyaluronan-binding protein-like	NC_027325.1:39850894-39856854	BLUESLICE	GREENSLICE	2.19975	4.85329	1.14162	0.00085	0.0173726
XLOC_008904	LOC106601002	ppp1r1b	protein phosphatase 1 regulatory subunit 1B-like	NC_027302.1:59679618-59713221	BLUESLICE	GREENSLICE	2.22536	4.90152	1.13919	0.0014	0.0255409
XLOC_063852	LOC106593007	klf3	Krueppel-like factor 3 isoform X2	NW_012349251.1:3-10428	BLUESLICE	GREENSLICE	5.89027	12.9704	1.13882	0.00035	0.00858457
XLOC_042910	otor	otor	Otoraplin precursor	NC_027317.1:17252533-17254042	BLUESLICE	GREENSLICE	7.43168	16.335	1.13621	0.0029	0.0442868
XLOC_044147	LOC106577495	afap1	actin filament-associated protein 1-like isoform X3	NC_027317.1:44732386-44851379	BLUESLICE	GREENSLICE	1.04935	2.30619	1.13602	0.00315	0.0470926
XLOC_053833	LOC106586471	frzb	secreted frizzled-related protein 3-like isoform X1	NC_027324.1:27282399-27290134	BLUESLICE	GREENSLICE	1.43259	3.14678	1.13525	0.00045	0.0105017
XLOC_015180	hoxb9ab	hoxb9ab	homeobox protein HoxB9ab	NC_027305.1:40683115-40685789	BLUESLICE	GREENSLICE	1.33247	2.92374	1.13371	0.0028	0.0431446
XLOC_067594	LOC106595311	fcgbp	IgGFc-binding protein-like	NW_012355211.1:819-6600	BLUESLICE	GREENSLICE	3.35272	7.34063	1.13057	0.0001	0.00306497
XLOC_035478	LOC106569697	endouc	poly(U)-specific endoribonuclease-C-like isoform X1	NC_027313.1:44052361-44078938	BLUESLICE	GREENSLICE	7.5621	16.5417	1.12925	0.0003	0.00757889
XLOC_020014	LOC106610847	bmf	bcl-2-modifying factor-like isoform X2	NC_027308.1:19846435-19887474	BLUESLICE	GREENSLICE	1.31049	2.86401	1.12793	0.0019	0.032209
XLOC_054565	LOC100136552	igfbp5	IGF binding protein 5 precursor	NC_027324.1:42479634-42496291	BLUESLICE	GREENSLICE	1.28248	2.78822	1.12041	0.0002	0.00544271
XLOC_024791	LOC106560289	ddr2	discoidin domain-containing receptor 2-like isoform X2	NC_027309.1:31771630-31820372	BLUESLICE	GREENSLICE	0.371647	0.80712	1.11885	0.00325	0.0481906
XLOC_049336	il17d	il17d	interleukin-17D precursor	NC_027320.1:30744688-30754168	BLUESLICE	GREENSLICE	6.08271	13.1897	1.11662	0.00145	0.0262283
XLOC_039299	LOC106574337	adamts5	A disintegrin and metalloproteinase with thrombospondin motifs 5-like	NC_027315.1:60924283-60962098	BLUESLICE	GREENSLICE	0.462809	1.00265	1.11533	0.00235	0.0378435
XLOC_012354	LOC106604545	limch1	LIM and calponin homology domains-containing protein 1-like isoform X1	NC_027304.1:23687731-23841765	BLUESLICE	GREENSLICE	0.539609	1.16197	1.10659	0.0009	0.0181706
XLOC_012807	LOC106605357	-	uncharacterized protein LOC106605357	NC_027304.1:58110492-58115790	BLUESLICE	GREENSLICE	4.41153	9.48474	1.10433	0.001	0.0197087
XLOC_068331	pgs2	dcn	Decorin precursor	NW_012356612.1:1714-7900	BLUESLICE	GREENSLICE	13.6236	29.2784	1.10373	0.00115	0.0219623
XLOC_052461	LOC106585130	sfrp1	secreted frizzled-related protein 1-like	NC_027323.1:9417395-9436119	BLUESLICE	GREENSLICE	12.7738	27.4463	1.10342	0.00045	0.0105017
XLOC_008128	LOC106596897	-	LOW QUALITY PROTEIN: collagen alpha-1(XI) chain-like	NC_027302.1:4190547-4367940	BLUESLICE	GREENSLICE	3.58804	7.70031	1.10172	0.00015	0.00429515
XLOC_038933	plin1	plin1	perilipin-1 isoform X1	NC_027315.1:28003171-28037072	BLUESLICE	GREENSLICE	10.2895	22.0374	1.09878	0.0003	0.00757889
XLOC_031077	slc6a8	slc6a8	sodium- and chloride-dependent creatine transporter 1	NC_027312.1:10329381-10356731	BLUESLICE	GREENSLICE	1.3896	2.97413	1.0978	0.0012	0.0227019
XLOC_041863	LOC106575224	aox2	aldehyde oxidase 1-like	NC_027316.1:6640613-6655743	BLUESLICE	GREENSLICE	1.29852	2.77537	1.09581	0.00095	0.0189427
XLOC_010043	LOC106602858	-	pleckstrin homology-like domain family B member 1 isoform X1	NC_027303.1:28836086-28913198	BLUESLICE	GREENSLICE	0.25259	0.539553	1.09497	0.00075	0.0157375
XLOC_014221	arhgef1	arhgef1	rho guanine nucleotide exchange factor 1 isoform X2	NC_027304.1:68237402-68279417	BLUESLICE	GREENSLICE	1.70247	3.63436	1.09408	0.00335	0.0492975
XLOC_018612	itih5	itih5	inter-alpha-trypsin inhibitor heavy chain H5	NC_027306.1:39677148-39715163	BLUESLICE	GREENSLICE	0.957373	2.04249	1.09318	0.0029	0.0442868
XLOC_065818	LOC106594220	-	apoptosis-inducing factor 1, mitochondrial-like	NW_012352159.1:1225-10697	BLUESLICE	GREENSLICE	21.5196	45.8999	1.09284	0.0026	0.0408177
XLOC_008891	phop1	phospho1	Probable phosphatase phospho1	NC_027302.1:59291960-59295493	BLUESLICE	GREENSLICE	2.50825	5.3231	1.08559	0.00305	0.0459806
XLOC_036537	LOC106571415	-	G-protein coupled receptor 126-like isoform X1	NC_027314.1:34675343-34740174	BLUESLICE	GREENSLICE	0.206211	0.436725	1.0826	0.0017	0.0295917
XLOC_054792	LOC106587291	phkb	phosphorylase b kinase regulatory subunit beta-like isoform X2	NC_027325.1:13593857-13668155	BLUESLICE	GREENSLICE	2.40192	5.0773	1.07988	0.0016	0.0282586
XLOC_026523	LOC106563215	-	protein unc-13 homolog B-like isoform X3	NC_027310.1:71699506-71826429	BLUESLICE	GREENSLICE	3.56592	7.52723	1.07784	0.0023	0.0372347
XLOC_037580	LOC106571044	-	kinesin-like protein KIF13B isoform X2	NC_027314.1:15565603-15619612	BLUESLICE	GREENSLICE	1.15635	2.43539	1.07457	0.0002	0.00544271
XLOC_000765	ltbp1	ltbp1	latent-transforming growth factor beta-binding protein 1 isoform X1	NC_027300.1:57173534-57291273	BLUESLICE	GREENSLICE	2.44046	5.11907	1.06873	0.0006	0.0132029
XLOC_005376	LOC106576842	ephb5	ephrin type-B receptor 5-like isoform X2	NC_027301.1:10745349-10818108	BLUESLICE	GREENSLICE	1.67381	3.5054	1.06645	0.00215	0.0353845
XLOC_042126	LOC106575651	abi3bp	target of Nesh-SH3-like isoform X3	NC_027316.1:21419633-21436934	BLUESLICE	GREENSLICE	2.06524	4.31198	1.06204	0.0032	0.0476422
XLOC_023473	LOC106560270	-	mast/stem cell growth factor receptor Kit-like isoform X1	NC_027309.1:31216574-31261062	BLUESLICE	GREENSLICE	2.95161	6.152	1.05955	0.00075	0.0157375
XLOC_065454	LOC106594012	-	induced stolen tip protein TUB8-like	NW_012351570.1:0-9035	BLUESLICE	GREENSLICE	18.9693	39.4806	1.05748	0.00165	0.0289267
XLOC_021541	pxdn	pxdn	peroxidasin homolog isoform X2	NC_027308.1:14197733-14282490	BLUESLICE	GREENSLICE	1.17278	2.43594	1.05455	0.00125	0.0234317
XLOC_027483	LOC106562855	-	-	NC_027310.1:45936678-45940500	BLUESLICE	GREENSLICE	6.11053	12.6919	1.05454	0.0004	0.00954992
XLOC_065487	LOC106594038	pak2	serine/threonine-protein kinase PAK 2-like	NW_012351626.1:2472-6741	BLUESLICE	GREENSLICE	9.18073	19.0627	1.05407	0.00235	0.0378435
XLOC_040677	LOC106574775	abi3bp	target of Nesh-SH3-like isoform X18	NC_027315.1:77877144-77893508	BLUESLICE	GREENSLICE	4.08724	8.48214	1.0533	0.00065	0.0140664
XLOC_025085	LOC106560783	oaz2	LOW QUALITY PROTEIN: ornithine decarboxylase antizyme 2-like	NC_027309.1:62981439-63010719	BLUESLICE	GREENSLICE	4.06869	8.4407	1.0528	0.00285	0.0437127
XLOC_034653	LOC106570513	col16a1	collagen alpha-1(XVI) chain-like	NC_027313.1:79342609-79345889	BLUESLICE	GREENSLICE	7.12982	14.7107	1.04493	0.00145	0.0262283
XLOC_007211	LOC106600588	klhl24	kelch-like protein 24	NC_027302.1:43026277-43085504	BLUESLICE	GREENSLICE	2.66888	5.49594	1.04213	0.0012	0.0227019
XLOC_048645	pou2f1	pou2f1	POU domain, class 2, transcription factor 1 isoform X1	NC_027320.1:23172604-23218378	BLUESLICE	GREENSLICE	0.302807	0.623205	1.04131	0.0012	0.0227019
XLOC_021159	traf4	traf4	TNF receptor-associated factor 4	NC_027308.1:113711896-113783744	BLUESLICE	GREENSLICE	3.85337	7.8902	1.03394	0.00215	0.0353845
XLOC_054620	LOC106586898	-	uncharacterized protein LOC106586898	NC_027324.1:47806763-47813735	BLUESLICE	GREENSLICE	15.8946	32.477	1.03088	0.0028	0.0431446
XLOC_041183	LOC106575613	col18a1	collagen alpha-1(XVIII) chain-like	NC_027316.1:19931037-19948477	BLUESLICE	GREENSLICE	1.05053	2.13977	1.02634	0.00245	0.039053
XLOC_048133	LOC106581144	-	uncharacterized protein LOC106581144	NC_027319.1:60620778-60641316	BLUESLICE	GREENSLICE	1.59298	3.24238	1.02533	0.0015	0.026916
XLOC_053676	dal1b	dap1b	Death-associated protein-like 1-B	NC_027324.1:12267774-12270565	BLUESLICE	GREENSLICE	163.501	332.155	1.02256	0.003	0.0454174
XLOC_048516	slc40a1	slc40a1	solute carrier family 40 member 1 isoform X1	NC_027320.1:12128665-12150136	BLUESLICE	GREENSLICE	1.33241	2.70182	1.01989	0.0019	0.032209
XLOC_012249	LOC106604350	-	LON peptidase N-terminal domain and RING finger protein 3-like isoform X1	NC_027304.1:14064704-14089736	BLUESLICE	GREENSLICE	2.10365	4.2507	1.0148	0.0017	0.0295917
XLOC_049515	LOC106582458	-	INO80 complex subunit D-like isoform X3	NC_027320.1:50478488-50525050	BLUESLICE	GREENSLICE	2.03641	4.10537	1.01148	0.00195	0.032853
XLOC_009480	-	-	-	NC_027302.1:87312808-87313435	BLUESLICE	GREENSLICE	28.0734	56.4974	1.00898	0.00035	0.00858457
XLOC_023848	LOC100136415	ppara	peroxisome proliferator-activated receptor alpha	NC_027309.1:72569413-72629719	BLUESLICE	GREENSLICE	0.737957	1.48272	1.00664	0.00335	0.0492975
XLOC_058490	LOC106589983	nlrc3	-	NC_027327.1:37692381-37707711	BLUESLICE	GREENSLICE	2.3299	4.63999	0.993854	0.0024	0.0384512
XLOC_053614	LOC106586061	col6a3	collagen alpha-3(VI) chain-like isoform X1	NC_027324.1:4659820-4699987	BLUESLICE	GREENSLICE	2.88471	5.7347	0.991291	0.00175	0.0302518
XLOC_034230	LOC106569760	arhgap29	rho GTPase-activating protein 29-like isoform X1	NC_027313.1:46908514-46975575	BLUESLICE	GREENSLICE	1.02874	2.04211	0.989183	0.00225	0.036621
XLOC_018182	ablim2	ablim2	actin-binding LIM protein 2 isoform X3	NC_027306.1:8748707-8866788	BLUESLICE	GREENSLICE	0.993169	1.9694	0.987642	0.0009	0.0181706
XLOC_000696	LOC106605019	csad	cysteine sulfinic acid decarboxylase-like	NC_027300.1:51897467-51916647	BLUESLICE	GREENSLICE	5.26134	10.4177	0.985536	0.0026	0.0408177
XLOC_054151	LOC106586046	klf12	Krueppel-like factor 12	NC_027324.1:3049712-3256787	BLUESLICE	GREENSLICE	0.983129	1.94026	0.980797	0.0027	0.0419911
XLOC_044757	LOC106578556	svil	supervillin-like isoform X1	NC_027318.1:19259702-19399300	BLUESLICE	GREENSLICE	1.57454	3.10606	0.98016	0.00285	0.0437127
XLOC_038906	LOC106573476	prg4	proteoglycan 4-like	NC_027315.1:25814928-25823689	BLUESLICE	GREENSLICE	24.5576	48.3952	0.978694	0.00075	0.0157375
XLOC_044233	LOC106577623	ptprd	receptor-type tyrosine-protein phosphatase delta-like isoform X20	NC_027317.1:51540767-52178975	BLUESLICE	GREENSLICE	0.426761	0.83934	0.975825	0.00015	0.00429515
XLOC_035529	plec	-	plectin isoform X3	NC_027313.1:47831552-48057505	BLUESLICE	GREENSLICE	0.526783	1.03435	0.97345	0.00255	0.0402473
XLOC_026002	cyp1a	cyp1a3	cytochrome P450, family 1, subfamily A	NC_027310.1:26086811-26104517	BLUESLICE	GREENSLICE	8.94775	17.5282	0.97008	0.002	0.0334953
XLOC_012645	LOC106605049	tent5a	protein FAM46A-like	NC_027304.1:47208703-47215159	BLUESLICE	GREENSLICE	0.918027	1.79602	0.968192	0.0033	0.0487419
XLOC_024140	LOC106561386	mical3a	protein-methionine sulfoxide oxidase mical3a-like isoform X1	NC_027309.1:96302795-96458283	BLUESLICE	GREENSLICE	0.348243	0.678658	0.96259	0.00065	0.0140664
XLOC_048011	LOC106580939	-	pleckstrin homology-like domain family B member 1 isoform X5	NC_027319.1:52577772-52690061	BLUESLICE	GREENSLICE	0.56308	1.08499	0.946267	0.00095	0.0189427
XLOC_001764	map3k1	map3k1	mitogen-activated protein kinase kinase kinase 1 isoform X1	NC_027300.1:149904677-149963094	BLUESLICE	GREENSLICE	1.58348	3.04617	0.943897	0.00105	0.0204706
XLOC_047769	LOC106580589	-	rapamycin-insensitive companion of mTOR-like isoform X3	NC_027319.1:37335992-37397055	BLUESLICE	GREENSLICE	2.81041	5.39891	0.941891	0.00085	0.0173726
XLOC_039292	LOC106574341	-	-	NC_027315.1:59097326-59105600	BLUESLICE	GREENSLICE	3.35536	6.33544	0.916976	0.0012	0.0227019
XLOC_015836	LOC106606327	pmp22	peripheral myelin protein 22-like	NC_027305.1:4468114-4481303	BLUESLICE	GREENSLICE	8.54838	16.0701	0.910657	0.0033	0.0487419
XLOC_043418	LOC106577876	-	collagen alpha-6(IV) chain-like isoform X1	NC_027317.1:59723221-60009877	BLUESLICE	GREENSLICE	1.28041	2.40279	0.908103	0.0031	0.0465293
XLOC_056712	LOC106588839	col16a1	collagen alpha-1(XVI) chain-like isoform X1	NC_027326.1:27250399-27366077	BLUESLICE	GREENSLICE	5.20779	9.67975	0.894299	0.00235	0.0378435
XLOC_038776	LOC106573210	mmp15	matrix metalloproteinase-15-like	NC_027315.1:12381472-12425385	BLUESLICE	GREENSLICE	5.82103	10.784	0.88955	0.0033	0.0487419
XLOC_023347	LOC106613828	crim1	cysteine-rich motor neuron 1 protein-like	NC_027309.1:22073254-22078441	BLUESLICE	GREENSLICE	8.28673	15.3437	0.888773	0.00305	0.0459806
XLOC_046458	LOC106580076	cpn	calphotin-like isoform X1	NC_027319.1:14551766-14572483	BLUESLICE	GREENSLICE	14.7314	27.1192	0.880416	0.00185	0.0315505
XLOC_052313	pnpla2	na	patatin-like phospholipase domain-containing protein 2 isoform X1	NC_027322.1:45996533-46008623	BLUESLICE	GREENSLICE	0.368766	0.660736	0.841369	0.0019	0.032209
XLOC_045544	LOC106578445	-	serine-rich adhesin for platelets-like	NC_027318.1:10966936-10987445	BLUESLICE	GREENSLICE	2.63328	4.68902	0.832429	0.00305	0.0459806
XLOC_038407	LOC100380784	-	basement membrane-specific heparan sulfate proteoglycan core protein isoform X15	NC_027314.1:85278409-85474611	BLUESLICE	GREENSLICE	0.681544	1.21043	0.828643	0.0024	0.0384512
XLOC_017757	LOC106609337	-	CUGBP Elav-like family member 2 isoform X22	NC_027306.1:40593388-40764963	BLUESLICE	GREENSLICE	0.573633	0.967279	0.753803	0.0029	0.0442868
XLOC_015391	ccdc25	-	coiled-coil domain-containing protein 25	NC_027305.1:58795136-58800215	BLUESLICE	GREENSLICE	45.6579	26.0972	-0.80697	0.00325	0.0481906
XLOC_020905	snrpa	-	U1 small nuclear ribonucleoprotein A	NC_027308.1:99225204-99227873	BLUESLICE	GREENSLICE	46.7371	26.6317	-0.811424	0.0027	0.0419911
XLOC_021822	if2a	-	Eukaryotic translation initiation factor 2 subunit 1	NC_027308.1:37858358-37862595	BLUESLICE	GREENSLICE	16.3144	9.28919	-0.812518	0.003	0.0454174
XLOC_023130	LOC106613497	-	39S ribosomal protein L47, mitochondrial-like	NC_027309.1:8686630-8688621	BLUESLICE	GREENSLICE	44.1826	25.0385	-0.81933	0.0024	0.0384512
XLOC_023643	ncbp2	-	nuclear cap-binding protein subunit 2 isoform X1	NC_027309.1:48406733-48408865	BLUESLICE	GREENSLICE	61.104	34.6048	-0.820292	0.00265	0.0414132
XLOC_029698	LOC106563983	-	actin-related protein 2/3 complex subunit 1A-like	NC_027311.1:307692-308590	BLUESLICE	GREENSLICE	98.1167	55.4761	-0.822632	0.0028	0.0431446
XLOC_057461	LOC106589005	-	proteasome subunit alpha type-2-like	NC_027326.1:35119476-35126035	BLUESLICE	GREENSLICE	86.3053	48.424	-0.833727	0.0028	0.0431446
XLOC_039424	LOC106574554	-	retinol dehydrogenase 7-like	NC_027315.1:70928278-70932782	BLUESLICE	GREENSLICE	35.2994	19.7955	-0.834473	0.0032	0.0476422
XLOC_059222	LOC106590604	-	proteasome maturation protein-like isoform X2	NC_027328.1:31771199-31772785	BLUESLICE	GREENSLICE	112.622	63.0684	-0.836505	0.0024	0.0384512
XLOC_023786	LOC106561070	psma1	proteasome subunit alpha type-1	NC_027309.1:67050824-67072130	BLUESLICE	GREENSLICE	46.5192	26.0465	-0.836739	0.0034	0.0498234
XLOC_038689	LOC106573056	snrpf	small nuclear ribonucleoprotein F-like	NC_027315.1:3348300-3351509	BLUESLICE	GREENSLICE	38.1923	21.3333	-0.840173	0.00305	0.0459806
XLOC_042424	LOC106576153	-	sorting and assembly machinery component 50 homolog B	NC_027316.1:39998704-40144203	BLUESLICE	GREENSLICE	20.3067	11.3186	-0.843263	0.00325	0.0481906
XLOC_015307	rrm2	rrm2	ribonucleoside-diphosphate reductase subunit M2	NC_027305.1:51005830-51013584	BLUESLICE	GREENSLICE	36.4734	20.2986	-0.845463	0.00315	0.0470926
XLOC_008897	LOC106600997	-	methyltransferase-like protein 2-A	NC_027302.1:59578004-59582328	BLUESLICE	GREENSLICE	32.4275	18.0219	-0.847472	0.0025	0.0396513
XLOC_045541	LOC106578446	-	proteasome maturation protein-like	NC_027318.1:10953164-10955272	BLUESLICE	GREENSLICE	173.146	96.1896	-0.848033	0.00255	0.0402473
XLOC_049106	stat1	stat1	Signal transducer and activator of transcription 1	NC_027320.1:12195288-12236077	BLUESLICE	GREENSLICE	8.11399	4.5035	-0.849364	0.00335	0.0492975
XLOC_005877	ima2	-	Importin subunit alpha-2	NC_027301.1:42598795-42605301	BLUESLICE	GREENSLICE	71.1954	39.4523	-0.851675	0.0032	0.0476422
XLOC_035682	psmb8b	psmb8	proteasome subunit beta type 7b	NC_027313.1:59095244-59098688	BLUESLICE	GREENSLICE	39.5338	21.8684	-0.854238	0.002	0.0334953
XLOC_016983	LOC106608082	-	peptidyl-prolyl cis-trans isomerase FKBP3-like	NC_027305.1:71111863-71115392	BLUESLICE	GREENSLICE	81.7505	45.217	-0.854363	0.00315	0.0470926
XLOC_025933	LOC106562243	got2	aspartate aminotransferase, mitochondrial-like	NC_027310.1:21365040-21376960	BLUESLICE	GREENSLICE	39.3887	21.7712	-0.855362	0.0025	0.0396513
XLOC_027941	LOC106563661	cox8b	cytochrome c oxidase subunit 8B, mitochondrial-like	NC_027310.1:80287786-80289809	BLUESLICE	GREENSLICE	54.6948	30.2029	-0.856714	0.00315	0.0470926
XLOC_039959	LOC106573440	-	glycine cleavage system H protein, mitochondrial-like	NC_027315.1:23970693-23974274	BLUESLICE	GREENSLICE	17.2242	9.47871	-0.86167	0.00305	0.0459806
XLOC_051263	ebp2	-	Probable rRNA-processing protein EBP2	NC_027322.1:7766832-7809898	BLUESLICE	GREENSLICE	62.8654	34.5722	-0.862656	0.00255	0.0402473
XLOC_056474	LOC106588338	-	proteasome subunit beta type-4-like	NC_027326.1:11840917-11845140	BLUESLICE	GREENSLICE	184.166	101.252	-0.863057	0.0027	0.0419911
XLOC_051291	LOC106584057	-	protein mago nashi homolog	NC_027322.1:11144718-11150109	BLUESLICE	GREENSLICE	42.4022	23.2944	-0.864153	0.00125	0.0234317
XLOC_024260	LOC106561604	-	aurora kinase B-like	NC_027309.1:105304871-105311731	BLUESLICE	GREENSLICE	30.1284	16.5244	-0.866529	0.002	0.0334953
XLOC_004705	LOC106590297	rac2	ras-related C3 botulinum toxin substrate 2-like	NC_027301.1:56860323-56867749	BLUESLICE	GREENSLICE	33.3523	18.2907	-0.866677	0.0022	0.0360001
XLOC_020357	pttg1	-	pituitary tumor-transforming 1	NC_027308.1:51591455-51593972	BLUESLICE	GREENSLICE	58.0452	31.8122	-0.867596	0.00245	0.039053
XLOC_025890	LOC100380865	-	lysine--tRNA ligase isoform X2	NC_027310.1:18873077-18884414	BLUESLICE	GREENSLICE	59.1242	32.3666	-0.869241	0.00235	0.0378435
XLOC_000833	LOC106607826	-	cyclin-dependent kinase 1-like	NC_027300.1:66239327-66243620	BLUESLICE	GREENSLICE	51.552	28.1902	-0.870835	0.0019	0.032209
XLOC_005642	LOC106581844	-	RNA-binding protein 8A isoform X2	NC_027301.1:24907587-24911348	BLUESLICE	GREENSLICE	129.028	70.504	-0.871904	0.002	0.0334953
XLOC_019595	abce1	-	ATP-binding cassette sub-family E member 1	NC_027307.1:14126098-14129165	BLUESLICE	GREENSLICE	26.9954	14.7242	-0.874523	0.00205	0.034129
XLOC_058018	LOC106590008	-	39S ribosomal protein L2, mitochondrial-like	NC_027327.1:39434151-39441388	BLUESLICE	GREENSLICE	32.3638	17.6467	-0.87498	0.0027	0.0419911
XLOC_017605	LOC106609042	-	uncharacterized protein LOC106609042	NC_027306.1:26276468-26281995	BLUESLICE	GREENSLICE	20.1389	10.9698	-0.876443	0.00225	0.036621
XLOC_012343	tma20	-	Translation machinery-associated protein 20	NC_027304.1:22795094-22807693	BLUESLICE	GREENSLICE	103.818	56.5227	-0.877158	0.0024	0.0384512
XLOC_051887	psmg4	psmg4	LOW QUALITY PROTEIN: proteasome assembly chaperone 4	NC_027322.1:12466689-12470408	BLUESLICE	GREENSLICE	74.7191	40.6232	-0.879173	0.00175	0.0302518
XLOC_027117	LOC106562286	-	cytochrome c oxidase subunit 4 isoform 1, mitochondrial-like	NC_027310.1:22433095-22443634	BLUESLICE	GREENSLICE	117.283	63.6783	-0.881121	0.0028	0.0431446
XLOC_037921	LOC106571633	-	3'(2'),5'-bisphosphate nucleotidase 1-like	NC_027314.1:44563649-44571972	BLUESLICE	GREENSLICE	35.7308	19.3867	-0.882103	0.00125	0.0234317
XLOC_057818	LOC106589644	-	cytochrome c oxidase assembly factor 3 homolog, mitochondrial	NC_027327.1:19043272-19117633	BLUESLICE	GREENSLICE	46.8714	25.4239	-0.882523	0.00205	0.034129
XLOC_006874	mrpl37	-	39S ribosomal protein L37, mitochondrial	NC_027302.1:16036055-16043986	BLUESLICE	GREENSLICE	22.7451	12.3335	-0.882976	0.00205	0.034129
XLOC_013463	pin4	-	peptidyl-prolyl cis-trans isomerase NIMA-interacting 4	NC_027304.1:11628288-11629995	BLUESLICE	GREENSLICE	65.964	35.7379	-0.884224	0.0016	0.0282586
XLOC_066398	LOC106594569	tma16	-	NW_012353063.1:3198-6678	BLUESLICE	GREENSLICE	19.378	10.4968	-0.884467	0.00295	0.0448558
XLOC_042694	tcpb	-	T-complex protein 1 subunit beta	NC_027316.1:56883568-56892486	BLUESLICE	GREENSLICE	58.2676	31.5581	-0.884684	0.00205	0.034129
XLOC_029068	LOC106565588	-	exportin-2	NC_027311.1:55906212-55920028	BLUESLICE	GREENSLICE	19.5342	10.5782	-0.884906	0.0026	0.0408177
XLOC_051041	ube2c	-	ubiquitin-conjugating enzyme E2 C isoform X1	NC_027321.1:51156671-51160580	BLUESLICE	GREENSLICE	67.1959	36.3661	-0.885779	0.00165	0.0289267
XLOC_027875	psmb6	-	proteasome subunit beta type-6	NC_027310.1:77336785-77339741	BLUESLICE	GREENSLICE	163.201	88.2704	-0.886645	0.00195	0.032853
XLOC_004374	rcc1	-	regulator of chromosome condensation	NC_027301.1:36873552-36880208	BLUESLICE	GREENSLICE	34.2208	18.5051	-0.886952	0.00205	0.034129
XLOC_010040	LOC106602874	-	histone H2AX	NC_027303.1:28781531-28782197	BLUESLICE	GREENSLICE	439.852	237.784	-0.887368	0.00225	0.036621
XLOC_081376	LOC106599278	fth1	ferritin, middle subunit-like	NW_012405805.1:211-1164	BLUESLICE	GREENSLICE	64.8332	35.0175	-0.888656	0.00245	0.039053
XLOC_007652	LOC106601395	kpna2	importin subunit alpha-1-like	NC_027302.1:70239258-70242511	BLUESLICE	GREENSLICE	36.6721	19.7891	-0.889977	0.0024	0.0384512
XLOC_029101	ruvb1	-	RuvB-like 1	NC_027311.1:57931563-57960836	BLUESLICE	GREENSLICE	37.189	20.0539	-0.890993	0.00115	0.0219623
XLOC_023515	LOC106560346	-	proteasome subunit alpha type-7-like	NC_027309.1:35937612-35940143	BLUESLICE	GREENSLICE	115.859	62.4156	-0.892396	0.00175	0.0302518
XLOC_056673	LOC106588760	-	small nuclear ribonucleoprotein Sm D1	NC_027326.1:23865624-23873285	BLUESLICE	GREENSLICE	118.757	63.9308	-0.893435	0.0019	0.032209
XLOC_029813	LOC106564197	fth1	ferritin, middle subunit-like	NC_027311.1:5834615-5837287	BLUESLICE	GREENSLICE	189.527	101.936	-0.89474	0.0013	0.0241386
XLOC_066761	LOC106594784	-	structural maintenance of chromosomes protein 2-like	NW_012353671.1:2316-10338	BLUESLICE	GREENSLICE	14.144	7.60185	-0.895764	0.00255	0.0402473
XLOC_032379	LOC106566439	-	NSFL1 cofactor p47-like isoform X2	NC_027312.1:7919411-7923170	BLUESLICE	GREENSLICE	27.5527	14.7954	-0.897046	0.00175	0.0302518
XLOC_058922	LOC106590036	-	zinc finger CCCH domain-containing protein 15-like	NC_027328.1:2807021-2830197	BLUESLICE	GREENSLICE	70.4205	37.789	-0.89803	0.00165	0.0289267
XLOC_045987	LOC106579227	-	histone H3.3	NC_027318.1:53250315-53257228	BLUESLICE	GREENSLICE	226.249	121.369	-0.898511	0.003	0.0454174
XLOC_003211	stml2	-	Stomatin-like protein 2	NC_027300.1:122170867-122186540	BLUESLICE	GREENSLICE	13.8309	7.40331	-0.901656	0.00175	0.0302518
XLOC_033271	LOC106568029	-	60S ribosomal protein L36a-like	NC_027312.1:82131660-82133153	BLUESLICE	GREENSLICE	143.934	76.8817	-0.904694	0.001	0.0197087
XLOC_030446	LOC106565357	-	mitochondrial import receptor subunit TOM6 homolog	NC_027311.1:50106015-50107145	BLUESLICE	GREENSLICE	141.558	75.5624	-0.905653	0.00105	0.0204706
XLOC_020662	pfdn6	-	prefoldin subunit 6	NC_027308.1:76006761-76008325	BLUESLICE	GREENSLICE	127.747	68.1294	-0.906941	0.0006	0.0132029
XLOC_055199	LOC106587886	-	26S proteasome non-ATPase regulatory subunit 13-like	NC_027325.1:40260077-40263767	BLUESLICE	GREENSLICE	54.0206	28.8066	-0.907113	0.0024	0.0384512
XLOC_012491	LOC106604765	-	tubulin beta-4B chain-like	NC_027304.1:34500562-34503304	BLUESLICE	GREENSLICE	132.658	70.7294	-0.907326	0.0025	0.0396513
XLOC_026455	ccnb1	ccnb1	G2/mitotic-specific cyclin-B1	NC_027310.1:64281247-64284548	BLUESLICE	GREENSLICE	50.3572	26.8033	-0.909789	0.00175	0.0302518
XLOC_041284	LOC106575755	-	splicing factor U2AF 35 kDa subunit-like	NC_027316.1:24678019-24687883	BLUESLICE	GREENSLICE	86.7863	46.1728	-0.910422	0.0016	0.0282586
XLOC_035393	sf3a2	-	splicing factor 3A subunit 2	NC_027313.1:38759088-38775514	BLUESLICE	GREENSLICE	50.7491	26.9102	-0.915231	0.00245	0.039053
XLOC_057954	LOC106589904	-	-	NC_027327.1:32735413-32736240	BLUESLICE	GREENSLICE	180.982	95.8249	-0.917371	0.00275	0.0425693
XLOC_040156	LOC106573564	-	mitochondrial import inner membrane translocase subunit Tim13	NC_027315.1:39309429-39340837	BLUESLICE	GREENSLICE	31.2133	16.5199	-0.917954	0.00155	0.0275821
XLOC_055129	LOC106587773	-	transaldolase-like	NC_027325.1:36482395-36489248	BLUESLICE	GREENSLICE	46.3058	24.4982	-0.918518	0.00085	0.0173726
XLOC_028762	if6	-	Eukaryotic translation initiation factor 6	NC_027311.1:31912970-31919355	BLUESLICE	GREENSLICE	126.487	66.8007	-0.921056	0.0013	0.0241386
XLOC_038568	LOC106572841	-	small nuclear ribonucleoprotein G	NC_027314.1:96379593-96387962	BLUESLICE	GREENSLICE	120.802	63.7039	-0.923185	0.00095	0.0189427
XLOC_001727	pole3	-	DNA-directed DNA polymerase epsilon 3	NC_027300.1:146309402-146314005	BLUESLICE	GREENSLICE	35.3192	18.6216	-0.923476	0.00105	0.0204706
XLOC_030084	LOC106564644	-	ATP-dependent RNA helicase DDX39A	NC_027311.1:21180728-21187473	BLUESLICE	GREENSLICE	92.38	48.6842	-0.924125	0.0013	0.0241386
XLOC_036532	topk	-	Lymphokine-activated killer T-cell-originated protein kinase homolog	NC_027314.1:34164915-34168479	BLUESLICE	GREENSLICE	46.9965	24.7256	-0.92655	0.00075	0.0157375
XLOC_040943	hdd1a	-	Haloacid dehalogenase-like hydrolase domain-containing protein 1A	NC_027316.1:7631579-7647984	BLUESLICE	GREENSLICE	27.7241	14.5766	-0.927489	0.00125	0.0234317
XLOC_030628	LOC106565620	-	small nuclear ribonucleoprotein E	NC_027311.1:61068823-61074540	BLUESLICE	GREENSLICE	306.416	161.007	-0.928374	0.00205	0.034129
XLOC_055777	LOC106587501	-	proteasome subunit alpha type-1-like	NC_027325.1:26390050-26394351	BLUESLICE	GREENSLICE	30.7652	16.1455	-0.930165	0.00305	0.0459806
XLOC_056987	borea	-	Borealin	NC_027326.1:7538387-7544010	BLUESLICE	GREENSLICE	38.7391	20.2609	-0.935097	0.0011	0.0212218
XLOC_018238	LOC106608632	-	histone H2A.Z	NC_027306.1:13100337-13102085	BLUESLICE	GREENSLICE	56.6143	29.5587	-0.937584	0.00135	0.0248468
XLOC_027366	LOC106562664	-	proteasome subunit alpha type-4-like	NC_027310.1:38380536-38384533	BLUESLICE	GREENSLICE	66.2858	34.5919	-0.938265	0.00075	0.0157375
XLOC_033386	LOC106568292	-	density-regulated protein-like isoform X2	NC_027312.1:91416191-91430070	BLUESLICE	GREENSLICE	34.405	17.9472	-0.938858	0.00265	0.0414132
XLOC_020525	tbb2c	-	tubulin beta-2C chain isoform X1	NC_027308.1:65440482-65443236	BLUESLICE	GREENSLICE	106.809	55.7119	-0.938979	0.00175	0.0302518
XLOC_034416	LOC106569939	psmb7	proteasome subunit beta type-7-like	NC_027313.1:59678445-59684838	BLUESLICE	GREENSLICE	47.6936	24.8735	-0.939185	0.00095	0.0189427
XLOC_035695	LOC100194553	na	VHSV-induced protein-like isoform X1	NC_027313.1:59522300-59526637	BLUESLICE	GREENSLICE	27.2698	14.2212	-0.939258	0.00115	0.0219623
XLOC_043363	LOC106577785	srk2	tyrosine-protein kinase SRK2-like isoform X2	NC_027317.1:56691903-56964400	BLUESLICE	GREENSLICE	45.1903	23.4696	-0.945222	0.002	0.0334953
XLOC_018028	-	-	-	NC_027306.1:56453477-56456933	BLUESLICE	GREENSLICE	7.22766	3.7485	-0.947214	0.0009	0.0181706
XLOC_035661	LOC106569985	-	triosephosphate isomerase A	NC_027313.1:58352844-58363723	BLUESLICE	GREENSLICE	82.5646	42.7945	-0.948097	0.002	0.0334953
XLOC_030125	LOC106564948	-	proteasome subunit beta type-3-like	NC_027311.1:23091644-23093584	BLUESLICE	GREENSLICE	92.4153	47.8539	-0.949495	0.00055	0.0123272
XLOC_043261	LOC106577590	-	histone H2A.Z	NC_027317.1:49306096-49307695	BLUESLICE	GREENSLICE	177.371	91.8024	-0.950164	0.00115	0.0219623
XLOC_013529	LOC106604364	-	thiosulfate sulfurtransferase/rhodanese-like domain-containing protein 1	NC_027304.1:16109331-16110701	BLUESLICE	GREENSLICE	180.313	93.2196	-0.951801	0.00065	0.0140664
XLOC_008139	lyrm4	-	LYR motif-containing protein 4	NC_027302.1:5795728-5797410	BLUESLICE	GREENSLICE	28.6945	14.8291	-0.952341	0.00305	0.0459806
XLOC_026110	LOC106562547	-	deoxyuridine 5'-triphosphate nucleotidohydrolase-like	NC_027310.1:34901227-34903322	BLUESLICE	GREENSLICE	128.444	66.3789	-0.952345	0.0027	0.0419911
XLOC_025806	shcbp1	-	SHC SH2 domain-binding protein 1	NC_027310.1:12209424-12230013	BLUESLICE	GREENSLICE	12.638	6.5189	-0.955068	0.0033	0.0487419
XLOC_014942	LOC106607066	kpna2	importin subunit alpha-1-like isoform X1	NC_027305.1:29242075-29245437	BLUESLICE	GREENSLICE	40.476	20.844	-0.957438	0.00055	0.0123272
XLOC_051039	rsmb	-	Small nuclear ribonucleoprotein-associated protein B	NC_027321.1:51124259-51152530	BLUESLICE	GREENSLICE	254.696	131.143	-0.957632	0.0016	0.0282586
XLOC_052510	dyl1	ctp	Dynein light chain 1, cytoplasmic	NC_027323.1:13946626-13953194	BLUESLICE	GREENSLICE	217.992	112.072	-0.959857	0.00105	0.0204706
XLOC_002819	sfxn2	sfxn2	sideroflexin-2	NC_027300.1:94657019-94663001	BLUESLICE	GREENSLICE	59.8185	30.7519	-0.95992	0.0012	0.0227019
XLOC_024078	paf	-	PCNA-associated factor	NC_027309.1:92487343-92489508	BLUESLICE	GREENSLICE	40.4164	20.7714	-0.960345	0.0032	0.0476422
XLOC_009098	LOC106601350	-	phenylalanine--tRNA ligase alpha subunit	NC_027302.1:68259008-68268787	BLUESLICE	GREENSLICE	26.3404	13.5292	-0.961204	0.001	0.0197087
XLOC_016878	LOC106607886	-	uncharacterized protein LOC106607886 isoform X1	NC_027305.1:62077011-62079810	BLUESLICE	GREENSLICE	37.5606	19.2835	-0.961855	0.0009	0.0181706
XLOC_013524	rnh2c	-	Ribonuclease H2 subunit C	NC_027304.1:16042962-16045835	BLUESLICE	GREENSLICE	39.5997	20.3249	-0.962243	0.0005	0.0114231
XLOC_057821	LOC106589654	-	proteasome subunit beta type-1-B-like	NC_027327.1:19352017-19354424	BLUESLICE	GREENSLICE	137.399	70.3439	-0.965873	0.00115	0.0219623
XLOC_021763	LOC106611176	-	proteasome subunit alpha type-6-like	NC_027308.1:31342845-31358759	BLUESLICE	GREENSLICE	119.44	61.1477	-0.965916	0.00145	0.0262283
XLOC_020318	LOC106611449	-	ribose-5-phosphate isomerase-like	NC_027308.1:46321820-46368273	BLUESLICE	GREENSLICE	16.2009	8.28052	-0.968283	0.00235	0.0378435
XLOC_060512	LOC106591341	plk1	serine/threonine-protein kinase PLK1-like	NW_012343773.1:38618-42859	BLUESLICE	GREENSLICE	20.1411	10.2843	-0.969698	0.0026	0.0408177
XLOC_034006	tdx	prdx1	peroxiredoxin isoform X1	NC_027313.1:33771679-33777428	BLUESLICE	GREENSLICE	152.068	77.5381	-0.97174	0.00075	0.0157375
XLOC_008947	nudt1	-	7,8-dihydro-8-oxoguanine triphosphatase	NC_027302.1:61706377-61714628	BLUESLICE	GREENSLICE	24.1574	12.3001	-0.97379	0.0011	0.0212218
XLOC_029601	stk6	aurka	Serine/threonine-protein kinase 6	NC_027311.1:81708670-81715938	BLUESLICE	GREENSLICE	24.4195	12.4217	-0.975176	0.0018	0.0308991
XLOC_058150	LOC106589450	parp9	poly [ADP-ribose] polymerase 9-like isoform X2	NC_027327.1:10222768-10239240	BLUESLICE	GREENSLICE	21.7583	11.0576	-0.976527	0.0011	0.0212218
XLOC_031027	ruxg	-	Small nuclear ribonucleoprotein G	NC_027312.1:6844720-6850297	BLUESLICE	GREENSLICE	331.203	167.988	-0.979354	0.00015	0.00429515
XLOC_057510	yars	-	tyrosine--tRNA ligase, cytoplasmic	NC_027326.1:39774972-39784814	BLUESLICE	GREENSLICE	54.5241	27.653	-0.979458	0.00275	0.0425693
XLOC_043491	LOC106577993	-	uncharacterized protein LOC106577993	NC_027317.1:63201970-63213058	BLUESLICE	GREENSLICE	7.68899	3.89934	-0.979563	0.0027	0.0419911
XLOC_054032	LOC106586830	parp15	poly [ADP-ribose] polymerase 14-like	NC_027324.1:41744023-41750686	BLUESLICE	GREENSLICE	34.4616	17.4704	-0.980081	0.0005	0.0114231
XLOC_059752	LOC106590995	-	pachytene checkpoint protein 2 homolog	NW_012343291.1:50689-69900	BLUESLICE	GREENSLICE	6.01912	3.04783	-0.981771	0.00285	0.0437127
XLOC_036450	rir2	-	Ribonucleoside-diphosphate reductase subunit M2	NC_027314.1:25924325-25932660	BLUESLICE	GREENSLICE	123.988	62.7432	-0.982668	0.00165	0.0289267
XLOC_039900	LOC106573334	-	PCNA-associated factor-like	NC_027315.1:18122872-18125150	BLUESLICE	GREENSLICE	97.5536	49.3295	-0.983744	0.00045	0.0105017
XLOC_034350	psmb2	-	proteasome subunit beta type-2	NC_027313.1:56740675-56749912	BLUESLICE	GREENSLICE	125.091	63.1643	-0.985799	0.0002	0.00544271
XLOC_004522	LOC106587952	-	proteasome subunit beta type-3	NC_027301.1:46073422-46075406	BLUESLICE	GREENSLICE	140.541	70.9376	-0.986367	0.00035	0.00858457
XLOC_063898	-	-	-	NW_012349316.1:15660-16157	BLUESLICE	GREENSLICE	78.3463	39.5048	-0.987838	0.0011	0.0212218
XLOC_034475	mtx1	-	metaxin-1 isoform X1	NC_027313.1:63450594-63476341	BLUESLICE	GREENSLICE	11.0747	5.57939	-0.989083	0.00255	0.0402473
XLOC_017798	nup37	-	nucleoporin Nup37 isoform X2	NC_027306.1:42598768-42609324	BLUESLICE	GREENSLICE	15.42	7.74322	-0.993797	0.0019	0.032209
XLOC_035727	LOC106569884	-	interleukin enhancer-binding factor 2 homolog	NC_027313.1:61365720-61373803	BLUESLICE	GREENSLICE	46.6028	23.3712	-0.995684	0.00075	0.0157375
XLOC_020973	LOC106612652	-	bleomycin hydrolase-like isoform X1	NC_027308.1:103191693-103216848	BLUESLICE	GREENSLICE	31.4803	15.763	-0.997906	0.0005	0.0114231
XLOC_022436	LOC106612273	-	DNA-directed RNA polymerase II subunit RPB7	NC_027308.1:87788994-87792320	BLUESLICE	GREENSLICE	43.2167	21.6144	-0.999598	0.0005	0.0114231
XLOC_032556	prim1	-	DNA primase small subunit	NC_027312.1:21083283-21101593	BLUESLICE	GREENSLICE	52.1982	26.0215	-1.00429	0.0009	0.0181706
XLOC_027251	dut	-	deoxyuridine 5'-triphosphate nucleotidohydrolase, mitochondrial isoform X2	NC_027310.1:32396938-32401676	BLUESLICE	GREENSLICE	127.421	63.4924	-1.00494	0.0006	0.0132029
XLOC_056287	LOC106588160	-	26S proteasome non-ATPase regulatory subunit 4-like	NC_027326.1:217719-229159	BLUESLICE	GREENSLICE	37.1789	18.5155	-1.00575	0.002	0.0334953
XLOC_038376	LOC106572477	-	tubulin alpha-8 chain-like	NC_027314.1:82784707-82790114	BLUESLICE	GREENSLICE	82.911	41.0604	-1.01381	0.00045	0.0105017
XLOC_032554	LOC106566721	-	prostaglandin E synthase 3-like	NC_027312.1:21038725-21053943	BLUESLICE	GREENSLICE	119.2	58.7889	-1.01977	0.00055	0.0123272
XLOC_048153	LOC106581107	-	small nuclear ribonucleoprotein Sm D2	NC_027319.1:61664846-61666202	BLUESLICE	GREENSLICE	68.8516	33.9449	-1.0203	0.00055	0.0123272
XLOC_035721	LOC106569895	-	T-complex protein 1 subunit gamma-like	NC_027313.1:61065169-61088363	BLUESLICE	GREENSLICE	33.8045	16.5753	-1.02818	0.0012	0.0227019
XLOC_002515	LOC106606998	cgas	cyclic GMP-AMP synthase-like	NC_027300.1:58207604-58211596	BLUESLICE	GREENSLICE	13.2446	6.45158	-1.03768	0.00085	0.0173726
XLOC_041002	psde	-	26S proteasome non-ATPase regulatory subunit 14	NC_027316.1:11965235-11978272	BLUESLICE	GREENSLICE	61.5722	29.9857	-1.03801	0.0001	0.00306497
XLOC_031796	LOC106568002	-	arginine--tRNA ligase, cytoplasmic-like	NC_027312.1:71006169-71020147	BLUESLICE	GREENSLICE	22.0075	10.6623	-1.04547	0.0002	0.00544271
XLOC_052471	LOC106585119	-	condensin complex subunit 2-like	NC_027323.1:10218171-10227099	BLUESLICE	GREENSLICE	19.9257	9.64434	-1.04688	0.0027	0.0419911
XLOC_011160	mnd1	-	meiotic nuclear division protein 1 homolog	NC_027303.1:22771957-22801920	BLUESLICE	GREENSLICE	8.20618	3.97031	-1.04746	0.00115	0.0219623
XLOC_012071	LOC106604078	-	uracil phosphoribosyltransferase homolog	NC_027304.1:380353-393027	BLUESLICE	GREENSLICE	21.1034	10.2061	-1.04805	0.0008	0.0165674
XLOC_023747	psma4	-	proteasome subunit alpha type-4 isoform X2	NC_027309.1:62938636-62979513	BLUESLICE	GREENSLICE	64.4904	31.1536	-1.04969	0.00035	0.00858457
XLOC_056376	LOC106588490	-	proteasome subunit beta type-2-like	NC_027326.1:7633583-7647944	BLUESLICE	GREENSLICE	226.986	109.531	-1.05127	0.00055	0.0123272
XLOC_034493	LOC106570230	-	nuclear transport factor 2-like	NC_027313.1:64721640-64726520	BLUESLICE	GREENSLICE	95.013	45.6936	-1.05613	5e-05	0.00167621
XLOC_030552	LOC106565579	-	uncharacterized protein LOC106565579	NC_027311.1:56515200-56517691	BLUESLICE	GREENSLICE	17.8152	8.54241	-1.06039	0.00145	0.0262283
XLOC_013952	LOC106605228	-	apoptosis-associated speck-like protein containing a CARD	NC_027304.1:54114907-54116616	BLUESLICE	GREENSLICE	41.3994	19.8443	-1.06088	0.00015	0.00429515
XLOC_056295	LOC106588175	-	protein S100-A1-like	NC_027326.1:1142742-1145395	BLUESLICE	GREENSLICE	407.432	194.6	-1.06604	0.0016	0.0282586
XLOC_000521	psma3	-	proteasome subunit alpha type-3	NC_027300.1:35732417-35746876	BLUESLICE	GREENSLICE	134.191	64.0624	-1.06674	0.0002	0.00544271
XLOC_052207	i2c2	psma1	Eukaryotic translation initiation factor 2C 2	NC_027322.1:40163252-40192320	BLUESLICE	GREENSLICE	104.05	49.6597	-1.06713	0.0023	0.0372347
XLOC_070740	LOC106596967	-	splicing factor U2AF 35 kDa subunit-like	NW_012362854.1:1779-5884	BLUESLICE	GREENSLICE	65.7515	31.3771	-1.06731	0.00015	0.00429515
XLOC_054500	otc	-	ornithine carbamoyltransferase, mitochondrial	NC_027324.1:35664663-35671124	BLUESLICE	GREENSLICE	33.7554	15.9826	-1.07862	0.0001	0.00306497
XLOC_034766	LOC106570689	marcksl1	MARCKS-related protein-like	NC_027313.1:87548648-87552922	BLUESLICE	GREENSLICE	12.9791	6.11952	-1.0847	0.0005	0.0114231
XLOC_020817	-	-	-	NC_027308.1:90852997-90855030	BLUESLICE	GREENSLICE	10.2316	4.80934	-1.08912	0.00155	0.0275821
XLOC_008920	dhx58	dhx58	probable ATP-dependent RNA helicase DHX58	NC_027302.1:60282170-60293676	BLUESLICE	GREENSLICE	14.7394	6.91253	-1.09239	0.0002	0.00544271
XLOC_001332	LOC106563402	-	-	NC_027300.1:117075435-117080659	BLUESLICE	GREENSLICE	35.4561	16.5905	-1.09568	0.00175	0.0302518
XLOC_054097	LOC106586917	tuba4a	tubulin alpha chain	NC_027324.1:49260660-49261413	BLUESLICE	GREENSLICE	77.2084	36.0679	-1.09804	0.00025	0.00653846
XLOC_005417	LOC106577478	-	mitochondrial import receptor subunit TOM40 homolog	NC_027301.1:12211036-12261400	BLUESLICE	GREENSLICE	24.4901	11.3891	-1.10455	0.00265	0.0414132
XLOC_000255	LOC106573685	-	cytochrome c oxidase subunit 7A2, mitochondrial-like	NC_027300.1:17720036-17724331	BLUESLICE	GREENSLICE	338.517	157.238	-1.10628	0.00045	0.0105017
XLOC_028799	LOC106565291	-	ubiquitin-conjugating enzyme E2 C-like	NC_027311.1:36659730-36662096	BLUESLICE	GREENSLICE	100.46	46.6089	-1.10794	0.00025	0.00653846
XLOC_037387	ube2t	-	ubiquitin-conjugating enzyme E2 T	NC_027314.1:102755927-102759175	BLUESLICE	GREENSLICE	56.4629	26.1775	-1.10898	0.0006	0.0132029
XLOC_072783	-	-	-	NW_012370433.1:2-331	BLUESLICE	GREENSLICE	56.3962	26.0527	-1.11417	0.00135	0.0248468
XLOC_043940	LOC106577171	mal	myelin and lymphocyte protein-like	NC_027317.1:26214338-26249073	BLUESLICE	GREENSLICE	36.5184	16.7291	-1.12626	0.0011	0.0212218
XLOC_003277	LOC106566708	-	G2/mitotic-specific cyclin-B1-like	NC_027300.1:129312439-129316414	BLUESLICE	GREENSLICE	42.9905	19.6115	-1.13232	0.00015	0.00429515
XLOC_002672	birc5	-	baculoviral IAP repeat-containing protein 5	NC_027300.1:76644629-76651852	BLUESLICE	GREENSLICE	99.0873	45.0881	-1.13595	5e-05	0.00167621
XLOC_022174	LOC106611697	-	mitochondrial import receptor subunit TOM5 homolog	NC_027308.1:65627567-65628510	BLUESLICE	GREENSLICE	145.406	65.8889	-1.14198	5e-05	0.00167621
XLOC_061012	-	-	-	NW_012344450.1:38102-39343	BLUESLICE	GREENSLICE	22.1008	10.0064	-1.14317	0.0005	0.0114231
XLOC_027683	LOC106563325	-	intracellular hyaluronan-binding protein 4-like isoform X2	NC_027310.1:64088067-64097304	BLUESLICE	GREENSLICE	98.6651	44.511	-1.14838	0.0003	0.00757889
XLOC_007559	cd9	cd9	CD9 antigen	NC_027302.1:64774470-64787920	BLUESLICE	GREENSLICE	26.3419	11.88	-1.14882	0.001	0.0197087
XLOC_011469	LOC106603177	tst	thiosulfate sulfurtransferase/rhodanese-like domain-containing protein 1	NC_027303.1:35115279-35131866	BLUESLICE	GREENSLICE	23.288	10.48	-1.15195	0.00085	0.0173726
XLOC_020997	LOC106612618	psma6	proteasome subunit alpha type-6-like	NC_027308.1:105413271-105421317	BLUESLICE	GREENSLICE	42.4928	18.9486	-1.16513	0.0016	0.0282586
XLOC_031714	LOC106567640	znf259	histone H2A	NC_027312.1:62851362-62852296	BLUESLICE	GREENSLICE	39.1614	17.412	-1.16935	0.00015	0.00429515
XLOC_000369	LOC106595751	trim35	zinc-binding protein A33-like	NC_027300.1:26304782-26306666	BLUESLICE	GREENSLICE	5.03052	2.23619	-1.16967	0.00115	0.0219623
XLOC_042491	LOC106576293	-	small nuclear ribonucleoprotein F-like	NC_027316.1:44910070-44911891	BLUESLICE	GREENSLICE	30.3644	13.4918	-1.1703	0.00045	0.0105017
XLOC_032995	tmem126a	-	Transmembrane protein 126A	NC_027312.1:56069383-56471043	BLUESLICE	GREENSLICE	20.7551	9.19948	-1.17384	0.00045	0.0105017
XLOC_066738	LOC106594769	-	-	NW_012353611.1:4184-10912	BLUESLICE	GREENSLICE	7.36751	3.26548	-1.17388	0.00325	0.0481906
XLOC_021510	cmpk2	dtymk	thymidylate kinase	NC_027308.1:10594982-10606669	BLUESLICE	GREENSLICE	13.3641	5.91897	-1.17495	0.0002	0.00544271
XLOC_038913	pex11a	pex11a	peroxisomal membrane protein 11A	NC_027315.1:25955892-25961469	BLUESLICE	GREENSLICE	37.9898	16.8177	-1.17563	0.0001	0.00306497
XLOC_053693	LOC106586211	phgdh	D-3-phosphoglycerate dehydrogenase-like	NC_027324.1:13956791-13962969	BLUESLICE	GREENSLICE	153.858	68.0673	-1.17656	0.00085	0.0173726
XLOC_001517	habp4	-	Intracellular hyaluronan-binding protein 4	NC_027300.1:129529746-129535800	BLUESLICE	GREENSLICE	355.303	156.626	-1.18172	0.0019	0.032209
XLOC_055718	LOC106587371	irf8	interferon regulatory factor 8-like isoform X2	NC_027325.1:23286248-23293408	BLUESLICE	GREENSLICE	10.4515	4.56741	-1.19427	0.00025	0.00653846
XLOC_027033	kpyk	pkm	pyruvate kinase muscle isozyme isoform X2	NC_027310.1:17427180-17449728	BLUESLICE	GREENSLICE	20.2501	8.8455	-1.19492	0.0018	0.0308991
XLOC_029876	LOC106564313	pgam1	phosphoglycerate mutase 1	NC_027311.1:8412083-8415389	BLUESLICE	GREENSLICE	129.496	55.5183	-1.22188	0.0004	0.00954992
XLOC_048560	LOC106581777	phgdh	D-3-phosphoglycerate dehydrogenase-like	NC_027320.1:16148545-16165346	BLUESLICE	GREENSLICE	91.0188	38.2155	-1.25201	0.0003	0.00757889
XLOC_014800	LOC106606746	ifi44	interferon-induced protein 44-like	NC_027305.1:19836523-19860359	BLUESLICE	GREENSLICE	12.6123	5.25838	-1.26214	0.00015	0.00429515
XLOC_041379	LOC106575914	rpl31	60S ribosomal protein L31-like	NC_027316.1:29002342-29004826	BLUESLICE	GREENSLICE	171.308	71.3822	-1.26296	5e-05	0.00167621
XLOC_027389	LOC106562698	cars1	cysteine--tRNA ligase, cytoplasmic-like	NC_027310.1:39865959-39877994	BLUESLICE	GREENSLICE	30.555	12.7301	-1.26317	5e-05	0.00167621
XLOC_043473	LOC106577947	samd9	sterile alpha motif domain-containing protein 9-like	NC_027317.1:62125015-62174931	BLUESLICE	GREENSLICE	8.7812	3.62106	-1.27801	0.0005	0.0114231
XLOC_066376	LOC106594559	banf1	barrier-to-autointegration factor-like	NW_012353022.1:6683-9930	BLUESLICE	GREENSLICE	147.895	60.8995	-1.28007	5e-05	0.00167621
XLOC_018654	LOC106609479	-	small nuclear ribonucleoprotein F	NC_027306.1:42821353-42823091	BLUESLICE	GREENSLICE	48.1951	19.7145	-1.28963	0.0002	0.00544271
XLOC_066539	-	-	-	NW_012353283.1:5046-8719	BLUESLICE	GREENSLICE	3.77094	1.54194	-1.29018	0.00145	0.0262283
XLOC_065972	LOC106594303	-	-	NW_012352385.1:4578-11322	BLUESLICE	GREENSLICE	1.80369	0.734553	-1.29601	0.00215	0.0353845
XLOC_042156	LOC106575706	na	uncharacterized protein LOC106575706	NC_027316.1:23600165-23603709	BLUESLICE	GREENSLICE	10.8337	4.40518	-1.29825	0.0004	0.00954992
XLOC_044317	LOC106577817	txnl1	thioredoxin-like	NC_027317.1:57401317-57405644	BLUESLICE	GREENSLICE	180.842	73.4002	-1.30087	5e-05	0.00167621
XLOC_016854	LOC106607840	slc9a3r2	uncharacterized protein LOC106607840	NC_027305.1:60160375-60184955	BLUESLICE	GREENSLICE	5.2871	2.13584	-1.30767	0.00115	0.0219623
XLOC_056569	LOC106588586	-	nuclear transport factor 2-like	NC_027326.1:16199421-16206995	BLUESLICE	GREENSLICE	23.5232	9.31604	-1.3363	5e-05	0.00167621
XLOC_008688	LOC106600657	fth1	ferritin, middle subunit-like	NC_027302.1:48841655-48842306	BLUESLICE	GREENSLICE	29.8481	11.7413	-1.34604	0.0004	0.00954992
XLOC_042157	LOC106575703	na	uncharacterized protein LOC106575703 isoform X4	NC_027316.1:23614377-23618126	BLUESLICE	GREENSLICE	13.1655	5.1497	-1.3542	0.00055	0.0123272
XLOC_045316	LOC106579596	cox4i1	cytochrome c oxidase subunit 4 isoform 1, mitochondrial-like	NC_027318.1:70592919-70604338	BLUESLICE	GREENSLICE	33.8685	13.2328	-1.35582	5e-05	0.00167621
XLOC_005866	LOC106585868	mdh1	malate dehydrogenase, cytoplasmic-like isoform X1	NC_027301.1:42178810-42190663	BLUESLICE	GREENSLICE	3.32171	1.24675	-1.41375	0.0034	0.0498234
XLOC_001793	LOC106572043	rnf213	E3 ubiquitin-protein ligase RNF213-like	NC_027300.1:152952977-153029125	BLUESLICE	GREENSLICE	1.54385	0.5538	-1.47909	0.00335	0.0492975
XLOC_046890	LOC106580793	-	tektin-1-like isoform X1	NC_027319.1:47098847-47103395	BLUESLICE	GREENSLICE	3.28401	1.17712	-1.48019	0.0024	0.0384512
XLOC_072611	-	-	-	NW_012369575.1:0-3293	BLUESLICE	GREENSLICE	4.84377	1.7331	-1.48278	0.0023	0.0372347
XLOC_053800	tsg6	tnfaip6	Tumor necrosis factor-inducible protein TSG-6 precursor	NC_027324.1:21638393-21647267	BLUESLICE	GREENSLICE	6.13203	2.18695	-1.48745	0.002	0.0334953
XLOC_036265	-	-	-	NC_027314.1:9890103-9893160	BLUESLICE	GREENSLICE	4.25924	1.50525	-1.50059	0.0004	0.00954992
XLOC_008750	LOC106600720	gdpd3	glycerophosphodiester phosphodiesterase domain-containing protein 3-like	NC_027302.1:51403797-51425952	BLUESLICE	GREENSLICE	73.3599	25.3697	-1.53189	5e-05	0.00167621
XLOC_058495	LOC106589985	capn2	calpain-2 catalytic subunit-like	NC_027327.1:37947920-37974487	BLUESLICE	GREENSLICE	14.4238	4.91412	-1.55344	0.00015	0.00429515
XLOC_004056	LOC106578696	ceacam20	carcinoembryonic antigen-related cell adhesion molecule 20-like	NC_027301.1:15462560-15466508	BLUESLICE	GREENSLICE	9.89609	3.36364	-1.55683	5e-05	0.00167621
XLOC_030538	LOC106565475	-	uncharacterized protein LOC106565475	NC_027311.1:55068173-55073157	BLUESLICE	GREENSLICE	20.4582	6.94861	-1.55788	5e-05	0.00167621
XLOC_032982	irf-1	irf1	interferon regulatory factor 1	NC_027312.1:54658833-54735452	BLUESLICE	GREENSLICE	74.0332	24.993	-1.56665	0.00015	0.00429515
XLOC_038853	irf7	irf7	interferon regulatory factor 7	NC_027315.1:21187336-21198244	BLUESLICE	GREENSLICE	27.7102	9.29619	-1.5757	5e-05	0.00167621
XLOC_052545	LOC100136541	isg15	ISG15-like protein	NC_027323.1:15680164-15682081	BLUESLICE	GREENSLICE	63.0288	20.9736	-1.58744	0.00015	0.00429515
XLOC_047849	LOC106580712	ncf2	neutrophil cytosol factor 2-like isoform X1	NC_027319.1:40949030-40966547	BLUESLICE	GREENSLICE	2.96502	0.9418	-1.65455	0.0016	0.0282586
XLOC_070647	LOC106596922	pml	protein PML-like	NW_012362619.1:993-1958	BLUESLICE	GREENSLICE	109.818	34.6888	-1.66257	5e-05	0.00167621
XLOC_044393	tri39	mefv	Tripartite motif-containing protein 39	NC_027317.1:61933577-61953307	BLUESLICE	GREENSLICE	3.6183	1.10922	-1.70577	0.0001	0.00306497
XLOC_068065	LOC106595550	dfna5	non-syndromic hearing impairment protein 5 homolog	NW_012356185.1:6243-9125	BLUESLICE	GREENSLICE	3.79988	1.14853	-1.72617	0.0024	0.0384512
XLOC_065943	LOC106594284	rnf144a	probable E3 ubiquitin-protein ligase RNF144A-A	NW_012352344.1:206-10824	BLUESLICE	GREENSLICE	10.7667	3.24878	-1.7286	0.00055	0.0123272
XLOC_037457	LOC106570886	ccl4	C-C motif chemokine 4-like	NC_027314.1:3266866-3268902	BLUESLICE	GREENSLICE	16.2963	4.9074	-1.73152	5e-05	0.00167621
XLOC_057956	hyep	ephx1	Epoxide hydrolase 1	NC_027327.1:33133926-33148767	BLUESLICE	GREENSLICE	17.8169	5.31158	-1.74604	5e-05	0.00167621
XLOC_009492	LOC106601958	act3	actin, non-muscle 6.2	NC_027302.1:87651962-87656576	BLUESLICE	GREENSLICE	7.64582	2.22965	-1.77786	5e-05	0.00167621
XLOC_046605	LOC106580394	sds	L-serine dehydratase/L-threonine deaminase-like	NC_027319.1:25704232-25708506	BLUESLICE	GREENSLICE	3.22202	0.914514	-1.81689	5e-05	0.00167621
XLOC_064474	-	-	-	NW_012350107.1:1379-3769	BLUESLICE	GREENSLICE	1.85046	0.523505	-1.82161	0.0025	0.0396513
XLOC_049046	LOC106581628	-	non-syndromic hearing impairment protein 5-like	NC_027320.1:4860248-4863801	BLUESLICE	GREENSLICE	3.38933	0.954615	-1.82801	0.002	0.0334953
XLOC_064448	LOC106593398	-	-	NW_012350060.1:8826-12493	BLUESLICE	GREENSLICE	1029.27	286.143	-1.84682	5e-05	0.00167621
XLOC_035014	-	-	-	NC_027313.1:11228799-11229145	BLUESLICE	GREENSLICE	209.517	57.0564	-1.87661	5e-05	0.00167621
XLOC_050991	LOC106583595	-	-	NC_027321.1:46590984-46596245	BLUESLICE	GREENSLICE	8.46124	2.24215	-1.91599	0.00065	0.0140664
XLOC_040240	LOC106573917	pinlyp	phospholipase A2 inhibitor and Ly6/PLAUR domain-containing protein-like	NC_027315.1:43524454-43576556	BLUESLICE	GREENSLICE	150.944	39.7536	-1.92486	0.00045	0.0105017
XLOC_069801	-	-	-	NW_012360347.1:395-2475	BLUESLICE	GREENSLICE	104.675	27.199	-1.9443	5e-05	0.00167621
XLOC_055119	LOC106587759	cuzd1	CUB and zona pellucida-like domain-containing protein 1	NC_027325.1:36156808-36160967	BLUESLICE	GREENSLICE	35.4585	8.99938	-1.97823	5e-05	0.00167621
XLOC_037456	LOC106570861	ccl20	C-C motif chemokine 20-like	NC_027314.1:3252049-3256106	BLUESLICE	GREENSLICE	2.06316	0.512455	-2.00936	0.00045	0.0105017
XLOC_001439	LOC106565855	ccl19	C-C motif chemokine 19-like	NC_027300.1:122209794-122211056	BLUESLICE	GREENSLICE	120.465	28.7734	-2.06581	5e-05	0.00167621
XLOC_070682	ubil	ubb	Ubiquitin-like protein	NW_012362715.1:4869-5879	BLUESLICE	GREENSLICE	6.97502	1.58036	-2.14195	0.00035	0.00858457
XLOC_083354	LOC106599427	socs1	suppressor of cytokine signaling 1-like	NW_012416168.1:783-1683	BLUESLICE	GREENSLICE	2.32488	0.523198	-2.15173	0.0005	0.0114231
XLOC_019752	-	-	-	NC_027307.1:23087932-23092985	BLUESLICE	GREENSLICE	0.880866	0.195587	-2.17111	0.0003	0.00757889
XLOC_000185	-	-	-	NC_027300.1:11001620-11002957	BLUESLICE	GREENSLICE	3.96122	0.854553	-2.2127	0.00165	0.0289267
XLOC_026520	LOC106563358	ccl19	C-C motif chemokine 19-like	NC_027310.1:71597208-71598608	BLUESLICE	GREENSLICE	65.6534	14.0221	-2.22717	5e-05	0.00167621
XLOC_036203	LOC106570889	cxcl11	C-X-C motif chemokine 11-like	NC_027314.1:3502961-3504253	BLUESLICE	GREENSLICE	12.7748	2.72074	-2.23123	0.00025	0.00653846
XLOC_027713	LOC106563267	myl4	-	NC_027310.1:67410440-67411497	BLUESLICE	GREENSLICE	16.3923	3.45716	-2.24536	0.001	0.0197087
XLOC_043471	LOC106577945	samd9	sterile alpha motif domain-containing protein 9-like	NC_027317.1:62074696-62108321	BLUESLICE	GREENSLICE	8.54515	1.7501	-2.28767	5e-05	0.00167621
XLOC_009387	LOC106601815	rps2	40S ribosomal protein S2	NC_027302.1:82146214-82148877	BLUESLICE	GREENSLICE	4.61026	0.939758	-2.29449	0.0004	0.00954992
XLOC_069119	LOC106596088	socs1	suppressor of cytokine signaling 1-like	NW_012358293.1:6015-7112	BLUESLICE	GREENSLICE	4.23079	0.808518	-2.38757	0.00015	0.00429515
XLOC_071010	cd2l6	cdk19	Cell division cycle 2-like protein kinase 6	NW_012363696.1:2635-4930	BLUESLICE	GREENSLICE	6.38329	1.12057	-2.51006	0.00205	0.034129
XLOC_028885	LOC106565178	ifi44	interferon-induced protein 44-like	NC_027311.1:44174577-44194228	BLUESLICE	GREENSLICE	17.9709	3.05281	-2.55745	5e-05	0.00167621
XLOC_038797	LOC106573183	mefv	pyrin-like	NC_027315.1:13416060-13531396	BLUESLICE	GREENSLICE	0.836156	0.130834	-2.67603	0.00175	0.0302518
XLOC_030812	LOC106566032	rplp2	60S acidic ribosomal protein P2-like isoform X1	NC_027311.1:78938287-78948735	BLUESLICE	GREENSLICE	92.063	14.3039	-2.68621	5e-05	0.00167621
XLOC_001059	LOC106612585	-	-	NC_027300.1:92844611-92851853	BLUESLICE	GREENSLICE	3.9608	0.545679	-2.85967	0.00105	0.0204706
XLOC_060439	LOC106591310	na	uncharacterized protein LOC106591310	NW_012343720.1:5876-45627	BLUESLICE	GREENSLICE	324.776	42.57	-2.93153	0.0005	0.0114231
XLOC_026659	LOC106563597	na	uncharacterized protein LOC106563597	NC_027310.1:78482543-78503598	BLUESLICE	GREENSLICE	3.53432	0.461288	-2.93769	5e-05	0.00167621
XLOC_054076	LOC106586891	mxb	interferon-induced GTP-binding protein Mx2-like	NC_027324.1:47243527-47262660	BLUESLICE	GREENSLICE	0.561159	0.0701076	-3.00077	5e-05	0.00167621
XLOC_069191	-	-	-	NW_012358488.1:0-619	BLUESLICE	GREENSLICE	9.43243	0.901206	-3.3877	5e-05	0.00167621
XLOC_053483	cdo1	cdo1	cysteine dioxygenase type 1	NC_027323.1:39487153-39493435	BLUESLICE	GREENSLICE	26.5779	1.63612	-4.02188	5e-05	0.00167621

## Sheet: T6 1%FAω6 vs 0.3%FA+IS LICE
Sub table T6. Differentailly expressed genes skin samples from lice attachement site (single lice infection) with functional feed between 0.3% FA+IS (coded as GREENAS) and 1.0% FAω6 (coded as YELLOWAS).
gene_id	gene	gene_symbol	name	locus	sample_1	sample_2	value_1	value_2	log2_fold_change	p_value	q_value
XLOC_055631	LOC106587238	igdcc3	immunoglobulin superfamily DCC subclass member 3-like	NC_027325.1:16532060-16640695	GREENSLICE	YELLOWSLICE	0.0092798	0.442902	5.57675	0.00175	0.0302518
XLOC_044397	LOC106577980	samd9	sterile alpha motif domain-containing protein 9-like	NC_027317.1:62202930-62328357	GREENSLICE	YELLOWSLICE	0.0135912	0.553895	5.34887	0.00015	0.00429515
XLOC_060439	LOC106591310	na	uncharacterized protein LOC106591310	NW_012343720.1:5876-45627	GREENSLICE	YELLOWSLICE	42.57	455.132	3.41838	5e-05	0.00167621
XLOC_054706	-	-	-	NC_027325.1:4471353-4472300	GREENSLICE	YELLOWSLICE	0.310112	2.25656	2.86326	0.00315	0.0470926
XLOC_033351	-	-	-	NC_027312.1:89459851-89464186	GREENSLICE	YELLOWSLICE	0.0638702	0.398342	2.64079	0.0025	0.0396513
XLOC_020061	lpp60	aspg	60 kDa lysophospholipase isoform X1	NC_027308.1:23528820-23576653	GREENSLICE	YELLOWSLICE	3.41703	16.2797	2.25226	0.00015	0.00429515
XLOC_030812	LOC106566032	rplp2	60S acidic ribosomal protein P2-like isoform X1	NC_027311.1:78938287-78948735	GREENSLICE	YELLOWSLICE	14.3039	66.7677	2.22274	5e-05	0.00167621
XLOC_053483	cdo1	cdo1	cysteine dioxygenase type 1	NC_027323.1:39487153-39493435	GREENSLICE	YELLOWSLICE	1.63612	7.5664	2.20933	0.0001	0.00306497
XLOC_027713	LOC106563267	myl4	-	NC_027310.1:67410440-67411497	GREENSLICE	YELLOWSLICE	3.45716	15.3209	2.14785	5e-05	0.00167621
XLOC_019354	-	-	-	NC_027307.1:23875134-23887172	GREENSLICE	YELLOWSLICE	0.318154	1.39256	2.12995	5e-05	0.00167621
XLOC_066173	LOC106594428	-	phosphomethylethanolamine N-methyltransferase-like isoform X1	NW_012352716.1:3333-6405	GREENSLICE	YELLOWSLICE	0.511026	2.17012	2.08631	0.0019	0.032209
XLOC_028990	mlrv	-	Myosin regulatory light chain 2, ventricular/cardiac muscle isoform	NC_027311.1:51462310-51465580	GREENSLICE	YELLOWSLICE	5.27459	20.2382	1.93995	0.00235	0.0378435
XLOC_050991	LOC106583595	-	-	NC_027321.1:46590984-46596245	GREENSLICE	YELLOWSLICE	2.24215	8.55607	1.93207	0.00065	0.0140664
XLOC_024002	LOC106561185	ccdc79	uncharacterized protein LOC106561185 isoform X1	NC_027309.1:84690460-84711602	GREENSLICE	YELLOWSLICE	0.402095	1.39242	1.79199	0.00015	0.00429515
XLOC_011326	LOC106602806	trim27	nuclear factor 7, ovary-like	NC_027303.1:27163022-27178885	GREENSLICE	YELLOWSLICE	1.00034	3.44039	1.78208	5e-05	0.00167621
XLOC_005290	-	-	-	NC_027301.1:7967795-8012938	GREENSLICE	YELLOWSLICE	1.22188	3.82551	1.64656	0.0034	0.0498234
XLOC_034766	LOC106570689	marcksl1	MARCKS-related protein-like	NC_027313.1:87548648-87552922	GREENSLICE	YELLOWSLICE	6.11952	18.5689	1.6014	5e-05	0.00167621
XLOC_068634	LOC106595837	trim16	stonustoxin subunit beta-like	NW_012357264.1:39-3864	GREENSLICE	YELLOWSLICE	0.500443	1.48047	1.56478	0.00125	0.0234317
XLOC_059987	gadl1	gad1	Glutamate decarboxylase-like protein 1	NW_012343443.1:38145-56951	GREENSLICE	YELLOWSLICE	6.73024	19.8308	1.55901	5e-05	0.00167621
XLOC_036302	LOC106571029	-	uncharacterized protein LOC106571029	NC_027314.1:14637890-14660872	GREENSLICE	YELLOWSLICE	5.13923	14.5759	1.50396	0.0027	0.0419911
XLOC_065586	LOC106594092	gadl1	acidic amino acid decarboxylase GADL1-like	NW_012351839.1:4669-11908	GREENSLICE	YELLOWSLICE	6.89616	19.1103	1.47049	0.00035	0.00858457
XLOC_066539	-	-	-	NW_012353283.1:5046-8719	GREENSLICE	YELLOWSLICE	1.54194	4.23022	1.45599	0.00035	0.00858457
XLOC_035640	LOC106570025	-	LOW QUALITY PROTEIN: trichohyalin-like	NC_027313.1:56981254-57019315	GREENSLICE	YELLOWSLICE	0.273276	0.70252	1.36218	0.0007	0.0149087
XLOC_054924	LOC106587367	-	uncharacterized protein LOC106587367 isoform X1	NC_027325.1:23359656-23409202	GREENSLICE	YELLOWSLICE	13.8678	33.3038	1.26395	0.00055	0.0123272
XLOC_038202	alas2	alas2	5-aminolevulinate synthase, erythroid-specific, mitochondrial isoform X2	NC_027314.1:69176530-69190483	GREENSLICE	YELLOWSLICE	3.39625	8.08123	1.25063	0.00155	0.0275821
XLOC_050762	LOC106583167	bhlhe40	class E basic helix-loop-helix protein 40-like	NC_027321.1:31492521-31496547	GREENSLICE	YELLOWSLICE	5.51954	12.9568	1.23108	0.00035	0.00858457
XLOC_028885	LOC106565178	ifi44	interferon-induced protein 44-like	NC_027311.1:44174577-44194228	GREENSLICE	YELLOWSLICE	3.05281	7.14429	1.22665	0.00275	0.0425693
XLOC_035641	LOC106570020	tchh	trichohyalin-like	NC_027313.1:57019820-57029507	GREENSLICE	YELLOWSLICE	2.71403	5.89732	1.11962	0.00215	0.0353845
XLOC_060016	LOC106591136	-	uncharacterized protein LOC106591136 isoform X1	NW_012343471.1:4571-20215	GREENSLICE	YELLOWSLICE	2.66463	5.69066	1.09466	0.0004	0.00954992
XLOC_020697	tmem173	tmem173	stimulator of interferon genes protein	NC_027308.1:77917632-77928117	GREENSLICE	YELLOWSLICE	3.98355	8.18274	1.03853	0.00045	0.0105017
XLOC_030552	LOC106565579	-	uncharacterized protein LOC106565579	NC_027311.1:56515200-56517691	GREENSLICE	YELLOWSLICE	8.54241	17.464	1.03167	0.00205	0.034129
XLOC_067541	LOC106595268	hbb	hemoglobin subunit beta-like	NW_012355087.1:5233-5890	GREENSLICE	YELLOWSLICE	64.2378	126.616	0.978965	0.0012	0.0227019
XLOC_056712	LOC106588839	col16a1	collagen alpha-1(XVI) chain-like isoform X1	NC_027326.1:27250399-27366077	GREENSLICE	YELLOWSLICE	9.67975	5.3907	-0.844499	0.0027	0.0419911
XLOC_018199	LOC106608597	epd	ependymin-like	NC_027306.1:10140142-10147766	GREENSLICE	YELLOWSLICE	24.4105	13.5673	-0.847371	0.00275	0.0425693
XLOC_067356	LOC106595147	-	-	NW_012354771.1:886-9855	GREENSLICE	YELLOWSLICE	0.45647	0.253316	-0.84958	0.00195	0.032853
XLOC_034697	LOC106570571	ckm	myelin P2 protein-like	NC_027313.1:83276039-83277426	GREENSLICE	YELLOWSLICE	145.676	80.1874	-0.861319	0.00305	0.0459806
XLOC_024578	LOC106613695	lpl	lipoprotein lipase-like	NC_027309.1:17003398-17013170	GREENSLICE	YELLOWSLICE	8.10267	4.36962	-0.890891	0.00335	0.0492975
XLOC_038776	LOC106573210	mmp15	matrix metalloproteinase-15-like	NC_027315.1:12381472-12425385	GREENSLICE	YELLOWSLICE	10.784	5.79603	-0.895759	0.0026	0.0408177
XLOC_060975	LOC106591537	-	-	NW_012344392.1:5-1925	GREENSLICE	YELLOWSLICE	3.2573	1.7397	-0.904842	0.0001	0.00306497
XLOC_030493	olfml3	-	olfactomedin-like protein 3	NC_027311.1:52677799-52687047	GREENSLICE	YELLOWSLICE	17.2355	9.15629	-0.912548	0.00265	0.0414132
XLOC_043763	apmap	apmap	adipocyte plasma membrane-associated protein	NC_027317.1:11925012-11935416	GREENSLICE	YELLOWSLICE	15.8796	8.42437	-0.91453	0.0031	0.0465293
XLOC_023280	LOC106613712	fbn2	fibrillin-2-like	NC_027309.1:17458797-17545310	GREENSLICE	YELLOWSLICE	3.17722	1.66864	-0.929094	0.00265	0.0414132
XLOC_044757	LOC106578556	svil	supervillin-like isoform X1	NC_027318.1:19259702-19399300	GREENSLICE	YELLOWSLICE	3.10606	1.62638	-0.933425	0.00335	0.0492975
XLOC_042997	LOC106577101	slc29a1	equilibrative nucleoside transporter 1-like isoform X1	NC_027317.1:25170405-25255703	GREENSLICE	YELLOWSLICE	15.9141	8.31472	-0.936564	0.00235	0.0378435
XLOC_002496	LOC106606370	col13a1	collagen alpha-1(XIII) chain-like isoform X16	NC_027300.1:55901022-56019920	GREENSLICE	YELLOWSLICE	0.46627	0.241915	-0.946662	0.0002	0.00544271
XLOC_008025	LOC106602029	pmp22	peripheral myelin protein 22-like	NC_027302.1:90435980-90439290	GREENSLICE	YELLOWSLICE	12.6302	6.54637	-0.948112	0.0023	0.0372347
XLOC_034208	LOC106569732	col6a1	collagen alpha-1(VI) chain-like	NC_027313.1:45632446-45637992	GREENSLICE	YELLOWSLICE	24.3722	12.6037	-0.951394	0.00185	0.0315505
XLOC_003883	LOC106575974	s100a1	protein S100-A1-like	NC_027301.1:9007149-9008911	GREENSLICE	YELLOWSLICE	33.6407	17.3891	-0.952023	0.0025	0.0396513
XLOC_043923	LOC100380625	sptbn1	spectrin beta chain, non-erythrocytic 1 isoform X2	NC_027317.1:24572612-24703816	GREENSLICE	YELLOWSLICE	2.12073	1.09323	-0.955958	0.00225	0.036621
XLOC_029149	mfap2	mfap2	microfibrillar-associated protein 2 precursor	NC_027311.1:60213705-60218505	GREENSLICE	YELLOWSLICE	30.1847	15.5045	-0.961135	0.00105	0.0204706
XLOC_041396	LOC106575940	cyp27c1	cytochrome P450 27C1 isoform X1	NC_027316.1:29894966-29912663	GREENSLICE	YELLOWSLICE	13.0486	6.6908	-0.963646	0.00105	0.0204706
XLOC_035478	LOC106569697	endouc	poly(U)-specific endoribonuclease-C-like isoform X1	NC_027313.1:44052361-44078938	GREENSLICE	YELLOWSLICE	16.5417	8.46947	-0.965763	0.0019	0.032209
XLOC_016735	col12a1	col12a1	collagen alpha-1(XII) chain isoform X3	NC_027305.1:52014842-52110373	GREENSLICE	YELLOWSLICE	1.26363	0.643311	-0.973984	0.0033	0.0487419
XLOC_031611	ebf1	ebf1	transcription factor COE1 isoform X5	NC_027312.1:50659370-50802665	GREENSLICE	YELLOWSLICE	1.00112	0.50908	-0.975651	0.00335	0.0492975
XLOC_015836	LOC106606327	pmp22	peripheral myelin protein 22-like	NC_027305.1:4468114-4481303	GREENSLICE	YELLOWSLICE	16.0701	8.16892	-0.976161	0.00225	0.036621
XLOC_026339	LOC106562983	aebp1	inactive carboxypeptidase-like protein X2 isoform X1	NC_027310.1:54979674-55004523	GREENSLICE	YELLOWSLICE	8.26534	4.16153	-0.98996	0.00115	0.0219623
XLOC_040470	LOC106574225	fhl2	four and a half LIM domains protein 2-like	NC_027315.1:66243504-66255856	GREENSLICE	YELLOWSLICE	16.7931	8.38704	-1.00163	0.0033	0.0487419
XLOC_053948	LOC106586671	col6a5	collagen alpha-2(IV) chain-like isoform X1	NC_027324.1:35443824-35576825	GREENSLICE	YELLOWSLICE	5.61375	2.80308	-1.00195	0.00275	0.0425693
XLOC_021931	LOC106611468	loxl3b	lysyl oxidase homolog 3-like isoform X9	NC_027308.1:47019843-47189500	GREENSLICE	YELLOWSLICE	5.79457	2.88117	-1.00805	0.001	0.0197087
XLOC_060042	LOC106591145	muc	intestinal mucin-like protein	NW_012343492.1:46955-53651	GREENSLICE	YELLOWSLICE	14.4825	7.16391	-1.0155	0.0026	0.0408177
XLOC_025085	LOC106560783	oaz2	LOW QUALITY PROTEIN: ornithine decarboxylase antizyme 2-like	NC_027309.1:62981439-63010719	GREENSLICE	YELLOWSLICE	8.4407	4.16745	-1.0182	0.00285	0.0437127
XLOC_030682	LOC106565857	ccdc3	coiled-coil domain-containing protein 3-like	NC_027311.1:65436718-65472130	GREENSLICE	YELLOWSLICE	4.71797	2.3203	-1.02385	0.00245	0.039053
XLOC_036449	tieg3	klf11	Transforming growth factor-beta-inducible early growth response protein 3	NC_027314.1:25918366-25923338	GREENSLICE	YELLOWSLICE	10.8625	5.33834	-1.02489	0.003	0.0454174
XLOC_039323	fstl1	fstl1	Follistatin-related protein 1 precursor	NC_027315.1:62613807-62637637	GREENSLICE	YELLOWSLICE	8.94198	4.37803	-1.03031	0.00065	0.0140664
XLOC_058490	LOC106589983	nlrc3	-	NC_027327.1:37692381-37707711	GREENSLICE	YELLOWSLICE	4.63999	2.26033	-1.03759	0.0018	0.0308991
XLOC_005577	gbp	gbp	GSK-3-binding protein	NC_027301.1:21990201-21991766	GREENSLICE	YELLOWSLICE	9.98524	4.81722	-1.0516	0.0012	0.0227019
XLOC_018531	LOC106609153	timp3	metalloproteinase inhibitor 3-like	NC_027306.1:33568957-33655529	GREENSLICE	YELLOWSLICE	4.69155	2.26204	-1.05244	0.0018	0.0308991
XLOC_047323	ttc36	ttc36	tetratricopeptide repeat protein 36	NC_027319.1:85348242-85354140	GREENSLICE	YELLOWSLICE	14.2886	6.8868	-1.05296	0.0029	0.0442868
XLOC_022264	spon2	spon2	Spondin-2 precursor	NC_027308.1:74414181-74439024	GREENSLICE	YELLOWSLICE	6.33662	3.05161	-1.05414	0.00175	0.0302518
XLOC_040677	LOC106574775	abi3bp	target of Nesh-SH3-like isoform X18	NC_027315.1:77877144-77893508	GREENSLICE	YELLOWSLICE	8.48214	4.08167	-1.05527	0.0011	0.0212218
XLOC_057865	thbs2	thbs2	thrombospondin-2 isoform X2	NC_027327.1:24723854-24759570	GREENSLICE	YELLOWSLICE	6.07795	2.91777	-1.05872	0.0014	0.0255409
XLOC_048516	slc40a1	slc40a1	solute carrier family 40 member 1 isoform X1	NC_027320.1:12128665-12150136	GREENSLICE	YELLOWSLICE	2.70182	1.29654	-1.05926	0.00175	0.0302518
XLOC_039059	LOC106573546	lpl	lipoprotein lipase-like	NC_027315.1:39742314-39751032	GREENSLICE	YELLOWSLICE	4.35798	2.0875	-1.06188	0.00135	0.0248468
XLOC_025782	hce1	lce	High choriolytic enzyme 1 precursor	NC_027310.1:9976983-9979780	GREENSLICE	YELLOWSLICE	33.8588	16.1595	-1.06715	0.00115	0.0219623
XLOC_020377	LOC106611539	limch1	LIM and calponin homology domains-containing protein 1-like isoform X1	NC_027308.1:52945024-53068267	GREENSLICE	YELLOWSLICE	1.47945	0.704718	-1.06994	0.0023	0.0372347
XLOC_044147	LOC106577495	afap1	actin filament-associated protein 1-like isoform X3	NC_027317.1:44732386-44851379	GREENSLICE	YELLOWSLICE	2.30619	1.09643	-1.07269	0.0028	0.0431446
XLOC_035973	gpnmb	gpnmb	transmembrane glycoprotein NMB precursor	NC_027313.1:80370101-80390165	GREENSLICE	YELLOWSLICE	6.75749	3.20357	-1.07681	0.00245	0.039053
XLOC_020014	LOC106610847	bmf	bcl-2-modifying factor-like isoform X2	NC_027308.1:19846435-19887474	GREENSLICE	YELLOWSLICE	2.86401	1.35475	-1.08002	0.00195	0.032853
XLOC_041874	LOC106575240	-	matrix-remodeling-associated protein 5-like	NC_027316.1:7505399-7518784	GREENSLICE	YELLOWSLICE	2.01769	0.950775	-1.08553	0.0021	0.0347681
XLOC_059045	LOC106590283	reck	reversion-inducing cysteine-rich protein with Kazal motifs-like	NC_027328.1:18884283-18944343	GREENSLICE	YELLOWSLICE	4.0624	1.9102	-1.08861	0.00135	0.0248468
XLOC_059046	LOC106590282	col15a1	collagen alpha-1(XVIII) chain-like isoform X2	NC_027328.1:18945193-19026472	GREENSLICE	YELLOWSLICE	2.13541	1.00379	-1.08906	0.0022	0.0360001
XLOC_048208	LOC106581278	serpinh1	serpin H1-like	NC_027319.1:66268879-66273526	GREENSLICE	YELLOWSLICE	10.4626	4.91219	-1.09081	0.00045	0.0105017
XLOC_050675	LOC106583106	cldn19	claudin-19-like isoform X1	NC_027321.1:26808798-26826071	GREENSLICE	YELLOWSLICE	4.3542	2.04349	-1.09138	0.00145	0.0262283
XLOC_010043	LOC106602858	-	pleckstrin homology-like domain family B member 1 isoform X1	NC_027303.1:28836086-28913198	GREENSLICE	YELLOWSLICE	0.539553	0.251624	-1.1005	0.00115	0.0219623
XLOC_016808	LOC106607775	gja1	gap junction alpha-1 protein-like	NC_027305.1:56981954-56987364	GREENSLICE	YELLOWSLICE	4.15035	1.9325	-1.10276	0.001	0.0197087
XLOC_024083	LOC106561284	gls2	glutaminase liver isoform, mitochondrial-like isoform X3	NC_027309.1:92644005-92657506	GREENSLICE	YELLOWSLICE	3.90221	1.81561	-1.10384	0.0028	0.0431446
XLOC_007597	LOC106601277	col11a1	collagen alpha-1(XI) chain-like isoform X1	NC_027302.1:66850320-66932448	GREENSLICE	YELLOWSLICE	2.79939	1.30184	-1.10456	0.00025	0.00653846
XLOC_068311	LOC106595651	-	-	NW_012356568.1:1379-4334	GREENSLICE	YELLOWSLICE	3.1098	1.44462	-1.10613	0.00325	0.0481906
XLOC_050455	LOC106582711	nav1	neuron navigator 1-like isoform X5	NC_027321.1:8099102-8249906	GREENSLICE	YELLOWSLICE	0.511661	0.237608	-1.10661	0.00015	0.00429515
XLOC_017598	LOC100136494	-	decorin precursor	NC_027306.1:26163232-26191222	GREENSLICE	YELLOWSLICE	41.5863	19.2796	-1.10903	0.00075	0.0157375
XLOC_058574	LOC106590142	emilin2	EMILIN-2-like	NC_027328.1:12337118-12357680	GREENSLICE	YELLOWSLICE	3.27027	1.51516	-1.10994	0.00085	0.0173726
XLOC_040154	LOC106573567	fbn2	fibrillin-2-like	NC_027315.1:39114074-39218221	GREENSLICE	YELLOWSLICE	1.06178	0.490746	-1.11344	0.00065	0.0140664
XLOC_058196	LOC106589512	tob1	protein Tob1-like	NC_027327.1:13104824-13108454	GREENSLICE	YELLOWSLICE	9.50281	4.38436	-1.11599	0.0014	0.0255409
XLOC_015389	LOC106607810	scara5	scavenger receptor class A member 5-like isoform X1	NC_027305.1:58730378-58777886	GREENSLICE	YELLOWSLICE	3.258	1.49329	-1.1255	0.00185	0.0315505
XLOC_010045	LOC106602881	adamts15	A disintegrin and metalloproteinase with thrombospondin motifs 15-like	NC_027303.1:29148984-29184459	GREENSLICE	YELLOWSLICE	1.22911	0.563101	-1.12615	0.00315	0.0470926
XLOC_002681	LOC106610323	na	protein FAM20A-like	NC_027300.1:77226970-77277580	GREENSLICE	YELLOWSLICE	5.17498	2.36763	-1.12811	0.00095	0.0189427
XLOC_032583	LOC106566909	svep1	complement receptor type 2-like isoform X4	NC_027312.1:22731524-22740712	GREENSLICE	YELLOWSLICE	14.8079	6.77458	-1.12817	0.0006	0.0132029
XLOC_032978	LOC106567513	-	dihydropyrimidinase-related protein 3-like isoform X2	NC_027312.1:54212949-54249227	GREENSLICE	YELLOWSLICE	3.33139	1.51838	-1.13359	0.0012	0.0227019
XLOC_001630	LOC106568813	col5a1	collagen alpha-1(XI) chain-like isoform X1	NC_027300.1:139967287-140104409	GREENSLICE	YELLOWSLICE	12.8135	5.8266	-1.13694	0.00015	0.00429515
XLOC_047328	LOC106581604	ehd2	EH domain-containing protein 2-like isoform X1	NC_027319.1:86024414-86077543	GREENSLICE	YELLOWSLICE	2.99575	1.36196	-1.13724	0.00185	0.0315505
XLOC_008171	LOC106597294	col6a1	collagen alpha-1(VI) chain-like	NC_027302.1:7700717-7744304	GREENSLICE	YELLOWSLICE	53.283	24.0742	-1.14619	0.0012	0.0227019
XLOC_018067	LOC106608395	-	sericin-2-like	NC_027306.1:74306-83180	GREENSLICE	YELLOWSLICE	18.6499	8.40927	-1.14911	0.0003	0.00757889
XLOC_008895	LOC106600995	mrc2	C-type mannose receptor 2-like isoform X2	NC_027302.1:59515184-59559502	GREENSLICE	YELLOWSLICE	7.79597	3.49975	-1.15548	0.00035	0.00858457
XLOC_003280	LOC106566689	mamdc2	MAM domain-containing protein 2-like	NC_027300.1:129393812-129403626	GREENSLICE	YELLOWSLICE	5.58546	2.50264	-1.15822	0.00285	0.0437127
XLOC_034653	LOC106570513	col16a1	collagen alpha-1(XVI) chain-like	NC_027313.1:79342609-79345889	GREENSLICE	YELLOWSLICE	14.7107	6.58001	-1.16071	0.00025	0.00653846
XLOC_022805	LOC106613039	hic1	hypermethylated in cancer 1 protein-like isoform X1	NC_027308.1:114980964-115001050	GREENSLICE	YELLOWSLICE	0.699932	0.312828	-1.16185	0.00295	0.0448558
XLOC_052313	pnpla2	na	patatin-like phospholipase domain-containing protein 2 isoform X1	NC_027322.1:45996533-46008623	GREENSLICE	YELLOWSLICE	0.660736	0.294905	-1.16383	5e-05	0.00167621
XLOC_053833	LOC106586471	frzb	secreted frizzled-related protein 3-like isoform X1	NC_027324.1:27282399-27290134	GREENSLICE	YELLOWSLICE	3.14678	1.40379	-1.16455	0.00105	0.0204706
XLOC_028952	LOC106565326	prelp	prolargin-like isoform X1	NC_027311.1:48021468-48027325	GREENSLICE	YELLOWSLICE	47.1767	21.0156	-1.16661	5e-05	0.00167621
XLOC_008853	LOC106600835	hoxb9	homeobox protein Hox-B9a-like	NC_027302.1:57440990-57448497	GREENSLICE	YELLOWSLICE	3.62203	1.61326	-1.16682	0.0003	0.00757889
XLOC_024885	ddah1	ddah1	N(G),N(G)-dimethylarginine dimethylaminohydrolase 1	NC_027309.1:40514874-40662125	GREENSLICE	YELLOWSLICE	1.60049	0.709169	-1.17431	0.0027	0.0419911
XLOC_044233	LOC106577623	ptprd	receptor-type tyrosine-protein phosphatase delta-like isoform X20	NC_027317.1:51540767-52178975	GREENSLICE	YELLOWSLICE	0.83934	0.371816	-1.17467	5e-05	0.00167621
XLOC_016571	LOC106607255	st8sia6	alpha-2,8-sialyltransferase 8E-like isoform X4	NC_027305.1:38935346-38943848	GREENSLICE	YELLOWSLICE	2.69064	1.19179	-1.17481	0.003	0.0454174
XLOC_015137	LOC106607264	mrc2	C-type mannose receptor 2-like	NC_027305.1:38571993-38620521	GREENSLICE	YELLOWSLICE	4.71442	2.08128	-1.17961	5e-05	0.00167621
XLOC_031787	LOC106568015	fgfr4	fibroblast growth factor receptor 4-like	NC_027312.1:70512038-70552369	GREENSLICE	YELLOWSLICE	1.91847	0.840172	-1.1912	0.0017	0.0295917
XLOC_049702	LOC106582759	sema3f	semaphorin-3F-like isoform X1	NC_027321.1:10716202-10914733	GREENSLICE	YELLOWSLICE	2.10004	0.912644	-1.20229	0.0013	0.0241386
XLOC_039299	LOC106574337	adamts5	A disintegrin and metalloproteinase with thrombospondin motifs 5-like	NC_027315.1:60924283-60962098	GREENSLICE	YELLOWSLICE	1.00265	0.435551	-1.20291	0.0009	0.0181706
XLOC_038933	plin1	plin1	perilipin-1 isoform X1	NC_027315.1:28003171-28037072	GREENSLICE	YELLOWSLICE	22.0374	9.53862	-1.2081	0.0002	0.00544271
XLOC_025118	LOC106561093	c11orf96	uncharacterized protein C11orf96 homolog	NC_027309.1:66011699-66013423	GREENSLICE	YELLOWSLICE	9.50029	4.10367	-1.21106	0.0001	0.00306497
XLOC_023569	cyr61	cyr61	protein CYR61	NC_027309.1:40663062-40666051	GREENSLICE	YELLOWSLICE	3.92565	1.69508	-1.21158	0.0022	0.0360001
XLOC_032625	LOC106566852	vwa1	von Willebrand factor A domain-containing protein 1-like	NC_027312.1:25914628-25925845	GREENSLICE	YELLOWSLICE	5.18568	2.23545	-1.21397	0.00055	0.0123272
XLOC_008904	LOC106601002	ppp1r1b	protein phosphatase 1 regulatory subunit 1B-like	NC_027302.1:59679618-59713221	GREENSLICE	YELLOWSLICE	4.90152	2.11191	-1.21468	0.0011	0.0212218
XLOC_047855	b3glt	b3glct	Beta-1,3-glucosyltransferase precursor	NC_027319.1:41581949-41745124	GREENSLICE	YELLOWSLICE	5.71154	2.45212	-1.21985	0.0028	0.0431446
XLOC_024067	pamr1	pamr1	inactive serine protease PAMR1 isoform X1	NC_027309.1:90159944-90212841	GREENSLICE	YELLOWSLICE	3.20365	1.37036	-1.22516	0.00065	0.0140664
XLOC_044153	LOC106577513	cd248	endosialin-like	NC_027317.1:45693422-45697486	GREENSLICE	YELLOWSLICE	1.74994	0.748155	-1.2259	0.0015	0.026916
XLOC_036472	LOC106571295	ankrd6	ankyrin repeat domain-containing protein 6-like isoform X4	NC_027314.1:28260606-28294659	GREENSLICE	YELLOWSLICE	0.560327	0.238078	-1.23484	0.00085	0.0173726
XLOC_041008	LOC106575303	xirp2	xin actin-binding repeat-containing protein 2-like isoform X1	NC_027316.1:12412341-12473810	GREENSLICE	YELLOWSLICE	1.42117	0.603499	-1.23565	0.00235	0.0378435
XLOC_014287	LOC106605867	-	uncharacterized protein LOC106605867	NC_027304.1:71173230-71175948	GREENSLICE	YELLOWSLICE	46.4313	19.624	-1.24248	5e-05	0.00167621
XLOC_037997	armc2	armc2	armadillo repeat-containing protein 2	NC_027314.1:53859992-53904980	GREENSLICE	YELLOWSLICE	3.29736	1.39052	-1.24568	0.00205	0.034129
XLOC_045502	LOC106578397	cldn11	claudin-11-like isoform X1	NC_027318.1:8384112-8387852	GREENSLICE	YELLOWSLICE	4.93037	2.07333	-1.24974	0.0015	0.026916
XLOC_033973	LOC100136504	na	slow myosin light chain 1	NC_027313.1:31774561-31778833	GREENSLICE	YELLOWSLICE	34.8983	14.6509	-1.25216	0.0025	0.0396513
XLOC_053614	LOC106586061	col6a3	collagen alpha-3(VI) chain-like isoform X1	NC_027324.1:4659820-4699987	GREENSLICE	YELLOWSLICE	5.7347	2.39829	-1.25771	5e-05	0.00167621
XLOC_050079	LOC106583520	prelp	prolargin-like	NC_027321.1:39414819-39476367	GREENSLICE	YELLOWSLICE	6.16959	2.5782	-1.25881	0.00045	0.0105017
XLOC_062503	LOC106592181	col6a2	collagen alpha-2(VI) chain-like	NW_012347781.1:574-23453	GREENSLICE	YELLOWSLICE	8.97224	3.74217	-1.26159	0.00175	0.0302518
XLOC_050677	mfap2	mfap2	microfibrillar-associated protein 2 precursor	NC_027321.1:26927301-26934909	GREENSLICE	YELLOWSLICE	8.85532	3.68876	-1.26341	0.0005	0.0114231
XLOC_017921	LOC106609636	slc6a11	sodium- and chloride-dependent GABA transporter 3-like	NC_027306.1:50036113-50045538	GREENSLICE	YELLOWSLICE	1.63024	0.678287	-1.26511	0.0021	0.0347681
XLOC_015106	LOC106607299	ptrf	polymerase I and transcript release factor-like	NC_027305.1:37511098-37542219	GREENSLICE	YELLOWSLICE	1.5347	0.637237	-1.26805	0.0034	0.0498234
XLOC_039888	sspn	sspn	sarcospan	NC_027315.1:16778694-16803153	GREENSLICE	YELLOWSLICE	8.22187	3.40841	-1.27037	0.002	0.0334953
XLOC_026561	pkp3	pkp3	plakophilin-3 isoform X3	NC_027310.1:74331251-74353340	GREENSLICE	YELLOWSLICE	7.99805	3.31278	-1.27161	0.00015	0.00429515
XLOC_022281	sorbs2	sorbs2	sorbin and SH3 domain-containing protein 2 isoform X7	NC_027308.1:75099499-75167174	GREENSLICE	YELLOWSLICE	0.474697	0.19651	-1.2724	5e-05	0.00167621
XLOC_008068	LOC106596034	vim	-	NC_027302.1:395071-397264	GREENSLICE	YELLOWSLICE	23.2292	9.58376	-1.27727	5e-05	0.00167621
XLOC_046396	LOC106580183	cdo1	cysteine dioxygenase type 1-like	NC_027319.1:6081114-6106334	GREENSLICE	YELLOWSLICE	9.59931	3.95216	-1.28029	0.0002	0.00544271
XLOC_052648	LOC106585509	hpd	4-hydroxyphenylpyruvate dioxygenase-like isoform X1	NC_027323.1:23596596-23603056	GREENSLICE	YELLOWSLICE	2.822	1.15911	-1.2837	0.00255	0.0402473
XLOC_017387	plin2	plin2	perilipin-2 isoform X1	NC_027306.1:12693759-12698814	GREENSLICE	YELLOWSLICE	8.11086	3.32612	-1.28602	0.00065	0.0140664
XLOC_038802	LOC106573177	tspan9	tetraspanin-9 isoform X1	NC_027315.1:14248693-14534096	GREENSLICE	YELLOWSLICE	0.535787	0.219297	-1.28878	0.00275	0.0425693
XLOC_044768	LOC106578592	-	cadherin-6-like	NC_027318.1:23505135-23588019	GREENSLICE	YELLOWSLICE	1.30101	0.530243	-1.29491	0.00155	0.0275821
XLOC_001421	lox	lox	protein-lysine 6-oxidase isoform X1	NC_027300.1:121587919-121611695	GREENSLICE	YELLOWSLICE	5.42466	2.20939	-1.29588	0.0008	0.0165674
XLOC_022768	LOC106612831	eln	elastin-like isoform X13	NC_027308.1:112473278-112557887	GREENSLICE	YELLOWSLICE	16.0763	6.54204	-1.29712	0.00035	0.00858457
XLOC_050242	LOC106583712	col2a1	collagen alpha-1(II) chain isoform X1	NC_027321.1:53429385-53512213	GREENSLICE	YELLOWSLICE	1.9506	0.793236	-1.2981	0.0005	0.0114231
XLOC_031733	LOC106567727	zbtb16	zinc finger and BTB domain-containing protein 16-A-like isoform X1	NC_027312.1:67427084-67550893	GREENSLICE	YELLOWSLICE	1.07264	0.435014	-1.30203	0.00285	0.0437127
XLOC_032780	klhl21	klhl21	kelch-like protein 21	NC_027312.1:37644345-37661162	GREENSLICE	YELLOWSLICE	1.39203	0.561994	-1.30856	0.00205	0.034129
XLOC_030918	LOC106566248	ogn	mimecan-like	NC_027311.1:90307310-90314606	GREENSLICE	YELLOWSLICE	7.0638	2.85105	-1.30895	5e-05	0.00167621
XLOC_033174	pedf	serpinf1	Pigment epithelium-derived factor precursor	NC_027312.1:77137827-77191034	GREENSLICE	YELLOWSLICE	27.4788	11.0713	-1.31149	0.00145	0.0262283
XLOC_024851	igfbp-3a1	igfbp3	insulin-like growth factor binding protein 3 paralog A1 precursor	NC_027309.1:38373215-38414228	GREENSLICE	YELLOWSLICE	2.22437	0.894542	-1.31418	0.00095	0.0189427
XLOC_029170	park7	park7	protein DJ-1 isoform X1	NC_027311.1:62370386-62377209	GREENSLICE	YELLOWSLICE	37.8853	15.1881	-1.31869	0.0012	0.0227019
XLOC_010563	LOC106603842	cytl1	cytokine-like protein 1	NC_027303.1:70157245-70158572	GREENSLICE	YELLOWSLICE	49.0119	19.6292	-1.32013	0.00065	0.0140664
XLOC_058593	LOC106590077	mbl2	LOW QUALITY PROTEIN: mannose-specific lectin-like	NC_027328.1:13522993-13543770	GREENSLICE	YELLOWSLICE	44.4205	17.7789	-1.32106	0.0034	0.0498234
XLOC_052997	LOC106584911	aebp1	adipocyte enhancer-binding protein 1-like isoform X3	NC_027323.1:2297351-2305847	GREENSLICE	YELLOWSLICE	6.56299	2.62654	-1.32119	0.0001	0.00306497
XLOC_042952	LOC106577049	-	serine protease HTRA1A-like	NC_027317.1:20663643-20696030	GREENSLICE	YELLOWSLICE	3.14544	1.25738	-1.32284	0.00195	0.032853
XLOC_003335	LOC106567539	aqp3	aquaporin-3-like	NC_027300.1:133221693-133227973	GREENSLICE	YELLOWSLICE	8.77299	3.47676	-1.33532	5e-05	0.00167621
XLOC_024007	LOC106561202	sema3d	semaphorin-3D-like	NC_027309.1:85269552-85330008	GREENSLICE	YELLOWSLICE	1.72464	0.683417	-1.33546	0.00095	0.0189427
XLOC_048119	LOC106581167	hic1	hypermethylated in cancer 1 protein-like isoform X1	NC_027319.1:59378197-59426448	GREENSLICE	YELLOWSLICE	0.918867	0.362708	-1.34105	0.00075	0.0157375
XLOC_030066	LOC106564681	egf1	myosin-10-like isoform X12	NC_027311.1:19835553-19937922	GREENSLICE	YELLOWSLICE	1.19416	0.469846	-1.34574	0.0001	0.00306497
XLOC_061895	LOC106591834	col6a2	collagen alpha-2(VI) chain-like	NW_012347283.1:87-15571	GREENSLICE	YELLOWSLICE	37.061	14.5338	-1.35049	5e-05	0.00167621
XLOC_013830	LOC106605011	tcea3	transcription elongation factor A protein 3-like isoform X16	NC_027304.1:45349352-45388618	GREENSLICE	YELLOWSLICE	0.876695	0.343789	-1.35055	5e-05	0.00167621
XLOC_057039	LOC106588396	col11a2	collagen alpha-2(XI) chain-like isoform X7	NC_027326.1:10251380-10301721	GREENSLICE	YELLOWSLICE	0.448257	0.175606	-1.35198	0.00215	0.0353845
XLOC_057727	LOC106589511	wfikkn2	WAP, Kazal, immunoglobulin, Kunitz and NTR domain-containing protein 2-like	NC_027327.1:13053154-13056693	GREENSLICE	YELLOWSLICE	3.07026	1.19516	-1.36115	0.0019	0.032209
XLOC_022287	pdgfrl	pdgfrl	platelet-derived growth factor receptor-like protein isoform X1	NC_027308.1:75501935-75509796	GREENSLICE	YELLOWSLICE	16.5082	6.41744	-1.36311	5e-05	0.00167621
XLOC_052461	LOC106585130	sfrp1	secreted frizzled-related protein 1-like	NC_027323.1:9417395-9436119	GREENSLICE	YELLOWSLICE	27.4463	10.6142	-1.37061	5e-05	0.00167621
XLOC_008309	LOC106599103	rxrg	retinoic acid receptor RXR-gamma-A-like isoform X4	NC_027302.1:15076635-15105181	GREENSLICE	YELLOWSLICE	3.60354	1.38299	-1.38163	0.002	0.0334953
XLOC_016635	LOC106607449	-	uncharacterized protein LOC106607449	NC_027305.1:43316818-43327802	GREENSLICE	YELLOWSLICE	0.592034	0.227186	-1.38181	0.0024	0.0384512
XLOC_008207	LOC106598420	kank2	KN motif and ankyrin repeat domain-containing protein 2-like	NC_027302.1:9482432-9519345	GREENSLICE	YELLOWSLICE	0.651227	0.249587	-1.38362	0.00285	0.0437127
XLOC_023741	cspg4	-	chondroitin sulfate proteoglycan 4	NC_027309.1:62313134-62439855	GREENSLICE	YELLOWSLICE	0.763546	0.292624	-1.38367	0.00035	0.00858457
XLOC_034912	LOC106568697	abi1	abl interactor 1-like isoform X2	NC_027313.1:7778554-7857163	GREENSLICE	YELLOWSLICE	1.71653	0.65677	-1.38603	5e-05	0.00167621
XLOC_013297	cdhr2	-	cadherin-related family member 2	NC_027304.1:1374172-1420577	GREENSLICE	YELLOWSLICE	0.640116	0.244444	-1.38883	0.0021	0.0347681
XLOC_033121	LOC106568000	sgcd	delta-sarcoglycan-like isoform X1	NC_027312.1:71251911-71590590	GREENSLICE	YELLOWSLICE	1.41965	0.541763	-1.38981	0.00015	0.00429515
XLOC_015427	enah	enah	protein enabled homolog isoform X3	NC_027305.1:60891640-61074759	GREENSLICE	YELLOWSLICE	1.74443	0.664106	-1.39327	0.0027	0.0419911
XLOC_058518	LOC106590025	itgb1	integrin beta-1-like isoform X2	NC_027328.1:1665452-1716284	GREENSLICE	YELLOWSLICE	3.13053	1.19127	-1.3939	0.001	0.0197087
XLOC_049336	il17d	il17d	interleukin-17D precursor	NC_027320.1:30744688-30754168	GREENSLICE	YELLOWSLICE	13.1897	5.00904	-1.3968	0.00035	0.00858457
XLOC_011802	LOC106603640	ncam1	neural cell adhesion molecule 1-like isoform X8	NC_027303.1:56783202-57085754	GREENSLICE	YELLOWSLICE	1.74742	0.662547	-1.39914	5e-05	0.00167621
XLOC_008128	LOC106596897	-	LOW QUALITY PROTEIN: collagen alpha-1(XI) chain-like	NC_027302.1:4190547-4367940	GREENSLICE	YELLOWSLICE	7.70031	2.89822	-1.40975	5e-05	0.00167621
XLOC_038864	lrrc17	lrrc17	leucine-rich repeat-containing protein 17	NC_027315.1:21743353-21779367	GREENSLICE	YELLOWSLICE	6.78807	2.55488	-1.40975	5e-05	0.00167621
XLOC_033696	LOC106568957	angptl4	angiopoietin-related protein 4-like	NC_027313.1:12723645-12731752	GREENSLICE	YELLOWSLICE	2.81069	1.05578	-1.41262	0.0006	0.0132029
XLOC_016921	LOC106607987	asb2	ankyrin repeat and SOCS box protein 2-like isoform X2	NC_027305.1:65825303-65860138	GREENSLICE	YELLOWSLICE	1.03674	0.389416	-1.41268	0.00185	0.0315505
XLOC_000378	LOC106597482	reep1	receptor expression-enhancing protein 1-like isoform X1	NC_027300.1:26703656-26712364	GREENSLICE	YELLOWSLICE	1.16344	0.43643	-1.41457	0.0032	0.0476422
XLOC_037053	LOC106572367	twist2	twist-related protein 2-like	NC_027314.1:78374314-78378324	GREENSLICE	YELLOWSLICE	2.132	0.794836	-1.42348	0.0034	0.0498234
XLOC_004908	LOC101448046	cfd	serine protease-like protein	NC_027301.1:66400231-66532278	GREENSLICE	YELLOWSLICE	244.922	91.2355	-1.42466	0.00095	0.0189427
XLOC_035684	LOC106569953	col11a1	collagen alpha-1(XI) chain-like isoform X4	NC_027313.1:59175442-59225150	GREENSLICE	YELLOWSLICE	2.0271	0.754379	-1.42606	0.00285	0.0437127
XLOC_015180	hoxb9ab	hoxb9ab	homeobox protein HoxB9ab	NC_027305.1:40683115-40685789	GREENSLICE	YELLOWSLICE	2.92374	1.08804	-1.42608	0.00065	0.0140664
XLOC_009012	mgp	mgp	matrix Gla protein precursor	NC_027302.1:64664880-64671676	GREENSLICE	YELLOWSLICE	5.36364	1.99581	-1.42624	0.0033	0.0487419
XLOC_026353	LOC106563077	mef2c	myocyte-specific enhancer factor 2C-like	NC_027310.1:55737047-55782860	GREENSLICE	YELLOWSLICE	1.85073	0.687972	-1.42768	0.0012	0.0227019
XLOC_072409	LOC106597775	tgm2	protein-glutamine gamma-glutamyltransferase 2-like	NW_012368642.1:246-1445	GREENSLICE	YELLOWSLICE	21.487	7.95866	-1.43286	0.00155	0.0275821
XLOC_056323	LOC106588212	-	prostate stem cell antigen-like	NC_027326.1:3369276-3373232	GREENSLICE	YELLOWSLICE	13.5775	4.98896	-1.4444	0.0024	0.0384512
XLOC_054487	cd200	cd200	OX-2 membrane glycoprotein	NC_027324.1:34302684-34325424	GREENSLICE	YELLOWSLICE	3.83994	1.40974	-1.44565	0.00025	0.00653846
XLOC_041670	lum	lum	lumican isoform X1	NC_027316.1:49563779-49567476	GREENSLICE	YELLOWSLICE	70.1694	25.6752	-1.45047	5e-05	0.00167621
XLOC_011752	LOC106603480	fgfr4	fibroblast growth factor receptor 4-like	NC_027303.1:53667260-53683891	GREENSLICE	YELLOWSLICE	0.834311	0.305032	-1.45162	0.0026	0.0408177
XLOC_047854	fry	fry	protein furry homolog isoform X3	NC_027319.1:41252107-41556493	GREENSLICE	YELLOWSLICE	1.29648	0.473072	-1.45447	0.00105	0.0204706
XLOC_058704	LOC106590366	asph	aspartyl/asparaginyl beta-hydroxylase-like isoform X12	NC_027328.1:22623300-22696426	GREENSLICE	YELLOWSLICE	5.78406	2.10514	-1.45817	0.00015	0.00429515
XLOC_034753	LOC106570673	ctgf	connective tissue growth factor-like isoform X1	NC_027313.1:86540204-86547339	GREENSLICE	YELLOWSLICE	1.9942	0.724198	-1.46136	0.0011	0.0212218
XLOC_066346	LOC106594538	col6a2	collagen alpha-2(VI) chain-like isoform X1	NW_012352976.1:4356-7173	GREENSLICE	YELLOWSLICE	8.54522	3.09795	-1.46381	0.00025	0.00653846
XLOC_034258	hhatl	hhat	Protein-cysteine N-palmitoyltransferase HHAT-like protein	NC_027313.1:49261733-49293528	GREENSLICE	YELLOWSLICE	9.15401	3.3103	-1.46744	0.00035	0.00858457
XLOC_057889	LOC106589801	-	collagen alpha-1(XXI) chain-like isoform X1	NC_027327.1:26838633-26895888	GREENSLICE	YELLOWSLICE	4.10113	1.48204	-1.46844	0.0001	0.00306497
XLOC_012973	LOC106605682	bcam	basal cell adhesion molecule-like isoform X1	NC_027304.1:67738778-67816391	GREENSLICE	YELLOWSLICE	1.16551	0.420864	-1.46953	0.00295	0.0448558
XLOC_025679	LOC106561808	ano5	anoctamin-5-like	NC_027309.1:113258059-113331659	GREENSLICE	YELLOWSLICE	0.594643	0.214269	-1.4726	0.0012	0.0227019
XLOC_010347	LOC106603571	serpinf1	pigment epithelium-derived factor-like	NC_027303.1:47488125-47495575	GREENSLICE	YELLOWSLICE	53.4932	19.2032	-1.47801	5e-05	0.00167621
XLOC_023525	LOC106560363	dsg2	desmoglein-2-like	NC_027309.1:36904767-36932310	GREENSLICE	YELLOWSLICE	6.37461	2.28147	-1.48237	0.00015	0.00429515
XLOC_058589	LOC106590169	smarcd3	SWI/SNF-related matrix-associated actin-dependent regulator of chromatin subfamily D member 3-like isoform X3	NC_027328.1:13300024-13355598	GREENSLICE	YELLOWSLICE	1.04003	0.372019	-1.48318	0.0011	0.0212218
XLOC_025823	LOC106562051	mmp15	matrix metalloproteinase-15-like	NC_027310.1:14515682-14539898	GREENSLICE	YELLOWSLICE	0.437327	0.156382	-1.48363	0.0026	0.0408177
XLOC_025795	LOC106561988	cdh11	cadherin-11-like	NC_027310.1:10963651-11042186	GREENSLICE	YELLOWSLICE	2.80053	0.991931	-1.49739	5e-05	0.00167621
XLOC_023177	LOC106613563	frem1	FRAS1-related extracellular matrix protein 1-like	NC_027309.1:12443625-12500866	GREENSLICE	YELLOWSLICE	0.432526	0.152272	-1.50614	0.0027	0.0419911
XLOC_050619	cd34	cd34	hematopoietic progenitor cell antigen CD34 isoform X2	NC_027321.1:21929837-21949010	GREENSLICE	YELLOWSLICE	8.23025	2.89372	-1.50801	5e-05	0.00167621
XLOC_008885	LOC106601046	plxdc1	plexin domain-containing protein 1-like isoform X2	NC_027302.1:59076725-59093876	GREENSLICE	YELLOWSLICE	2.43321	0.854121	-1.51035	0.00185	0.0315505
XLOC_011716	LOC106603524	auts2	autism susceptibility gene 2 protein-like isoform X3	NC_027303.1:49690273-50143175	GREENSLICE	YELLOWSLICE	0.646978	0.226744	-1.51265	0.00235	0.0378435
XLOC_029965	sdf1	cxcl12	Stromal cell-derived factor 1 precursor	NC_027311.1:12911427-12932992	GREENSLICE	YELLOWSLICE	1.53618	0.538294	-1.51288	0.00195	0.032853
XLOC_048046	LOC106581008	postn	periostin-like isoform X2	NC_027319.1:54709646-54748352	GREENSLICE	YELLOWSLICE	90.2801	31.2378	-1.53112	0.0008	0.0165674
XLOC_056773	LOC106588968	ptp4a3	protein tyrosine phosphatase type IVA 3-like isoform X1	NC_027326.1:32379955-32436632	GREENSLICE	YELLOWSLICE	4.21424	1.45715	-1.53212	0.00125	0.0234317
XLOC_037774	LOC106571373	gja1	gap junction alpha-1 protein	NC_027314.1:32281026-32286754	GREENSLICE	YELLOWSLICE	2.53147	0.873367	-1.53531	0.00065	0.0140664
XLOC_030709	LOC106565807	ip6k2	inositol hexakisphosphate kinase 2-like	NC_027311.1:69085133-69135184	GREENSLICE	YELLOWSLICE	0.863822	0.296559	-1.54242	0.0009	0.0181706
XLOC_041011	LOC106575308	col28a1	collagen alpha-1(XXVIII) chain-like isoform X1	NC_027316.1:12672775-12701783	GREENSLICE	YELLOWSLICE	1.05328	0.361061	-1.54457	0.0011	0.0212218
XLOC_042910	otor	otor	Otoraplin precursor	NC_027317.1:17252533-17254042	GREENSLICE	YELLOWSLICE	16.335	5.58466	-1.54843	0.00015	0.00429515
XLOC_001023	LOC106613106	-	storkhead-box protein 1-like isoform X1	NC_027300.1:89437683-89481435	GREENSLICE	YELLOWSLICE	0.454759	0.15493	-1.55349	0.0033	0.0487419
XLOC_036170	LOC106570826	mamdc2	MAM domain-containing protein 2-like	NC_027314.1:1624018-1659112	GREENSLICE	YELLOWSLICE	1.52547	0.518978	-1.55551	0.001	0.0197087
XLOC_026043	LOC106562426	hapln3	hyaluronan and proteoglycan link protein 3-like isoform X2	NC_027310.1:30277346-30298478	GREENSLICE	YELLOWSLICE	3.23887	1.09848	-1.55999	0.00325	0.0481906
XLOC_040377	LOC106574207	dpt	dermatopontin-like	NC_027315.1:57050245-57057806	GREENSLICE	YELLOWSLICE	12.7149	4.3098	-1.56083	5e-05	0.00167621
XLOC_039780	LOC106573096	ano1	anoctamin-1-like isoform X7	NC_027315.1:5671009-5741578	GREENSLICE	YELLOWSLICE	1.31286	0.444689	-1.56184	0.00185	0.0315505
XLOC_026823	postn	postn	LOW QUALITY PROTEIN: periostin	NC_027310.1:88247300-88324800	GREENSLICE	YELLOWSLICE	6.74827	2.28199	-1.56422	0.0001	0.00306497
XLOC_031731	LOC106567728	ncam1	neural cell adhesion molecule 1-like isoform X1	NC_027312.1:67069895-67391606	GREENSLICE	YELLOWSLICE	0.922725	0.311822	-1.56518	5e-05	0.00167621
XLOC_055597	LOC106587288	cdh11	cadherin-11-like	NC_027325.1:14480074-14548822	GREENSLICE	YELLOWSLICE	3.79445	1.27984	-1.56793	5e-05	0.00167621
XLOC_038114	mgll	mgll	monoglyceride lipase	NC_027314.1:63467038-63494326	GREENSLICE	YELLOWSLICE	3.08732	1.03912	-1.571	0.0004	0.00954992
XLOC_033995	LOC106569415	myoc	myocilin-like	NC_027313.1:33488397-33492402	GREENSLICE	YELLOWSLICE	16.7099	5.58851	-1.58017	5e-05	0.00167621
XLOC_026131	LOC106562591	adamts17	A disintegrin and metalloproteinase with thrombospondin motifs 17-like	NC_027310.1:36033866-36146085	GREENSLICE	YELLOWSLICE	0.862618	0.28806	-1.58235	0.0003	0.00757889
XLOC_053691	LOC106586209	keap41b	kelch-like protein 41b	NC_027324.1:13927549-13931882	GREENSLICE	YELLOWSLICE	7.72026	2.57002	-1.58687	0.0031	0.0465293
XLOC_021908	LOC106611425	papln	papilin-like	NC_027308.1:45423030-45461620	GREENSLICE	YELLOWSLICE	2.46488	0.818605	-1.59028	0.00245	0.039053
XLOC_001177	LOC106560531	col27a1	collagen alpha-1(XXVII) chain B-like	NC_027300.1:105322328-105354984	GREENSLICE	YELLOWSLICE	1.00307	0.331744	-1.59628	0.0029	0.0442868
XLOC_029623	LOC106566180	col2a1	collagen alpha-1(II) chain-like	NC_027311.1:84293496-84405499	GREENSLICE	YELLOWSLICE	1.46139	0.481423	-1.60197	0.00205	0.034129
XLOC_007388	c1qtnf6	c1qtnf6	complement C1q tumor necrosis factor-related protein 6	NC_027302.1:54548661-54574419	GREENSLICE	YELLOWSLICE	2.98307	0.979374	-1.60687	0.00025	0.00653846
XLOC_053059	ptch1	ptch1	protein patched homolog 1 isoform X2	NC_027323.1:7999461-8086703	GREENSLICE	YELLOWSLICE	0.923724	0.30166	-1.61454	0.00025	0.00653846
XLOC_006048	-	-	-	NC_027301.1:53704525-53709885	GREENSLICE	YELLOWSLICE	1.87744	0.610633	-1.62038	0.0022	0.0360001
XLOC_053114	LOC106585076	-	-	NC_027323.1:12988862-12992520	GREENSLICE	YELLOWSLICE	21.975	7.10469	-1.62902	5e-05	0.00167621
XLOC_032185	-	-	-	NC_027312.1:100656837-100660020	GREENSLICE	YELLOWSLICE	2.90073	0.937057	-1.63021	5e-05	0.00167621
XLOC_042578	LOC106576454	lum	lumican-like isoform X1	NC_027316.1:49225295-49246700	GREENSLICE	YELLOWSLICE	37.3578	12.0668	-1.63037	5e-05	0.00167621
XLOC_045836	LOC106578921	snca	alpha-synuclein-like isoform X2	NC_027318.1:44019960-44039743	GREENSLICE	YELLOWSLICE	0.664643	0.214372	-1.63246	0.0014	0.0255409
XLOC_042381	tnni1	tnni1	troponin I, slow skeletal muscle isoform X1	NC_027316.1:36747928-36760989	GREENSLICE	YELLOWSLICE	3.3979	1.09227	-1.63732	0.00225	0.036621
XLOC_035538	LOC106569795	col11a1	collagen alpha-1(XI) chain-like	NC_027313.1:48812300-48852291	GREENSLICE	YELLOWSLICE	4.34069	1.39106	-1.64173	5e-05	0.00167621
XLOC_019947	LOC106610773	col12a1	collagen alpha-1(XII) chain-like isoform X1	NC_027308.1:14699321-14772750	GREENSLICE	YELLOWSLICE	3.30382	1.05707	-1.64406	5e-05	0.00167621
XLOC_066078	LOC106594375	enpp2	ectonucleotide pyrophosphatase/phosphodiesterase family member 2-like	NW_012352551.1:2275-3640	GREENSLICE	YELLOWSLICE	2.46279	0.784329	-1.65076	0.0028	0.0431446
XLOC_003591	angptl2	angptl2	angiopoietin-related protein 2	NC_027300.1:152674990-152950612	GREENSLICE	YELLOWSLICE	3.01757	0.960927	-1.65089	5e-05	0.00167621
XLOC_037856	LOC106571490	prss35	serine protease 23-like	NC_027314.1:38060138-38063299	GREENSLICE	YELLOWSLICE	2.94269	0.936772	-1.65137	5e-05	0.00167621
XLOC_063508	-	-	-	NW_012348840.1:3380-6175	GREENSLICE	YELLOWSLICE	1.0445	0.331055	-1.65768	0.0029	0.0442868
XLOC_058793	LOC106590529	lcn15	lipocalin-like	NC_027328.1:27747543-27749943	GREENSLICE	YELLOWSLICE	303.393	96.0189	-1.6598	0.0003	0.00757889
XLOC_023854	parvb	parvb	beta-parvin isoform X2	NC_027309.1:73135104-73152041	GREENSLICE	YELLOWSLICE	2.36631	0.746131	-1.66514	0.00055	0.0123272
XLOC_039227	LOC106574137	usp13	ubiquitin carboxyl-terminal hydrolase 13-like isoform X1	NC_027315.1:52563886-52771508	GREENSLICE	YELLOWSLICE	0.897234	0.281186	-1.67396	0.0005	0.0114231
XLOC_008571	LOC106600095	mapk1	mitogen-activated protein kinase kinase kinase MLT-like	NC_027302.1:37075288-37145790	GREENSLICE	YELLOWSLICE	1.58694	0.496243	-1.67713	0.00085	0.0173726
XLOC_027559	LOC106562962	col5a1	collagen alpha-1(V) chain-like isoform X2	NC_027310.1:52567223-52702707	GREENSLICE	YELLOWSLICE	14.0533	4.39123	-1.67821	5e-05	0.00167621
XLOC_009357	LOC106601778	na	uncharacterized protein LOC106601778	NC_027302.1:81003272-81007021	GREENSLICE	YELLOWSLICE	13.1417	4.08458	-1.68589	5e-05	0.00167621
XLOC_050994	LOC106583605	krt8	keratin, type II cytoskeletal 8-like	NC_027321.1:47076090-47088131	GREENSLICE	YELLOWSLICE	4.50408	1.39826	-1.6876	0.0001	0.00306497
XLOC_004238	LOC106582211	vwde	von Willebrand factor D and EGF domain-containing protein-like	NC_027301.1:26173077-26175376	GREENSLICE	YELLOWSLICE	4.44361	1.37916	-1.68794	0.00065	0.0140664
XLOC_042237	LOC106575862	bin1	uncharacterized protein LOC106575862	NC_027316.1:27988980-28030446	GREENSLICE	YELLOWSLICE	2.15927	0.669112	-1.69023	0.00095	0.0189427
XLOC_024161	LOC106561446	mmp15	matrix metalloproteinase-15-like isoform X1	NC_027309.1:98554550-98572860	GREENSLICE	YELLOWSLICE	0.722305	0.223608	-1.69164	0.00045	0.0105017
XLOC_013956	LOC106605240	-	sperm acrosome membrane-associated protein 4-like	NC_027304.1:54142841-54145279	GREENSLICE	YELLOWSLICE	3.72226	1.15224	-1.69174	0.00055	0.0123272
XLOC_023893	LOC106560916	smpd3	sphingomyelin phosphodiesterase 3-like	NC_027309.1:76184087-76222449	GREENSLICE	YELLOWSLICE	0.455181	0.14082	-1.69259	0.0005	0.0114231
XLOC_026394	LOC106563019	tnc	tenascin-like isoform X1	NC_027310.1:58556547-58642888	GREENSLICE	YELLOWSLICE	1.0414	0.322035	-1.69323	0.0017	0.0295917
XLOC_014311	LOC106605892	snx27	sorting nexin-27-like isoform X1	NC_027304.1:72200867-72252389	GREENSLICE	YELLOWSLICE	1.15434	0.35665	-1.69449	0.00085	0.0173726
XLOC_001335	LOC100136429	vldlr	very low-density lipoprotein receptor isoform X1	NC_027300.1:117157126-117173223	GREENSLICE	YELLOWSLICE	0.762685	0.23446	-1.70174	0.003	0.0454174
XLOC_018239	ddit4l	ddit4l	DNA-damage-inducible transcript 4-like	NC_027306.1:13124275-13126877	GREENSLICE	YELLOWSLICE	2.60426	0.799652	-1.70343	0.0013	0.0241386
XLOC_050229	LOC106583687	apcdd1	protein APCDD1-like	NC_027321.1:51895195-51922319	GREENSLICE	YELLOWSLICE	1.44747	0.444217	-1.7042	0.0003	0.00757889
XLOC_005424	LOC106577531	bcam	basal cell adhesion molecule-like isoform X2	NC_027301.1:12404333-12495648	GREENSLICE	YELLOWSLICE	1.81037	0.554753	-1.70637	0.0004	0.00954992
XLOC_056909	LOC106588183	rnf115	E3 ubiquitin-protein ligase RNF115-like	NC_027326.1:1376994-1384633	GREENSLICE	YELLOWSLICE	1.21715	0.372255	-1.70915	0.0034	0.0498234
XLOC_015134	LOC106607269	tcap	telethonin-like	NC_027305.1:38461113-38464133	GREENSLICE	YELLOWSLICE	8.29047	2.53255	-1.71086	5e-05	0.00167621
XLOC_008907	LOC106601010	p3h4	synaptonemal complex protein SC65-like	NC_027302.1:59942652-59952959	GREENSLICE	YELLOWSLICE	1.84312	0.561633	-1.71445	0.0011	0.0212218
XLOC_041130	LOC106575524	pcbp3	poly(rC)-binding protein 3-like isoform X1	NC_027316.1:17741551-17749091	GREENSLICE	YELLOWSLICE	0.427737	0.130233	-1.71563	0.00055	0.0123272
XLOC_022421	LOC106612255	sparc	SPARC-like	NC_027308.1:85034694-85056629	GREENSLICE	YELLOWSLICE	533.29	162.087	-1.71815	0.0007	0.0149087
XLOC_009148	LOC106601418	btn1a1	butyrophilin subfamily 1 member A1-like isoform X2	NC_027302.1:71468077-71476834	GREENSLICE	YELLOWSLICE	2.30572	0.698175	-1.72356	0.00295	0.0448558
XLOC_031052	LOC106566459	lamb2	laminin subunit beta-2-like	NC_027312.1:8359391-8418304	GREENSLICE	YELLOWSLICE	0.56839	0.170973	-1.73311	0.00025	0.00653846
XLOC_059178	LOC106590538	lcn15	lipocalin-like	NC_027328.1:27778534-27780617	GREENSLICE	YELLOWSLICE	19.22	5.77964	-1.73356	0.00015	0.00429515
XLOC_005777	LOC106584161	tgfb2	transforming growth factor beta-2-like	NC_027301.1:34956733-34990309	GREENSLICE	YELLOWSLICE	0.917354	0.275605	-1.73488	0.00195	0.032853
XLOC_010204	LOC106603199	pcolce	procollagen C-endopeptidase enhancer 2-like	NC_027303.1:38539530-38543788	GREENSLICE	YELLOWSLICE	22.0903	6.62193	-1.73809	5e-05	0.00167621
XLOC_007369	LOC106600921	ephx3	epoxide hydrolase 4-like	NC_027302.1:53527358-53531256	GREENSLICE	YELLOWSLICE	1.4333	0.428773	-1.74105	0.00175	0.0302518
XLOC_054308	-	-	-	NC_027324.1:20687492-20688414	GREENSLICE	YELLOWSLICE	1.60829	0.480512	-1.74288	0.00295	0.0448558
XLOC_030393	LOC106565132	slc25a34	solute carrier family 25 member 34-like	NC_027311.1:45719654-45741421	GREENSLICE	YELLOWSLICE	0.571246	0.170265	-1.74633	0.0003	0.00757889
XLOC_059129	LOC106590447	lnx2	ligand of Numb protein X 2-like	NC_027328.1:26160731-26188850	GREENSLICE	YELLOWSLICE	1.04304	0.310765	-1.7469	0.00225	0.036621
XLOC_018954	LOC106609884	tmod1	tropomodulin-1-like isoform X3	NC_027307.1:462462-480955	GREENSLICE	YELLOWSLICE	1.34699	0.398724	-1.75628	0.001	0.0197087
XLOC_059300	smpx	smpx	small muscular protein	NC_027328.1:41713389-41755522	GREENSLICE	YELLOWSLICE	4.18081	1.23081	-1.76418	5e-05	0.00167621
XLOC_035463	LOC106569664	camk2n2	calcium/calmodulin-dependent protein kinase II inhibitor 2-like	NC_027313.1:43140265-43143161	GREENSLICE	YELLOWSLICE	0.954287	0.280179	-1.76807	0.00175	0.0302518
XLOC_057653	LOC106589397	prkg1	cGMP-dependent protein kinase 1 isoform X3	NC_027327.1:7163589-7332003	GREENSLICE	YELLOWSLICE	0.993763	0.29165	-1.76867	0.00175	0.0302518
XLOC_035839	LOC106570318	-	homeobox protein MOX-2-like	NC_027313.1:70532575-70553096	GREENSLICE	YELLOWSLICE	1.07119	0.311878	-1.78016	0.003	0.0454174
XLOC_034223	LOC106569754	dnajb4	dnaJ homolog subfamily B member 4-like	NC_027313.1:46663504-46672673	GREENSLICE	YELLOWSLICE	2.24278	0.652682	-1.78083	0.0001	0.00306497
XLOC_022418	ccdc69	ccdc69	coiled-coil domain-containing protein 69 isoform X2	NC_027308.1:84601286-84620709	GREENSLICE	YELLOWSLICE	2.15346	0.623079	-1.78917	0.00055	0.0123272
XLOC_013607	LOC100136801	pitx2	paired-like homeodomain transcription factor 2beta isoform X1	NC_027304.1:25978111-26052020	GREENSLICE	YELLOWSLICE	0.963171	0.278418	-1.79054	0.00325	0.0481906
XLOC_012335	LOC106604450	tnmd	tenomodulin-like	NC_027304.1:22471800-22542537	GREENSLICE	YELLOWSLICE	8.66159	2.49225	-1.79718	5e-05	0.00167621
XLOC_051532	LOC106584453	tead4	transcriptional enhancer factor TEF-3-like	NC_027322.1:34079585-34124665	GREENSLICE	YELLOWSLICE	1.40101	0.402301	-1.80012	0.0018	0.0308991
XLOC_047342	fgf12	fgf12	fibroblast growth factor 12 isoform X4	NC_027319.1:664605-834485	GREENSLICE	YELLOWSLICE	0.556247	0.158295	-1.81311	0.0026	0.0408177
XLOC_001006	LOC106611194	mvp	major vault protein-like	NC_027300.1:87748649-87912657	GREENSLICE	YELLOWSLICE	2.13829	0.607635	-1.81518	0.0014	0.0255409
XLOC_033109	LOC106568024	-	collagen alpha-1(XXVI) chain-like	NC_027312.1:70215745-70264410	GREENSLICE	YELLOWSLICE	1.39219	0.395009	-1.8174	5e-05	0.00167621
XLOC_034415	LOC106569942	tnxb	tenascin-X-like	NC_027313.1:59641448-59668313	GREENSLICE	YELLOWSLICE	1.12943	0.319658	-1.82099	0.0023	0.0372347
XLOC_011813	LOC106603662	opcml	opioid-binding protein/cell adhesion molecule homolog isoform X3	NC_027303.1:60192653-60657476	GREENSLICE	YELLOWSLICE	0.424627	0.119489	-1.82932	5e-05	0.00167621
XLOC_011437	LOC106602979	pacs1	phosphofurin acidic cluster sorting protein 1-like isoform X2	NC_027303.1:33679309-33698711	GREENSLICE	YELLOWSLICE	1.15392	0.323613	-1.8342	0.0001	0.00306497
XLOC_063240	LOC106592628	c1qtnf1	complement C1q tumor necrosis factor-related protein 1-like	NW_012348564.1:2891-10097	GREENSLICE	YELLOWSLICE	1.09824	0.307894	-1.83468	5e-05	0.00167621
XLOC_022280	pdlim3	pdlim3	PDZ and LIM domain protein 3 isoform X2	NC_027308.1:75076987-75097067	GREENSLICE	YELLOWSLICE	4.19855	1.15947	-1.85642	0.0015	0.026916
XLOC_035363	LOC106569492	col11a1	collagen alpha-1(XI) chain-like	NC_027313.1:36865077-36937908	GREENSLICE	YELLOWSLICE	0.958593	0.263316	-1.86412	0.0033	0.0487419
XLOC_036303	LOC106571033	batf	basic leucine zipper transcriptional factor ATF-like	NC_027314.1:14678337-14688097	GREENSLICE	YELLOWSLICE	1.91389	0.525135	-1.86575	0.0005	0.0114231
XLOC_028385	-	-	-	NC_027311.1:9764932-9766070	GREENSLICE	YELLOWSLICE	6.26187	1.70908	-1.87337	0.00015	0.00429515
XLOC_007543	LOC106601165	myo10	myosin-10-like	NC_027302.1:64081913-64101436	GREENSLICE	YELLOWSLICE	0.494271	0.134734	-1.87519	0.00035	0.00858457
XLOC_020653	LOC106612040	fgl1	fibrinogen-like protein 1	NC_027308.1:75436991-75440461	GREENSLICE	YELLOWSLICE	3.93547	1.07239	-1.87571	0.00065	0.0140664
XLOC_012155	LOC106604192	sparc	SPARC-like	NC_027304.1:7236357-7255738	GREENSLICE	YELLOWSLICE	305.625	82.9892	-1.88077	5e-05	0.00167621
XLOC_035199	LOC106569208	col18a1	collagen alpha-1(XVIII) chain-like isoform X7	NC_027313.1:25716909-25765274	GREENSLICE	YELLOWSLICE	1.04224	0.282491	-1.88341	5e-05	0.00167621
XLOC_048607	egfl6	egfl6	epidermal growth factor-like protein 6 isoform X1	NC_027320.1:19643202-19669814	GREENSLICE	YELLOWSLICE	1.07623	0.290892	-1.88743	0.00025	0.00653846
XLOC_011093	alp	pdlim3	alkaline phosphatase	NC_027303.1:16967584-16979186	GREENSLICE	YELLOWSLICE	6.52269	1.75174	-1.89667	0.0002	0.00544271
XLOC_047911	LOC106580742	ahnak	neuroblast differentiation-associated protein AHNAK-like isoform X3	NC_027319.1:45820776-45845109	GREENSLICE	YELLOWSLICE	0.954899	0.254899	-1.90542	0.001	0.0197087
XLOC_032616	hspb7	hspb7	Heat shock protein beta-7	NC_027312.1:25600560-25604211	GREENSLICE	YELLOWSLICE	22.9989	6.13869	-1.90556	5e-05	0.00167621
XLOC_003123	LOC106563467	hspb11	heat shock protein beta-11-like	NC_027300.1:117214525-117215499	GREENSLICE	YELLOWSLICE	22.52	5.99581	-1.90918	5e-05	0.00167621
XLOC_010409	LOC106603489	sgcd	delta-sarcoglycan-like	NC_027303.1:52979954-53091120	GREENSLICE	YELLOWSLICE	1.16809	0.310812	-1.91004	5e-05	0.00167621
XLOC_024841	ileu	serpinb1	Leukocyte elastase inhibitor	NC_027309.1:37450239-37461989	GREENSLICE	YELLOWSLICE	3.49621	0.924013	-1.91981	0.0003	0.00757889
XLOC_006907	LOC106599532	gpc5	glypican-5-like isoform X1	NC_027302.1:17647061-17900183	GREENSLICE	YELLOWSLICE	0.980068	0.257916	-1.92598	0.00015	0.00429515
XLOC_028331	LOC106564290	myh2	myosin heavy chain, fast skeletal muscle-like	NC_027311.1:7911814-7930322	GREENSLICE	YELLOWSLICE	1.35926	0.354739	-1.93799	0.00135	0.0248468
XLOC_012744	LOC106605379	col28a1	collagen alpha-1(XXVIII) chain-like	NC_027304.1:54908234-54910082	GREENSLICE	YELLOWSLICE	4.58181	1.19557	-1.93822	0.00015	0.00429515
XLOC_047408	LOC106580141	edil3	EGF-like repeat and discoidin I-like domain-containing protein 3 isoform X3	NC_027319.1:9783431-10103727	GREENSLICE	YELLOWSLICE	1.51864	0.395826	-1.93984	0.0002	0.00544271
XLOC_061857	LOC106591804	irg1	cis-aconitate decarboxylase-like	NW_012347248.1:8426-19891	GREENSLICE	YELLOWSLICE	2.11539	0.551221	-1.94022	0.00165	0.0289267
XLOC_033359	LOC106568146	hsp90ab1	heat shock protein beta-11-like	NC_027312.1:90404526-90405588	GREENSLICE	YELLOWSLICE	13.7472	3.57541	-1.94296	5e-05	0.00167621
XLOC_028384	LOC106564378	c1qtnf1	complement C1q tumor necrosis factor-related protein 1-like	NC_027311.1:9743720-9762798	GREENSLICE	YELLOWSLICE	1.76277	0.457088	-1.9473	5e-05	0.00167621
XLOC_038432	LOC100194719	pfkfb1	6-phosphofructo-2-kinase/fructose-2,6-bisphosphatase isoform X5	NC_027314.1:87565145-87586428	GREENSLICE	YELLOWSLICE	2.33133	0.604188	-1.94808	0.0004	0.00954992
XLOC_008899	LOC106601000	tcap	telethonin-like	NC_027302.1:59647077-59650189	GREENSLICE	YELLOWSLICE	15.5868	4.02867	-1.95195	5e-05	0.00167621
XLOC_049329	-	-	-	NC_027320.1:30425618-30434992	GREENSLICE	YELLOWSLICE	0.677698	0.173343	-1.96701	0.0011	0.0212218
XLOC_016952	fkbp1b	fkbp1b	peptidyl-prolyl cis-trans isomerase FKBP1B	NC_027305.1:68583521-68617645	GREENSLICE	YELLOWSLICE	3.33341	0.850681	-1.97031	0.0016	0.0282586
XLOC_045110	LOC106579238	pacsin3	protein kinase C and casein kinase substrate in neurons protein 3-like isoform X1	NC_027318.1:53019802-53035699	GREENSLICE	YELLOWSLICE	4.3755	1.11572	-1.97147	5e-05	0.00167621
XLOC_005387	LOC106576934	cacng6	voltage-dependent calcium channel gamma-6 subunit-like	NC_027301.1:11257908-11270047	GREENSLICE	YELLOWSLICE	0.762313	0.192916	-1.98241	0.00215	0.0353845
XLOC_029195	LOC106565877	-	uncharacterized protein LOC106565877 isoform X1	NC_027311.1:64504394-64525057	GREENSLICE	YELLOWSLICE	3.03323	0.764154	-1.98892	5e-05	0.00167621
XLOC_035068	LOC106568905	agl	glycogen debranching enzyme-like isoform X2	NC_027313.1:14633270-14675481	GREENSLICE	YELLOWSLICE	5.30415	1.33536	-1.98989	0.00015	0.00429515
XLOC_072541	LOC106597822	krt13	keratin, type I cytoskeletal 13-like	NW_012369209.1:763-4090	GREENSLICE	YELLOWSLICE	15.6679	3.93861	-1.99205	5e-05	0.00167621
XLOC_001472	kad	ak1	adenylate kinase 1-2	NC_027300.1:125683489-125701145	GREENSLICE	YELLOWSLICE	51.8676	13.0069	-1.99555	0.0001	0.00306497
XLOC_010622	LOC106603948	hspb1	heat shock protein beta-1-like	NC_027303.1:76301202-76316496	GREENSLICE	YELLOWSLICE	5.56345	1.39433	-1.99641	0.0001	0.00306497
XLOC_031084	bgn	bgn	biglycan	NC_027312.1:10696948-10722852	GREENSLICE	YELLOWSLICE	1.8138	0.454117	-1.99788	0.00015	0.00429515
XLOC_058374	LOC106589807	mlip	muscular LMNA-interacting protein-like isoform X4	NC_027327.1:27070413-27117171	GREENSLICE	YELLOWSLICE	3.41959	0.855226	-1.99945	0.00015	0.00429515
XLOC_035639	LOC106570027	klhl31	kelch-like protein 31	NC_027313.1:56912450-56922899	GREENSLICE	YELLOWSLICE	2.66062	0.662508	-2.00575	0.0002	0.00544271
XLOC_055630	LOC106587239	cilp	cartilage intermediate layer protein 1-like	NC_027325.1:16469579-16480978	GREENSLICE	YELLOWSLICE	1.36703	0.339321	-2.01033	5e-05	0.00167621
XLOC_046628	LOC106580341	ank1	ankyrin-1-like isoform X5	NC_027319.1:26664850-26866659	GREENSLICE	YELLOWSLICE	2.17723	0.540054	-2.01132	0.0009	0.0181706
XLOC_029629	sp7	sp7	transcription factor Sp7	NC_027311.1:84705951-84710707	GREENSLICE	YELLOWSLICE	2.86499	0.706117	-2.02055	5e-05	0.00167621
XLOC_024752	LOC106560227	prkaa2	5'-AMP-activated protein kinase catalytic subunit alpha-2-like isoform X2	NC_027309.1:29403667-29423257	GREENSLICE	YELLOWSLICE	0.556344	0.13708	-2.02096	0.00175	0.0302518
XLOC_002116	adssl2	adss1	adenylosuccinate synthetase isozyme 1 C	NC_027300.1:22296488-22303588	GREENSLICE	YELLOWSLICE	3.92024	0.963228	-2.02499	0.00185	0.0315505
XLOC_038713	LOC106573095	cox8b	cytochrome c oxidase subunit 8B, mitochondrial-like	NC_027315.1:5379232-5381119	GREENSLICE	YELLOWSLICE	69.0399	16.9393	-2.02705	5e-05	0.00167621
XLOC_021826	LOC106611276	sptb	spectrin beta chain, erythrocytic-like	NC_027308.1:38322152-38407685	GREENSLICE	YELLOWSLICE	0.446065	0.109441	-2.0271	0.0023	0.0372347
XLOC_055508	cmya5	cmya5	cardiomyopathy-associated protein 5	NC_027325.1:3505867-3617089	GREENSLICE	YELLOWSLICE	2.13993	0.524899	-2.02745	0.0001	0.00306497
XLOC_002184	LOC106598867	six1b	homeobox protein six1b	NC_027300.1:27130626-27134784	GREENSLICE	YELLOWSLICE	0.968229	0.237018	-2.03035	0.0003	0.00757889
XLOC_033196	-	-	-	NC_027312.1:78082145-78083807	GREENSLICE	YELLOWSLICE	3.07037	0.744118	-2.04481	0.00015	0.00429515
XLOC_028678	ugpa	ugp2	UTP--glucose-1-phosphate uridylyltransferase isoform X1	NC_027311.1:26407522-26443384	GREENSLICE	YELLOWSLICE	10.3751	2.51383	-2.04516	0.0011	0.0212218
XLOC_008311	LOC106599117	agl	glycogen debranching enzyme-like isoform X2	NC_027302.1:15228446-15260476	GREENSLICE	YELLOWSLICE	21.3362	5.14749	-2.05136	0.00205	0.034129
XLOC_001033	loxl4	-	lysyl oxidase homolog 4	NC_027300.1:90192345-90252683	GREENSLICE	YELLOWSLICE	0.850903	0.205252	-2.0516	0.0007	0.0149087
XLOC_004823	LOC106591784	loxl4	lysyl oxidase homolog 4-like	NC_027301.1:62226879-62269987	GREENSLICE	YELLOWSLICE	2.03671	0.489137	-2.05793	5e-05	0.00167621
XLOC_052299	LOC106584765	cd81	CD81 antigen-like	NC_027322.1:45214293-45231420	GREENSLICE	YELLOWSLICE	3.08452	0.740755	-2.05798	0.00015	0.00429515
XLOC_037804	LOC100194672	-	beta-taxilin isoform X1	NC_027314.1:34277462-34315808	GREENSLICE	YELLOWSLICE	3.38855	0.813412	-2.05861	0.0001	0.00306497
XLOC_049783	LOC106582920	ip6k2	inositol hexakisphosphate kinase 2-like	NC_027321.1:17190873-17201323	GREENSLICE	YELLOWSLICE	0.484207	0.116141	-2.05975	0.00305	0.0459806
XLOC_050590	mstn1	mustn1	Musculoskeletal embryonic nuclear protein 1	NC_027321.1:17568149-17570485	GREENSLICE	YELLOWSLICE	26.2509	6.29522	-2.06004	5e-05	0.00167621
XLOC_023292	cilp2	cilp2	cartilage intermediate layer protein 2	NC_027309.1:18690829-18727162	GREENSLICE	YELLOWSLICE	1.47559	0.353427	-2.06181	5e-05	0.00167621
XLOC_015295	LOC106607652	asb2	ankyrin repeat and SOCS box protein 2-like isoform X1	NC_027305.1:49624981-49656303	GREENSLICE	YELLOWSLICE	1.51813	0.36286	-2.06481	0.00065	0.0140664
XLOC_017792	mybpc1	mybpc1	myosin-binding protein C, slow-type isoform X1	NC_027306.1:42459067-42492554	GREENSLICE	YELLOWSLICE	7.40762	1.76654	-2.06809	5e-05	0.00167621
XLOC_022343	LOC106612124	srrm2	serine/arginine repetitive matrix protein 2-like	NC_027308.1:79263846-79271403	GREENSLICE	YELLOWSLICE	0.410436	0.0972849	-2.07687	0.0013	0.0241386
XLOC_004463	LOC106585744	na	uncharacterized protein LOC106585744	NC_027301.1:42607413-42613524	GREENSLICE	YELLOWSLICE	1.15173	0.272372	-2.08015	0.00035	0.00858457
XLOC_014186	hsp70-3	hspa8	heat shock protein 70	NC_027304.1:66858064-66863595	GREENSLICE	YELLOWSLICE	15.6451	3.69901	-2.0805	5e-05	0.00167621
XLOC_016626	LOC106607460	scn4a	sodium channel protein type 4 subunit alpha B-like	NC_027305.1:42265699-42321521	GREENSLICE	YELLOWSLICE	0.404481	0.0950227	-2.08973	0.001	0.0197087
XLOC_068619	LOC106595827	eef2	elongation factor 2-like	NW_012357215.1:3222-6127	GREENSLICE	YELLOWSLICE	19.7028	4.62061	-2.09225	0.00215	0.0353845
XLOC_021565	LOC106610810	pabpc4	polyadenylate-binding protein 4-like	NC_027308.1:17020370-17030244	GREENSLICE	YELLOWSLICE	13.0161	3.05047	-2.0932	0.00015	0.00429515
XLOC_041578	LOC106576332	mybpc1	myosin-binding protein C, slow-type-like	NC_027316.1:44512898-44548373	GREENSLICE	YELLOWSLICE	7.91563	1.85504	-2.09325	5e-05	0.00167621
XLOC_050508	LOC106582800	-	twinfilin-2-like isoform X2	NC_027321.1:11615249-11631448	GREENSLICE	YELLOWSLICE	2.17835	0.509532	-2.09599	0.0013	0.0241386
XLOC_062207	-	-	-	NW_012347522.1:1703-4577	GREENSLICE	YELLOWSLICE	51.2858	11.9496	-2.10159	0.0002	0.00544271
XLOC_055622	dpep1	-	dipeptidase 1	NC_027325.1:15814146-15821476	GREENSLICE	YELLOWSLICE	1.80071	0.418073	-2.10674	0.00025	0.00653846
XLOC_043666	LOC106576905	na	uncharacterized protein LOC106576905	NC_027317.1:3978784-4001599	GREENSLICE	YELLOWSLICE	0.426629	0.0990318	-2.10702	0.0002	0.00544271
XLOC_010469	LOC106603665	panx3	pannexin-3-like isoform X1	NC_027303.1:59669658-59688324	GREENSLICE	YELLOWSLICE	2.8544	0.655767	-2.12193	5e-05	0.00167621
XLOC_019139	LOC106610162	asb5	ankyrin repeat and SOCS box protein 5-like isoform X1	NC_027307.1:11125765-11139286	GREENSLICE	YELLOWSLICE	0.461437	0.105815	-2.12459	0.0005	0.0114231
XLOC_045038	sox8	sox8	transcription factor SOX-8 isoform X1	NC_027318.1:48957124-48960310	GREENSLICE	YELLOWSLICE	1.07899	0.245624	-2.13516	0.00045	0.0105017
XLOC_057322	LOC106588747	arpp21	cAMP-regulated phosphoprotein 21-like isoform X1	NC_027326.1:23317043-23327936	GREENSLICE	YELLOWSLICE	1.55423	0.352678	-2.13978	0.00035	0.00858457
XLOC_045485	nrap	nrap	nebulin-related-anchoring protein isoform X4	NC_027318.1:6183759-6347406	GREENSLICE	YELLOWSLICE	1.88257	0.425171	-2.14659	5e-05	0.00167621
XLOC_043053	LOC106577236	loxl4	lysyl oxidase homolog 4-like	NC_027317.1:30781614-30832447	GREENSLICE	YELLOWSLICE	0.638973	0.144304	-2.14665	5e-05	0.00167621
XLOC_048161	LOC106581102	-	CXADR-like membrane protein	NC_027319.1:61951441-62054157	GREENSLICE	YELLOWSLICE	0.55447	0.124567	-2.15419	5e-05	0.00167621
XLOC_025315	LOC106561166	alpk3	alpha-protein kinase 3-like	NC_027309.1:83932356-83958608	GREENSLICE	YELLOWSLICE	0.539551	0.121131	-2.1552	0.003	0.0454174
XLOC_054846	LOC106587203	ampd3	AMP deaminase 3-like isoform X1	NC_027325.1:18376947-18399344	GREENSLICE	YELLOWSLICE	1.06112	0.236482	-2.16579	0.0002	0.00544271
XLOC_040041	LOC106573765	synm	synemin-like	NC_027315.1:29555340-29570684	GREENSLICE	YELLOWSLICE	1.25771	0.280073	-2.16692	0.00015	0.00429515
XLOC_021852	LOC106611321	-	A-kinase anchor protein 12-like isoform X1	NC_027308.1:40610713-40624741	GREENSLICE	YELLOWSLICE	0.69851	0.155351	-2.16875	0.00015	0.00429515
XLOC_072607	LOC106597855	-	protein Wnt-5b	NW_012369566.1:2472-3675	GREENSLICE	YELLOWSLICE	1.52644	0.339395	-2.16913	0.0006	0.0132029
XLOC_040739	LOC106574882	col2a1	collagen alpha-1(II) chain-like	NC_027315.1:80196449-80203660	GREENSLICE	YELLOWSLICE	3.97022	0.882093	-2.17022	5e-05	0.00167621
XLOC_049635	LOC106582652	matn4	matrilin-4-like isoform X1	NC_027321.1:3525892-3585904	GREENSLICE	YELLOWSLICE	2.37783	0.528291	-2.17024	5e-05	0.00167621
XLOC_030798	LOC106566062	slc38a3	sodium-coupled neutral amino acid transporter 3-like isoform X4	NC_027311.1:77438330-77500807	GREENSLICE	YELLOWSLICE	0.554216	0.122963	-2.17222	5e-05	0.00167621
XLOC_065727	LOC106594165	-	vimentin A1-like	NW_012352005.1:1462-5880	GREENSLICE	YELLOWSLICE	10.0632	2.22741	-2.17566	0.00025	0.00653846
XLOC_007054	LOC106599860	obscn	obscurin-like isoform X1	NC_027302.1:31600372-31704570	GREENSLICE	YELLOWSLICE	0.526892	0.116162	-2.18137	5e-05	0.00167621
XLOC_033953	dtna	dtna	dystrobrevin alpha isoform X1	NC_027313.1:30108851-30146659	GREENSLICE	YELLOWSLICE	2.97777	0.654207	-2.18641	5e-05	0.00167621
XLOC_046170	map3k15	map3k15	mitogen-activated protein kinase kinase kinase 15 isoform X4	NC_027318.1:66977125-67006761	GREENSLICE	YELLOWSLICE	0.435416	0.0955149	-2.1886	0.00215	0.0353845
XLOC_018377	LOC106608940	ache	acetylcholinesterase-like	NC_027306.1:22886490-22917729	GREENSLICE	YELLOWSLICE	0.560873	0.122915	-2.19002	0.00075	0.0157375
XLOC_022619	LOC106612682	chp2	cytochrome c oxidase subunit 7A2, mitochondrial-like	NC_027308.1:102444587-102451513	GREENSLICE	YELLOWSLICE	55.6276	12.1639	-2.1932	0.0001	0.00306497
XLOC_024553	gamt	gamt	guanidinoacetate N-methyltransferase	NC_027309.1:15529154-15533383	GREENSLICE	YELLOWSLICE	31.679	6.85425	-2.20845	5e-05	0.00167621
XLOC_004116	LOC106579857	cobl	protein cordon-bleu-like isoform X3	NC_027301.1:20018809-20104229	GREENSLICE	YELLOWSLICE	0.764339	0.164396	-2.21703	0.00045	0.0105017
XLOC_038880	LOC106573415	cpt1b	carnitine O-palmitoyltransferase 1, liver isoform-like	NC_027315.1:23328198-23341427	GREENSLICE	YELLOWSLICE	0.472961	0.101417	-2.22142	0.0027	0.0419911
XLOC_021788	cf12	cfl2	cofilin 2	NC_027308.1:34359064-34363357	GREENSLICE	YELLOWSLICE	5.21137	1.10828	-2.23334	5e-05	0.00167621
XLOC_049695	LOC106582752	slc38a3	sodium-coupled neutral amino acid transporter 3-like isoform X1	NC_027321.1:10026188-10089433	GREENSLICE	YELLOWSLICE	1.56308	0.331826	-2.23589	5e-05	0.00167621
XLOC_054328	neb	neb	nebulin	NC_027324.1:21675754-21751627	GREENSLICE	YELLOWSLICE	12.0315	2.53652	-2.2459	0.0001	0.00306497
XLOC_046371	LOC106579825	hspb8	heat shock protein beta-8-like	NC_027319.1:3773970-3786179	GREENSLICE	YELLOWSLICE	3.61146	0.759318	-2.24981	5e-05	0.00167621
XLOC_000574	LOC106603641	mapre3	microtubule-associated protein RP/EB family member 3-like isoform X1	NC_027300.1:41142173-41151803	GREENSLICE	YELLOWSLICE	1.13337	0.237456	-2.25488	0.00085	0.0173726
XLOC_009727	LOC106602345	frem2	FRAS1-related extracellular matrix protein 2-like	NC_027303.1:8423232-8426377	GREENSLICE	YELLOWSLICE	0.998546	0.209023	-2.25617	0.0014	0.0255409
XLOC_035701	col14a1	col14a1	collagen alpha-1(XIV) chain isoform X3	NC_027313.1:59874444-59965541	GREENSLICE	YELLOWSLICE	6.3981	1.33412	-2.26176	5e-05	0.00167621
XLOC_041261	LOC106575716	col2a1	collagen alpha-1(II) chain-like	NC_027316.1:23979684-23994462	GREENSLICE	YELLOWSLICE	6.32938	1.31451	-2.26754	5e-05	0.00167621
XLOC_015199	hsp11	hsp30	Heat shock protein Hsp-16.1/Hsp-16.11	NC_027305.1:41932134-41933090	GREENSLICE	YELLOWSLICE	4.18644	0.867345	-2.27105	0.0001	0.00306497
XLOC_046558	LOC106579903	-	carnitine O-acetyltransferase-like	NC_027319.1:21366002-21397239	GREENSLICE	YELLOWSLICE	0.867424	0.178984	-2.27691	0.00235	0.0378435
XLOC_054692	LOC106586990	slc9a3r2	uncharacterized protein LOC106586990	NC_027325.1:2540273-2541949	GREENSLICE	YELLOWSLICE	11.6767	2.40386	-2.28021	0.00085	0.0173726
XLOC_025506	LOC106561484	spon1	spondin-1-like	NC_027309.1:100072418-100178132	GREENSLICE	YELLOWSLICE	1.44039	0.295536	-2.28506	5e-05	0.00167621
XLOC_048883	-	-	-	NC_027320.1:43861395-43863403	GREENSLICE	YELLOWSLICE	0.612626	0.125364	-2.28889	0.0032	0.0476422
XLOC_030550	cav3	cav3	caveolin-3	NC_027311.1:56495027-56498106	GREENSLICE	YELLOWSLICE	3.06528	0.623714	-2.29706	0.00045	0.0105017
XLOC_025743	LOC106561896	kif4	kinesin-related protein 4-like isoform X1	NC_027310.1:4574131-4834888	GREENSLICE	YELLOWSLICE	3.63078	0.737152	-2.30025	5e-05	0.00167621
XLOC_034127	LOC106569628	tpm1	tropomyosin alpha-1 chain-like isoform X2	NC_027313.1:41753734-41771236	GREENSLICE	YELLOWSLICE	24.0271	4.87389	-2.30152	5e-05	0.00167621
XLOC_041742	LOC106576572	cacna2d1	voltage-dependent calcium channel subunit alpha-2/delta-1-like	NC_027316.1:53784397-53839918	GREENSLICE	YELLOWSLICE	0.764272	0.15473	-2.30434	0.00095	0.0189427
XLOC_009859	LOC106602596	tmod1	tropomodulin-1-like isoform X3	NC_027303.1:15772824-15797298	GREENSLICE	YELLOWSLICE	1.14703	0.231072	-2.31149	5e-05	0.00167621
XLOC_033899	LOC106569214	f5	collagen alpha-1(XXI) chain-like	NC_027313.1:25467846-25493098	GREENSLICE	YELLOWSLICE	0.668716	0.13381	-2.32121	0.0001	0.00306497
XLOC_016890	LOC106607946	prss23	serine protease 23-like	NC_027305.1:62885734-62888785	GREENSLICE	YELLOWSLICE	7.49143	1.49296	-2.32707	5e-05	0.00167621
XLOC_020825	fgf12	fgf12	fibroblast growth factor 12 isoform X4	NC_027308.1:91948961-92116637	GREENSLICE	YELLOWSLICE	1.33305	0.263003	-2.34158	0.00015	0.00429515
XLOC_037611	LOC106571098	ryr3	ryanodine receptor 3-like	NC_027314.1:19217502-19222794	GREENSLICE	YELLOWSLICE	4.39404	0.866652	-2.34202	0.0005	0.0114231
XLOC_032314	LOC106566383	eno1	enolase isoform X1	NC_027312.1:4732192-4760289	GREENSLICE	YELLOWSLICE	14.9354	2.93432	-2.34763	5e-05	0.00167621
XLOC_069201	LOC106596127	-	-	NW_012358528.1:2486-7679	GREENSLICE	YELLOWSLICE	27.9031	5.45302	-2.3553	0.00275	0.0425693
XLOC_052852	pdlim5	pdlim5	PDZ and LIM domain protein 5 isoform X10	NC_027323.1:37487660-37628772	GREENSLICE	YELLOWSLICE	3.67621	0.714915	-2.36238	5e-05	0.00167621
XLOC_015368	-	-	-	NC_027305.1:56727993-56731527	GREENSLICE	YELLOWSLICE	0.540651	0.105134	-2.36247	0.00115	0.0219623
XLOC_020260	LOC100194689	txlnb	beta-taxilin	NC_027308.1:41357907-41376801	GREENSLICE	YELLOWSLICE	4.90085	0.947463	-2.37089	0.0006	0.0132029
XLOC_009597	LOC106602129	-	carboxypeptidase Z-like	NC_027303.1:1015507-1026959	GREENSLICE	YELLOWSLICE	0.706543	0.136418	-2.37275	0.0007	0.0149087
XLOC_049954	LOC106583183	-	caveolin-3-like	NC_027321.1:30347701-30354737	GREENSLICE	YELLOWSLICE	2.22683	0.429481	-2.37432	0.0027	0.0419911
XLOC_031195	LOC106566701	-	SH3 and cysteine-rich domain-containing protein 3-like	NC_027312.1:21640265-21650741	GREENSLICE	YELLOWSLICE	1.00459	0.191538	-2.39091	0.00145	0.0262283
XLOC_056131	-	-	-	NC_027325.1:45750295-45750783	GREENSLICE	YELLOWSLICE	23.2792	4.43696	-2.3914	0.00015	0.00429515
XLOC_049646	LOC106582663	sp7	transcription factor Sp7-like isoform X1	NC_027321.1:4371217-4382836	GREENSLICE	YELLOWSLICE	0.994819	0.189533	-2.39198	0.0007	0.0149087
XLOC_025060	LOC106560727	ifitm5	interferon-induced transmembrane protein 5-like isoform X1	NC_027309.1:58403429-58406174	GREENSLICE	YELLOWSLICE	5.16054	0.981906	-2.39386	5e-05	0.00167621
XLOC_032926	LOC106567403	hspb1	heat shock protein beta-1-like	NC_027312.1:47944328-47953141	GREENSLICE	YELLOWSLICE	3.09724	0.584631	-2.40538	0.00115	0.0219623
XLOC_010299	epd1	epd1	Ependymin-1 precursor	NC_027303.1:45439065-45450546	GREENSLICE	YELLOWSLICE	1.88881	0.355589	-2.40919	0.00135	0.0248468
XLOC_033190	LOC106567876	chrng	acetylcholine receptor subunit gamma-like	NC_027312.1:77942871-77953426	GREENSLICE	YELLOWSLICE	0.793969	0.148938	-2.41437	0.00025	0.00653846
XLOC_037110	LOC106572462	ppdpf	pancreatic progenitor cell differentiation and proliferation factor-like	NC_027314.1:82481445-82485013	GREENSLICE	YELLOWSLICE	8.16853	1.52845	-2.41801	5e-05	0.00167621
XLOC_008011	ptx4	ptx4	pentraxin-4	NC_027302.1:89553749-89555080	GREENSLICE	YELLOWSLICE	1.43174	0.266238	-2.42698	0.0003	0.00757889
XLOC_015336	LOC106607727	col10a1	collagen alpha-1(X) chain-like	NC_027305.1:54185034-54239974	GREENSLICE	YELLOWSLICE	227.824	42.0684	-2.43711	5e-05	0.00167621
XLOC_034259	klhl40	-	kelch-like protein 40	NC_027313.1:49305568-49325942	GREENSLICE	YELLOWSLICE	4.10926	0.755621	-2.44314	5e-05	0.00167621
XLOC_047827	smyd1b	smyd1	SET and MYND domain-containing protein 1 isoform X2	NC_027319.1:38015570-38026637	GREENSLICE	YELLOWSLICE	1.95289	0.358807	-2.44433	0.0002	0.00544271
XLOC_049243	LOC106581990	tmem182	transmembrane protein 182-like	NC_027320.1:23859852-23867130	GREENSLICE	YELLOWSLICE	3.69954	0.677598	-2.44885	0.0009	0.0181706
XLOC_042834	LOC106576749	-	-	NC_027317.1:10701988-10707449	GREENSLICE	YELLOWSLICE	7.51665	1.37323	-2.45252	5e-05	0.00167621
XLOC_054163	LOC106586064	speg	striated muscle preferentially expressed protein kinase-like isoform X1	NC_027324.1:5087677-5221010	GREENSLICE	YELLOWSLICE	0.867506	0.158032	-2.45666	0.0002	0.00544271
XLOC_039426	LOC106574549	klhl41	kelch-like protein 41b	NC_027315.1:70986660-70990859	GREENSLICE	YELLOWSLICE	16.0301	2.89558	-2.46886	5e-05	0.00167621
XLOC_038335	LOC106572402	tmpo	lamina-associated polypeptide 2, isoforms beta/gamma-like isoform X7	NC_027314.1:80714961-80733404	GREENSLICE	YELLOWSLICE	2.3682	0.426768	-2.47227	5e-05	0.00167621
XLOC_046523	LOC106579972	slc25a25	calcium-binding mitochondrial carrier protein SCaMC-2-A-like	NC_027319.1:18524494-18532052	GREENSLICE	YELLOWSLICE	0.936895	0.167735	-2.4817	0.00125	0.0234317
XLOC_004808	LOC106591630	loxl4	lysyl oxidase homolog 4-like	NC_027301.1:61778042-61790687	GREENSLICE	YELLOWSLICE	2.14919	0.382008	-2.49212	5e-05	0.00167621
XLOC_035655	LOC106570000	cacng6	voltage-dependent calcium channel gamma-6 subunit-like	NC_027313.1:57898505-57949842	GREENSLICE	YELLOWSLICE	1.10523	0.195993	-2.49548	0.00025	0.00653846
XLOC_048512	gdf-8	mstn	myostatin 1a precursor	NC_027320.1:11959292-11964782	GREENSLICE	YELLOWSLICE	5.47018	0.96922	-2.49669	0.00035	0.00858457
XLOC_001055	LOC106612617	klhl31	kelch-like protein 31	NC_027300.1:92720352-92725513	GREENSLICE	YELLOWSLICE	4.32116	0.76554	-2.49687	5e-05	0.00167621
XLOC_008609	LOC106600477	svil	supervillin-like isoform X5	NC_027302.1:39855491-39935690	GREENSLICE	YELLOWSLICE	1.45505	0.257364	-2.49919	0.00025	0.00653846
XLOC_024319	LOC106561692	flnc	filamin-C-like isoform X1	NC_027309.1:108905663-108953120	GREENSLICE	YELLOWSLICE	3.28127	0.576517	-2.50882	5e-05	0.00167621
XLOC_013800	LOC106604954	palld	palladin-like	NC_027304.1:41057705-41088518	GREENSLICE	YELLOWSLICE	4.29164	0.748402	-2.51965	5e-05	0.00167621
XLOC_000178	LOC106560842	vgll2	transcription cofactor vestigial-like protein 2	NC_027300.1:10042900-10057251	GREENSLICE	YELLOWSLICE	0.771029	0.133681	-2.52799	0.00195	0.032853
XLOC_032633	LOC106566838	bgn	biglycan-like	NC_027312.1:26295755-26302931	GREENSLICE	YELLOWSLICE	33.5462	5.7921	-2.53399	5e-05	0.00167621
XLOC_050413	-	-	-	NC_027321.1:3988776-3993719	GREENSLICE	YELLOWSLICE	1.25053	0.21444	-2.54389	0.0002	0.00544271
XLOC_008887	LOC106600985	cacnb1	voltage-dependent L-type calcium channel subunit beta-1-like isoform X6	NC_027302.1:59114143-59150813	GREENSLICE	YELLOWSLICE	0.905366	0.154511	-2.5508	5e-05	0.00167621
XLOC_053647	gdf-8	mstn	myostatin 1a precursor	NC_027324.1:9963320-9967375	GREENSLICE	YELLOWSLICE	2.98639	0.502136	-2.57225	5e-05	0.00167621
XLOC_030883	LOC100136539	gpd2	glycerol-3-phosphate dehydrogenase	NC_027311.1:85330621-85336484	GREENSLICE	YELLOWSLICE	68.1042	11.4357	-2.5742	0.0001	0.00306497
XLOC_039151	klhl30	-	kelch-like protein 30 isoform X1	NC_027315.1:45412207-45432127	GREENSLICE	YELLOWSLICE	0.969459	0.162624	-2.57564	0.00015	0.00429515
XLOC_032938	LOC106567419	cystm1	cysteine-rich and transmembrane domain-containing protein 1-like	NC_027312.1:49525555-49533688	GREENSLICE	YELLOWSLICE	8.58147	1.42736	-2.58788	0.0002	0.00544271
XLOC_052549	LOC106584989	-	uncharacterized protein LOC106584989	NC_027323.1:15855793-15862161	GREENSLICE	YELLOWSLICE	1.02079	0.169215	-2.59276	0.00025	0.00653846
XLOC_041012	LOC106575334	klhl41b	kelch-like protein 41b	NC_027316.1:12702262-12705878	GREENSLICE	YELLOWSLICE	4.5189	0.744226	-2.60216	0.00025	0.00653846
XLOC_042776	mypn	mypn	myopalladin isoform X1	NC_027317.1:5956493-6011058	GREENSLICE	YELLOWSLICE	0.856197	0.140898	-2.6033	5e-05	0.00167621
XLOC_024903	LOC106560477	pgm1	phosphoglucomutase-1-like	NC_027309.1:42657504-42672252	GREENSLICE	YELLOWSLICE	4.7896	0.787775	-2.60405	5e-05	0.00167621
XLOC_007043	LOC100195747	dtna	dystrobrevin alpha isoform X1	NC_027302.1:30503939-30544744	GREENSLICE	YELLOWSLICE	2.53023	0.415814	-2.60526	5e-05	0.00167621
XLOC_022512	rtn2	rtn2	reticulon-2	NC_027308.1:93817027-93830711	GREENSLICE	YELLOWSLICE	18.4279	3.02245	-2.6081	5e-05	0.00167621
XLOC_026853	map3k7cl	map3k7cl	MAP3K7 C-terminal-like protein	NC_027310.1:90181250-90220282	GREENSLICE	YELLOWSLICE	0.547704	0.0897776	-2.60897	0.00125	0.0234317
XLOC_037623	LOC106571140	papln	papilin-like	NC_027314.1:20648148-20668171	GREENSLICE	YELLOWSLICE	189.999	30.9114	-2.61978	5e-05	0.00167621
XLOC_020355	LOC106611510	tnmd	tenomodulin-like	NC_027308.1:51292113-51421328	GREENSLICE	YELLOWSLICE	3.7602	0.610921	-2.62175	5e-05	0.00167621
XLOC_028967	LOC106565343	slc6a12	sodium- and chloride-dependent GABA transporter 2-like	NC_027311.1:49673406-49714256	GREENSLICE	YELLOWSLICE	1.33854	0.216736	-2.62665	0.00015	0.00429515
XLOC_040301	LOC106574005	obscn	obscurin-like isoform X3	NC_027315.1:48710000-48791395	GREENSLICE	YELLOWSLICE	1.05509	0.170242	-2.63172	5e-05	0.00167621
XLOC_025363	LOC101448020	trim63	MuRF1c	NC_027309.1:88380502-88382217	GREENSLICE	YELLOWSLICE	4.46144	0.715556	-2.64037	5e-05	0.00167621
XLOC_045841	LOC106578927	-	-	NC_027318.1:44259406-44273641	GREENSLICE	YELLOWSLICE	1.11895	0.178492	-2.64821	0.00055	0.0123272
XLOC_041521	LOC106576209	ucma	unique cartilage matrix-associated protein-like	NC_027316.1:41603290-41606783	GREENSLICE	YELLOWSLICE	1.48983	0.237275	-2.65051	0.003	0.0454174
XLOC_025245	LOC106560870	cdh13	cadherin-13-like isoform X2	NC_027309.1:77719715-78226479	GREENSLICE	YELLOWSLICE	1.57922	0.251081	-2.65299	5e-05	0.00167621
XLOC_025350	cpt1b	cpt1b	carnitine O-palmitoyltransferase 1, muscle isoform	NC_027309.1:87155923-87167347	GREENSLICE	YELLOWSLICE	2.13129	0.335066	-2.66921	5e-05	0.00167621
XLOC_053510	LOC106585899	-	protein-lysine 6-oxidase-like	NC_027323.1:41517751-41524538	GREENSLICE	YELLOWSLICE	57.8815	9.05213	-2.67677	5e-05	0.00167621
XLOC_062797	LOC106592374	mybpc2	myosin-binding protein C, fast-type-like	NW_012348103.1:4871-20719	GREENSLICE	YELLOWSLICE	10.605	1.65551	-2.6794	5e-05	0.00167621
XLOC_032936	LOC106567416	-	-	NC_027312.1:48808770-48810679	GREENSLICE	YELLOWSLICE	5.13917	0.797308	-2.68833	0.001	0.0197087
XLOC_023047	LOC106613343	ryr1	ryanodine receptor 1-like	NC_027308.1:137119722-137171870	GREENSLICE	YELLOWSLICE	1.96447	0.303389	-2.6949	5e-05	0.00167621
XLOC_007743	LOC106601538	mybpc2	myosin-binding protein C, fast-type-like isoform X1	NC_027302.1:75262569-75440669	GREENSLICE	YELLOWSLICE	2.64378	0.403589	-2.71165	0.0021	0.0347681
XLOC_057245	LOC106588620	col22a1	collagen alpha-1(XXII) chain-like isoform X2	NC_027326.1:17157033-17234484	GREENSLICE	YELLOWSLICE	1.17238	0.177747	-2.72155	5e-05	0.00167621
XLOC_011176	slc25a4	slc25a5	ADP/ATP translocase 1	NC_027303.1:23847157-23935143	GREENSLICE	YELLOWSLICE	76.7242	11.596	-2.72605	5e-05	0.00167621
XLOC_022326	LOC106612106	tgfb2	transforming growth factor beta-2-like	NC_027308.1:77527734-77540207	GREENSLICE	YELLOWSLICE	0.541327	0.0816152	-2.72959	0.00135	0.0248468
XLOC_048146	LOC106581123	sh3bgr	SH3 domain-binding glutamic acid-rich-like protein isoform X43	NC_027319.1:61389084-61400510	GREENSLICE	YELLOWSLICE	6.03696	0.90763	-2.73365	5e-05	0.00167621
XLOC_036479	LOC106571324	-	collagen alpha-1(X) chain-like	NC_027314.1:29249007-29330072	GREENSLICE	YELLOWSLICE	571.288	85.8389	-2.73451	0.0015	0.026916
XLOC_040609	dusp27	dusp27	inactive dual specificity phosphatase 27	NC_027315.1:74584446-74596252	GREENSLICE	YELLOWSLICE	0.962259	0.144273	-2.73762	0.0002	0.00544271
XLOC_000319	LOC100194557	acta1	fast myotomal muscle actin 2	NC_027300.1:22898917-22902429	GREENSLICE	YELLOWSLICE	26.7456	3.99155	-2.74428	5e-05	0.00167621
XLOC_035712	LOC106569913	mllt11	protein AF1q-like	NC_027313.1:60715020-60720561	GREENSLICE	YELLOWSLICE	4.0756	0.605656	-2.75044	5e-05	0.00167621
XLOC_054369	LOC106586456	ttn	titin-like isoform X8	NC_027324.1:26115250-26297197	GREENSLICE	YELLOWSLICE	1.46985	0.216478	-2.76338	5e-05	0.00167621
XLOC_011849	LOC106603724	smtnl2	smoothelin-like protein 2 isoform X3	NC_027303.1:62970575-62984037	GREENSLICE	YELLOWSLICE	1.68312	0.247168	-2.76757	5e-05	0.00167621
XLOC_062150	LOC106591971	des	desmin-like	NW_012347470.1:1541-7965	GREENSLICE	YELLOWSLICE	22.5587	3.31079	-2.76843	5e-05	0.00167621
XLOC_030436	LOC106565342	cav3	caveolin-3-like	NC_027311.1:49585598-49588246	GREENSLICE	YELLOWSLICE	3.44768	0.505945	-2.76857	0.00285	0.0437127
XLOC_057813	LOC106589634	-	alpha-sarcoglycan-like isoform X1	NC_027327.1:18595758-18609443	GREENSLICE	YELLOWSLICE	2.6876	0.39437	-2.7687	5e-05	0.00167621
XLOC_003081	ckmt2	ckmt2	creatine kinase S-type, mitochondrial	NC_027300.1:115470227-115476644	GREENSLICE	YELLOWSLICE	98.2768	14.3227	-2.77855	5e-05	0.00167621
XLOC_043475	LOC106577953	casq1	calsequestrin-1-like isoform X1	NC_027317.1:62545682-62575595	GREENSLICE	YELLOWSLICE	12.8363	1.8675	-2.78105	5e-05	0.00167621
XLOC_015941	LOC106606491	srl	sarcalumenin-like isoform X2	NC_027305.1:11581423-11607846	GREENSLICE	YELLOWSLICE	5.11201	0.739526	-2.78922	5e-05	0.00167621
XLOC_008064	LOC106595978	myom1	-	NC_027302.1:67000-71254	GREENSLICE	YELLOWSLICE	11.5027	1.66237	-2.79065	5e-05	0.00167621
XLOC_019026	LOC106610015	p2	skin secretory protein xP2-like isoform X1	NC_027307.1:6803348-6809493	GREENSLICE	YELLOWSLICE	34.8034	5.02013	-2.79343	5e-05	0.00167621
XLOC_007100	LOC106600326	casq1	calsequestrin-1-like	NC_027302.1:35169353-35189711	GREENSLICE	YELLOWSLICE	46.5958	6.70494	-2.7969	5e-05	0.00167621
XLOC_017574	LOC100194596	asph	Aspartyl beta-hydroxylase-like precursor	NC_027306.1:24280267-24318325	GREENSLICE	YELLOWSLICE	101.09	14.5284	-2.79869	5e-05	0.00167621
XLOC_012253	LOC106604402	cisd1	CDGSH iron-sulfur domain-containing protein 1-like	NC_027304.1:15340586-15349207	GREENSLICE	YELLOWSLICE	9.91222	1.41342	-2.81002	0.0001	0.00306497
XLOC_029963	-	-	-	NC_027311.1:12667403-12668162	GREENSLICE	YELLOWSLICE	5.16861	0.736952	-2.81014	0.0003	0.00757889
XLOC_044824	LOC106578705	hacd3	very-long-chain (3R)-3-hydroxyacyl-CoA dehydratase 1-like	NC_027318.1:29356962-29374906	GREENSLICE	YELLOWSLICE	2.71962	0.383399	-2.82649	5e-05	0.00167621
XLOC_038548	LOC106572792	pfkp	ATP-dependent 6-phosphofructokinase, muscle type-like	NC_027314.1:94262098-94309364	GREENSLICE	YELLOWSLICE	13.0539	1.83835	-2.82799	5e-05	0.00167621
XLOC_031734	LOC100194713	usp25	ubiquitin carboxyl-terminal hydrolase 28 isoform X1	NC_027312.1:67563911-67602605	GREENSLICE	YELLOWSLICE	6.27774	0.883192	-2.82945	5e-05	0.00167621
XLOC_048860	LOC100194727	neb	nebulin isoform X1	NC_027320.1:42525808-42621977	GREENSLICE	YELLOWSLICE	26.3709	3.70824	-2.83014	0.0005	0.0114231
XLOC_004703	LOC106590279	srl	sarcalumenin-like isoform X1	NC_027301.1:56699156-56708262	GREENSLICE	YELLOWSLICE	4.61282	0.645531	-2.83709	5e-05	0.00167621
XLOC_003380	LOC106568307	acot12	acyl-coenzyme A thioesterase 12-like	NC_027300.1:137133228-137143674	GREENSLICE	YELLOWSLICE	0.611051	0.0854637	-2.83791	0.0009	0.0181706
XLOC_065408	LOC106593993	-	myomesin-1-like	NW_012351497.1:521-8545	GREENSLICE	YELLOWSLICE	3.54675	0.495683	-2.83901	0.0011	0.0212218
XLOC_055101	LOC106587738	gatm	glycine amidinotransferase, mitochondrial-like	NC_027325.1:35076332-35085414	GREENSLICE	YELLOWSLICE	4.0763	0.569352	-2.83987	5e-05	0.00167621
XLOC_057414	lrrc14b	lrrc14b	leucine-rich repeat-containing protein 14B	NC_027326.1:29610200-29613420	GREENSLICE	YELLOWSLICE	4.22488	0.588079	-2.84483	5e-05	0.00167621
XLOC_034080	LOC106569539	-	uncharacterized protein LOC106569539 isoform X1	NC_027313.1:38753108-38758997	GREENSLICE	YELLOWSLICE	1.51392	0.20886	-2.85768	5e-05	0.00167621
XLOC_022834	sh3bg	sh3bgr	SH3 domain-binding glutamic acid-rich protein isoform X37	NC_027308.1:117058438-117082266	GREENSLICE	YELLOWSLICE	4.72934	0.651556	-2.85968	0.0001	0.00306497
XLOC_040010	LOC106573489	frmd5	FERM domain-containing protein 5 isoform X3	NC_027315.1:26599055-26721274	GREENSLICE	YELLOWSLICE	0.714998	0.0980545	-2.86628	0.0004	0.00954992
XLOC_062844	-	-	-	NW_012348167.1:5429-16144	GREENSLICE	YELLOWSLICE	12.3485	1.68944	-2.86971	0.00165	0.0289267
XLOC_039103	LOC106573894	thbs4	thrombospondin-4-like	NC_027315.1:42922037-42938723	GREENSLICE	YELLOWSLICE	1.19706	0.163264	-2.87421	5e-05	0.00167621
XLOC_020076	LOC106610991	reep1	receptor expression-enhancing protein 1-like	NC_027308.1:24402276-24422040	GREENSLICE	YELLOWSLICE	0.511111	0.069584	-2.87681	5e-05	0.00167621
XLOC_054095	LOC106586915	des	desmin-like	NC_027324.1:49200937-49211410	GREENSLICE	YELLOWSLICE	14.4068	1.94143	-2.89156	5e-05	0.00167621
XLOC_034102	LOC106569580	atp1a2	sodium/potassium-transporting ATPase subunit alpha-2	NC_027313.1:40064417-40100489	GREENSLICE	YELLOWSLICE	3.93679	0.529838	-2.8934	5e-05	0.00167621
XLOC_026017	LOC106562377	gpi	glucose-6-phosphate isomerase-like	NC_027310.1:26966353-26985397	GREENSLICE	YELLOWSLICE	59.2498	7.93776	-2.90001	5e-05	0.00167621
XLOC_066892	LOC100194636	ckm	beta-enolase	NW_012353926.1:5659-9145	GREENSLICE	YELLOWSLICE	915.914	122.42	-2.90337	5e-05	0.00167621
XLOC_068287	LOC100194636	ckm	beta-enolase	NW_012356518.1:4562-7706	GREENSLICE	YELLOWSLICE	607.464	80.3605	-2.91824	5e-05	0.00167621
XLOC_046015	LOC106579178	mybpc2	myosin-binding protein C, fast-type-like	NC_027318.1:55223637-55279497	GREENSLICE	YELLOWSLICE	67.7553	8.93053	-2.92352	5e-05	0.00167621
XLOC_007317	LOC106600715	sdre	serine-aspartate repeat-containing protein F-like isoform X1	NC_027302.1:50710835-50724191	GREENSLICE	YELLOWSLICE	15.5624	2.04395	-2.92864	5e-05	0.00167621
XLOC_016900	smyd2	smyd2	N-lysine methyltransferase SMYD2	NC_027305.1:63637295-63664506	GREENSLICE	YELLOWSLICE	2.89434	0.379894	-2.92957	5e-05	0.00167621
XLOC_023829	LOC106561005	fbln7	fibulin-7-like	NC_027309.1:71377060-71443886	GREENSLICE	YELLOWSLICE	5.3882	0.70555	-2.93298	5e-05	0.00167621
XLOC_029230	LOC106565811	ntn4	netrin-4-like isoform X1	NC_027311.1:69029973-69050813	GREENSLICE	YELLOWSLICE	0.402951	0.0526296	-2.93666	0.00025	0.00653846
XLOC_042165	LOC106575722	col5a2	collagen alpha-2(V) chain-like	NC_027316.1:23903973-23972194	GREENSLICE	YELLOWSLICE	3.36477	0.437988	-2.94155	5e-05	0.00167621
XLOC_062684	LOC106592287	-	-	NW_012347959.1:10506-19568	GREENSLICE	YELLOWSLICE	75.5016	9.78481	-2.94789	5e-05	0.00167621
XLOC_058190	dhrs7c	dhrs7ca	dehydrogenase/reductase SDR family member 7C	NC_027327.1:12678007-12683077	GREENSLICE	YELLOWSLICE	24.0985	3.09137	-2.96262	5e-05	0.00167621
XLOC_046151	chrnd	chrnd	acetylcholine receptor subunit delta	NC_027318.1:66521197-66527196	GREENSLICE	YELLOWSLICE	2.49785	0.319911	-2.96494	0.0001	0.00306497
XLOC_013657	LOC106604657	smtnl2	smoothelin-like protein 1 isoform X2	NC_027304.1:30168687-30171997	GREENSLICE	YELLOWSLICE	3.36429	0.428073	-2.97438	5e-05	0.00167621
XLOC_050927	LOC106583479	cac1s	dihydropyridine-sensitive L-type skeletal muscle calcium channel subunit alpha-1-like	NC_027321.1:41101491-41150159	GREENSLICE	YELLOWSLICE	2.32603	0.29587	-2.97484	5e-05	0.00167621
XLOC_068553	-	-	-	NW_012357042.1:4739-5017	GREENSLICE	YELLOWSLICE	22.5497	2.83252	-2.99295	0.0031	0.0465293
XLOC_073366	LOC106598139	-	myosin heavy chain, fast skeletal muscle-like	NW_012373169.1:19-3926	GREENSLICE	YELLOWSLICE	3.28738	0.412428	-2.99472	0.0012	0.0227019
XLOC_053996	cssa25h2orf40	ecrg4	esophageal cancer-related gene 4 protein precursor	NC_027324.1:39258350-39264106	GREENSLICE	YELLOWSLICE	11.6619	1.45951	-2.99825	5e-05	0.00167621
XLOC_065632	LOC106594115	vwa7	von Willebrand factor A domain-containing protein 7-like	NW_012351891.1:83-6060	GREENSLICE	YELLOWSLICE	0.93729	0.117132	-3.00036	0.00325	0.0481906
XLOC_009976	LOC106602737	s100a13	translation initiation factor IF-2-like	NC_027303.1:23394278-23398641	GREENSLICE	YELLOWSLICE	47.996	5.99064	-3.00213	5e-05	0.00167621
XLOC_055232	-	-	-	NC_027325.1:41457526-41459837	GREENSLICE	YELLOWSLICE	7.51831	0.933695	-3.00939	5e-05	0.00167621
XLOC_005361	gapdh	gapdh	glyceraldehyde-3-phosphate dehydrogenase	NC_027301.1:10344607-10349721	GREENSLICE	YELLOWSLICE	1801.12	221.276	-3.02498	0.0012	0.0227019
XLOC_056413	LOC106588431	gapdh	glyceraldehyde-3-phosphate dehydrogenase-like	NC_027326.1:9063109-9070261	GREENSLICE	YELLOWSLICE	175.867	21.5426	-3.02922	5e-05	0.00167621
XLOC_028604	LOC100194684	myom2	myomesin-2 isoform X1	NC_027311.1:22265769-22289613	GREENSLICE	YELLOWSLICE	13.2672	1.61797	-3.03561	5e-05	0.00167621
XLOC_052966	fbp2	fbp2	fructose-1,6-bisphosphatase isozyme 2	NC_027323.1:47733605-47733887	GREENSLICE	YELLOWSLICE	173.898	21.1967	-3.03632	5e-05	0.00167621
XLOC_001466	LOC106565613	smyd1	histone-lysine N-methyltransferase Smyd1-like	NC_027300.1:125168630-125189191	GREENSLICE	YELLOWSLICE	17.5972	2.14261	-3.03791	0.00275	0.0425693
XLOC_047347	LOC106579816	dbo	kelch-like protein diablo	NC_027319.1:1327204-1359314	GREENSLICE	YELLOWSLICE	1.75706	0.21262	-3.04681	5e-05	0.00167621
XLOC_071955	-	-	-	NW_012366963.1:1108-3858	GREENSLICE	YELLOWSLICE	268.752	32.2635	-3.0583	5e-05	0.00167621
XLOC_043780	LOC100194528	myoz1	myozenin 1-like isoform X1	NC_027317.1:12770040-12778055	GREENSLICE	YELLOWSLICE	32.1056	3.84206	-3.06287	0.0001	0.00306497
XLOC_034017	LOC100196652	casq2	calsequestrin-like precursor	NC_027313.1:34572738-34587107	GREENSLICE	YELLOWSLICE	11.5258	1.37882	-3.06335	5e-05	0.00167621
XLOC_018538	LOC106609244	na	uncharacterized protein LOC106609244	NC_027306.1:34079239-34086061	GREENSLICE	YELLOWSLICE	1.35015	0.157378	-3.10081	5e-05	0.00167621
XLOC_005944	LOC106587535	myom2	myomesin-2-like isoform X2	NC_027301.1:46806970-46828341	GREENSLICE	YELLOWSLICE	13.5028	1.56877	-3.10555	0.0001	0.00306497
XLOC_028937	LOC100196684	apobec-2	probable C->U-editing enzyme APOBEC-2	NC_027311.1:46431902-46455219	GREENSLICE	YELLOWSLICE	17.5209	2.02513	-3.113	5e-05	0.00167621
XLOC_002809	LOC106612511	myom2	myomesin-2-like	NC_027300.1:93876276-93906269	GREENSLICE	YELLOWSLICE	17.315	1.99212	-3.11964	5e-05	0.00167621
XLOC_001526	LOC100194645	pgam2	phosphoglycerate mutase 2-2 (muscle)	NC_027300.1:130183392-130187162	GREENSLICE	YELLOWSLICE	119.298	13.4427	-3.14968	5e-05	0.00167621
XLOC_001768	LOC106571564	tpm2	tropomyosin alpha-1 chain isoform X4	NC_027300.1:150170912-150207805	GREENSLICE	YELLOWSLICE	187.038	21.0176	-3.15366	5e-05	0.00167621
XLOC_070479	LOC106596842	-	wolframin-like	NW_012362252.1:2511-6149	GREENSLICE	YELLOWSLICE	0.540231	0.0601625	-3.16664	0.00245	0.039053
XLOC_000997	LOC106611067	-	ankyrin repeat domain-containing protein 1-like	NC_027300.1:84637975-84648121	GREENSLICE	YELLOWSLICE	1.25484	0.138014	-3.18462	0.00235	0.0378435
XLOC_028600	LOC106564730	acta1	actin, alpha skeletal muscle 2-like	NC_027311.1:22173423-22177701	GREENSLICE	YELLOWSLICE	714.392	78.367	-3.1884	0.00315	0.0470926
XLOC_049399	LOC100194642	myl3	myosin, light polypeptide 3-1	NC_027320.1:37759937-37769704	GREENSLICE	YELLOWSLICE	352.925	38.3926	-3.20046	5e-05	0.00167621
XLOC_045911	LOC106579339	-	putative protein PTGES3L	NC_027318.1:49714072-49716565	GREENSLICE	YELLOWSLICE	2.71545	0.295354	-3.20068	5e-05	0.00167621
XLOC_068586	LOC106595808	-	-	NW_012357125.1:564-3814	GREENSLICE	YELLOWSLICE	0.462376	0.050079	-3.20679	0.00255	0.0402473
XLOC_052965	fbp2	fbp2	fructose-1,6-bisphosphatase isozyme 2	NC_027323.1:47709115-47712128	GREENSLICE	YELLOWSLICE	138.585	14.9874	-3.20895	5e-05	0.00167621
XLOC_005405	LOC106577172	rbfox1	RNA binding protein fox-1 homolog 1-like isoform X9	NC_027301.1:11731193-11747846	GREENSLICE	YELLOWSLICE	3.55337	0.383028	-3.21367	5e-05	0.00167621
XLOC_053825	LOC100194662	myl1	myosin light chain 1-1	NC_027324.1:25651806-25661564	GREENSLICE	YELLOWSLICE	174.861	18.6511	-3.22888	0.0001	0.00306497
XLOC_002182	LOC106598511	rtn1	reticulon-1-like isoform X1	NC_027300.1:26888429-26968684	GREENSLICE	YELLOWSLICE	7.97387	0.846396	-3.23587	5e-05	0.00167621
XLOC_037019	LOC106572039	bgn	biglycan-like	NC_027314.1:75245059-75252621	GREENSLICE	YELLOWSLICE	4.77211	0.501449	-3.25045	5e-05	0.00167621
XLOC_043279	LOC106577621	myoz2	myozenin-2-like	NC_027317.1:51017152-51029965	GREENSLICE	YELLOWSLICE	9.32107	0.976644	-3.25459	5e-05	0.00167621
XLOC_010102	LOC100194673	actn3	alpha-actinin-3	NC_027303.1:33657706-33679291	GREENSLICE	YELLOWSLICE	18.014	1.79763	-3.32494	5e-05	0.00167621
XLOC_025742	LOC106561895	col10a1	collagen alpha-1(X) chain-like	NC_027310.1:4562892-4569087	GREENSLICE	YELLOWSLICE	31.14	3.05532	-3.34937	5e-05	0.00167621
XLOC_050454	LOC100194559	mybphl	myosin binding protein H-like	NC_027321.1:8082080-8098240	GREENSLICE	YELLOWSLICE	105.394	10.2285	-3.36512	0.00015	0.00429515
XLOC_042215	LOC106575821	-	-	NC_027316.1:26398279-26399761	GREENSLICE	YELLOWSLICE	11.2143	1.06626	-3.3947	5e-05	0.00167621
XLOC_010143	LOC106603073	-	aristaless-related homeobox protein-like	NC_027303.1:35387112-35391771	GREENSLICE	YELLOWSLICE	1.10677	0.104808	-3.40054	0.00135	0.0248468
XLOC_023981	tpm1	tpm1	tropomyosin alpha-1 chain isoform X2	NC_027309.1:83578419-83592289	GREENSLICE	YELLOWSLICE	841.434	78.912	-3.41453	0.0001	0.00306497
XLOC_023823	LOC106561015	tnni2	troponin I, fast skeletal muscle-like	NC_027309.1:70895323-70909417	GREENSLICE	YELLOWSLICE	15.5344	1.42597	-3.44544	5e-05	0.00167621
XLOC_056026	LOC106587933	-	-	NC_027325.1:41400216-41408247	GREENSLICE	YELLOWSLICE	9.11924	0.836971	-3.44566	0.0016	0.0282586
XLOC_058297	LOC106589658	act2	actin, alpha skeletal muscle 2-like	NC_027327.1:19462450-19465523	GREENSLICE	YELLOWSLICE	82.9656	7.54778	-3.45839	5e-05	0.00167621
XLOC_017736	LOC106609284	ucma	unique cartilage matrix-associated protein-like	NC_027306.1:39375775-39379130	GREENSLICE	YELLOWSLICE	10.0219	0.905377	-3.46849	5e-05	0.00167621
XLOC_041327	LOC106575818	myl3	myosin light chain 3, skeletal muscle isoform-like	NC_027316.1:26357274-26364183	GREENSLICE	YELLOWSLICE	245.923	22.0635	-3.47847	5e-05	0.00167621
XLOC_006510	LOC106596905	myh2	myosin heavy chain, fast skeletal muscle-like isoform X1	NC_027302.1:4873272-4902018	GREENSLICE	YELLOWSLICE	62.6678	5.4226	-3.53067	5e-05	0.00167621
XLOC_047950	LOC106580891	pnkp	bifunctional polynucleotide phosphatase/kinase-like	NC_027319.1:49261401-49301123	GREENSLICE	YELLOWSLICE	0.639873	0.0543926	-3.5563	0.00045	0.0105017
XLOC_044414	LOC106577965	-	tripartite motif-containing protein 7-like	NC_027317.1:62905923-62920673	GREENSLICE	YELLOWSLICE	0.448505	0.0366241	-3.61426	0.00025	0.00653846
XLOC_039608	LOC100194643	mylp	myosin, light polypeptide 3-3	NC_027315.1:79424598-79436637	GREENSLICE	YELLOWSLICE	220.362	17.1691	-3.68199	0.0007	0.0149087
XLOC_021437	LOC106610590	col10a1	collagen alpha-1(X) chain-like	NC_027308.1:371337-378265	GREENSLICE	YELLOWSLICE	20.879	1.59993	-3.70598	5e-05	0.00167621
XLOC_008130	LOC106596899	-	myosin heavy chain, fast skeletal muscle-like	NC_027302.1:4782644-4802519	GREENSLICE	YELLOWSLICE	0.576014	0.0437491	-3.71878	0.002	0.0334953
XLOC_020053	LOC106611031	entpd5	ectonucleoside triphosphate diphosphohydrolase 5-like	NC_027308.1:22830679-22843733	GREENSLICE	YELLOWSLICE	1.8928	0.141562	-3.74101	5e-05	0.00167621
XLOC_069760	-	-	-	NW_012360225.1:6055-6920	GREENSLICE	YELLOWSLICE	3.82029	0.244353	-3.96665	0.0008	0.0165674
XLOC_036588	pura1	-	adenylosuccinate synthetase isozyme 1 A	NC_027314.1:37459523-37473765	GREENSLICE	YELLOWSLICE	13.8908	0.878098	-3.9836	5e-05	0.00167621
XLOC_006312	LOC106593100	myh2	myosin heavy chain, fast skeletal muscle-like	NC_027301.1:65807541-65822503	GREENSLICE	YELLOWSLICE	1.12628	0.064972	-4.1156	0.00035	0.00858457
XLOC_034262	LOC106569817	myh7	myosin heavy chain, fast skeletal muscle-like	NC_027313.1:49479467-49497030	GREENSLICE	YELLOWSLICE	39.3124	1.73132	-4.50504	5e-05	0.00167621
XLOC_034264	LOC106569812	myh2	myosin heavy chain, fast skeletal muscle-like	NC_027313.1:49560055-49586507	GREENSLICE	YELLOWSLICE	1.4895	0.0533304	-4.80373	0.0001	0.00306497
XLOC_006326	LOC106593382	myh2	myosin heavy chain, fast skeletal muscle-like	NC_027301.1:66681005-66700099	GREENSLICE	YELLOWSLICE	0.745883	0.0266284	-4.80791	0.0003	0.00757889
XLOC_063907	LOC106593049	myh3	myosin heavy chain, fast skeletal muscle-like	NW_012349327.1:107-16064	GREENSLICE	YELLOWSLICE	13.6868	0.248871	-5.78124	5e-05	0.00167621
XLOC_040131	LOC106573613	adamts20	A disintegrin and metalloproteinase with thrombospondin motifs 20-like isoform X1	NC_027315.1:36847259-36992772	GREENSLICE	YELLOWSLICE	1.25876	0.0166904	-6.23684	0.00045	0.0105017
[truncated: 2 more rows]
