# Supplementary material for: Transcriptome Analysis of Atlantic Salmon (Salmo salar) Skin in Response to Sea Lice and Infectious Salmon Anemia Virus Co-Infection Under Different Experimental Functional Diets
Source: Front Immunol. 2022 Jan 3;12:787033. doi: 10.3389/fimmu.2021.787033 (PMC8763012; doi:10.3389/fimmu.2021.787033)
Supplement: Supplementary file 1 [file DataSheet_1.zip › Supplementary Files/Supplementary File 4.xlsx]

## Sheet: Label
Supplimentary File 4: Differentially expresses genes (DEGs) in lice+ISA co-infected samples
T1 0.3%FA+IS vs 0.3%FA LICE-ISA : Differentailly expressed genes in skin samples from lice attachement site (co-infection) between 0.3% FA+IS (coded as GREENSLICEISA) and 0.3% FA (coded as REDSLICEISA).
T2 1%FAω6 vs 0.3%FA LICE-ISA : Differentailly expressed genes in skin samples from lice attachement site (co-infection) between1% FAω6 (coded as YELLOWSLICEISA) and 0.3% FA (coded as REDSLICEISA).
T3 1%FAω3 vs 0.3%FA LICE-ISA : Differentailly expressed genes in skin samples from lice attachement site (co-infection) between 1% FAω3 (coded as BLUESLICEISA) and 0.3% FA (coded as REDSLICEISA).
T4 1%FAω6 vs 1% FAω3 LICE-ISA : Differentailly expressed genes in skin samples from lice attachement site (co-infection) between 1% FAω6 (coded as YELLOWSLICEISA) and 1% FAω3 (coded as BLUESLICEISA).
T5 0.3%FA+IS vs 1%FAω3 LICE-ISA : Differentailly expressed genes in skin samples from lice attachement site (co-infection) between 0.3% FA+IS (coded as GREENSLICEISA) and 1.0% FAω3 (coded as BLUESLICEISA).
T6 1%FAω6 vs 0.3%FA+IS LICE-ISA : Differentailly expressed genes in skin samples from lice attachement site (co-infection) between 1% FAω6 (coded as BLUESLICEISA) and 0.3% FA+IS (coded as GREENSLICEISA).

## Sheet: T1 0.3%FA+IS vs 0.3%FA LICE-ISA
Sub table T1. Differentailly expressed genes in skin samples from lice+ISA attachement site (co lice_ISA infection) with functional feed between 0.3% FA (coded as REDSLICEISA) and 0.3% FA+IS (coded as GREENSLICEISA).
gene_id	gene	gene_symbol	name	locus	sample_1	sample_2	value_1	value_2	log2_fold_change	p_value	q_value
XLOC_063729	LOC106592919	na	uncharacterized protein LOC106592919	NW_012349084.1:9218-11594	REDSLICEISA	GREENSLICEISA	0.0989723	21.8477	7.78624	5e-05	0.00167621
XLOC_030822	LOC100194677	eef1a2	eEF1A2 binding protein-like	NC_027311.1:79584242-79620274	REDSLICEISA	GREENSLICEISA	0.0389102	7.92526	7.67016	5e-05	0.00167621
XLOC_006306	LOC106593179	myh2	myosin heavy chain, fast skeletal muscle-like	NC_027301.1:65380176-65414864	REDSLICEISA	GREENSLICEISA	0.079353	11.421	7.16919	5e-05	0.00167621
XLOC_006305	LOC106593081	myh2	myosin heavy chain, fast skeletal muscle-like	NC_027301.1:65320322-65357294	REDSLICEISA	GREENSLICEISA	0.187241	18.1672	6.6003	5e-05	0.00167621
XLOC_065441	LOC106594007	s100a4	ictacalcin-like	NW_012351540.1:1346-4104	REDSLICEISA	GREENSLICEISA	3.35356	235.416	6.13338	5e-05	0.00167621
XLOC_028259	LOC106564162	myh2	myosin heavy chain, fast skeletal muscle-like isoform X4	NC_027311.1:4768794-4804917	REDSLICEISA	GREENSLICEISA	0.0770591	2.68512	5.12288	5e-05	0.00167621
XLOC_044397	LOC106577980	samd9	sterile alpha motif domain-containing protein 9-like	NC_027317.1:62202930-62328357	REDSLICEISA	GREENSLICEISA	0.0927206	2.18613	4.55935	5e-05	0.00167621
XLOC_030824	LOC106566016	igfn1	immunoglobulin-like and fibronectin type III domain-containing protein 1 isoform X3	NC_027311.1:79644274-79677845	REDSLICEISA	GREENSLICEISA	0.366909	6.73137	4.19741	0.00095	0.0189427
XLOC_044330	-	-	-	NC_027317.1:57929495-57929755	REDSLICEISA	GREENSLICEISA	1.93724	35.2251	4.18453	0.0003	0.00757889
XLOC_060135	LOC106591213	myh2	myosin heavy chain, fast skeletal muscle-like	NW_012343564.1:35799-50647	REDSLICEISA	GREENSLICEISA	0.349404	5.36965	3.94186	5e-05	0.00167621
XLOC_040131	LOC106573613	adamts20	A disintegrin and metalloproteinase with thrombospondin motifs 20-like isoform X1	NC_027315.1:36847259-36992772	REDSLICEISA	GREENSLICEISA	0.0392234	0.504287	3.68446	0.0003	0.00757889
XLOC_053202	LOC106585298	sds	L-serine dehydratase/L-threonine deaminase-like	NC_027323.1:18016048-18020191	REDSLICEISA	GREENSLICEISA	0.0577579	0.739284	3.67804	0.0029	0.0442868
XLOC_022515	LOC106612380	-	-	NC_027308.1:94014426-94023061	REDSLICEISA	GREENSLICEISA	0.0549109	0.700894	3.67403	0.0001	0.00306497
XLOC_028269	LOC106564185	-	-	NC_027311.1:5503823-5600248	REDSLICEISA	GREENSLICEISA	0.361367	4.44657	3.62116	0.00305	0.0459806
XLOC_000125	LOC106606486	myh2	myosin heavy chain, fast skeletal muscle-like	NC_027300.1:6216062-6235265	REDSLICEISA	GREENSLICEISA	0.0661441	0.786218	3.57124	0.00055	0.0123272
XLOC_028257	LOC106564163	myh2	myosin heavy chain, fast skeletal muscle-like	NC_027311.1:4702808-4715844	REDSLICEISA	GREENSLICEISA	0.413326	4.61299	3.48035	5e-05	0.00167621
XLOC_043378	-	-	-	NC_027317.1:57572750-57572934	REDSLICEISA	GREENSLICEISA	5.20118	56.7388	3.44742	0.00135	0.0248468
XLOC_053743	LOC106586085	myh2	myosin heavy chain, fast skeletal muscle-like	NC_027324.1:17732303-17746300	REDSLICEISA	GREENSLICEISA	0.281646	3.01478	3.4201	5e-05	0.00167621
XLOC_006326	LOC106593382	myh2	myosin heavy chain, fast skeletal muscle-like	NC_027301.1:66681005-66700099	REDSLICEISA	GREENSLICEISA	0.0667617	0.678124	3.34446	5e-05	0.00167621
XLOC_044329	-	-	-	NC_027317.1:57928451-57929363	REDSLICEISA	GREENSLICEISA	1.26476	11.0653	3.12911	5e-05	0.00167621
XLOC_049928	crbn	crbn	protein cereblon isoform X1	NC_027321.1:28520578-28551636	REDSLICEISA	GREENSLICEISA	0.162789	1.32315	3.0229	5e-05	0.00167621
XLOC_000123	LOC106606262	myh2	myosin heavy chain, fast skeletal muscle-like	NC_027300.1:6161915-6168652	REDSLICEISA	GREENSLICEISA	0.585775	4.37858	2.90204	5e-05	0.00167621
XLOC_050454	LOC100194559	mybphl	myosin binding protein H-like	NC_027321.1:8082080-8098240	REDSLICEISA	GREENSLICEISA	4.57503	31.2971	2.77418	0.00135	0.0248468
XLOC_062082	LOC106591921	herc6	probable E3 ubiquitin-protein ligase HERC6	NW_012347403.1:2696-12092	REDSLICEISA	GREENSLICEISA	0.132688	0.901949	2.76501	0.0003	0.00757889
XLOC_053585	LOC106586007	pot1	protein yippee-like 1 isoform X2	NC_027323.1:48583460-48610958	REDSLICEISA	GREENSLICEISA	0.0823256	0.51176	2.63606	0.00085	0.0173726
XLOC_037612	LOC106571102	ryr3	ryanodine receptor 3-like isoform X3	NC_027314.1:19225497-19415578	REDSLICEISA	GREENSLICEISA	0.14794	0.847847	2.51879	0.00045	0.0105017
XLOC_029817	LOC106564198	myh7	myosin heavy chain, fast skeletal muscle-like isoform X3	NC_027311.1:6075428-6107676	REDSLICEISA	GREENSLICEISA	1.05357	5.75894	2.45052	5e-05	0.00167621
XLOC_050990	LOC106583601	dlgap4	disks large-associated protein 4-like isoform X3	NC_027321.1:46324738-46381749	REDSLICEISA	GREENSLICEISA	0.0912379	0.471127	2.36841	0.00025	0.00653846
XLOC_053052	LOC106585165	gpat3	glycerol-3-phosphate acyltransferase 3-like isoform X1	NC_027323.1:7302365-7325331	REDSLICEISA	GREENSLICEISA	0.208036	0.977742	2.23262	5e-05	0.00167621
XLOC_050778	calcoco1	calcoco1	calcium-binding and coiled-coil domain-containing protein 1	NC_027321.1:32496848-32505090	REDSLICEISA	GREENSLICEISA	0.516296	2.3565	2.19038	5e-05	0.00167621
XLOC_010865	LOC106602268	aloxe3	hydroperoxide isomerase ALOXE3-like	NC_027303.1:5828305-6013555	REDSLICEISA	GREENSLICEISA	2.13853	9.3511	2.12851	5e-05	0.00167621
XLOC_016363	LOC106606981	ppp1r12b	protein phosphatase 1 regulatory subunit 12B-like	NC_027305.1:28019631-28022471	REDSLICEISA	GREENSLICEISA	0.822429	3.55537	2.11204	0.00015	0.00429515
XLOC_010102	LOC100194673	actn3	alpha-actinin-3	NC_027303.1:33657706-33679291	REDSLICEISA	GREENSLICEISA	1.40015	5.59287	1.99801	5e-05	0.00167621
XLOC_005830	LOC106585359	na	protein FAM179B-like isoform X2	NC_027301.1:40061393-40077745	REDSLICEISA	GREENSLICEISA	0.253435	1.00965	1.99416	0.0009	0.0181706
XLOC_057035	LOC106588400	psmb8	proteasome subunit beta type-8-like isoform X2	NC_027326.1:10153895-10157742	REDSLICEISA	GREENSLICEISA	7.72039	28.1244	1.86508	5e-05	0.00167621
XLOC_010281	LOC106603347	ucp2	mitochondrial uncoupling protein 2-like	NC_027303.1:44935160-44938463	REDSLICEISA	GREENSLICEISA	1.12112	4.04657	1.85176	0.00035	0.00858457
XLOC_012931	telt	tcap	telethonin	NC_027304.1:65551279-65552703	REDSLICEISA	GREENSLICEISA	4.29568	15.5035	1.85164	5e-05	0.00167621
XLOC_017696	LOC106609256	isx	intestine-specific homeobox-like isoform X1	NC_027306.1:37075741-37123324	REDSLICEISA	GREENSLICEISA	0.350859	1.24846	1.83119	0.0029	0.0442868
XLOC_020977	LOC106612646	dspp	dentin sialophosphoprotein-like isoform X1	NC_027308.1:103403297-103413839	REDSLICEISA	GREENSLICEISA	0.294388	1.03001	1.80686	0.00035	0.00858457
XLOC_051642	LOC106584654	ckmt2	creatine kinase U-type, mitochondrial isoform X1	NC_027322.1:41667063-41678846	REDSLICEISA	GREENSLICEISA	1.86357	6.36002	1.77096	5e-05	0.00167621
XLOC_074663	LOC106598550	tgm2	protein-glutamine gamma-glutamyltransferase 2-like	NW_012380297.1:284-2889	REDSLICEISA	GREENSLICEISA	5.83078	19.5256	1.7436	5e-05	0.00167621
XLOC_068065	LOC106595550	dfna5	non-syndromic hearing impairment protein 5 homolog	NW_012356185.1:6243-9125	REDSLICEISA	GREENSLICEISA	0.650351	2.13875	1.71748	0.002	0.0334953
XLOC_063075	LOC106592537	zg16	zymogen granule membrane protein 16-like	NW_012348385.1:9324-12436	REDSLICEISA	GREENSLICEISA	7.08542	23.2858	1.71653	5e-05	0.00167621
XLOC_005219	LOC106574309	slc50a1	sugar transporter SWEET1-like isoform X3	NC_027301.1:5433402-5476085	REDSLICEISA	GREENSLICEISA	1.14292	3.60806	1.6585	5e-05	0.00167621
XLOC_050176	tgm2	tgm2	transglutaminase 2	NC_027321.1:46726966-46756907	REDSLICEISA	GREENSLICEISA	6.60233	20.6985	1.64848	0.0016	0.0282586
XLOC_024587	-	-	-	NC_027309.1:17347182-17351062	REDSLICEISA	GREENSLICEISA	0.202359	0.621564	1.61899	0.00215	0.0353845
XLOC_011111	LOC106602652	slc9a3r2	mucin-5AC-like	NC_027303.1:18868234-18930304	REDSLICEISA	GREENSLICEISA	0.603138	1.84049	1.60953	0.0022	0.0360001
XLOC_000680	LOC106604785	-	-	NC_027300.1:49662050-49665538	REDSLICEISA	GREENSLICEISA	0.137187	0.411221	1.58377	0.00255	0.0402473
XLOC_073254	LOC106598092	tgm2	protein-glutamine gamma-glutamyltransferase 2-like	NW_012372595.1:113-4048	REDSLICEISA	GREENSLICEISA	8.40564	25.0242	1.5739	0.00015	0.00429515
XLOC_065972	LOC106594303	-	-	NW_012352385.1:4578-11322	REDSLICEISA	GREENSLICEISA	1.39029	4.10452	1.56183	5e-05	0.00167621
XLOC_034676	LOC106570548	gmnn	geminin-like	NC_027313.1:81322091-81328989	REDSLICEISA	GREENSLICEISA	2.61317	7.39872	1.50148	5e-05	0.00167621
XLOC_015192	LOC106607477	pdk2	pyruvate dehydrogenase (acetyl-transferring) kinase isozyme 2, mitochondrial-like isoform X1	NC_027305.1:41238086-41272181	REDSLICEISA	GREENSLICEISA	1.49628	3.84027	1.35983	0.0033	0.0487419
XLOC_001184	LOC106560605	-	-	NC_027300.1:105862108-105878398	REDSLICEISA	GREENSLICEISA	0.439	1.11427	1.34381	0.0023	0.0372347
XLOC_010610	LOC106603927	tmsb	-	NC_027303.1:75430118-75433392	REDSLICEISA	GREENSLICEISA	8.46938	21.0416	1.31291	0.001	0.0197087
XLOC_049017	LOC106581624	na	uncharacterized protein LOC106581624	NC_027320.1:23245-27807	REDSLICEISA	GREENSLICEISA	2.45967	5.64486	1.19847	0.00145	0.0262283
XLOC_014155	LOC106605668	ppox	protoporphyrinogen oxidase-like	NC_027304.1:65734695-65746961	REDSLICEISA	GREENSLICEISA	1.95397	4.4657	1.19248	0.00155	0.0275821
XLOC_004946	LOC106593960	gimap4	GTPase IMAP family member 4-like	NC_027301.1:67910397-67916602	REDSLICEISA	GREENSLICEISA	1.31282	2.95261	1.16933	0.00075	0.0157375
XLOC_054044	LOC106586818	nab1	NGFI-A-binding protein 1-like	NC_027324.1:43334064-43383275	REDSLICEISA	GREENSLICEISA	1.81869	3.82094	1.07103	0.0028	0.0431446
XLOC_067346	LOC106595137	ildr1	immunoglobulin-like domain-containing receptor 1 isoform X1	NW_012354743.1:244-4140	REDSLICEISA	GREENSLICEISA	2.05463	4.2312	1.04219	0.00085	0.0173726
XLOC_045316	LOC106579596	cox4i1	cytochrome c oxidase subunit 4 isoform 1, mitochondrial-like	NC_027318.1:70592919-70604338	REDSLICEISA	GREENSLICEISA	7.44357	15.1431	1.0246	0.00255	0.0402473
XLOC_049962	LOC106583170	scn8a	sodium channel protein type 8 subunit alpha-like isoform X2	NC_027321.1:31201563-31317454	REDSLICEISA	GREENSLICEISA	0.745111	1.50672	1.01588	0.00295	0.0448558
XLOC_026958	LOC106561971	ano1	anoctamin-1-like isoform X3	NC_027310.1:10041737-10112551	REDSLICEISA	GREENSLICEISA	4.76559	9.39502	0.979243	0.00095	0.0189427
XLOC_023467	LOC106560267	rasl11b	ras-like protein family member 11B	NC_027309.1:30703861-30706896	REDSLICEISA	GREENSLICEISA	4.52705	8.85315	0.967619	0.00235	0.0378435
XLOC_076182	LOC106598830	-	-	NW_012387177.1:15-2534	REDSLICEISA	GREENSLICEISA	4.84351	9.4399	0.962718	0.0007	0.0149087
XLOC_032682	LOC106566950	angptl7	angiopoietin-related protein 7-like	NC_027312.1:30198345-30352300	REDSLICEISA	GREENSLICEISA	72.9296	141.952	0.960827	0.0029	0.0442868
XLOC_037718	LOC106571278	-	uncharacterized protein LOC106571278 isoform X15	NC_027314.1:27711005-27724287	REDSLICEISA	GREENSLICEISA	1.25483	2.39565	0.932919	5e-05	0.00167621
XLOC_048546	galnt3	galnt3	polypeptide N-acetylgalactosaminyltransferase 3	NC_027320.1:15516685-15602237	REDSLICEISA	GREENSLICEISA	13.3219	24.0991	0.855173	0.0034	0.0498234
XLOC_045979	LOC106579241	-	uncharacterized protein LOC106579241	NC_027318.1:52898677-52914299	REDSLICEISA	GREENSLICEISA	7.93749	4.56705	-0.79742	0.0031	0.0465293
XLOC_034208	LOC106569732	col6a1	collagen alpha-1(VI) chain-like	NC_027313.1:45632446-45637992	REDSLICEISA	GREENSLICEISA	19.7051	11.3099	-0.80098	0.00255	0.0402473
XLOC_034697	LOC106570571	ckm	myelin P2 protein-like	NC_027313.1:83276039-83277426	REDSLICEISA	GREENSLICEISA	138.617	78.6545	-0.817503	0.0012	0.0227019
XLOC_038776	LOC106573210	mmp15	matrix metalloproteinase-15-like	NC_027315.1:12381472-12425385	REDSLICEISA	GREENSLICEISA	9.06139	5.13705	-0.818792	0.0024	0.0384512
XLOC_026075	LOC106562483	fbn1	fibrillin-1-like	NC_027310.1:32392874-32395770	REDSLICEISA	GREENSLICEISA	12.2103	6.88696	-0.826155	0.0023	0.0372347
XLOC_035625	LOC106570046	-	syndecan-2-A-like	NC_027313.1:55781779-55815393	REDSLICEISA	GREENSLICEISA	6.14793	3.42147	-0.845484	0.0031	0.0465293
XLOC_022695	LOC106612559	sorl1	LOW QUALITY PROTEIN: sortilin-related receptor-like	NC_027308.1:107644294-107722953	REDSLICEISA	GREENSLICEISA	9.86126	5.4663	-0.851206	0.00335	0.0492975
XLOC_059393	LOC106590781	trim16	stonustoxin subunit beta-like	NW_012341931.1:618-2074	REDSLICEISA	GREENSLICEISA	22.8433	12.6439	-0.85333	0.0017	0.0295917
XLOC_019947	LOC106610773	col12a1	collagen alpha-1(XII) chain-like isoform X1	NC_027308.1:14699321-14772750	REDSLICEISA	GREENSLICEISA	2.31856	1.27336	-0.864587	0.00255	0.0402473
XLOC_042752	cxcl12	cxcl12	stromal cell-derived factor 1	NC_027317.1:3719884-3761712	REDSLICEISA	GREENSLICEISA	9.6553	5.26783	-0.874114	0.0023	0.0372347
XLOC_001008	LOC106611257	thbs2	thrombospondin-2-like isoform X3	NC_027300.1:88033096-88081881	REDSLICEISA	GREENSLICEISA	8.54417	4.64438	-0.879454	0.00295	0.0448558
XLOC_049340	LOC100136409	dbi	acyl-CoA-binding protein	NC_027320.1:30947462-30951487	REDSLICEISA	GREENSLICEISA	43.7602	23.6849	-0.88565	0.0007	0.0149087
XLOC_058635	LOC106590226	anxa13	annexin A13-like isoform X1	NC_027328.1:16441205-16449859	REDSLICEISA	GREENSLICEISA	7.24453	3.90971	-0.889831	0.0018	0.0308991
XLOC_060591	LOC106591377	trim16	tripartite motif-containing protein 16-like	NW_012343879.1:35664-39077	REDSLICEISA	GREENSLICEISA	54.3393	29.2178	-0.895146	0.00245	0.039053
XLOC_042578	LOC106576454	lum	lumican-like isoform X1	NC_027316.1:49225295-49246700	REDSLICEISA	GREENSLICEISA	21.7544	11.6863	-0.896486	0.0016	0.0282586
XLOC_041670	lum	lum	lumican isoform X1	NC_027316.1:49563779-49567476	REDSLICEISA	GREENSLICEISA	50.7956	27.1246	-0.905105	0.00205	0.034129
XLOC_022644	LOC106612633	tagln	transgelin-like isoform X1	NC_027308.1:105014038-105020052	REDSLICEISA	GREENSLICEISA	71.9995	38.3927	-0.907154	0.00065	0.0140664
XLOC_062588	LOC106592244	-	uncharacterized protein LOC106592244 isoform X1	NW_012347885.1:3301-17830	REDSLICEISA	GREENSLICEISA	11.6616	6.18923	-0.913937	0.00335	0.0492975
XLOC_064971	LOC106593696	-	cytoplasmic phosphatidylinositol transfer protein 1-like	NW_012350758.1:3-11173	REDSLICEISA	GREENSLICEISA	15.2416	8.01239	-0.927709	0.00105	0.0204706
XLOC_070876	LOC106597047	-	uncharacterized protein LOC106597047	NW_012363285.1:3975-5850	REDSLICEISA	GREENSLICEISA	6.84695	3.58799	-0.932287	0.00285	0.0437127
XLOC_061895	LOC106591834	col6a2	collagen alpha-2(VI) chain-like	NW_012347283.1:87-15571	REDSLICEISA	GREENSLICEISA	24.49	12.8296	-0.932712	0.00225	0.036621
XLOC_018930	b2m	b2m	beta-2-microglobulin precursor	NC_027306.1:57825507-57828543	REDSLICEISA	GREENSLICEISA	192.44	100.691	-0.934476	0.00145	0.0262283
XLOC_000571	LOC106603664	dtnb	dystrobrevin beta-like isoform X1	NC_027300.1:40974420-41034377	REDSLICEISA	GREENSLICEISA	0.616874	0.322649	-0.935013	0.00245	0.039053
XLOC_054477	LOC106586629	-	sodium/myo-inositol cotransporter-like	NC_027324.1:33170751-33184566	REDSLICEISA	GREENSLICEISA	6.07378	3.16906	-0.938541	0.0011	0.0212218
XLOC_005762	LOC106583857	tent5a	protein FAM46A-like	NC_027301.1:33596518-33603247	REDSLICEISA	GREENSLICEISA	2.30652	1.20317	-0.938874	0.0023	0.0372347
XLOC_026112	LOC106562554	oit3	ZP domain-containing protein-like	NC_027310.1:34958157-34964962	REDSLICEISA	GREENSLICEISA	12.6001	6.56561	-0.940432	0.0011	0.0212218
XLOC_022153	vgll1	vgll1	Transcription cofactor vestigial-like protein 1	NC_027308.1:64801708-64805145	REDSLICEISA	GREENSLICEISA	10.7622	5.59963	-0.942574	0.00225	0.036621
XLOC_091230	LOC106600246	h2-ab1	H-2 class II histocompatibility antigen, I-E beta chain-like	NW_012562982.1:172-454	REDSLICEISA	GREENSLICEISA	524.601	272.408	-0.945451	0.0004	0.00954992
XLOC_032798	LOC106567157	cd34	hematopoietic progenitor cell antigen CD34-like isoform X2	NC_027312.1:38913737-38953194	REDSLICEISA	GREENSLICEISA	5.98848	3.09436	-0.952547	0.0018	0.0308991
XLOC_035538	LOC106569795	col11a1	collagen alpha-1(XI) chain-like	NC_027313.1:48812300-48852291	REDSLICEISA	GREENSLICEISA	3.74283	1.91632	-0.965792	0.0016	0.0282586
XLOC_036882	LOC106572249	snx19	sorting nexin-19-like	NC_027314.1:64684396-64747600	REDSLICEISA	GREENSLICEISA	20.3538	10.4098	-0.967358	0.00145	0.0262283
XLOC_035059	LOC106568918	-	uncharacterized protein LOC106568918	NC_027313.1:14225918-14230979	REDSLICEISA	GREENSLICEISA	31.7479	16.2048	-0.970235	0.0006	0.0132029
XLOC_040259	LOC106573951	-	roquin-1-like isoform X2	NC_027315.1:45093223-45114526	REDSLICEISA	GREENSLICEISA	4.1828	2.13453	-0.970551	0.0013	0.0241386
XLOC_027333	LOC106562603	cuzd1	ZP domain-containing protein-like	NC_027310.1:36729438-36733392	REDSLICEISA	GREENSLICEISA	10.3121	5.24425	-0.975531	0.00095	0.0189427
XLOC_048616	igfbp-5b1	igfbp5	insulin-like growth factor binding protein 5 paralog B1 precursor	NC_027320.1:20761447-20875138	REDSLICEISA	GREENSLICEISA	2.69411	1.36831	-0.977407	0.0027	0.0419911
XLOC_000555	LOC106603827	nlrc3	NACHT, LRR and PYD domains-containing protein 3-like	NC_027300.1:40210124-40229213	REDSLICEISA	GREENSLICEISA	12.9615	6.55837	-0.982829	0.0007	0.0149087
XLOC_036265	-	-	-	NC_027314.1:9890103-9893160	REDSLICEISA	GREENSLICEISA	7.77363	3.92127	-0.987268	0.002	0.0334953
XLOC_053124	LOC106585059	-	clathrin heavy chain 1-like isoform X2	NC_027323.1:13779116-13819237	REDSLICEISA	GREENSLICEISA	0.942195	0.473045	-0.994049	0.00305	0.0459806
XLOC_034653	LOC106570513	col16a1	collagen alpha-1(XVI) chain-like	NC_027313.1:79342609-79345889	REDSLICEISA	GREENSLICEISA	14.5939	7.32033	-0.995384	0.0013	0.0241386
XLOC_053614	LOC106586061	col6a3	collagen alpha-3(VI) chain-like isoform X1	NC_027324.1:4659820-4699987	REDSLICEISA	GREENSLICEISA	4.34099	2.17526	-0.996835	0.0026	0.0408177
XLOC_011127	LOC106602685	-	uncharacterized protein LOC106602685 isoform X12	NC_027303.1:19519708-19580694	REDSLICEISA	GREENSLICEISA	12.2631	6.14189	-0.997567	0.0032	0.0476422
XLOC_002580	LOC106608059	sptbn1	spectrin beta chain, non-erythrocytic 1 isoform X2	NC_027300.1:68976589-69094846	REDSLICEISA	GREENSLICEISA	7.01502	3.50072	-1.0028	0.0034	0.0498234
XLOC_008456	LOC106599757	lphn2	adhesion G protein-coupled receptor L2-like isoform X4	NC_027302.1:29947787-30072616	REDSLICEISA	GREENSLICEISA	0.518252	0.257329	-1.01004	0.00165	0.0289267
XLOC_040686	LOC106574791	fn1	fibronectin-like	NC_027315.1:78261100-78266082	REDSLICEISA	GREENSLICEISA	4.1804	2.04759	-1.02971	0.00245	0.039053
XLOC_040142	LOC106573596	cilp	cartilage intermediate layer protein 1-like	NC_027315.1:38012907-38040540	REDSLICEISA	GREENSLICEISA	2.1654	1.05737	-1.03415	0.0005	0.0114231
XLOC_046869	LOC106580764	na	delta-like protein C isoform X3	NC_027319.1:46415703-46424933	REDSLICEISA	GREENSLICEISA	4.73749	2.30149	-1.04155	0.00295	0.0448558
XLOC_044285	LOC106577692	cnfnb	placenta-specific gene 8 protein-like isoform X1	NC_027317.1:55052689-55063131	REDSLICEISA	GREENSLICEISA	19.5713	9.34367	-1.06668	0.00165	0.0289267
XLOC_043763	apmap	apmap	adipocyte plasma membrane-associated protein	NC_027317.1:11925012-11935416	REDSLICEISA	GREENSLICEISA	14.5381	6.93734	-1.06739	0.0001	0.00306497
XLOC_002200	exoc3l4	exoc3l4	exocyst complex component 3-like protein 4 isoform X2	NC_027300.1:28243050-28267316	REDSLICEISA	GREENSLICEISA	6.49323	3.09684	-1.06814	0.00105	0.0204706
XLOC_050677	mfap2	mfap2	microfibrillar-associated protein 2 precursor	NC_027321.1:26927301-26934909	REDSLICEISA	GREENSLICEISA	7.52963	3.55016	-1.08469	0.0007	0.0149087
XLOC_022264	spon2	spon2	Spondin-2 precursor	NC_027308.1:74414181-74439024	REDSLICEISA	GREENSLICEISA	4.38463	2.06565	-1.08586	0.0014	0.0255409
XLOC_050242	LOC106583712	col2a1	collagen alpha-1(II) chain isoform X1	NC_027321.1:53429385-53512213	REDSLICEISA	GREENSLICEISA	1.85948	0.875457	-1.08679	0.00085	0.0173726
XLOC_011561	LOC106603210	-	-	NC_027303.1:38999362-39001810	REDSLICEISA	GREENSLICEISA	6.21938	2.91581	-1.09287	0.0009	0.0181706
XLOC_059092	LOC106590377	nub1	NEDD8 ultimate buster 1-like isoform X2	NC_027328.1:22135760-22144889	REDSLICEISA	GREENSLICEISA	9.32065	4.35998	-1.09611	0.0003	0.00757889
XLOC_032633	LOC106566838	bgn	biglycan-like	NC_027312.1:26295755-26302931	REDSLICEISA	GREENSLICEISA	8.53972	3.98609	-1.09922	0.00205	0.034129
XLOC_052433	LOC106584939	aebp1	adipocyte enhancer-binding protein 1-like	NC_027323.1:7210014-7233145	REDSLICEISA	GREENSLICEISA	3.31223	1.54487	-1.10032	0.00075	0.0157375
XLOC_058704	LOC106590366	asph	aspartyl/asparaginyl beta-hydroxylase-like isoform X12	NC_027328.1:22623300-22696426	REDSLICEISA	GREENSLICEISA	7.38962	3.43959	-1.10326	0.00175	0.0302518
XLOC_030638	LOC106565699	rplp2	H-2 class II histocompatibility antigen, A-U alpha chain-like	NC_027311.1:61701373-61704031	REDSLICEISA	GREENSLICEISA	195.684	91.077	-1.10337	0.0005	0.0114231
XLOC_043466	LOC106577944	-	-	NC_027317.1:61968610-61983582	REDSLICEISA	GREENSLICEISA	9.25158	4.27757	-1.11291	0.0002	0.00544271
XLOC_048785	LOC106582229	sdri	serine-aspartate repeat-containing protein I-like isoform X1	NC_027320.1:34551333-34582761	REDSLICEISA	GREENSLICEISA	3.01682	1.3935	-1.11431	0.00095	0.0189427
XLOC_011553	LOC106603203	kdm6b	lysine-specific demethylase 6B-like isoform X2	NC_027303.1:38572617-38596109	REDSLICEISA	GREENSLICEISA	1.99793	0.922509	-1.11487	0.0004	0.00954992
XLOC_009559	LOC106602070	na	uncharacterized protein LOC106602070	NC_027302.1:92112547-92118489	REDSLICEISA	GREENSLICEISA	4.56538	2.10671	-1.11574	0.00075	0.0157375
XLOC_050229	LOC106583687	apcdd1	protein APCDD1-like	NC_027321.1:51895195-51922319	REDSLICEISA	GREENSLICEISA	2.58688	1.19325	-1.11632	0.00295	0.0448558
XLOC_018255	LOC106608606	ptprd	receptor-type tyrosine-protein phosphatase delta-like	NC_027306.1:15222421-15349054	REDSLICEISA	GREENSLICEISA	1.33891	0.615677	-1.12082	0.0024	0.0384512
XLOC_055550	LOC106587109	mdk-b	midkine-B-like	NC_027325.1:9585022-9595647	REDSLICEISA	GREENSLICEISA	12.4456	5.70485	-1.12538	0.0011	0.0212218
XLOC_001038	avpi1	avpi1	arginine vasopressin-induced protein 1 isoform X1	NC_027300.1:91073227-91079104	REDSLICEISA	GREENSLICEISA	2.70665	1.23157	-1.13601	0.00295	0.0448558
XLOC_008128	LOC106596897	-	LOW QUALITY PROTEIN: collagen alpha-1(XI) chain-like	NC_027302.1:4190547-4367940	REDSLICEISA	GREENSLICEISA	7.52458	3.41531	-1.13959	5e-05	0.00167621
XLOC_055718	LOC106587371	irf8	interferon regulatory factor 8-like isoform X2	NC_027325.1:23286248-23293408	REDSLICEISA	GREENSLICEISA	10.4058	4.69464	-1.14831	0.00015	0.00429515
XLOC_026023	LOC106562388	na	uncharacterized protein LOC106562388 isoform X1	NC_027310.1:27548835-27551897	REDSLICEISA	GREENSLICEISA	2.94813	1.3279	-1.15065	0.0031	0.0465293
XLOC_043473	LOC106577947	samd9	sterile alpha motif domain-containing protein 9-like	NC_027317.1:62125015-62174931	REDSLICEISA	GREENSLICEISA	24.3023	10.934	-1.15227	0.0008	0.0165674
XLOC_004577	LOC106587011	myh10	myosin-10 isoform X1	NC_027301.1:48566620-48660524	REDSLICEISA	GREENSLICEISA	0.871895	0.391211	-1.15621	0.0006	0.0132029
XLOC_051107	LOC106583740	trim16	stonustoxin subunit beta-like	NC_027321.1:57360472-57362496	REDSLICEISA	GREENSLICEISA	10.0982	4.52894	-1.15685	0.00165	0.0289267
XLOC_008904	LOC106601002	ppp1r1b	protein phosphatase 1 regulatory subunit 1B-like	NC_027302.1:59679618-59713221	REDSLICEISA	GREENSLICEISA	4.55483	2.03512	-1.16228	0.0006	0.0132029
XLOC_058732	LOC106590406	gpt2	alanine aminotransferase 2-like isoform X1	NC_027328.1:25002488-25022391	REDSLICEISA	GREENSLICEISA	6.38256	2.85146	-1.16243	0.00095	0.0189427
XLOC_008566	LOC106600445	ccl2	C-C motif chemokine 2-like isoform X1	NC_027302.1:36733565-36750012	REDSLICEISA	GREENSLICEISA	21.3559	9.53676	-1.16306	0.0002	0.00544271
XLOC_046562	LOC106579898	angptl2	angiopoietin-related protein 2-like	NC_027319.1:21646051-21688437	REDSLICEISA	GREENSLICEISA	0.540168	0.240975	-1.16453	0.002	0.0334953
XLOC_043363	LOC106577785	srk2	tyrosine-protein kinase SRK2-like isoform X2	NC_027317.1:56691903-56964400	REDSLICEISA	GREENSLICEISA	50.0608	22.2844	-1.16765	0.0001	0.00306497
XLOC_046285	LOC106579692	pksj	probable polyketide synthase 1	NC_027318.1:77359879-77366900	REDSLICEISA	GREENSLICEISA	1.35387	0.599136	-1.17613	0.00175	0.0302518
XLOC_019992	LOC106610887	marcksl1	MARCKS-related protein-like	NC_027308.1:18633746-18636682	REDSLICEISA	GREENSLICEISA	11.8854	5.25325	-1.17791	0.00015	0.00429515
XLOC_059000	LOC106590184	tmem108	transmembrane protein 108-like isoform X1	NC_027328.1:13854749-13919853	REDSLICEISA	GREENSLICEISA	0.773457	0.338548	-1.19196	0.0031	0.0465293
XLOC_009531	LOC106602018	na	uncharacterized protein LOC106602018	NC_027302.1:89962845-89966991	REDSLICEISA	GREENSLICEISA	16.0307	7.01179	-1.19298	0.0001	0.00306497
XLOC_000696	LOC106605019	csad	cysteine sulfinic acid decarboxylase-like	NC_027300.1:51897467-51916647	REDSLICEISA	GREENSLICEISA	10.7996	4.71563	-1.19546	0.0001	0.00306497
XLOC_010099	LOC106602975	cd248	endosialin-like	NC_027303.1:33619416-33622342	REDSLICEISA	GREENSLICEISA	1.56898	0.684142	-1.19745	0.0022	0.0360001
XLOC_058924	LOC106590043	zeb1	zinc finger E-box-binding homeobox 1-like isoform X2	NC_027328.1:3368564-3454936	REDSLICEISA	GREENSLICEISA	1.19982	0.522295	-1.19988	0.0021	0.0347681
XLOC_052451	LOC106585146	pnpla7	patatin-like phospholipase domain-containing protein 7 isoform X1	NC_027323.1:8227367-8250651	REDSLICEISA	GREENSLICEISA	2.50813	1.09079	-1.20123	0.00015	0.00429515
XLOC_010556	irf1-2	irf1	interferon regulatory factor 1 isoform 2	NC_027303.1:69571354-69673260	REDSLICEISA	GREENSLICEISA	34.6636	15.0076	-1.20773	0.0002	0.00544271
XLOC_059046	LOC106590282	col15a1	collagen alpha-1(XVIII) chain-like isoform X2	NC_027328.1:18945193-19026472	REDSLICEISA	GREENSLICEISA	3.26407	1.4117	-1.20924	5e-05	0.00167621
XLOC_040301	LOC106574005	obscn	obscurin-like isoform X3	NC_027315.1:48710000-48791395	REDSLICEISA	GREENSLICEISA	3.73605	1.61269	-1.21205	0.003	0.0454174
XLOC_030399	LOC106565122	g0s2	G0/G1 switch protein 2-like	NC_027311.1:45885929-45887015	REDSLICEISA	GREENSLICEISA	19.6237	8.46941	-1.21227	0.00015	0.00429515
XLOC_029629	sp7	sp7	transcription factor Sp7	NC_027311.1:84705951-84710707	REDSLICEISA	GREENSLICEISA	1.89567	0.817522	-1.21338	0.00205	0.034129
XLOC_001682	LOC106569656	ptprh	tenascin-like isoform X1	NC_027300.1:143400576-143483998	REDSLICEISA	GREENSLICEISA	34.4926	14.7893	-1.22173	0.00015	0.00429515
XLOC_037456	LOC106570861	ccl20	C-C motif chemokine 20-like	NC_027314.1:3252049-3256106	REDSLICEISA	GREENSLICEISA	14.8391	6.34699	-1.22526	0.00065	0.0140664
XLOC_054074	LOC106586887	wdr48	interferon-induced GTP-binding protein Mx-like	NC_027324.1:47088992-47129798	REDSLICEISA	GREENSLICEISA	1.38534	0.592057	-1.22644	0.00055	0.0123272
XLOC_032469	emilin3	emilin3	EMILIN-3	NC_027312.1:14593287-14611151	REDSLICEISA	GREENSLICEISA	0.955297	0.4071	-1.23057	0.00225	0.036621
XLOC_051108	LOC106583735	nlrc3	protein NLRC3-like	NC_027321.1:57363807-57366895	REDSLICEISA	GREENSLICEISA	5.76857	2.4494	-1.23579	0.0001	0.00306497
XLOC_065943	LOC106594284	rnf144a	probable E3 ubiquitin-protein ligase RNF144A-A	NW_012352344.1:206-10824	REDSLICEISA	GREENSLICEISA	27.5229	11.6615	-1.23888	0.00175	0.0302518
XLOC_005935	k1c20	krt20	Keratin, type I cytoskeletal 20	NC_027301.1:46439614-46451130	REDSLICEISA	GREENSLICEISA	6.45635	2.73108	-1.24124	0.0017	0.0295917
XLOC_037819	LOC106571437	na	uncharacterized protein LOC106571437	NC_027314.1:35470648-35540528	REDSLICEISA	GREENSLICEISA	5.29772	2.23702	-1.2438	5e-05	0.00167621
XLOC_062092	LOC106591927	socs1	suppressor of cytokine signaling 1-like	NW_012347411.1:23096-27166	REDSLICEISA	GREENSLICEISA	14.9328	6.29831	-1.24545	0.0026	0.0408177
XLOC_049126	acvr1c	acvr1c	activin receptor type-1C isoform X1	NC_027320.1:14138163-14176142	REDSLICEISA	GREENSLICEISA	1.16342	0.490548	-1.24591	0.0003	0.00757889
XLOC_032510	st1s3	sult1st3	Cytosolic sulfotransferase 3	NC_027312.1:17668582-17680197	REDSLICEISA	GREENSLICEISA	14.4039	6.05516	-1.25022	0.0002	0.00544271
XLOC_058413	LOC106589863	prss27	transmembrane protease serine 9-like	NC_027327.1:29532385-29544240	REDSLICEISA	GREENSLICEISA	2.67892	1.12474	-1.25206	0.00105	0.0204706
XLOC_052997	LOC106584911	aebp1	adipocyte enhancer-binding protein 1-like isoform X3	NC_027323.1:2297351-2305847	REDSLICEISA	GREENSLICEISA	5.0568	2.1212	-1.25335	5e-05	0.00167621
XLOC_035439	ccl21	ccl21	C-C motif chemokine 21 isoform X2	NC_027313.1:41856034-41866439	REDSLICEISA	GREENSLICEISA	165.728	69.463	-1.2545	0.0014	0.0255409
XLOC_058592	LOC100194683	na	uncharacterized protein LOC100194683	NC_027328.1:13515750-13519061	REDSLICEISA	GREENSLICEISA	120.668	50.3461	-1.26109	5e-05	0.00167621
XLOC_050554	LOC106582868	mst1r	macrophage-stimulating protein receptor-like	NC_027321.1:15463882-15491766	REDSLICEISA	GREENSLICEISA	1.62686	0.678129	-1.26246	0.0002	0.00544271
XLOC_016890	LOC106607946	prss23	serine protease 23-like	NC_027305.1:62885734-62888785	REDSLICEISA	GREENSLICEISA	3.49779	1.45651	-1.26392	0.0004	0.00954992
XLOC_030347	LOC106565223	na	uncharacterized protein LOC106565223	NC_027311.1:41632853-41727285	REDSLICEISA	GREENSLICEISA	0.436533	0.18147	-1.26636	0.0019	0.032209
XLOC_058445	LOC106589905	kcnma1	calcium-activated potassium channel subunit alpha-1 isoform X14	NC_027327.1:32618094-32734429	REDSLICEISA	GREENSLICEISA	0.466085	0.193187	-1.27059	0.002	0.0334953
XLOC_069801	-	-	-	NW_012360347.1:395-2475	REDSLICEISA	GREENSLICEISA	390.661	161.128	-1.27771	0.00065	0.0140664
XLOC_022019	LOC106611552	ldb2	LIM domain-binding protein 2 isoform X8	NC_027308.1:53389099-53475626	REDSLICEISA	GREENSLICEISA	0.837586	0.345442	-1.27779	0.00035	0.00858457
XLOC_035436	LOC106569629	lpl	lipoprotein lipase-like	NC_027313.1:41713252-41726670	REDSLICEISA	GREENSLICEISA	8.80717	3.61561	-1.28444	5e-05	0.00167621
XLOC_054374	LOC106586462	znf385b	zinc finger protein 385B-like isoform X1	NC_027324.1:26430267-26609178	REDSLICEISA	GREENSLICEISA	0.862931	0.35357	-1.28725	0.0018	0.0308991
XLOC_004580	LOC106586893	cxcl11	C-X-C motif chemokine 11-like	NC_027301.1:48865612-48867386	REDSLICEISA	GREENSLICEISA	8.26219	3.3723	-1.29279	0.0032	0.0476422
XLOC_007886	LOC106601828	fam20c	extracellular serine/threonine protein kinase FAM20C-like	NC_027302.1:82702877-82773056	REDSLICEISA	GREENSLICEISA	1.36491	0.553499	-1.30215	0.00315	0.0470926
XLOC_051746	LOC106584847	gcnt3	beta-1,3-galactosyl-O-glycosyl-glycoprotein beta-1,6-N-acetylglucosaminyltransferase 3-like	NC_027322.1:48664343-48666164	REDSLICEISA	GREENSLICEISA	5.61522	2.26875	-1.30745	0.00025	0.00653846
XLOC_014800	LOC106606746	ifi44	interferon-induced protein 44-like	NC_027305.1:19836523-19860359	REDSLICEISA	GREENSLICEISA	27.6129	11.0983	-1.31501	5e-05	0.00167621
XLOC_015996	LOC106606554	parp14	poly [ADP-ribose] polymerase 14-like isoform X2	NC_027305.1:13964753-13980435	REDSLICEISA	GREENSLICEISA	11.3411	4.55268	-1.31677	5e-05	0.00167621
XLOC_051666	slc27a2	slc27a2	very long-chain acyl-CoA synthetase	NC_027322.1:43602866-43631029	REDSLICEISA	GREENSLICEISA	7.59582	3.04261	-1.3199	0.0012	0.0227019
XLOC_065855	LOC106594243	nlrc3	protein NLRC3-like	NW_012352229.1:1911-7904	REDSLICEISA	GREENSLICEISA	2.76233	1.10001	-1.32837	0.00295	0.0448558
XLOC_077449	LOC106598963	plec	plectin-like	NW_012390293.1:4-2562	REDSLICEISA	GREENSLICEISA	4.54638	1.81013	-1.32862	0.0006	0.0132029
XLOC_004823	LOC106591784	loxl4	lysyl oxidase homolog 4-like	NC_027301.1:62226879-62269987	REDSLICEISA	GREENSLICEISA	0.823997	0.327673	-1.33038	0.00215	0.0353845
XLOC_002243	actc1	actc1	actin, alpha cardiac muscle 1	NC_027300.1:30386800-30391573	REDSLICEISA	GREENSLICEISA	22.2177	8.80171	-1.33585	0.0008	0.0165674
XLOC_048333	LOC106581462	arhgef26	rho guanine nucleotide exchange factor 26-like	NC_027319.1:78055622-78090229	REDSLICEISA	GREENSLICEISA	2.27281	0.897986	-1.33971	0.00125	0.0234317
XLOC_000319	LOC100194557	acta1	fast myotomal muscle actin 2	NC_027300.1:22898917-22902429	REDSLICEISA	GREENSLICEISA	63.9768	25.2416	-1.34174	0.0002	0.00544271
XLOC_059173	LOC106590519	tnfsf10	tumor necrosis factor ligand superfamily member 10-like isoform X2	NC_027328.1:27586299-27595661	REDSLICEISA	GREENSLICEISA	12.8027	5.05108	-1.34179	5e-05	0.00167621
XLOC_032982	irf-1	irf1	interferon regulatory factor 1	NC_027312.1:54658833-54735452	REDSLICEISA	GREENSLICEISA	82.9887	32.692	-1.34398	5e-05	0.00167621
XLOC_033494	LOC106568513	scarb2	lysosome membrane protein 2-like	NC_027312.1:100933303-100989841	REDSLICEISA	GREENSLICEISA	11.5227	4.5336	-1.34576	0.0001	0.00306497
XLOC_073879	-	-	-	NW_012376070.1:25-495	REDSLICEISA	GREENSLICEISA	20.6111	8.04782	-1.35675	0.0004	0.00954992
XLOC_041897	LOC106575241	fhl2	four and a half LIM domains protein 2-like	NC_027316.1:9046821-9065217	REDSLICEISA	GREENSLICEISA	3.05133	1.18722	-1.36185	0.0015	0.026916
XLOC_053833	LOC106586471	frzb	secreted frizzled-related protein 3-like isoform X1	NC_027324.1:27282399-27290134	REDSLICEISA	GREENSLICEISA	3.71664	1.43817	-1.36977	5e-05	0.00167621
XLOC_011168	LOC106602733	fabp2	fatty acid-binding protein, intestinal-like	NC_027303.1:23543798-23545779	REDSLICEISA	GREENSLICEISA	38.5067	14.8567	-1.374	5e-05	0.00167621
XLOC_004524	LOC100194498	igfbp4	insulin-like growth factor binding protein 4 precursor	NC_027301.1:46151601-46169788	REDSLICEISA	GREENSLICEISA	2.79588	1.07642	-1.37707	5e-05	0.00167621
XLOC_022223	LOC106611871	cd74	HLA class II histocompatibility antigen gamma chain-like	NC_027308.1:68289599-68299542	REDSLICEISA	GREENSLICEISA	275.404	105.974	-1.37784	0.0001	0.00306497
XLOC_022805	LOC106613039	hic1	hypermethylated in cancer 1 protein-like isoform X1	NC_027308.1:114980964-115001050	REDSLICEISA	GREENSLICEISA	0.675585	0.259248	-1.3818	0.0002	0.00544271
XLOC_055811	m4a4a	ms4a4a	Membrane-spanning 4-domains subfamily A member 4A	NC_027325.1:29488825-29511460	REDSLICEISA	GREENSLICEISA	5.76796	2.20598	-1.38664	0.0013	0.0241386
XLOC_018990	LOC106609985	na	uncharacterized protein LOC106609985	NC_027307.1:3069907-3072125	REDSLICEISA	GREENSLICEISA	11.8809	4.53992	-1.38791	0.0001	0.00306497
XLOC_008891	phop1	phospho1	Probable phosphatase phospho1	NC_027302.1:59291960-59295493	REDSLICEISA	GREENSLICEISA	15.977	6.05611	-1.39953	5e-05	0.00167621
XLOC_018506	LOC106609115	kif21a	kinesin-like protein KIF21A isoform X6	NC_027306.1:32598036-32642471	REDSLICEISA	GREENSLICEISA	1.08067	0.408306	-1.4042	0.00025	0.00653846
XLOC_057587	LOC106589304	thra	thyroid hormone receptor alpha-like isoform X2	NC_027327.1:1952223-2152111	REDSLICEISA	GREENSLICEISA	2.18869	0.822197	-1.41251	5e-05	0.00167621
XLOC_001439	LOC106565855	ccl19	C-C motif chemokine 19-like	NC_027300.1:122209794-122211056	REDSLICEISA	GREENSLICEISA	107.958	40.5149	-1.41394	5e-05	0.00167621
XLOC_024578	LOC106613695	lpl	lipoprotein lipase-like	NC_027309.1:17003398-17013170	REDSLICEISA	GREENSLICEISA	11.4296	4.27641	-1.41831	5e-05	0.00167621
XLOC_055630	LOC106587239	cilp	cartilage intermediate layer protein 1-like	NC_027325.1:16469579-16480978	REDSLICEISA	GREENSLICEISA	1.98377	0.739415	-1.42379	0.00015	0.00429515
XLOC_045945	LOC106579292	acsf2	acyl-CoA synthetase family member 2, mitochondrial-like isoform X2	NC_027318.1:51184467-51213112	REDSLICEISA	GREENSLICEISA	7.72106	2.87044	-1.42753	0.0015	0.026916
XLOC_025817	LOC106562039	dpy19l3	probable C-mannosyltransferase DPY19L3 isoform X2	NC_027310.1:13689816-13730244	REDSLICEISA	GREENSLICEISA	0.471625	0.175281	-1.42797	0.00055	0.0123272
XLOC_000554	LOC106603833	-	-	NC_027300.1:40203697-40209133	REDSLICEISA	GREENSLICEISA	9.22724	3.41618	-1.43352	0.0017	0.0295917
XLOC_042157	LOC106575703	na	uncharacterized protein LOC106575703 isoform X4	NC_027316.1:23614377-23618126	REDSLICEISA	GREENSLICEISA	28.2328	10.4313	-1.43645	5e-05	0.00167621
XLOC_042156	LOC106575706	na	uncharacterized protein LOC106575706	NC_027316.1:23600165-23603709	REDSLICEISA	GREENSLICEISA	23.411	8.6466	-1.43698	5e-05	0.00167621
XLOC_020355	LOC106611510	tnmd	tenomodulin-like	NC_027308.1:51292113-51421328	REDSLICEISA	GREENSLICEISA	3.4582	1.27414	-1.4405	0.00045	0.0105017
XLOC_045377	LOC106579698	pksj	probable polyketide synthase 1	NC_027318.1:77495043-77522048	REDSLICEISA	GREENSLICEISA	1.3818	0.501833	-1.46127	0.0001	0.00306497
XLOC_011118	LOC106602669	muc5ac	mucin-5AC-like	NC_027303.1:19160026-19175278	REDSLICEISA	GREENSLICEISA	20.2788	7.35315	-1.46354	0.0002	0.00544271
XLOC_051531	dennd2a	dennd2a	DENN domain-containing protein 2A	NC_027322.1:34028181-34079534	REDSLICEISA	GREENSLICEISA	0.845647	0.305612	-1.46836	0.00175	0.0302518
XLOC_022831	LOC106612993	bace2	beta-secretase 2-like	NC_027308.1:116726195-116740505	REDSLICEISA	GREENSLICEISA	1.43506	0.517645	-1.47107	0.0003	0.00757889
XLOC_013649	LOC106604646	ebf3	transcription factor COE3-like isoform X8	NC_027304.1:29862241-29964018	REDSLICEISA	GREENSLICEISA	0.605771	0.21841	-1.47173	0.0011	0.0212218
XLOC_015679	LOC106608297	tgfb3	transforming growth factor beta-3-like	NC_027305.1:82900194-82922836	REDSLICEISA	GREENSLICEISA	0.683626	0.246261	-1.47302	0.0016	0.0282586
XLOC_023893	LOC106560916	smpd3	sphingomyelin phosphodiesterase 3-like	NC_027309.1:76184087-76222449	REDSLICEISA	GREENSLICEISA	0.648986	0.232932	-1.47828	0.00105	0.0204706
XLOC_050507	cish	cish	cytokine-inducible SH2-containing protein	NC_027321.1:11608609-11612562	REDSLICEISA	GREENSLICEISA	3.85209	1.3723	-1.48905	0.00085	0.0173726
XLOC_019434	pdli3	pdlim3	PDZ and LIM domain protein 3	NC_027307.1:1427269-1454543	REDSLICEISA	GREENSLICEISA	4.44086	1.57961	-1.49127	0.00285	0.0437127
XLOC_038933	plin1	plin1	perilipin-1 isoform X1	NC_027315.1:28003171-28037072	REDSLICEISA	GREENSLICEISA	19.8483	7.05306	-1.49269	5e-05	0.00167621
XLOC_019452	LOC106609929	hrg	histidine-rich glycoprotein-like	NC_027307.1:3154266-3169939	REDSLICEISA	GREENSLICEISA	4.18337	1.48655	-1.4927	0.00045	0.0105017
XLOC_019356	-	-	-	NC_027307.1:23905909-23909881	REDSLICEISA	GREENSLICEISA	1.10735	0.393076	-1.49422	0.00075	0.0157375
XLOC_010799	LOC106602224	-	-	NC_027303.1:2668441-2670463	REDSLICEISA	GREENSLICEISA	28.4576	9.99769	-1.50915	5e-05	0.00167621
XLOC_010204	LOC106603199	pcolce	procollagen C-endopeptidase enhancer 2-like	NC_027303.1:38539530-38543788	REDSLICEISA	GREENSLICEISA	21.153	7.39087	-1.51704	5e-05	0.00167621
XLOC_031829	LOC106567948	dgat2	diacylglycerol O-acyltransferase 2-like	NC_027312.1:75159917-75194762	REDSLICEISA	GREENSLICEISA	6.58735	2.29358	-1.5221	0.0001	0.00306497
XLOC_030782	ret7	rbp7	retinoid-binding protein 7 isoform X1	NC_027311.1:76417113-76420349	REDSLICEISA	GREENSLICEISA	34.3236	11.9306	-1.52453	5e-05	0.00167621
XLOC_019463	LOC106609963	doc2b	double C2-like domain-containing protein beta isoform X1	NC_027307.1:3524932-3571492	REDSLICEISA	GREENSLICEISA	0.961859	0.332674	-1.53172	0.0001	0.00306497
XLOC_065021	-	-	-	NW_012350842.1:6239-8073	REDSLICEISA	GREENSLICEISA	7.10898	2.43512	-1.54565	5e-05	0.00167621
XLOC_013631	LOC106604624	hmmr	hyaluronan mediated motility receptor-like isoform X3	NC_027304.1:29018900-29027428	REDSLICEISA	GREENSLICEISA	2.51435	0.860142	-1.54754	0.0034	0.0498234
XLOC_052114	ddn1	mcpt2	Duodenase-1 precursor	NC_027322.1:33104394-33106742	REDSLICEISA	GREENSLICEISA	10.0815	3.43967	-1.55137	0.0003	0.00757889
XLOC_060029	LOC106591138	dkfzp686k139	fibronectin-like	NW_012343477.1:47511-51813	REDSLICEISA	GREENSLICEISA	3.3153	1.12845	-1.5548	0.0009	0.0181706
XLOC_033091	LOC106567680	gimap8	GTPase IMAP family member 8-like isoform X1	NC_027312.1:68940961-68952400	REDSLICEISA	GREENSLICEISA	1.8652	0.631944	-1.56146	0.00075	0.0157375
XLOC_078897	LOC106599106	-	-	NW_012394685.1:715-1653	REDSLICEISA	GREENSLICEISA	6.97366	2.36201	-1.5619	0.00115	0.0219623
XLOC_070577	-	-	-	NW_012362507.1:4743-5807	REDSLICEISA	GREENSLICEISA	1.8932	0.637152	-1.57112	0.00285	0.0437127
XLOC_057039	LOC106588396	col11a2	collagen alpha-2(XI) chain-like isoform X7	NC_027326.1:10251380-10301721	REDSLICEISA	GREENSLICEISA	0.46906	0.157635	-1.57319	0.0003	0.00757889
XLOC_033899	LOC106569214	f5	collagen alpha-1(XXI) chain-like	NC_027313.1:25467846-25493098	REDSLICEISA	GREENSLICEISA	0.973835	0.326898	-1.57484	0.00155	0.0275821
XLOC_043471	LOC106577945	samd9	sterile alpha motif domain-containing protein 9-like	NC_027317.1:62074696-62108321	REDSLICEISA	GREENSLICEISA	50.5866	16.9584	-1.57675	5e-05	0.00167621
XLOC_012262	LOC106604392	tgfb2	transforming growth factor beta-2-like	NC_027304.1:15591370-15599569	REDSLICEISA	GREENSLICEISA	3.46242	1.15925	-1.57859	0.00025	0.00653846
XLOC_025060	LOC106560727	ifitm5	interferon-induced transmembrane protein 5-like isoform X1	NC_027309.1:58403429-58406174	REDSLICEISA	GREENSLICEISA	4.85854	1.61077	-1.59278	0.0013	0.0241386
XLOC_001463	LOC106565542	pig59	glutamine synthetase-like isoform X1	NC_027300.1:124779624-124792315	REDSLICEISA	GREENSLICEISA	9.47964	3.13971	-1.5942	5e-05	0.00167621
XLOC_008565	LOC106600447	ccl4	C-C motif chemokine 4-like	NC_027302.1:36716584-36718042	REDSLICEISA	GREENSLICEISA	24.5584	8.10642	-1.59908	5e-05	0.00167621
XLOC_040631	LOC100194500	igfbp5	insulin-like growth factor-binding protein 5	NC_027315.1:75394719-75404052	REDSLICEISA	GREENSLICEISA	5.67973	1.85018	-1.61815	5e-05	0.00167621
XLOC_042082	LOC106575566	igfbp5	insulin-like growth factor-binding protein 5	NC_027316.1:18785898-18797168	REDSLICEISA	GREENSLICEISA	2.0499	0.667749	-1.61818	0.0001	0.00306497
XLOC_043053	LOC106577236	loxl4	lysyl oxidase homolog 4-like	NC_027317.1:30781614-30832447	REDSLICEISA	GREENSLICEISA	0.708681	0.228243	-1.63456	0.00055	0.0123272
XLOC_000718	LOC106605369	na	uncharacterized protein LOC106605369 isoform X2	NC_027300.1:53194871-53198585	REDSLICEISA	GREENSLICEISA	9.07612	2.91509	-1.63854	0.0011	0.0212218
XLOC_032559	LOC106566713	gpd1	glycerol-3-phosphate dehydrogenase [NAD(+)], cytoplasmic-like isoform X2	NC_027312.1:21329243-21346598	REDSLICEISA	GREENSLICEISA	9.26161	2.95741	-1.64693	5e-05	0.00167621
XLOC_066294	LOC106594497	na	uncharacterized protein LOC106594497	NW_012352884.1:1-9107	REDSLICEISA	GREENSLICEISA	2.35699	0.751122	-1.64982	0.00125	0.0234317
XLOC_029623	LOC106566180	col2a1	collagen alpha-1(II) chain-like	NC_027311.1:84293496-84405499	REDSLICEISA	GREENSLICEISA	1.8639	0.586581	-1.66792	0.0002	0.00544271
XLOC_027332	LOC106562604	cuzd1	CUB and zona pellucida-like domain-containing protein 1	NC_027310.1:36696584-36713512	REDSLICEISA	GREENSLICEISA	66.9321	20.9998	-1.67232	0.0001	0.00306497
XLOC_057781	prvb	pvalb2	parvalbumin beta 2	NC_027327.1:15581958-15584382	REDSLICEISA	GREENSLICEISA	17.17	5.33452	-1.68646	0.00015	0.00429515
XLOC_004238	LOC106582211	vwde	von Willebrand factor D and EGF domain-containing protein-like	NC_027301.1:26173077-26175376	REDSLICEISA	GREENSLICEISA	3.7597	1.15229	-1.70611	0.00165	0.0289267
XLOC_044393	tri39	mefv	Tripartite motif-containing protein 39	NC_027317.1:61933577-61953307	REDSLICEISA	GREENSLICEISA	10.2272	3.10466	-1.7199	5e-05	0.00167621
XLOC_053996	cssa25h2orf40	ecrg4	esophageal cancer-related gene 4 protein precursor	NC_027324.1:39258350-39264106	REDSLICEISA	GREENSLICEISA	8.32242	2.52355	-1.72155	0.0006	0.0132029
XLOC_004783	LOC106591443	pvalb	parvalbumin alpha	NC_027301.1:60738921-60747013	REDSLICEISA	GREENSLICEISA	12.8634	3.89112	-1.72501	0.0002	0.00544271
XLOC_024625	LOC106613765	creb3l3	cyclic AMP-responsive element-binding protein 3-like protein 3-B	NC_027309.1:19861888-19869484	REDSLICEISA	GREENSLICEISA	5.61246	1.69475	-1.72756	5e-05	0.00167621
XLOC_056982	LOC106588498	nlrc3	protein NLRC3-like	NC_027326.1:6672861-6689404	REDSLICEISA	GREENSLICEISA	25.9173	7.82151	-1.7284	5e-05	0.00167621
XLOC_033032	LOC106567586	gdpd4	glycerophosphodiester phosphodiesterase domain-containing protein 5-like isoform X2	NC_027312.1:61510757-61544560	REDSLICEISA	GREENSLICEISA	1.00537	0.303155	-1.72959	0.00025	0.00653846
XLOC_010469	LOC106603665	panx3	pannexin-3-like isoform X1	NC_027303.1:59669658-59688324	REDSLICEISA	GREENSLICEISA	3.12976	0.938348	-1.73786	0.00025	0.00653846
XLOC_052679	LOC106585467	bcr	breakpoint cluster region protein-like isoform X1	NC_027323.1:24659053-24702081	REDSLICEISA	GREENSLICEISA	2.46451	0.735417	-1.74467	5e-05	0.00167621
XLOC_037029	LOC106572021	tmem240	transmembrane protein 240-like	NC_027314.1:75682263-75697326	REDSLICEISA	GREENSLICEISA	0.624288	0.186005	-1.74687	0.0023	0.0372347
XLOC_052551	LOC106584947	cmlkr1	chemokine-like receptor 1	NC_027323.1:15982241-15987280	REDSLICEISA	GREENSLICEISA	1.39041	0.408743	-1.76624	0.00085	0.0173726
XLOC_067414	LOC106595184	tchh	trichohyalin-like	NW_012354857.1:6649-10025	REDSLICEISA	GREENSLICEISA	1.6143	0.472195	-1.77346	0.00095	0.0189427
XLOC_030505	LOC106565446	cyp27b1	25-hydroxyvitamin D-1 alpha hydroxylase, mitochondrial-like	NC_027311.1:53548005-53557934	REDSLICEISA	GREENSLICEISA	1.26036	0.367905	-1.77643	5e-05	0.00167621
XLOC_007388	c1qtnf6	c1qtnf6	complement C1q tumor necrosis factor-related protein 6	NC_027302.1:54548661-54574419	REDSLICEISA	GREENSLICEISA	3.14005	0.914998	-1.77895	5e-05	0.00167621
XLOC_044401	LOC106577950	samd9	sterile alpha motif domain-containing protein 9-like	NC_027317.1:62362392-62418395	REDSLICEISA	GREENSLICEISA	10.7822	3.11796	-1.78997	5e-05	0.00167621
XLOC_026547	LOC106563380	efnb2	ephrin-B2-like isoform X2	NC_027310.1:73444971-73502340	REDSLICEISA	GREENSLICEISA	0.634772	0.183434	-1.79098	0.0032	0.0476422
XLOC_016485	LOC106607151	gvinp1	interferon-induced very large GTPase 1-like	NC_027305.1:33731424-33846064	REDSLICEISA	GREENSLICEISA	53.5656	15.4773	-1.79115	0.00205	0.034129
XLOC_056009	LOC106587907	itgb	integrin beta-like protein A	NC_027325.1:40932286-40937803	REDSLICEISA	GREENSLICEISA	74.6814	21.5492	-1.79311	5e-05	0.00167621
XLOC_060456	LOC106591323	-	-	NW_012343744.1:32824-42719	REDSLICEISA	GREENSLICEISA	8.08278	2.2537	-1.84255	0.00275	0.0425693
XLOC_006531	LOC106597301	na	thread biopolymer filament subunit gamma-like isoform X1	NC_027302.1:6459643-6466440	REDSLICEISA	GREENSLICEISA	1.44494	0.399336	-1.85534	0.0005	0.0114231
XLOC_014549	LOC106606280	nlrc3	protein NLRC3-like	NC_027305.1:3058355-3067911	REDSLICEISA	GREENSLICEISA	1.76331	0.47868	-1.88115	0.0001	0.00306497
XLOC_071675	LOC106597479	b4galt1	beta-1,4-galactosyltransferase 1-like	NW_012365983.1:1561-4262	REDSLICEISA	GREENSLICEISA	1.05051	0.284974	-1.88219	0.00295	0.0448558
XLOC_046605	LOC106580394	sds	L-serine dehydratase/L-threonine deaminase-like	NC_027319.1:25704232-25708506	REDSLICEISA	GREENSLICEISA	7.29521	1.96664	-1.89122	5e-05	0.00167621
XLOC_062534	-	-	-	NW_012347817.1:1261-4951	REDSLICEISA	GREENSLICEISA	0.546836	0.146382	-1.90137	0.00135	0.0248468
XLOC_043029	LOC106577190	na	WASH complex subunit FAM21-like isoform X1	NC_027317.1:29117559-29145717	REDSLICEISA	GREENSLICEISA	1.76966	0.465911	-1.92535	5e-05	0.00167621
XLOC_060144	LOC106591222	zg16	zymogen granule membrane protein 16-like	NW_012343574.1:2402-4871	REDSLICEISA	GREENSLICEISA	23.6311	6.15628	-1.94056	5e-05	0.00167621
XLOC_015224	LOC106607439	pvalef	parvalbumin-7-like isoform X2	NC_027305.1:43557968-43609277	REDSLICEISA	GREENSLICEISA	41.57	10.8266	-1.94096	5e-05	0.00167621
XLOC_049706	LOC106582767	rbp7	retinoid-binding protein 7-like	NC_027321.1:11101785-11103630	REDSLICEISA	GREENSLICEISA	10.2561	2.65907	-1.94749	5e-05	0.00167621
XLOC_009630	LOC106602213	hian7	-	NC_027303.1:2631612-2635496	REDSLICEISA	GREENSLICEISA	1.2177	0.312687	-1.96137	0.0013	0.0241386
XLOC_055119	LOC106587759	cuzd1	CUB and zona pellucida-like domain-containing protein 1	NC_027325.1:36156808-36160967	REDSLICEISA	GREENSLICEISA	86.9008	22.187	-1.96966	5e-05	0.00167621
XLOC_022886	nos2	nos2	nitric oxide synthase, inducible isoform X1	NC_027308.1:121392630-121407938	REDSLICEISA	GREENSLICEISA	2.71488	0.652552	-2.05672	5e-05	0.00167621
XLOC_010344	-	-	-	NC_027303.1:47422539-47423487	REDSLICEISA	GREENSLICEISA	2.58623	0.615834	-2.07024	0.0002	0.00544271
XLOC_017174	-	-	-	NC_027306.1:20912-21894	REDSLICEISA	GREENSLICEISA	2.06501	0.489401	-2.07706	0.0031	0.0465293
XLOC_009976	LOC106602737	s100a13	translation initiation factor IF-2-like	NC_027303.1:23394278-23398641	REDSLICEISA	GREENSLICEISA	24.3174	5.7189	-2.08818	5e-05	0.00167621
XLOC_000940	LOC106609875	pvalb	parvalbumin beta 2-like	NC_027300.1:76367048-76369654	REDSLICEISA	GREENSLICEISA	2.49098	0.576265	-2.11191	0.0023	0.0372347
XLOC_049918	LOC106583230	na	uncharacterized protein LOC106583230 isoform X2	NC_027321.1:28200442-28208159	REDSLICEISA	GREENSLICEISA	2.12975	0.485123	-2.13426	0.00235	0.0378435
XLOC_059161	LOC106590481	sat1	diamine acetyltransferase 1-like	NC_027328.1:27129777-27156595	REDSLICEISA	GREENSLICEISA	5.86243	1.32157	-2.14924	5e-05	0.00167621
XLOC_060087	LOC106591171	bax	-	NW_012343522.1:15367-49405	REDSLICEISA	GREENSLICEISA	1.74256	0.390743	-2.15692	5e-05	0.00167621
XLOC_063941	LOC106593068	aste1	protein asteroid homolog 1-like	NW_012349353.1:5648-14909	REDSLICEISA	GREENSLICEISA	4.04234	0.890965	-2.18175	5e-05	0.00167621
XLOC_025742	LOC106561895	col10a1	collagen alpha-1(X) chain-like	NC_027310.1:4562892-4569087	REDSLICEISA	GREENSLICEISA	33.6715	7.32895	-2.19985	5e-05	0.00167621
XLOC_033618	LOC106568695	gpx8	probable G-protein coupled receptor 158	NC_027313.1:7627489-7713023	REDSLICEISA	GREENSLICEISA	0.5347	0.111618	-2.26016	0.00065	0.0140664
XLOC_007283	LOC106600772	grap	GRB2-related adapter protein-like	NC_027302.1:49070879-49088462	REDSLICEISA	GREENSLICEISA	0.854321	0.173297	-2.30153	0.00155	0.0275821
XLOC_021437	LOC106610590	col10a1	collagen alpha-1(X) chain-like	NC_027308.1:371337-378265	REDSLICEISA	GREENSLICEISA	15.1293	3.0028	-2.33296	5e-05	0.00167621
XLOC_059087	LOC106590342	epb41l3	band 4.1-like protein 3 isoform X7	NC_027328.1:21333871-21416858	REDSLICEISA	GREENSLICEISA	1.72534	0.331085	-2.38161	5e-05	0.00167621
XLOC_016036	LOC106606628	rps2	40S ribosomal protein S2-like	NC_027305.1:16292533-16293834	REDSLICEISA	GREENSLICEISA	5.44327	1.02223	-2.41275	0.0001	0.00306497
XLOC_017736	LOC106609284	ucma	unique cartilage matrix-associated protein-like	NC_027306.1:39375775-39379130	REDSLICEISA	GREENSLICEISA	7.86045	1.47356	-2.41531	5e-05	0.00167621
XLOC_037457	LOC106570886	ccl4	C-C motif chemokine 4-like	NC_027314.1:3266866-3268902	REDSLICEISA	GREENSLICEISA	33.8154	6.18885	-2.44994	5e-05	0.00167621
XLOC_003821	LOC106574835	pro2964	uncharacterized protein LOC106574835	NC_027301.1:6287824-6288940	REDSLICEISA	GREENSLICEISA	16.8375	2.8604	-2.55739	5e-05	0.00167621
XLOC_020478	pcdh10	pcdh10	protocadherin-10 isoform X1	NC_027308.1:61831176-61843193	REDSLICEISA	GREENSLICEISA	0.552423	0.0925177	-2.57797	5e-05	0.00167621
XLOC_059370	-	-	-	NW_012341907.1:5-830	REDSLICEISA	GREENSLICEISA	1.06611	0.175979	-2.59888	0.0021	0.0347681
XLOC_026520	LOC106563358	ccl19	C-C motif chemokine 19-like	NC_027310.1:71597208-71598608	REDSLICEISA	GREENSLICEISA	62.7444	10.278	-2.60992	5e-05	0.00167621
XLOC_019026	LOC106610015	p2	skin secretory protein xP2-like isoform X1	NC_027307.1:6803348-6809493	REDSLICEISA	GREENSLICEISA	18.9001	3.02897	-2.6415	5e-05	0.00167621
XLOC_044403	LOC106577951	-	-	NC_027317.1:62443031-62454291	REDSLICEISA	GREENSLICEISA	8.39989	1.32345	-2.66607	5e-05	0.00167621
XLOC_006849	LOC106599076	slc9a3r2	uncharacterized protein LOC106599076	NC_027302.1:14589138-14696871	REDSLICEISA	GREENSLICEISA	184.646	28.6123	-2.69006	5e-05	0.00167621
XLOC_044404	-	-	-	NC_027317.1:62454364-62455526	REDSLICEISA	GREENSLICEISA	2.75124	0.405301	-2.76302	0.0001	0.00306497
XLOC_054076	LOC106586891	mxb	interferon-induced GTP-binding protein Mx2-like	NC_027324.1:47243527-47262660	REDSLICEISA	GREENSLICEISA	2.39374	0.330417	-2.85691	5e-05	0.00167621
XLOC_005917	LOC106588557	trim39	E3 ubiquitin-protein ligase TRIM39-like	NC_027301.1:44891865-44909742	REDSLICEISA	GREENSLICEISA	0.398383	0.0542241	-2.87715	5e-05	0.00167621
XLOC_026659	LOC106563597	na	uncharacterized protein LOC106563597	NC_027310.1:78482543-78503598	REDSLICEISA	GREENSLICEISA	25.331	3.1584	-3.00364	5e-05	0.00167621
XLOC_072541	LOC106597822	krt13	keratin, type I cytoskeletal 13-like	NW_012369209.1:763-4090	REDSLICEISA	GREENSLICEISA	25.6459	3.09039	-3.05287	5e-05	0.00167621
XLOC_091598	LOC106600318	hbb	hemoglobin subunit beta-like	NW_012568861.1:252-1005	REDSLICEISA	GREENSLICEISA	7.33602	0.850434	-3.10873	5e-05	0.00167621
XLOC_047610	LOC106580247	neurl3	E3 ubiquitin-protein ligase NEURL3-like	NC_027319.1:24369819-24379391	REDSLICEISA	GREENSLICEISA	3.0951	0.332065	-3.22045	5e-05	0.00167621
XLOC_009916	-	-	-	NC_027303.1:18843257-18844497	REDSLICEISA	GREENSLICEISA	3.55163	0.36778	-3.27157	5e-05	0.00167621
XLOC_054895	LOC106587407	-	-	NC_027325.1:22279384-22287382	REDSLICEISA	GREENSLICEISA	2.05914	0.205855	-3.32235	5e-05	0.00167621
XLOC_007571	-	-	-	NC_027302.1:65414560-65414696	REDSLICEISA	GREENSLICEISA	211.328	19.7267	-3.42127	0.0002	0.00544271
XLOC_025452	LOC106561379	mefv	pyrin-like	NC_027309.1:97489639-97559457	REDSLICEISA	GREENSLICEISA	1.99902	0.167578	-3.57638	5e-05	0.00167621
XLOC_009915	-	-	-	NC_027303.1:18813500-18814724	REDSLICEISA	GREENSLICEISA	3.06711	0.247192	-3.63317	5e-05	0.00167621
XLOC_028885	LOC106565178	ifi44	interferon-induced protein 44-like	NC_027311.1:44174577-44194228	REDSLICEISA	GREENSLICEISA	97.5477	7.57912	-3.68601	5e-05	0.00167621
XLOC_053483	cdo1	cdo1	cysteine dioxygenase type 1	NC_027323.1:39487153-39493435	REDSLICEISA	GREENSLICEISA	41.1989	3.1114	-3.72697	5e-05	0.00167621
XLOC_038797	LOC106573183	mefv	pyrin-like	NC_027315.1:13416060-13531396	REDSLICEISA	GREENSLICEISA	5.26298	0.331251	-3.98988	5e-05	0.00167621

## Sheet: T2 1%FAω6 vs 0.3%FA LICE-ISA
Sub table T2. Differentailly expressed genes in skin samples from lice attachement site (co lice+ISA infection) with functional feed between 0.3% FA (coded as REDSLICEISA) and 1.0% FAω6 (coded as YELLOWSLICEISA).
gene_id	gene	gene_symbol	name	locus	sample_1	sample_2	value_1	value_2	log2_fold_change	p_value	q_value
XLOC_063729	LOC106592919	na	uncharacterized protein LOC106592919	NW_012349084.1:9218-11594	REDSLICEISA	YELLOWSLICEISA	0.0989723	49.4377	8.96437	5e-05	0.00167621
XLOC_030822	LOC100194677	eef1a2	eEF1A2 binding protein-like	NC_027311.1:79584242-79620274	REDSLICEISA	YELLOWSLICEISA	0.0389102	9.09578	7.8689	5e-05	0.00167621
XLOC_006306	LOC106593179	myh2	myosin heavy chain, fast skeletal muscle-like	NC_027301.1:65380176-65414864	REDSLICEISA	YELLOWSLICEISA	0.079353	15.0366	7.56598	5e-05	0.00167621
XLOC_006305	LOC106593081	myh2	myosin heavy chain, fast skeletal muscle-like	NC_027301.1:65320322-65357294	REDSLICEISA	YELLOWSLICEISA	0.187241	17.9483	6.58281	5e-05	0.00167621
XLOC_060439	LOC106591310	na	uncharacterized protein LOC106591310	NW_012343720.1:5876-45627	REDSLICEISA	YELLOWSLICEISA	34.3295	3080.16	6.48741	5e-05	0.00167621
XLOC_000125	LOC106606486	myh2	myosin heavy chain, fast skeletal muscle-like	NC_027300.1:6216062-6235265	REDSLICEISA	YELLOWSLICEISA	0.0661441	4.81208	6.1849	5e-05	0.00167621
XLOC_028259	LOC106564162	myh2	myosin heavy chain, fast skeletal muscle-like isoform X4	NC_027311.1:4768794-4804917	REDSLICEISA	YELLOWSLICEISA	0.0770591	4.57719	5.89235	5e-05	0.00167621
XLOC_060135	LOC106591213	myh2	myosin heavy chain, fast skeletal muscle-like	NW_012343564.1:35799-50647	REDSLICEISA	YELLOWSLICEISA	0.349404	14.6916	5.39395	5e-05	0.00167621
XLOC_005953	LOC106588495	-	-	NC_027301.1:47174464-47271239	REDSLICEISA	YELLOWSLICEISA	62.2729	2021.18	5.02045	0.00035	0.00858457
XLOC_006308	LOC106593187	-	-	NC_027301.1:65447002-65793864	REDSLICEISA	YELLOWSLICEISA	0.107778	3.19107	4.88791	0.00185	0.0315505
XLOC_000123	LOC106606262	myh2	myosin heavy chain, fast skeletal muscle-like	NC_027300.1:6161915-6168652	REDSLICEISA	YELLOWSLICEISA	0.585775	16.053	4.77635	5e-05	0.00167621
XLOC_030824	LOC106566016	igfn1	immunoglobulin-like and fibronectin type III domain-containing protein 1 isoform X3	NC_027311.1:79644274-79677845	REDSLICEISA	YELLOWSLICEISA	0.366909	9.64195	4.71583	0.00065	0.0140664
XLOC_028257	LOC106564163	myh2	myosin heavy chain, fast skeletal muscle-like	NC_027311.1:4702808-4715844	REDSLICEISA	YELLOWSLICEISA	0.413326	10.2606	4.63369	5e-05	0.00167621
XLOC_065441	LOC106594007	s100a4	ictacalcin-like	NW_012351540.1:1346-4104	REDSLICEISA	YELLOWSLICEISA	3.35356	72.6763	4.43772	5e-05	0.00167621
XLOC_053743	LOC106586085	myh2	myosin heavy chain, fast skeletal muscle-like	NC_027324.1:17732303-17746300	REDSLICEISA	YELLOWSLICEISA	0.281646	6.07413	4.43073	5e-05	0.00167621
XLOC_028331	LOC106564290	myh2	myosin heavy chain, fast skeletal muscle-like	NC_027311.1:7911814-7930322	REDSLICEISA	YELLOWSLICEISA	0.07646	1.64585	4.42799	0.00015	0.00429515
XLOC_023827	LOC100194658	tnnt3	fast myotomal muscle troponin-T-1 isoform X2	NC_027309.1:71101357-71116730	REDSLICEISA	YELLOWSLICEISA	5.83241	118.429	4.34378	5e-05	0.00167621
XLOC_063948	LOC106593078	-	myosin heavy chain, fast skeletal muscle-like	NW_012349365.1:121-15922	REDSLICEISA	YELLOWSLICEISA	0.0542643	0.965895	4.15379	5e-05	0.00167621
XLOC_040131	LOC106573613	adamts20	A disintegrin and metalloproteinase with thrombospondin motifs 20-like isoform X1	NC_027315.1:36847259-36992772	REDSLICEISA	YELLOWSLICEISA	0.0392234	0.60197	3.9399	0.0003	0.00757889
XLOC_006324	LOC106593387	-	myosin heavy chain, fast skeletal muscle-like isoform X1	NC_027301.1:66579454-66628772	REDSLICEISA	YELLOWSLICEISA	0.261459	3.98295	3.92918	5e-05	0.00167621
XLOC_000940	LOC106609875	pvalb	parvalbumin beta 2-like	NC_027300.1:76367048-76369654	REDSLICEISA	YELLOWSLICEISA	2.49098	37.5419	3.91372	5e-05	0.00167621
XLOC_006326	LOC106593382	myh2	myosin heavy chain, fast skeletal muscle-like	NC_027301.1:66681005-66700099	REDSLICEISA	YELLOWSLICEISA	0.0667617	0.974016	3.86685	5e-05	0.00167621
XLOC_029817	LOC106564198	myh7	myosin heavy chain, fast skeletal muscle-like isoform X3	NC_027311.1:6075428-6107676	REDSLICEISA	YELLOWSLICEISA	1.05357	15.1199	3.84309	5e-05	0.00167621
XLOC_070768	LOC106596988	-	uncharacterized protein LOC106596988	NW_012362951.1:1833-5955	REDSLICEISA	YELLOWSLICEISA	0.114416	1.61862	3.82241	0.00145	0.0262283
XLOC_022515	LOC106612380	-	-	NC_027308.1:94014426-94023061	REDSLICEISA	YELLOWSLICEISA	0.0549109	0.72045	3.71373	0.0001	0.00306497
XLOC_036625	LOC106571697	-	ankyrin repeat and SOCS box protein 2-like	NC_027314.1:40368560-40377617	REDSLICEISA	YELLOWSLICEISA	0.143206	1.74169	3.60433	5e-05	0.00167621
XLOC_050778	calcoco1	calcoco1	calcium-binding and coiled-coil domain-containing protein 1	NC_027321.1:32496848-32505090	REDSLICEISA	YELLOWSLICEISA	0.516296	5.82849	3.49685	5e-05	0.00167621
XLOC_037612	LOC106571102	ryr3	ryanodine receptor 3-like isoform X3	NC_027314.1:19225497-19415578	REDSLICEISA	YELLOWSLICEISA	0.14794	1.64638	3.47622	5e-05	0.00167621
XLOC_047347	LOC106579816	dbo	kelch-like protein diablo	NC_027319.1:1327204-1359314	REDSLICEISA	YELLOWSLICEISA	0.774911	7.28697	3.23322	0.0029	0.0442868
XLOC_050454	LOC100194559	mybphl	myosin binding protein H-like	NC_027321.1:8082080-8098240	REDSLICEISA	YELLOWSLICEISA	4.57503	41.2619	3.17296	5e-05	0.00167621
XLOC_013535	LOC106604357	-	thymosin beta	NC_027304.1:16299231-16304042	REDSLICEISA	YELLOWSLICEISA	4.10925	35.0424	3.09215	5e-05	0.00167621
XLOC_040580	LOC106574596	tnik	traf2 and NCK-interacting protein kinase-like	NC_027315.1:73182821-73188702	REDSLICEISA	YELLOWSLICEISA	0.562288	4.3785	2.96106	0.00025	0.00653846
XLOC_050176	tgm2	tgm2	transglutaminase 2	NC_027321.1:46726966-46756907	REDSLICEISA	YELLOWSLICEISA	6.60233	48.2294	2.86886	5e-05	0.00167621
XLOC_050917	abec2	-	Probable C->U-editing enzyme APOBEC-2	NC_027321.1:40694015-40702887	REDSLICEISA	YELLOWSLICEISA	0.394504	2.85488	2.85532	0.0003	0.00757889
XLOC_049404	LOC106582288	-	nebulin-like	NC_027320.1:38547093-38549228	REDSLICEISA	YELLOWSLICEISA	0.271527	1.94675	2.8419	0.00015	0.00429515
XLOC_053585	LOC106586007	pot1	protein yippee-like 1 isoform X2	NC_027323.1:48583460-48610958	REDSLICEISA	YELLOWSLICEISA	0.0823256	0.563744	2.77563	0.0006	0.0132029
XLOC_057853	LOC106589708	-	ankyrin repeat domain-containing protein 1-like	NC_027327.1:21931858-21938254	REDSLICEISA	YELLOWSLICEISA	2.00283	13.5681	2.7601	5e-05	0.00167621
XLOC_031884	LOC106567858	prps1	ribose-phosphate pyrophosphokinase 1-like isoform X1	NC_027312.1:78617857-78648170	REDSLICEISA	YELLOWSLICEISA	0.0636755	0.411902	2.69349	5e-05	0.00167621
XLOC_048549	LOC106581709	xirp2	xin actin-binding repeat-containing protein 2-like	NC_027320.1:15671567-15699178	REDSLICEISA	YELLOWSLICEISA	0.287844	1.72863	2.58627	0.0001	0.00306497
XLOC_074663	LOC106598550	tgm2	protein-glutamine gamma-glutamyltransferase 2-like	NW_012380297.1:284-2889	REDSLICEISA	YELLOWSLICEISA	5.83078	34.975	2.58456	5e-05	0.00167621
XLOC_023825	LOC106561017	tnni2	troponin I, fast skeletal muscle-like	NC_027309.1:70950200-70955857	REDSLICEISA	YELLOWSLICEISA	2.39931	14.303	2.57563	5e-05	0.00167621
XLOC_010865	LOC106602268	aloxe3	hydroperoxide isomerase ALOXE3-like	NC_027303.1:5828305-6013555	REDSLICEISA	YELLOWSLICEISA	2.13853	11.7557	2.45867	5e-05	0.00167621
XLOC_010102	LOC100194673	actn3	alpha-actinin-3	NC_027303.1:33657706-33679291	REDSLICEISA	YELLOWSLICEISA	1.40015	7.62544	2.44524	5e-05	0.00167621
XLOC_000997	LOC106611067	-	ankyrin repeat domain-containing protein 1-like	NC_027300.1:84637975-84648121	REDSLICEISA	YELLOWSLICEISA	1.33565	7.16332	2.42308	5e-05	0.00167621
XLOC_022769	LOC106612829	gbas	phosphoserine phosphatase-like	NC_027308.1:112671156-112693805	REDSLICEISA	YELLOWSLICEISA	12.6111	64.6416	2.35776	5e-05	0.00167621
XLOC_037611	LOC106571098	ryr3	ryanodine receptor 3-like	NC_027314.1:19217502-19222794	REDSLICEISA	YELLOWSLICEISA	1.08011	5.43828	2.33198	5e-05	0.00167621
XLOC_073254	LOC106598092	tgm2	protein-glutamine gamma-glutamyltransferase 2-like	NW_012372595.1:113-4048	REDSLICEISA	YELLOWSLICEISA	8.40564	42.2028	2.32791	5e-05	0.00167621
XLOC_005517	LOC106579373	slc6a20	sodium- and chloride-dependent transporter XTRP3-like	NC_027301.1:17294526-17323003	REDSLICEISA	YELLOWSLICEISA	0.31321	1.51841	2.27736	5e-05	0.00167621
XLOC_011964	LOC106603916	hbegf	proheparin-binding EGF-like growth factor	NC_027303.1:74565284-74567962	REDSLICEISA	YELLOWSLICEISA	0.686134	3.27055	2.25297	5e-05	0.00167621
XLOC_022280	pdlim3	pdlim3	PDZ and LIM domain protein 3 isoform X2	NC_027308.1:75076987-75097067	REDSLICEISA	YELLOWSLICEISA	6.76634	32.1229	2.24716	5e-05	0.00167621
XLOC_057781	prvb	pvalb2	parvalbumin beta 2	NC_027327.1:15581958-15584382	REDSLICEISA	YELLOWSLICEISA	17.17	77.0069	2.1651	5e-05	0.00167621
XLOC_032234	LOC106568584	palm2	paralemmin-2-like	NC_027312.1:105173967-105183892	REDSLICEISA	YELLOWSLICEISA	0.170933	0.755517	2.14404	0.00255	0.0402473
XLOC_046015	LOC106579178	mybpc2	myosin-binding protein C, fast-type-like	NC_027318.1:55223637-55279497	REDSLICEISA	YELLOWSLICEISA	8.56467	37.3629	2.12514	5e-05	0.00167621
XLOC_012931	telt	tcap	telethonin	NC_027304.1:65551279-65552703	REDSLICEISA	YELLOWSLICEISA	4.29568	18.6053	2.11476	5e-05	0.00167621
XLOC_027860	LOC106563443	lrrn4	leucine-rich repeat neuronal protein 4-like	NC_027310.1:76483062-76485100	REDSLICEISA	YELLOWSLICEISA	2.5371	10.8011	2.08993	5e-05	0.00167621
XLOC_022216	-	-	-	NC_027308.1:67782866-67827109	REDSLICEISA	YELLOWSLICEISA	0.666208	2.79411	2.06835	0.00045	0.0105017
XLOC_013025	LOC106605777	-	myocardin-like	NC_027304.1:69392592-69424498	REDSLICEISA	YELLOWSLICEISA	0.15619	0.640197	2.03521	0.00035	0.00858457
XLOC_034127	LOC106569628	tpm1	tropomyosin alpha-1 chain-like isoform X2	NC_027313.1:41753734-41771236	REDSLICEISA	YELLOWSLICEISA	29.2196	115.138	1.97836	5e-05	0.00167621
XLOC_028985	LOC106565368	-	myosin heavy chain, fast skeletal muscle-like	NC_027311.1:50430851-50445097	REDSLICEISA	YELLOWSLICEISA	0.510176	1.98204	1.95792	5e-05	0.00167621
XLOC_071955	-	-	-	NW_012366963.1:1108-3858	REDSLICEISA	YELLOWSLICEISA	61.1374	227.103	1.89322	0.00015	0.00429515
XLOC_012219	-	-	-	NC_027304.1:12170906-12178971	REDSLICEISA	YELLOWSLICEISA	0.15501	0.570981	1.88108	0.0024	0.0384512
XLOC_024892	sgip1	sgip1	SH3-containing GRB2-like protein 3-interacting protein 1 isoform X7	NC_027309.1:41153676-41226444	REDSLICEISA	YELLOWSLICEISA	0.183874	0.658443	1.84034	5e-05	0.00167621
XLOC_044973	LOC106578890	clec4m	snaclec 1-like	NC_027318.1:42424070-42426849	REDSLICEISA	YELLOWSLICEISA	3.60187	12.7353	1.82202	5e-05	0.00167621
XLOC_054692	LOC106586990	slc9a3r2	uncharacterized protein LOC106586990	NC_027325.1:2540273-2541949	REDSLICEISA	YELLOWSLICEISA	10.0453	34.9118	1.7972	0.0001	0.00306497
XLOC_011093	alp	pdlim3	alkaline phosphatase	NC_027303.1:16967584-16979186	REDSLICEISA	YELLOWSLICEISA	8.87783	30.8339	1.79624	5e-05	0.00167621
XLOC_030882	LOC106566192	cers5	ceramide synthase 5-like	NC_027311.1:85239786-85320727	REDSLICEISA	YELLOWSLICEISA	3.38653	11.5181	1.76602	0.0005	0.0114231
XLOC_056773	LOC106588968	ptp4a3	protein tyrosine phosphatase type IVA 3-like isoform X1	NC_027326.1:32379955-32436632	REDSLICEISA	YELLOWSLICEISA	1.23921	4.20964	1.76428	0.0002	0.00544271
XLOC_056775	LOC106588959	cylc2	cylicin-2-like	NC_027326.1:32518009-32539588	REDSLICEISA	YELLOWSLICEISA	0.468846	1.58923	1.76114	0.00165	0.0289267
XLOC_044138	LOC106577482	-	protocadherin-7-like isoform X2	NC_027317.1:42582222-42797976	REDSLICEISA	YELLOWSLICEISA	0.141657	0.478103	1.75492	5e-05	0.00167621
XLOC_051642	LOC106584654	ckmt2	creatine kinase U-type, mitochondrial isoform X1	NC_027322.1:41667063-41678846	REDSLICEISA	YELLOWSLICEISA	1.86357	6.28732	1.75437	5e-05	0.00167621
XLOC_003987	LOC106578046	kcnn3	intermediate conductance calcium-activated potassium channel protein 4-like isoform X2	NC_027301.1:12981856-13030535	REDSLICEISA	YELLOWSLICEISA	1.26434	4.23685	1.74461	5e-05	0.00167621
XLOC_068065	LOC106595550	dfna5	non-syndromic hearing impairment protein 5 homolog	NW_012356185.1:6243-9125	REDSLICEISA	YELLOWSLICEISA	0.650351	2.17908	1.74443	0.0019	0.032209
XLOC_053691	LOC106586209	keap41b	kelch-like protein 41b	NC_027324.1:13927549-13931882	REDSLICEISA	YELLOWSLICEISA	23.2933	77.6899	1.73781	0.0011	0.0212218
XLOC_043780	LOC100194528	myoz1	myozenin 1-like isoform X1	NC_027317.1:12770040-12778055	REDSLICEISA	YELLOWSLICEISA	4.47733	14.9174	1.73629	5e-05	0.00167621
XLOC_065408	LOC106593993	-	myomesin-1-like	NW_012351497.1:521-8545	REDSLICEISA	YELLOWSLICEISA	1.71564	5.71517	1.73605	0.0007	0.0149087
XLOC_001184	LOC106560605	-	-	NC_027300.1:105862108-105878398	REDSLICEISA	YELLOWSLICEISA	0.439	1.46156	1.73522	5e-05	0.00167621
XLOC_015199	hsp11	hsp30	Heat shock protein Hsp-16.1/Hsp-16.11	NC_027305.1:41932134-41933090	REDSLICEISA	YELLOWSLICEISA	7.68792	25.4854	1.72901	5e-05	0.00167621
XLOC_071200	LOC106597223	tgm3	protein-glutamine gamma-glutamyltransferase E-like	NW_012364299.1:255-5572	REDSLICEISA	YELLOWSLICEISA	98.3997	321.975	1.71022	5e-05	0.00167621
XLOC_079203	LOC106599131	plec	plectin-like	NW_012395974.1:5-2208	REDSLICEISA	YELLOWSLICEISA	3.90474	12.7605	1.70839	5e-05	0.00167621
XLOC_072409	LOC106597775	tgm2	protein-glutamine gamma-glutamyltransferase 2-like	NW_012368642.1:246-1445	REDSLICEISA	YELLOWSLICEISA	11.8092	38.1586	1.6921	5e-05	0.00167621
XLOC_010281	LOC106603347	ucp2	mitochondrial uncoupling protein 2-like	NC_027303.1:44935160-44938463	REDSLICEISA	YELLOWSLICEISA	1.12112	3.53025	1.65483	0.00055	0.0123272
XLOC_022343	LOC106612124	srrm2	serine/arginine repetitive matrix protein 2-like	NC_027308.1:79263846-79271403	REDSLICEISA	YELLOWSLICEISA	0.291551	0.91621	1.65193	0.0001	0.00306497
XLOC_015456	LOC106607941	soga3	protein SOGA3-like	NC_027305.1:63097155-63109313	REDSLICEISA	YELLOWSLICEISA	0.282163	0.877742	1.63727	0.00155	0.0275821
XLOC_015080	LOC106607345	-	-	NC_027305.1:35759116-35764219	REDSLICEISA	YELLOWSLICEISA	3.2756	10.1326	1.62917	5e-05	0.00167621
XLOC_046449	LOC106580096	sgsm1	small G protein signaling modulator 1-like isoform X1	NC_027319.1:13735313-13822135	REDSLICEISA	YELLOWSLICEISA	0.301509	0.928262	1.62233	5e-05	0.00167621
XLOC_037911	LOC106571646	-	actin, alpha cardiac muscle 1-like	NC_027314.1:43612232-43615415	REDSLICEISA	YELLOWSLICEISA	1.01826	3.10709	1.60946	0.001	0.0197087
XLOC_012780	LOC106605312	nes	nestin-like isoform X1	NC_027304.1:56519890-56532046	REDSLICEISA	YELLOWSLICEISA	0.568411	1.73001	1.60577	0.0003	0.00757889
XLOC_015608	LOC106608163	thbs1	thrombospondin-1-like	NC_027305.1:75999693-76017576	REDSLICEISA	YELLOWSLICEISA	7.84957	23.8321	1.60222	5e-05	0.00167621
XLOC_005400	LOC106577106	na	uncharacterized protein LOC106577106	NC_027301.1:11587695-11593469	REDSLICEISA	YELLOWSLICEISA	0.4427	1.34366	1.60177	0.0021	0.0347681
XLOC_020076	LOC106610991	reep1	receptor expression-enhancing protein 1-like	NC_027308.1:24402276-24422040	REDSLICEISA	YELLOWSLICEISA	0.171945	0.51867	1.59287	0.00185	0.0315505
XLOC_058297	LOC106589658	act2	actin, alpha skeletal muscle 2-like	NC_027327.1:19462450-19465523	REDSLICEISA	YELLOWSLICEISA	13.5039	40.4272	1.58195	5e-05	0.00167621
XLOC_051366	LOC106584134	-	leucine-rich repeat-containing protein 16B-like isoform X1	NC_027322.1:19698968-19751195	REDSLICEISA	YELLOWSLICEISA	0.297759	0.888966	1.57798	0.0001	0.00306497
XLOC_008844	LOC106600850	pdk1	pyruvate dehydrogenase (acetyl-transferring) kinase isozyme 2, mitochondrial-like	NC_027302.1:56925217-56965096	REDSLICEISA	YELLOWSLICEISA	1.24971	3.68536	1.56021	0.00085	0.0173726
XLOC_001055	LOC106612617	klhl31	kelch-like protein 31	NC_027300.1:92720352-92725513	REDSLICEISA	YELLOWSLICEISA	2.43188	7.14559	1.55498	0.00035	0.00858457
XLOC_054044	LOC106586818	nab1	NGFI-A-binding protein 1-like	NC_027324.1:43334064-43383275	REDSLICEISA	YELLOWSLICEISA	1.81869	5.33824	1.55347	5e-05	0.00167621
XLOC_014140	LOC106605570	-	uncharacterized protein LOC106605570 isoform X5	NC_027304.1:65096637-65100996	REDSLICEISA	YELLOWSLICEISA	0.150442	0.440748	1.55074	0.0019	0.032209
XLOC_028604	LOC100194684	myom2	myomesin-2 isoform X1	NC_027311.1:22265769-22289613	REDSLICEISA	YELLOWSLICEISA	4.57014	13.3872	1.55055	0.0001	0.00306497
XLOC_045911	LOC106579339	-	putative protein PTGES3L	NC_027318.1:49714072-49716565	REDSLICEISA	YELLOWSLICEISA	1.18272	3.39841	1.52275	0.00185	0.0315505
XLOC_030436	LOC106565342	cav3	caveolin-3-like	NC_027311.1:49585598-49588246	REDSLICEISA	YELLOWSLICEISA	2.54054	7.29152	1.52108	0.00035	0.00858457
XLOC_021319	LOC106613230	chordc1	cysteine and histidine-rich domain-containing protein 1-like	NC_027308.1:131026188-131031208	REDSLICEISA	YELLOWSLICEISA	1.65719	4.74821	1.51864	5e-05	0.00167621
XLOC_010622	LOC106603948	hspb1	heat shock protein beta-1-like	NC_027303.1:76301202-76316496	REDSLICEISA	YELLOWSLICEISA	7.39024	21.1446	1.5166	5e-05	0.00167621
XLOC_045840	LOC106578926	-	myozenin-1-like isoform X2	NC_027318.1:44249403-44257306	REDSLICEISA	YELLOWSLICEISA	3.22716	9.12463	1.4995	0.0006	0.0132029
XLOC_015295	LOC106607652	asb2	ankyrin repeat and SOCS box protein 2-like isoform X1	NC_027305.1:49624981-49656303	REDSLICEISA	YELLOWSLICEISA	0.46528	1.31455	1.49839	0.00275	0.0425693
XLOC_010610	LOC106603927	tmsb	-	NC_027303.1:75430118-75433392	REDSLICEISA	YELLOWSLICEISA	8.46938	23.9098	1.49727	0.0002	0.00544271
XLOC_035504	mtcl1	mcrs1	microtubule cross-linking factor 1 isoform X1	NC_027313.1:45742271-45815973	REDSLICEISA	YELLOWSLICEISA	0.448248	1.25883	1.48971	0.0034	0.0498234
XLOC_062977	LOC106592478	myo18b	unconventional myosin-XVIIIb-like	NW_012348272.1:2594-7792	REDSLICEISA	YELLOWSLICEISA	0.953782	2.6754	1.48802	0.00245	0.039053
XLOC_034259	klhl40	-	kelch-like protein 40	NC_027313.1:49305568-49325942	REDSLICEISA	YELLOWSLICEISA	2.23142	6.24845	1.48554	0.00015	0.00429515
XLOC_025760	csrp3	-	cysteine and glycine-rich protein 3	NC_027310.1:8150650-8156401	REDSLICEISA	YELLOWSLICEISA	4.88961	13.6308	1.47908	0.0018	0.0308991
XLOC_023823	LOC106561015	tnni2	troponin I, fast skeletal muscle-like	NC_027309.1:70895323-70909417	REDSLICEISA	YELLOWSLICEISA	18.274	50.3432	1.462	5e-05	0.00167621
XLOC_024764	LOC106560254	palld	palladin-like	NC_027309.1:30259341-30379147	REDSLICEISA	YELLOWSLICEISA	7.03267	19.3365	1.45918	5e-05	0.00167621
XLOC_017617	nhsl2	nhsl2	NHS-like protein 2 isoform X1	NC_027306.1:27698822-27849426	REDSLICEISA	YELLOWSLICEISA	0.443317	1.21843	1.45862	5e-05	0.00167621
XLOC_014155	LOC106605668	ppox	protoporphyrinogen oxidase-like	NC_027304.1:65734695-65746961	REDSLICEISA	YELLOWSLICEISA	1.95397	5.36759	1.45787	5e-05	0.00167621
XLOC_042369	LOC106576050	-	uncharacterized protein LOC106576050 isoform X1	NC_027316.1:35967198-35975350	REDSLICEISA	YELLOWSLICEISA	0.559059	1.52949	1.45198	0.0005	0.0114231
XLOC_047911	LOC106580742	ahnak	neuroblast differentiation-associated protein AHNAK-like isoform X3	NC_027319.1:45820776-45845109	REDSLICEISA	YELLOWSLICEISA	0.776231	2.11847	1.44846	0.0022	0.0360001
XLOC_024553	gamt	gamt	guanidinoacetate N-methyltransferase	NC_027309.1:15529154-15533383	REDSLICEISA	YELLOWSLICEISA	14.2558	38.8383	1.44593	0.0011	0.0212218
XLOC_041267	LOC106575736	-	inactive dual specificity phosphatase 27-like	NC_027316.1:24174749-24180783	REDSLICEISA	YELLOWSLICEISA	0.302066	0.819484	1.43985	0.00295	0.0448558
XLOC_035014	-	-	-	NC_027313.1:11228799-11229145	REDSLICEISA	YELLOWSLICEISA	84.1228	226.964	1.43189	5e-05	0.00167621
XLOC_068619	LOC106595827	eef2	elongation factor 2-like	NW_012357215.1:3222-6127	REDSLICEISA	YELLOWSLICEISA	13.1374	35.1149	1.41841	0.0004	0.00954992
XLOC_043018	LOC106577211	ddit4	DNA damage-inducible transcript 4 protein-like	NC_027317.1:27461911-27464266	REDSLICEISA	YELLOWSLICEISA	0.626104	1.67061	1.4159	0.0034	0.0498234
XLOC_001608	myo18b	myo18b	unconventional myosin-XVIIIb	NC_027300.1:137654820-137690949	REDSLICEISA	YELLOWSLICEISA	0.52553	1.3922	1.40552	0.00295	0.0448558
XLOC_025350	cpt1b	cpt1b	carnitine O-palmitoyltransferase 1, muscle isoform	NC_027309.1:87155923-87167347	REDSLICEISA	YELLOWSLICEISA	0.899877	2.36682	1.39515	0.00075	0.0157375
XLOC_011874	tmem132e	tmem132e	transmembrane protein 132E isoform X2	NC_027303.1:64897156-65264344	REDSLICEISA	YELLOWSLICEISA	0.475303	1.24263	1.38647	0.0034	0.0498234
XLOC_074436	LOC106598480	-	desmoplakin-like	NW_012379152.1:8-3533	REDSLICEISA	YELLOWSLICEISA	47.6759	123.798	1.37665	0.002	0.0334953
XLOC_036622	klc1	klc1	kinesin light chain 4 isoform X2	NC_027314.1:40089229-40113572	REDSLICEISA	YELLOWSLICEISA	1.16424	3.01717	1.37381	0.0007	0.0149087
XLOC_041327	LOC106575818	myl3	myosin light chain 3, skeletal muscle isoform-like	NC_027316.1:26357274-26364183	REDSLICEISA	YELLOWSLICEISA	71.9013	186.011	1.3713	0.0003	0.00757889
XLOC_034663	LOC106570526	creb5	cyclic AMP-responsive element-binding protein 5-like isoform X1	NC_027313.1:80131046-80159480	REDSLICEISA	YELLOWSLICEISA	0.433155	1.1101	1.35774	0.0033	0.0487419
XLOC_043382	LOC106577849	-	uncharacterized protein LOC106577849	NC_027317.1:57955767-57964306	REDSLICEISA	YELLOWSLICEISA	1.28747	3.28309	1.35052	0.00125	0.0234317
XLOC_043666	LOC106576905	na	uncharacterized protein LOC106576905	NC_027317.1:3978784-4001599	REDSLICEISA	YELLOWSLICEISA	0.297025	0.756584	1.34891	0.0007	0.0149087
XLOC_035220	tbb2a	tubb2a	Tubulin beta-2A chain	NC_027313.1:28343098-28352283	REDSLICEISA	YELLOWSLICEISA	4.47709	11.3812	1.34602	0.0009	0.0181706
XLOC_022851	LOC106612967	kirrel3	kin of IRRE-like protein 3 isoform X7	NC_027308.1:118078407-118305480	REDSLICEISA	YELLOWSLICEISA	0.382286	0.967563	1.3397	0.00025	0.00653846
XLOC_024841	ileu	serpinb1	Leukocyte elastase inhibitor	NC_027309.1:37450239-37461989	REDSLICEISA	YELLOWSLICEISA	1.08543	2.7226	1.32672	0.0033	0.0487419
XLOC_008887	LOC106600985	cacnb1	voltage-dependent L-type calcium channel subunit beta-1-like isoform X6	NC_027302.1:59114143-59150813	REDSLICEISA	YELLOWSLICEISA	0.430601	1.07867	1.32483	0.0029	0.0442868
XLOC_025363	LOC101448020	trim63	MuRF1c	NC_027309.1:88380502-88382217	REDSLICEISA	YELLOWSLICEISA	2.01272	5.03887	1.32396	0.0019	0.032209
XLOC_038682	LOC106573043	-	L-lactate dehydrogenase A chain-like	NC_027315.1:2609586-2626261	REDSLICEISA	YELLOWSLICEISA	78.4805	196.303	1.32268	0.0022	0.0360001
XLOC_055508	cmya5	cmya5	cardiomyopathy-associated protein 5	NC_027325.1:3505867-3617089	REDSLICEISA	YELLOWSLICEISA	1.30065	3.24294	1.31807	0.00065	0.0140664
XLOC_057035	LOC106588400	psmb8	proteasome subunit beta type-8-like isoform X2	NC_027326.1:10153895-10157742	REDSLICEISA	YELLOWSLICEISA	7.72039	19.2241	1.31617	0.00285	0.0437127
XLOC_034264	LOC106569812	myh2	myosin heavy chain, fast skeletal muscle-like	NC_027313.1:49560055-49586507	REDSLICEISA	YELLOWSLICEISA	1.79671	4.45266	1.30931	0.00015	0.00429515
XLOC_057400	LOC106588893	tinag	tubulointerstitial nephritis antigen-like	NC_027326.1:29077822-29159594	REDSLICEISA	YELLOWSLICEISA	6.22687	15.3961	1.30598	5e-05	0.00167621
XLOC_034017	LOC100196652	casq2	calsequestrin-like precursor	NC_027313.1:34572738-34587107	REDSLICEISA	YELLOWSLICEISA	1.81052	4.47009	1.3039	0.0029	0.0442868
XLOC_050439	LOC106582690	-	adenosine receptor A1-like	NC_027321.1:6693407-6712316	REDSLICEISA	YELLOWSLICEISA	1.03342	2.54673	1.30122	0.00025	0.00653846
XLOC_032668	LOC106566773	sema3b	semaphorin-3B-like	NC_027312.1:28742296-28826142	REDSLICEISA	YELLOWSLICEISA	0.428369	1.05004	1.29352	0.00125	0.0234317
XLOC_030552	LOC106565579	-	uncharacterized protein LOC106565579	NC_027311.1:56515200-56517691	REDSLICEISA	YELLOWSLICEISA	2.59067	6.34134	1.29146	0.0024	0.0384512
XLOC_056414	LOC106588432	-	glyceraldehyde-3-phosphate dehydrogenase-like	NC_027326.1:9078723-9086282	REDSLICEISA	YELLOWSLICEISA	18.9148	46.1154	1.28573	0.00125	0.0234317
XLOC_015665	LOC106608279	vrtn	vertnin-like	NC_027305.1:82012780-82024996	REDSLICEISA	YELLOWSLICEISA	0.753675	1.83462	1.28347	0.00295	0.0448558
XLOC_042675	LOC106576621	-	transcription factor E2F7-like	NC_027316.1:55705202-55711008	REDSLICEISA	YELLOWSLICEISA	0.445052	1.07783	1.27608	0.003	0.0454174
XLOC_008394	LOC106599341	hel-s-11	carbonic anhydrase-like	NC_027302.1:24417017-24426549	REDSLICEISA	YELLOWSLICEISA	73.9079	178.964	1.27587	0.0006	0.0132029
XLOC_013657	LOC106604657	smtnl2	smoothelin-like protein 1 isoform X2	NC_027304.1:30168687-30171997	REDSLICEISA	YELLOWSLICEISA	2.90616	7.01094	1.27049	0.00015	0.00429515
XLOC_057381	LOC106588853	-	MAGUK p55 subfamily member 6-like isoform X5	NC_027326.1:28228836-28304727	REDSLICEISA	YELLOWSLICEISA	0.852183	2.05477	1.26974	0.0008	0.0165674
XLOC_030883	LOC100136539	gpd2	glycerol-3-phosphate dehydrogenase	NC_027311.1:85330621-85336484	REDSLICEISA	YELLOWSLICEISA	24.7901	58.7663	1.24522	0.0034	0.0498234
XLOC_007100	LOC106600326	casq1	calsequestrin-1-like	NC_027302.1:35169353-35189711	REDSLICEISA	YELLOWSLICEISA	11.2622	26.2074	1.21848	0.0003	0.00757889
XLOC_039608	LOC100194643	mylp	myosin, light polypeptide 3-3	NC_027315.1:79424598-79436637	REDSLICEISA	YELLOWSLICEISA	68.445	158.6	1.21237	0.00185	0.0315505
XLOC_034676	LOC106570548	gmnn	geminin-like	NC_027313.1:81322091-81328989	REDSLICEISA	YELLOWSLICEISA	2.61317	5.94859	1.18675	0.0006	0.0132029
XLOC_007054	LOC106599860	obscn	obscurin-like isoform X1	NC_027302.1:31600372-31704570	REDSLICEISA	YELLOWSLICEISA	0.593943	1.33681	1.1704	0.0004	0.00954992
XLOC_032383	LOC106566438	fam110a	protein FAM110A-like	NC_027312.1:7972072-7993192	REDSLICEISA	YELLOWSLICEISA	0.891332	2.00164	1.16715	0.0006	0.0132029
XLOC_032118	LOC106568399	itga2	integrin alpha-2-like	NC_027312.1:95314034-95350444	REDSLICEISA	YELLOWSLICEISA	5.50979	12.3304	1.16215	0.0005	0.0114231
XLOC_012315	hs3st1	hs3st1	heparan sulfate glucosamine 3-O-sulfotransferase 1	NC_027304.1:19111174-19114124	REDSLICEISA	YELLOWSLICEISA	9.15424	20.4399	1.15888	0.0015	0.026916
XLOC_066044	LOC106594354	znf106	zinc finger protein 106-like	NW_012352500.1:1962-9647	REDSLICEISA	YELLOWSLICEISA	2.10788	4.70415	1.15814	0.00045	0.0105017
XLOC_037718	LOC106571278	-	uncharacterized protein LOC106571278 isoform X15	NC_027314.1:27711005-27724287	REDSLICEISA	YELLOWSLICEISA	1.25483	2.79761	1.1567	5e-05	0.00167621
XLOC_049727	mybl2	-	myb-related protein B isoform X1	NC_027321.1:12657441-12673694	REDSLICEISA	YELLOWSLICEISA	0.631657	1.4047	1.15305	0.0023	0.0372347
XLOC_034637	cap2	cap2	adenylyl cyclase-associated protein 2 isoform X1	NC_027313.1:78571906-78608976	REDSLICEISA	YELLOWSLICEISA	1.76165	3.89009	1.14288	0.00145	0.0262283
XLOC_014615	timp2	timp2	Metalloproteinase inhibitor 2 precursor	NC_027305.1:7430239-7430614	REDSLICEISA	YELLOWSLICEISA	19.3041	42.5928	1.1417	0.0022	0.0360001
XLOC_055089	LOC106587720	edil3	EGF-like repeat and discoidin I-like domain-containing protein 3	NC_027325.1:34564451-34575881	REDSLICEISA	YELLOWSLICEISA	8.04912	17.7054	1.13729	0.00135	0.0248468
XLOC_035528	eppk1	plec	LOW QUALITY PROTEIN: epiplakin	NC_027313.1:47777723-47821450	REDSLICEISA	YELLOWSLICEISA	1.8891	4.12711	1.12743	0.00025	0.00653846
XLOC_045892	LOC106579009	-	-	NC_027318.1:48115842-48265320	REDSLICEISA	YELLOWSLICEISA	1.05747	2.29716	1.11924	0.00025	0.00653846
XLOC_008064	LOC106595978	myom1	-	NC_027302.1:67000-71254	REDSLICEISA	YELLOWSLICEISA	6.43572	13.9682	1.11797	0.00155	0.0275821
XLOC_034766	LOC106570689	marcksl1	MARCKS-related protein-like	NC_027313.1:87548648-87552922	REDSLICEISA	YELLOWSLICEISA	6.35608	13.7796	1.11632	0.0014	0.0255409
XLOC_022512	rtn2	rtn2	reticulon-2	NC_027308.1:93817027-93830711	REDSLICEISA	YELLOWSLICEISA	7.37755	15.9337	1.11087	0.003	0.0454174
XLOC_040041	LOC106573765	synm	synemin-like	NC_027315.1:29555340-29570684	REDSLICEISA	YELLOWSLICEISA	1.05127	2.27037	1.1108	0.00205	0.034129
XLOC_003124	LOC106563492	dusp4	dual specificity protein phosphatase 4-like	NC_027300.1:117352054-117358600	REDSLICEISA	YELLOWSLICEISA	5.40171	11.6525	1.10915	0.00145	0.0262283
XLOC_001472	kad	ak1	adenylate kinase 1-2	NC_027300.1:125683489-125701145	REDSLICEISA	YELLOWSLICEISA	18.2	39.2152	1.10747	0.00045	0.0105017
XLOC_023149	LOC106613525	-	nexilin-like isoform X1	NC_027309.1:10609048-10624508	REDSLICEISA	YELLOWSLICEISA	2.98699	6.41886	1.10362	0.0025	0.0396513
XLOC_058190	dhrs7c	dhrs7ca	dehydrogenase/reductase SDR family member 7C	NC_027327.1:12678007-12683077	REDSLICEISA	YELLOWSLICEISA	11.9446	25.6265	1.10128	0.00235	0.0378435
XLOC_006733	LOC106598354	-	sterile alpha motif domain-containing protein 7-like	NC_027302.1:9119345-9131162	REDSLICEISA	YELLOWSLICEISA	2.66911	5.65675	1.08361	0.0013	0.0241386
XLOC_009113	LOC106601305	-	DNA replication licensing factor mcm5-like	NC_027302.1:69006147-69012021	REDSLICEISA	YELLOWSLICEISA	2.21007	4.63481	1.06842	0.0034	0.0498234
XLOC_032836	ppdpf	ppdpf	pancreatic progenitor cell differentiation and proliferation factor	NC_027312.1:40775741-40778151	REDSLICEISA	YELLOWSLICEISA	17.979	37.6191	1.06516	0.00025	0.00653846
XLOC_036528	exoc8	exoc8	exocyst complex component 8	NC_027314.1:33654453-33657017	REDSLICEISA	YELLOWSLICEISA	9.71789	20.2805	1.06138	0.00015	0.00429515
XLOC_001106	LOC106611807	vcl	vinculin isoform X1	NC_027300.1:98112603-98193161	REDSLICEISA	YELLOWSLICEISA	0.636259	1.32431	1.05756	0.0022	0.0360001
XLOC_050668	LOC106583121	etnk1	ethanolamine kinase 1-like	NC_027321.1:26005086-26044072	REDSLICEISA	YELLOWSLICEISA	0.722607	1.50214	1.05574	0.0007	0.0149087
XLOC_031077	slc6a8	slc6a8	sodium- and chloride-dependent creatine transporter 1	NC_027312.1:10329381-10356731	REDSLICEISA	YELLOWSLICEISA	1.66568	3.45188	1.05127	0.00025	0.00653846
XLOC_013925	LOC106605147	slc9a1	sodium/hydrogen exchanger 1-like isoform X1	NC_027304.1:52788869-52842240	REDSLICEISA	YELLOWSLICEISA	3.44008	7.046	1.03436	0.00105	0.0204706
XLOC_023467	LOC106560267	rasl11b	ras-like protein family member 11B	NC_027309.1:30703861-30706896	REDSLICEISA	YELLOWSLICEISA	4.52705	9.22285	1.02664	0.00205	0.034129
XLOC_026561	pkp3	pkp3	plakophilin-3 isoform X3	NC_027310.1:74331251-74353340	REDSLICEISA	YELLOWSLICEISA	4.24692	8.61907	1.02112	0.0011	0.0212218
XLOC_038027	LOC106571856	slc6a6	sodium- and chloride-dependent taurine transporter-like isoform X1	NC_027314.1:57001111-57021890	REDSLICEISA	YELLOWSLICEISA	11.0519	22.3276	1.01454	0.002	0.0334953
XLOC_032682	LOC106566950	angptl7	angiopoietin-related protein 7-like	NC_027312.1:30198345-30352300	REDSLICEISA	YELLOWSLICEISA	72.9296	147.138	1.01259	0.00275	0.0425693
XLOC_055625	dhodh	-	dihydroorotate dehydrogenase (quinone), mitochondrial	NC_027325.1:15919640-15929237	REDSLICEISA	YELLOWSLICEISA	4.35614	8.74372	1.0052	0.00075	0.0157375
XLOC_035346	LOC106569427	-	protein arginine N-methyltransferase 5-like isoform X1	NC_027313.1:34925694-34931242	REDSLICEISA	YELLOWSLICEISA	11.5066	22.981	0.997988	0.0002	0.00544271
XLOC_049114	LOC106581838	chpf	chondroitin sulfate synthase 2-like	NC_027320.1:12793805-12810256	REDSLICEISA	YELLOWSLICEISA	1.30537	2.60516	0.996912	0.00075	0.0157375
XLOC_021130	LOC106612827	-	T-complex protein 1 subunit zeta	NC_027308.1:112694282-112723891	REDSLICEISA	YELLOWSLICEISA	33.9261	67.4172	0.990722	0.0008	0.0165674
XLOC_012156	LOC106604193	-	ras GTPase-activating protein-binding protein 1-like	NC_027304.1:7263814-7272718	REDSLICEISA	YELLOWSLICEISA	25.1396	49.4418	0.97577	0.0003	0.00757889
XLOC_011815	LOC106603660	-	78 kDa glucose-regulated protein homolog	NC_027303.1:60821094-60824901	REDSLICEISA	YELLOWSLICEISA	6.53534	12.8018	0.970009	0.00275	0.0425693
XLOC_015307	rrm2	rrm2	ribonucleoside-diphosphate reductase subunit M2	NC_027305.1:51005830-51013584	REDSLICEISA	YELLOWSLICEISA	13.934	27.1815	0.964021	0.0002	0.00544271
XLOC_007341	LOC106600762	fth1	ferritin, middle subunit-like	NC_027302.1:52213586-52216487	REDSLICEISA	YELLOWSLICEISA	7.26949	14.1613	0.962033	0.002	0.0334953
XLOC_020647	LOC106612016	-	centromere protein U-like isoform X1	NC_027308.1:74985105-74992117	REDSLICEISA	YELLOWSLICEISA	4.66508	9.06653	0.958648	0.0026	0.0408177
XLOC_053736	LOC106586278	-	NADH dehydrogenase [ubiquinone] 1 alpha subcomplex subunit 10, mitochondrial-like	NC_027324.1:16689183-16697116	REDSLICEISA	YELLOWSLICEISA	7.44322	14.3444	0.946487	0.00075	0.0157375
XLOC_032169	LOC106568492	zbtb7c	zinc finger and BTB domain-containing protein 7C-like	NC_027312.1:98766488-98799561	REDSLICEISA	YELLOWSLICEISA	7.08038	13.6335	0.945255	0.0016	0.0282586
XLOC_054259	LOC106586251	cycs	cytochrome c	NC_027324.1:15339080-15343075	REDSLICEISA	YELLOWSLICEISA	46.8383	90.1222	0.944192	0.0007	0.0149087
XLOC_015890	gys1	gys1	glycogen [starch] synthase, muscle	NC_027305.1:8150649-8174672	REDSLICEISA	YELLOWSLICEISA	7.22002	13.8512	0.939935	0.0009	0.0181706
XLOC_020611	cxl14	cxcl14	C-X-C motif chemokine 14 precursor	NC_027308.1:71325662-71331221	REDSLICEISA	YELLOWSLICEISA	6.69135	12.819	0.937908	0.0023	0.0372347
XLOC_056295	LOC106588175	-	protein S100-A1-like	NC_027326.1:1142742-1145395	REDSLICEISA	YELLOWSLICEISA	122.683	234.831	0.936684	0.0024	0.0384512
XLOC_032175	brix1	-	brix domain containing 2	NC_027312.1:99044890-99052721	REDSLICEISA	YELLOWSLICEISA	20.3958	38.7134	0.924561	0.00035	0.00858457
XLOC_018829	csrp2	csrp2	cysteine and glycine-rich protein 2	NC_027306.1:51893383-51899324	REDSLICEISA	YELLOWSLICEISA	44.4227	84.118	0.921118	0.0013	0.0241386
XLOC_048153	LOC106581107	-	small nuclear ribonucleoprotein Sm D2	NC_027319.1:61664846-61666202	REDSLICEISA	YELLOWSLICEISA	21.1326	39.9656	0.91929	0.00095	0.0189427
XLOC_035090	LOC106568881	sdr16c5	epidermal retinol dehydrogenase 2-like	NC_027313.1:15764009-15775286	REDSLICEISA	YELLOWSLICEISA	13.9945	26.348	0.912831	0.0026	0.0408177
XLOC_004520	LOC106587962	-	transcription factor Sp6-like	NC_027301.1:46047958-46067162	REDSLICEISA	YELLOWSLICEISA	3.14022	5.89114	0.907683	0.00235	0.0378435
XLOC_015101	LOC106607307	-	coiled-coil domain-containing protein 43-like	NC_027305.1:37316429-37321699	REDSLICEISA	YELLOWSLICEISA	4.64549	8.69982	0.905156	0.0034	0.0498234
XLOC_050705	mep50	-	Methylosome protein 50	NC_027321.1:27818476-27827969	REDSLICEISA	YELLOWSLICEISA	16.9024	31.6303	0.904078	0.00175	0.0302518
XLOC_007047	mcm4	-	DNA replication licensing factor MCM4	NC_027302.1:30659404-30675575	REDSLICEISA	YELLOWSLICEISA	6.15763	11.5058	0.90192	0.00225	0.036621
XLOC_030127	LOC106564946	sp6	transcription factor Sp6-like	NC_027311.1:23101943-23121161	REDSLICEISA	YELLOWSLICEISA	1.8256	3.40892	0.900942	0.00235	0.0378435
XLOC_011917	pdli4	-	PDZ and LIM domain protein 4	NC_027303.1:69818524-69857063	REDSLICEISA	YELLOWSLICEISA	4.7671	8.73147	0.873114	0.0027	0.0419911
XLOC_055951	LOC106587821	-	-	NC_027325.1:38063228-38070640	REDSLICEISA	YELLOWSLICEISA	3.58427	6.55285	0.870443	0.00145	0.0262283
XLOC_013905	LOC106605129	map7d1	MAP7 domain-containing protein 1-like isoform X4	NC_027304.1:51382493-51449939	REDSLICEISA	YELLOWSLICEISA	8.76235	16.0119	0.869755	0.0018	0.0308991
XLOC_020648	LOC106612018	casp3	caspase-3-like	NC_027308.1:74994796-75001065	REDSLICEISA	YELLOWSLICEISA	38.3191	69.8417	0.866024	0.00315	0.0470926
XLOC_053732	LOC106586274	-	1-acyl-sn-glycerol-3-phosphate acyltransferase gamma-like	NC_027324.1:16385600-16412027	REDSLICEISA	YELLOWSLICEISA	3.96502	7.17587	0.855826	0.00255	0.0402473
XLOC_002796	prim2	-	DNA primase large subunit	NC_027300.1:91970288-92078092	REDSLICEISA	YELLOWSLICEISA	6.43608	11.6342	0.854124	0.0027	0.0419911
XLOC_010455	LOC106603631	-	myb-binding protein 1A-like protein	NC_027303.1:56316530-56488140	REDSLICEISA	YELLOWSLICEISA	8.67407	15.6458	0.850991	0.0018	0.0308991
XLOC_003200	drg1	-	developmentally-regulated GTP-binding protein 1	NC_027300.1:121710885-121714475	REDSLICEISA	YELLOWSLICEISA	19.1575	34.5385	0.850297	0.00165	0.0289267
XLOC_054762	LOC106587139	dhcr7	7-dehydrocholesterol reductase-like	NC_027325.1:10462059-10472553	REDSLICEISA	YELLOWSLICEISA	5.62802	10.0334	0.834111	0.00305	0.0459806
XLOC_049616	LOC106582629	mtss1	MTSS1-like protein isoform X1	NC_027321.1:544729-702247	REDSLICEISA	YELLOWSLICEISA	3.38225	6.01176	0.829804	0.00325	0.0481906
XLOC_051521	LOC106584447	-	protein QIL1-like	NC_027322.1:33069073-33071019	REDSLICEISA	YELLOWSLICEISA	13.4995	23.976	0.828689	0.0022	0.0360001
XLOC_053695	LOC106586213	-	lupus La protein homolog B-like	NC_027324.1:13966896-13970998	REDSLICEISA	YELLOWSLICEISA	10.9319	19.3487	0.823697	0.0023	0.0372347
XLOC_004374	rcc1	-	regulator of chromosome condensation	NC_027301.1:36873552-36880208	REDSLICEISA	YELLOWSLICEISA	14.0951	24.9401	0.823273	0.00215	0.0353845
XLOC_048936	LOC106582467	cycs	cytochrome c	NC_027320.1:50730526-50737455	REDSLICEISA	YELLOWSLICEISA	35.9234	63.4953	0.821724	0.00325	0.0481906
XLOC_043040	LOC106577251	-	eukaryotic translation initiation factor 4E-like isoform X1	NC_027317.1:29985558-30000469	REDSLICEISA	YELLOWSLICEISA	12.9101	22.5391	0.803931	0.00275	0.0425693
XLOC_016449	LOC106607208	-	suppressor of SWI4 1 homolog	NC_027305.1:32139625-32144268	REDSLICEISA	YELLOWSLICEISA	13.5971	22.8348	0.747941	0.0028	0.0431446
XLOC_014001	LOC106605319	-	ammonium transporter Rh type B isoform X1	NC_027304.1:56689954-56707595	REDSLICEISA	YELLOWSLICEISA	29.6615	16.9009	-0.811494	0.00285	0.0437127
XLOC_022287	pdgfrl	pdgfrl	platelet-derived growth factor receptor-like protein isoform X1	NC_027308.1:75501935-75509796	REDSLICEISA	YELLOWSLICEISA	11.5746	6.56586	-0.817909	0.0031	0.0465293
XLOC_052461	LOC106585130	sfrp1	secreted frizzled-related protein 1-like	NC_027323.1:9417395-9436119	REDSLICEISA	YELLOWSLICEISA	16.955	9.51035	-0.834142	0.00235	0.0378435
XLOC_052860	mpeg1	mpeg1	macrophage-expressed gene 1 protein	NC_027323.1:38482011-38487269	REDSLICEISA	YELLOWSLICEISA	41.097	22.8966	-0.8439	0.0019	0.032209
XLOC_038990	LOC106573688	-	gigaxonin-like isoform X1	NC_027315.1:33916012-33943609	REDSLICEISA	YELLOWSLICEISA	11.3575	6.31644	-0.846466	0.0027	0.0419911
XLOC_030472	LOC106565491	incenp	inner centromere protein-like	NC_027311.1:51710939-51753397	REDSLICEISA	YELLOWSLICEISA	11.0739	6.13937	-0.851006	0.0022	0.0360001
XLOC_026441	c6	c6	Complement component C6 precursor	NC_027310.1:63754635-63777182	REDSLICEISA	YELLOWSLICEISA	5.41984	2.98112	-0.862395	0.0031	0.0465293
XLOC_045979	LOC106579241	-	uncharacterized protein LOC106579241	NC_027318.1:52898677-52914299	REDSLICEISA	YELLOWSLICEISA	7.93749	4.36081	-0.864086	0.0015	0.026916
XLOC_018873	LOC106609740	nav3	neuron navigator 3-like isoform X5	NC_027306.1:53295184-53414521	REDSLICEISA	YELLOWSLICEISA	0.939399	0.516071	-0.864168	0.00165	0.0289267
XLOC_007103	LOC106600280	mmp14	matrix metalloproteinase-14-like	NC_027302.1:35315583-35354084	REDSLICEISA	YELLOWSLICEISA	35.9001	19.7161	-0.864616	0.00325	0.0481906
XLOC_036586	LOC106571472	-	cdc42 effector protein 3-like	NC_027314.1:37395369-37400770	REDSLICEISA	YELLOWSLICEISA	10.5783	5.77091	-0.874236	0.00285	0.0437127
XLOC_060541	LOC106591353	-	-	NW_012343789.1:41077-44967	REDSLICEISA	YELLOWSLICEISA	38.2831	20.8416	-0.877242	0.0032	0.0476422
XLOC_038776	LOC106573210	mmp15	matrix metalloproteinase-15-like	NC_027315.1:12381472-12425385	REDSLICEISA	YELLOWSLICEISA	9.06139	4.91994	-0.88109	0.00195	0.032853
XLOC_030399	LOC106565122	g0s2	G0/G1 switch protein 2-like	NC_027311.1:45885929-45887015	REDSLICEISA	YELLOWSLICEISA	19.6237	10.6047	-0.887897	0.0023	0.0372347
XLOC_054160	LOC106586062	col18a1	collagen alpha-1(XVIII) chain-like isoform X4	NC_027324.1:4838691-5015232	REDSLICEISA	YELLOWSLICEISA	10.8731	5.86946	-0.889461	0.0013	0.0241386
XLOC_016765	prs27	-	Serine protease 27	NC_027305.1:54443655-54451323	REDSLICEISA	YELLOWSLICEISA	17.3861	9.37618	-0.890864	0.00175	0.0302518
XLOC_026244	LOC106562806	-	CCAAT/enhancer-binding protein alpha-like	NC_027310.1:43807067-43810005	REDSLICEISA	YELLOWSLICEISA	5.80976	3.13079	-0.891951	0.0027	0.0419911
XLOC_052034	LOC106584349	gpc1	glypican-1-like	NC_027322.1:28544487-28638279	REDSLICEISA	YELLOWSLICEISA	5.6324	3.02651	-0.896094	0.0016	0.0282586
XLOC_015137	LOC106607264	mrc2	C-type mannose receptor 2-like	NC_027305.1:38571993-38620521	REDSLICEISA	YELLOWSLICEISA	3.68338	1.97309	-0.900575	0.0016	0.0282586
XLOC_011115	LOC106602668	muc5ac	mucin-5AC-like	NC_027303.1:19096578-19105027	REDSLICEISA	YELLOWSLICEISA	22.0191	11.784	-0.901926	0.0014	0.0255409
XLOC_058761	LOC106590474	atp6v1a	V-type proton ATPase catalytic subunit A	NC_027328.1:26569909-26588258	REDSLICEISA	YELLOWSLICEISA	10.1818	5.4375	-0.904975	0.00145	0.0262283
XLOC_038906	LOC106573476	prg4	proteoglycan 4-like	NC_027315.1:25814928-25823689	REDSLICEISA	YELLOWSLICEISA	31.7096	16.9073	-0.907271	0.0012	0.0227019
XLOC_010521	LOC106603753	nlrc3	protein NLRC3-like	NC_027303.1:64524194-64557352	REDSLICEISA	YELLOWSLICEISA	5.38323	2.86815	-0.908353	0.00095	0.0189427
XLOC_054620	LOC106586898	-	uncharacterized protein LOC106586898	NC_027324.1:47806763-47813735	REDSLICEISA	YELLOWSLICEISA	41.8361	22.2505	-0.910907	0.00305	0.0459806
XLOC_037304	LOC106572850	slc16a4	monocarboxylate transporter 5-like isoform X1	NC_027314.1:96870908-96947187	REDSLICEISA	YELLOWSLICEISA	1.77408	0.93924	-0.917503	0.00155	0.0275821
XLOC_009325	LOC106601729	-	protein Tob1-like	NC_027302.1:79403524-79407403	REDSLICEISA	YELLOWSLICEISA	6.02982	3.18733	-0.919767	0.0021	0.0347681
XLOC_056805	LOC106589020	-	ribonuclease ZC3H12A-like	NC_027326.1:35497907-35513435	REDSLICEISA	YELLOWSLICEISA	3.43779	1.81696	-0.919954	0.00335	0.0492975
XLOC_042823	tisd	zfp36l2	Butyrate response factor 2	NC_027317.1:10104187-10108249	REDSLICEISA	YELLOWSLICEISA	43.9699	23.239	-0.919967	0.00215	0.0353845
XLOC_045033	LOC106579008	hes9	transcription factor Sox-9-B-like isoform X1	NC_027318.1:48111624-48115567	REDSLICEISA	YELLOWSLICEISA	11.993	6.32982	-0.921961	0.00125	0.0234317
XLOC_032996	LOC106567542	vasp	vasodilator-stimulated phosphoprotein-like isoform X2	NC_027312.1:56480738-56521947	REDSLICEISA	YELLOWSLICEISA	3.49064	1.8419	-0.922301	0.0034	0.0498234
XLOC_045649	vit	vit	vitrin isoform X2	NC_027318.1:28622662-28652219	REDSLICEISA	YELLOWSLICEISA	5.28813	2.78528	-0.924936	0.00135	0.0248468
XLOC_015681	LOC106608294	fos	proto-oncogene c-Fos-like	NC_027305.1:83155438-83158920	REDSLICEISA	YELLOWSLICEISA	12.3933	6.50878	-0.929095	0.0031	0.0465293
XLOC_011553	LOC106603203	kdm6b	lysine-specific demethylase 6B-like isoform X2	NC_027303.1:38572617-38596109	REDSLICEISA	YELLOWSLICEISA	1.99793	1.04915	-0.929292	0.003	0.0454174
XLOC_061895	LOC106591834	col6a2	collagen alpha-2(VI) chain-like	NW_012347283.1:87-15571	REDSLICEISA	YELLOWSLICEISA	24.49	12.8221	-0.933557	0.00235	0.0378435
XLOC_058278	LOC106589627	hs3st3b1	heparan sulfate glucosamine 3-O-sulfotransferase 3B1-like	NC_027327.1:18153360-18182720	REDSLICEISA	YELLOWSLICEISA	2.71934	1.42136	-0.935988	0.00205	0.034129
XLOC_002090	LOC106579491	runx3	runt-related transcription factor 3-like isoform X2	NC_027300.1:20468601-20559915	REDSLICEISA	YELLOWSLICEISA	8.91613	4.65702	-0.937009	0.00075	0.0157375
XLOC_040259	LOC106573951	-	roquin-1-like isoform X2	NC_027315.1:45093223-45114526	REDSLICEISA	YELLOWSLICEISA	4.1828	2.18365	-0.937725	0.00255	0.0402473
XLOC_062506	LOC106592182	tob1	protein Tob1-like	NW_012347787.1:14033-18007	REDSLICEISA	YELLOWSLICEISA	19.3253	10.0882	-0.937819	0.00065	0.0140664
XLOC_091230	LOC106600246	h2-ab1	H-2 class II histocompatibility antigen, I-E beta chain-like	NW_012562982.1:172-454	REDSLICEISA	YELLOWSLICEISA	524.601	272.418	-0.945398	0.00055	0.0123272
XLOC_041670	lum	lum	lumican isoform X1	NC_027316.1:49563779-49567476	REDSLICEISA	YELLOWSLICEISA	50.7956	26.3305	-0.947969	0.0014	0.0255409
XLOC_047022	LOC106581065	clsn4	claudin-4-like	NC_027319.1:57148736-57172457	REDSLICEISA	YELLOWSLICEISA	16.3786	8.47557	-0.950433	0.00315	0.0470926
XLOC_064331	LOC106593319	nlrc3	protein NLRC3-like	NW_012349898.1:2573-4337	REDSLICEISA	YELLOWSLICEISA	6.25516	3.22518	-0.955667	0.0032	0.0476422
XLOC_058592	LOC100194683	na	uncharacterized protein LOC100194683	NC_027328.1:13515750-13519061	REDSLICEISA	YELLOWSLICEISA	120.668	61.9024	-0.962972	0.00125	0.0234317
XLOC_043763	apmap	apmap	adipocyte plasma membrane-associated protein	NC_027317.1:11925012-11935416	REDSLICEISA	YELLOWSLICEISA	14.5381	7.45681	-0.963212	0.00085	0.0173726
XLOC_020772	LOC106612262	-	probable E3 ubiquitin-protein ligase MID2	NC_027308.1:85391858-85574792	REDSLICEISA	YELLOWSLICEISA	3.1884	1.63494	-0.963599	0.00275	0.0425693
XLOC_025516	LOC106561496	-	AMP deaminase 3-like isoform X2	NC_027309.1:101218837-101253952	REDSLICEISA	YELLOWSLICEISA	49.265	25.2312	-0.965358	0.0032	0.0476422
XLOC_034150	LOC106569646	klhl24	kelch-like protein 24	NC_027313.1:42548313-42595419	REDSLICEISA	YELLOWSLICEISA	17.2601	8.83742	-0.965745	0.00235	0.0378435
XLOC_012249	LOC106604350	-	LON peptidase N-terminal domain and RING finger protein 3-like isoform X1	NC_027304.1:14064704-14089736	REDSLICEISA	YELLOWSLICEISA	6.04246	3.07453	-0.974772	0.00205	0.034129
XLOC_030638	LOC106565699	rplp2	H-2 class II histocompatibility antigen, A-U alpha chain-like	NC_027311.1:61701373-61704031	REDSLICEISA	YELLOWSLICEISA	195.684	99.1764	-0.980457	0.0025	0.0396513
XLOC_045496	LOC106578371	tnfsf10	tumor necrosis factor ligand superfamily member 10-like	NC_027318.1:8211365-8226721	REDSLICEISA	YELLOWSLICEISA	12.6927	6.42277	-0.982729	0.00245	0.039053
XLOC_050233	LOC106583694	-	deoxyribonuclease-1-like isoform X1	NC_027321.1:52306703-52339703	REDSLICEISA	YELLOWSLICEISA	160.009	80.9591	-0.982884	0.001	0.0197087
XLOC_046634	LOC106580322	pik3ip1	phosphoinositide-3-kinase-interacting protein 1-like	NC_027319.1:27340342-27351613	REDSLICEISA	YELLOWSLICEISA	18.9864	9.60073	-0.983749	0.0005	0.0114231
XLOC_022153	vgll1	vgll1	Transcription cofactor vestigial-like protein 1	NC_027308.1:64801708-64805145	REDSLICEISA	YELLOWSLICEISA	10.7622	5.43247	-0.986297	0.00245	0.039053
XLOC_002032	LOC106566892	adam17	disintegrin and metalloproteinase domain-containing protein 17-like isoform X2	NC_027300.1:14285039-14324439	REDSLICEISA	YELLOWSLICEISA	1.20207	0.605361	-0.98965	0.00165	0.0289267
XLOC_008470	pcmtd1	pcmtd1	protein-L-isoaspartate O-methyltransferase domain-containing protein 1	NC_027302.1:30893781-30917539	REDSLICEISA	YELLOWSLICEISA	5.74977	2.88712	-0.993875	0.0005	0.0114231
XLOC_059092	LOC106590377	nub1	NEDD8 ultimate buster 1-like isoform X2	NC_027328.1:22135760-22144889	REDSLICEISA	YELLOWSLICEISA	9.32065	4.67955	-0.99406	0.00095	0.0189427
XLOC_052433	LOC106584939	aebp1	adipocyte enhancer-binding protein 1-like	NC_027323.1:7210014-7233145	REDSLICEISA	YELLOWSLICEISA	3.31223	1.65775	-0.998574	0.00285	0.0437127
XLOC_051947	kit	kit	mast/stem cell growth factor receptor Kit isoform X3	NC_027322.1:20145257-20186575	REDSLICEISA	YELLOWSLICEISA	1.86768	0.931636	-1.00341	0.00335	0.0492975
XLOC_042156	LOC106575706	na	uncharacterized protein LOC106575706	NC_027316.1:23600165-23603709	REDSLICEISA	YELLOWSLICEISA	23.411	11.6581	-1.00585	0.00235	0.0378435
XLOC_042157	LOC106575703	na	uncharacterized protein LOC106575703 isoform X4	NC_027316.1:23614377-23618126	REDSLICEISA	YELLOWSLICEISA	28.2328	13.9535	-1.01675	0.0028	0.0431446
XLOC_015882	LOC106606399	-	transmembrane channel-like protein 6	NC_027305.1:7560261-7591590	REDSLICEISA	YELLOWSLICEISA	8.83667	4.35304	-1.02148	0.00045	0.0105017
XLOC_051108	LOC106583735	nlrc3	protein NLRC3-like	NC_027321.1:57363807-57366895	REDSLICEISA	YELLOWSLICEISA	5.76857	2.83983	-1.02241	0.0008	0.0165674
XLOC_030066	LOC106564681	egf1	myosin-10-like isoform X12	NC_027311.1:19835553-19937922	REDSLICEISA	YELLOWSLICEISA	0.943662	0.464501	-1.02259	0.00225	0.036621
XLOC_010351	LOC106603428	or52n5	olfactory receptor 52N5-like	NC_027303.1:47575086-47596041	REDSLICEISA	YELLOWSLICEISA	1.43515	0.70626	-1.02292	0.0014	0.0255409
XLOC_024896	ak4	ak4	adenylate kinase 4, mitochondrial	NC_027309.1:41869206-41883060	REDSLICEISA	YELLOWSLICEISA	1.61348	0.787967	-1.03396	0.00135	0.0248468
XLOC_052997	LOC106584911	aebp1	adipocyte enhancer-binding protein 1-like isoform X3	NC_027323.1:2297351-2305847	REDSLICEISA	YELLOWSLICEISA	5.0568	2.46531	-1.03646	0.00165	0.0289267
XLOC_032103	LOC106568366	-	-	NC_027312.1:93813211-93818808	REDSLICEISA	YELLOWSLICEISA	32.8623	15.9592	-1.04205	0.002	0.0334953
XLOC_047691	LOC106580420	-	single-stranded DNA-binding protein 2	NC_027319.1:29626817-29729297	REDSLICEISA	YELLOWSLICEISA	4.17471	2.02611	-1.04296	0.0006	0.0132029
XLOC_032638	LOC100380632	-	5'-nucleotidase domain-containing protein 2	NC_027312.1:26413860-26456838	REDSLICEISA	YELLOWSLICEISA	8.09824	3.92774	-1.04391	0.00035	0.00858457
XLOC_044285	LOC106577692	cnfnb	placenta-specific gene 8 protein-like isoform X1	NC_027317.1:55052689-55063131	REDSLICEISA	YELLOWSLICEISA	19.5713	9.48492	-1.04503	0.00325	0.0481906
XLOC_041460	LOC106576095	foxp2	forkhead box protein P2-like	NC_027316.1:35978168-36088384	REDSLICEISA	YELLOWSLICEISA	1.96025	0.948265	-1.04767	0.00185	0.0315505
XLOC_067541	LOC106595268	hbb	hemoglobin subunit beta-like	NW_012355087.1:5233-5890	REDSLICEISA	YELLOWSLICEISA	67.8286	32.8047	-1.04799	0.00255	0.0402473
XLOC_035289	LOC106569297	sox4	transcription factor SOX-4-like	NC_027313.1:32930987-32935100	REDSLICEISA	YELLOWSLICEISA	3.90429	1.88688	-1.04906	0.0024	0.0384512
XLOC_048934	LOC106582462	-	caspase-8-like isoform X1	NC_027320.1:50603630-50619651	REDSLICEISA	YELLOWSLICEISA	1.49381	0.721685	-1.04955	0.0011	0.0212218
XLOC_002610	LOC106608619	znf503	zinc finger protein 503-like	NC_027300.1:71770354-71773335	REDSLICEISA	YELLOWSLICEISA	7.72051	3.72857	-1.05007	0.0003	0.00757889
XLOC_001439	LOC106565855	ccl19	C-C motif chemokine 19-like	NC_027300.1:122209794-122211056	REDSLICEISA	YELLOWSLICEISA	107.958	52.0367	-1.05287	0.0005	0.0114231
XLOC_040686	LOC106574791	fn1	fibronectin-like	NC_027315.1:78261100-78266082	REDSLICEISA	YELLOWSLICEISA	4.1804	2.00836	-1.05762	0.0022	0.0360001
XLOC_051443	LOC106584325	-	tetratricopeptide repeat protein 39A-like isoform X1	NC_027322.1:26409583-26435681	REDSLICEISA	YELLOWSLICEISA	3.72661	1.78877	-1.05889	0.00125	0.0234317
XLOC_001682	LOC106569656	ptprh	tenascin-like isoform X1	NC_027300.1:143400576-143483998	REDSLICEISA	YELLOWSLICEISA	34.4926	16.547	-1.05972	0.0012	0.0227019
XLOC_065454	LOC106594012	-	induced stolen tip protein TUB8-like	NW_012351570.1:0-9035	REDSLICEISA	YELLOWSLICEISA	65.0973	31.1713	-1.06238	0.0005	0.0114231
XLOC_022264	spon2	spon2	Spondin-2 precursor	NC_027308.1:74414181-74439024	REDSLICEISA	YELLOWSLICEISA	4.38463	2.09482	-1.06563	0.00265	0.0414132
XLOC_059057	slc22a17	-	solute carrier family 22 member 17	NC_027328.1:20005320-20017196	REDSLICEISA	YELLOWSLICEISA	3.42042	1.63178	-1.06773	0.001	0.0197087
XLOC_042578	LOC106576454	lum	lumican-like isoform X1	NC_027316.1:49225295-49246700	REDSLICEISA	YELLOWSLICEISA	21.7544	10.3727	-1.06852	0.00015	0.00429515
XLOC_054720	LOC106587065	large2	glycosyltransferase-like protein LARGE2	NC_027325.1:7085351-7202337	REDSLICEISA	YELLOWSLICEISA	1.58002	0.752678	-1.06984	0.0014	0.0255409
XLOC_033494	LOC106568513	scarb2	lysosome membrane protein 2-like	NC_027312.1:100933303-100989841	REDSLICEISA	YELLOWSLICEISA	11.5227	5.48318	-1.0714	0.00105	0.0204706
XLOC_022897	LOC106613067	rpl31	short neurotoxin 8-like	NC_027308.1:121872478-121874677	REDSLICEISA	YELLOWSLICEISA	65.7129	31.2577	-1.07196	0.00025	0.00653846
XLOC_010204	LOC106603199	pcolce	procollagen C-endopeptidase enhancer 2-like	NC_027303.1:38539530-38543788	REDSLICEISA	YELLOWSLICEISA	21.153	10.0515	-1.07345	0.0017	0.0295917
XLOC_027668	LOC106563157	-	serine/threonine-protein kinase ULK1-like isoform X2	NC_027310.1:61831131-61882586	REDSLICEISA	YELLOWSLICEISA	2.27309	1.07837	-1.0758	0.0014	0.0255409
XLOC_039865	LOC106573173	-	homeodomain-interacting protein kinase 2-like isoform X10	NC_027315.1:14820550-15014317	REDSLICEISA	YELLOWSLICEISA	3.40532	1.61413	-1.07704	0.00205	0.034129
XLOC_019004	LOC106609974	pdcd4	programmed cell death protein 4-like isoform X1	NC_027307.1:3875955-3917082	REDSLICEISA	YELLOWSLICEISA	30.5073	14.4401	-1.07908	0.001	0.0197087
XLOC_053614	LOC106586061	col6a3	collagen alpha-3(VI) chain-like isoform X1	NC_027324.1:4659820-4699987	REDSLICEISA	YELLOWSLICEISA	4.34099	2.05407	-1.07954	0.00135	0.0248468
XLOC_003038	LOC106561919	-	-	NC_027300.1:113134928-113146505	REDSLICEISA	YELLOWSLICEISA	4.65529	2.19867	-1.08224	0.00035	0.00858457
XLOC_001959	LOC106608166	-	GTPase IMAP family member 7-like	NC_027300.1:7566882-7582025	REDSLICEISA	YELLOWSLICEISA	5.23723	2.46155	-1.08924	0.0008	0.0165674
XLOC_039794	kitlg	kitlg	kit ligand	NC_027315.1:7679598-7736910	REDSLICEISA	YELLOWSLICEISA	7.05981	3.31436	-1.0909	0.00025	0.00653846
XLOC_008456	LOC106599757	lphn2	adhesion G protein-coupled receptor L2-like isoform X4	NC_027302.1:29947787-30072616	REDSLICEISA	YELLOWSLICEISA	0.518252	0.243127	-1.09194	0.00065	0.0140664
XLOC_016735	col12a1	col12a1	collagen alpha-1(XII) chain isoform X3	NC_027305.1:52014842-52110373	REDSLICEISA	YELLOWSLICEISA	1.46883	0.68872	-1.09267	0.0005	0.0114231
XLOC_022223	LOC106611871	cd74	HLA class II histocompatibility antigen gamma chain-like	NC_027308.1:68289599-68299542	REDSLICEISA	YELLOWSLICEISA	275.404	129.011	-1.09405	0.00145	0.0262283
XLOC_002200	exoc3l4	exoc3l4	exocyst complex component 3-like protein 4 isoform X2	NC_027300.1:28243050-28267316	REDSLICEISA	YELLOWSLICEISA	6.49323	3.03056	-1.09935	0.00065	0.0140664
XLOC_049862	LOC106583052	mdfi	myoD family inhibitor-like	NC_027321.1:24842075-24882969	REDSLICEISA	YELLOWSLICEISA	2.38883	1.112	-1.10315	0.0013	0.0241386
XLOC_049071	-	-	-	NC_027320.1:7360221-7366322	REDSLICEISA	YELLOWSLICEISA	1.80181	0.838697	-1.10322	0.00095	0.0189427
XLOC_065223	LOC106593875	-	high-affinity choline transporter 1-like	NW_012351195.1:2540-3396	REDSLICEISA	YELLOWSLICEISA	37.2536	17.2922	-1.10726	0.00085	0.0173726
XLOC_059173	LOC106590519	tnfsf10	tumor necrosis factor ligand superfamily member 10-like isoform X2	NC_027328.1:27586299-27595661	REDSLICEISA	YELLOWSLICEISA	12.8027	5.93956	-1.10802	0.00015	0.00429515
XLOC_052547	LOC106584991	ssh1	protein phosphatase Slingshot homolog 1-like isoform X3	NC_027323.1:15720826-15783352	REDSLICEISA	YELLOWSLICEISA	4.40903	2.04522	-1.1082	0.00105	0.0204706
XLOC_039968	LOC106573452	sema3d	semaphorin-3D-like	NC_027315.1:25041329-25111788	REDSLICEISA	YELLOWSLICEISA	2.89801	1.34195	-1.11073	0.003	0.0454174
XLOC_037728	LOC106571332	bach2	transcription regulator protein BACH2-like	NC_027314.1:28398409-28504744	REDSLICEISA	YELLOWSLICEISA	1.14368	0.529182	-1.11185	0.0005	0.0114231
XLOC_009531	LOC106602018	na	uncharacterized protein LOC106602018	NC_027302.1:89962845-89966991	REDSLICEISA	YELLOWSLICEISA	16.0307	7.41732	-1.11187	0.0002	0.00544271
XLOC_046869	LOC106580764	na	delta-like protein C isoform X3	NC_027319.1:46415703-46424933	REDSLICEISA	YELLOWSLICEISA	4.73749	2.18706	-1.11513	0.00255	0.0402473
XLOC_010638	LOC106603974	nupr1	-	NC_027303.1:77267342-77268329	REDSLICEISA	YELLOWSLICEISA	196.917	90.6246	-1.11961	5e-05	0.00167621
XLOC_065818	LOC106594220	-	apoptosis-inducing factor 1, mitochondrial-like	NW_012352159.1:1225-10697	REDSLICEISA	YELLOWSLICEISA	75.3931	34.6408	-1.12196	0.0005	0.0114231
XLOC_025374	LOC106561328	ube2h	ubiquitin-conjugating enzyme E2 H-like	NC_027309.1:88737054-88764204	REDSLICEISA	YELLOWSLICEISA	6.77643	3.11319	-1.12213	0.00055	0.0123272
XLOC_001463	LOC106565542	pig59	glutamine synthetase-like isoform X1	NC_027300.1:124779624-124792315	REDSLICEISA	YELLOWSLICEISA	9.47964	4.3467	-1.12491	0.0003	0.00757889
XLOC_000572	LOC106603656	dnmt3a	DNA (cytosine-5)-methyltransferase 3A-like isoform X1	NC_027300.1:41035637-41114358	REDSLICEISA	YELLOWSLICEISA	2.93201	1.34238	-1.1271	0.0008	0.0165674
XLOC_034653	LOC106570513	col16a1	collagen alpha-1(XVI) chain-like	NC_027313.1:79342609-79345889	REDSLICEISA	YELLOWSLICEISA	14.5939	6.6673	-1.13019	0.0004	0.00954992
XLOC_002859	-	-	-	NC_027300.1:98087951-98097925	REDSLICEISA	YELLOWSLICEISA	2.78991	1.27446	-1.13033	0.00205	0.034129
XLOC_019229	lef1	lef1	lymphoid enhancer-binding factor 1 isoform X5	NC_027307.1:17966043-18030576	REDSLICEISA	YELLOWSLICEISA	7.97581	3.63633	-1.13315	0.00045	0.0105017
XLOC_003280	LOC106566689	mamdc2	MAM domain-containing protein 2-like	NC_027300.1:129393812-129403626	REDSLICEISA	YELLOWSLICEISA	3.88422	1.75977	-1.14224	0.0022	0.0360001
XLOC_054137	LOC106586023	upf3a	regulator of nonsense transcripts 3A-like isoform X4	NC_027324.1:798160-823766	REDSLICEISA	YELLOWSLICEISA	0.8606	0.38776	-1.15018	0.00295	0.0448558
XLOC_007211	LOC106600588	klhl24	kelch-like protein 24	NC_027302.1:43026277-43085504	REDSLICEISA	YELLOWSLICEISA	6.54538	2.94776	-1.15086	0.00035	0.00858457
XLOC_049115	LOC106581833	-	protein FEV	NC_027320.1:13024244-13029786	REDSLICEISA	YELLOWSLICEISA	9.25431	4.16086	-1.15324	0.00015	0.00429515
XLOC_066735	LOC106594767	nans	sialic acid synthase-like	NW_012353607.1:1007-7460	REDSLICEISA	YELLOWSLICEISA	38.3934	17.2603	-1.1534	0.0006	0.0132029
XLOC_057520	LOC106589108	heyl	hairy/enhancer-of-split related with YRPW motif-like protein	NC_027326.1:40268423-40276530	REDSLICEISA	YELLOWSLICEISA	1.4946	0.66804	-1.16176	0.00195	0.032853
XLOC_000861	arhgef33	arhgef33	rho guanine nucleotide exchange factor 33 isoform X1	NC_027300.1:69871664-69891805	REDSLICEISA	YELLOWSLICEISA	1.47867	0.658421	-1.16722	0.00165	0.0289267
XLOC_005762	LOC106583857	tent5a	protein FAM46A-like	NC_027301.1:33596518-33603247	REDSLICEISA	YELLOWSLICEISA	2.30652	1.02292	-1.17302	0.0004	0.00954992
XLOC_064402	LOC106593370	-	transmembrane protease serine 9-like	NW_012349985.1:3910-12549	REDSLICEISA	YELLOWSLICEISA	2.0907	0.926925	-1.17346	0.00105	0.0204706
XLOC_026833	LOC106563882	-	solute carrier family 46 member 3-like isoform X1	NC_027310.1:89121865-89151050	REDSLICEISA	YELLOWSLICEISA	4.90454	2.17024	-1.17626	0.0001	0.00306497
XLOC_000331	LOC106588489	sipa1l1	signal-induced proliferation-associated 1-like protein 1 isoform X1	NC_027300.1:23589691-23662866	REDSLICEISA	YELLOWSLICEISA	3.43491	1.51838	-1.17774	0.0004	0.00954992
XLOC_054074	LOC106586887	wdr48	interferon-induced GTP-binding protein Mx-like	NC_027324.1:47088992-47129798	REDSLICEISA	YELLOWSLICEISA	1.38534	0.610919	-1.18119	0.00165	0.0289267
XLOC_045103	LOC106579245	-	uncharacterized protein KIAA0556-like isoform X1	NC_027318.1:52717894-52749201	REDSLICEISA	YELLOWSLICEISA	1.42994	0.630333	-1.18177	0.00165	0.0289267
XLOC_018255	LOC106608606	ptprd	receptor-type tyrosine-protein phosphatase delta-like	NC_027306.1:15222421-15349054	REDSLICEISA	YELLOWSLICEISA	1.33891	0.5901	-1.18203	0.0013	0.0241386
XLOC_031829	LOC106567948	dgat2	diacylglycerol O-acyltransferase 2-like	NC_027312.1:75159917-75194762	REDSLICEISA	YELLOWSLICEISA	6.58735	2.90231	-1.1825	0.0009	0.0181706
XLOC_018694	LOC106609509	arnt2	aryl hydrocarbon receptor nuclear translocator-like protein 2 isoform X2	NC_027306.1:45550539-45569211	REDSLICEISA	YELLOWSLICEISA	7.61376	3.35358	-1.18291	0.00065	0.0140664
XLOC_025009	LOC106560661	allb	allantoinase, mitochondrial-like	NC_027309.1:51700625-51729237	REDSLICEISA	YELLOWSLICEISA	5.11313	2.24815	-1.18547	0.0014	0.0255409
XLOC_049126	acvr1c	acvr1c	activin receptor type-1C isoform X1	NC_027320.1:14138163-14176142	REDSLICEISA	YELLOWSLICEISA	1.16342	0.510926	-1.18719	0.0008	0.0165674
XLOC_004524	LOC100194498	igfbp4	insulin-like growth factor binding protein 4 precursor	NC_027301.1:46151601-46169788	REDSLICEISA	YELLOWSLICEISA	2.79588	1.22766	-1.1874	0.0011	0.0212218
XLOC_006491	-	-	-	NC_027302.1:2830038-2834340	REDSLICEISA	YELLOWSLICEISA	1.25376	0.550286	-1.188	0.00255	0.0402473
XLOC_053652	LOC106586140	slc40a1	solute carrier family 40 member 1-like	NC_027324.1:10123746-10138844	REDSLICEISA	YELLOWSLICEISA	2.04849	0.897158	-1.19113	0.00205	0.034129
XLOC_035436	LOC106569629	lpl	lipoprotein lipase-like	NC_027313.1:41713252-41726670	REDSLICEISA	YELLOWSLICEISA	8.80717	3.85414	-1.19227	0.0007	0.0149087
XLOC_037183	LOC106572625	-	protein-methionine sulfoxide oxidase mical1-like isoform X1	NC_027314.1:87427758-87482938	REDSLICEISA	YELLOWSLICEISA	1.21561	0.531886	-1.19249	0.0018	0.0308991
XLOC_046782	LOC106580597	creb3	cyclic AMP-responsive element-binding protein 3-like	NC_027319.1:38105555-38112390	REDSLICEISA	YELLOWSLICEISA	9.81173	4.29176	-1.19294	5e-05	0.00167621
XLOC_031050	LOC106566484	-	laminin subunit beta-1-like	NC_027312.1:8274679-8351907	REDSLICEISA	YELLOWSLICEISA	1.35346	0.591773	-1.19353	0.00055	0.0123272
XLOC_035907	LOC106570420	sdrf	serine-aspartate repeat-containing protein F-like isoform X4	NC_027313.1:75531853-75548252	REDSLICEISA	YELLOWSLICEISA	3.72824	1.60901	-1.21232	0.0004	0.00954992
XLOC_052679	LOC106585467	bcr	breakpoint cluster region protein-like isoform X1	NC_027323.1:24659053-24702081	REDSLICEISA	YELLOWSLICEISA	2.46451	1.06048	-1.21659	0.00085	0.0173726
XLOC_002864	LOC106611671	kcnma1	calcium-activated potassium channel subunit alpha-1-like isoform X17	NC_027300.1:98977635-99196699	REDSLICEISA	YELLOWSLICEISA	1.08735	0.466368	-1.22127	0.0002	0.00544271
XLOC_033407	LOC106568336	fam169a	soluble lamin-associated protein of 75 kDa-like isoform X2	NC_027312.1:92757350-92794239	REDSLICEISA	YELLOWSLICEISA	4.45451	1.90591	-1.22479	0.00045	0.0105017
XLOC_046797	LOC106580619	sepp1a	-	NC_027319.1:39614609-39622756	REDSLICEISA	YELLOWSLICEISA	43.6238	18.6227	-1.22805	5e-05	0.00167621
XLOC_001147	LOC106613975	-	ABC transporter G family member 20-like	NC_027300.1:102577574-102584569	REDSLICEISA	YELLOWSLICEISA	3.5176	1.50134	-1.22834	0.00215	0.0353845
XLOC_054477	LOC106586629	-	sodium/myo-inositol cotransporter-like	NC_027324.1:33170751-33184566	REDSLICEISA	YELLOWSLICEISA	6.07378	2.59147	-1.22882	5e-05	0.00167621
XLOC_010050	bco2b	-	beta-carotene oxygenase 2b	NC_027303.1:29881463-30006056	REDSLICEISA	YELLOWSLICEISA	9.90816	4.21942	-1.23157	0.00165	0.0289267
XLOC_012645	LOC106605049	tent5a	protein FAM46A-like	NC_027304.1:47208703-47215159	REDSLICEISA	YELLOWSLICEISA	1.71856	0.730812	-1.23363	5e-05	0.00167621
XLOC_046458	LOC106580076	cpn	calphotin-like isoform X1	NC_027319.1:14551766-14572483	REDSLICEISA	YELLOWSLICEISA	26.6192	11.3162	-1.23408	5e-05	0.00167621
XLOC_051666	slc27a2	slc27a2	very long-chain acyl-CoA synthetase	NC_027322.1:43602866-43631029	REDSLICEISA	YELLOWSLICEISA	7.59582	3.22469	-1.23604	0.00265	0.0414132
XLOC_050473	LOC106582740	na	protein Wnt-2b-A-like isoform X2	NC_027321.1:9541692-9556054	REDSLICEISA	YELLOWSLICEISA	2.58577	1.0967	-1.23742	0.00145	0.0262283
XLOC_069977	LOC106596579	-	uncharacterized protein LOC106596579	NW_012360898.1:4518-6684	REDSLICEISA	YELLOWSLICEISA	4.78905	2.03093	-1.2376	0.0004	0.00954992
XLOC_059000	LOC106590184	tmem108	transmembrane protein 108-like isoform X1	NC_027328.1:13854749-13919853	REDSLICEISA	YELLOWSLICEISA	0.773457	0.327707	-1.23891	0.0034	0.0498234
XLOC_008128	LOC106596897	-	LOW QUALITY PROTEIN: collagen alpha-1(XI) chain-like	NC_027302.1:4190547-4367940	REDSLICEISA	YELLOWSLICEISA	7.52458	3.1843	-1.24063	5e-05	0.00167621
XLOC_017640	LOC106609088	brd1	bromodomain-containing protein 1-like	NC_027306.1:30936490-30968070	REDSLICEISA	YELLOWSLICEISA	1.67837	0.7046	-1.25218	5e-05	0.00167621
XLOC_056982	LOC106588498	nlrc3	protein NLRC3-like	NC_027326.1:6672861-6689404	REDSLICEISA	YELLOWSLICEISA	25.9173	10.8676	-1.25388	0.0019	0.032209
XLOC_043348	LOC106577756	efnb3	ephrin-B3-like	NC_027317.1:55930670-56009781	REDSLICEISA	YELLOWSLICEISA	1.14736	0.480526	-1.25563	0.0014	0.0255409
XLOC_022836	LOC106612986	tnfrsf19	tumor necrosis factor receptor superfamily member 19-like	NC_027308.1:117198271-117214234	REDSLICEISA	YELLOWSLICEISA	3.49869	1.46485	-1.25606	0.0014	0.0255409
XLOC_063941	LOC106593068	aste1	protein asteroid homolog 1-like	NW_012349353.1:5648-14909	REDSLICEISA	YELLOWSLICEISA	4.04234	1.68613	-1.26147	0.00045	0.0105017
XLOC_049702	LOC106582759	sema3f	semaphorin-3F-like isoform X1	NC_027321.1:10716202-10914733	REDSLICEISA	YELLOWSLICEISA	1.91072	0.79266	-1.26934	0.0004	0.00954992
XLOC_058333	LOC106589724	-	-	NC_027327.1:21921291-21928738	REDSLICEISA	YELLOWSLICEISA	2.50469	1.03695	-1.27229	0.0001	0.00306497
XLOC_036337	-	-	-	NC_027314.1:17313078-17318339	REDSLICEISA	YELLOWSLICEISA	2.83871	1.1704	-1.27824	0.00035	0.00858457
XLOC_052410	LOC106585200	ghr	growth hormone receptor-like isoform X1	NC_027323.1:5737364-5815000	REDSLICEISA	YELLOWSLICEISA	2.02729	0.834323	-1.28088	0.0001	0.00306497
XLOC_036576	LOC106571458	gpr116	probable G-protein coupled receptor 116 isoform X1	NC_027314.1:37021146-37055774	REDSLICEISA	YELLOWSLICEISA	3.17216	1.30362	-1.28295	5e-05	0.00167621
XLOC_052439	LOC106585164	adamts12	A disintegrin and metalloproteinase with thrombospondin motifs 12-like	NC_027323.1:7330009-7376587	REDSLICEISA	YELLOWSLICEISA	0.858495	0.352697	-1.28338	0.0022	0.0360001
XLOC_055550	LOC106587109	mdk-b	midkine-B-like	NC_027325.1:9585022-9595647	REDSLICEISA	YELLOWSLICEISA	12.4456	5.1035	-1.28608	0.00025	0.00653846
XLOC_023569	cyr61	cyr61	protein CYR61	NC_027309.1:40663062-40666051	REDSLICEISA	YELLOWSLICEISA	3.1896	1.30707	-1.28704	0.0008	0.0165674
XLOC_048785	LOC106582229	sdri	serine-aspartate repeat-containing protein I-like isoform X1	NC_027320.1:34551333-34582761	REDSLICEISA	YELLOWSLICEISA	3.01682	1.2361	-1.28723	0.0012	0.0227019
XLOC_052114	ddn1	mcpt2	Duodenase-1 precursor	NC_027322.1:33104394-33106742	REDSLICEISA	YELLOWSLICEISA	10.0815	4.12862	-1.28798	0.001	0.0197087
XLOC_053060	hsd17b3	hsd17b3	testosterone 17-beta-dehydrogenase 3 isoform X2	NC_027323.1:8181608-8217379	REDSLICEISA	YELLOWSLICEISA	21.2076	8.65187	-1.2935	0.00205	0.034129
XLOC_057623	LOC106589351	antxr1	anthrax toxin receptor 1-like	NC_027327.1:4792130-4820118	REDSLICEISA	YELLOWSLICEISA	7.91039	3.22176	-1.2959	0.0001	0.00306497
XLOC_016890	LOC106607946	prss23	serine protease 23-like	NC_027305.1:62885734-62888785	REDSLICEISA	YELLOWSLICEISA	3.49779	1.42247	-1.29805	0.0012	0.0227019
XLOC_071079	LOC106597155	-	-	NW_012363865.1:50-3053	REDSLICEISA	YELLOWSLICEISA	12.5538	5.10238	-1.29888	0.0012	0.0227019
XLOC_024007	LOC106561202	sema3d	semaphorin-3D-like	NC_027309.1:85269552-85330008	REDSLICEISA	YELLOWSLICEISA	1.15523	0.468798	-1.30114	0.00205	0.034129
XLOC_033942	foxc1	foxc1a	Forkhead box protein C1	NC_027313.1:29131072-29136876	REDSLICEISA	YELLOWSLICEISA	2.7182	1.10306	-1.30114	0.0032	0.0476422
XLOC_011860	LOC106603747	-	GATS-like protein 2	NC_027303.1:63834137-63856494	REDSLICEISA	YELLOWSLICEISA	2.73997	1.10727	-1.30715	0.0003	0.00757889
XLOC_058445	LOC106589905	kcnma1	calcium-activated potassium channel subunit alpha-1 isoform X14	NC_027327.1:32618094-32734429	REDSLICEISA	YELLOWSLICEISA	0.466085	0.188137	-1.30881	0.00215	0.0353845
XLOC_031398	LOC106567054	erbb3	receptor tyrosine-protein kinase erbB-3-like isoform X1	NC_027312.1:35019797-35050297	REDSLICEISA	YELLOWSLICEISA	2.23216	0.899148	-1.31181	5e-05	0.00167621
XLOC_034791	LOC106570725	kiaa1522	uncharacterized protein KIAA1522 homolog isoform X1	NC_027313.1:89349097-89445149	REDSLICEISA	YELLOWSLICEISA	0.48869	0.196784	-1.31231	0.0033	0.0487419
XLOC_019914	LOC106610718	znf395	zinc finger protein 395-like isoform X1	NC_027308.1:11580784-11639860	REDSLICEISA	YELLOWSLICEISA	3.58438	1.44065	-1.315	0.00015	0.00429515
XLOC_024578	LOC106613695	lpl	lipoprotein lipase-like	NC_027309.1:17003398-17013170	REDSLICEISA	YELLOWSLICEISA	11.4296	4.59214	-1.31554	5e-05	0.00167621
XLOC_009480	-	-	-	NC_027302.1:87312808-87313435	REDSLICEISA	YELLOWSLICEISA	44.8521	17.9954	-1.31755	5e-05	0.00167621
XLOC_053510	LOC106585899	-	protein-lysine 6-oxidase-like	NC_027323.1:41517751-41524538	REDSLICEISA	YELLOWSLICEISA	8.82189	3.53839	-1.318	0.0024	0.0384512
XLOC_043029	LOC106577190	na	WASH complex subunit FAM21-like isoform X1	NC_027317.1:29117559-29145717	REDSLICEISA	YELLOWSLICEISA	1.76966	0.707424	-1.32282	0.0006	0.0132029
XLOC_036449	tieg3	klf11	Transforming growth factor-beta-inducible early growth response protein 3	NC_027314.1:25918366-25923338	REDSLICEISA	YELLOWSLICEISA	11.6061	4.63604	-1.32392	0.00305	0.0459806
XLOC_057587	LOC106589304	thra	thyroid hormone receptor alpha-like isoform X2	NC_027327.1:1952223-2152111	REDSLICEISA	YELLOWSLICEISA	2.18869	0.869712	-1.33146	0.0003	0.00757889
XLOC_035181	LOC106569246	-	glutamate decarboxylase 1-like isoform X1	NC_027313.1:23967773-24004280	REDSLICEISA	YELLOWSLICEISA	8.37156	3.31598	-1.33606	0.0028	0.0431446
XLOC_073879	-	-	-	NW_012376070.1:25-495	REDSLICEISA	YELLOWSLICEISA	20.6111	8.15267	-1.33808	0.00155	0.0275821
XLOC_019929	LOC106610748	fzd3	frizzled-3-like isoform X1	NC_027308.1:13459268-13498698	REDSLICEISA	YELLOWSLICEISA	2.94285	1.16369	-1.33851	0.0004	0.00954992
XLOC_037468	-	-	-	NC_027314.1:3951202-3958319	REDSLICEISA	YELLOWSLICEISA	2.87775	1.13467	-1.34266	5e-05	0.00167621
XLOC_023604	LOC106560529	pik3r3	phosphatidylinositol 3-kinase regulatory subunit gamma-like	NC_027309.1:44850900-44886691	REDSLICEISA	YELLOWSLICEISA	0.516878	0.202942	-1.34876	0.0007	0.0149087
XLOC_005376	LOC106576842	ephb5	ephrin type-B receptor 5-like isoform X2	NC_027301.1:10745349-10818108	REDSLICEISA	YELLOWSLICEISA	4.68675	1.83909	-1.34959	5e-05	0.00167621
XLOC_028391	LOC106564393	-	uncharacterized protein LOC106564393 isoform X3	NC_027311.1:10059242-10075900	REDSLICEISA	YELLOWSLICEISA	5.82367	2.28071	-1.35245	0.00055	0.0123272
XLOC_040631	LOC100194500	igfbp5	insulin-like growth factor-binding protein 5	NC_027315.1:75394719-75404052	REDSLICEISA	YELLOWSLICEISA	5.67973	2.22238	-1.35372	0.0003	0.00757889
XLOC_063315	LOC106592691	-	keratin, type I cytoskeletal 13-like isoform X1	NW_012348657.1:651-14798	REDSLICEISA	YELLOWSLICEISA	104.459	40.5754	-1.36426	0.00075	0.0157375
XLOC_050554	LOC106582868	mst1r	macrophage-stimulating protein receptor-like	NC_027321.1:15463882-15491766	REDSLICEISA	YELLOWSLICEISA	1.62686	0.630399	-1.36775	0.0017	0.0295917
XLOC_007388	c1qtnf6	c1qtnf6	complement C1q tumor necrosis factor-related protein 6	NC_027302.1:54548661-54574419	REDSLICEISA	YELLOWSLICEISA	3.14005	1.21286	-1.37238	0.00045	0.0105017
XLOC_047656	LOC106580316	gp1ba	platelet glycoprotein Ib alpha chain-like	NC_027319.1:27714605-27736400	REDSLICEISA	YELLOWSLICEISA	1.13514	0.43797	-1.37396	0.00195	0.032853
XLOC_010799	LOC106602224	-	-	NC_027303.1:2668441-2670463	REDSLICEISA	YELLOWSLICEISA	28.4576	10.9282	-1.38075	5e-05	0.00167621
XLOC_023893	LOC106560916	smpd3	sphingomyelin phosphodiesterase 3-like	NC_027309.1:76184087-76222449	REDSLICEISA	YELLOWSLICEISA	0.648986	0.247641	-1.38994	0.0004	0.00954992
XLOC_044186	LOC106577563	tnk2	activated CDC42 kinase 1-like	NC_027317.1:48103162-48130769	REDSLICEISA	YELLOWSLICEISA	1.04406	0.397097	-1.39464	0.003	0.0454174
XLOC_056368	LOC106588491	prep	prolyl endopeptidase-like	NC_027326.1:6985488-7012760	REDSLICEISA	YELLOWSLICEISA	10.7673	4.08373	-1.39869	5e-05	0.00167621
XLOC_007918	LOC106601886	-	vasorin-like	NC_027302.1:84671441-84676763	REDSLICEISA	YELLOWSLICEISA	0.801273	0.303445	-1.40086	0.00305	0.0459806
XLOC_051746	LOC106584847	gcnt3	beta-1,3-galactosyl-O-glycosyl-glycoprotein beta-1,6-N-acetylglucosaminyltransferase 3-like	NC_027322.1:48664343-48666164	REDSLICEISA	YELLOWSLICEISA	5.61522	2.12228	-1.40373	0.0001	0.00306497
XLOC_067538	hba	hba1;	hemoglobin subunit alpha	NW_012355087.1:141-4783	REDSLICEISA	YELLOWSLICEISA	13.4816	5.09229	-1.4046	0.0014	0.0255409
XLOC_060724	-	-	-	NW_012344071.1:23466-34037	REDSLICEISA	YELLOWSLICEISA	11.7996	4.45669	-1.40469	0.0014	0.0255409
XLOC_057039	LOC106588396	col11a2	collagen alpha-2(XI) chain-like isoform X7	NC_027326.1:10251380-10301721	REDSLICEISA	YELLOWSLICEISA	0.46906	0.177134	-1.40493	0.0024	0.0384512
XLOC_014706	LOC106606564	samd9	-	NC_027305.1:14861878-14877629	REDSLICEISA	YELLOWSLICEISA	8.94853	3.3774	-1.40574	0.00015	0.00429515
XLOC_051531	dennd2a	dennd2a	DENN domain-containing protein 2A	NC_027322.1:34028181-34079534	REDSLICEISA	YELLOWSLICEISA	0.845647	0.3184	-1.40922	0.00305	0.0459806
XLOC_003861	LOC106575617	-	uncharacterized protein LOC106575617	NC_027301.1:8520156-8524394	REDSLICEISA	YELLOWSLICEISA	2.70616	1.01775	-1.41086	0.0003	0.00757889
XLOC_038400	LOC106572538	calcoco1	calcium-binding and coiled-coil domain-containing protein 1-like isoform X1	NC_027314.1:84457441-84473955	REDSLICEISA	YELLOWSLICEISA	2.83157	1.06462	-1.41127	5e-05	0.00167621
XLOC_027610	LOC106563051	-	zinc finger protein 703-like	NC_027310.1:57029693-57034104	REDSLICEISA	YELLOWSLICEISA	2.23145	0.836924	-1.41481	0.00035	0.00858457
XLOC_002951	LOC106560709	scarb2	lysosome membrane protein 2-like isoform X1	NC_027300.1:106501855-106566639	REDSLICEISA	YELLOWSLICEISA	1.46907	0.550808	-1.41528	0.00085	0.0173726
XLOC_046833	LOC106580680	mmp28	matrix metalloproteinase-28-like isoform X1	NC_027319.1:43484210-43527882	REDSLICEISA	YELLOWSLICEISA	0.606304	0.227212	-1.416	0.00225	0.036621
XLOC_027130	LOC106562299	maf	transcription factor Maf-like	NC_027310.1:22997865-23144248	REDSLICEISA	YELLOWSLICEISA	2.30988	0.865511	-1.4162	0.00105	0.0204706
XLOC_015143	LOC106607258	phospho1	probable phosphatase phospho1 isoform X1	NC_027305.1:38838884-38845565	REDSLICEISA	YELLOWSLICEISA	0.564274	0.210796	-1.42055	0.00125	0.0234317
XLOC_003225	LOC106565566	myo3b	myosin-IIIb-like	NC_027300.1:124842910-124903567	REDSLICEISA	YELLOWSLICEISA	19.2112	7.16215	-1.42349	5e-05	0.00167621
XLOC_006401	LOC106594674	camsap3	calmodulin-regulated spectrin-associated protein 3-like	NC_027301.1:69681495-69691801	REDSLICEISA	YELLOWSLICEISA	1.15524	0.427338	-1.43474	0.0012	0.0227019
XLOC_011118	LOC106602669	muc5ac	mucin-5AC-like	NC_027303.1:19160026-19175278	REDSLICEISA	YELLOWSLICEISA	20.2788	7.49226	-1.4365	0.0014	0.0255409
XLOC_022288	slc7a2	slc7a2	cationic amino acid transporter 2 isoform X2	NC_027308.1:75509957-75550857	REDSLICEISA	YELLOWSLICEISA	0.977887	0.361044	-1.43749	0.00045	0.0105017
XLOC_017267	LOC106608493	muc2	mucin-2-like isoform X1	NC_027306.1:3485173-3529981	REDSLICEISA	YELLOWSLICEISA	4.22439	1.55717	-1.43982	0.0023	0.0372347
XLOC_037472	fras1	-	extracellular matrix protein FRAS1 isoform X2	NC_027314.1:4157277-4205409	REDSLICEISA	YELLOWSLICEISA	1.77209	0.652515	-1.44137	0.00035	0.00858457
XLOC_004889	LOC106593035	camsap3	calmodulin-regulated spectrin-associated protein 3-like	NC_027301.1:65110475-65114638	REDSLICEISA	YELLOWSLICEISA	2.29871	0.841597	-1.44962	0.00245	0.039053
XLOC_065855	LOC106594243	nlrc3	protein NLRC3-like	NW_012352229.1:1911-7904	REDSLICEISA	YELLOWSLICEISA	2.76233	1.00887	-1.45315	0.00155	0.0275821
XLOC_036479	LOC106571324	-	collagen alpha-1(X) chain-like	NC_027314.1:29249007-29330072	REDSLICEISA	YELLOWSLICEISA	116.517	42.4901	-1.45535	0.00115	0.0219623
XLOC_006105	pdcd4	pdcd4	Programmed cell death protein 4	NC_027301.1:56266865-56284065	REDSLICEISA	YELLOWSLICEISA	6.60462	2.39364	-1.46427	0.0006	0.0132029
XLOC_053035	ccl28	-	C-C motif chemokine 28 precursor	NC_027323.1:6771159-6774877	REDSLICEISA	YELLOWSLICEISA	999.243	362.022	-1.46476	0.0013	0.0241386
XLOC_026052	irx5	irx5	iroquois-class homeodomain protein IRX-5	NC_027310.1:30956701-30970191	REDSLICEISA	YELLOWSLICEISA	13.6842	4.95469	-1.46564	5e-05	0.00167621
XLOC_041396	LOC106575940	cyp27c1	cytochrome P450 27C1 isoform X1	NC_027316.1:29894966-29912663	REDSLICEISA	YELLOWSLICEISA	10.2839	3.71888	-1.46745	5e-05	0.00167621
XLOC_027358	cemip	kiaa1199	cell migration-inducing and hyaluronan-binding protein	NC_027310.1:37747631-37885305	REDSLICEISA	YELLOWSLICEISA	2.65308	0.957966	-1.46962	0.00035	0.00858457
XLOC_038933	plin1	plin1	perilipin-1 isoform X1	NC_027315.1:28003171-28037072	REDSLICEISA	YELLOWSLICEISA	19.8483	7.15614	-1.47176	5e-05	0.00167621
XLOC_048046	LOC106581008	postn	periostin-like isoform X2	NC_027319.1:54709646-54748352	REDSLICEISA	YELLOWSLICEISA	61.3569	22.1209	-1.47182	0.0002	0.00544271
XLOC_022831	LOC106612993	bace2	beta-secretase 2-like	NC_027308.1:116726195-116740505	REDSLICEISA	YELLOWSLICEISA	1.43506	0.514627	-1.47951	0.0006	0.0132029
XLOC_055988	LOC106587882	kiaa1199	cell migration-inducing and hyaluronan-binding protein-like	NC_027325.1:39850894-39856854	REDSLICEISA	YELLOWSLICEISA	5.55351	1.99139	-1.47962	0.00015	0.00429515
XLOC_042331	LOC106575986	-	kinesin-like protein KIF21A isoform X7	NC_027316.1:33976996-34018131	REDSLICEISA	YELLOWSLICEISA	1.18241	0.422838	-1.48356	0.00225	0.036621
XLOC_065095	LOC106593783	-	uncharacterized protein LOC106593783	NW_012350969.1:818-12561	REDSLICEISA	YELLOWSLICEISA	7.15192	2.55154	-1.48696	0.00035	0.00858457
XLOC_006886	trf	tf2	serotransferrin-1 isoform X1	NC_027302.1:17218634-17226358	REDSLICEISA	YELLOWSLICEISA	1.86308	0.661983	-1.49282	0.00085	0.0173726
XLOC_012935	LOC106605585	fcgbp	IgGFc-binding protein-like	NC_027304.1:65872979-65885248	REDSLICEISA	YELLOWSLICEISA	2.78018	0.987528	-1.49328	0.0002	0.00544271
XLOC_049965	LOC106583142	-	LOW QUALITY PROTEIN: sulfatase-modifying factor 1-like	NC_027321.1:31732782-31752603	REDSLICEISA	YELLOWSLICEISA	0.408321	0.144998	-1.49367	0.00265	0.0414132
XLOC_005313	tigit	tigit	T-cell immunoreceptor with Ig and ITIM domains isoform X2	NC_027301.1:8564719-8569416	REDSLICEISA	YELLOWSLICEISA	1.53161	0.542819	-1.49651	0.0014	0.0255409
XLOC_058413	LOC106589863	prss27	transmembrane protease serine 9-like	NC_027327.1:29532385-29544240	REDSLICEISA	YELLOWSLICEISA	2.67892	0.947932	-1.4988	0.001	0.0197087
XLOC_050647	LOC106582958	iffo2	intermediate filament family orphan 2-like isoform X5	NC_027321.1:23772783-23858422	REDSLICEISA	YELLOWSLICEISA	3.15471	1.1158	-1.49943	5e-05	0.00167621
XLOC_048333	LOC106581462	arhgef26	rho guanine nucleotide exchange factor 26-like	NC_027319.1:78055622-78090229	REDSLICEISA	YELLOWSLICEISA	2.27281	0.80347	-1.50016	0.00055	0.0123272
XLOC_016850	LOC106607829	galnt14	polypeptide N-acetylgalactosaminyltransferase 14-like isoform X1	NC_027305.1:59722464-59840599	REDSLICEISA	YELLOWSLICEISA	3.60709	1.27359	-1.50193	0.00195	0.032853
XLOC_035794	LOC106570248	tent5a	protein FAM46A-like	NC_027313.1:66373630-66386391	REDSLICEISA	YELLOWSLICEISA	2.22665	0.776877	-1.51912	0.0002	0.00544271
XLOC_004584	LOC106586787	neurl1	E3 ubiquitin-protein ligase NEURL1-like isoform X1	NC_027301.1:50543885-50641882	REDSLICEISA	YELLOWSLICEISA	2.52472	0.874873	-1.52898	5e-05	0.00167621
XLOC_024582	LOC106613702	ccl17	C-C motif chemokine 17-like	NC_027309.1:17156859-17159215	REDSLICEISA	YELLOWSLICEISA	6.92855	2.39699	-1.53133	0.0008	0.0165674
XLOC_062588	LOC106592244	-	uncharacterized protein LOC106592244 isoform X1	NW_012347885.1:3301-17830	REDSLICEISA	YELLOWSLICEISA	11.6616	4.02233	-1.53566	0.00015	0.00429515
XLOC_084059	LOC106599483	-	-	NW_012420015.1:665-1585	REDSLICEISA	YELLOWSLICEISA	12.6722	4.35589	-1.54063	0.00285	0.0437127
XLOC_039096	LOC106573878	gamt	guanidinoacetate N-methyltransferase	NC_027315.1:42597746-42605907	REDSLICEISA	YELLOWSLICEISA	5.36188	1.83149	-1.54972	0.00305	0.0459806
XLOC_041932	catm	ctsm	Cathepsin M precursor	NC_027316.1:12625760-12632216	REDSLICEISA	YELLOWSLICEISA	5.8647	1.9966	-1.55451	0.00015	0.00429515
XLOC_042082	LOC106575566	igfbp5	insulin-like growth factor-binding protein 5	NC_027316.1:18785898-18797168	REDSLICEISA	YELLOWSLICEISA	2.0499	0.696925	-1.55648	0.00035	0.00858457
XLOC_026524	LOC106563214	atp8b2	phospholipid-transporting ATPase ID-like	NC_027310.1:71827407-71849027	REDSLICEISA	YELLOWSLICEISA	0.646308	0.218778	-1.56275	0.0003	0.00757889
XLOC_033091	LOC106567680	gimap8	GTPase IMAP family member 8-like isoform X1	NC_027312.1:68940961-68952400	REDSLICEISA	YELLOWSLICEISA	1.8652	0.631261	-1.56302	0.00055	0.0123272
XLOC_037819	LOC106571437	na	uncharacterized protein LOC106571437	NC_027314.1:35470648-35540528	REDSLICEISA	YELLOWSLICEISA	5.29772	1.7736	-1.57869	5e-05	0.00167621
XLOC_059161	LOC106590481	sat1	diamine acetyltransferase 1-like	NC_027328.1:27129777-27156595	REDSLICEISA	YELLOWSLICEISA	5.86243	1.95725	-1.58267	0.00015	0.00429515
XLOC_062954	LOC106592456	leap2	liver-expressed antimicrobial peptide 2-like	NW_012348244.1:6874-10070	REDSLICEISA	YELLOWSLICEISA	6.2357	2.07033	-1.59069	5e-05	0.00167621
XLOC_027332	LOC106562604	cuzd1	CUB and zona pellucida-like domain-containing protein 1	NC_027310.1:36696584-36713512	REDSLICEISA	YELLOWSLICEISA	66.9321	22.0099	-1.60455	0.0002	0.00544271
XLOC_051738	neil1	neil1	endonuclease 8-like 1 isoform X1	NC_027322.1:48376747-48391354	REDSLICEISA	YELLOWSLICEISA	15.7735	5.17807	-1.60701	5e-05	0.00167621
XLOC_026520	LOC106563358	ccl19	C-C motif chemokine 19-like	NC_027310.1:71597208-71598608	REDSLICEISA	YELLOWSLICEISA	62.7444	20.569	-1.60901	5e-05	0.00167621
XLOC_071996	LOC106597622	nlrc3	protein NLRC3-like	NW_012367118.1:212-1560	REDSLICEISA	YELLOWSLICEISA	10.0252	3.28083	-1.6115	0.00045	0.0105017
XLOC_045945	LOC106579292	acsf2	acyl-CoA synthetase family member 2, mitochondrial-like isoform X2	NC_027318.1:51184467-51213112	REDSLICEISA	YELLOWSLICEISA	7.72106	2.51367	-1.619	0.00155	0.0275821
XLOC_005202	LOC106574162	nkd2l	protein naked cuticle homolog 2-like	NC_027301.1:4876426-4880172	REDSLICEISA	YELLOWSLICEISA	2.05194	0.665033	-1.62549	0.0018	0.0308991
XLOC_000696	LOC106605019	csad	cysteine sulfinic acid decarboxylase-like	NC_027300.1:51897467-51916647	REDSLICEISA	YELLOWSLICEISA	10.7996	3.48617	-1.63126	5e-05	0.00167621
XLOC_029629	sp7	sp7	transcription factor Sp7	NC_027311.1:84705951-84710707	REDSLICEISA	YELLOWSLICEISA	1.89567	0.611394	-1.63253	5e-05	0.00167621
XLOC_061168	-	-	-	NW_012344712.1:29433-32349	REDSLICEISA	YELLOWSLICEISA	1.20797	0.388896	-1.63512	0.0014	0.0255409
XLOC_000571	LOC106603664	dtnb	dystrobrevin beta-like isoform X1	NC_027300.1:40974420-41034377	REDSLICEISA	YELLOWSLICEISA	0.616874	0.197708	-1.6416	5e-05	0.00167621
XLOC_026547	LOC106563380	efnb2	ephrin-B2-like isoform X2	NC_027310.1:73444971-73502340	REDSLICEISA	YELLOWSLICEISA	0.634772	0.202304	-1.64971	0.0005	0.0114231
XLOC_056746	dlx5	dlx5	homeobox protein Dlx5a	NC_027326.1:29677411-29680549	REDSLICEISA	YELLOWSLICEISA	3.78903	1.20672	-1.65074	0.00225	0.036621
XLOC_001038	avpi1	avpi1	arginine vasopressin-induced protein 1 isoform X1	NC_027300.1:91073227-91079104	REDSLICEISA	YELLOWSLICEISA	2.70665	0.858517	-1.65659	5e-05	0.00167621
XLOC_065634	-	-	-	NW_012351896.1:782-9798	REDSLICEISA	YELLOWSLICEISA	69.9298	22.1313	-1.65982	0.00035	0.00858457
XLOC_031084	bgn	bgn	biglycan	NC_027312.1:10696948-10722852	REDSLICEISA	YELLOWSLICEISA	1.67347	0.528469	-1.66295	0.00015	0.00429515
XLOC_054076	LOC106586891	mxb	interferon-induced GTP-binding protein Mx2-like	NC_027324.1:47243527-47262660	REDSLICEISA	YELLOWSLICEISA	2.39374	0.755825	-1.66314	5e-05	0.00167621
XLOC_062932	LOC106592439	trim25	E3 ubiquitin/ISG15 ligase TRIM25-like	NW_012348220.1:15970-18817	REDSLICEISA	YELLOWSLICEISA	2.37832	0.749686	-1.66558	0.00225	0.036621
XLOC_000535	LOC106601761	bcl11b	B-cell lymphoma/leukemia 11B-like	NC_027300.1:36521416-36566247	REDSLICEISA	YELLOWSLICEISA	3.97065	1.24823	-1.66949	5e-05	0.00167621
XLOC_009482	-	-	-	NC_027302.1:87314579-87319450	REDSLICEISA	YELLOWSLICEISA	69.6672	21.4836	-1.69724	0.0003	0.00757889
XLOC_033351	-	-	-	NC_027312.1:89459851-89464186	REDSLICEISA	YELLOWSLICEISA	0.563396	0.172582	-1.70687	0.0033	0.0487419
XLOC_067778	LOC106595400	nlrc3	protein NLRC3-like	NW_012355555.1:2115-4346	REDSLICEISA	YELLOWSLICEISA	2.86994	0.872548	-1.71772	0.00015	0.00429515
XLOC_065686	-	-	-	NW_012351962.1:6551-6828	REDSLICEISA	YELLOWSLICEISA	15.6356	4.74525	-1.72028	0.0014	0.0255409
XLOC_032633	LOC106566838	bgn	biglycan-like	NC_027312.1:26295755-26302931	REDSLICEISA	YELLOWSLICEISA	8.53972	2.58194	-1.72573	5e-05	0.00167621
XLOC_068377	LOC106595704	-	-	NW_012356713.1:2535-4509	REDSLICEISA	YELLOWSLICEISA	5.38172	1.62584	-1.72688	0.00145	0.0262283
XLOC_015508	LOC106608022	-	-	NC_027305.1:67478283-67482986	REDSLICEISA	YELLOWSLICEISA	0.536177	0.161917	-1.72745	0.00295	0.0448558
XLOC_001267	epb41l4a	epb41l4a	band 4.1-like protein 4A isoform X1	NC_027300.1:113022964-113120816	REDSLICEISA	YELLOWSLICEISA	0.773398	0.23307	-1.73045	0.00055	0.0123272
XLOC_012542	LOC106604855	-	fructose-bisphosphate aldolase B-like	NC_027304.1:36646587-36663318	REDSLICEISA	YELLOWSLICEISA	13.1378	3.95416	-1.73229	5e-05	0.00167621
XLOC_004823	LOC106591784	loxl4	lysyl oxidase homolog 4-like	NC_027301.1:62226879-62269987	REDSLICEISA	YELLOWSLICEISA	0.823997	0.247914	-1.7328	0.0003	0.00757889
XLOC_046605	LOC106580394	sds	L-serine dehydratase/L-threonine deaminase-like	NC_027319.1:25704232-25708506	REDSLICEISA	YELLOWSLICEISA	7.29521	2.19274	-1.73421	5e-05	0.00167621
XLOC_052108	LOC106584446	-	-	NC_027322.1:32607478-32920581	REDSLICEISA	YELLOWSLICEISA	0.469234	0.140999	-1.73463	0.00125	0.0234317
XLOC_026131	LOC106562591	adamts17	A disintegrin and metalloproteinase with thrombospondin motifs 17-like	NC_027310.1:36033866-36146085	REDSLICEISA	YELLOWSLICEISA	0.661258	0.197048	-1.74667	5e-05	0.00167621
XLOC_015336	LOC106607727	col10a1	collagen alpha-1(X) chain-like	NC_027305.1:54185034-54239974	REDSLICEISA	YELLOWSLICEISA	103.53	30.7911	-1.74946	5e-05	0.00167621
XLOC_056977	LOC106588502	angpt1	angiopoietin-1-like isoform X2	NC_027326.1:6324755-6379917	REDSLICEISA	YELLOWSLICEISA	0.442221	0.131293	-1.75197	0.00215	0.0353845
XLOC_023525	LOC106560363	dsg2	desmoglein-2-like	NC_027309.1:36904767-36932310	REDSLICEISA	YELLOWSLICEISA	6.36727	1.88743	-1.75425	5e-05	0.00167621
XLOC_048499	LOC106581700	-	inactive dipeptidyl peptidase 10-like isoform X1	NC_027320.1:9784469-10115971	REDSLICEISA	YELLOWSLICEISA	0.495145	0.146105	-1.76085	0.00085	0.0173726
XLOC_053393	LOC106585698	fscb	fibrous sheath CABYR-binding protein-like isoform X3	NC_027323.1:30522484-30542457	REDSLICEISA	YELLOWSLICEISA	98.1543	28.814	-1.76828	5e-05	0.00167621
XLOC_018506	LOC106609115	kif21a	kinesin-like protein KIF21A isoform X6	NC_027306.1:32598036-32642471	REDSLICEISA	YELLOWSLICEISA	1.08067	0.311955	-1.79251	0.00015	0.00429515
XLOC_003092	LOC106562879	-	-	NC_027300.1:116070179-116130482	REDSLICEISA	YELLOWSLICEISA	2.01465	0.581343	-1.79307	0.00035	0.00858457
XLOC_001712	LOC106570480	mmp11	stromelysin-3-like	NC_027300.1:145556049-145590837	REDSLICEISA	YELLOWSLICEISA	2.1313	0.612176	-1.79972	5e-05	0.00167621
XLOC_017511	LOC106608897	-	uncharacterized protein LOC106608897	NC_027306.1:21322174-21326168	REDSLICEISA	YELLOWSLICEISA	8.68646	2.48608	-1.80489	5e-05	0.00167621
XLOC_011646	LOC106603240	-	cGMP-dependent 3',5'-cyclic phosphodiesterase-like	NC_027303.1:45563361-45611252	REDSLICEISA	YELLOWSLICEISA	0.43152	0.121799	-1.82493	0.00195	0.032853
XLOC_058732	LOC106590406	gpt2	alanine aminotransferase 2-like isoform X1	NC_027328.1:25002488-25022391	REDSLICEISA	YELLOWSLICEISA	6.38256	1.78141	-1.84112	5e-05	0.00167621
XLOC_037961	LOC106571568	evl	ena/VASP-like protein isoform X6	NC_027314.1:48050441-48114633	REDSLICEISA	YELLOWSLICEISA	0.491715	0.137179	-1.84176	0.0002	0.00544271
XLOC_019463	LOC106609963	doc2b	double C2-like domain-containing protein beta isoform X1	NC_027307.1:3524932-3571492	REDSLICEISA	YELLOWSLICEISA	0.961859	0.266802	-1.85006	5e-05	0.00167621
XLOC_021545	LOC106610774	cytsa	cytospin-A-like	NC_027308.1:14934982-14967929	REDSLICEISA	YELLOWSLICEISA	0.92645	0.255597	-1.85784	0.00265	0.0414132
XLOC_027096	LOC106562247	-	-	NC_027310.1:21457567-21466216	REDSLICEISA	YELLOWSLICEISA	1.70342	0.468432	-1.86252	0.0001	0.00306497
XLOC_008891	phop1	phospho1	Probable phosphatase phospho1	NC_027302.1:59291960-59295493	REDSLICEISA	YELLOWSLICEISA	15.977	4.39275	-1.8628	5e-05	0.00167621
XLOC_047625	LOC106580372	rph3a	rabphilin-3A-like	NC_027319.1:25787912-25828816	REDSLICEISA	YELLOWSLICEISA	0.654396	0.177382	-1.8833	5e-05	0.00167621
XLOC_014549	LOC106606280	nlrc3	protein NLRC3-like	NC_027305.1:3058355-3067911	REDSLICEISA	YELLOWSLICEISA	1.76331	0.470471	-1.90611	0.0001	0.00306497
XLOC_010772	LOC106602159	-	-	NC_027303.1:1733077-1737207	REDSLICEISA	YELLOWSLICEISA	2.51014	0.668124	-1.90958	0.00335	0.0492975
XLOC_011326	LOC106602806	trim27	nuclear factor 7, ovary-like	NC_027303.1:27163022-27178885	REDSLICEISA	YELLOWSLICEISA	1.55277	0.407568	-1.92973	0.00015	0.00429515
XLOC_027319	-	-	-	NC_027310.1:35839173-35844493	REDSLICEISA	YELLOWSLICEISA	0.432487	0.113487	-1.93013	0.0003	0.00757889
XLOC_088623	-	-	-	NW_012468349.1:0-1192	REDSLICEISA	YELLOWSLICEISA	1.46347	0.379765	-1.94622	0.00285	0.0437127
XLOC_059087	LOC106590342	epb41l3	band 4.1-like protein 3 isoform X7	NC_027328.1:21333871-21416858	REDSLICEISA	YELLOWSLICEISA	1.72534	0.443073	-1.96127	5e-05	0.00167621
XLOC_019026	LOC106610015	p2	skin secretory protein xP2-like isoform X1	NC_027307.1:6803348-6809493	REDSLICEISA	YELLOWSLICEISA	18.9001	4.83044	-1.96817	0.0007	0.0149087
XLOC_001922	LOC106603106	-	monoacylglycerol lipase ABHD12-like	NC_027300.1:4640161-4658230	REDSLICEISA	YELLOWSLICEISA	0.656482	0.16699	-1.97499	0.00035	0.00858457
XLOC_039121	LOC106573924	palm	paralemmin-1-like isoform X1	NC_027315.1:44100630-44170203	REDSLICEISA	YELLOWSLICEISA	0.782817	0.198756	-1.97768	0.00015	0.00429515
XLOC_059223	-	-	-	NC_027328.1:31775000-31778481	REDSLICEISA	YELLOWSLICEISA	1.17024	0.296044	-1.98293	5e-05	0.00167621
XLOC_055119	LOC106587759	cuzd1	CUB and zona pellucida-like domain-containing protein 1	NC_027325.1:36156808-36160967	REDSLICEISA	YELLOWSLICEISA	86.9008	21.9128	-1.9876	5e-05	0.00167621
XLOC_016375	LOC106606987	cygb2	cytoglobin-2-like	NC_027305.1:28914389-28925036	REDSLICEISA	YELLOWSLICEISA	6.71241	1.68614	-1.99311	5e-05	0.00167621
XLOC_018990	LOC106609985	na	uncharacterized protein LOC106609985	NC_027307.1:3069907-3072125	REDSLICEISA	YELLOWSLICEISA	11.8809	2.97713	-1.99666	5e-05	0.00167621
XLOC_053659	LOC106586149	-	acid-sensing ion channel 4-like isoform X2	NC_027324.1:10580612-10676071	REDSLICEISA	YELLOWSLICEISA	0.422962	0.105794	-1.99927	0.0018	0.0308991
XLOC_035439	ccl21	ccl21	C-C motif chemokine 21 isoform X2	NC_027313.1:41856034-41866439	REDSLICEISA	YELLOWSLICEISA	165.728	41.088	-2.01202	5e-05	0.00167621
XLOC_027126	LOC106562307	-	uncharacterized protein LOC106562307	NC_027310.1:22846630-22849130	REDSLICEISA	YELLOWSLICEISA	0.721381	0.177692	-2.02138	0.00195	0.032853
XLOC_042712	fgl2	fgl1	fibroleukin precursor	NC_027316.1:57607726-57609540	REDSLICEISA	YELLOWSLICEISA	1.48157	0.362926	-2.02938	0.00135	0.0248468
XLOC_053483	cdo1	cdo1	cysteine dioxygenase type 1	NC_027323.1:39487153-39493435	REDSLICEISA	YELLOWSLICEISA	41.1989	10.0206	-2.03964	5e-05	0.00167621
XLOC_059225	exph5	exph5	exophilin-5 isoform X1	NC_027328.1:31785805-31804752	REDSLICEISA	YELLOWSLICEISA	8.43933	2.01927	-2.0633	5e-05	0.00167621
XLOC_001633	LOC106568818	olfm1	noelin-like isoform X2	NC_027300.1:140191607-140217402	REDSLICEISA	YELLOWSLICEISA	0.401153	0.0939091	-2.09482	0.0003	0.00757889
XLOC_049722	LOC106582776	ikbke	-	NC_027321.1:12562917-12575292	REDSLICEISA	YELLOWSLICEISA	1.22049	0.284705	-2.09992	5e-05	0.00167621
XLOC_052549	LOC106584989	-	uncharacterized protein LOC106584989	NC_027323.1:15855793-15862161	REDSLICEISA	YELLOWSLICEISA	0.935106	0.215214	-2.11936	0.0029	0.0442868
XLOC_002681	LOC106610323	na	protein FAM20A-like	NC_027300.1:77226970-77277580	REDSLICEISA	YELLOWSLICEISA	2.90503	0.659782	-2.13849	5e-05	0.00167621
XLOC_056009	LOC106587907	itgb	integrin beta-like protein A	NC_027325.1:40932286-40937803	REDSLICEISA	YELLOWSLICEISA	74.6814	16.8343	-2.14934	5e-05	0.00167621
XLOC_021462	LOC106610621	osr1	protein odd-skipped-related 1-like	NC_027308.1:5255869-5264125	REDSLICEISA	YELLOWSLICEISA	2.64124	0.59348	-2.15395	0.0001	0.00306497
XLOC_060144	LOC106591222	zg16	zymogen granule membrane protein 16-like	NW_012343574.1:2402-4871	REDSLICEISA	YELLOWSLICEISA	23.6311	5.29586	-2.15775	5e-05	0.00167621
XLOC_033899	LOC106569214	f5	collagen alpha-1(XXI) chain-like	NC_027313.1:25467846-25493098	REDSLICEISA	YELLOWSLICEISA	0.973835	0.217031	-2.16578	5e-05	0.00167621
XLOC_009976	LOC106602737	s100a13	translation initiation factor IF-2-like	NC_027303.1:23394278-23398641	REDSLICEISA	YELLOWSLICEISA	24.3174	5.27839	-2.20382	0.0006	0.0132029
XLOC_052647	apja	aplnra	Apelin receptor A	NC_027323.1:23569453-23571621	REDSLICEISA	YELLOWSLICEISA	1.35418	0.290481	-2.2209	5e-05	0.00167621
XLOC_091598	LOC106600318	hbb	hemoglobin subunit beta-like	NW_012568861.1:252-1005	REDSLICEISA	YELLOWSLICEISA	7.33602	1.56951	-2.22469	0.00085	0.0173726
XLOC_013733	LOC106604790	fgf18	fibroblast growth factor 18-like isoform X5	NC_027304.1:35248418-35258250	REDSLICEISA	YELLOWSLICEISA	0.7725	0.165066	-2.22649	5e-05	0.00167621
XLOC_037457	LOC106570886	ccl4	C-C motif chemokine 4-like	NC_027314.1:3266866-3268902	REDSLICEISA	YELLOWSLICEISA	33.8154	7.19844	-2.23193	5e-05	0.00167621
XLOC_038797	LOC106573183	mefv	pyrin-like	NC_027315.1:13416060-13531396	REDSLICEISA	YELLOWSLICEISA	5.26298	1.11594	-2.23762	5e-05	0.00167621
XLOC_067550	LOC106595276	zg16	zymogen granule membrane protein 16-like	NW_012355111.1:507-2771	REDSLICEISA	YELLOWSLICEISA	11.8758	2.50473	-2.2453	0.0001	0.00306497
XLOC_009630	LOC106602213	hian7	-	NC_027303.1:2631612-2635496	REDSLICEISA	YELLOWSLICEISA	1.2177	0.23328	-2.38403	0.0002	0.00544271
XLOC_038340	LOC106572388	dvl1	segment polarity protein dishevelled homolog DVL-1-like isoform X4	NC_027314.1:81519816-81559080	REDSLICEISA	YELLOWSLICEISA	16.1026	3.05414	-2.39845	5e-05	0.00167621
XLOC_061581	LOC106591703	-	uncharacterized protein LOC106591703	NW_012345548.1:122-1235	REDSLICEISA	YELLOWSLICEISA	1.39685	0.26307	-2.40866	0.0018	0.0308991
XLOC_077449	LOC106598963	plec	plectin-like	NW_012390293.1:4-2562	REDSLICEISA	YELLOWSLICEISA	4.54638	0.841033	-2.43448	5e-05	0.00167621
XLOC_043053	LOC106577236	loxl4	lysyl oxidase homolog 4-like	NC_027317.1:30781614-30832447	REDSLICEISA	YELLOWSLICEISA	0.708681	0.129614	-2.45091	5e-05	0.00167621
XLOC_055826	-	-	-	NC_027325.1:31677397-31680697	REDSLICEISA	YELLOWSLICEISA	0.4044	0.0736171	-2.45767	0.0002	0.00544271
XLOC_012262	LOC106604392	tgfb2	transforming growth factor beta-2-like	NC_027304.1:15591370-15599569	REDSLICEISA	YELLOWSLICEISA	3.46242	0.581698	-2.57344	0.0002	0.00544271
XLOC_024625	LOC106613765	creb3l3	cyclic AMP-responsive element-binding protein 3-like protein 3-B	NC_027309.1:19861888-19869484	REDSLICEISA	YELLOWSLICEISA	5.61246	0.941942	-2.57492	5e-05	0.00167621
XLOC_054895	LOC106587407	-	-	NC_027325.1:22279384-22287382	REDSLICEISA	YELLOWSLICEISA	2.05914	0.339969	-2.59857	0.00015	0.00429515
XLOC_026659	LOC106563597	na	uncharacterized protein LOC106563597	NC_027310.1:78482543-78503598	REDSLICEISA	YELLOWSLICEISA	25.331	4.16686	-2.60388	5e-05	0.00167621
XLOC_010469	LOC106603665	panx3	pannexin-3-like isoform X1	NC_027303.1:59669658-59688324	REDSLICEISA	YELLOWSLICEISA	3.12976	0.511374	-2.6136	5e-05	0.00167621
XLOC_052115	LOC106584265	gzmb	duodenase-1-like	NC_027322.1:33122366-33127459	REDSLICEISA	YELLOWSLICEISA	0.725548	0.116978	-2.63284	0.0013	0.0241386
XLOC_020053	LOC106611031	entpd5	ectonucleoside triphosphate diphosphohydrolase 5-like	NC_027308.1:22830679-22843733	REDSLICEISA	YELLOWSLICEISA	0.751898	0.119652	-2.65169	0.00025	0.00653846
XLOC_072411	LOC106597777	-	uncharacterized protein LOC106597777	NW_012368655.1:51-4620	REDSLICEISA	YELLOWSLICEISA	2.90832	0.459713	-2.66138	0.0026	0.0408177
XLOC_073147	LOC106598055	pabpc1	-	NW_012372067.1:906-2750	REDSLICEISA	YELLOWSLICEISA	3.56503	0.517566	-2.7841	0.00015	0.00429515
XLOC_005917	LOC106588557	trim39	E3 ubiquitin-protein ligase TRIM39-like	NC_027301.1:44891865-44909742	REDSLICEISA	YELLOWSLICEISA	0.398383	0.0546249	-2.86653	5e-05	0.00167621
XLOC_037019	LOC106572039	bgn	biglycan-like	NC_027314.1:75245059-75252621	REDSLICEISA	YELLOWSLICEISA	1.60075	0.211114	-2.92265	5e-05	0.00167621
XLOC_030923	LOC106566257	-	-	NC_027311.1:90689577-90691262	REDSLICEISA	YELLOWSLICEISA	0.526555	0.0683927	-2.94467	0.0018	0.0308991
XLOC_025060	LOC106560727	ifitm5	interferon-induced transmembrane protein 5-like isoform X1	NC_027309.1:58403429-58406174	REDSLICEISA	YELLOWSLICEISA	4.85854	0.607367	-2.99988	5e-05	0.00167621
XLOC_023795	dennd5a	dennd5b	DENN domain-containing protein 5A isoform X1	NC_027309.1:67268053-67317207	REDSLICEISA	YELLOWSLICEISA	0.524696	0.0595164	-3.14012	5e-05	0.00167621
XLOC_072541	LOC106597822	krt13	keratin, type I cytoskeletal 13-like	NW_012369209.1:763-4090	REDSLICEISA	YELLOWSLICEISA	25.6459	2.80457	-3.19288	5e-05	0.00167621
XLOC_000353	entpd5	entpd5	ectonucleoside triphosphate diphosphohydrolase 5	NC_027300.1:25124352-25142104	REDSLICEISA	YELLOWSLICEISA	0.514247	0.0554484	-3.21324	0.0002	0.00544271
XLOC_028885	LOC106565178	ifi44	interferon-induced protein 44-like	NC_027311.1:44174577-44194228	REDSLICEISA	YELLOWSLICEISA	97.5477	10.4078	-3.22845	5e-05	0.00167621
XLOC_040114	LOC106573651	smpd3	sphingomyelin phosphodiesterase 3-like	NC_027315.1:34520796-34576686	REDSLICEISA	YELLOWSLICEISA	0.800045	0.0838554	-3.25411	0.00235	0.0378435
XLOC_025742	LOC106561895	col10a1	collagen alpha-1(X) chain-like	NC_027310.1:4562892-4569087	REDSLICEISA	YELLOWSLICEISA	33.6715	3.36081	-3.32465	5e-05	0.00167621
XLOC_021437	LOC106610590	col10a1	collagen alpha-1(X) chain-like	NC_027308.1:371337-378265	REDSLICEISA	YELLOWSLICEISA	15.1293	1.29279	-3.54878	5e-05	0.00167621
XLOC_034055	LOC106569453	epha3	ephrin type-A receptor 3-like	NC_027313.1:36696025-36774136	REDSLICEISA	YELLOWSLICEISA	0.628269	0.0486263	-3.69157	5e-05	0.00167621
XLOC_009915	-	-	-	NC_027303.1:18813500-18814724	REDSLICEISA	YELLOWSLICEISA	3.06711	0.118046	-4.69946	0.0005	0.0114231
XLOC_009916	-	-	-	NC_027303.1:18843257-18844497	REDSLICEISA	YELLOWSLICEISA	3.55163	0.127234	-4.80293	0.0001	0.00306497
XLOC_003821	LOC106574835	pro2964	uncharacterized protein LOC106574835	NC_027301.1:6287824-6288940	REDSLICEISA	YELLOWSLICEISA	16.8375	0.257795	-6.02931	5e-05	0.00167621

## Sheet: T3 1%FAω3 vs 0.3%FA LICE-ISA
Sub table T3. Differentailly expressed genes in skin samples from lice attachement site (co lice+ISA infection) with functional feed between 0.3% FA (coded as REDSLICEISA) and 1.0% FAω3 (coded as BLUESLICEISA).
gene_id	gene	gene_symbol	name	locus	sample_1	sample_2	value_1	value_2	log2_fold_change	p_value	q_value
XLOC_030822	LOC100194677	eef1a2	eEF1A2 binding protein-like	NC_027311.1:79584242-79620274	REDSLICEISA	BLUESLICEISA	0.0389102	22.5982	9.18184	0.00105	0.0204706
XLOC_063729	LOC106592919	na	uncharacterized protein LOC106592919	NW_012349084.1:9218-11594	REDSLICEISA	BLUESLICEISA	0.0989723	39.694	8.64768	5e-05	0.00167621
XLOC_006305	LOC106593081	myh2	myosin heavy chain, fast skeletal muscle-like	NC_027301.1:65320322-65357294	REDSLICEISA	BLUESLICEISA	0.187241	48.7254	8.02363	5e-05	0.00167621
XLOC_006306	LOC106593179	myh2	myosin heavy chain, fast skeletal muscle-like	NC_027301.1:65380176-65414864	REDSLICEISA	BLUESLICEISA	0.079353	13.038	7.36022	5e-05	0.00167621
XLOC_028259	LOC106564162	myh2	myosin heavy chain, fast skeletal muscle-like isoform X4	NC_027311.1:4768794-4804917	REDSLICEISA	BLUESLICEISA	0.0770591	7.09609	6.52491	5e-05	0.00167621
XLOC_065441	LOC106594007	s100a4	ictacalcin-like	NW_012351540.1:1346-4104	REDSLICEISA	BLUESLICEISA	3.35356	179.99	5.74608	5e-05	0.00167621
XLOC_044397	LOC106577980	samd9	sterile alpha motif domain-containing protein 9-like	NC_027317.1:62202930-62328357	REDSLICEISA	BLUESLICEISA	0.0927206	4.62205	5.6395	5e-05	0.00167621
XLOC_030824	LOC106566016	igfn1	immunoglobulin-like and fibronectin type III domain-containing protein 1 isoform X3	NC_027311.1:79644274-79677845	REDSLICEISA	BLUESLICEISA	0.366909	17.1946	5.55039	0.0005	0.0114231
XLOC_015914	-	-	-	NC_027305.1:9670899-9673276	REDSLICEISA	BLUESLICEISA	0.04779	2.00399	5.39002	0.0003	0.00757889
XLOC_053743	LOC106586085	myh2	myosin heavy chain, fast skeletal muscle-like	NC_027324.1:17732303-17746300	REDSLICEISA	BLUESLICEISA	0.281646	10.3601	5.20101	5e-05	0.00167621
XLOC_000125	LOC106606486	myh2	myosin heavy chain, fast skeletal muscle-like	NC_027300.1:6216062-6235265	REDSLICEISA	BLUESLICEISA	0.0661441	2.38773	5.17388	5e-05	0.00167621
XLOC_028257	LOC106564163	myh2	myosin heavy chain, fast skeletal muscle-like	NC_027311.1:4702808-4715844	REDSLICEISA	BLUESLICEISA	0.413326	13.5301	5.03275	5e-05	0.00167621
XLOC_005953	LOC106588495	-	-	NC_027301.1:47174464-47271239	REDSLICEISA	BLUESLICEISA	62.2729	1964.66	4.97953	0.00035	0.00858457
XLOC_060135	LOC106591213	myh2	myosin heavy chain, fast skeletal muscle-like	NW_012343564.1:35799-50647	REDSLICEISA	BLUESLICEISA	0.349404	9.92575	4.82821	5e-05	0.00167621
XLOC_006326	LOC106593382	myh2	myosin heavy chain, fast skeletal muscle-like	NC_027301.1:66681005-66700099	REDSLICEISA	BLUESLICEISA	0.0667617	1.86648	4.80516	5e-05	0.00167621
XLOC_057727	LOC106589511	wfikkn2	WAP, Kazal, immunoglobulin, Kunitz and NTR domain-containing protein 2-like	NC_027327.1:13053154-13056693	REDSLICEISA	BLUESLICEISA	0.0776729	2.00148	4.68752	5e-05	0.00167621
XLOC_000123	LOC106606262	myh2	myosin heavy chain, fast skeletal muscle-like	NC_027300.1:6161915-6168652	REDSLICEISA	BLUESLICEISA	0.585775	14.7903	4.65817	5e-05	0.00167621
XLOC_043074	LOC106577299	-	kelch domain-containing protein 1-like isoform X2	NC_027317.1:32665337-32675129	REDSLICEISA	BLUESLICEISA	0.0203075	0.503046	4.63061	5e-05	0.00167621
XLOC_024013	LOC106561227	-	uncharacterized protein LOC106561227	NC_027309.1:86214873-86217578	REDSLICEISA	BLUESLICEISA	0.0605168	1.41186	4.54412	0.00035	0.00858457
XLOC_050454	LOC100194559	mybphl	myosin binding protein H-like	NC_027321.1:8082080-8098240	REDSLICEISA	BLUESLICEISA	4.57503	102.554	4.48646	5e-05	0.00167621
XLOC_047301	-	-	-	NC_027319.1:84060378-84066579	REDSLICEISA	BLUESLICEISA	0.0174735	0.390794	4.48317	0.0001	0.00306497
XLOC_053202	LOC106585298	sds	L-serine dehydratase/L-threonine deaminase-like	NC_027323.1:18016048-18020191	REDSLICEISA	BLUESLICEISA	0.0577579	1.16483	4.33396	0.0015	0.026916
XLOC_028331	LOC106564290	myh2	myosin heavy chain, fast skeletal muscle-like	NC_027311.1:7911814-7930322	REDSLICEISA	BLUESLICEISA	0.07646	1.41295	4.20786	0.00025	0.00653846
XLOC_006324	LOC106593387	-	myosin heavy chain, fast skeletal muscle-like isoform X1	NC_027301.1:66579454-66628772	REDSLICEISA	BLUESLICEISA	0.261459	4.82184	4.20493	5e-05	0.00167621
XLOC_065632	LOC106594115	vwa7	von Willebrand factor A domain-containing protein 7-like	NW_012351891.1:83-6060	REDSLICEISA	BLUESLICEISA	0.0572749	1.05453	4.20255	0.00145	0.0262283
XLOC_044330	-	-	-	NC_027317.1:57929495-57929755	REDSLICEISA	BLUESLICEISA	1.93724	35.3778	4.19077	0.0003	0.00757889
XLOC_036625	LOC106571697	-	ankyrin repeat and SOCS box protein 2-like	NC_027314.1:40368560-40377617	REDSLICEISA	BLUESLICEISA	0.143206	2.49517	4.12298	5e-05	0.00167621
XLOC_029817	LOC106564198	myh7	myosin heavy chain, fast skeletal muscle-like isoform X3	NC_027311.1:6075428-6107676	REDSLICEISA	BLUESLICEISA	1.05357	17.489	4.05309	5e-05	0.00167621
XLOC_010865	LOC106602268	aloxe3	hydroperoxide isomerase ALOXE3-like	NC_027303.1:5828305-6013555	REDSLICEISA	BLUESLICEISA	2.13853	31.1988	3.8668	5e-05	0.00167621
XLOC_070768	LOC106596988	-	uncharacterized protein LOC106596988	NW_012362951.1:1833-5955	REDSLICEISA	BLUESLICEISA	0.114416	1.55918	3.76843	0.00175	0.0302518
XLOC_028456	LOC106564483	-	RNA-binding protein 20-like	NC_027311.1:13445958-13521665	REDSLICEISA	BLUESLICEISA	0.0511222	0.611186	3.57959	5e-05	0.00167621
XLOC_051342	LOC106584174	-	zinc finger protein 648-like	NC_027322.1:16229739-16264560	REDSLICEISA	BLUESLICEISA	0.076116	0.877784	3.52759	5e-05	0.00167621
XLOC_043378	-	-	-	NC_027317.1:57572750-57572934	REDSLICEISA	BLUESLICEISA	5.20118	59.51	3.51622	0.00115	0.0219623
XLOC_071433	LOC106597344	-	-	NW_012365105.1:457-5332	REDSLICEISA	BLUESLICEISA	0.0792864	0.898168	3.50184	0.0002	0.00544271
XLOC_007418	LOC106600959	-	uncharacterized protein LOC106600959	NC_027302.1:56591416-56595592	REDSLICEISA	BLUESLICEISA	0.221552	2.3148	3.38517	0.00045	0.0105017
XLOC_063243	LOC106592630	-	myosin heavy chain, fast skeletal muscle-like	NW_012348566.1:7163-18574	REDSLICEISA	BLUESLICEISA	0.0531228	0.533385	3.32777	0.0034	0.0498234
XLOC_013936	hepc1	hamp1	Hepcidin-1 precursor	NC_027304.1:53365813-53367442	REDSLICEISA	BLUESLICEISA	0.429793	4.29311	3.32031	0.00155	0.0275821
XLOC_010102	LOC100194673	actn3	alpha-actinin-3	NC_027303.1:33657706-33679291	REDSLICEISA	BLUESLICEISA	1.40015	13.5859	3.27847	5e-05	0.00167621
XLOC_043018	LOC106577211	ddit4	DNA damage-inducible transcript 4 protein-like	NC_027317.1:27461911-27464266	REDSLICEISA	BLUESLICEISA	0.626104	5.62205	3.16662	5e-05	0.00167621
XLOC_044329	-	-	-	NC_027317.1:57928451-57929363	REDSLICEISA	BLUESLICEISA	1.26476	11.1285	3.13732	5e-05	0.00167621
XLOC_006309	LOC106593154	-	myosin heavy chain, fast skeletal muscle-like	NC_027301.1:65447002-65793864	REDSLICEISA	BLUESLICEISA	1.86422	16.119	3.11211	0.00315	0.0470926
XLOC_054950	-	-	-	NC_027325.1:25784332-25784529	REDSLICEISA	BLUESLICEISA	48.036	373.243	2.95793	5e-05	0.00167621
XLOC_026571	LOC106563558	-	-	NC_027310.1:74881647-74894833	REDSLICEISA	BLUESLICEISA	3.32602	25.7042	2.95013	5e-05	0.00167621
XLOC_000846	LOC106608805	-	uncharacterized protein LOC106608805	NC_027300.1:67973255-67975351	REDSLICEISA	BLUESLICEISA	0.329632	2.54499	2.94873	0.00025	0.00653846
XLOC_050176	tgm2	tgm2	transglutaminase 2	NC_027321.1:46726966-46756907	REDSLICEISA	BLUESLICEISA	6.60233	50.7164	2.9414	5e-05	0.00167621
XLOC_055772	saa5	saa5	-	NC_027325.1:26116900-26117035	REDSLICEISA	BLUESLICEISA	204.018	1521.87	2.89907	5e-05	0.00167621
XLOC_022418	ccdc69	ccdc69	coiled-coil domain-containing protein 69 isoform X2	NC_027308.1:84601286-84620709	REDSLICEISA	BLUESLICEISA	0.546627	3.90771	2.8377	5e-05	0.00167621
XLOC_014437	LOC106606119	cacng6	voltage-dependent calcium channel gamma-6 subunit-like	NC_027304.1:77962373-77971059	REDSLICEISA	BLUESLICEISA	0.103405	0.738237	2.83578	0.0004	0.00954992
XLOC_021784	LOC106611226	egln1	egl nine homolog 3-like isoform X1	NC_027308.1:34309715-34324331	REDSLICEISA	BLUESLICEISA	0.18826	1.32216	2.81209	5e-05	0.00167621
XLOC_007639	mip2a	cxcl2	Macrophage inflammatory protein 2-alpha precursor	NC_027302.1:69064921-69066781	REDSLICEISA	BLUESLICEISA	1.85636	12.7739	2.78265	5e-05	0.00167621
XLOC_043780	LOC100194528	myoz1	myozenin 1-like isoform X1	NC_027317.1:12770040-12778055	REDSLICEISA	BLUESLICEISA	4.47733	29.2688	2.70865	5e-05	0.00167621
XLOC_037611	LOC106571098	ryr3	ryanodine receptor 3-like	NC_027314.1:19217502-19222794	REDSLICEISA	BLUESLICEISA	1.08011	6.98755	2.69361	5e-05	0.00167621
XLOC_061537	-	-	-	NW_012345454.1:46-1617	REDSLICEISA	BLUESLICEISA	0.329128	2.09897	2.67296	0.0001	0.00306497
XLOC_023981	tpm1	tpm1	tropomyosin alpha-1 chain isoform X2	NC_027309.1:83578419-83592289	REDSLICEISA	BLUESLICEISA	107.906	675.207	2.64555	0.0002	0.00544271
XLOC_041879	LOC106575194	plg	phospholipase A2 inhibitor 31 kDa subunit-like	NC_027316.1:8138843-8143662	REDSLICEISA	BLUESLICEISA	18.0686	104.261	2.52865	5e-05	0.00167621
XLOC_013677	LOC106604696	-	saxitoxin and tetrodotoxin-binding protein 2-like	NC_027304.1:32074700-32076667	REDSLICEISA	BLUESLICEISA	0.415367	2.25715	2.44205	0.00075	0.0157375
XLOC_019736	-	-	-	NC_027307.1:21460530-21461738	REDSLICEISA	BLUESLICEISA	0.407592	2.1965	2.43001	0.0001	0.00306497
XLOC_060110	LOC106591192	-	ribonuclease inhibitor-like	NW_012343543.1:180-50628	REDSLICEISA	BLUESLICEISA	0.384859	2.00582	2.38179	5e-05	0.00167621
XLOC_012931	telt	tcap	telethonin	NC_027304.1:65551279-65552703	REDSLICEISA	BLUESLICEISA	4.29568	21.2136	2.30403	0.00025	0.00653846
XLOC_056773	LOC106588968	ptp4a3	protein tyrosine phosphatase type IVA 3-like isoform X1	NC_027326.1:32379955-32436632	REDSLICEISA	BLUESLICEISA	1.23921	6.01452	2.27903	5e-05	0.00167621
XLOC_056775	LOC106588959	cylc2	cylicin-2-like	NC_027326.1:32518009-32539588	REDSLICEISA	BLUESLICEISA	0.468846	2.2416	2.25734	0.00015	0.00429515
XLOC_042539	LOC106576438	nmes1	normal mucosa of esophagus-specific gene 1 protein-like	NC_027316.1:48080954-48083332	REDSLICEISA	BLUESLICEISA	4.11188	18.0343	2.13288	5e-05	0.00167621
XLOC_027860	LOC106563443	lrrn4	leucine-rich repeat neuronal protein 4-like	NC_027310.1:76483062-76485100	REDSLICEISA	BLUESLICEISA	2.5371	11.0304	2.12023	5e-05	0.00167621
XLOC_019306	-	-	-	NC_027307.1:21489710-21492770	REDSLICEISA	BLUESLICEISA	0.398844	1.7241	2.11195	0.0005	0.0114231
XLOC_038818	LOC106573306	-	diphosphoinositol polyphosphate phosphohydrolase 3-beta-like isoform X1	NC_027315.1:16450797-16486477	REDSLICEISA	BLUESLICEISA	0.199545	0.841902	2.07693	0.00015	0.00429515
XLOC_008477	LOC100136453	camp	cathelicidin precursor	NC_027302.1:31588660-31590151	REDSLICEISA	BLUESLICEISA	246.083	1025.9	2.05967	0.0002	0.00544271
XLOC_009635	-	-	-	NC_027303.1:3431942-3433660	REDSLICEISA	BLUESLICEISA	4.28306	17.1638	2.00265	0.00015	0.00429515
XLOC_004056	LOC106578696	ceacam20	carcinoembryonic antigen-related cell adhesion molecule 20-like	NC_027301.1:15462560-15466508	REDSLICEISA	BLUESLICEISA	1.86283	7.24027	1.95855	0.0004	0.00954992
XLOC_011964	LOC106603916	hbegf	proheparin-binding EGF-like growth factor	NC_027303.1:74565284-74567962	REDSLICEISA	BLUESLICEISA	0.686134	2.66007	1.9549	0.0003	0.00757889
XLOC_050778	calcoco1	calcoco1	calcium-binding and coiled-coil domain-containing protein 1	NC_027321.1:32496848-32505090	REDSLICEISA	BLUESLICEISA	0.516296	1.98563	1.94332	0.00035	0.00858457
XLOC_016363	LOC106606981	ppp1r12b	protein phosphatase 1 regulatory subunit 12B-like	NC_027305.1:28019631-28022471	REDSLICEISA	BLUESLICEISA	0.822429	3.14288	1.93413	0.00235	0.0378435
XLOC_026910	LOC106562030	-	-	NC_027310.1:4345654-4347673	REDSLICEISA	BLUESLICEISA	0.76492	2.9165	1.93086	0.00055	0.0123272
XLOC_037301	mmp9	mmp9	Matrix metalloproteinase-9 precursor	NC_027314.1:96737756-96791428	REDSLICEISA	BLUESLICEISA	10.1374	38.2405	1.91541	0.00245	0.039053
XLOC_040453	LOC106574371	plg	phospholipase A2 inhibitor 31 kDa subunit-like	NC_027315.1:65332455-65333715	REDSLICEISA	BLUESLICEISA	10.6824	39.7354	1.89519	5e-05	0.00167621
XLOC_026155	LOC106562634	-	uncharacterized protein LOC106562634	NC_027310.1:37558720-37570001	REDSLICEISA	BLUESLICEISA	0.559501	2.04748	1.87164	0.0007	0.0149087
XLOC_018383	LOC106608947	serpine1	plasminogen activator inhibitor 1-like	NC_027306.1:23205703-23213642	REDSLICEISA	BLUESLICEISA	1.36085	4.96258	1.86658	5e-05	0.00167621
XLOC_055101	LOC106587738	gatm	glycine amidinotransferase, mitochondrial-like	NC_027325.1:35076332-35085414	REDSLICEISA	BLUESLICEISA	1.25139	4.47839	1.83945	0.00295	0.0448558
XLOC_024600	LOC106614001	-	-	NC_027309.1:17781571-17808499	REDSLICEISA	BLUESLICEISA	0.501442	1.77834	1.82638	0.00305	0.0459806
XLOC_072409	LOC106597775	tgm2	protein-glutamine gamma-glutamyltransferase 2-like	NW_012368642.1:246-1445	REDSLICEISA	BLUESLICEISA	11.8092	41.2672	1.80509	5e-05	0.00167621
XLOC_044083	LOC106577395	ddit4	DNA damage-inducible transcript 4 protein-like	NC_027317.1:37356889-37358657	REDSLICEISA	BLUESLICEISA	1.94634	6.63215	1.76871	5e-05	0.00167621
XLOC_014196	LOC106605607	plaur	urokinase plasminogen activator surface receptor-like	NC_027304.1:66983787-66987613	REDSLICEISA	BLUESLICEISA	7.83946	26.3849	1.75089	5e-05	0.00167621
XLOC_028705	LOC106564985	-	-	NC_027311.1:28183260-28184815	REDSLICEISA	BLUESLICEISA	0.787507	2.63869	1.74446	0.0007	0.0149087
XLOC_061857	LOC106591804	irg1	cis-aconitate decarboxylase-like	NW_012347248.1:8426-19891	REDSLICEISA	BLUESLICEISA	0.3191	1.06498	1.73874	0.002	0.0334953
XLOC_016274	LOC106606840	trim35	tripartite motif-containing protein 35-like	NC_027305.1:23226744-23230395	REDSLICEISA	BLUESLICEISA	0.292784	0.974844	1.73533	0.003	0.0454174
XLOC_064448	LOC106593398	-	-	NW_012350060.1:8826-12493	REDSLICEISA	BLUESLICEISA	237.907	787.5	1.72688	5e-05	0.00167621
XLOC_002292	egln3	egln3	egl nine homolog 3	NC_027300.1:35365930-35373992	REDSLICEISA	BLUESLICEISA	0.790597	2.58982	1.71184	0.00085	0.0173726
XLOC_011697	mmp13	mmp13	Collagenase 3 precursor	NC_027303.1:48238240-48245858	REDSLICEISA	BLUESLICEISA	33.1656	107.005	1.68992	0.00135	0.0248468
XLOC_070682	ubil	ubb	Ubiquitin-like protein	NW_012362715.1:4869-5879	REDSLICEISA	BLUESLICEISA	5.96842	19.1009	1.67822	5e-05	0.00167621
XLOC_072611	-	-	-	NW_012369575.1:0-3293	REDSLICEISA	BLUESLICEISA	0.968052	3.0858	1.67249	0.0004	0.00954992
XLOC_043382	LOC106577849	-	uncharacterized protein LOC106577849	NC_027317.1:57955767-57964306	REDSLICEISA	BLUESLICEISA	1.28747	4.0976	1.67024	0.00015	0.00429515
XLOC_038340	LOC106572388	dvl1	segment polarity protein dishevelled homolog DVL-1-like isoform X4	NC_027314.1:81519816-81559080	REDSLICEISA	BLUESLICEISA	16.1026	50.4061	1.6463	5e-05	0.00167621
XLOC_062979	LOC106592479	ddit4	DNA damage-inducible transcript 4 protein-like	NW_012348273.1:2156-4405	REDSLICEISA	BLUESLICEISA	3.40342	10.5442	1.63139	5e-05	0.00167621
XLOC_014065	stea4	-	Metalloreductase STEAP4	NC_027304.1:59984767-60004970	REDSLICEISA	BLUESLICEISA	1.37934	4.26049	1.62705	0.00025	0.00653846
XLOC_008844	LOC106600850	pdk1	pyruvate dehydrogenase (acetyl-transferring) kinase isozyme 2, mitochondrial-like	NC_027302.1:56925217-56965096	REDSLICEISA	BLUESLICEISA	1.24971	3.84479	1.62131	0.0005	0.0114231
XLOC_024587	-	-	-	NC_027309.1:17347182-17351062	REDSLICEISA	BLUESLICEISA	0.202359	0.621655	1.6192	0.00225	0.036621
XLOC_055623	LOC106587252	-	haptoglobin-like	NC_027325.1:15866066-15869354	REDSLICEISA	BLUESLICEISA	2.01454	6.14767	1.60959	0.00065	0.0140664
XLOC_074663	LOC106598550	tgm2	protein-glutamine gamma-glutamyltransferase 2-like	NW_012380297.1:284-2889	REDSLICEISA	BLUESLICEISA	5.83078	17.5793	1.59212	0.0002	0.00544271
XLOC_046449	LOC106580096	sgsm1	small G protein signaling modulator 1-like isoform X1	NC_027319.1:13735313-13822135	REDSLICEISA	BLUESLICEISA	0.301509	0.907821	1.59021	5e-05	0.00167621
XLOC_051642	LOC106584654	ckmt2	creatine kinase U-type, mitochondrial isoform X1	NC_027322.1:41667063-41678846	REDSLICEISA	BLUESLICEISA	1.86357	5.60956	1.58981	5e-05	0.00167621
XLOC_011437	LOC106602979	pacs1	phosphofurin acidic cluster sorting protein 1-like isoform X2	NC_027303.1:33679309-33698711	REDSLICEISA	BLUESLICEISA	0.2607	0.776491	1.57458	0.0022	0.0360001
XLOC_041168	LOC106575595	-	uncharacterized protein LOC106575595 isoform X1	NC_027316.1:19224889-19236531	REDSLICEISA	BLUESLICEISA	0.302092	0.889479	1.55797	0.00285	0.0437127
XLOC_014652	LOC106606460	tfap4	-	NC_027305.1:10516046-10527367	REDSLICEISA	BLUESLICEISA	2.21133	6.48693	1.55262	5e-05	0.00167621
XLOC_034950	LOC100194505	slc7a7	Y+L amino acid transporter 1 (Y+LAT1)-like	NC_027313.1:10221619-10239657	REDSLICEISA	BLUESLICEISA	1.34585	3.84542	1.51462	0.0033	0.0487419
XLOC_007996	LOC106601986	gys1	glycogen [starch] synthase, muscle-like	NC_027302.1:88881778-88896192	REDSLICEISA	BLUESLICEISA	1.81037	5.13955	1.50536	0.0025	0.0396513
XLOC_022041	LOC106611589	lect2	leukocyte cell-derived chemotaxin-2-like isoform X1	NC_027308.1:57220485-57246147	REDSLICEISA	BLUESLICEISA	2.68166	7.59303	1.50155	5e-05	0.00167621
XLOC_022769	LOC106612829	gbas	phosphoserine phosphatase-like	NC_027308.1:112671156-112693805	REDSLICEISA	BLUESLICEISA	12.6111	35.6609	1.49965	0.0008	0.0165674
XLOC_011716	LOC106603524	auts2	autism susceptibility gene 2 protein-like isoform X3	NC_027303.1:49690273-50143175	REDSLICEISA	BLUESLICEISA	0.380582	1.06047	1.47842	0.00065	0.0140664
XLOC_004319	LOC100136446	clec4e	C type lectin receptor A	NC_027301.1:31018105-31022105	REDSLICEISA	BLUESLICEISA	20.7906	57.2226	1.46065	5e-05	0.00167621
XLOC_063075	LOC106592537	zg16	zymogen granule membrane protein 16-like	NW_012348385.1:9324-12436	REDSLICEISA	BLUESLICEISA	7.08542	19.4187	1.45452	5e-05	0.00167621
XLOC_001073	LOC106612430	hk1	hexokinase-1	NC_027300.1:94171576-94214632	REDSLICEISA	BLUESLICEISA	0.739349	1.99743	1.43382	0.00075	0.0157375
XLOC_035014	-	-	-	NC_027313.1:11228799-11229145	REDSLICEISA	BLUESLICEISA	84.1228	225.047	1.41966	5e-05	0.00167621
XLOC_005800	LOC106584751	-	uncharacterized protein LOC106584751	NC_027301.1:37752832-37757434	REDSLICEISA	BLUESLICEISA	0.752146	1.98623	1.40095	0.0027	0.0419911
XLOC_030064	LOC106564720	cxcl11	C-X-C motif chemokine 11-like	NC_027311.1:19630026-19632985	REDSLICEISA	BLUESLICEISA	10.7823	28.3381	1.39408	0.0001	0.00306497
XLOC_035361	LOC106569486	ca12	carbonic anhydrase 12-like	NC_027313.1:36282251-36287511	REDSLICEISA	BLUESLICEISA	1.31456	3.43846	1.38718	0.0022	0.0360001
XLOC_023305	LOC106613755	cfd	complement factor D-like	NC_027309.1:19409786-19414543	REDSLICEISA	BLUESLICEISA	2.59832	6.70652	1.36798	0.0007	0.0149087
XLOC_059171	LOC106590517	-	uncharacterized serine-rich protein C215.13-like isoform X2	NC_027328.1:27564993-27567451	REDSLICEISA	BLUESLICEISA	1.51442	3.87979	1.35722	0.00255	0.0402473
XLOC_045316	LOC106579596	cox4i1	cytochrome c oxidase subunit 4 isoform 1, mitochondrial-like	NC_027318.1:70592919-70604338	REDSLICEISA	BLUESLICEISA	7.44357	18.994	1.35148	5e-05	0.00167621
XLOC_049430	LOC106582339	tnfaip6	tumor necrosis factor-inducible gene 6 protein-like isoform X2	NC_027320.1:42656996-42678069	REDSLICEISA	BLUESLICEISA	1.95167	4.96087	1.34588	0.00045	0.0105017
XLOC_017741	pfkfb3	pfkfb3	6-phosphofructo-2-kinase/fructose-2,6-bisphosphatase 3 isoform X1	NC_027306.1:39555302-39564815	REDSLICEISA	BLUESLICEISA	1.11233	2.81912	1.34166	0.00095	0.0189427
XLOC_005219	LOC106574309	slc50a1	sugar transporter SWEET1-like isoform X3	NC_027301.1:5433402-5476085	REDSLICEISA	BLUESLICEISA	1.14292	2.89228	1.33948	5e-05	0.00167621
XLOC_009460	timp2	timp2	Metalloproteinase inhibitor 2 precursor	NC_027302.1:86312326-86315856	REDSLICEISA	BLUESLICEISA	9.75236	24.6345	1.33686	0.00115	0.0219623
XLOC_001332	LOC106563402	-	-	NC_027300.1:117075435-117080659	REDSLICEISA	BLUESLICEISA	20.1966	50.9503	1.33498	0.00055	0.0123272
XLOC_022784	LOC106612802	ywhag2	14-3-3 protein gamma-2-like	NC_027308.1:113570755-113580927	REDSLICEISA	BLUESLICEISA	0.609072	1.53471	1.33328	0.0034	0.0498234
XLOC_015080	LOC106607345	-	-	NC_027305.1:35759116-35764219	REDSLICEISA	BLUESLICEISA	3.2756	8.24226	1.33128	0.0011	0.0212218
XLOC_011095	LOC106602558	nlrc3	NACHT, LRR and PYD domains-containing protein 3-like isoform X2	NC_027303.1:17154632-17177368	REDSLICEISA	BLUESLICEISA	3.06516	7.62901	1.31553	0.0005	0.0114231
XLOC_047849	LOC106580712	ncf2	neutrophil cytosol factor 2-like isoform X1	NC_027319.1:40949030-40966547	REDSLICEISA	BLUESLICEISA	0.872504	2.14712	1.29917	0.00205	0.034129
XLOC_021319	LOC106613230	chordc1	cysteine and histidine-rich domain-containing protein 1-like	NC_027308.1:131026188-131031208	REDSLICEISA	BLUESLICEISA	1.65719	4.06134	1.29321	0.00075	0.0157375
XLOC_064138	LOC106593185	gimap4	GTPase IMAP family member 4-like	NW_012349606.1:8026-11935	REDSLICEISA	BLUESLICEISA	2.9803	7.17995	1.26852	0.0005	0.0114231
XLOC_019846	ero1a	ero1l	ERO1-like protein alpha	NC_027308.1:4305484-4333978	REDSLICEISA	BLUESLICEISA	5.36613	12.116	1.17495	0.00085	0.0173726
XLOC_011469	LOC106603177	tst	thiosulfate sulfurtransferase/rhodanese-like domain-containing protein 1	NC_027303.1:35115279-35131866	REDSLICEISA	BLUESLICEISA	8.24263	18.6057	1.17457	0.0013	0.0241386
XLOC_016358	LOC106606976	rab37	ras-related protein Rab-37-like isoform X1	NC_027305.1:27899009-27918042	REDSLICEISA	BLUESLICEISA	1.5492	3.49021	1.17179	0.0026	0.0408177
XLOC_017617	nhsl2	nhsl2	NHS-like protein 2 isoform X1	NC_027306.1:27698822-27849426	REDSLICEISA	BLUESLICEISA	0.443317	0.998551	1.1715	0.00105	0.0204706
XLOC_034403	LOC106569960	ha1f	-	NC_027313.1:59066600-59094782	REDSLICEISA	BLUESLICEISA	14.1281	31.0682	1.13687	0.0018	0.0308991
XLOC_037718	LOC106571278	-	uncharacterized protein LOC106571278 isoform X15	NC_027314.1:27711005-27724287	REDSLICEISA	BLUESLICEISA	1.25483	2.7551	1.13461	5e-05	0.00167621
XLOC_059254	LOC106590649	f3	tissue factor-like	NC_027328.1:35644409-35675915	REDSLICEISA	BLUESLICEISA	6.9155	15.1345	1.12994	0.00015	0.00429515
XLOC_073254	LOC106598092	tgm2	protein-glutamine gamma-glutamyltransferase 2-like	NW_012372595.1:113-4048	REDSLICEISA	BLUESLICEISA	8.40564	18.35	1.12635	0.00245	0.039053
XLOC_090953	LOC106600198	muc5ac	mucin-5AC-like	NW_012559175.1:210-1079	REDSLICEISA	BLUESLICEISA	7.9005	16.9246	1.0991	0.00115	0.0219623
XLOC_015473	LOC106607974	-	-	NC_027305.1:63980022-63985643	REDSLICEISA	BLUESLICEISA	0.817536	1.75084	1.09869	0.00155	0.0275821
XLOC_059896	LOC106591053	mfap4	microfibril-associated glycoprotein 4-like isoform X2	NW_012343385.1:9569-20173	REDSLICEISA	BLUESLICEISA	0.865633	1.8312	1.08096	0.0012	0.0227019
XLOC_030119	LOC106564957	-	keratin, type I cytoskeletal 13-like	NC_027311.1:22875519-22880620	REDSLICEISA	BLUESLICEISA	93.521	195.751	1.06566	0.00215	0.0353845
XLOC_050439	LOC106582690	-	adenosine receptor A1-like	NC_027321.1:6693407-6712316	REDSLICEISA	BLUESLICEISA	1.03342	2.15555	1.06063	0.00115	0.0219623
XLOC_015890	gys1	gys1	glycogen [starch] synthase, muscle	NC_027305.1:8150649-8174672	REDSLICEISA	BLUESLICEISA	7.22002	14.8589	1.04126	0.00115	0.0219623
XLOC_032383	LOC106566438	fam110a	protein FAM110A-like	NC_027312.1:7972072-7993192	REDSLICEISA	BLUESLICEISA	0.891332	1.80052	1.01438	0.00245	0.039053
XLOC_020289	LOC106611397	-	uncharacterized protein LOC106611397	NC_027308.1:44026934-44039527	REDSLICEISA	BLUESLICEISA	15.2492	30.6731	1.00824	0.0003	0.00757889
XLOC_035357	LOC106569464	-	kidney mitochondrial carrier protein 1-like	NC_027313.1:35938052-35952740	REDSLICEISA	BLUESLICEISA	2.53099	5.05677	0.998515	0.0013	0.0241386
XLOC_019737	LOC106610433	vwa7	von Willebrand factor A domain-containing protein 7-like	NC_027307.1:21465131-21489102	REDSLICEISA	BLUESLICEISA	7.41758	14.53	0.970016	0.00085	0.0173726
XLOC_032118	LOC106568399	itga2	integrin alpha-2-like	NC_027312.1:95314034-95350444	REDSLICEISA	BLUESLICEISA	5.50979	10.7903	0.969666	0.0032	0.0476422
XLOC_056986	LOC106588492	prdm1	PR domain zinc finger protein 1-like isoform X2	NC_027326.1:6947804-6961639	REDSLICEISA	BLUESLICEISA	2.89928	5.67699	0.969429	0.0029	0.0442868
XLOC_063780	LOC106592946	b2m	beta-2-microglobulin-like	NW_012349147.1:9888-11950	REDSLICEISA	BLUESLICEISA	22.3887	41.3998	0.886853	0.0017	0.0295917
XLOC_039056	ccl25	ccl25	C-C motif chemokine 25 precursor	NC_027315.1:39580115-39583672	REDSLICEISA	BLUESLICEISA	57.4937	105.932	0.881662	0.00205	0.034129
XLOC_057400	LOC106588893	tinag	tubulointerstitial nephritis antigen-like	NC_027326.1:29077822-29159594	REDSLICEISA	BLUESLICEISA	6.22687	11.365	0.868019	0.00305	0.0459806
XLOC_013606	LOC106604515	elovl6	elongation of very long chain fatty acids protein 6	NC_027304.1:25925269-25951941	REDSLICEISA	BLUESLICEISA	5.83404	10.3857	0.83203	0.0024	0.0384512
XLOC_015139	LOC106607262	vat1	synaptic vesicle membrane protein VAT-1 homolog	NC_027305.1:38753836-38793531	REDSLICEISA	BLUESLICEISA	4.18779	2.38555	-0.811868	0.00315	0.0470926
XLOC_063820	LOC106592982	parg	poly(ADP-ribose) glycohydrolase-like	NW_012349203.1:159-9321	REDSLICEISA	BLUESLICEISA	16.0727	8.99139	-0.837995	0.0026	0.0408177
XLOC_037771	fabp7	hbb2	fatty acid-binding protein 7	NC_027314.1:32068933-32070905	REDSLICEISA	BLUESLICEISA	110.568	61.4268	-0.847987	0.00245	0.039053
XLOC_032160	LOC106568458	klf4	Krueppel-like factor 4	NC_027312.1:97998358-98003703	REDSLICEISA	BLUESLICEISA	45.2112	25.0446	-0.852182	0.00305	0.0459806
XLOC_014396	LOC106606048	-	uncharacterized protein LOC106606048	NC_027304.1:75913467-75945611	REDSLICEISA	BLUESLICEISA	26.8467	14.68	-0.870896	0.00285	0.0437127
XLOC_058592	LOC100194683	na	uncharacterized protein LOC100194683	NC_027328.1:13515750-13519061	REDSLICEISA	BLUESLICEISA	120.668	65.564	-0.880063	0.00315	0.0470926
XLOC_003119	LOC106563403	dspp	dentin sialophosphoprotein-like	NC_027300.1:117082960-117087416	REDSLICEISA	BLUESLICEISA	11.5183	6.24042	-0.884212	0.00295	0.0448558
XLOC_051108	LOC106583735	nlrc3	protein NLRC3-like	NC_027321.1:57363807-57366895	REDSLICEISA	BLUESLICEISA	5.76857	3.12256	-0.885484	0.0026	0.0408177
XLOC_022768	LOC106612831	eln	elastin-like isoform X13	NC_027308.1:112473278-112557887	REDSLICEISA	BLUESLICEISA	13.6539	7.27385	-0.908521	0.0025	0.0396513
XLOC_014115	LOC106605519	-	LIM domain-containing protein 1-like	NC_027304.1:63610263-63643640	REDSLICEISA	BLUESLICEISA	3.44705	1.79387	-0.942285	0.00315	0.0470926
XLOC_053221	LOC106585589	egr3	early growth response protein 3-like	NC_027323.1:20038004-20048650	REDSLICEISA	BLUESLICEISA	8.21761	4.27256	-0.943618	0.0034	0.0498234
XLOC_050455	LOC106582711	nav1	neuron navigator 1-like isoform X5	NC_027321.1:8099102-8249906	REDSLICEISA	BLUESLICEISA	0.484358	0.248559	-0.962483	0.00205	0.034129
XLOC_029149	mfap2	mfap2	microfibrillar-associated protein 2 precursor	NC_027311.1:60213705-60218505	REDSLICEISA	BLUESLICEISA	22.7678	11.6815	-0.962768	0.0017	0.0295917
XLOC_043923	LOC100380625	sptbn1	spectrin beta chain, non-erythrocytic 1 isoform X2	NC_027317.1:24572612-24703816	REDSLICEISA	BLUESLICEISA	2.2774	1.16547	-0.966471	0.00125	0.0234317
XLOC_001463	LOC106565542	pig59	glutamine synthetase-like isoform X1	NC_027300.1:124779624-124792315	REDSLICEISA	BLUESLICEISA	9.47964	4.82858	-0.973234	0.0017	0.0295917
XLOC_057587	LOC106589304	thra	thyroid hormone receptor alpha-like isoform X2	NC_027327.1:1952223-2152111	REDSLICEISA	BLUESLICEISA	2.18869	1.10928	-0.980449	0.0034	0.0498234
XLOC_018990	LOC106609985	na	uncharacterized protein LOC106609985	NC_027307.1:3069907-3072125	REDSLICEISA	BLUESLICEISA	11.8809	6.00877	-0.983509	0.00275	0.0425693
XLOC_027559	LOC106562962	col5a1	collagen alpha-1(V) chain-like isoform X2	NC_027310.1:52567223-52702707	REDSLICEISA	BLUESLICEISA	10.493	5.27381	-0.992512	0.002	0.0334953
XLOC_028930	btg2	-	BTG2 protein	NC_027311.1:46269190-46271772	REDSLICEISA	BLUESLICEISA	34.4217	17.1106	-1.00843	0.00035	0.00858457
XLOC_043797	coda1	col13a1	collagen alpha-1XIII chain isoform X24	NC_027317.1:13278147-13391149	REDSLICEISA	BLUESLICEISA	0.852514	0.420228	-1.02055	0.00285	0.0437127
XLOC_005762	LOC106583857	tent5a	protein FAM46A-like	NC_027301.1:33596518-33603247	REDSLICEISA	BLUESLICEISA	2.30652	1.13116	-1.02791	0.0011	0.0212218
XLOC_004577	LOC106587011	myh10	myosin-10 isoform X1	NC_027301.1:48566620-48660524	REDSLICEISA	BLUESLICEISA	0.871895	0.426917	-1.0302	0.00195	0.032853
XLOC_059406	LOC106590792	rpl9	60S ribosomal protein L9	NW_012341940.1:184-1652	REDSLICEISA	BLUESLICEISA	1227.54	600.019	-1.03269	0.0001	0.00306497
XLOC_042126	LOC106575651	abi3bp	target of Nesh-SH3-like isoform X3	NC_027316.1:21419633-21436934	REDSLICEISA	BLUESLICEISA	3.43258	1.67364	-1.0363	0.00225	0.036621
XLOC_033494	LOC106568513	scarb2	lysosome membrane protein 2-like	NC_027312.1:100933303-100989841	REDSLICEISA	BLUESLICEISA	11.5227	5.6121	-1.03787	0.00155	0.0275821
XLOC_041283	LOC106575754	atnb233	sodium/potassium-transporting ATPase subunit beta-233-like	NC_027316.1:24639547-24649596	REDSLICEISA	BLUESLICEISA	4.53884	2.20572	-1.04108	0.00315	0.0470926
XLOC_040686	LOC106574791	fn1	fibronectin-like	NC_027315.1:78261100-78266082	REDSLICEISA	BLUESLICEISA	4.1804	2.02128	-1.04837	0.0034	0.0498234
XLOC_006532	LOC106597311	ccr9	C-C chemokine receptor type 9-like	NC_027302.1:6473673-6479374	REDSLICEISA	BLUESLICEISA	5.03556	2.4335	-1.04912	0.0022	0.0360001
XLOC_057207	LOC106588536	muc5ac	mucin-5AC-like	NC_027326.1:15204123-15236631	REDSLICEISA	BLUESLICEISA	9.72971	4.699	-1.05004	0.00335	0.0492975
XLOC_053833	LOC106586471	frzb	secreted frizzled-related protein 3-like isoform X1	NC_027324.1:27282399-27290134	REDSLICEISA	BLUESLICEISA	3.71664	1.7895	-1.05444	0.00065	0.0140664
XLOC_061895	LOC106591834	col6a2	collagen alpha-2(VI) chain-like	NW_012347283.1:87-15571	REDSLICEISA	BLUESLICEISA	24.49	11.7806	-1.05578	0.00065	0.0140664
XLOC_016735	col12a1	col12a1	collagen alpha-1(XII) chain isoform X3	NC_027305.1:52014842-52110373	REDSLICEISA	BLUESLICEISA	1.46883	0.706542	-1.05582	0.0004	0.00954992
XLOC_048119	LOC106581167	hic1	hypermethylated in cancer 1 protein-like isoform X1	NC_027319.1:59378197-59426448	REDSLICEISA	BLUESLICEISA	0.834406	0.400503	-1.05894	0.00285	0.0437127
XLOC_052114	ddn1	mcpt2	Duodenase-1 precursor	NC_027322.1:33104394-33106742	REDSLICEISA	BLUESLICEISA	10.0815	4.81749	-1.06536	0.003	0.0454174
XLOC_008904	LOC106601002	ppp1r1b	protein phosphatase 1 regulatory subunit 1B-like	NC_027302.1:59679618-59713221	REDSLICEISA	BLUESLICEISA	4.55483	2.17201	-1.06837	0.00145	0.0262283
XLOC_050079	LOC106583520	prelp	prolargin-like	NC_027321.1:39414819-39476367	REDSLICEISA	BLUESLICEISA	4.8901	2.32791	-1.07083	0.0017	0.0295917
XLOC_056443	LOC106588374	tnc	tenascin-like	NC_027326.1:10545505-10574193	REDSLICEISA	BLUESLICEISA	6.34224	3.01405	-1.07329	0.00035	0.00858457
XLOC_009480	-	-	-	NC_027302.1:87312808-87313435	REDSLICEISA	BLUESLICEISA	44.8521	21.2811	-1.0756	0.0015	0.026916
XLOC_057931	LOC106589861	hlf	hepatic leukemia factor-like	NC_027327.1:29393352-29403733	REDSLICEISA	BLUESLICEISA	2.92051	1.38217	-1.07928	0.0016	0.0282586
XLOC_002580	LOC106608059	sptbn1	spectrin beta chain, non-erythrocytic 1 isoform X2	NC_027300.1:68976589-69094846	REDSLICEISA	BLUESLICEISA	7.01502	3.3176	-1.08031	0.0028	0.0431446
XLOC_015134	LOC106607269	tcap	telethonin-like	NC_027305.1:38461113-38464133	REDSLICEISA	BLUESLICEISA	16.9518	7.99574	-1.08413	0.00245	0.039053
XLOC_043363	LOC106577785	srk2	tyrosine-protein kinase SRK2-like isoform X2	NC_027317.1:56691903-56964400	REDSLICEISA	BLUESLICEISA	50.0608	23.6108	-1.08424	0.0003	0.00757889
XLOC_058732	LOC106590406	gpt2	alanine aminotransferase 2-like isoform X1	NC_027328.1:25002488-25022391	REDSLICEISA	BLUESLICEISA	6.38256	3.00467	-1.08693	0.00325	0.0481906
XLOC_035538	LOC106569795	col11a1	collagen alpha-1(XI) chain-like	NC_027313.1:48812300-48852291	REDSLICEISA	BLUESLICEISA	3.74283	1.75783	-1.09033	0.00105	0.0204706
XLOC_059192	LOC106590554	na	uncharacterized protein LOC106590554	NC_027328.1:29118294-29122485	REDSLICEISA	BLUESLICEISA	48.1317	22.597	-1.09086	0.0005	0.0114231
XLOC_034653	LOC106570513	col16a1	collagen alpha-1(XVI) chain-like	NC_027313.1:79342609-79345889	REDSLICEISA	BLUESLICEISA	14.5939	6.83743	-1.09384	0.0014	0.0255409
XLOC_010622	LOC106603948	hspb1	heat shock protein beta-1-like	NC_027303.1:76301202-76316496	REDSLICEISA	BLUESLICEISA	7.39024	3.44586	-1.10076	0.00165	0.0289267
XLOC_018181	afap1	afap1	actin filament-associated protein 1 isoform X3	NC_027306.1:8615047-8747927	REDSLICEISA	BLUESLICEISA	1.06179	0.493061	-1.10666	0.00275	0.0425693
XLOC_066735	LOC106594767	nans	sialic acid synthase-like	NW_012353607.1:1007-7460	REDSLICEISA	BLUESLICEISA	38.3934	17.8077	-1.10836	0.00015	0.00429515
XLOC_034067	LOC106569513	ptprd	receptor-type tyrosine-protein phosphatase delta-like isoform X1	NC_027313.1:37805358-37930354	REDSLICEISA	BLUESLICEISA	0.646121	0.299242	-1.11049	0.00075	0.0157375
XLOC_002859	-	-	-	NC_027300.1:98087951-98097925	REDSLICEISA	BLUESLICEISA	2.78991	1.2919	-1.11072	0.00095	0.0189427
XLOC_046590	LOC106579855	egr3	early growth response protein 3-like isoform X1	NC_027319.1:23581285-23591128	REDSLICEISA	BLUESLICEISA	5.23599	2.42149	-1.11257	0.00025	0.00653846
XLOC_045423	LOC106579759	gyg1	glycogenin-1-like	NC_027318.1:82157577-82187015	REDSLICEISA	BLUESLICEISA	13.0624	6.03257	-1.11458	0.0008	0.0165674
XLOC_003861	LOC106575617	-	uncharacterized protein LOC106575617	NC_027301.1:8520156-8524394	REDSLICEISA	BLUESLICEISA	2.70616	1.23735	-1.12899	0.0016	0.0282586
XLOC_020602	LOC106611930	egr1	early growth response protein 1-like	NC_027308.1:70062259-70066761	REDSLICEISA	BLUESLICEISA	13.3396	6.06007	-1.13831	5e-05	0.00167621
XLOC_065021	-	-	-	NW_012350842.1:6239-8073	REDSLICEISA	BLUESLICEISA	7.10898	3.20064	-1.15128	0.0011	0.0212218
XLOC_052433	LOC106584939	aebp1	adipocyte enhancer-binding protein 1-like	NC_027323.1:7210014-7233145	REDSLICEISA	BLUESLICEISA	3.31223	1.48948	-1.153	0.00125	0.0234317
XLOC_055630	LOC106587239	cilp	cartilage intermediate layer protein 1-like	NC_027325.1:16469579-16480978	REDSLICEISA	BLUESLICEISA	1.98377	0.888978	-1.15803	0.00145	0.0262283
XLOC_050242	LOC106583712	col2a1	collagen alpha-1(II) chain isoform X1	NC_027321.1:53429385-53512213	REDSLICEISA	BLUESLICEISA	1.85948	0.829344	-1.16485	0.0008	0.0165674
XLOC_053965	abi3bp	abi3bp	target of Nesh-SH3 isoform X1	NC_027324.1:36699053-36759654	REDSLICEISA	BLUESLICEISA	5.44403	2.42559	-1.16634	0.0019	0.032209
XLOC_031050	LOC106566484	-	laminin subunit beta-1-like	NC_027312.1:8274679-8351907	REDSLICEISA	BLUESLICEISA	1.35346	0.601907	-1.16904	0.00185	0.0315505
XLOC_002983	LOC106561364	klf4	Krueppel-like factor 4 isoform X2	NC_027300.1:109172070-109180416	REDSLICEISA	BLUESLICEISA	12.5563	5.54675	-1.1787	0.00025	0.00653846
XLOC_012335	LOC106604450	tnmd	tenomodulin-like	NC_027304.1:22471800-22542537	REDSLICEISA	BLUESLICEISA	6.30859	2.77962	-1.18243	0.001	0.0197087
XLOC_037728	LOC106571332	bach2	transcription regulator protein BACH2-like	NC_027314.1:28398409-28504744	REDSLICEISA	BLUESLICEISA	1.14368	0.503888	-1.18251	0.0003	0.00757889
XLOC_055811	m4a4a	ms4a4a	Membrane-spanning 4-domains subfamily A member 4A	NC_027325.1:29488825-29511460	REDSLICEISA	BLUESLICEISA	5.76796	2.52608	-1.19116	0.0032	0.0476422
XLOC_018612	itih5	itih5	inter-alpha-trypsin inhibitor heavy chain H5	NC_027306.1:39677148-39715163	REDSLICEISA	BLUESLICEISA	2.5888	1.13264	-1.19259	0.001	0.0197087
XLOC_030513	-	-	-	NC_027311.1:53915798-53922537	REDSLICEISA	BLUESLICEISA	16.8987	7.37687	-1.19583	0.0001	0.00306497
XLOC_008128	LOC106596897	-	LOW QUALITY PROTEIN: collagen alpha-1(XI) chain-like	NC_027302.1:4190547-4367940	REDSLICEISA	BLUESLICEISA	7.52458	3.25791	-1.20766	5e-05	0.00167621
XLOC_052997	LOC106584911	aebp1	adipocyte enhancer-binding protein 1-like isoform X3	NC_027323.1:2297351-2305847	REDSLICEISA	BLUESLICEISA	5.0568	2.16232	-1.22565	0.0002	0.00544271
XLOC_063941	LOC106593068	aste1	protein asteroid homolog 1-like	NW_012349353.1:5648-14909	REDSLICEISA	BLUESLICEISA	4.04234	1.72405	-1.22938	0.0012	0.0227019
XLOC_026937	LOC106561935	-	fin bud initiation factor-like	NC_027310.1:8750589-8752726	REDSLICEISA	BLUESLICEISA	2.43979	1.03871	-1.23196	0.00135	0.0248468
XLOC_004197	rhbg	rhag	ammonium transporter Rh type B	NC_027301.1:23967076-23978545	REDSLICEISA	BLUESLICEISA	7.96782	3.39186	-1.23211	0.0002	0.00544271
XLOC_010204	LOC106603199	pcolce	procollagen C-endopeptidase enhancer 2-like	NC_027303.1:38539530-38543788	REDSLICEISA	BLUESLICEISA	21.153	9.00363	-1.23228	0.00015	0.00429515
XLOC_059300	smpx	smpx	small muscular protein	NC_027328.1:41713389-41755522	REDSLICEISA	BLUESLICEISA	9.79261	4.14316	-1.24096	0.0031	0.0465293
XLOC_021165	LOC106612793	dusp14	dual specificity protein phosphatase 14-like	NC_027308.1:113887397-113896093	REDSLICEISA	BLUESLICEISA	2.40036	1.01291	-1.24475	0.00155	0.0275821
XLOC_012155	LOC106604192	sparc	SPARC-like	NC_027304.1:7236357-7255738	REDSLICEISA	BLUESLICEISA	160.698	67.4789	-1.25184	0.00065	0.0140664
XLOC_048785	LOC106582229	sdri	serine-aspartate repeat-containing protein I-like isoform X1	NC_027320.1:34551333-34582761	REDSLICEISA	BLUESLICEISA	3.01682	1.2595	-1.26018	0.0009	0.0181706
XLOC_058924	LOC106590043	zeb1	zinc finger E-box-binding homeobox 1-like isoform X2	NC_027328.1:3368564-3454936	REDSLICEISA	BLUESLICEISA	1.19982	0.498309	-1.26771	0.00135	0.0248468
XLOC_016890	LOC106607946	prss23	serine protease 23-like	NC_027305.1:62885734-62888785	REDSLICEISA	BLUESLICEISA	3.49779	1.45226	-1.26814	0.00175	0.0302518
XLOC_050590	mstn1	mustn1	Musculoskeletal embryonic nuclear protein 1	NC_027321.1:17568149-17570485	REDSLICEISA	BLUESLICEISA	43.8546	18.1745	-1.27081	0.00285	0.0437127
XLOC_033359	LOC106568146	hsp90ab1	heat shock protein beta-11-like	NC_027312.1:90404526-90405588	REDSLICEISA	BLUESLICEISA	18.4458	7.63345	-1.27289	0.00235	0.0378435
XLOC_058445	LOC106589905	kcnma1	calcium-activated potassium channel subunit alpha-1 isoform X14	NC_027327.1:32618094-32734429	REDSLICEISA	BLUESLICEISA	0.466085	0.192492	-1.2758	0.00315	0.0470926
XLOC_006857	LOC106599098	-	prostaglandin G/H synthase 2-like	NC_027302.1:14957763-14964323	REDSLICEISA	BLUESLICEISA	2.5874	1.06577	-1.27961	0.0031	0.0465293
XLOC_001038	avpi1	avpi1	arginine vasopressin-induced protein 1 isoform X1	NC_027300.1:91073227-91079104	REDSLICEISA	BLUESLICEISA	2.70665	1.114	-1.28076	0.0008	0.0165674
XLOC_036035	-	-	-	NC_027313.1:84618973-84620962	REDSLICEISA	BLUESLICEISA	2.43201	0.974562	-1.31932	0.00205	0.034129
XLOC_029629	sp7	sp7	transcription factor Sp7	NC_027311.1:84705951-84710707	REDSLICEISA	BLUESLICEISA	1.89567	0.759449	-1.31968	0.00245	0.039053
XLOC_041247	LOC100136391	atp1b2	sodium/potassium-transporting ATPase subunit beta-233	NC_027316.1:23392096-23428535	REDSLICEISA	BLUESLICEISA	1.71353	0.684466	-1.32392	0.00205	0.034129
XLOC_032559	LOC106566713	gpd1	glycerol-3-phosphate dehydrogenase [NAD(+)], cytoplasmic-like isoform X2	NC_027312.1:21329243-21346598	REDSLICEISA	BLUESLICEISA	9.26161	3.68556	-1.32938	0.0001	0.00306497
XLOC_008899	LOC106601000	tcap	telethonin-like	NC_027302.1:59647077-59650189	REDSLICEISA	BLUESLICEISA	28.9815	11.5188	-1.33114	0.0007	0.0149087
XLOC_068311	LOC106595651	-	-	NW_012356568.1:1379-4334	REDSLICEISA	BLUESLICEISA	2.48899	0.983188	-1.34002	0.00235	0.0378435
XLOC_032633	LOC106566838	bgn	biglycan-like	NC_027312.1:26295755-26302931	REDSLICEISA	BLUESLICEISA	8.53972	3.37041	-1.34126	0.0002	0.00544271
XLOC_059046	LOC106590282	col15a1	collagen alpha-1(XVIII) chain-like isoform X2	NC_027328.1:18945193-19026472	REDSLICEISA	BLUESLICEISA	3.26407	1.28441	-1.34557	5e-05	0.00167621
XLOC_008870	nme1	nme1	non-metastatic cells 1 protein	NC_027302.1:58212498-58215177	REDSLICEISA	BLUESLICEISA	264.485	103.725	-1.35042	0.00135	0.0248468
XLOC_034127	LOC106569628	tpm1	tropomyosin alpha-1 chain-like isoform X2	NC_027313.1:41753734-41771236	REDSLICEISA	BLUESLICEISA	29.2196	11.3212	-1.36792	0.00065	0.0140664
XLOC_001712	LOC106570480	mmp11	stromelysin-3-like	NC_027300.1:145556049-145590837	REDSLICEISA	BLUESLICEISA	2.1313	0.824713	-1.36977	0.00175	0.0302518
XLOC_019026	LOC106610015	p2	skin secretory protein xP2-like isoform X1	NC_027307.1:6803348-6809493	REDSLICEISA	BLUESLICEISA	18.9001	7.29262	-1.37388	0.0009	0.0181706
XLOC_059099	LOC106590432	-	5'-AMP-activated protein kinase subunit gamma-2-like isoform X1	NC_027328.1:23463683-23595549	REDSLICEISA	BLUESLICEISA	1.30507	0.500591	-1.38243	0.00295	0.0448558
XLOC_004823	LOC106591784	loxl4	lysyl oxidase homolog 4-like	NC_027301.1:62226879-62269987	REDSLICEISA	BLUESLICEISA	0.823997	0.315038	-1.38711	0.00125	0.0234317
XLOC_003404	LOC106568484	cpxm2	inactive carboxypeptidase-like protein X2 isoform X2	NC_027300.1:138000043-138027786	REDSLICEISA	BLUESLICEISA	0.49906	0.190276	-1.39112	0.0032	0.0476422
XLOC_025506	LOC106561484	spon1	spondin-1-like	NC_027309.1:100072418-100178132	REDSLICEISA	BLUESLICEISA	0.814805	0.309328	-1.39732	0.00085	0.0173726
XLOC_043029	LOC106577190	na	WASH complex subunit FAM21-like isoform X1	NC_027317.1:29117559-29145717	REDSLICEISA	BLUESLICEISA	1.76966	0.66778	-1.40603	0.0002	0.00544271
XLOC_042517	LOC106576426	sema3c	semaphorin-3C-like	NC_027316.1:47154565-47202140	REDSLICEISA	BLUESLICEISA	1.72813	0.650551	-1.40948	0.00035	0.00858457
XLOC_015336	LOC106607727	col10a1	collagen alpha-1(X) chain-like	NC_027305.1:54185034-54239974	REDSLICEISA	BLUESLICEISA	103.53	38.9017	-1.41214	0.0003	0.00757889
XLOC_004524	LOC100194498	igfbp4	insulin-like growth factor binding protein 4 precursor	NC_027301.1:46151601-46169788	REDSLICEISA	BLUESLICEISA	2.79588	1.04774	-1.41603	0.0001	0.00306497
XLOC_037570	LOC106571028	fos	proto-oncogene c-Fos-like	NC_027314.1:14608906-14612113	REDSLICEISA	BLUESLICEISA	30.3794	11.2979	-1.42704	5e-05	0.00167621
XLOC_043053	LOC106577236	loxl4	lysyl oxidase homolog 4-like	NC_027317.1:30781614-30832447	REDSLICEISA	BLUESLICEISA	0.708681	0.26092	-1.44153	0.00215	0.0353845
XLOC_037146	LOC106572541	-	uncharacterized protein LOC106572541	NC_027314.1:84716551-84761939	REDSLICEISA	BLUESLICEISA	15.8994	5.80294	-1.45412	5e-05	0.00167621
XLOC_004650	LOC106589400	acp5	tartrate-resistant acid phosphatase type 5-like isoform X1	NC_027301.1:53857222-53862205	REDSLICEISA	BLUESLICEISA	1.28305	0.46755	-1.45638	0.00335	0.0492975
XLOC_004808	LOC106591630	loxl4	lysyl oxidase homolog 4-like	NC_027301.1:61778042-61790687	REDSLICEISA	BLUESLICEISA	0.846811	0.308165	-1.45834	0.0014	0.0255409
XLOC_005765	LOC106583947	prss35	inactive serine protease 35-like	NC_027301.1:33786248-33869930	REDSLICEISA	BLUESLICEISA	2.60285	0.944329	-1.46273	0.00035	0.00858457
XLOC_022036	pitx2	pitx2	pituitary homeobox 2 isoform X1	NC_027308.1:55648034-55704483	REDSLICEISA	BLUESLICEISA	3.41712	1.22205	-1.48347	0.0015	0.026916
XLOC_053996	cssa25h2orf40	ecrg4	esophageal cancer-related gene 4 protein precursor	NC_027324.1:39258350-39264106	REDSLICEISA	BLUESLICEISA	8.32242	2.96338	-1.48976	0.0029	0.0442868
XLOC_056911	LOC106588185	crabp2	cellular retinoic acid-binding protein 2-like	NC_027326.1:1442754-1459819	REDSLICEISA	BLUESLICEISA	4.53058	1.60367	-1.49831	0.0006	0.0132029
XLOC_053997	-	-	-	NC_027324.1:39266358-39269244	REDSLICEISA	BLUESLICEISA	0.811582	0.285007	-1.50974	0.0022	0.0360001
XLOC_031084	bgn	bgn	biglycan	NC_027312.1:10696948-10722852	REDSLICEISA	BLUESLICEISA	1.67347	0.584241	-1.51821	0.0005	0.0114231
XLOC_050677	mfap2	mfap2	microfibrillar-associated protein 2 precursor	NC_027321.1:26927301-26934909	REDSLICEISA	BLUESLICEISA	7.52963	2.60954	-1.52878	0.00035	0.00858457
XLOC_053483	cdo1	cdo1	cysteine dioxygenase type 1	NC_027323.1:39487153-39493435	REDSLICEISA	BLUESLICEISA	41.1989	14.2629	-1.53034	0.0007	0.0149087
XLOC_046965	LOC106580937	a2ml1	alpha-2-macroglobulin-like	NC_027319.1:52517395-52566957	REDSLICEISA	BLUESLICEISA	3.31305	1.14182	-1.53683	0.0016	0.0282586
XLOC_036170	LOC106570826	mamdc2	MAM domain-containing protein 2-like	NC_027314.1:1624018-1659112	REDSLICEISA	BLUESLICEISA	1.35185	0.463617	-1.54393	0.00025	0.00653846
XLOC_073336	-	-	-	NW_012372966.1:9-335	REDSLICEISA	BLUESLICEISA	18.2238	6.20619	-1.55404	0.00245	0.039053
XLOC_038688	LOC106573055	metap2	methionine aminopeptidase 2-like isoform X4	NC_027315.1:3303507-3318336	REDSLICEISA	BLUESLICEISA	0.781658	0.265569	-1.55745	0.0028	0.0431446
XLOC_026394	LOC106563019	tnc	tenascin-like isoform X1	NC_027310.1:58556547-58642888	REDSLICEISA	BLUESLICEISA	1.79879	0.610547	-1.55886	0.00015	0.00429515
XLOC_033032	LOC106567586	gdpd4	glycerophosphodiester phosphodiesterase domain-containing protein 5-like isoform X2	NC_027312.1:61510757-61544560	REDSLICEISA	BLUESLICEISA	1.00537	0.33952	-1.56615	0.0012	0.0227019
XLOC_057669	LOC106589413	-	synaptopodin 2-like protein isoform X1	NC_027327.1:8201876-8212292	REDSLICEISA	BLUESLICEISA	2.84767	0.959222	-1.56984	0.0002	0.00544271
XLOC_032798	LOC106567157	cd34	hematopoietic progenitor cell antigen CD34-like isoform X2	NC_027312.1:38913737-38953194	REDSLICEISA	BLUESLICEISA	5.98848	2.01183	-1.57368	5e-05	0.00167621
XLOC_020911	fosb	fosb	protein fosB isoform X3	NC_027308.1:99390561-99454546	REDSLICEISA	BLUESLICEISA	12.4707	4.18263	-1.57606	5e-05	0.00167621
XLOC_059161	LOC106590481	sat1	diamine acetyltransferase 1-like	NC_027328.1:27129777-27156595	REDSLICEISA	BLUESLICEISA	5.86243	1.95233	-1.5863	0.00025	0.00653846
XLOC_024625	LOC106613765	creb3l3	cyclic AMP-responsive element-binding protein 3-like protein 3-B	NC_027309.1:19861888-19869484	REDSLICEISA	BLUESLICEISA	5.61246	1.84481	-1.60516	5e-05	0.00167621
XLOC_048354	LOC106581497	igsf10	immunoglobulin superfamily member 10-like isoform X3	NC_027319.1:78790280-78815968	REDSLICEISA	BLUESLICEISA	1.77103	0.579572	-1.61153	0.0001	0.00306497
XLOC_030359	slc2a9	slc2a9	solute carrier family 2, facilitated glucose transporter member 9 isoform X1	NC_027311.1:43237225-43484784	REDSLICEISA	BLUESLICEISA	0.514946	0.167686	-1.61865	0.0011	0.0212218
XLOC_029623	LOC106566180	col2a1	collagen alpha-1(II) chain-like	NC_027311.1:84293496-84405499	REDSLICEISA	BLUESLICEISA	1.8639	0.606479	-1.61979	0.0003	0.00757889
XLOC_030535	LOC106565512	-	uncharacterized protein LOC106565512 isoform X2	NC_027311.1:54881918-54888631	REDSLICEISA	BLUESLICEISA	0.507621	0.163481	-1.63463	0.00205	0.034129
XLOC_035641	LOC106570020	tchh	trichohyalin-like	NC_027313.1:57019820-57029507	REDSLICEISA	BLUESLICEISA	4.00192	1.28671	-1.637	0.00055	0.0123272
XLOC_072541	LOC106597822	krt13	keratin, type I cytoskeletal 13-like	NW_012369209.1:763-4090	REDSLICEISA	BLUESLICEISA	25.6459	8.23041	-1.63969	0.0024	0.0384512
XLOC_019434	pdli3	pdlim3	PDZ and LIM domain protein 3	NC_027307.1:1427269-1454543	REDSLICEISA	BLUESLICEISA	4.44086	1.4187	-1.64627	0.0003	0.00757889
XLOC_007615	-	-	-	NC_027302.1:68072469-68101650	REDSLICEISA	BLUESLICEISA	0.624793	0.198139	-1.65687	0.0016	0.0282586
XLOC_052108	LOC106584446	-	-	NC_027322.1:32607478-32920581	REDSLICEISA	BLUESLICEISA	0.469234	0.147823	-1.66644	0.0017	0.0295917
XLOC_070026	LOC106596609	-	LOW QUALITY PROTEIN: trichohyalin-like	NW_012361036.1:3-6637	REDSLICEISA	BLUESLICEISA	1.97605	0.620846	-1.67031	0.0001	0.00306497
XLOC_015681	LOC106608294	fos	proto-oncogene c-Fos-like	NC_027305.1:83155438-83158920	REDSLICEISA	BLUESLICEISA	12.3933	3.87168	-1.67852	5e-05	0.00167621
XLOC_038202	alas2	alas2	5-aminolevulinate synthase, erythroid-specific, mitochondrial isoform X2	NC_027314.1:69176530-69190483	REDSLICEISA	BLUESLICEISA	4.15646	1.28717	-1.69116	5e-05	0.00167621
XLOC_045841	LOC106578927	-	-	NC_027318.1:44259406-44273641	REDSLICEISA	BLUESLICEISA	2.78746	0.85576	-1.70367	0.00025	0.00653846
XLOC_056009	LOC106587907	itgb	integrin beta-like protein A	NC_027325.1:40932286-40937803	REDSLICEISA	BLUESLICEISA	74.6814	22.4727	-1.73258	5e-05	0.00167621
XLOC_009978	myoz2	myoz2	myozenin-2 isoform X1	NC_027303.1:23466055-23475463	REDSLICEISA	BLUESLICEISA	32.3027	9.65658	-1.74207	5e-05	0.00167621
XLOC_047625	LOC106580372	rph3a	rabphilin-3A-like	NC_027319.1:25787912-25828816	REDSLICEISA	BLUESLICEISA	0.654396	0.195441	-1.74343	0.0001	0.00306497
XLOC_042082	LOC106575566	igfbp5	insulin-like growth factor-binding protein 5	NC_027316.1:18785898-18797168	REDSLICEISA	BLUESLICEISA	2.0499	0.61131	-1.74558	5e-05	0.00167621
XLOC_032469	emilin3	emilin3	EMILIN-3	NC_027312.1:14593287-14611151	REDSLICEISA	BLUESLICEISA	0.955297	0.28475	-1.74626	0.00065	0.0140664
XLOC_040631	LOC100194500	igfbp5	insulin-like growth factor-binding protein 5	NC_027315.1:75394719-75404052	REDSLICEISA	BLUESLICEISA	5.67973	1.68911	-1.74956	5e-05	0.00167621
XLOC_029654	-	-	-	NC_027311.1:88770260-88772959	REDSLICEISA	BLUESLICEISA	2.07813	0.611689	-1.76441	0.00105	0.0204706
XLOC_055119	LOC106587759	cuzd1	CUB and zona pellucida-like domain-containing protein 1	NC_027325.1:36156808-36160967	REDSLICEISA	BLUESLICEISA	86.9008	25.4059	-1.77421	0.0001	0.00306497
XLOC_002182	LOC106598511	rtn1	reticulon-1-like isoform X1	NC_027300.1:26888429-26968684	REDSLICEISA	BLUESLICEISA	10.7876	3.07014	-1.813	0.0008	0.0165674
XLOC_018567	LOC106609198	lmod2	leiomodin-2-like	NC_027306.1:36390604-36396519	REDSLICEISA	BLUESLICEISA	1.89033	0.535649	-1.81928	0.0003	0.00757889
XLOC_047855	b3glt	b3glct	Beta-1,3-glucosyltransferase precursor	NC_027319.1:41581949-41745124	REDSLICEISA	BLUESLICEISA	3.18041	0.900743	-1.82002	5e-05	0.00167621
XLOC_013733	LOC106604790	fgf18	fibroblast growth factor 18-like isoform X5	NC_027304.1:35248418-35258250	REDSLICEISA	BLUESLICEISA	0.7725	0.218244	-1.82359	5e-05	0.00167621
XLOC_007388	c1qtnf6	c1qtnf6	complement C1q tumor necrosis factor-related protein 6	NC_027302.1:54548661-54574419	REDSLICEISA	BLUESLICEISA	3.14005	0.885392	-1.8264	0.00025	0.00653846
XLOC_044799	LOC106578637	otud1	OTU domain-containing protein 1-like	NC_027318.1:27645231-27647582	REDSLICEISA	BLUESLICEISA	1.63768	0.460142	-1.8315	0.001	0.0197087
XLOC_031132	LOC106566662	slmap	sarcolemmal membrane-associated protein-like isoform X2	NC_027312.1:16721709-16735875	REDSLICEISA	BLUESLICEISA	4.50289	1.26258	-1.83447	5e-05	0.00167621
XLOC_026547	LOC106563380	efnb2	ephrin-B2-like isoform X2	NC_027310.1:73444971-73502340	REDSLICEISA	BLUESLICEISA	0.634772	0.174387	-1.86394	0.0004	0.00954992
XLOC_005552	thbs3	thbs3	thrombospondin-3 isoform X1	NC_027301.1:20896508-20911434	REDSLICEISA	BLUESLICEISA	1.09252	0.299494	-1.86706	0.0005	0.0114231
XLOC_033899	LOC106569214	f5	collagen alpha-1(XXI) chain-like	NC_027313.1:25467846-25493098	REDSLICEISA	BLUESLICEISA	0.973835	0.266565	-1.86919	0.0001	0.00306497
XLOC_014861	LOC106606869	-	band 3 anion exchange protein-like	NC_027305.1:24436722-24439629	REDSLICEISA	BLUESLICEISA	1.20014	0.325556	-1.88222	0.0007	0.0149087
XLOC_035640	LOC106570025	-	LOW QUALITY PROTEIN: trichohyalin-like	NC_027313.1:56981254-57019315	REDSLICEISA	BLUESLICEISA	0.513827	0.138304	-1.89344	0.0001	0.00306497
XLOC_037019	LOC106572039	bgn	biglycan-like	NC_027314.1:75245059-75252621	REDSLICEISA	BLUESLICEISA	1.60075	0.430638	-1.8942	0.0003	0.00757889
XLOC_010469	LOC106603665	panx3	pannexin-3-like isoform X1	NC_027303.1:59669658-59688324	REDSLICEISA	BLUESLICEISA	3.12976	0.841183	-1.89556	0.0005	0.0114231
XLOC_032616	hspb7	hspb7	Heat shock protein beta-7	NC_027312.1:25600560-25604211	REDSLICEISA	BLUESLICEISA	53.5322	14.2896	-1.90544	5e-05	0.00167621
XLOC_059053	LOC106590269	-	-	NC_027328.1:19859965-19876586	REDSLICEISA	BLUESLICEISA	0.986617	0.262606	-1.90959	5e-05	0.00167621
XLOC_070120	LOC106596644	adprh	protein ADP-ribosylarginine hydrolase-like protein 1	NW_012361244.1:2062-3483	REDSLICEISA	BLUESLICEISA	1.37752	0.3664	-1.91058	0.00065	0.0140664
XLOC_037457	LOC106570886	ccl4	C-C motif chemokine 4-like	NC_027314.1:3266866-3268902	REDSLICEISA	BLUESLICEISA	33.8154	8.9549	-1.91693	5e-05	0.00167621
XLOC_037615	LOC106571104	actbl2	actin, alpha cardiac	NC_027314.1:19507299-19515821	REDSLICEISA	BLUESLICEISA	24.7899	6.54211	-1.92192	5e-05	0.00167621
XLOC_009630	LOC106602213	hian7	-	NC_027303.1:2631612-2635496	REDSLICEISA	BLUESLICEISA	1.2177	0.320006	-1.92798	0.0003	0.00757889
XLOC_009859	LOC106602596	tmod1	tropomodulin-1-like isoform X3	NC_027303.1:15772824-15797298	REDSLICEISA	BLUESLICEISA	2.41404	0.630762	-1.93628	5e-05	0.00167621
XLOC_053691	LOC106586209	keap41b	kelch-like protein 41b	NC_027324.1:13927549-13931882	REDSLICEISA	BLUESLICEISA	23.2933	6.02666	-1.95048	5e-05	0.00167621
XLOC_067539	LOC106595269	hba4	hemoglobin subunit alpha-4-like	NW_012355087.1:7349-8500	REDSLICEISA	BLUESLICEISA	6.48453	1.66223	-1.96388	0.00105	0.0204706
XLOC_066749	LOC106594777	hba4	hemoglobin subunit alpha-4-like	NW_012353643.1:5132-6245	REDSLICEISA	BLUESLICEISA	24.1781	6.16839	-1.97073	5e-05	0.00167621
XLOC_017276	LOC106608508	fabp2	fatty acid-binding protein, intestinal-like	NC_027306.1:4268541-4274345	REDSLICEISA	BLUESLICEISA	16.0732	4.08002	-1.97801	5e-05	0.00167621
XLOC_062581	LOC106592238	cldn4	claudin-4-like	NW_012347867.1:9803-11009	REDSLICEISA	BLUESLICEISA	1.02007	0.258265	-1.98175	0.001	0.0197087
XLOC_038237	LOC106572105	tnnc2	troponin C, skeletal muscle	NC_027314.1:71670886-71674643	REDSLICEISA	BLUESLICEISA	32.8267	8.28077	-1.98703	5e-05	0.00167621
XLOC_054374	LOC106586462	znf385b	zinc finger protein 385B-like isoform X1	NC_027324.1:26430267-26609178	REDSLICEISA	BLUESLICEISA	0.862931	0.217105	-1.99085	5e-05	0.00167621
XLOC_037035	LOC106572014	hspb7	heat shock protein beta-7-like	NC_027314.1:75902296-75922412	REDSLICEISA	BLUESLICEISA	3.66208	0.919822	-1.99324	0.00195	0.032853
XLOC_020355	LOC106611510	tnmd	tenomodulin-like	NC_027308.1:51292113-51421328	REDSLICEISA	BLUESLICEISA	3.4582	0.866366	-1.99697	5e-05	0.00167621
XLOC_035185	cahz	-	carbonic anhydrase	NC_027313.1:24476746-24483533	REDSLICEISA	BLUESLICEISA	2.34704	0.582586	-2.0103	0.00045	0.0105017
XLOC_003821	LOC106574835	pro2964	uncharacterized protein LOC106574835	NC_027301.1:6287824-6288940	REDSLICEISA	BLUESLICEISA	16.8375	4.15377	-2.01919	0.00175	0.0302518
XLOC_024319	LOC106561692	flnc	filamin-C-like isoform X1	NC_027309.1:108905663-108953120	REDSLICEISA	BLUESLICEISA	9.97602	2.44829	-2.02669	5e-05	0.00167621
XLOC_022280	pdlim3	pdlim3	PDZ and LIM domain protein 3 isoform X2	NC_027308.1:75076987-75097067	REDSLICEISA	BLUESLICEISA	6.76634	1.65777	-2.02914	0.0016	0.0282586
XLOC_010411	LOC106603488	stard13	rho GTPase-activating protein 7-like isoform X1	NC_027303.1:53160089-53251602	REDSLICEISA	BLUESLICEISA	0.638584	0.156248	-2.03104	0.00035	0.00858457
XLOC_055826	-	-	-	NC_027325.1:31677397-31680697	REDSLICEISA	BLUESLICEISA	0.4044	0.0988274	-2.0328	0.00335	0.0492975
XLOC_054895	LOC106587407	-	-	NC_027325.1:22279384-22287382	REDSLICEISA	BLUESLICEISA	2.05914	0.502866	-2.0338	5e-05	0.00167621
XLOC_015199	hsp11	hsp30	Heat shock protein Hsp-16.1/Hsp-16.11	NC_027305.1:41932134-41933090	REDSLICEISA	BLUESLICEISA	7.68792	1.87352	-2.03684	0.0012	0.0227019
XLOC_003123	LOC106563467	hspb11	heat shock protein beta-11-like	NC_027300.1:117214525-117215499	REDSLICEISA	BLUESLICEISA	45.7381	11.1051	-2.04217	5e-05	0.00167621
XLOC_026904	-	-	-	NC_027310.1:1370874-1372193	REDSLICEISA	BLUESLICEISA	1.01756	0.245013	-2.05417	0.0015	0.026916
XLOC_049329	-	-	-	NC_027320.1:30425618-30434992	REDSLICEISA	BLUESLICEISA	1.28906	0.305157	-2.0787	0.00045	0.0105017
XLOC_077449	LOC106598963	plec	plectin-like	NW_012390293.1:4-2562	REDSLICEISA	BLUESLICEISA	4.54638	1.07398	-2.08176	5e-05	0.00167621
XLOC_054328	neb	neb	nebulin	NC_027324.1:21675754-21751627	REDSLICEISA	BLUESLICEISA	30.5934	7.06504	-2.11445	0.0004	0.00954992
XLOC_067538	hba	hba1;	hemoglobin subunit alpha	NW_012355087.1:141-4783	REDSLICEISA	BLUESLICEISA	13.4816	3.07204	-2.13372	5e-05	0.00167621
XLOC_067541	LOC106595268	hbb	hemoglobin subunit beta-like	NW_012355087.1:5233-5890	REDSLICEISA	BLUESLICEISA	67.8286	15.4297	-2.13618	5e-05	0.00167621
XLOC_016921	LOC106607987	asb2	ankyrin repeat and SOCS box protein 2-like isoform X2	NC_027305.1:65825303-65860138	REDSLICEISA	BLUESLICEISA	1.57429	0.357281	-2.13957	0.00015	0.00429515
XLOC_038797	LOC106573183	mefv	pyrin-like	NC_027315.1:13416060-13531396	REDSLICEISA	BLUESLICEISA	5.26298	1.18292	-2.15353	0.0001	0.00306497
XLOC_029653	LOC106566223	-	LIM and cysteine-rich domains protein 1-like	NC_027311.1:88736764-88769104	REDSLICEISA	BLUESLICEISA	1.0369	0.23152	-2.16306	0.00175	0.0302518
XLOC_017341	LOC106608560	pan1	actin cytoskeleton-regulatory complex protein PAN1-like	NC_027306.1:8158625-8163849	REDSLICEISA	BLUESLICEISA	0.591986	0.128827	-2.20012	0.00155	0.0275821
XLOC_025060	LOC106560727	ifitm5	interferon-induced transmembrane protein 5-like isoform X1	NC_027309.1:58403429-58406174	REDSLICEISA	BLUESLICEISA	4.85854	1.04026	-2.22358	0.00165	0.0289267
XLOC_018954	LOC106609884	tmod1	tropomodulin-1-like isoform X3	NC_027307.1:462462-480955	REDSLICEISA	BLUESLICEISA	3.2555	0.668936	-2.28294	5e-05	0.00167621
XLOC_025452	LOC106561379	mefv	pyrin-like	NC_027309.1:97489639-97559457	REDSLICEISA	BLUESLICEISA	1.99902	0.407294	-2.29515	5e-05	0.00167621
XLOC_052828	LOC106585764	hapln1	hyaluronan and proteoglycan link protein 1-like isoform X1	NC_027323.1:34557858-34640966	REDSLICEISA	BLUESLICEISA	0.459532	0.093012	-2.30467	5e-05	0.00167621
XLOC_026659	LOC106563597	na	uncharacterized protein LOC106563597	NC_027310.1:78482543-78503598	REDSLICEISA	BLUESLICEISA	25.331	5.02946	-2.33243	5e-05	0.00167621
XLOC_055081	LOC106587704	-	kelch repeat and BTB domain-containing protein 13-like	NC_027325.1:34062446-34081377	REDSLICEISA	BLUESLICEISA	0.696485	0.135701	-2.35966	0.0028	0.0431446
XLOC_018811	LOC106609638	tnni1	troponin I, slow skeletal muscle-like isoform X1	NC_027306.1:50292559-50299142	REDSLICEISA	BLUESLICEISA	51.2863	9.96393	-2.36379	5e-05	0.00167621
XLOC_018741	LOC106609570	-	troponin I, slow skeletal muscle-like	NC_027306.1:47264109-47269497	REDSLICEISA	BLUESLICEISA	35.4517	6.68207	-2.40749	5e-05	0.00167621
XLOC_000319	LOC100194557	acta1	fast myotomal muscle actin 2	NC_027300.1:22898917-22902429	REDSLICEISA	BLUESLICEISA	63.9768	12.0231	-2.41174	5e-05	0.00167621
XLOC_013661	LOC106604667	-	uncharacterized protein LOC106604667 isoform X2	NC_027304.1:30353789-30369576	REDSLICEISA	BLUESLICEISA	0.94685	0.174315	-2.44144	0.00085	0.0173726
XLOC_023152	LOC106613530	obscn	obscurin-like isoform X1	NC_027309.1:10719128-10818910	REDSLICEISA	BLUESLICEISA	1.03755	0.186712	-2.47429	5e-05	0.00167621
XLOC_008779	LOC106600945	tnnt1	troponin T, slow skeletal muscle-like isoform X3	NC_027302.1:52676384-52686407	REDSLICEISA	BLUESLICEISA	104.044	18.3605	-2.50252	5e-05	0.00167621
XLOC_015650	LOC106608259	-	actin, alpha cardiac	NC_027305.1:79997892-80006644	REDSLICEISA	BLUESLICEISA	2.84734	0.483926	-2.55675	5e-05	0.00167621
XLOC_000822	LOC106607666	-	alpha-actinin-2-like	NC_027300.1:65036741-65052524	REDSLICEISA	BLUESLICEISA	5.10412	0.832447	-2.61623	5e-05	0.00167621
XLOC_002243	actc1	actc1	actin, alpha cardiac muscle 1	NC_027300.1:30386800-30391573	REDSLICEISA	BLUESLICEISA	22.2177	3.60367	-2.62417	5e-05	0.00167621
XLOC_001768	LOC106571564	tpm2	tropomyosin alpha-1 chain isoform X4	NC_027300.1:150170912-150207805	REDSLICEISA	BLUESLICEISA	301.585	48.4668	-2.6375	0.0001	0.00306497
XLOC_065037	LOC106593743	-	-	NW_012350877.1:9733-13068	REDSLICEISA	BLUESLICEISA	0.805208	0.129325	-2.63836	0.00085	0.0173726
XLOC_030458	LOC106565367	myh2	myosin heavy chain, fast skeletal muscle-like	NC_027311.1:50397695-50413238	REDSLICEISA	BLUESLICEISA	53.3404	8.42971	-2.66167	5e-05	0.00167621
XLOC_028885	LOC106565178	ifi44	interferon-induced protein 44-like	NC_027311.1:44174577-44194228	REDSLICEISA	BLUESLICEISA	97.5477	15.1558	-2.68624	5e-05	0.00167621
XLOC_048656	LOC106581984	fhl2	four and a half LIM domains protein 2-like	NC_027320.1:23698983-23727865	REDSLICEISA	BLUESLICEISA	53.6765	8.26964	-2.69839	5e-05	0.00167621
XLOC_028990	mlrv	-	Myosin regulatory light chain 2, ventricular/cardiac muscle isoform	NC_027311.1:51462310-51465580	REDSLICEISA	BLUESLICEISA	164.35	24.6992	-2.73424	5e-05	0.00167621
XLOC_017792	mybpc1	mybpc1	myosin-binding protein C, slow-type isoform X1	NC_027306.1:42459067-42492554	REDSLICEISA	BLUESLICEISA	24.7508	3.70346	-2.74053	5e-05	0.00167621
XLOC_032926	LOC106567403	hspb1	heat shock protein beta-1-like	NC_027312.1:47944328-47953141	REDSLICEISA	BLUESLICEISA	8.44274	1.26148	-2.74259	5e-05	0.00167621
XLOC_009226	LOC106601530	trim16	tripartite motif-containing protein 16-like	NC_027302.1:75224819-75225702	REDSLICEISA	BLUESLICEISA	12.166	1.80933	-2.74932	5e-05	0.00167621
XLOC_062285	LOC106592039	-	troponin I, fast skeletal muscle-like	NW_012347558.1:3407-17216	REDSLICEISA	BLUESLICEISA	13.0575	1.93014	-2.7581	5e-05	0.00167621
XLOC_013555	ky	ky	kyphoscoliosis peptidase	NC_027304.1:19724656-19732029	REDSLICEISA	BLUESLICEISA	1.43061	0.210225	-2.76662	0.0001	0.00306497
XLOC_062683	LOC106592288	-	procyclic form-specific polypeptide B1-alpha-like isoform X1	NW_012347959.1:836-8428	REDSLICEISA	BLUESLICEISA	24.4886	3.49443	-2.80898	0.0001	0.00306497
XLOC_041578	LOC106576332	mybpc1	myosin-binding protein C, slow-type-like	NC_027316.1:44512898-44548373	REDSLICEISA	BLUESLICEISA	25.9184	3.67517	-2.8181	5e-05	0.00167621
XLOC_021437	LOC106610590	col10a1	collagen alpha-1(X) chain-like	NC_027308.1:371337-378265	REDSLICEISA	BLUESLICEISA	15.1293	2.12883	-2.82921	5e-05	0.00167621
XLOC_025742	LOC106561895	col10a1	collagen alpha-1(X) chain-like	NC_027310.1:4562892-4569087	REDSLICEISA	BLUESLICEISA	33.6715	4.72393	-2.83347	5e-05	0.00167621
XLOC_056026	LOC106587933	-	-	NC_027325.1:41400216-41408247	REDSLICEISA	BLUESLICEISA	14.0385	1.96437	-2.83725	5e-05	0.00167621
XLOC_037911	LOC106571646	-	actin, alpha cardiac muscle 1-like	NC_027314.1:43612232-43615415	REDSLICEISA	BLUESLICEISA	1.01826	0.142364	-2.83845	0.0013	0.0241386
XLOC_027713	LOC106563267	myl4	-	NC_027310.1:67410440-67411497	REDSLICEISA	BLUESLICEISA	104.457	14.564	-2.84243	5e-05	0.00167621
XLOC_009916	-	-	-	NC_027303.1:18843257-18844497	REDSLICEISA	BLUESLICEISA	3.55163	0.484904	-2.87271	5e-05	0.00167621
XLOC_055232	-	-	-	NC_027325.1:41457526-41459837	REDSLICEISA	BLUESLICEISA	9.17308	1.22979	-2.899	5e-05	0.00167621
XLOC_067414	LOC106595184	tchh	trichohyalin-like	NW_012354857.1:6649-10025	REDSLICEISA	BLUESLICEISA	1.6143	0.215107	-2.90778	5e-05	0.00167621
XLOC_023877	LOC106560959	agbl1	cytosolic carboxypeptidase 4-like	NC_027309.1:74810070-74957193	REDSLICEISA	BLUESLICEISA	15.5317	2.03312	-2.93345	5e-05	0.00167621
XLOC_035581	LOC106570107	-	-	NC_027313.1:52201127-52296903	REDSLICEISA	BLUESLICEISA	16.7248	2.13958	-2.96659	0.0002	0.00544271
XLOC_028985	LOC106565368	-	myosin heavy chain, fast skeletal muscle-like	NC_027311.1:50430851-50445097	REDSLICEISA	BLUESLICEISA	0.510176	0.0638505	-2.99822	0.00035	0.00858457
XLOC_023823	LOC106561015	tnni2	troponin I, fast skeletal muscle-like	NC_027309.1:70895323-70909417	REDSLICEISA	BLUESLICEISA	18.274	2.08546	-3.13136	5e-05	0.00167621
XLOC_042966	LOC106577061	actn2	alpha-actinin-2 isoform X1	NC_027317.1:21527043-21554239	REDSLICEISA	BLUESLICEISA	5.32571	0.606632	-3.13408	0.00235	0.0378435
XLOC_062684	LOC106592287	-	-	NW_012347959.1:10506-19568	REDSLICEISA	BLUESLICEISA	119.048	13.4146	-3.14966	5e-05	0.00167621
XLOC_040301	LOC106574005	obscn	obscurin-like isoform X3	NC_027315.1:48710000-48791395	REDSLICEISA	BLUESLICEISA	3.73605	0.403883	-3.20951	5e-05	0.00167621
XLOC_008130	LOC106596899	-	myosin heavy chain, fast skeletal muscle-like	NC_027302.1:4782644-4802519	REDSLICEISA	BLUESLICEISA	2.00813	0.211257	-3.24878	5e-05	0.00167621
XLOC_016327	mypc1	-	Myosin-binding protein C, slow-type	NC_027305.1:25408211-25455067	REDSLICEISA	BLUESLICEISA	16.1849	1.56702	-3.36855	5e-05	0.00167621
XLOC_056414	LOC106588432	-	glyceraldehyde-3-phosphate dehydrogenase-like	NC_027326.1:9078723-9086282	REDSLICEISA	BLUESLICEISA	18.9148	1.77777	-3.41138	5e-05	0.00167621
XLOC_062797	LOC106592374	mybpc2	myosin-binding protein C, fast-type-like	NW_012348103.1:4871-20719	REDSLICEISA	BLUESLICEISA	19.2128	1.80246	-3.41403	5e-05	0.00167621
XLOC_056413	LOC106588431	gapdh	glyceraldehyde-3-phosphate dehydrogenase-like	NC_027326.1:9063109-9070261	REDSLICEISA	BLUESLICEISA	340.166	31.555	-3.4303	5e-05	0.00167621
XLOC_025741	LOC106561894	-	four and a half LIM domains protein 2-like isoform X1	NC_027310.1:4450682-4476210	REDSLICEISA	BLUESLICEISA	19.45	1.78845	-3.44298	5e-05	0.00167621
XLOC_009915	-	-	-	NC_027303.1:18813500-18814724	REDSLICEISA	BLUESLICEISA	3.06711	0.278674	-3.46023	5e-05	0.00167621
XLOC_052165	LOC106584519	-	troponin I, fast skeletal muscle-like	NC_027322.1:36541740-36550314	REDSLICEISA	BLUESLICEISA	2.05043	0.185798	-3.46412	0.0011	0.0212218
XLOC_007743	LOC106601538	mybpc2	myosin-binding protein C, fast-type-like isoform X1	NC_027302.1:75262569-75440669	REDSLICEISA	BLUESLICEISA	6.20576	0.540818	-3.52039	0.0003	0.00757889
XLOC_069760	-	-	-	NW_012360225.1:6055-6920	REDSLICEISA	BLUESLICEISA	4.00684	0.316997	-3.65993	5e-05	0.00167621
XLOC_061581	LOC106591703	-	uncharacterized protein LOC106591703	NW_012345548.1:122-1235	REDSLICEISA	BLUESLICEISA	1.39685	0.10721	-3.70367	0.00325	0.0481906
XLOC_061511	-	-	-	NW_012345296.1:2440-4263	REDSLICEISA	BLUESLICEISA	0.733527	0.0548016	-3.74256	0.002	0.0334953
XLOC_015224	LOC106607439	pvalef	parvalbumin-7-like isoform X2	NC_027305.1:43557968-43609277	REDSLICEISA	BLUESLICEISA	41.57	2.41792	-4.10371	5e-05	0.00167621
XLOC_054692	LOC106586990	slc9a3r2	uncharacterized protein LOC106586990	NC_027325.1:2540273-2541949	REDSLICEISA	BLUESLICEISA	10.0453	0.581768	-4.10992	5e-05	0.00167621
XLOC_000027	-	-	-	NC_001960.1:6159-6474	REDSLICEISA	BLUESLICEISA	481.143	1.63904	-8.19747	5e-05	0.00167621

## Sheet: T4 1%FAω6 vs 1% FAω3 LICE-ISA
Sub table T4. Differentailly expressed genes in skin samples from lice attachement site (co lice+ISA infection) with functional feed between 1.0% FAω3 (coded as BLUESLICEISA) and 1.0% FAω6 (coded as YELLOWSLICEISA).
gene_id	gene	gene_symbol	name	locus	sample_1	sample_2	value_1	value_2	log2_fold_change	p_value	q_value
XLOC_000027	-	-	-	NC_001960.1:6159-6474	BLUESLICEISA	YELLOWSLICEISA	1.63904	527.549	8.33031	5e-05	0.00167621
XLOC_000940	LOC106609875	pvalb	parvalbumin beta 2-like	NC_027300.1:76367048-76369654	BLUESLICEISA	YELLOWSLICEISA	0.329489	37.5419	6.83213	5e-05	0.00167621
XLOC_060439	LOC106591310	na	uncharacterized protein LOC106591310	NW_012343720.1:5876-45627	BLUESLICEISA	YELLOWSLICEISA	37.671	3080.16	6.35341	5e-05	0.00167621
XLOC_054692	LOC106586990	slc9a3r2	uncharacterized protein LOC106586990	NC_027325.1:2540273-2541949	BLUESLICEISA	YELLOWSLICEISA	0.581768	34.9118	5.90712	5e-05	0.00167621
XLOC_045036	tnfrsf13b	-	tumor necrosis factor receptor superfamily member 13B isoform X1	NC_027318.1:48450112-48495517	BLUESLICEISA	YELLOWSLICEISA	0.0169184	0.89164	5.7198	0.00335	0.0492975
XLOC_008807	prva	pvalb	Parvalbumin alpha	NC_027302.1:54125705-54229037	BLUESLICEISA	YELLOWSLICEISA	0.556034	20.1692	5.18084	0.00085	0.0173726
XLOC_028985	LOC106565368	-	myosin heavy chain, fast skeletal muscle-like	NC_027311.1:50430851-50445097	BLUESLICEISA	YELLOWSLICEISA	0.0638505	1.98204	4.95615	5e-05	0.00167621
XLOC_000997	LOC106611067	-	ankyrin repeat domain-containing protein 1-like	NC_027300.1:84637975-84648121	BLUESLICEISA	YELLOWSLICEISA	0.275942	7.16332	4.69819	0.0001	0.00306497
XLOC_056414	LOC106588432	-	glyceraldehyde-3-phosphate dehydrogenase-like	NC_027326.1:9078723-9086282	BLUESLICEISA	YELLOWSLICEISA	1.77777	46.1154	4.69711	5e-05	0.00167621
XLOC_023823	LOC106561015	tnni2	troponin I, fast skeletal muscle-like	NC_027309.1:70895323-70909417	BLUESLICEISA	YELLOWSLICEISA	2.08546	50.3432	4.59336	5e-05	0.00167621
XLOC_037911	LOC106571646	-	actin, alpha cardiac muscle 1-like	NC_027314.1:43612232-43615415	BLUESLICEISA	YELLOWSLICEISA	0.142364	3.10709	4.44791	5e-05	0.00167621
XLOC_069760	-	-	-	NW_012360225.1:6055-6920	BLUESLICEISA	YELLOWSLICEISA	0.316997	6.76695	4.41597	5e-05	0.00167621
XLOC_013535	LOC106604357	-	thymosin beta	NC_027304.1:16299231-16304042	BLUESLICEISA	YELLOWSLICEISA	1.70974	35.0424	4.35725	5e-05	0.00167621
XLOC_057853	LOC106589708	-	ankyrin repeat domain-containing protein 1-like	NC_027327.1:21931858-21938254	BLUESLICEISA	YELLOWSLICEISA	0.690226	13.5681	4.297	5e-05	0.00167621
XLOC_022280	pdlim3	pdlim3	PDZ and LIM domain protein 3 isoform X2	NC_027308.1:75076987-75097067	BLUESLICEISA	YELLOWSLICEISA	1.65777	32.1229	4.27629	5e-05	0.00167621
XLOC_015224	LOC106607439	pvalef	parvalbumin-7-like isoform X2	NC_027305.1:43557968-43609277	BLUESLICEISA	YELLOWSLICEISA	2.41792	42.8846	4.14862	5e-05	0.00167621
XLOC_031171	LOC106566751	tnnc1	troponin C, slow skeletal and cardiac muscles-like	NC_027312.1:19272570-19279005	BLUESLICEISA	YELLOWSLICEISA	0.250818	4.02687	4.00495	5e-05	0.00167621
XLOC_062797	LOC106592374	mybpc2	myosin-binding protein C, fast-type-like	NW_012348103.1:4871-20719	BLUESLICEISA	YELLOWSLICEISA	1.80246	28.7829	3.99717	5e-05	0.00167621
XLOC_016327	mypc1	-	Myosin-binding protein C, slow-type	NC_027305.1:25408211-25455067	BLUESLICEISA	YELLOWSLICEISA	1.56702	22.5608	3.84772	5e-05	0.00167621
XLOC_007743	LOC106601538	mybpc2	myosin-binding protein C, fast-type-like isoform X1	NC_027302.1:75262569-75440669	BLUESLICEISA	YELLOWSLICEISA	0.540818	7.74695	3.84041	5e-05	0.00167621
XLOC_025741	LOC106561894	-	four and a half LIM domains protein 2-like isoform X1	NC_027310.1:4450682-4476210	BLUESLICEISA	YELLOWSLICEISA	1.78845	25.084	3.80998	5e-05	0.00167621
XLOC_062285	LOC106592039	-	troponin I, fast skeletal muscle-like	NW_012347558.1:3407-17216	BLUESLICEISA	YELLOWSLICEISA	1.93014	26.302	3.76839	5e-05	0.00167621
XLOC_015199	hsp11	hsp30	Heat shock protein Hsp-16.1/Hsp-16.11	NC_027305.1:41932134-41933090	BLUESLICEISA	YELLOWSLICEISA	1.87352	25.4854	3.76585	5e-05	0.00167621
XLOC_025760	csrp3	-	cysteine and glycine-rich protein 3	NC_027310.1:8150650-8156401	BLUESLICEISA	YELLOWSLICEISA	1.00534	13.6308	3.76112	0.0001	0.00306497
XLOC_063948	LOC106593078	-	myosin heavy chain, fast skeletal muscle-like	NW_012349365.1:121-15922	BLUESLICEISA	YELLOWSLICEISA	0.0722627	0.965895	3.74054	0.0001	0.00306497
XLOC_053691	LOC106586209	keap41b	kelch-like protein 41b	NC_027324.1:13927549-13931882	BLUESLICEISA	YELLOWSLICEISA	6.02666	77.6899	3.6883	5e-05	0.00167621
XLOC_062684	LOC106592287	-	-	NW_012347959.1:10506-19568	BLUESLICEISA	YELLOWSLICEISA	13.4146	171.948	3.6801	5e-05	0.00167621
XLOC_052165	LOC106584519	-	troponin I, fast skeletal muscle-like	NC_027322.1:36541740-36550314	BLUESLICEISA	YELLOWSLICEISA	0.185798	2.37611	3.6768	0.0009	0.0181706
XLOC_008169	LOC106597451	-	myosin heavy chain, fast skeletal muscle-like	NC_027302.1:7538465-7555860	BLUESLICEISA	YELLOWSLICEISA	0.0324595	0.40716	3.64888	0.0006	0.0132029
XLOC_055232	-	-	-	NC_027325.1:41457526-41459837	BLUESLICEISA	YELLOWSLICEISA	1.22979	15.219	3.6294	5e-05	0.00167621
XLOC_056026	LOC106587933	-	-	NC_027325.1:41400216-41408247	BLUESLICEISA	YELLOWSLICEISA	1.96437	23.165	3.55981	5e-05	0.00167621
XLOC_071707	LOC106597493	-	-	NW_012366076.1:21-5126	BLUESLICEISA	YELLOWSLICEISA	0.0411522	0.456266	3.47083	0.00285	0.0437127
XLOC_041578	LOC106576332	mybpc1	myosin-binding protein C, slow-type-like	NC_027316.1:44512898-44548373	BLUESLICEISA	YELLOWSLICEISA	3.67517	40.0845	3.44716	5e-05	0.00167621
XLOC_035581	LOC106570107	-	-	NC_027313.1:52201127-52296903	BLUESLICEISA	YELLOWSLICEISA	2.13958	23.2325	3.44075	5e-05	0.00167621
XLOC_034127	LOC106569628	tpm1	tropomyosin alpha-1 chain-like isoform X2	NC_027313.1:41753734-41771236	BLUESLICEISA	YELLOWSLICEISA	11.3212	115.138	3.34627	5e-05	0.00167621
XLOC_001338	LOC106563459	-	heat shock protein 30-like	NC_027300.1:117212645-117214381	BLUESLICEISA	YELLOWSLICEISA	0.138467	1.4051	3.34306	0.001	0.0197087
XLOC_032926	LOC106567403	hspb1	heat shock protein beta-1-like	NC_027312.1:47944328-47953141	BLUESLICEISA	YELLOWSLICEISA	1.26148	12.5108	3.30998	5e-05	0.00167621
XLOC_062683	LOC106592288	-	procyclic form-specific polypeptide B1-alpha-like isoform X1	NW_012347959.1:836-8428	BLUESLICEISA	YELLOWSLICEISA	3.49443	34.6297	3.30888	5e-05	0.00167621
XLOC_009226	LOC106601530	trim16	tripartite motif-containing protein 16-like	NC_027302.1:75224819-75225702	BLUESLICEISA	YELLOWSLICEISA	1.80933	17.6257	3.28415	5e-05	0.00167621
XLOC_040301	LOC106574005	obscn	obscurin-like isoform X3	NC_027315.1:48710000-48791395	BLUESLICEISA	YELLOWSLICEISA	0.403883	3.72703	3.20602	5e-05	0.00167621
XLOC_057781	prvb	pvalb2	parvalbumin beta 2	NC_027327.1:15581958-15584382	BLUESLICEISA	YELLOWSLICEISA	8.57693	77.0069	3.16645	5e-05	0.00167621
XLOC_017792	mybpc1	mybpc1	myosin-binding protein C, slow-type isoform X1	NC_027306.1:42459067-42492554	BLUESLICEISA	YELLOWSLICEISA	3.70346	32.6055	3.13817	5e-05	0.00167621
XLOC_009158	LOC106601447	dhrs7cb	dehydrogenase/reductase SDR family member 7C-B-like	NC_027302.1:72448843-72449939	BLUESLICEISA	YELLOWSLICEISA	0.19219	1.66515	3.11505	0.0005	0.0114231
XLOC_008130	LOC106596899	-	myosin heavy chain, fast skeletal muscle-like	NC_027302.1:4782644-4802519	BLUESLICEISA	YELLOWSLICEISA	0.211257	1.82661	3.1121	5e-05	0.00167621
XLOC_001768	LOC106571564	tpm2	tropomyosin alpha-1 chain isoform X4	NC_027300.1:150170912-150207805	BLUESLICEISA	YELLOWSLICEISA	48.4668	419.053	3.11207	5e-05	0.00167621
XLOC_048656	LOC106581984	fhl2	four and a half LIM domains protein 2-like	NC_027320.1:23698983-23727865	BLUESLICEISA	YELLOWSLICEISA	8.26964	71.4302	3.11064	5e-05	0.00167621
XLOC_027713	LOC106563267	myl4	-	NC_027310.1:67410440-67411497	BLUESLICEISA	YELLOWSLICEISA	14.564	125.108	3.1027	5e-05	0.00167621
XLOC_028990	mlrv	-	Myosin regulatory light chain 2, ventricular/cardiac muscle isoform	NC_027311.1:51462310-51465580	BLUESLICEISA	YELLOWSLICEISA	24.6992	210.75	3.093	5e-05	0.00167621
XLOC_003123	LOC106563467	hspb11	heat shock protein beta-11-like	NC_027300.1:117214525-117215499	BLUESLICEISA	YELLOWSLICEISA	11.1051	94.6907	3.092	5e-05	0.00167621
XLOC_030458	LOC106565367	myh2	myosin heavy chain, fast skeletal muscle-like	NC_027311.1:50397695-50413238	BLUESLICEISA	YELLOWSLICEISA	8.42971	71.828	3.09099	5e-05	0.00167621
XLOC_023877	LOC106560959	agbl1	cytosolic carboxypeptidase 4-like	NC_027309.1:74810070-74957193	BLUESLICEISA	YELLOWSLICEISA	2.03312	17.2839	3.08767	5e-05	0.00167621
XLOC_023152	LOC106613530	obscn	obscurin-like isoform X1	NC_027309.1:10719128-10818910	BLUESLICEISA	YELLOWSLICEISA	0.186712	1.58665	3.0871	5e-05	0.00167621
XLOC_032616	hspb7	hspb7	Heat shock protein beta-7	NC_027312.1:25600560-25604211	BLUESLICEISA	YELLOWSLICEISA	14.2896	120.86	3.0803	5e-05	0.00167621
XLOC_042966	LOC106577061	actn2	alpha-actinin-2 isoform X1	NC_027317.1:21527043-21554239	BLUESLICEISA	YELLOWSLICEISA	0.606632	5.08683	3.06787	0.00015	0.00429515
XLOC_052614	LOC106585566	nefl	neurofilament light polypeptide-like isoform X1	NC_027323.1:20613367-20617892	BLUESLICEISA	YELLOWSLICEISA	0.202178	1.67199	3.04787	5e-05	0.00167621
XLOC_024319	LOC106561692	flnc	filamin-C-like isoform X1	NC_027309.1:108905663-108953120	BLUESLICEISA	YELLOWSLICEISA	2.44829	20.0527	3.03395	5e-05	0.00167621
XLOC_034390	LOC106569991	gapdh	glyceraldehyde-3-phosphate dehydrogenase-like	NC_027313.1:58141835-58149472	BLUESLICEISA	YELLOWSLICEISA	5.92827	46.7925	2.98059	5e-05	0.00167621
XLOC_056413	LOC106588431	gapdh	glyceraldehyde-3-phosphate dehydrogenase-like	NC_027326.1:9063109-9070261	BLUESLICEISA	YELLOWSLICEISA	31.555	248.591	2.97783	5e-05	0.00167621
XLOC_065037	LOC106593743	-	-	NW_012350877.1:9733-13068	BLUESLICEISA	YELLOWSLICEISA	0.129325	1.00426	2.95707	0.00025	0.00653846
XLOC_015650	LOC106608259	-	actin, alpha cardiac	NC_027305.1:79997892-80006644	BLUESLICEISA	YELLOWSLICEISA	0.483926	3.62024	2.90323	5e-05	0.00167621
XLOC_049329	-	-	-	NC_027320.1:30425618-30434992	BLUESLICEISA	YELLOWSLICEISA	0.305157	2.25113	2.88302	5e-05	0.00167621
XLOC_054328	neb	neb	nebulin	NC_027324.1:21675754-21751627	BLUESLICEISA	YELLOWSLICEISA	7.06504	52.0686	2.88164	5e-05	0.00167621
XLOC_008779	LOC106600945	tnnt1	troponin T, slow skeletal muscle-like isoform X3	NC_027302.1:52676384-52686407	BLUESLICEISA	YELLOWSLICEISA	18.3605	134.228	2.87001	5e-05	0.00167621
XLOC_031551	LOC106567362	-	uncharacterized protein LOC106567362	NC_027312.1:44416436-44514545	BLUESLICEISA	YELLOWSLICEISA	0.246192	1.78062	2.85452	0.00035	0.00858457
XLOC_053585	LOC106586007	pot1	protein yippee-like 1 isoform X2	NC_027323.1:48583460-48610958	BLUESLICEISA	YELLOWSLICEISA	0.0783814	0.563744	2.84646	5e-05	0.00167621
XLOC_018741	LOC106609570	-	troponin I, slow skeletal muscle-like	NC_027306.1:47264109-47269497	BLUESLICEISA	YELLOWSLICEISA	6.68207	47.8593	2.84043	5e-05	0.00167621
XLOC_010143	LOC106603073	-	aristaless-related homeobox protein-like	NC_027303.1:35387112-35391771	BLUESLICEISA	YELLOWSLICEISA	0.160139	1.13584	2.82636	0.0027	0.0419911
XLOC_037660	LOC106571176	-	potassium voltage-gated channel subfamily F member 1-like	NC_027314.1:23181816-23185209	BLUESLICEISA	YELLOWSLICEISA	0.0775605	0.542383	2.80592	0.00255	0.0402473
XLOC_018811	LOC106609638	tnni1	troponin I, slow skeletal muscle-like isoform X1	NC_027306.1:50292559-50299142	BLUESLICEISA	YELLOWSLICEISA	9.96393	66.947	2.74823	5e-05	0.00167621
XLOC_052275	LOC106584698	duox2	dual oxidase 2-like	NC_027322.1:43868378-43901498	BLUESLICEISA	YELLOWSLICEISA	0.0677329	0.44921	2.72946	0.0004	0.00954992
XLOC_000319	LOC100194557	acta1	fast myotomal muscle actin 2	NC_027300.1:22898917-22902429	BLUESLICEISA	YELLOWSLICEISA	12.0231	78.5036	2.70695	5e-05	0.00167621
XLOC_037615	LOC106571104	actbl2	actin, alpha cardiac	NC_027314.1:19507299-19515821	BLUESLICEISA	YELLOWSLICEISA	6.54211	42.3103	2.69318	5e-05	0.00167621
XLOC_038237	LOC106572105	tnnc2	troponin C, skeletal muscle	NC_027314.1:71670886-71674643	BLUESLICEISA	YELLOWSLICEISA	8.28077	51.994	2.65051	5e-05	0.00167621
XLOC_000822	LOC106607666	-	alpha-actinin-2-like	NC_027300.1:65036741-65052524	BLUESLICEISA	YELLOWSLICEISA	0.832447	5.12566	2.62231	5e-05	0.00167621
XLOC_010622	LOC106603948	hspb1	heat shock protein beta-1-like	NC_027303.1:76301202-76316496	BLUESLICEISA	YELLOWSLICEISA	3.44586	21.1446	2.61736	5e-05	0.00167621
XLOC_012780	LOC106605312	nes	nestin-like isoform X1	NC_027304.1:56519890-56532046	BLUESLICEISA	YELLOWSLICEISA	0.285629	1.73001	2.59857	5e-05	0.00167621
XLOC_045841	LOC106578927	-	-	NC_027318.1:44259406-44273641	BLUESLICEISA	YELLOWSLICEISA	0.85576	5.04413	2.55933	5e-05	0.00167621
XLOC_008836	LOC106600960	-	heat shock protein Hsp-16.1/Hsp-16.11-like	NC_027302.1:56206871-56207842	BLUESLICEISA	YELLOWSLICEISA	2.07266	11.7195	2.49935	0.0002	0.00544271
XLOC_030359	slc2a9	slc2a9	solute carrier family 2, facilitated glucose transporter member 9 isoform X1	NC_027311.1:43237225-43484784	BLUESLICEISA	YELLOWSLICEISA	0.167686	0.944425	2.49367	0.00035	0.00858457
XLOC_031132	LOC106566662	slmap	sarcolemmal membrane-associated protein-like isoform X2	NC_027312.1:16721709-16735875	BLUESLICEISA	YELLOWSLICEISA	1.26258	7.08289	2.48796	5e-05	0.00167621
XLOC_017950	-	-	-	NC_027306.1:51397611-51398082	BLUESLICEISA	YELLOWSLICEISA	0.711106	3.94964	2.47358	0.00285	0.0437127
XLOC_000373	LOC106596550	-	ankyrin repeat and SOCS box protein 2-like isoform X1	NC_027300.1:26456925-26471942	BLUESLICEISA	YELLOWSLICEISA	0.104009	0.574216	2.46489	0.00075	0.0157375
XLOC_058897	LOC106590700	-	kelch-like protein 40b	NC_027328.1:41565918-41571985	BLUESLICEISA	YELLOWSLICEISA	0.561475	3.09676	2.46347	5e-05	0.00167621
XLOC_049166	LOC106581751	chrna1	acetylcholine receptor subunit alpha-like	NC_027320.1:17007227-17018690	BLUESLICEISA	YELLOWSLICEISA	0.553717	3.0446	2.45903	0.00025	0.00653846
XLOC_044799	LOC106578637	otud1	OTU domain-containing protein 1-like	NC_027318.1:27645231-27647582	BLUESLICEISA	YELLOWSLICEISA	0.460142	2.40877	2.38815	5e-05	0.00167621
XLOC_002182	LOC106598511	rtn1	reticulon-1-like isoform X1	NC_027300.1:26888429-26968684	BLUESLICEISA	YELLOWSLICEISA	3.07014	15.7753	2.36129	5e-05	0.00167621
XLOC_058906	LOC106590713	-	kelch-like protein 40b	NC_027328.1:42057879-42064049	BLUESLICEISA	YELLOWSLICEISA	0.878063	4.50428	2.3589	0.00015	0.00429515
XLOC_011551	LOC106603202	-	-	NC_027303.1:38545910-38566363	BLUESLICEISA	YELLOWSLICEISA	1.04096	5.33904	2.35867	0.00055	0.0123272
XLOC_037035	LOC106572014	hspb7	heat shock protein beta-7-like	NC_027314.1:75902296-75922412	BLUESLICEISA	YELLOWSLICEISA	0.919822	4.64619	2.33662	0.0006	0.0132029
XLOC_018567	LOC106609198	lmod2	leiomodin-2-like	NC_027306.1:36390604-36396519	BLUESLICEISA	YELLOWSLICEISA	0.535649	2.69088	2.32872	5e-05	0.00167621
XLOC_022082	LOC106611611	smtnl2	smoothelin-like protein 2	NC_027308.1:60654706-60660702	BLUESLICEISA	YELLOWSLICEISA	0.83343	4.15024	2.31606	5e-05	0.00167621
XLOC_009859	LOC106602596	tmod1	tropomodulin-1-like isoform X3	NC_027303.1:15772824-15797298	BLUESLICEISA	YELLOWSLICEISA	0.630762	3.10157	2.29783	5e-05	0.00167621
XLOC_008899	LOC106601000	tcap	telethonin-like	NC_027302.1:59647077-59650189	BLUESLICEISA	YELLOWSLICEISA	11.5188	56.5399	2.29527	5e-05	0.00167621
XLOC_026853	map3k7cl	map3k7cl	MAP3K7 C-terminal-like protein	NC_027310.1:90181250-90220282	BLUESLICEISA	YELLOWSLICEISA	0.31834	1.52166	2.257	0.00015	0.00429515
XLOC_033359	LOC106568146	hsp90ab1	heat shock protein beta-11-like	NC_027312.1:90404526-90405588	BLUESLICEISA	YELLOWSLICEISA	7.63345	36.15	2.24359	5e-05	0.00167621
XLOC_002243	actc1	actc1	actin, alpha cardiac muscle 1	NC_027300.1:30386800-30391573	BLUESLICEISA	YELLOWSLICEISA	3.60367	17.0427	2.24162	5e-05	0.00167621
XLOC_018954	LOC106609884	tmod1	tropomodulin-1-like isoform X3	NC_027307.1:462462-480955	BLUESLICEISA	YELLOWSLICEISA	0.668936	3.1401	2.23087	5e-05	0.00167621
XLOC_070120	LOC106596644	adprh	protein ADP-ribosylarginine hydrolase-like protein 1	NW_012361244.1:2062-3483	BLUESLICEISA	YELLOWSLICEISA	0.3664	1.64669	2.16808	0.0003	0.00757889
XLOC_036999	LOC106572072	-	serine/threonine-protein kinase SBK1-like	NC_027314.1:73044093-73057866	BLUESLICEISA	YELLOWSLICEISA	0.13138	0.583382	2.1507	0.0001	0.00306497
XLOC_047827	smyd1b	smyd1	SET and MYND domain-containing protein 1 isoform X2	NC_027319.1:38015570-38026637	BLUESLICEISA	YELLOWSLICEISA	1.58631	6.95469	2.13231	0.0001	0.00306497
XLOC_049678	LOC106582714	tnnt2	troponin T, cardiac muscle isoforms-like isoform X1	NC_027321.1:8281858-8291131	BLUESLICEISA	YELLOWSLICEISA	2.52762	11.0767	2.13168	0.0001	0.00306497
XLOC_029653	LOC106566223	-	LIM and cysteine-rich domains protein 1-like	NC_027311.1:88736764-88769104	BLUESLICEISA	YELLOWSLICEISA	0.23152	1.00501	2.118	0.00115	0.0219623
XLOC_071381	LOC106597325	card8	caspase recruitment domain-containing protein 8-like	NW_012364967.1:592-4673	BLUESLICEISA	YELLOWSLICEISA	0.477319	2.06566	2.11358	0.00245	0.039053
XLOC_050590	mstn1	mustn1	Musculoskeletal embryonic nuclear protein 1	NC_027321.1:17568149-17570485	BLUESLICEISA	YELLOWSLICEISA	18.1745	77.1008	2.08483	5e-05	0.00167621
XLOC_015364	trdn	trdn	triadin	NC_027305.1:56677735-56689321	BLUESLICEISA	YELLOWSLICEISA	2.43168	10.1299	2.0586	0.00105	0.0204706
XLOC_029654	-	-	-	NC_027311.1:88770260-88772959	BLUESLICEISA	YELLOWSLICEISA	0.611689	2.52496	2.04539	0.00015	0.00429515
XLOC_034264	LOC106569812	myh2	myosin heavy chain, fast skeletal muscle-like	NC_027313.1:49560055-49586507	BLUESLICEISA	YELLOWSLICEISA	1.08555	4.45266	2.03625	5e-05	0.00167621
XLOC_010241	LOC106603290	akap1	A-kinase anchor protein 1, mitochondrial-like	NC_027303.1:42020919-42042809	BLUESLICEISA	YELLOWSLICEISA	0.117223	0.478578	2.02949	0.0022	0.0360001
XLOC_047347	LOC106579816	dbo	kelch-like protein diablo	NC_027319.1:1327204-1359314	BLUESLICEISA	YELLOWSLICEISA	1.80439	7.28697	2.01381	0.0009	0.0181706
XLOC_054475	LOC106586628	casq2	calsequestrin-2-like	NC_027324.1:33047182-33120160	BLUESLICEISA	YELLOWSLICEISA	1.18711	4.78009	2.00959	0.00205	0.034129
XLOC_014140	LOC106605570	-	uncharacterized protein LOC106605570 isoform X5	NC_027304.1:65096637-65100996	BLUESLICEISA	YELLOWSLICEISA	0.111716	0.440748	1.98011	5e-05	0.00167621
XLOC_015134	LOC106607269	tcap	telethonin-like	NC_027305.1:38461113-38464133	BLUESLICEISA	YELLOWSLICEISA	7.99574	31.34	1.9707	5e-05	0.00167621
XLOC_010411	LOC106603488	stard13	rho GTPase-activating protein 7-like isoform X1	NC_027303.1:53160089-53251602	BLUESLICEISA	YELLOWSLICEISA	0.156248	0.608258	1.96084	0.0004	0.00954992
XLOC_057669	LOC106589413	-	synaptopodin 2-like protein isoform X1	NC_027327.1:8201876-8212292	BLUESLICEISA	YELLOWSLICEISA	0.959222	3.71179	1.95218	5e-05	0.00167621
XLOC_005517	LOC106579373	slc6a20	sodium- and chloride-dependent transporter XTRP3-like	NC_027301.1:17294526-17323003	BLUESLICEISA	YELLOWSLICEISA	0.39597	1.51841	1.9391	0.00035	0.00858457
XLOC_025877	LOC106562104	-	AMP deaminase 3-like isoform X1	NC_027310.1:18060066-18077309	BLUESLICEISA	YELLOWSLICEISA	0.590812	2.24143	1.92365	0.0001	0.00306497
XLOC_038601	-	-	-	NC_027314.1:98588512-98593403	BLUESLICEISA	YELLOWSLICEISA	0.443278	1.68133	1.92332	5e-05	0.00167621
XLOC_009978	myoz2	myoz2	myozenin-2 isoform X1	NC_027303.1:23466055-23475463	BLUESLICEISA	YELLOWSLICEISA	9.65658	36.6068	1.92253	5e-05	0.00167621
XLOC_017276	LOC106608508	fabp2	fatty acid-binding protein, intestinal-like	NC_027306.1:4268541-4274345	BLUESLICEISA	YELLOWSLICEISA	4.08002	15.4348	1.91954	5e-05	0.00167621
XLOC_016921	LOC106607987	asb2	ankyrin repeat and SOCS box protein 2-like isoform X2	NC_027305.1:65825303-65860138	BLUESLICEISA	YELLOWSLICEISA	0.357281	1.33502	1.90173	5e-05	0.00167621
XLOC_039415	adprhl1	adprhl1	protein ADP-ribosylarginine hydrolase-like protein 1	NC_027315.1:70402927-70423642	BLUESLICEISA	YELLOWSLICEISA	0.191381	0.708186	1.88768	0.0002	0.00544271
XLOC_050708	LOC106583067	-	ATP-dependent 6-phosphofructokinase, muscle type-like	NC_027321.1:27861168-27876247	BLUESLICEISA	YELLOWSLICEISA	4.30011	15.8456	1.88164	5e-05	0.00167621
XLOC_025160	myod1c	-	myoblast determination protein 1c	NC_027309.1:71123740-71125713	BLUESLICEISA	YELLOWSLICEISA	0.921283	3.356	1.86503	0.00245	0.039053
XLOC_029963	-	-	-	NC_027311.1:12667403-12668162	BLUESLICEISA	YELLOWSLICEISA	2.71548	9.85892	1.86022	5e-05	0.00167621
XLOC_056109	LOC106588035	tppp3	tubulin polymerization-promoting protein family member 3-like	NC_027325.1:44756940-44772473	BLUESLICEISA	YELLOWSLICEISA	1.46856	5.26875	1.84306	0.00095	0.0189427
XLOC_006857	LOC106599098	-	prostaglandin G/H synthase 2-like	NC_027302.1:14957763-14964323	BLUESLICEISA	YELLOWSLICEISA	1.06577	3.81969	1.84156	5e-05	0.00167621
XLOC_067414	LOC106595184	tchh	trichohyalin-like	NW_012354857.1:6649-10025	BLUESLICEISA	YELLOWSLICEISA	0.215107	0.760559	1.82201	0.0011	0.0212218
XLOC_054846	LOC106587203	ampd3	AMP deaminase 3-like isoform X1	NC_027325.1:18376947-18399344	BLUESLICEISA	YELLOWSLICEISA	0.878238	3.08469	1.81244	0.00035	0.00858457
XLOC_088616	LOC106599901	myh6	myosin-6-like	NW_012468192.1:493-1320	BLUESLICEISA	YELLOWSLICEISA	16.5812	55.7595	1.74967	0.0005	0.0114231
XLOC_057322	LOC106588747	arpp21	cAMP-regulated phosphoprotein 21-like isoform X1	NC_027326.1:23317043-23327936	BLUESLICEISA	YELLOWSLICEISA	1.21497	4.07107	1.74449	0.00035	0.00858457
XLOC_014007	LOC106605327	lingo1	leucine-rich repeat and immunoglobulin-like domain-containing nogo receptor-interacting protein 1	NC_027304.1:56830426-56853242	BLUESLICEISA	YELLOWSLICEISA	0.119853	0.397882	1.73107	0.00215	0.0353845
XLOC_037298	LOC106572845	slc6a17	sodium-dependent neutral amino acid transporter SLC6A17-like	NC_027314.1:96552770-96597436	BLUESLICEISA	YELLOWSLICEISA	0.129868	0.425647	1.71261	0.00195	0.032853
XLOC_034262	LOC106569817	myh7	myosin heavy chain, fast skeletal muscle-like	NC_027313.1:49479467-49497030	BLUESLICEISA	YELLOWSLICEISA	26.6017	86.9176	1.70813	0.00035	0.00858457
XLOC_030552	LOC106565579	-	uncharacterized protein LOC106565579	NC_027311.1:56515200-56517691	BLUESLICEISA	YELLOWSLICEISA	1.9486	6.34134	1.70235	0.00025	0.00653846
XLOC_034637	cap2	cap2	adenylyl cyclase-associated protein 2 isoform X1	NC_027313.1:78571906-78608976	BLUESLICEISA	YELLOWSLICEISA	1.21612	3.89009	1.67752	5e-05	0.00167621
XLOC_056108	-	-	-	NC_027325.1:44751760-44754417	BLUESLICEISA	YELLOWSLICEISA	1.40767	4.4857	1.67203	0.0001	0.00306497
XLOC_043279	LOC106577621	myoz2	myozenin-2-like	NC_027317.1:51017152-51029965	BLUESLICEISA	YELLOWSLICEISA	5.70352	18.0037	1.65837	5e-05	0.00167621
XLOC_005759	LOC106583774	-	growth/differentiation factor 6-A-like	NC_027301.1:33295597-33302981	BLUESLICEISA	YELLOWSLICEISA	0.542225	1.70617	1.6538	0.0009	0.0181706
XLOC_023825	LOC106561017	tnni2	troponin I, fast skeletal muscle-like	NC_027309.1:70950200-70955857	BLUESLICEISA	YELLOWSLICEISA	4.55811	14.303	1.64981	0.0006	0.0132029
XLOC_053890	tbx15	tbx15	T-box transcription factor TBX15	NC_027324.1:31317854-31340549	BLUESLICEISA	YELLOWSLICEISA	0.417039	1.30149	1.6419	0.00065	0.0140664
XLOC_054374	LOC106586462	znf385b	zinc finger protein 385B-like isoform X1	NC_027324.1:26430267-26609178	BLUESLICEISA	YELLOWSLICEISA	0.217105	0.676871	1.64049	5e-05	0.00167621
XLOC_044404	-	-	-	NC_027317.1:62454364-62455526	BLUESLICEISA	YELLOWSLICEISA	1.0712	3.332	1.63716	0.00155	0.0275821
XLOC_038146	-	-	-	NC_027314.1:65124270-65129567	BLUESLICEISA	YELLOWSLICEISA	0.248942	0.774303	1.63709	0.00335	0.0492975
XLOC_001106	LOC106611807	vcl	vinculin isoform X1	NC_027300.1:98112603-98193161	BLUESLICEISA	YELLOWSLICEISA	0.426464	1.32431	1.63475	5e-05	0.00167621
XLOC_072050	LOC106597632	muc5b	mucin-5B-like	NW_012367277.1:203-4695	BLUESLICEISA	YELLOWSLICEISA	0.597307	1.79577	1.58806	0.00035	0.00858457
XLOC_011093	alp	pdlim3	alkaline phosphatase	NC_027303.1:16967584-16979186	BLUESLICEISA	YELLOWSLICEISA	10.4377	30.8339	1.56271	0.00015	0.00429515
XLOC_044973	LOC106578890	clec4m	snaclec 1-like	NC_027318.1:42424070-42426849	BLUESLICEISA	YELLOWSLICEISA	4.3148	12.7353	1.56147	0.00035	0.00858457
XLOC_050778	calcoco1	calcoco1	calcium-binding and coiled-coil domain-containing protein 1	NC_027321.1:32496848-32505090	BLUESLICEISA	YELLOWSLICEISA	1.98563	5.82849	1.55353	0.00245	0.039053
XLOC_065856	LOC106594244	-	alpha-actinin-2-like	NW_012352230.1:3416-11503	BLUESLICEISA	YELLOWSLICEISA	2.01827	5.89819	1.54715	0.00045	0.0105017
XLOC_049783	LOC106582920	ip6k2	inositol hexakisphosphate kinase 2-like	NC_027321.1:17190873-17201323	BLUESLICEISA	YELLOWSLICEISA	0.304851	0.890787	1.54698	0.0007	0.0149087
XLOC_031070	LOC106566479	ndrg3	protein NDRG3-like isoform X2	NC_027312.1:9503308-9569949	BLUESLICEISA	YELLOWSLICEISA	0.399997	1.16326	1.54012	0.00075	0.0157375
XLOC_035639	LOC106570027	klhl31	kelch-like protein 31	NC_027313.1:56912450-56922899	BLUESLICEISA	YELLOWSLICEISA	1.34556	3.88866	1.53106	0.00255	0.0402473
XLOC_001414	LOC106564805	osbp2	oxysterol-binding protein 2-like isoform X1	NC_027300.1:121432257-121461540	BLUESLICEISA	YELLOWSLICEISA	0.166741	0.479965	1.52532	0.003	0.0454174
XLOC_091095	LOC106600226	myh2	myosin heavy chain, fast skeletal muscle-like	NW_012561191.1:189-915	BLUESLICEISA	YELLOWSLICEISA	12.4903	35.8229	1.52007	0.00015	0.00429515
XLOC_059684	LOC106590958	-	caspase recruitment domain-containing protein 8-like isoform X1	NW_012343254.1:45627-55255	BLUESLICEISA	YELLOWSLICEISA	7.3116	20.9644	1.51968	0.00015	0.00429515
XLOC_044403	LOC106577951	-	-	NC_027317.1:62443031-62454291	BLUESLICEISA	YELLOWSLICEISA	4.38367	12.3512	1.49444	0.00055	0.0123272
XLOC_069725	LOC106596437	des	desmin-like	NW_012360142.1:868-5657	BLUESLICEISA	YELLOWSLICEISA	13.0688	36.5831	1.48504	0.0026	0.0408177
XLOC_007543	LOC106601165	myo10	myosin-10-like	NC_027302.1:64081913-64101436	BLUESLICEISA	YELLOWSLICEISA	0.288546	0.800284	1.47171	0.00095	0.0189427
XLOC_012004	LOC106603981	vwa7	von Willebrand factor A domain-containing protein 7-like	NC_027303.1:77962386-77982855	BLUESLICEISA	YELLOWSLICEISA	0.996941	2.75948	1.46882	0.00055	0.0123272
XLOC_052852	pdlim5	pdlim5	PDZ and LIM domain protein 5 isoform X10	NC_027323.1:37487660-37628772	BLUESLICEISA	YELLOWSLICEISA	3.47334	9.57565	1.46305	0.00195	0.032853
XLOC_063907	LOC106593049	myh3	myosin heavy chain, fast skeletal muscle-like	NW_012349327.1:107-16064	BLUESLICEISA	YELLOWSLICEISA	11.468	31.6141	1.46296	0.0004	0.00954992
XLOC_047855	b3glt	b3glct	Beta-1,3-glucosyltransferase precursor	NC_027319.1:41581949-41745124	BLUESLICEISA	YELLOWSLICEISA	0.900743	2.47799	1.45998	0.00205	0.034129
XLOC_015633	LOC106608229	foxn3	forkhead box protein N3-like	NC_027305.1:78160989-78197402	BLUESLICEISA	YELLOWSLICEISA	0.22316	0.611368	1.45396	0.0017	0.0295917
XLOC_025448	LOC106561385	tspan9	tetraspanin-9-like isoform X1	NC_027309.1:96545152-96862931	BLUESLICEISA	YELLOWSLICEISA	0.250145	0.679173	1.44101	0.0013	0.0241386
XLOC_008378	klf4	klf2	Kruppel-like factor 4	NC_027302.1:23029822-23032373	BLUESLICEISA	YELLOWSLICEISA	0.814507	2.2094	1.43965	0.00135	0.0248468
XLOC_006312	LOC106593100	myh2	myosin heavy chain, fast skeletal muscle-like	NC_027301.1:65807541-65822503	BLUESLICEISA	YELLOWSLICEISA	1.0187	2.75237	1.43395	0.00175	0.0302518
XLOC_054044	LOC106586818	nab1	NGFI-A-binding protein 1-like	NC_027324.1:43334064-43383275	BLUESLICEISA	YELLOWSLICEISA	1.99814	5.33824	1.41771	0.0001	0.00306497
XLOC_019434	pdli3	pdlim3	PDZ and LIM domain protein 3	NC_027307.1:1427269-1454543	BLUESLICEISA	YELLOWSLICEISA	1.4187	3.75284	1.40342	0.0018	0.0308991
XLOC_029909	LOC106564377	-	sarcalumenin-like	NC_027311.1:9727347-9734742	BLUESLICEISA	YELLOWSLICEISA	2.69341	6.95413	1.36843	0.0019	0.032209
XLOC_072199	LOC106597690	nlrp12	NACHT, LRR and PYD domains-containing protein 12-like	NW_012367790.1:19-4740	BLUESLICEISA	YELLOWSLICEISA	4.37567	11.2886	1.36729	5e-05	0.00167621
XLOC_020611	cxl14	cxcl14	C-X-C motif chemokine 14 precursor	NC_027308.1:71325662-71331221	BLUESLICEISA	YELLOWSLICEISA	4.98502	12.819	1.36261	5e-05	0.00167621
XLOC_042779	bag3	bag3	BAG family molecular chaperone regulator 3 isoform X1	NC_027317.1:6061856-6070325	BLUESLICEISA	YELLOWSLICEISA	1.10958	2.84211	1.35694	0.0003	0.00757889
XLOC_039451	LOC106574503	-	-	NC_027315.1:72244358-72249309	BLUESLICEISA	YELLOWSLICEISA	1.56714	4.01071	1.35572	0.0007	0.0149087
XLOC_064617	-	-	-	NW_012350310.1:13944-14318	BLUESLICEISA	YELLOWSLICEISA	9.81981	24.2376	1.30348	0.00315	0.0470926
XLOC_003987	LOC106578046	kcnn3	intermediate conductance calcium-activated potassium channel protein 4-like isoform X2	NC_027301.1:12981856-13030535	BLUESLICEISA	YELLOWSLICEISA	1.72112	4.23685	1.29964	5e-05	0.00167621
XLOC_041859	LOC106575231	-	kynureninase-like	NC_027316.1:6317879-6331020	BLUESLICEISA	YELLOWSLICEISA	0.405792	0.987619	1.28322	0.00125	0.0234317
XLOC_064474	-	-	-	NW_012350107.1:1379-3769	BLUESLICEISA	YELLOWSLICEISA	4.69704	11.3595	1.27408	0.00315	0.0470926
XLOC_041283	LOC106575754	atnb233	sodium/potassium-transporting ATPase subunit beta-233-like	NC_027316.1:24639547-24649596	BLUESLICEISA	YELLOWSLICEISA	2.20572	5.24833	1.25061	0.0004	0.00954992
XLOC_023772	map1a	map1a	microtubule-associated protein 1A isoform X1	NC_027309.1:65520695-65600756	BLUESLICEISA	YELLOWSLICEISA	0.165697	0.393868	1.24917	0.00085	0.0173726
XLOC_032997	LOC106567543	dmpk	myotonin-protein kinase-like	NC_027312.1:56571693-56616916	BLUESLICEISA	YELLOWSLICEISA	0.548786	1.29793	1.2419	0.00315	0.0470926
XLOC_036865	LOC106572278	sema3b	LOW QUALITY PROTEIN: semaphorin-3B-like	NC_027314.1:63120336-63183970	BLUESLICEISA	YELLOWSLICEISA	0.362516	0.852845	1.23424	0.0032	0.0476422
XLOC_023653	LOC106560604	-	B-cell lymphoma 6 protein-like isoform X1	NC_027309.1:49168256-49184290	BLUESLICEISA	YELLOWSLICEISA	0.615476	1.44244	1.22874	0.00125	0.0234317
XLOC_024892	sgip1	sgip1	SH3-containing GRB2-like protein 3-interacting protein 1 isoform X7	NC_027309.1:41153676-41226444	BLUESLICEISA	YELLOWSLICEISA	0.282418	0.658443	1.22123	5e-05	0.00167621
XLOC_049962	LOC106583170	scn8a	sodium channel protein type 8 subunit alpha-like isoform X2	NC_027321.1:31201563-31317454	BLUESLICEISA	YELLOWSLICEISA	0.538582	1.24793	1.2123	5e-05	0.00167621
XLOC_020911	fosb	fosb	protein fosB isoform X3	NC_027308.1:99390561-99454546	BLUESLICEISA	YELLOWSLICEISA	4.18263	9.65113	1.20629	0.00065	0.0140664
XLOC_073254	LOC106598092	tgm2	protein-glutamine gamma-glutamyltransferase 2-like	NW_012372595.1:113-4048	BLUESLICEISA	YELLOWSLICEISA	18.35	42.2028	1.20156	0.0002	0.00544271
XLOC_035641	LOC106570020	tchh	trichohyalin-like	NC_027313.1:57019820-57029507	BLUESLICEISA	YELLOWSLICEISA	1.28671	2.88926	1.16701	0.001	0.0197087
XLOC_039450	LOC106574504	crlf1	cytokine receptor-like factor 1	NC_027315.1:72231725-72243789	BLUESLICEISA	YELLOWSLICEISA	2.43434	5.46302	1.16617	0.0027	0.0419911
XLOC_003546	LOC106571348	elovl7	elongation of very long chain fatty acids protein 7-like	NC_027300.1:149069902-149077574	BLUESLICEISA	YELLOWSLICEISA	11.6225	26.0064	1.16195	5e-05	0.00167621
XLOC_014155	LOC106605668	ppox	protoporphyrinogen oxidase-like	NC_027304.1:65734695-65746961	BLUESLICEISA	YELLOWSLICEISA	2.43084	5.36759	1.14282	0.00135	0.0248468
XLOC_040676	LOC106574771	filip1l	filamin A-interacting protein 1-like isoform X1	NC_027315.1:77532537-77620942	BLUESLICEISA	YELLOWSLICEISA	1.86592	4.10875	1.13882	0.0004	0.00954992
XLOC_009357	LOC106601778	na	uncharacterized protein LOC106601778	NC_027302.1:81003272-81007021	BLUESLICEISA	YELLOWSLICEISA	7.13168	15.6405	1.13298	0.0002	0.00544271
XLOC_032682	LOC106566950	angptl7	angiopoietin-related protein 7-like	NC_027312.1:30198345-30352300	BLUESLICEISA	YELLOWSLICEISA	67.1199	147.138	1.13236	0.00085	0.0173726
XLOC_031714	LOC106567640	znf259	histone H2A	NC_027312.1:62851362-62852296	BLUESLICEISA	YELLOWSLICEISA	9.50336	20.5591	1.11327	0.00015	0.00429515
XLOC_002983	LOC106561364	klf4	Krueppel-like factor 4 isoform X2	NC_027300.1:109172070-109180416	BLUESLICEISA	YELLOWSLICEISA	5.54675	11.8478	1.0949	0.00115	0.0219623
XLOC_062355	tppp3	tppp3	tubulin polymerization-promoting protein family member 3	NW_012347641.1:7541-15820	BLUESLICEISA	YELLOWSLICEISA	4.55981	9.71927	1.09187	0.0022	0.0360001
XLOC_067541	LOC106595268	hbb	hemoglobin subunit beta-like	NW_012355087.1:5233-5890	BLUESLICEISA	YELLOWSLICEISA	15.4297	32.8047	1.08819	0.0031	0.0465293
XLOC_008870	nme1	nme1	non-metastatic cells 1 protein	NC_027302.1:58212498-58215177	BLUESLICEISA	YELLOWSLICEISA	103.725	219.454	1.08115	0.0033	0.0487419
XLOC_046590	LOC106579855	egr3	early growth response protein 3-like isoform X1	NC_027319.1:23581285-23591128	BLUESLICEISA	YELLOWSLICEISA	2.42149	5.10039	1.07471	0.0005	0.0114231
XLOC_044481	LOC106578097	-	uncharacterized protein LOC106578097 isoform X1	NC_027317.1:66488357-66491931	BLUESLICEISA	YELLOWSLICEISA	10.2773	21.6105	1.07228	0.00035	0.00858457
XLOC_050673	LOC106583108	slc45a3	solute carrier family 45 member 3-like	NC_027321.1:26433646-26442476	BLUESLICEISA	YELLOWSLICEISA	1.89137	3.96568	1.06814	0.0019	0.032209
XLOC_032169	LOC106568492	zbtb7c	zinc finger and BTB domain-containing protein 7C-like	NC_027312.1:98766488-98799561	BLUESLICEISA	YELLOWSLICEISA	6.53945	13.6335	1.05991	0.00035	0.00858457
XLOC_057931	LOC106589861	hlf	hepatic leukemia factor-like	NC_027327.1:29393352-29403733	BLUESLICEISA	YELLOWSLICEISA	1.38217	2.87405	1.05614	0.00185	0.0315505
XLOC_046208	LOC106579551	ppp1r16a	protein phosphatase 1 regulatory subunit 16A-like	NC_027318.1:68838641-68857678	BLUESLICEISA	YELLOWSLICEISA	1.41013	2.91277	1.04657	0.00025	0.00653846
XLOC_027682	LOC106563326	efna5	ephrin-A5-like isoform X2	NC_027310.1:63937470-63996030	BLUESLICEISA	YELLOWSLICEISA	0.927607	1.91603	1.04653	0.00265	0.0414132
XLOC_032160	LOC106568458	klf4	Krueppel-like factor 4	NC_027312.1:97998358-98003703	BLUESLICEISA	YELLOWSLICEISA	25.0446	51.5156	1.04051	0.0006	0.0132029
XLOC_001902	arg2	arg2	arginase-2, mitochondrial	NC_027300.1:3292530-3304699	BLUESLICEISA	YELLOWSLICEISA	19.1908	38.7752	1.01472	0.00165	0.0289267
XLOC_024987	LOC106560611	-	heparan sulfate 2-O-sulfotransferase 1-like	NC_027309.1:49516773-49596669	BLUESLICEISA	YELLOWSLICEISA	2.11051	4.22421	1.00109	0.0008	0.0165674
XLOC_041050	LOC106575381	crlf1	cytokine receptor-like factor 1 isoform X1	NC_027316.1:14657000-14666542	BLUESLICEISA	YELLOWSLICEISA	6.00837	11.9986	0.997822	0.00215	0.0353845
XLOC_024572	LOC106613686	klf2	Krueppel-like factor 2	NC_027309.1:16664878-16675018	BLUESLICEISA	YELLOWSLICEISA	41.7467	82.4436	0.981746	0.0022	0.0360001
XLOC_065586	LOC106594092	gadl1	acidic amino acid decarboxylase GADL1-like	NW_012351839.1:4669-11908	BLUESLICEISA	YELLOWSLICEISA	7.96556	15.6173	0.971298	0.0013	0.0241386
XLOC_035090	LOC106568881	sdr16c5	epidermal retinol dehydrogenase 2-like	NC_027313.1:15764009-15775286	BLUESLICEISA	YELLOWSLICEISA	13.5026	26.348	0.964456	0.00065	0.0140664
XLOC_079203	LOC106599131	plec	plectin-like	NW_012395974.1:5-2208	BLUESLICEISA	YELLOWSLICEISA	6.6518	12.7605	0.939871	0.00135	0.0248468
XLOC_037146	LOC106572541	-	uncharacterized protein LOC106572541	NC_027314.1:84716551-84761939	BLUESLICEISA	YELLOWSLICEISA	5.80294	11.0643	0.931052	0.0017	0.0295917
XLOC_032798	LOC106567157	cd34	hematopoietic progenitor cell antigen CD34-like isoform X2	NC_027312.1:38913737-38953194	BLUESLICEISA	YELLOWSLICEISA	2.01183	3.83268	0.929847	0.0032	0.0476422
XLOC_024764	LOC106560254	palld	palladin-like	NC_027309.1:30259341-30379147	BLUESLICEISA	YELLOWSLICEISA	10.2319	19.3365	0.918259	0.0021	0.0347681
XLOC_008286	LOC106599020	jund	transcription factor jun-D-like	NC_027302.1:13686481-13688466	BLUESLICEISA	YELLOWSLICEISA	6.23796	11.4644	0.878019	0.00195	0.032853
XLOC_007903	LOC106601858	-	transcription factor Sox-8-like	NC_027302.1:83767810-83769541	BLUESLICEISA	YELLOWSLICEISA	14.6233	8.46734	-0.788294	0.0031	0.0465293
XLOC_039228	LOC106574136	na	putative uncharacterized protein DDB_G0290521	NC_027315.1:52851760-52864517	BLUESLICEISA	YELLOWSLICEISA	14.9522	8.34744	-0.840954	0.0028	0.0431446
XLOC_020774	LOC106612265	-	uncharacterized protein LOC106612265 isoform X1	NC_027308.1:85873452-85920679	BLUESLICEISA	YELLOWSLICEISA	32.3574	17.8751	-0.856142	0.00305	0.0459806
XLOC_045033	LOC106579008	hes9	transcription factor Sox-9-B-like isoform X1	NC_027318.1:48111624-48115567	BLUESLICEISA	YELLOWSLICEISA	11.6545	6.32982	-0.880648	0.0027	0.0419911
XLOC_048403	LOC106581558	-	cysteinyl leukotriene receptor 2-like	NC_027319.1:82631141-82639809	BLUESLICEISA	YELLOWSLICEISA	3.55177	1.91687	-0.889789	0.00225	0.036621
XLOC_015916	LOC106606426	-	transcription factor Sox-9-A-like isoform X2	NC_027305.1:9793009-9796043	BLUESLICEISA	YELLOWSLICEISA	12.9896	6.90172	-0.912328	0.00105	0.0204706
XLOC_022041	LOC106611589	lect2	leukocyte cell-derived chemotaxin-2-like isoform X1	NC_027308.1:57220485-57246147	BLUESLICEISA	YELLOWSLICEISA	7.59303	3.91663	-0.955065	0.0022	0.0360001
XLOC_014287	LOC106605867	-	uncharacterized protein LOC106605867	NC_027304.1:71173230-71175948	BLUESLICEISA	YELLOWSLICEISA	31.195	15.954	-0.967399	0.00085	0.0173726
XLOC_051443	LOC106584325	-	tetratricopeptide repeat protein 39A-like isoform X1	NC_027322.1:26409583-26435681	BLUESLICEISA	YELLOWSLICEISA	3.5491	1.78877	-0.988483	0.0021	0.0347681
XLOC_059896	LOC106591053	mfap4	microfibril-associated glycoprotein 4-like isoform X2	NW_012343385.1:9569-20173	BLUESLICEISA	YELLOWSLICEISA	1.8312	0.921622	-0.99054	0.00255	0.0402473
XLOC_067594	LOC106595311	fcgbp	IgGFc-binding protein-like	NW_012355211.1:819-6600	BLUESLICEISA	YELLOWSLICEISA	12.8788	6.47306	-0.992474	0.00085	0.0173726
XLOC_058397	LOC106589840	timp2	-	NC_027327.1:28809924-28819563	BLUESLICEISA	YELLOWSLICEISA	7.73833	3.88725	-0.993274	0.00195	0.032853
XLOC_010799	LOC106602224	-	-	NC_027303.1:2668441-2670463	BLUESLICEISA	YELLOWSLICEISA	21.8842	10.9282	-1.00183	0.00195	0.032853
XLOC_064448	LOC106593398	-	-	NW_012350060.1:8826-12493	BLUESLICEISA	YELLOWSLICEISA	787.5	387.42	-1.02338	0.0005	0.0114231
XLOC_052014	LOC106584316	qsox1	sulfhydryl oxidase 1-like	NC_027322.1:25950261-25967838	BLUESLICEISA	YELLOWSLICEISA	2.31589	1.13831	-1.02467	0.0018	0.0308991
XLOC_051746	LOC106584847	gcnt3	beta-1,3-galactosyl-O-glycosyl-glycoprotein beta-1,6-N-acetylglucosaminyltransferase 3-like	NC_027322.1:48664343-48666164	BLUESLICEISA	YELLOWSLICEISA	4.34762	2.12228	-1.03461	0.00325	0.0481906
XLOC_005471	LOC106578386	fcgbp	IgGFc-binding protein-like	NC_027301.1:14355557-14359208	BLUESLICEISA	YELLOWSLICEISA	6.18739	3.01475	-1.03729	0.00155	0.0275821
XLOC_033015	ncf1	ncf1	neutrophil cytosol factor 1	NC_027312.1:59934236-59954554	BLUESLICEISA	YELLOWSLICEISA	4.61269	2.24528	-1.03871	0.0025	0.0396513
XLOC_058495	LOC106589985	capn2	calpain-2 catalytic subunit-like	NC_027327.1:37947920-37974487	BLUESLICEISA	YELLOWSLICEISA	30.1404	14.6275	-1.04301	0.00275	0.0425693
XLOC_026833	LOC106563882	-	solute carrier family 46 member 3-like isoform X1	NC_027310.1:89121865-89151050	BLUESLICEISA	YELLOWSLICEISA	4.47535	2.17024	-1.04414	0.00035	0.00858457
XLOC_000571	LOC106603664	dtnb	dystrobrevin beta-like isoform X1	NC_027300.1:40974420-41034377	BLUESLICEISA	YELLOWSLICEISA	0.408292	0.197708	-1.04623	0.0012	0.0227019
XLOC_030736	LOC106565752	bhlhe40	class E basic helix-loop-helix protein 40-like	NC_027311.1:71672020-71675812	BLUESLICEISA	YELLOWSLICEISA	9.13951	4.41585	-1.04943	0.00115	0.0219623
XLOC_064484	LOC106593421	tchh	trichohyalin-like	NW_012350123.1:4836-13776	BLUESLICEISA	YELLOWSLICEISA	5.68673	2.74345	-1.05161	0.00315	0.0470926
XLOC_026052	irx5	irx5	iroquois-class homeodomain protein IRX-5	NC_027310.1:30956701-30970191	BLUESLICEISA	YELLOWSLICEISA	10.4171	4.95469	-1.07209	0.0026	0.0408177
XLOC_039126	LOC106573933	-	tetraspanin-33-like	NC_027315.1:44588347-44593896	BLUESLICEISA	YELLOWSLICEISA	17.7915	8.44779	-1.07454	0.00125	0.0234317
XLOC_037819	LOC106571437	na	uncharacterized protein LOC106571437	NC_027314.1:35470648-35540528	BLUESLICEISA	YELLOWSLICEISA	3.793	1.7736	-1.09666	0.0008	0.0165674
XLOC_015882	LOC106606399	-	transmembrane channel-like protein 6	NC_027305.1:7560261-7591590	BLUESLICEISA	YELLOWSLICEISA	9.36722	4.35304	-1.1056	0.00015	0.00429515
XLOC_018383	LOC106608947	serpine1	plasminogen activator inhibitor 1-like	NC_027306.1:23205703-23213642	BLUESLICEISA	YELLOWSLICEISA	4.96258	2.30071	-1.10901	0.0012	0.0227019
XLOC_009845	-	-	-	NC_027303.1:14850095-14852681	BLUESLICEISA	YELLOWSLICEISA	3.03679	1.38762	-1.12993	0.0016	0.0282586
XLOC_035907	LOC106570420	sdrf	serine-aspartate repeat-containing protein F-like isoform X4	NC_027313.1:75531853-75548252	BLUESLICEISA	YELLOWSLICEISA	3.5652	1.60901	-1.14781	0.001	0.0197087
XLOC_022456	LOC106612300	gatd3a	ES1 protein homolog, mitochondrial-like	NC_027308.1:89028349-89031956	BLUESLICEISA	YELLOWSLICEISA	38.5077	16.9012	-1.18803	0.0002	0.00544271
XLOC_025685	LOC106561817	muc	intestinal mucin-like protein	NC_027309.1:113675633-113685827	BLUESLICEISA	YELLOWSLICEISA	13.844	6.06878	-1.18978	0.0002	0.00544271
XLOC_062979	LOC106592479	ddit4	DNA damage-inducible transcript 4 protein-like	NW_012348273.1:2156-4405	BLUESLICEISA	YELLOWSLICEISA	10.5442	4.59396	-1.19864	5e-05	0.00167621
XLOC_041396	LOC106575940	cyp27c1	cytochrome P450 27C1 isoform X1	NC_027316.1:29894966-29912663	BLUESLICEISA	YELLOWSLICEISA	8.83791	3.71888	-1.24884	0.00025	0.00653846
XLOC_017741	pfkfb3	pfkfb3	6-phosphofructo-2-kinase/fructose-2,6-bisphosphatase 3 isoform X1	NC_027306.1:39555302-39564815	BLUESLICEISA	YELLOWSLICEISA	2.81912	1.17714	-1.25997	0.0014	0.0255409
XLOC_071079	LOC106597155	-	-	NW_012363865.1:50-3053	BLUESLICEISA	YELLOWSLICEISA	12.2796	5.10238	-1.26702	0.00155	0.0275821
XLOC_027610	LOC106563051	-	zinc finger protein 703-like	NC_027310.1:57029693-57034104	BLUESLICEISA	YELLOWSLICEISA	2.02614	0.836924	-1.27556	0.00145	0.0262283
XLOC_059087	LOC106590342	epb41l3	band 4.1-like protein 3 isoform X7	NC_027328.1:21333871-21416858	BLUESLICEISA	YELLOWSLICEISA	1.08069	0.443073	-1.28633	0.00315	0.0470926
XLOC_065441	LOC106594007	s100a4	ictacalcin-like	NW_012351540.1:1346-4104	BLUESLICEISA	YELLOWSLICEISA	179.99	72.6763	-1.30836	0.00085	0.0173726
XLOC_037304	LOC106572850	slc16a4	monocarboxylate transporter 5-like isoform X1	NC_027314.1:96870908-96947187	BLUESLICEISA	YELLOWSLICEISA	2.33697	0.93924	-1.31507	5e-05	0.00167621
XLOC_001520	LOC106566600	c7	complement component C7-like	NC_027300.1:129757214-129762858	BLUESLICEISA	YELLOWSLICEISA	7.2396	2.90898	-1.3154	5e-05	0.00167621
XLOC_014172	LOC106605628	-	-	NC_027304.1:66251378-66265103	BLUESLICEISA	YELLOWSLICEISA	3.79545	1.51887	-1.32127	0.0005	0.0114231
XLOC_004319	LOC100136446	clec4e	C type lectin receptor A	NC_027301.1:31018105-31022105	BLUESLICEISA	YELLOWSLICEISA	57.2226	22.6679	-1.33593	5e-05	0.00167621
XLOC_049115	LOC106581833	-	protein FEV	NC_027320.1:13024244-13029786	BLUESLICEISA	YELLOWSLICEISA	10.5299	4.16086	-1.33954	0.0002	0.00544271
XLOC_063780	LOC106592946	b2m	beta-2-microglobulin-like	NW_012349147.1:9888-11950	BLUESLICEISA	YELLOWSLICEISA	41.3998	16.1083	-1.36182	5e-05	0.00167621
XLOC_044083	LOC106577395	ddit4	DNA damage-inducible transcript 4 protein-like	NC_027317.1:37356889-37358657	BLUESLICEISA	YELLOWSLICEISA	6.63215	2.57463	-1.36511	0.00025	0.00653846
XLOC_013878	LOC106605088	clec4e	C-type lectin domain family 4 member E-like	NC_027304.1:49718085-49727582	BLUESLICEISA	YELLOWSLICEISA	14.24	5.51643	-1.36814	5e-05	0.00167621
XLOC_022831	LOC106612993	bace2	beta-secretase 2-like	NC_027308.1:116726195-116740505	BLUESLICEISA	YELLOWSLICEISA	1.33631	0.514627	-1.37666	0.0009	0.0181706
XLOC_050233	LOC106583694	-	deoxyribonuclease-1-like isoform X1	NC_027321.1:52306703-52339703	BLUESLICEISA	YELLOWSLICEISA	211.839	80.9591	-1.3877	5e-05	0.00167621
XLOC_026230	LOC106562775	-	GRAM domain-containing protein 2-like isoform X1	NC_027310.1:42638687-42672708	BLUESLICEISA	YELLOWSLICEISA	0.417848	0.158751	-1.39621	0.0013	0.0241386
XLOC_041529	LOC106576192	pfkfb3	6-phosphofructo-2-kinase/fructose-2,6-bisphosphatase 3-like isoform X2	NC_027316.1:41821897-41831499	BLUESLICEISA	YELLOWSLICEISA	1.21615	0.449828	-1.43488	0.0023	0.0372347
XLOC_017483	LOC106608830	-	-	NC_027306.1:20274493-20285840	BLUESLICEISA	YELLOWSLICEISA	9.23753	3.41395	-1.43606	5e-05	0.00167621
XLOC_023525	LOC106560363	dsg2	desmoglein-2-like	NC_027309.1:36904767-36932310	BLUESLICEISA	YELLOWSLICEISA	5.21437	1.88743	-1.46607	0.00265	0.0414132
XLOC_041932	catm	ctsm	Cathepsin M precursor	NC_027316.1:12625760-12632216	BLUESLICEISA	YELLOWSLICEISA	5.56879	1.9966	-1.47982	0.00035	0.00858457
XLOC_011095	LOC106602558	nlrc3	NACHT, LRR and PYD domains-containing protein 3-like isoform X2	NC_027303.1:17154632-17177368	BLUESLICEISA	YELLOWSLICEISA	7.62901	2.7276	-1.48386	5e-05	0.00167621
XLOC_012057	LOC106604056	slc43a2	large neutral amino acids transporter small subunit 4-like isoform X2	NC_027303.1:81795461-81857152	BLUESLICEISA	YELLOWSLICEISA	0.919957	0.321316	-1.51757	0.00025	0.00653846
XLOC_065634	-	-	-	NW_012351896.1:782-9798	BLUESLICEISA	YELLOWSLICEISA	63.5813	22.1313	-1.52251	0.00265	0.0414132
XLOC_011697	mmp13	mmp13	Collagenase 3 precursor	NC_027303.1:48238240-48245858	BLUESLICEISA	YELLOWSLICEISA	107.005	36.5088	-1.55136	0.00285	0.0437127
XLOC_072541	LOC106597822	krt13	keratin, type I cytoskeletal 13-like	NW_012369209.1:763-4090	BLUESLICEISA	YELLOWSLICEISA	8.23041	2.80457	-1.55319	0.00215	0.0353845
XLOC_030399	LOC106565122	g0s2	G0/G1 switch protein 2-like	NC_027311.1:45885929-45887015	BLUESLICEISA	YELLOWSLICEISA	31.3585	10.6047	-1.56415	5e-05	0.00167621
XLOC_016375	LOC106606987	cygb2	cytoglobin-2-like	NC_027305.1:28914389-28925036	BLUESLICEISA	YELLOWSLICEISA	5.00543	1.68614	-1.56977	0.00225	0.036621
XLOC_003015	k1c18	krt18	Keratin, type I cytoskeletal 18	NC_027300.1:111179836-111194860	BLUESLICEISA	YELLOWSLICEISA	1.4531	0.489258	-1.57046	0.00085	0.0173726
XLOC_014652	LOC106606460	tfap4	-	NC_027305.1:10516046-10527367	BLUESLICEISA	YELLOWSLICEISA	6.48693	2.17332	-1.57764	5e-05	0.00167621
XLOC_060144	LOC106591222	zg16	zymogen granule membrane protein 16-like	NW_012343574.1:2402-4871	BLUESLICEISA	YELLOWSLICEISA	15.9749	5.29586	-1.59287	0.00015	0.00429515
XLOC_028550	-	-	-	NC_027311.1:17355170-17358525	BLUESLICEISA	YELLOWSLICEISA	0.725488	0.239023	-1.6018	0.0023	0.0372347
XLOC_070682	ubil	ubb	Ubiquitin-like protein	NW_012362715.1:4869-5879	BLUESLICEISA	YELLOWSLICEISA	19.1009	6.22931	-1.6165	5e-05	0.00167621
XLOC_042539	LOC106576438	nmes1	normal mucosa of esophagus-specific gene 1 protein-like	NC_027316.1:48080954-48083332	BLUESLICEISA	YELLOWSLICEISA	18.0343	5.68598	-1.66526	5e-05	0.00167621
XLOC_041877	LOC106575196	anos1	anosmin-1-like	NC_027316.1:8103828-8124103	BLUESLICEISA	YELLOWSLICEISA	0.464042	0.140909	-1.71949	0.00125	0.0234317
XLOC_004056	LOC106578696	ceacam20	carcinoembryonic antigen-related cell adhesion molecule 20-like	NC_027301.1:15462560-15466508	BLUESLICEISA	YELLOWSLICEISA	7.24027	2.19475	-1.72199	5e-05	0.00167621
XLOC_014065	stea4	-	Metalloreductase STEAP4	NC_027304.1:59984767-60004970	BLUESLICEISA	YELLOWSLICEISA	4.26049	1.27974	-1.73518	5e-05	0.00167621
XLOC_043018	LOC106577211	ddit4	DNA damage-inducible transcript 4 protein-like	NC_027317.1:27461911-27464266	BLUESLICEISA	YELLOWSLICEISA	5.62205	1.67061	-1.75072	0.00025	0.00653846
XLOC_026155	LOC106562634	-	uncharacterized protein LOC106562634	NC_027310.1:37558720-37570001	BLUESLICEISA	YELLOWSLICEISA	2.04748	0.597614	-1.77657	0.00125	0.0234317
XLOC_048499	LOC106581700	-	inactive dipeptidyl peptidase 10-like isoform X1	NC_027320.1:9784469-10115971	BLUESLICEISA	YELLOWSLICEISA	0.504475	0.146105	-1.78778	0.00095	0.0189427
XLOC_011326	LOC106602806	trim27	nuclear factor 7, ovary-like	NC_027303.1:27163022-27178885	BLUESLICEISA	YELLOWSLICEISA	1.40961	0.407568	-1.79018	0.00025	0.00653846
XLOC_021462	LOC106610621	osr1	protein odd-skipped-related 1-like	NC_027308.1:5255869-5264125	BLUESLICEISA	YELLOWSLICEISA	2.05809	0.59348	-1.79404	0.0009	0.0181706
XLOC_067550	LOC106595276	zg16	zymogen granule membrane protein 16-like	NW_012355111.1:507-2771	BLUESLICEISA	YELLOWSLICEISA	8.80996	2.50473	-1.81448	0.0005	0.0114231
XLOC_039121	LOC106573924	palm	paralemmin-1-like isoform X1	NC_027315.1:44100630-44170203	BLUESLICEISA	YELLOWSLICEISA	0.709268	0.198756	-1.83533	0.0004	0.00954992
XLOC_063151	LOC106592578	-	-	NW_012348467.1:121-7443	BLUESLICEISA	YELLOWSLICEISA	1.54243	0.428252	-1.84868	0.00275	0.0425693
XLOC_066560	-	-	-	NW_012353328.1:9920-10862	BLUESLICEISA	YELLOWSLICEISA	1.81034	0.498588	-1.86034	0.0027	0.0419911
XLOC_055623	LOC106587252	-	haptoglobin-like	NC_027325.1:15866066-15869354	BLUESLICEISA	YELLOWSLICEISA	6.14767	1.67376	-1.87695	0.0004	0.00954992
XLOC_044329	-	-	-	NC_027317.1:57928451-57929363	BLUESLICEISA	YELLOWSLICEISA	11.1285	3.01179	-1.88556	5e-05	0.00167621
XLOC_006886	trf	tf2	serotransferrin-1 isoform X1	NC_027302.1:17218634-17226358	BLUESLICEISA	YELLOWSLICEISA	2.46277	0.661983	-1.89542	5e-05	0.00167621
XLOC_026385	LOC106563105	c1ql2	complement C1q-like protein 2	NC_027310.1:58117870-58119931	BLUESLICEISA	YELLOWSLICEISA	3.68578	0.983888	-1.90541	0.0002	0.00544271
XLOC_062054	LOC106591898	fam111a	protein FAM111A-like	NW_012347368.1:3980-21245	BLUESLICEISA	YELLOWSLICEISA	44.4011	11.5489	-1.94284	5e-05	0.00167621
XLOC_062954	LOC106592456	leap2	liver-expressed antimicrobial peptide 2-like	NW_012348244.1:6874-10070	BLUESLICEISA	YELLOWSLICEISA	8.0833	2.07033	-1.96509	5e-05	0.00167621
XLOC_005800	LOC106584751	-	uncharacterized protein LOC106584751	NC_027301.1:37752832-37757434	BLUESLICEISA	YELLOWSLICEISA	1.98623	0.495909	-2.00189	5e-05	0.00167621
XLOC_013060	LOC106605846	il11	interleukin-11-like	NC_027304.1:70481159-70484490	BLUESLICEISA	YELLOWSLICEISA	1.17078	0.283268	-2.04723	0.00035	0.00858457
XLOC_001006	LOC106611194	mvp	major vault protein-like	NC_027300.1:87748649-87912657	BLUESLICEISA	YELLOWSLICEISA	2.91102	0.701704	-2.05259	5e-05	0.00167621
XLOC_044330	-	-	-	NC_027317.1:57929495-57929755	BLUESLICEISA	YELLOWSLICEISA	35.3778	8.31666	-2.08877	0.00145	0.0262283
XLOC_000846	LOC106608805	-	uncharacterized protein LOC106608805	NC_027300.1:67973255-67975351	BLUESLICEISA	YELLOWSLICEISA	2.54499	0.596908	-2.09208	0.00035	0.00858457
XLOC_006112	LOC106590303	-	trypsin-3-like isoform X2	NC_027301.1:56867920-56871573	BLUESLICEISA	YELLOWSLICEISA	3.86149	0.883503	-2.12785	0.00155	0.0275821
XLOC_061856	LOC106591805	na	uncharacterized protein LOC106591805	NW_012347248.1:20170-31108	BLUESLICEISA	YELLOWSLICEISA	0.446432	0.102086	-2.12866	0.003	0.0454174
XLOC_039246	nppc	nppc	C-type natriuretic peptide	NC_027315.1:55081799-55087189	BLUESLICEISA	YELLOWSLICEISA	3.57277	0.765504	-2.22256	0.0009	0.0181706
XLOC_023107	LOC106613445	-	uncharacterized protein LOC106613445	NC_027309.1:4143596-4154855	BLUESLICEISA	YELLOWSLICEISA	1.61691	0.345186	-2.22779	0.0001	0.00306497
XLOC_026571	LOC106563558	-	-	NC_027310.1:74881647-74894833	BLUESLICEISA	YELLOWSLICEISA	25.7042	5.48382	-2.22875	5e-05	0.00167621
XLOC_053659	LOC106586149	-	acid-sensing ion channel 4-like isoform X2	NC_027324.1:10580612-10676071	BLUESLICEISA	YELLOWSLICEISA	0.503136	0.105794	-2.24969	0.0003	0.00757889
XLOC_007639	mip2a	cxcl2	Macrophage inflammatory protein 2-alpha precursor	NC_027302.1:69064921-69066781	BLUESLICEISA	YELLOWSLICEISA	12.7739	2.62563	-2.28247	5e-05	0.00167621
XLOC_064138	LOC106593185	gimap4	GTPase IMAP family member 4-like	NW_012349606.1:8026-11935	BLUESLICEISA	YELLOWSLICEISA	7.17995	1.4667	-2.2914	5e-05	0.00167621
XLOC_066624	lsm8	lsm8	LSM8 homolog, U6 small nuclear RNA associated	NW_012353422.1:3007-6967	BLUESLICEISA	YELLOWSLICEISA	1.5359	0.304999	-2.33221	0.00325	0.0481906
XLOC_084059	LOC106599483	-	-	NW_012420015.1:665-1585	BLUESLICEISA	YELLOWSLICEISA	22.2094	4.35589	-2.35013	5e-05	0.00167621
XLOC_061857	LOC106591804	irg1	cis-aconitate decarboxylase-like	NW_012347248.1:8426-19891	BLUESLICEISA	YELLOWSLICEISA	1.06498	0.205811	-2.37143	5e-05	0.00167621
XLOC_024013	LOC106561227	-	uncharacterized protein LOC106561227	NC_027309.1:86214873-86217578	BLUESLICEISA	YELLOWSLICEISA	1.41186	0.248192	-2.50807	0.00025	0.00653846
XLOC_060110	LOC106591192	-	ribonuclease inhibitor-like	NW_012343543.1:180-50628	BLUESLICEISA	YELLOWSLICEISA	2.00582	0.342159	-2.55145	5e-05	0.00167621
XLOC_002681	LOC106610323	na	protein FAM20A-like	NC_027300.1:77226970-77277580	BLUESLICEISA	YELLOWSLICEISA	3.89939	0.659782	-2.56319	0.0003	0.00757889
XLOC_005830	LOC106585359	na	protein FAM179B-like isoform X2	NC_027301.1:40061393-40077745	BLUESLICEISA	YELLOWSLICEISA	0.486363	0.0787262	-2.62712	0.00015	0.00429515
XLOC_065632	LOC106594115	vwa7	von Willebrand factor A domain-containing protein 7-like	NW_012351891.1:83-6060	BLUESLICEISA	YELLOWSLICEISA	1.05453	0.158065	-2.73801	0.0009	0.0181706
XLOC_055772	saa5	saa5	-	NC_027325.1:26116900-26117035	BLUESLICEISA	YELLOWSLICEISA	1521.87	218.591	-2.79954	5e-05	0.00167621
XLOC_088623	-	-	-	NW_012468349.1:0-1192	BLUESLICEISA	YELLOWSLICEISA	2.66225	0.379765	-2.80947	5e-05	0.00167621
XLOC_054950	-	-	-	NC_027325.1:25784332-25784529	BLUESLICEISA	YELLOWSLICEISA	373.243	51.9223	-2.84569	5e-05	0.00167621
XLOC_072611	-	-	-	NW_012369575.1:0-3293	BLUESLICEISA	YELLOWSLICEISA	3.0858	0.425808	-2.85737	5e-05	0.00167621
XLOC_041879	LOC106575194	plg	phospholipase A2 inhibitor 31 kDa subunit-like	NC_027316.1:8138843-8143662	BLUESLICEISA	YELLOWSLICEISA	104.261	14.0148	-2.89518	5e-05	0.00167621
XLOC_040453	LOC106574371	plg	phospholipase A2 inhibitor 31 kDa subunit-like	NC_027315.1:65332455-65333715	BLUESLICEISA	YELLOWSLICEISA	39.7354	5.2299	-2.92557	5e-05	0.00167621
XLOC_069223	-	-	-	NW_012358581.1:3307-3823	BLUESLICEISA	YELLOWSLICEISA	2.60573	0.341214	-2.93294	0.0011	0.0212218
XLOC_028353	-	-	-	NC_027311.1:8735406-8742690	BLUESLICEISA	YELLOWSLICEISA	1.10952	0.133589	-3.05406	5e-05	0.00167621
XLOC_054167	LOC106586060	-	uncharacterized protein LOC106586060	NC_027324.1:6826403-6836445	BLUESLICEISA	YELLOWSLICEISA	1.07185	0.112418	-3.25315	5e-05	0.00167621
XLOC_072411	LOC106597777	-	uncharacterized protein LOC106597777	NW_012368655.1:51-4620	BLUESLICEISA	YELLOWSLICEISA	4.48602	0.459713	-3.28663	5e-05	0.00167621
XLOC_073147	LOC106598055	pabpc1	-	NW_012372067.1:906-2750	BLUESLICEISA	YELLOWSLICEISA	6.11944	0.517566	-3.56358	5e-05	0.00167621
XLOC_007418	LOC106600959	-	uncharacterized protein LOC106600959	NC_027302.1:56591416-56595592	BLUESLICEISA	YELLOWSLICEISA	2.3148	0.186724	-3.63191	0.00125	0.0234317
XLOC_057727	LOC106589511	wfikkn2	WAP, Kazal, immunoglobulin, Kunitz and NTR domain-containing protein 2-like	NC_027327.1:13053154-13056693	BLUESLICEISA	YELLOWSLICEISA	2.00148	0.148621	-3.75136	0.0001	0.00306497
XLOC_003821	LOC106574835	pro2964	uncharacterized protein LOC106574835	NC_027301.1:6287824-6288940	BLUESLICEISA	YELLOWSLICEISA	4.15377	0.257795	-4.01012	5e-05	0.00167621
XLOC_038340	LOC106572388	dvl1	segment polarity protein dishevelled homolog DVL-1-like isoform X4	NC_027314.1:81519816-81559080	BLUESLICEISA	YELLOWSLICEISA	50.4061	3.05414	-4.04476	5e-05	0.00167621
XLOC_013936	hepc1	hamp1	Hepcidin-1 precursor	NC_027304.1:53365813-53367442	BLUESLICEISA	YELLOWSLICEISA	4.29311	0.246608	-4.12173	0.0032	0.0476422
XLOC_044397	LOC106577980	samd9	sterile alpha motif domain-containing protein 9-like	NC_027317.1:62202930-62328357	BLUESLICEISA	YELLOWSLICEISA	4.62205	0.243312	-4.24765	0.0005	0.0114231
XLOC_030201	LOC106564830	-	complement C3-like	NC_027311.1:27114610-27177342	BLUESLICEISA	YELLOWSLICEISA	0.535009	0.0176095	-4.92513	5e-05	0.00167621
XLOC_015914	-	-	-	NC_027305.1:9670899-9673276	BLUESLICEISA	YELLOWSLICEISA	2.00399	0.053796	-5.21923	5e-05	0.00167621

## Sheet: T5 0.3%FA+IS vs 1%FAω3 LICE-ISA
Sub table T5. Differentailly expressed genes in skin samples from lice attachement site (co lice+ISA infection) with functional feed between 1.0% FAω3 (coded as BLUESLICEISA) and 0.3% FA+IS (coded as GREENSLICEISA).
gene_id	gene	gene_symbol	name	locus	sample_1	sample_2	value_1	value_2	log2_fold_change	p_value	q_value
XLOC_000027	-	-	-	NC_001960.1:6159-6474	BLUESLICEISA	GREENSLICEISA	1.63904	175.269	6.74058	5e-05	0.00167621
XLOC_055631	LOC106587238	igdcc3	immunoglobulin superfamily DCC subclass member 3-like	NC_027325.1:16532060-16640695	BLUESLICEISA	GREENSLICEISA	0.0078973	0.635929	6.33136	0.0014	0.0255409
XLOC_046906	LOC100136573	apoa1	apolipoprotein A-I isoform X1	NC_027319.1:49149150-49151678	BLUESLICEISA	GREENSLICEISA	0.150884	3.39375	4.49137	5e-05	0.00167621
XLOC_011091	LOC106602564	fgg	fibrinogen gamma chain-like	NC_027303.1:16886375-16892252	BLUESLICEISA	GREENSLICEISA	0.0552652	1.05083	4.24901	0.0001	0.00306497
XLOC_017341	LOC106608560	pan1	actin cytoskeleton-regulatory complex protein PAN1-like	NC_027306.1:8158625-8163849	BLUESLICEISA	GREENSLICEISA	0.128827	1.27574	3.30783	5e-05	0.00167621
XLOC_052858	LOC106585833	-	histone H1-like	NC_027323.1:38460653-38461561	BLUESLICEISA	GREENSLICEISA	0.306689	2.918	3.25013	0.0002	0.00544271
XLOC_056414	LOC106588432	-	glyceraldehyde-3-phosphate dehydrogenase-like	NC_027326.1:9078723-9086282	BLUESLICEISA	GREENSLICEISA	1.77777	16.54	3.21782	5e-05	0.00167621
XLOC_054692	LOC106586990	slc9a3r2	uncharacterized protein LOC106586990	NC_027325.1:2540273-2541949	BLUESLICEISA	GREENSLICEISA	0.581768	5.19411	3.15836	0.0001	0.00306497
XLOC_015199	hsp11	hsp30	Heat shock protein Hsp-16.1/Hsp-16.11	NC_027305.1:41932134-41933090	BLUESLICEISA	GREENSLICEISA	1.87352	14.5046	2.95268	5e-05	0.00167621
XLOC_062134	-	-	-	NW_012347453.1:23988-26293	BLUESLICEISA	GREENSLICEISA	0.0582925	0.399167	2.77561	0.00215	0.0353845
XLOC_053585	LOC106586007	pot1	protein yippee-like 1 isoform X2	NC_027323.1:48583460-48610958	BLUESLICEISA	GREENSLICEISA	0.0783814	0.51176	2.70689	0.00015	0.00429515
XLOC_028985	LOC106565368	-	myosin heavy chain, fast skeletal muscle-like	NC_027311.1:50430851-50445097	BLUESLICEISA	GREENSLICEISA	0.0638505	0.412862	2.69289	0.00135	0.0248468
XLOC_013661	LOC106604667	-	uncharacterized protein LOC106604667 isoform X2	NC_027304.1:30353789-30369576	BLUESLICEISA	GREENSLICEISA	0.174315	1.11238	2.67389	0.00025	0.00653846
XLOC_069760	-	-	-	NW_012360225.1:6055-6920	BLUESLICEISA	GREENSLICEISA	0.316997	1.94387	2.61639	0.00055	0.0123272
XLOC_013555	ky	ky	kyphoscoliosis peptidase	NC_027304.1:19724656-19732029	BLUESLICEISA	GREENSLICEISA	0.210225	1.23125	2.55011	0.0001	0.00306497
XLOC_025741	LOC106561894	-	four and a half LIM domains protein 2-like isoform X1	NC_027310.1:4450682-4476210	BLUESLICEISA	GREENSLICEISA	1.78845	10.3522	2.53315	5e-05	0.00167621
XLOC_009226	LOC106601530	trim16	tripartite motif-containing protein 16-like	NC_027302.1:75224819-75225702	BLUESLICEISA	GREENSLICEISA	1.80933	10.2313	2.49947	5e-05	0.00167621
XLOC_057853	LOC106589708	-	ankyrin repeat domain-containing protein 1-like	NC_027327.1:21931858-21938254	BLUESLICEISA	GREENSLICEISA	0.690226	3.9006	2.49856	0.00045	0.0105017
XLOC_006069	-	-	-	NC_027301.1:54657802-54660116	BLUESLICEISA	GREENSLICEISA	0.159997	0.889099	2.4743	0.0015	0.026916
XLOC_023823	LOC106561015	tnni2	troponin I, fast skeletal muscle-like	NC_027309.1:70895323-70909417	BLUESLICEISA	GREENSLICEISA	2.08546	11.4568	2.45777	0.00015	0.00429515
XLOC_006510	LOC106596905	myh2	myosin heavy chain, fast skeletal muscle-like isoform X1	NC_027302.1:4873272-4902018	BLUESLICEISA	GREENSLICEISA	14.801	75.0944	2.34301	0.00135	0.0248468
XLOC_062797	LOC106592374	mybpc2	myosin-binding protein C, fast-type-like	NW_012348103.1:4871-20719	BLUESLICEISA	GREENSLICEISA	1.80246	9.05091	2.32809	5e-05	0.00167621
XLOC_008130	LOC106596899	-	myosin heavy chain, fast skeletal muscle-like	NC_027302.1:4782644-4802519	BLUESLICEISA	GREENSLICEISA	0.211257	0.982036	2.21678	0.0004	0.00954992
XLOC_056413	LOC106588431	gapdh	glyceraldehyde-3-phosphate dehydrogenase-like	NC_027326.1:9063109-9070261	BLUESLICEISA	GREENSLICEISA	31.555	144.469	2.19482	5e-05	0.00167621
XLOC_023877	LOC106560959	agbl1	cytosolic carboxypeptidase 4-like	NC_027309.1:74810070-74957193	BLUESLICEISA	GREENSLICEISA	2.03312	9.177	2.17433	5e-05	0.00167621
XLOC_049136	-	-	-	NC_027320.1:14968718-14972883	BLUESLICEISA	GREENSLICEISA	0.0979209	0.441177	2.17167	0.00075	0.0157375
XLOC_015224	LOC106607439	pvalef	parvalbumin-7-like isoform X2	NC_027305.1:43557968-43609277	BLUESLICEISA	GREENSLICEISA	2.41792	10.8266	2.16275	5e-05	0.00167621
XLOC_042966	LOC106577061	actn2	alpha-actinin-2 isoform X1	NC_027317.1:21527043-21554239	BLUESLICEISA	GREENSLICEISA	0.606632	2.69189	2.14973	0.00235	0.0378435
XLOC_016327	mypc1	-	Myosin-binding protein C, slow-type	NC_027305.1:25408211-25455067	BLUESLICEISA	GREENSLICEISA	1.56702	6.93639	2.14616	0.0008	0.0165674
XLOC_062285	LOC106592039	-	troponin I, fast skeletal muscle-like	NW_012347558.1:3407-17216	BLUESLICEISA	GREENSLICEISA	1.93014	8.5419	2.14585	5e-05	0.00167621
XLOC_048354	LOC106581497	igsf10	immunoglobulin superfamily member 10-like isoform X3	NC_027319.1:78790280-78815968	BLUESLICEISA	GREENSLICEISA	0.579572	2.41856	2.06109	5e-05	0.00167621
XLOC_049928	crbn	crbn	protein cereblon isoform X1	NC_027321.1:28520578-28551636	BLUESLICEISA	GREENSLICEISA	0.323659	1.32315	2.03143	0.0027	0.0419911
XLOC_040301	LOC106574005	obscn	obscurin-like isoform X3	NC_027315.1:48710000-48791395	BLUESLICEISA	GREENSLICEISA	0.403883	1.61269	1.99746	0.0001	0.00306497
XLOC_019386	-	-	-	NC_027307.1:25738560-25738957	BLUESLICEISA	GREENSLICEISA	1.2456	4.93957	1.98754	0.00295	0.0448558
XLOC_032926	LOC106567403	hspb1	heat shock protein beta-1-like	NC_027312.1:47944328-47953141	BLUESLICEISA	GREENSLICEISA	1.26148	4.999	1.98652	0.0002	0.00544271
XLOC_062684	LOC106592287	-	-	NW_012347959.1:10506-19568	BLUESLICEISA	GREENSLICEISA	13.4146	53.1056	1.98506	5e-05	0.00167621
XLOC_003839	-	-	-	NC_027301.1:7181243-7184450	BLUESLICEISA	GREENSLICEISA	0.121044	0.466993	1.94787	0.0007	0.0149087
XLOC_034390	LOC106569991	gapdh	glyceraldehyde-3-phosphate dehydrogenase-like	NC_027313.1:58141835-58149472	BLUESLICEISA	GREENSLICEISA	5.92827	22.5491	1.92739	5e-05	0.00167621
XLOC_020977	LOC106612646	dspp	dentin sialophosphoprotein-like isoform X1	NC_027308.1:103403297-103413839	BLUESLICEISA	GREENSLICEISA	0.275302	1.03001	1.90357	0.0002	0.00544271
XLOC_055232	-	-	-	NC_027325.1:41457526-41459837	BLUESLICEISA	GREENSLICEISA	1.22979	4.59153	1.90057	0.0001	0.00306497
XLOC_072050	LOC106597632	muc5b	mucin-5B-like	NW_012367277.1:203-4695	BLUESLICEISA	GREENSLICEISA	0.597307	2.21941	1.89363	5e-05	0.00167621
XLOC_056026	LOC106587933	-	-	NC_027325.1:41400216-41408247	BLUESLICEISA	GREENSLICEISA	1.96437	7.18804	1.87153	0.0015	0.026916
XLOC_027121	LOC106562293	muc5ac	mucin-5AC-like	NC_027310.1:22504770-22511611	BLUESLICEISA	GREENSLICEISA	0.373117	1.36457	1.87075	0.0003	0.00757889
XLOC_016921	LOC106607987	asb2	ankyrin repeat and SOCS box protein 2-like isoform X2	NC_027305.1:65825303-65860138	BLUESLICEISA	GREENSLICEISA	0.357281	1.29098	1.85333	0.00015	0.00429515
XLOC_015064	LOC106607372	hbb	hemoglobin subunit beta-like	NC_027305.1:34472517-34565010	BLUESLICEISA	GREENSLICEISA	26.6271	94.965	1.8345	0.0011	0.0212218
XLOC_030458	LOC106565367	myh2	myosin heavy chain, fast skeletal muscle-like	NC_027311.1:50397695-50413238	BLUESLICEISA	GREENSLICEISA	8.42971	29.7314	1.81843	0.00315	0.0470926
XLOC_041578	LOC106576332	mybpc1	myosin-binding protein C, slow-type-like	NC_027316.1:44512898-44548373	BLUESLICEISA	GREENSLICEISA	3.67517	12.5979	1.77731	5e-05	0.00167621
XLOC_024319	LOC106561692	flnc	filamin-C-like isoform X1	NC_027309.1:108905663-108953120	BLUESLICEISA	GREENSLICEISA	2.44829	8.38279	1.77565	5e-05	0.00167621
XLOC_000822	LOC106607666	-	alpha-actinin-2-like	NC_027300.1:65036741-65052524	BLUESLICEISA	GREENSLICEISA	0.832447	2.83359	1.7672	0.00025	0.00653846
XLOC_027713	LOC106563267	myl4	-	NC_027310.1:67410440-67411497	BLUESLICEISA	GREENSLICEISA	14.564	49.4736	1.76425	0.0003	0.00757889
XLOC_035185	cahz	-	carbonic anhydrase	NC_027313.1:24476746-24483533	BLUESLICEISA	GREENSLICEISA	0.582586	1.96338	1.7528	0.00075	0.0157375
XLOC_017792	mybpc1	mybpc1	myosin-binding protein C, slow-type isoform X1	NC_027306.1:42459067-42492554	BLUESLICEISA	GREENSLICEISA	3.70346	12.4344	1.7474	5e-05	0.00167621
XLOC_001768	LOC106571564	tpm2	tropomyosin alpha-1 chain isoform X4	NC_027300.1:150170912-150207805	BLUESLICEISA	GREENSLICEISA	48.4668	162.177	1.7425	0.00045	0.0105017
XLOC_008899	LOC106601000	tcap	telethonin-like	NC_027302.1:59647077-59650189	BLUESLICEISA	GREENSLICEISA	11.5188	38.3821	1.73644	5e-05	0.00167621
XLOC_048656	LOC106581984	fhl2	four and a half LIM domains protein 2-like	NC_027320.1:23698983-23727865	BLUESLICEISA	GREENSLICEISA	8.26964	26.843	1.69865	0.00065	0.0140664
XLOC_003042	LOC106561998	thbs4	thrombospondin-4-B-like	NC_027300.1:113433595-113452579	BLUESLICEISA	GREENSLICEISA	0.184665	0.565946	1.61575	0.0019	0.032209
XLOC_018567	LOC106609198	lmod2	leiomodin-2-like	NC_027306.1:36390604-36396519	BLUESLICEISA	GREENSLICEISA	0.535649	1.62825	1.60396	0.00155	0.0275821
XLOC_044799	LOC106578637	otud1	OTU domain-containing protein 1-like	NC_027318.1:27645231-27647582	BLUESLICEISA	GREENSLICEISA	0.460142	1.39156	1.59655	0.00325	0.0481906
XLOC_030552	LOC106565579	-	uncharacterized protein LOC106565579	NC_027311.1:56515200-56517691	BLUESLICEISA	GREENSLICEISA	1.9486	5.80781	1.57556	0.0014	0.0255409
XLOC_057106	LOC106588523	muc1	integumentary mucin C.1-like	NC_027326.1:13958064-13959011	BLUESLICEISA	GREENSLICEISA	2.37785	7.02915	1.56369	0.00065	0.0140664
XLOC_023152	LOC106613530	obscn	obscurin-like isoform X1	NC_027309.1:10719128-10818910	BLUESLICEISA	GREENSLICEISA	0.186712	0.551169	1.56168	0.0005	0.0114231
XLOC_057931	LOC106589861	hlf	hepatic leukemia factor-like	NC_027327.1:29393352-29403733	BLUESLICEISA	GREENSLICEISA	1.38217	4.07526	1.55995	5e-05	0.00167621
XLOC_037615	LOC106571104	actbl2	actin, alpha cardiac	NC_027314.1:19507299-19515821	BLUESLICEISA	GREENSLICEISA	6.54211	19.2834	1.55953	0.001	0.0197087
XLOC_030671	LOC106565874	cfh	complement decay-accelerating factor-like isoform X2	NC_027311.1:64564862-64579829	BLUESLICEISA	GREENSLICEISA	3.78277	11.0525	1.54686	0.0008	0.0165674
XLOC_033359	LOC106568146	hsp90ab1	heat shock protein beta-11-like	NC_027312.1:90404526-90405588	BLUESLICEISA	GREENSLICEISA	7.63345	22.1664	1.53796	0.00035	0.00858457
XLOC_039451	LOC106574503	-	-	NC_027315.1:72244358-72249309	BLUESLICEISA	GREENSLICEISA	1.56714	4.5287	1.53096	0.00015	0.00429515
XLOC_004650	LOC106589400	acp5	tartrate-resistant acid phosphatase type 5-like isoform X1	NC_027301.1:53857222-53862205	BLUESLICEISA	GREENSLICEISA	0.46755	1.33025	1.50851	0.0027	0.0419911
XLOC_049962	LOC106583170	scn8a	sodium channel protein type 8 subunit alpha-like isoform X2	NC_027321.1:31201563-31317454	BLUESLICEISA	GREENSLICEISA	0.538582	1.50672	1.48417	5e-05	0.00167621
XLOC_003123	LOC106563467	hspb11	heat shock protein beta-11-like	NC_027300.1:117214525-117215499	BLUESLICEISA	GREENSLICEISA	11.1051	30.774	1.47049	0.00015	0.00429515
XLOC_015134	LOC106607269	tcap	telethonin-like	NC_027305.1:38461113-38464133	BLUESLICEISA	GREENSLICEISA	7.99574	22.0164	1.46128	5e-05	0.00167621
XLOC_057207	LOC106588536	muc5ac	mucin-5AC-like	NC_027326.1:15204123-15236631	BLUESLICEISA	GREENSLICEISA	4.699	12.7128	1.43585	0.00015	0.00429515
XLOC_018741	LOC106609570	-	troponin I, slow skeletal muscle-like	NC_027306.1:47264109-47269497	BLUESLICEISA	GREENSLICEISA	6.68207	18.0606	1.43448	0.0021	0.0347681
XLOC_045841	LOC106578927	-	-	NC_027318.1:44259406-44273641	BLUESLICEISA	GREENSLICEISA	0.85576	2.3094	1.43224	0.0018	0.0308991
XLOC_047855	b3glt	b3glct	Beta-1,3-glucosyltransferase precursor	NC_027319.1:41581949-41745124	BLUESLICEISA	GREENSLICEISA	0.900743	2.40298	1.41564	0.00125	0.0234317
XLOC_041859	LOC106575231	-	kynureninase-like	NC_027316.1:6317879-6331020	BLUESLICEISA	GREENSLICEISA	0.405792	1.07896	1.41083	0.0004	0.00954992
XLOC_008378	klf4	klf2	Kruppel-like factor 4	NC_027302.1:23029822-23032373	BLUESLICEISA	GREENSLICEISA	0.814507	2.16276	1.40888	0.0021	0.0347681
XLOC_032616	hspb7	hspb7	Heat shock protein beta-7	NC_027312.1:25600560-25604211	BLUESLICEISA	GREENSLICEISA	14.2896	37.477	1.39104	0.0001	0.00306497
XLOC_066749	LOC106594777	hba4	hemoglobin subunit alpha-4-like	NW_012353643.1:5132-6245	BLUESLICEISA	GREENSLICEISA	6.16839	16.158	1.38928	0.0004	0.00954992
XLOC_037878	chga	chga	chromogranin-A isoform X2	NC_027314.1:40943540-40960924	BLUESLICEISA	GREENSLICEISA	1.1155	2.91422	1.38542	0.0011	0.0212218
XLOC_038202	alas2	alas2	5-aminolevulinate synthase, erythroid-specific, mitochondrial isoform X2	NC_027314.1:69176530-69190483	BLUESLICEISA	GREENSLICEISA	1.28717	3.34212	1.37656	0.00245	0.039053
XLOC_053691	LOC106586209	keap41b	kelch-like protein 41b	NC_027324.1:13927549-13931882	BLUESLICEISA	GREENSLICEISA	6.02666	15.626	1.37452	0.00225	0.036621
XLOC_030513	-	-	-	NC_027311.1:53915798-53922537	BLUESLICEISA	GREENSLICEISA	7.37687	19.0463	1.36843	5e-05	0.00167621
XLOC_002983	LOC106561364	klf4	Krueppel-like factor 4 isoform X2	NC_027300.1:109172070-109180416	BLUESLICEISA	GREENSLICEISA	5.54675	14.2761	1.36389	5e-05	0.00167621
XLOC_067541	LOC106595268	hbb	hemoglobin subunit beta-like	NW_012355087.1:5233-5890	BLUESLICEISA	GREENSLICEISA	15.4297	39.2743	1.34788	0.00035	0.00858457
XLOC_020911	fosb	fosb	protein fosB isoform X3	NC_027308.1:99390561-99454546	BLUESLICEISA	GREENSLICEISA	4.18263	10.5544	1.33536	0.00025	0.00653846
XLOC_011123	LOC106602704	-	-	NC_027303.1:19368021-19390829	BLUESLICEISA	GREENSLICEISA	0.488633	1.23291	1.33524	0.00305	0.0459806
XLOC_059684	LOC106590958	-	caspase recruitment domain-containing protein 8-like isoform X1	NW_012343254.1:45627-55255	BLUESLICEISA	GREENSLICEISA	7.3116	18.1643	1.31285	0.0009	0.0181706
XLOC_038601	-	-	-	NC_027314.1:98588512-98593403	BLUESLICEISA	GREENSLICEISA	0.443278	1.08172	1.28705	0.0034	0.0498234
XLOC_018954	LOC106609884	tmod1	tropomodulin-1-like isoform X3	NC_027307.1:462462-480955	BLUESLICEISA	GREENSLICEISA	0.668936	1.60837	1.26565	0.00245	0.039053
XLOC_046590	LOC106579855	egr3	early growth response protein 3-like isoform X1	NC_027319.1:23581285-23591128	BLUESLICEISA	GREENSLICEISA	2.42149	5.61191	1.2126	0.00015	0.00429515
XLOC_065972	LOC106594303	-	-	NW_012352385.1:4578-11322	BLUESLICEISA	GREENSLICEISA	1.77442	4.10452	1.20986	0.00075	0.0157375
XLOC_032015	LOC106568184	bmpr1b	bone morphogenetic protein receptor type-1B-like	NC_027312.1:87968855-88092585	BLUESLICEISA	GREENSLICEISA	0.996075	2.23193	1.16396	0.001	0.0197087
XLOC_045092	dlx4b	dlx4b	homeobox protein Dlx4b	NC_027318.1:51835467-51856499	BLUESLICEISA	GREENSLICEISA	3.56558	7.92658	1.15256	0.0008	0.0165674
XLOC_072199	LOC106597690	nlrp12	NACHT, LRR and PYD domains-containing protein 12-like	NW_012367790.1:19-4740	BLUESLICEISA	GREENSLICEISA	4.37567	9.58686	1.13155	0.00025	0.00653846
XLOC_040676	LOC106574771	filip1l	filamin A-interacting protein 1-like isoform X1	NC_027315.1:77532537-77620942	BLUESLICEISA	GREENSLICEISA	1.86592	4.04898	1.11768	0.0002	0.00544271
XLOC_053221	LOC106585589	egr3	early growth response protein 3-like	NC_027323.1:20038004-20048650	BLUESLICEISA	GREENSLICEISA	4.27256	9.24575	1.11369	0.0004	0.00954992
XLOC_012472	LOC106604738	-	transcription factor Sox-3-like	NC_027304.1:33045325-33098847	BLUESLICEISA	GREENSLICEISA	3.0218	6.47803	1.10015	0.00125	0.0234317
XLOC_032682	LOC106566950	angptl7	angiopoietin-related protein 7-like	NC_027312.1:30198345-30352300	BLUESLICEISA	GREENSLICEISA	67.1199	141.952	1.08059	0.00085	0.0173726
XLOC_040320	LOC106574104	bcl6	B-cell lymphoma 6 protein-like isoform X2	NC_027315.1:50401619-50466432	BLUESLICEISA	GREENSLICEISA	1.63786	3.44802	1.07396	0.002	0.0334953
XLOC_002660	LOC106609787	fam20c	extracellular serine/threonine protein kinase FAM20C-like	NC_027300.1:75731970-75820145	BLUESLICEISA	GREENSLICEISA	0.879469	1.83911	1.0643	0.0029	0.0442868
XLOC_014629	LOC106606418	timp2	metalloproteinase inhibitor 2-like	NC_027305.1:8392461-8397793	BLUESLICEISA	GREENSLICEISA	57.8332	120.2	1.05546	0.00065	0.0140664
XLOC_041808	LOC106576675	fam111a	protein FAM111A-like isoform X1	NC_027316.1:57619763-57627371	BLUESLICEISA	GREENSLICEISA	2.62997	5.41145	1.04097	0.00165	0.0289267
XLOC_022933	-	-	-	NC_027308.1:127175115-127175807	BLUESLICEISA	GREENSLICEISA	7.82079	16.0518	1.03735	0.0008	0.0165674
XLOC_032160	LOC106568458	klf4	Krueppel-like factor 4	NC_027312.1:97998358-98003703	BLUESLICEISA	GREENSLICEISA	25.0446	51.1811	1.03111	0.00055	0.0123272
XLOC_003546	LOC106571348	elovl7	elongation of very long chain fatty acids protein 7-like	NC_027300.1:149069902-149077574	BLUESLICEISA	GREENSLICEISA	11.6225	23.1457	0.993825	0.00035	0.00858457
XLOC_021256	LOC106613110	mmp13	collagenase 3-like	NC_027308.1:122698275-122701924	BLUESLICEISA	GREENSLICEISA	3.0257	5.94288	0.973893	0.00265	0.0414132
XLOC_066448	LOC106594603	fam111a	protein FAM111A-like	NW_012353146.1:2762-5784	BLUESLICEISA	GREENSLICEISA	3.17644	6.18222	0.960712	0.00265	0.0414132
XLOC_024572	LOC106613686	klf2	Krueppel-like factor 2	NC_027309.1:16664878-16675018	BLUESLICEISA	GREENSLICEISA	41.7467	81.1499	0.958928	0.00135	0.0248468
XLOC_055160	LOC106587812	mesh1	guanosine-3',5'-bis(diphosphate) 3'-pyrophosphohydrolase MESH1-like	NC_027325.1:37812342-37823039	BLUESLICEISA	GREENSLICEISA	8.76231	16.9092	0.948429	0.00065	0.0140664
XLOC_032169	LOC106568492	zbtb7c	zinc finger and BTB domain-containing protein 7C-like	NC_027312.1:98766488-98799561	BLUESLICEISA	GREENSLICEISA	6.53945	12.6166	0.948087	0.001	0.0197087
XLOC_038317	LOC106572351	sarg	specifically androgen-regulated gene protein-like	NC_027314.1:79102306-79229602	BLUESLICEISA	GREENSLICEISA	2.4844	4.78488	0.945588	0.0023	0.0372347
XLOC_031714	LOC106567640	znf259	histone H2A	NC_027312.1:62851362-62852296	BLUESLICEISA	GREENSLICEISA	9.50336	18.2929	0.944771	0.0013	0.0241386
XLOC_020602	LOC106611930	egr1	early growth response protein 1-like	NC_027308.1:70062259-70066761	BLUESLICEISA	GREENSLICEISA	6.06007	11.662	0.944414	0.0007	0.0149087
XLOC_037570	LOC106571028	fos	proto-oncogene c-Fos-like	NC_027314.1:14608906-14612113	BLUESLICEISA	GREENSLICEISA	11.2979	21.5461	0.931371	0.00265	0.0414132
XLOC_001707	pkn3	pkn3	serine/threonine-protein kinase N3	NC_027300.1:145383836-145412880	BLUESLICEISA	GREENSLICEISA	3.89148	7.05087	0.857482	0.00275	0.0425693
XLOC_025465	LOC106561356	-	G1/S-specific cyclin-D2-like	NC_027309.1:98109418-98430134	BLUESLICEISA	GREENSLICEISA	13.0585	7.40971	-0.817495	0.003	0.0454174
XLOC_010556	irf1-2	irf1	interferon regulatory factor 1 isoform 2	NC_027303.1:69571354-69673260	BLUESLICEISA	GREENSLICEISA	27.1763	15.0076	-0.856659	0.00285	0.0437127
XLOC_067255	LOC106595068	muc	intestinal mucin-like protein	NW_012354498.1:3534-9733	BLUESLICEISA	GREENSLICEISA	30.0663	16.5194	-0.86399	0.00255	0.0402473
XLOC_032409	pim1	pim1	serine/threonine-protein kinase pim-1	NC_027312.1:10396870-10400817	BLUESLICEISA	GREENSLICEISA	6.14275	3.32757	-0.884413	0.0027	0.0419911
XLOC_024578	LOC106613695	lpl	lipoprotein lipase-like	NC_027309.1:17003398-17013170	BLUESLICEISA	GREENSLICEISA	7.90958	4.27641	-0.887201	0.0031	0.0465293
XLOC_063336	LOC106592710	-	uncharacterized protein LOC106592710 isoform X2	NW_012348677.1:150-11308	BLUESLICEISA	GREENSLICEISA	2.40689	1.28109	-0.909803	0.0032	0.0476422
XLOC_023472	LOC106560269	pdgfra	platelet-derived growth factor receptor alpha-like	NC_027309.1:31135543-31184751	BLUESLICEISA	GREENSLICEISA	2.12488	1.12895	-0.912408	0.0029	0.0442868
XLOC_064448	LOC106593398	-	-	NW_012350060.1:8826-12493	BLUESLICEISA	GREENSLICEISA	787.5	412.071	-0.934388	0.00165	0.0289267
XLOC_045868	LOC106578980	ppp1r3cb	protein phosphatase 1 regulatory subunit 3C-B-like isoform X1	NC_027318.1:46067487-46071878	BLUESLICEISA	GREENSLICEISA	7.42967	3.86018	-0.944631	0.0026	0.0408177
XLOC_034912	LOC106568697	abi1	abl interactor 1-like isoform X2	NC_027313.1:7778554-7857163	BLUESLICEISA	GREENSLICEISA	1.33943	0.695065	-0.946404	0.00275	0.0425693
XLOC_020061	lpp60	aspg	60 kDa lysophospholipase isoform X1	NC_027308.1:23528820-23576653	BLUESLICEISA	GREENSLICEISA	16.2831	8.44266	-0.947609	0.00255	0.0402473
XLOC_042156	LOC106575706	na	uncharacterized protein LOC106575706	NC_027316.1:23600165-23603709	BLUESLICEISA	GREENSLICEISA	16.7587	8.6466	-0.954704	0.00315	0.0470926
XLOC_000179	LOC106560797	ctsl	cathepsin L1-like	NC_027300.1:10068397-10074292	BLUESLICEISA	GREENSLICEISA	12.6459	6.52391	-0.954857	0.00285	0.0437127
XLOC_031985	LOC106568231	ggt5	gamma-glutamyltransferase 5-like	NC_027312.1:86308034-86319663	BLUESLICEISA	GREENSLICEISA	5.32186	2.71659	-0.970133	0.00145	0.0262283
XLOC_003238	LOC106565718	nacc2	nucleus accumbens-associated protein 2-like	NC_027300.1:125447149-125490614	BLUESLICEISA	GREENSLICEISA	4.48629	2.26463	-0.98625	0.00125	0.0234317
XLOC_011127	LOC106602685	-	uncharacterized protein LOC106602685 isoform X12	NC_027303.1:19519708-19580694	BLUESLICEISA	GREENSLICEISA	12.2086	6.14189	-0.991148	0.0021	0.0347681
XLOC_028885	LOC106565178	ifi44	interferon-induced protein 44-like	NC_027311.1:44174577-44194228	BLUESLICEISA	GREENSLICEISA	15.1558	7.57912	-0.999768	0.0004	0.00954992
XLOC_019258	LOC106610369	-	uncharacterized protein LOC106610369	NC_027307.1:19978187-19979190	BLUESLICEISA	GREENSLICEISA	19.6287	9.73526	-1.01167	0.0009	0.0181706
XLOC_008566	LOC106600445	ccl2	C-C motif chemokine 2-like isoform X1	NC_027302.1:36733565-36750012	BLUESLICEISA	GREENSLICEISA	19.3939	9.53676	-1.02403	0.0007	0.0149087
XLOC_006249	trnag-gcc	na	-	NC_027301.1:63115708-63120990	BLUESLICEISA	GREENSLICEISA	3.74115	1.83524	-1.02751	0.0013	0.0241386
XLOC_043473	LOC106577947	samd9	sterile alpha motif domain-containing protein 9-like	NC_027317.1:62125015-62174931	BLUESLICEISA	GREENSLICEISA	22.5459	10.934	-1.04405	0.00295	0.0448558
XLOC_044317	LOC106577817	txnl1	thioredoxin-like	NC_027317.1:57401317-57405644	BLUESLICEISA	GREENSLICEISA	84.4768	40.8249	-1.0491	0.0021	0.0347681
XLOC_036265	-	-	-	NC_027314.1:9890103-9893160	BLUESLICEISA	GREENSLICEISA	8.14241	3.92127	-1.05414	0.00075	0.0157375
XLOC_090953	LOC106600198	muc5ac	mucin-5AC-like	NW_012559175.1:210-1079	BLUESLICEISA	GREENSLICEISA	16.9246	8.14414	-1.05528	0.00175	0.0302518
XLOC_043466	LOC106577944	-	-	NC_027317.1:61968610-61983582	BLUESLICEISA	GREENSLICEISA	8.93044	4.27757	-1.06194	0.00045	0.0105017
XLOC_036882	LOC106572249	snx19	sorting nexin-19-like	NC_027314.1:64684396-64747600	BLUESLICEISA	GREENSLICEISA	21.7517	10.4098	-1.06319	0.0003	0.00757889
XLOC_058495	LOC106589985	capn2	calpain-2 catalytic subunit-like	NC_027327.1:37947920-37974487	BLUESLICEISA	GREENSLICEISA	30.1404	14.2751	-1.07819	0.00235	0.0378435
XLOC_014800	LOC106606746	ifi44	interferon-induced protein 44-like	NC_027305.1:19836523-19860359	BLUESLICEISA	GREENSLICEISA	23.5239	11.0983	-1.08379	0.0004	0.00954992
XLOC_072409	LOC106597775	tgm2	protein-glutamine gamma-glutamyltransferase 2-like	NW_012368642.1:246-1445	BLUESLICEISA	GREENSLICEISA	41.2672	19.3776	-1.09061	0.0005	0.0114231
XLOC_002350	pax9	pax9	paired box protein Pax-9 isoform X2	NC_027300.1:40721822-40733601	BLUESLICEISA	GREENSLICEISA	13.0632	6.12873	-1.09184	0.0004	0.00954992
XLOC_052889	LOC106585878	ccl19	C-C motif chemokine 19-like	NC_027323.1:40996398-41020158	BLUESLICEISA	GREENSLICEISA	132.451	61.8415	-1.09881	0.00105	0.0204706
XLOC_028094	LOC106563910	heph	hephaestin-like protein 1	NC_027310.1:91019239-91235731	BLUESLICEISA	GREENSLICEISA	2.03777	0.938884	-1.11797	0.00195	0.032853
XLOC_013224	LOC106606114	-	uncharacterized protein LOC106606114	NC_027304.1:77676652-77687920	BLUESLICEISA	GREENSLICEISA	11.946	5.48929	-1.12184	0.0007	0.0149087
XLOC_062723	LOC106592320	gimap7	GTPase IMAP family member 7-like isoform X2	NW_012347997.1:2785-8950	BLUESLICEISA	GREENSLICEISA	3.77867	1.73239	-1.12511	0.0014	0.0255409
XLOC_025685	LOC106561817	muc	intestinal mucin-like protein	NC_027309.1:113675633-113685827	BLUESLICEISA	GREENSLICEISA	13.844	6.32553	-1.13	0.00035	0.00858457
XLOC_010799	LOC106602224	-	-	NC_027303.1:2668441-2670463	BLUESLICEISA	GREENSLICEISA	21.8842	9.99769	-1.13022	0.00045	0.0105017
XLOC_056986	LOC106588492	prdm1	PR domain zinc finger protein 1-like isoform X2	NC_027326.1:6947804-6961639	BLUESLICEISA	GREENSLICEISA	5.67699	2.57357	-1.14136	0.0005	0.0114231
XLOC_034403	LOC106569960	ha1f	-	NC_027313.1:59066600-59094782	BLUESLICEISA	GREENSLICEISA	31.0682	14.0825	-1.14153	0.0025	0.0396513
XLOC_017483	LOC106608830	-	-	NC_027306.1:20274493-20285840	BLUESLICEISA	GREENSLICEISA	9.23753	4.16147	-1.15041	0.0003	0.00757889
XLOC_009845	-	-	-	NC_027303.1:14850095-14852681	BLUESLICEISA	GREENSLICEISA	3.03679	1.36493	-1.15372	0.0012	0.0227019
XLOC_047697	LOC106580425	plat	tissue-type plasminogen activator-like isoform X1	NC_027319.1:29982653-30002649	BLUESLICEISA	GREENSLICEISA	1.8183	0.814846	-1.15799	0.0034	0.0498234
XLOC_016444	LOC106607214	vcam1	vascular cell adhesion protein 1-like	NC_027305.1:32014110-32021251	BLUESLICEISA	GREENSLICEISA	3.1077	1.38862	-1.1622	0.0007	0.0149087
XLOC_042751	LOC106576872	cxcl9	C-X-C motif chemokine 9-like	NC_027317.1:3530003-3629974	BLUESLICEISA	GREENSLICEISA	114.353	51.0637	-1.16312	0.00055	0.0123272
XLOC_001439	LOC106565855	ccl19	C-C motif chemokine 19-like	NC_027300.1:122209794-122211056	BLUESLICEISA	GREENSLICEISA	91.5028	40.5149	-1.17536	5e-05	0.00167621
XLOC_064138	LOC106593185	gimap4	GTPase IMAP family member 4-like	NW_012349606.1:8026-11935	BLUESLICEISA	GREENSLICEISA	7.17995	3.179	-1.1754	0.00015	0.00429515
XLOC_001520	LOC106566600	c7	complement component C7-like	NC_027300.1:129757214-129762858	BLUESLICEISA	GREENSLICEISA	7.2396	3.19603	-1.17963	0.0001	0.00306497
XLOC_033015	ncf1	ncf1	neutrophil cytosol factor 1	NC_027312.1:59934236-59954554	BLUESLICEISA	GREENSLICEISA	4.61269	2.01844	-1.19237	0.0006	0.0132029
XLOC_055718	LOC106587371	irf8	interferon regulatory factor 8-like isoform X2	NC_027325.1:23286248-23293408	BLUESLICEISA	GREENSLICEISA	10.7345	4.69464	-1.19317	5e-05	0.00167621
XLOC_069801	-	-	-	NW_012360347.1:395-2475	BLUESLICEISA	GREENSLICEISA	372.005	161.128	-1.20712	0.00335	0.0492975
XLOC_022668	LOC106612597	kiaa0247	sushi domain-containing protein 6-like isoform X2	NC_027308.1:105928362-105935078	BLUESLICEISA	GREENSLICEISA	2.90358	1.25534	-1.20976	0.0033	0.0487419
XLOC_057835	tnfaip3	tnfaip3	tumor necrosis factor alpha-induced protein 3 isoform X1	NC_027327.1:20194994-20210782	BLUESLICEISA	GREENSLICEISA	4.69292	2.0286	-1.21	0.0015	0.026916
XLOC_038426	tnr5	cd40	Tumor necrosis factor receptor superfamily member 5 precursor	NC_027314.1:86556321-86562736	BLUESLICEISA	GREENSLICEISA	6.89474	2.96912	-1.21546	0.0005	0.0114231
XLOC_062954	LOC106592456	leap2	liver-expressed antimicrobial peptide 2-like	NW_012348244.1:6874-10070	BLUESLICEISA	GREENSLICEISA	8.0833	3.47491	-1.21797	0.0003	0.00757889
XLOC_031173	LOC106566745	irf4	interferon regulatory factor 4-like	NC_027312.1:19415162-19421660	BLUESLICEISA	GREENSLICEISA	1.97883	0.844942	-1.22772	0.0022	0.0360001
XLOC_034356	LOC106570029	cgas	cyclic GMP-AMP synthase-like	NC_027313.1:56896332-56903816	BLUESLICEISA	GREENSLICEISA	8.68308	3.70037	-1.23054	0.00035	0.00858457
XLOC_004853	LOC106592293	hian7	GTPase IMAP family member 7-like	NC_027301.1:63121098-63125408	BLUESLICEISA	GREENSLICEISA	13.7748	5.85806	-1.23354	0.0002	0.00544271
XLOC_049214	LOC106581936	f5	coagulation factor V-like isoform X1	NC_027320.1:21866649-21884439	BLUESLICEISA	GREENSLICEISA	7.81948	3.32218	-1.23494	0.0015	0.026916
XLOC_058397	LOC106589840	timp2	-	NC_027327.1:28809924-28819563	BLUESLICEISA	GREENSLICEISA	7.73833	3.27476	-1.24063	5e-05	0.00167621
XLOC_021970	LOC106611523	clic2	chloride intracellular channel protein 2-like	NC_027308.1:51799906-51805485	BLUESLICEISA	GREENSLICEISA	4.82679	2.04075	-1.24197	0.0008	0.0165674
XLOC_045377	LOC106579698	pksj	probable polyketide synthase 1	NC_027318.1:77495043-77522048	BLUESLICEISA	GREENSLICEISA	1.20281	0.501833	-1.26113	0.0002	0.00544271
XLOC_044083	LOC106577395	ddit4	DNA damage-inducible transcript 4 protein-like	NC_027317.1:37356889-37358657	BLUESLICEISA	GREENSLICEISA	6.63215	2.7609	-1.26434	0.00075	0.0157375
XLOC_054924	LOC106587367	-	uncharacterized protein LOC106587367 isoform X1	NC_027325.1:23359656-23409202	BLUESLICEISA	GREENSLICEISA	45.7118	18.9063	-1.2737	0.0027	0.0419911
XLOC_036203	LOC106570889	cxcl11	C-X-C motif chemokine 11-like	NC_027314.1:3502961-3504253	BLUESLICEISA	GREENSLICEISA	33.0225	13.6348	-1.27615	0.0024	0.0384512
XLOC_038340	LOC106572388	dvl1	segment polarity protein dishevelled homolog DVL-1-like isoform X4	NC_027314.1:81519816-81559080	BLUESLICEISA	GREENSLICEISA	50.4061	20.7937	-1.27745	0.00025	0.00653846
XLOC_060110	LOC106591192	-	ribonuclease inhibitor-like	NW_012343543.1:180-50628	BLUESLICEISA	GREENSLICEISA	2.00582	0.821366	-1.28809	0.0031	0.0465293
XLOC_044393	tri39	mefv	Tripartite motif-containing protein 39	NC_027317.1:61933577-61953307	BLUESLICEISA	GREENSLICEISA	7.89671	3.10466	-1.34682	0.00015	0.00429515
XLOC_062092	LOC106591927	socs1	suppressor of cytokine signaling 1-like	NW_012347411.1:23096-27166	BLUESLICEISA	GREENSLICEISA	16.0855	6.29831	-1.35272	0.0007	0.0149087
XLOC_011716	LOC106603524	auts2	autism susceptibility gene 2 protein-like isoform X3	NC_027303.1:49690273-50143175	BLUESLICEISA	GREENSLICEISA	1.06047	0.412472	-1.36233	0.00165	0.0289267
XLOC_032982	irf-1	irf1	interferon regulatory factor 1	NC_027312.1:54658833-54735452	BLUESLICEISA	GREENSLICEISA	84.0982	32.692	-1.36313	5e-05	0.00167621
XLOC_022831	LOC106612993	bace2	beta-secretase 2-like	NC_027308.1:116726195-116740505	BLUESLICEISA	GREENSLICEISA	1.33631	0.517645	-1.36822	0.00055	0.0123272
XLOC_060144	LOC106591222	zg16	zymogen granule membrane protein 16-like	NW_012343574.1:2402-4871	BLUESLICEISA	GREENSLICEISA	15.9749	6.15628	-1.37568	0.001	0.0197087
XLOC_060735	LOC106591462	-	-	NW_012344104.1:38937-40553	BLUESLICEISA	GREENSLICEISA	171.865	65.7397	-1.38644	0.00045	0.0105017
XLOC_055997	LOC106587891	parp14	poly [ADP-ribose] polymerase 14-like isoform X4	NC_027325.1:40344875-40366149	BLUESLICEISA	GREENSLICEISA	1.17073	0.445067	-1.39531	0.00195	0.032853
XLOC_046285	LOC106579692	pksj	probable polyketide synthase 1	NC_027318.1:77359879-77366900	BLUESLICEISA	GREENSLICEISA	1.58169	0.599136	-1.40051	0.00035	0.00858457
XLOC_072541	LOC106597822	krt13	keratin, type I cytoskeletal 13-like	NW_012369209.1:763-4090	BLUESLICEISA	GREENSLICEISA	8.23041	3.09039	-1.41317	0.0013	0.0241386
XLOC_069119	LOC106596088	socs1	suppressor of cytokine signaling 1-like	NW_012358293.1:6015-7112	BLUESLICEISA	GREENSLICEISA	8.60386	3.14769	-1.45069	0.0003	0.00757889
XLOC_063397	LOC106592755	-	uncharacterized protein LOC106592755	NW_012348754.1:4-7580	BLUESLICEISA	GREENSLICEISA	4.65351	1.67387	-1.47513	0.00215	0.0353845
XLOC_006833	LOC106599029	-	homer protein homolog 3-like isoform X1	NC_027302.1:13714894-13744728	BLUESLICEISA	GREENSLICEISA	1.79975	0.644783	-1.48091	0.0025	0.0396513
XLOC_043471	LOC106577945	samd9	sterile alpha motif domain-containing protein 9-like	NC_027317.1:62074696-62108321	BLUESLICEISA	GREENSLICEISA	47.6775	16.9584	-1.49131	5e-05	0.00167621
XLOC_017741	pfkfb3	pfkfb3	6-phosphofructo-2-kinase/fructose-2,6-bisphosphatase 3 isoform X1	NC_027306.1:39555302-39564815	BLUESLICEISA	GREENSLICEISA	2.81912	0.989194	-1.51092	5e-05	0.00167621
XLOC_065943	LOC106594284	rnf144a	probable E3 ubiquitin-protein ligase RNF144A-A	NW_012352344.1:206-10824	BLUESLICEISA	GREENSLICEISA	33.4834	11.6615	-1.5217	0.00045	0.0105017
XLOC_019232	dkk2	dkk2	dickkopf-related protein 2	NC_027307.1:18124725-18143233	BLUESLICEISA	GREENSLICEISA	0.713389	0.247221	-1.52889	0.00325	0.0481906
XLOC_031895	LOC106568039	sacs	sacsin-like	NC_027312.1:79255976-79295010	BLUESLICEISA	GREENSLICEISA	2.9083	1.00471	-1.5334	0.00125	0.0234317
XLOC_002516	LOC106607006	eef1as	elongation factor 1-alpha, somatic form-like	NC_027300.1:58219671-58224609	BLUESLICEISA	GREENSLICEISA	0.950334	0.328239	-1.53369	0.00245	0.039053
XLOC_076661	LOC106598879	-	-	NW_012388254.1:57-2762	BLUESLICEISA	GREENSLICEISA	1.18269	0.407607	-1.53683	0.00295	0.0448558
XLOC_059896	LOC106591053	mfap4	microfibril-associated glycoprotein 4-like isoform X2	NW_012343385.1:9569-20173	BLUESLICEISA	GREENSLICEISA	1.8312	0.62733	-1.54549	5e-05	0.00167621
XLOC_014652	LOC106606460	tfap4	-	NC_027305.1:10516046-10527367	BLUESLICEISA	GREENSLICEISA	6.48693	2.19987	-1.56012	5e-05	0.00167621
XLOC_019669	LOC106610325	gigyf2	PERQ amino acid-rich with GYF domain-containing protein 2-like isoform X2	NC_027307.1:18953113-18975107	BLUESLICEISA	GREENSLICEISA	2.83329	0.957522	-1.5651	0.00115	0.0219623
XLOC_002292	egln3	egln3	egl nine homolog 3	NC_027300.1:35365930-35373992	BLUESLICEISA	GREENSLICEISA	2.58982	0.866835	-1.57902	0.0005	0.0114231
XLOC_049967	LOC106583163	-	uncharacterized protein LOC106583163	NC_027321.1:31757123-31760798	BLUESLICEISA	GREENSLICEISA	71.4814	23.5367	-1.60266	5e-05	0.00167621
XLOC_022019	LOC106611552	ldb2	LIM domain-binding protein 2 isoform X8	NC_027308.1:53389099-53475626	BLUESLICEISA	GREENSLICEISA	1.06472	0.345442	-1.62396	5e-05	0.00167621
XLOC_070681	LOC106596943	usp26	ubiquitin carboxyl-terminal hydrolase 26-like	NW_012362715.1:62-4604	BLUESLICEISA	GREENSLICEISA	3.17559	1.02971	-1.62478	0.0015	0.026916
XLOC_067997	LOC106595512	tnik	TRAF2 and NCK-interacting protein kinase-like	NW_012356032.1:64-8232	BLUESLICEISA	GREENSLICEISA	6.36852	2.03824	-1.64364	0.00085	0.0173726
XLOC_042539	LOC106576438	nmes1	normal mucosa of esophagus-specific gene 1 protein-like	NC_027316.1:48080954-48083332	BLUESLICEISA	GREENSLICEISA	18.0343	5.74323	-1.65081	5e-05	0.00167621
XLOC_069353	LOC106596219	-	-	NW_012358953.1:251-7442	BLUESLICEISA	GREENSLICEISA	21.1493	6.69722	-1.65897	0.00145	0.0262283
XLOC_018383	LOC106608947	serpine1	plasminogen activator inhibitor 1-like	NC_027306.1:23205703-23213642	BLUESLICEISA	GREENSLICEISA	4.96258	1.54741	-1.68124	0.0001	0.00306497
XLOC_026520	LOC106563358	ccl19	C-C motif chemokine 19-like	NC_027310.1:71597208-71598608	BLUESLICEISA	GREENSLICEISA	33.3889	10.278	-1.69981	5e-05	0.00167621
XLOC_014196	LOC106605607	plaur	urokinase plasminogen activator surface receptor-like	NC_027304.1:66983787-66987613	BLUESLICEISA	GREENSLICEISA	26.3849	8.11772	-1.70057	5e-05	0.00167621
XLOC_013878	LOC106605088	clec4e	C-type lectin domain family 4 member E-like	NC_027304.1:49718085-49727582	BLUESLICEISA	GREENSLICEISA	14.24	4.3672	-1.70517	5e-05	0.00167621
XLOC_059087	LOC106590342	epb41l3	band 4.1-like protein 3 isoform X7	NC_027328.1:21333871-21416858	BLUESLICEISA	GREENSLICEISA	1.08069	0.331085	-1.70668	0.0002	0.00544271
XLOC_044403	LOC106577951	-	-	NC_027317.1:62443031-62454291	BLUESLICEISA	GREENSLICEISA	4.38367	1.32345	-1.72784	0.00215	0.0353845
XLOC_010865	LOC106602268	aloxe3	hydroperoxide isomerase ALOXE3-like	NC_027303.1:5828305-6013555	BLUESLICEISA	GREENSLICEISA	31.1988	9.3511	-1.73828	0.00145	0.0262283
XLOC_040453	LOC106574371	plg	phospholipase A2 inhibitor 31 kDa subunit-like	NC_027315.1:65332455-65333715	BLUESLICEISA	GREENSLICEISA	39.7354	11.8541	-1.74504	5e-05	0.00167621
XLOC_016485	LOC106607151	gvinp1	interferon-induced very large GTPase 1-like	NC_027305.1:33731424-33846064	BLUESLICEISA	GREENSLICEISA	52.8787	15.4773	-1.77253	0.0006	0.0132029
XLOC_054076	LOC106586891	mxb	interferon-induced GTP-binding protein Mx2-like	NC_027324.1:47243527-47262660	BLUESLICEISA	GREENSLICEISA	1.14579	0.330417	-1.79398	0.0001	0.00306497
XLOC_011697	mmp13	mmp13	Collagenase 3 precursor	NC_027303.1:48238240-48245858	BLUESLICEISA	GREENSLICEISA	107.005	30.8372	-1.79493	0.0008	0.0165674
XLOC_038797	LOC106573183	mefv	pyrin-like	NC_027315.1:13416060-13531396	BLUESLICEISA	GREENSLICEISA	1.18292	0.331251	-1.83636	0.0006	0.0132029
XLOC_027530	cxl10	cxcl10	C-X-C motif chemokine 10 isoform X1	NC_027310.1:50142033-50145794	BLUESLICEISA	GREENSLICEISA	2.63395	0.724885	-1.8614	0.0031	0.0465293
XLOC_019736	-	-	-	NC_027307.1:21460530-21461738	BLUESLICEISA	GREENSLICEISA	2.1965	0.597339	-1.87858	0.00055	0.0123272
XLOC_059205	LOC106590575	ankrd33b	ankyrin repeat domain-containing protein 33B-like	NC_027328.1:30521276-30547803	BLUESLICEISA	GREENSLICEISA	0.823505	0.223691	-1.88027	0.0005	0.0114231
XLOC_037301	mmp9	mmp9	Matrix metalloproteinase-9 precursor	NC_027314.1:96737756-96791428	BLUESLICEISA	GREENSLICEISA	38.2405	10.346	-1.88602	0.00055	0.0123272
XLOC_030399	LOC106565122	g0s2	G0/G1 switch protein 2-like	NC_027311.1:45885929-45887015	BLUESLICEISA	GREENSLICEISA	31.3585	8.46941	-1.88852	5e-05	0.00167621
XLOC_032991	-	-	-	NC_027312.1:55742185-55744290	BLUESLICEISA	GREENSLICEISA	0.499334	0.13444	-1.89304	0.00285	0.0437127
XLOC_053659	LOC106586149	-	acid-sensing ion channel 4-like isoform X2	NC_027324.1:10580612-10676071	BLUESLICEISA	GREENSLICEISA	0.503136	0.135456	-1.89312	0.0005	0.0114231
XLOC_027860	LOC106563443	lrrn4	leucine-rich repeat neuronal protein 4-like	NC_027310.1:76483062-76485100	BLUESLICEISA	GREENSLICEISA	11.0304	2.92321	-1.91586	5e-05	0.00167621
XLOC_004319	LOC100136446	clec4e	C type lectin receptor A	NC_027301.1:31018105-31022105	BLUESLICEISA	GREENSLICEISA	57.2226	15.0439	-1.9274	5e-05	0.00167621
XLOC_043382	LOC106577849	-	uncharacterized protein LOC106577849	NC_027317.1:57955767-57964306	BLUESLICEISA	GREENSLICEISA	4.0976	1.07471	-1.93083	5e-05	0.00167621
XLOC_006112	LOC106590303	-	trypsin-3-like isoform X2	NC_027301.1:56867920-56871573	BLUESLICEISA	GREENSLICEISA	3.86149	1.00742	-1.9385	0.0024	0.0384512
XLOC_022418	ccdc69	ccdc69	coiled-coil domain-containing protein 69 isoform X2	NC_027308.1:84601286-84620709	BLUESLICEISA	GREENSLICEISA	3.90771	0.984069	-1.98949	0.0033	0.0487419
XLOC_014065	stea4	-	Metalloreductase STEAP4	NC_027304.1:59984767-60004970	BLUESLICEISA	GREENSLICEISA	4.26049	1.07158	-1.99127	5e-05	0.00167621
XLOC_061110	LOC106591576	-	-	NW_012344641.1:9057-17962	BLUESLICEISA	GREENSLICEISA	0.570988	0.13378	-2.0936	0.0025	0.0396513
XLOC_004580	LOC106586893	cxcl11	C-X-C motif chemokine 11-like	NC_027301.1:48865612-48867386	BLUESLICEISA	GREENSLICEISA	14.3985	3.3723	-2.09412	5e-05	0.00167621
XLOC_022041	LOC106611589	lect2	leukocyte cell-derived chemotaxin-2-like isoform X1	NC_027308.1:57220485-57246147	BLUESLICEISA	GREENSLICEISA	7.59303	1.73686	-2.12819	5e-05	0.00167621
XLOC_041879	LOC106575194	plg	phospholipase A2 inhibitor 31 kDa subunit-like	NC_027316.1:8138843-8143662	BLUESLICEISA	GREENSLICEISA	104.261	23.557	-2.14597	5e-05	0.00167621
XLOC_028331	LOC106564290	myh2	myosin heavy chain, fast skeletal muscle-like	NC_027311.1:7911814-7930322	BLUESLICEISA	GREENSLICEISA	1.41295	0.317662	-2.15315	0.0008	0.0165674
XLOC_026385	LOC106563105	c1ql2	complement C1q-like protein 2	NC_027310.1:58117870-58119931	BLUESLICEISA	GREENSLICEISA	3.68578	0.824024	-2.16121	0.00015	0.00429515
XLOC_021784	LOC106611226	egln1	egl nine homolog 3-like isoform X1	NC_027308.1:34309715-34324331	BLUESLICEISA	GREENSLICEISA	1.32216	0.291105	-2.18329	0.0002	0.00544271
XLOC_004056	LOC106578696	ceacam20	carcinoembryonic antigen-related cell adhesion molecule 20-like	NC_027301.1:15462560-15466508	BLUESLICEISA	GREENSLICEISA	7.24027	1.58583	-2.19081	5e-05	0.00167621
XLOC_053483	cdo1	cdo1	cysteine dioxygenase type 1	NC_027323.1:39487153-39493435	BLUESLICEISA	GREENSLICEISA	14.2629	3.1114	-2.19663	5e-05	0.00167621
XLOC_030064	LOC106564720	cxcl11	C-X-C motif chemokine 11-like	NC_027311.1:19630026-19632985	BLUESLICEISA	GREENSLICEISA	28.3381	6.09473	-2.21711	5e-05	0.00167621
XLOC_036625	LOC106571697	-	ankyrin repeat and SOCS box protein 2-like	NC_027314.1:40368560-40377617	BLUESLICEISA	GREENSLICEISA	2.49517	0.528342	-2.2396	0.00055	0.0123272
XLOC_013060	LOC106605846	il11	interleukin-11-like	NC_027304.1:70481159-70484490	BLUESLICEISA	GREENSLICEISA	1.17078	0.243818	-2.26359	5e-05	0.00167621
XLOC_026155	LOC106562634	-	uncharacterized protein LOC106562634	NC_027310.1:37558720-37570001	BLUESLICEISA	GREENSLICEISA	2.04748	0.418096	-2.29194	5e-05	0.00167621
XLOC_019306	-	-	-	NC_027307.1:21489710-21492770	BLUESLICEISA	GREENSLICEISA	1.7241	0.341811	-2.33458	0.00025	0.00653846
XLOC_004124	LOC106579991	slc9a3r2	metalloreductase STEAP4-like	NC_027301.1:20431539-20557310	BLUESLICEISA	GREENSLICEISA	1.24281	0.239744	-2.37404	0.0033	0.0487419
XLOC_007639	mip2a	cxcl2	Macrophage inflammatory protein 2-alpha precursor	NC_027302.1:69064921-69066781	BLUESLICEISA	GREENSLICEISA	12.7739	2.45278	-2.38071	5e-05	0.00167621
XLOC_007699	LOC106601490	rnf208	RING finger protein 208-like	NC_027302.1:73271445-73284053	BLUESLICEISA	GREENSLICEISA	4.37455	0.820766	-2.41409	5e-05	0.00167621
XLOC_051112	LOC106583765	rnf208	RING finger protein 208-like	NC_027321.1:57671335-57676077	BLUESLICEISA	GREENSLICEISA	3.04087	0.566472	-2.42441	0.00265	0.0414132
XLOC_055623	LOC106587252	-	haptoglobin-like	NC_027325.1:15866066-15869354	BLUESLICEISA	GREENSLICEISA	6.14767	1.12905	-2.44493	5e-05	0.00167621
XLOC_057727	LOC106589511	wfikkn2	WAP, Kazal, immunoglobulin, Kunitz and NTR domain-containing protein 2-like	NC_027327.1:13053154-13056693	BLUESLICEISA	GREENSLICEISA	2.00148	0.361561	-2.46876	5e-05	0.00167621
XLOC_008565	LOC106600447	ccl4	C-C motif chemokine 4-like	NC_027302.1:36716584-36718042	BLUESLICEISA	GREENSLICEISA	46.3229	8.10642	-2.51459	5e-05	0.00167621
XLOC_002159	LOC106593515	pgf	placenta growth factor-like isoform X2	NC_027300.1:25245396-25266700	BLUESLICEISA	GREENSLICEISA	0.942095	0.161337	-2.54579	5e-05	0.00167621
XLOC_071433	LOC106597344	-	-	NW_012365105.1:457-5332	BLUESLICEISA	GREENSLICEISA	0.898168	0.140834	-2.67298	0.0002	0.00544271
XLOC_070682	ubil	ubb	Ubiquitin-like protein	NW_012362715.1:4869-5879	BLUESLICEISA	GREENSLICEISA	19.1009	2.85359	-2.74279	5e-05	0.00167621
XLOC_026571	LOC106563558	-	-	NC_027310.1:74881647-74894833	BLUESLICEISA	GREENSLICEISA	25.7042	3.72129	-2.78813	5e-05	0.00167621
XLOC_013677	LOC106604696	-	saxitoxin and tetrodotoxin-binding protein 2-like	NC_027304.1:32074700-32076667	BLUESLICEISA	GREENSLICEISA	2.25715	0.299126	-2.91568	0.0017	0.0295917
XLOC_054167	LOC106586060	-	uncharacterized protein LOC106586060	NC_027324.1:6826403-6836445	BLUESLICEISA	GREENSLICEISA	1.07185	0.13864	-2.95069	5e-05	0.00167621
XLOC_054950	-	-	-	NC_027325.1:25784332-25784529	BLUESLICEISA	GREENSLICEISA	373.243	44.3342	-3.07362	5e-05	0.00167621
XLOC_055772	saa5	saa5	-	NC_027325.1:26116900-26117035	BLUESLICEISA	GREENSLICEISA	1521.87	160.535	-3.24488	5e-05	0.00167621
XLOC_007571	-	-	-	NC_027302.1:65414560-65414696	BLUESLICEISA	GREENSLICEISA	188.217	19.7267	-3.25418	0.00025	0.00653846
XLOC_043018	LOC106577211	ddit4	DNA damage-inducible transcript 4 protein-like	NC_027317.1:27461911-27464266	BLUESLICEISA	GREENSLICEISA	5.62205	0.58815	-3.25684	5e-05	0.00167621
XLOC_006849	LOC106599076	slc9a3r2	uncharacterized protein LOC106599076	NC_027302.1:14589138-14696871	BLUESLICEISA	GREENSLICEISA	273.979	28.6123	-3.25936	5e-05	0.00167621
XLOC_061841	LOC106591794	-	visual pigment-like receptor peropsin	NW_012347233.1:25292-29917	BLUESLICEISA	GREENSLICEISA	0.47191	0.0484406	-3.28422	0.0012	0.0227019
XLOC_035360	LOC106569488	-	uncharacterized protein LOC106569488 isoform X1	NC_027313.1:36224036-36225487	BLUESLICEISA	GREENSLICEISA	11.581	0.862877	-3.74646	5e-05	0.00167621
XLOC_024013	LOC106561227	-	uncharacterized protein LOC106561227	NC_027309.1:86214873-86217578	BLUESLICEISA	GREENSLICEISA	1.41186	0.0860563	-4.03617	0.00045	0.0105017
XLOC_007418	LOC106600959	-	uncharacterized protein LOC106600959	NC_027302.1:56591416-56595592	BLUESLICEISA	GREENSLICEISA	2.3148	0.123814	-4.22464	0.0006	0.0132029
XLOC_015914	-	-	-	NC_027305.1:9670899-9673276	BLUESLICEISA	GREENSLICEISA	2.00399	0.0557435	-5.16793	5e-05	0.00167621
XLOC_028942	LOC106565094	cntn2	contactin-2-like	NC_027311.1:47567448-47686408	BLUESLICEISA	GREENSLICEISA	0.497808	0.00906148	-5.7797	0.00075	0.0157375

## Sheet: T6 1%FAω6 vs 0.3%FA+IS LICE-ISA
Sub table T6. Differentailly expressed genes in skin samples from lice attachement site (co lice+ISA infection) with functional feed between 0.3% FA+IS (coded as GREENSLICEISA) and 1.0% FAω6 (coded as YELLOWSLICEISA).
gene_id	gene	gene_symbol	name	locus	sample_1	sample_2	value_1	value_2	log2_fold_change	p_value	q_value
XLOC_000940	LOC106609875	pvalb	parvalbumin beta 2-like	NC_027300.1:76367048-76369654	GREENSLICEISA	YELLOWSLICEISA	0.576265	37.5419	6.02563	5e-05	0.00167621
XLOC_057781	prvb	pvalb2	parvalbumin beta 2	NC_027327.1:15581958-15584382	GREENSLICEISA	YELLOWSLICEISA	5.33452	77.0069	3.85156	5e-05	0.00167621
XLOC_063948	LOC106593078	-	myosin heavy chain, fast skeletal muscle-like	NW_012349365.1:121-15922	GREENSLICEISA	YELLOWSLICEISA	0.0778373	0.965895	3.63333	5e-05	0.00167621
XLOC_013535	LOC106604357	-	thymosin beta	NC_027304.1:16299231-16304042	GREENSLICEISA	YELLOWSLICEISA	2.84454	35.0424	3.62283	5e-05	0.00167621
XLOC_000997	LOC106611067	-	ankyrin repeat domain-containing protein 1-like	NC_027300.1:84637975-84648121	GREENSLICEISA	YELLOWSLICEISA	0.75346	7.16332	3.24902	5e-05	0.00167621
XLOC_044403	LOC106577951	-	-	NC_027317.1:62443031-62454291	GREENSLICEISA	YELLOWSLICEISA	1.32345	12.3512	3.22228	5e-05	0.00167621
XLOC_031171	LOC106566751	tnnc1	troponin C, slow skeletal and cardiac muscles-like	NC_027312.1:19272570-19279005	GREENSLICEISA	YELLOWSLICEISA	0.486806	4.02687	3.04824	5e-05	0.00167621
XLOC_044404	-	-	-	NC_027317.1:62454364-62455526	GREENSLICEISA	YELLOWSLICEISA	0.405301	3.332	3.03932	5e-05	0.00167621
XLOC_034127	LOC106569628	tpm1	tropomyosin alpha-1 chain-like isoform X2	NC_027313.1:41753734-41771236	GREENSLICEISA	YELLOWSLICEISA	15.5577	115.138	2.88767	5e-05	0.00167621
XLOC_022280	pdlim3	pdlim3	PDZ and LIM domain protein 3 isoform X2	NC_027308.1:75076987-75097067	GREENSLICEISA	YELLOWSLICEISA	4.62018	32.1229	2.79758	5e-05	0.00167621
XLOC_054692	LOC106586990	slc9a3r2	uncharacterized protein LOC106586990	NC_027325.1:2540273-2541949	GREENSLICEISA	YELLOWSLICEISA	5.19411	34.9118	2.74877	5e-05	0.00167621
XLOC_000125	LOC106606486	myh2	myosin heavy chain, fast skeletal muscle-like	NC_027300.1:6216062-6235265	GREENSLICEISA	YELLOWSLICEISA	0.786218	4.81208	2.61366	5e-05	0.00167621
XLOC_035360	LOC106569488	-	uncharacterized protein LOC106569488 isoform X1	NC_027313.1:36224036-36225487	GREENSLICEISA	YELLOWSLICEISA	0.862877	5.13636	2.57352	5e-05	0.00167621
XLOC_064116	LOC106593168	-	myosin heavy chain, fast skeletal muscle-like	NW_012349560.1:138-9441	GREENSLICEISA	YELLOWSLICEISA	0.119186	0.6754	2.50252	0.0013	0.0241386
XLOC_006849	LOC106599076	slc9a3r2	uncharacterized protein LOC106599076	NC_027302.1:14589138-14696871	GREENSLICEISA	YELLOWSLICEISA	28.6123	151.603	2.40559	5e-05	0.00167621
XLOC_028331	LOC106564290	myh2	myosin heavy chain, fast skeletal muscle-like	NC_027311.1:7911814-7930322	GREENSLICEISA	YELLOWSLICEISA	0.317662	1.64585	2.37327	0.0001	0.00306497
XLOC_037911	LOC106571646	-	actin, alpha cardiac muscle 1-like	NC_027314.1:43612232-43615415	GREENSLICEISA	YELLOWSLICEISA	0.608325	3.10709	2.35265	5e-05	0.00167621
XLOC_023825	LOC106561017	tnni2	troponin I, fast skeletal muscle-like	NC_027309.1:70950200-70955857	GREENSLICEISA	YELLOWSLICEISA	2.83063	14.303	2.33713	0.0005	0.0114231
XLOC_053691	LOC106586209	keap41b	kelch-like protein 41b	NC_027324.1:13927549-13931882	GREENSLICEISA	YELLOWSLICEISA	15.626	77.6899	2.31378	5e-05	0.00167621
XLOC_047347	LOC106579816	dbo	kelch-like protein diablo	NC_027319.1:1327204-1359314	GREENSLICEISA	YELLOWSLICEISA	1.47058	7.28697	2.30893	5e-05	0.00167621
XLOC_028985	LOC106565368	-	myosin heavy chain, fast skeletal muscle-like	NC_027311.1:50430851-50445097	GREENSLICEISA	YELLOWSLICEISA	0.412862	1.98204	2.26326	5e-05	0.00167621
XLOC_025760	csrp3	-	cysteine and glycine-rich protein 3	NC_027310.1:8150650-8156401	GREENSLICEISA	YELLOWSLICEISA	2.86156	13.6308	2.252	5e-05	0.00167621
XLOC_043471	LOC106577945	samd9	sterile alpha motif domain-containing protein 9-like	NC_027317.1:62074696-62108321	GREENSLICEISA	YELLOWSLICEISA	16.9584	78.1247	2.20378	5e-05	0.00167621
XLOC_008169	LOC106597451	-	myosin heavy chain, fast skeletal muscle-like	NC_027302.1:7538465-7555860	GREENSLICEISA	YELLOWSLICEISA	0.0884688	0.40716	2.20235	0.00095	0.0189427
XLOC_016036	LOC106606628	rps2	40S ribosomal protein S2-like	NC_027305.1:16292533-16293834	GREENSLICEISA	YELLOWSLICEISA	1.02223	4.61694	2.17522	0.0003	0.00757889
XLOC_052614	LOC106585566	nefl	neurofilament light polypeptide-like isoform X1	NC_027323.1:20613367-20617892	GREENSLICEISA	YELLOWSLICEISA	0.373615	1.67199	2.16194	0.00075	0.0157375
XLOC_023823	LOC106561015	tnni2	troponin I, fast skeletal muscle-like	NC_027309.1:70895323-70909417	GREENSLICEISA	YELLOWSLICEISA	11.4568	50.3432	2.13559	5e-05	0.00167621
XLOC_067997	LOC106595512	tnik	TRAF2 and NCK-interacting protein kinase-like	NW_012356032.1:64-8232	GREENSLICEISA	YELLOWSLICEISA	2.03824	8.30059	2.02589	0.00075	0.0157375
XLOC_015224	LOC106607439	pvalef	parvalbumin-7-like isoform X2	NC_027305.1:43557968-43609277	GREENSLICEISA	YELLOWSLICEISA	10.8266	42.8846	1.98588	5e-05	0.00167621
XLOC_058897	LOC106590700	-	kelch-like protein 40b	NC_027328.1:41565918-41571985	GREENSLICEISA	YELLOWSLICEISA	0.799171	3.09676	1.95418	5e-05	0.00167621
XLOC_004783	LOC106591443	pvalb	parvalbumin alpha	NC_027301.1:60738921-60747013	GREENSLICEISA	YELLOWSLICEISA	3.89112	14.8864	1.93574	5e-05	0.00167621
XLOC_062683	LOC106592288	-	procyclic form-specific polypeptide B1-alpha-like isoform X1	NW_012347959.1:836-8428	GREENSLICEISA	YELLOWSLICEISA	9.20552	34.6297	1.91144	0.00135	0.0248468
XLOC_027860	LOC106563443	lrrn4	leucine-rich repeat neuronal protein 4-like	NC_027310.1:76483062-76485100	GREENSLICEISA	YELLOWSLICEISA	2.92321	10.8011	1.88556	5e-05	0.00167621
XLOC_034264	LOC106569812	myh2	myosin heavy chain, fast skeletal muscle-like	NC_027313.1:49560055-49586507	GREENSLICEISA	YELLOWSLICEISA	1.20544	4.45266	1.8851	5e-05	0.00167621
XLOC_002182	LOC106598511	rtn1	reticulon-1-like isoform X1	NC_027300.1:26888429-26968684	GREENSLICEISA	YELLOWSLICEISA	4.3304	15.7753	1.8651	0.0001	0.00306497
XLOC_018626	LOC106609356	hsp90b1	endoplasmin-like	NC_027306.1:41248099-41269400	GREENSLICEISA	YELLOWSLICEISA	2.55068	9.04966	1.82698	0.00125	0.0234317
XLOC_069760	-	-	-	NW_012360225.1:6055-6920	GREENSLICEISA	YELLOWSLICEISA	1.94387	6.76695	1.79957	0.0003	0.00757889
XLOC_057853	LOC106589708	-	ankyrin repeat domain-containing protein 1-like	NC_027327.1:21931858-21938254	GREENSLICEISA	YELLOWSLICEISA	3.9006	13.5681	1.79845	0.00025	0.00653846
XLOC_038797	LOC106573183	mefv	pyrin-like	NC_027315.1:13416060-13531396	GREENSLICEISA	YELLOWSLICEISA	0.331251	1.11594	1.75227	0.00105	0.0204706
XLOC_038237	LOC106572105	tnnc2	troponin C, skeletal muscle	NC_027314.1:71670886-71674643	GREENSLICEISA	YELLOWSLICEISA	15.4627	51.994	1.74956	5e-05	0.00167621
XLOC_008565	LOC106600447	ccl4	C-C motif chemokine 4-like	NC_027302.1:36716584-36718042	GREENSLICEISA	YELLOWSLICEISA	8.10642	27.0769	1.73993	5e-05	0.00167621
XLOC_055232	-	-	-	NC_027325.1:41457526-41459837	GREENSLICEISA	YELLOWSLICEISA	4.59153	15.219	1.72883	5e-05	0.00167621
XLOC_012780	LOC106605312	nes	nestin-like isoform X1	NC_027304.1:56519890-56532046	GREENSLICEISA	YELLOWSLICEISA	0.524609	1.73001	1.72147	5e-05	0.00167621
XLOC_058906	LOC106590713	-	kelch-like protein 40b	NC_027328.1:42057879-42064049	GREENSLICEISA	YELLOWSLICEISA	1.3799	4.50428	1.70674	0.00075	0.0157375
XLOC_004060	LOC106578657	pafah1b3	-	NC_027301.1:15542181-15544220	GREENSLICEISA	YELLOWSLICEISA	0.94278	3.07305	1.70468	0.0034	0.0498234
XLOC_016327	mypc1	-	Myosin-binding protein C, slow-type	NC_027305.1:25408211-25455067	GREENSLICEISA	YELLOWSLICEISA	6.93639	22.5608	1.70156	5e-05	0.00167621
XLOC_010622	LOC106603948	hspb1	heat shock protein beta-1-like	NC_027303.1:76301202-76316496	GREENSLICEISA	YELLOWSLICEISA	6.5271	21.1446	1.69578	5e-05	0.00167621
XLOC_062684	LOC106592287	-	-	NW_012347959.1:10506-19568	GREENSLICEISA	YELLOWSLICEISA	53.1056	171.948	1.69504	0.00035	0.00858457
XLOC_032616	hspb7	hspb7	Heat shock protein beta-7	NC_027312.1:25600560-25604211	GREENSLICEISA	YELLOWSLICEISA	37.477	120.86	1.68926	0.00045	0.0105017
XLOC_056026	LOC106587933	-	-	NC_027325.1:41400216-41408247	GREENSLICEISA	YELLOWSLICEISA	7.18804	23.165	1.68828	0.00015	0.00429515
XLOC_049329	-	-	-	NC_027320.1:30425618-30434992	GREENSLICEISA	YELLOWSLICEISA	0.698518	2.25113	1.68828	0.00015	0.00429515
XLOC_053483	cdo1	cdo1	cysteine dioxygenase type 1	NC_027323.1:39487153-39493435	GREENSLICEISA	YELLOWSLICEISA	3.1114	10.0206	1.68733	0.0001	0.00306497
XLOC_041578	LOC106576332	mybpc1	myosin-binding protein C, slow-type-like	NC_027316.1:44512898-44548373	GREENSLICEISA	YELLOWSLICEISA	12.5979	40.0845	1.66986	0.0025	0.0396513
XLOC_062797	LOC106592374	mybpc2	myosin-binding protein C, fast-type-like	NW_012348103.1:4871-20719	GREENSLICEISA	YELLOWSLICEISA	9.05091	28.7829	1.66908	0.00015	0.00429515
XLOC_059205	LOC106590575	ankrd33b	ankyrin repeat domain-containing protein 33B-like	NC_027328.1:30521276-30547803	GREENSLICEISA	YELLOWSLICEISA	0.223691	0.707784	1.6618	0.002	0.0334953
XLOC_047827	smyd1b	smyd1	SET and MYND domain-containing protein 1 isoform X2	NC_027319.1:38015570-38026637	GREENSLICEISA	YELLOWSLICEISA	2.22555	6.95469	1.64382	5e-05	0.00167621
XLOC_000319	LOC100194557	acta1	fast myotomal muscle actin 2	NC_027300.1:22898917-22902429	GREENSLICEISA	YELLOWSLICEISA	25.2416	78.5036	1.63695	0.00025	0.00653846
XLOC_034262	LOC106569817	myh7	myosin heavy chain, fast skeletal muscle-like	NC_027313.1:49479467-49497030	GREENSLICEISA	YELLOWSLICEISA	28.2249	86.9176	1.62268	5e-05	0.00167621
XLOC_062285	LOC106592039	-	troponin I, fast skeletal muscle-like	NW_012347558.1:3407-17216	GREENSLICEISA	YELLOWSLICEISA	8.5419	26.302	1.62254	5e-05	0.00167621
XLOC_003123	LOC106563467	hspb11	heat shock protein beta-11-like	NC_027300.1:117214525-117215499	GREENSLICEISA	YELLOWSLICEISA	30.774	94.6907	1.62151	5e-05	0.00167621
XLOC_043382	LOC106577849	-	uncharacterized protein LOC106577849	NC_027317.1:57955767-57964306	GREENSLICEISA	YELLOWSLICEISA	1.07471	3.28309	1.61111	5e-05	0.00167621
XLOC_088616	LOC106599901	myh6	myosin-6-like	NW_012468192.1:493-1320	GREENSLICEISA	YELLOWSLICEISA	18.4738	55.7595	1.59374	0.0001	0.00306497
XLOC_022769	LOC106612829	gbas	phosphoserine phosphatase-like	NC_027308.1:112671156-112693805	GREENSLICEISA	YELLOWSLICEISA	21.4509	64.6416	1.59143	0.00015	0.00429515
XLOC_024892	sgip1	sgip1	SH3-containing GRB2-like protein 3-interacting protein 1 isoform X7	NC_027309.1:41153676-41226444	GREENSLICEISA	YELLOWSLICEISA	0.220502	0.658443	1.57827	5e-05	0.00167621
XLOC_016677	LOC106607590	dusp10	dual specificity protein phosphatase 10-like isoform X2	NC_027305.1:47925471-47953622	GREENSLICEISA	YELLOWSLICEISA	0.261495	0.780333	1.57731	0.00205	0.034129
XLOC_022019	LOC106611552	ldb2	LIM domain-binding protein 2 isoform X8	NC_027308.1:53389099-53475626	GREENSLICEISA	YELLOWSLICEISA	0.345442	1.01836	1.55974	0.0001	0.00306497
XLOC_069801	-	-	-	NW_012360347.1:395-2475	GREENSLICEISA	YELLOWSLICEISA	161.128	464.409	1.52719	0.00065	0.0140664
XLOC_023152	LOC106613530	obscn	obscurin-like isoform X1	NC_027309.1:10719128-10818910	GREENSLICEISA	YELLOWSLICEISA	0.551169	1.58665	1.52542	5e-05	0.00167621
XLOC_031132	LOC106566662	slmap	sarcolemmal membrane-associated protein-like isoform X2	NC_027312.1:16721709-16735875	GREENSLICEISA	YELLOWSLICEISA	2.49402	7.08289	1.50587	0.0003	0.00757889
XLOC_017736	LOC106609284	ucma	unique cartilage matrix-associated protein-like	NC_027306.1:39375775-39379130	GREENSLICEISA	YELLOWSLICEISA	1.47356	4.16002	1.49729	0.0013	0.0241386
XLOC_007317	LOC106600715	sdre	serine-aspartate repeat-containing protein F-like isoform X1	NC_027302.1:50710835-50724191	GREENSLICEISA	YELLOWSLICEISA	8.52259	23.8096	1.48218	0.0002	0.00544271
XLOC_056414	LOC106588432	-	glyceraldehyde-3-phosphate dehydrogenase-like	NC_027326.1:9078723-9086282	GREENSLICEISA	YELLOWSLICEISA	16.54	46.1154	1.47929	0.00045	0.0105017
XLOC_006312	LOC106593100	myh2	myosin heavy chain, fast skeletal muscle-like	NC_027301.1:65807541-65822503	GREENSLICEISA	YELLOWSLICEISA	1.01726	2.75237	1.43598	0.0003	0.00757889
XLOC_053890	tbx15	tbx15	T-box transcription factor TBX15	NC_027324.1:31317854-31340549	GREENSLICEISA	YELLOWSLICEISA	0.491397	1.30149	1.4052	0.00095	0.0189427
XLOC_034259	klhl40	-	kelch-like protein 40	NC_027313.1:49305568-49325942	GREENSLICEISA	YELLOWSLICEISA	2.37034	6.24845	1.39841	0.00095	0.0189427
XLOC_050708	LOC106583067	-	ATP-dependent 6-phosphofructokinase, muscle type-like	NC_027321.1:27861168-27876247	GREENSLICEISA	YELLOWSLICEISA	6.08208	15.8456	1.38145	0.00035	0.00858457
XLOC_034017	LOC100196652	casq2	calsequestrin-like precursor	NC_027313.1:34572738-34587107	GREENSLICEISA	YELLOWSLICEISA	1.72364	4.47009	1.37484	0.00315	0.0470926
XLOC_001055	LOC106612617	klhl31	kelch-like protein 31	NC_027300.1:92720352-92725513	GREENSLICEISA	YELLOWSLICEISA	2.75953	7.14559	1.37263	0.0026	0.0408177
XLOC_091095	LOC106600226	myh2	myosin heavy chain, fast skeletal muscle-like	NW_012561191.1:189-915	GREENSLICEISA	YELLOWSLICEISA	13.9818	35.8229	1.35734	0.00185	0.0315505
XLOC_050590	mstn1	mustn1	Musculoskeletal embryonic nuclear protein 1	NC_027321.1:17568149-17570485	GREENSLICEISA	YELLOWSLICEISA	30.1113	77.1008	1.35644	0.00115	0.0219623
XLOC_064474	-	-	-	NW_012350107.1:1379-3769	GREENSLICEISA	YELLOWSLICEISA	4.44067	11.3595	1.35505	0.00095	0.0189427
XLOC_027713	LOC106563267	myl4	-	NC_027310.1:67410440-67411497	GREENSLICEISA	YELLOWSLICEISA	49.4736	125.108	1.33845	0.0031	0.0465293
XLOC_001106	LOC106611807	vcl	vinculin isoform X1	NC_027300.1:98112603-98193161	GREENSLICEISA	YELLOWSLICEISA	0.52556	1.32431	1.33332	0.00035	0.00858457
XLOC_025817	LOC106562039	dpy19l3	probable C-mannosyltransferase DPY19L3 isoform X2	NC_027310.1:13689816-13730244	GREENSLICEISA	YELLOWSLICEISA	0.175281	0.439654	1.3267	0.0028	0.0431446
XLOC_015080	LOC106607345	-	-	NC_027305.1:35759116-35764219	GREENSLICEISA	YELLOWSLICEISA	4.04161	10.1326	1.326	0.0007	0.0149087
XLOC_032926	LOC106567403	hspb1	heat shock protein beta-1-like	NC_027312.1:47944328-47953141	GREENSLICEISA	YELLOWSLICEISA	4.999	12.5108	1.32346	0.0011	0.0212218
XLOC_036865	LOC106572278	sema3b	LOW QUALITY PROTEIN: semaphorin-3B-like	NC_027314.1:63120336-63183970	GREENSLICEISA	YELLOWSLICEISA	0.341425	0.852845	1.32072	0.00085	0.0173726
XLOC_015364	trdn	trdn	triadin	NC_027305.1:56677735-56689321	GREENSLICEISA	YELLOWSLICEISA	4.09389	10.1299	1.30708	0.0033	0.0487419
XLOC_009859	LOC106602596	tmod1	tropomodulin-1-like isoform X3	NC_027303.1:15772824-15797298	GREENSLICEISA	YELLOWSLICEISA	1.26415	3.10157	1.29483	0.0007	0.0149087
XLOC_042369	LOC106576050	-	uncharacterized protein LOC106576050 isoform X1	NC_027316.1:35967198-35975350	GREENSLICEISA	YELLOWSLICEISA	0.628234	1.52949	1.28368	0.0022	0.0360001
XLOC_025741	LOC106561894	-	four and a half LIM domains protein 2-like isoform X1	NC_027310.1:4450682-4476210	GREENSLICEISA	YELLOWSLICEISA	10.3522	25.084	1.27684	0.00215	0.0353845
XLOC_044317	LOC106577817	txnl1	thioredoxin-like	NC_027317.1:57401317-57405644	GREENSLICEISA	YELLOWSLICEISA	40.8249	98.4411	1.26981	0.001	0.0197087
XLOC_043279	LOC106577621	myoz2	myozenin-2-like	NC_027317.1:51017152-51029965	GREENSLICEISA	YELLOWSLICEISA	7.47299	18.0037	1.26853	0.0004	0.00954992
XLOC_057322	LOC106588747	arpp21	cAMP-regulated phosphoprotein 21-like isoform X1	NC_027326.1:23317043-23327936	GREENSLICEISA	YELLOWSLICEISA	1.6922	4.07107	1.26651	0.00135	0.0248468
XLOC_054978	cyp1a	cyp1a3	cytochrome P450, family 1, subfamily A	NC_027325.1:28328215-28332256	GREENSLICEISA	YELLOWSLICEISA	3.18896	7.64272	1.261	0.00135	0.0248468
XLOC_062150	LOC106591971	des	desmin-like	NW_012347470.1:1541-7965	GREENSLICEISA	YELLOWSLICEISA	18.2002	43.3866	1.2533	0.0002	0.00544271
XLOC_034766	LOC106570689	marcksl1	MARCKS-related protein-like	NC_027313.1:87548648-87552922	GREENSLICEISA	YELLOWSLICEISA	5.8631	13.7796	1.2328	0.0008	0.0165674
XLOC_014186	hsp70-3	hspa8	heat shock protein 70	NC_027304.1:66858064-66863595	GREENSLICEISA	YELLOWSLICEISA	12.0534	28.1938	1.22594	0.0025	0.0396513
XLOC_040041	LOC106573765	synm	synemin-like	NC_027315.1:29555340-29570684	GREENSLICEISA	YELLOWSLICEISA	0.972167	2.27037	1.22365	0.00105	0.0204706
XLOC_025877	LOC106562104	-	AMP deaminase 3-like isoform X1	NC_027310.1:18060066-18077309	GREENSLICEISA	YELLOWSLICEISA	0.962087	2.24143	1.22018	0.00225	0.036621
XLOC_054095	LOC106586915	des	desmin-like	NC_027324.1:49200937-49211410	GREENSLICEISA	YELLOWSLICEISA	12.1994	28.2358	1.21072	0.00075	0.0157375
XLOC_034637	cap2	cap2	adenylyl cyclase-associated protein 2 isoform X1	NC_027313.1:78571906-78608976	GREENSLICEISA	YELLOWSLICEISA	1.68289	3.89009	1.20887	0.00085	0.0173726
XLOC_022041	LOC106611589	lect2	leukocyte cell-derived chemotaxin-2-like isoform X1	NC_027308.1:57220485-57246147	GREENSLICEISA	YELLOWSLICEISA	1.73686	3.91663	1.17313	0.00035	0.00858457
XLOC_034356	LOC106570029	cgas	cyclic GMP-AMP synthase-like	NC_027313.1:56896332-56903816	GREENSLICEISA	YELLOWSLICEISA	3.70037	8.29814	1.16512	0.00075	0.0157375
XLOC_043473	LOC106577947	samd9	sterile alpha motif domain-containing protein 9-like	NC_027317.1:62125015-62174931	GREENSLICEISA	YELLOWSLICEISA	10.934	24.4824	1.16293	0.00245	0.039053
XLOC_007043	LOC100195747	dtna	dystrobrevin alpha isoform X1	NC_027302.1:30503939-30544744	GREENSLICEISA	YELLOWSLICEISA	1.2442	2.77753	1.15858	0.0027	0.0419911
XLOC_069725	LOC106596437	des	desmin-like	NW_012360142.1:868-5657	GREENSLICEISA	YELLOWSLICEISA	16.4136	36.5831	1.15629	0.00055	0.0123272
XLOC_058190	dhrs7c	dhrs7ca	dehydrogenase/reductase SDR family member 7C	NC_027327.1:12678007-12683077	GREENSLICEISA	YELLOWSLICEISA	11.6149	25.6265	1.14166	0.00225	0.036621
XLOC_039426	LOC106574549	klhl41	kelch-like protein 41b	NC_027315.1:70986660-70990859	GREENSLICEISA	YELLOWSLICEISA	8.94051	19.6891	1.13897	0.00305	0.0459806
XLOC_013657	LOC106604657	smtnl2	smoothelin-like protein 1 isoform X2	NC_027304.1:30168687-30171997	GREENSLICEISA	YELLOWSLICEISA	3.20596	7.01094	1.12885	0.0017	0.0295917
XLOC_045841	LOC106578927	-	-	NC_027318.1:44259406-44273641	GREENSLICEISA	YELLOWSLICEISA	2.3094	5.04413	1.12709	0.0013	0.0241386
XLOC_024764	LOC106560254	palld	palladin-like	NC_027309.1:30259341-30379147	GREENSLICEISA	YELLOWSLICEISA	8.92386	19.3365	1.11559	0.00015	0.00429515
XLOC_000211	LOC106566099	rsad2	radical S-adenosyl methionine domain-containing protein 2-like	NC_027300.1:13388916-13395679	GREENSLICEISA	YELLOWSLICEISA	14.6198	31.5327	1.10893	0.0031	0.0465293
XLOC_054846	LOC106587203	ampd3	AMP deaminase 3-like isoform X1	NC_027325.1:18376947-18399344	GREENSLICEISA	YELLOWSLICEISA	1.43941	3.08469	1.09965	0.00315	0.0470926
XLOC_003987	LOC106578046	kcnn3	intermediate conductance calcium-activated potassium channel protein 4-like isoform X2	NC_027301.1:12981856-13030535	GREENSLICEISA	YELLOWSLICEISA	2.01538	4.23685	1.07194	0.0005	0.0114231
XLOC_065021	-	-	-	NW_012350842.1:6239-8073	GREENSLICEISA	YELLOWSLICEISA	2.43512	5.11472	1.07066	0.003	0.0454174
XLOC_011093	alp	pdlim3	alkaline phosphatase	NC_027303.1:16967584-16979186	GREENSLICEISA	YELLOWSLICEISA	14.8325	30.8339	1.05575	0.00195	0.032853
XLOC_052852	pdlim5	pdlim5	PDZ and LIM domain protein 5 isoform X10	NC_027323.1:37487660-37628772	GREENSLICEISA	YELLOWSLICEISA	4.60982	9.57565	1.05466	0.00295	0.0448558
XLOC_005343	LOC106576414	-	POU domain, class 2, transcription factor 2-like isoform X12	NC_027301.1:9828376-9924468	GREENSLICEISA	YELLOWSLICEISA	0.204046	0.417489	1.03284	0.00115	0.0219623
XLOC_013800	LOC106604954	palld	palladin-like	NC_027304.1:41057705-41088518	GREENSLICEISA	YELLOWSLICEISA	3.52337	7.17715	1.02646	0.0034	0.0498234
XLOC_049967	LOC106583163	-	uncharacterized protein LOC106583163	NC_027321.1:31757123-31760798	GREENSLICEISA	YELLOWSLICEISA	23.5367	47.8065	1.0223	0.00285	0.0437127
XLOC_026520	LOC106563358	ccl19	C-C motif chemokine 19-like	NC_027310.1:71597208-71598608	GREENSLICEISA	YELLOWSLICEISA	10.278	20.569	1.00091	0.0017	0.0295917
XLOC_079203	LOC106599131	plec	plectin-like	NW_012395974.1:5-2208	GREENSLICEISA	YELLOWSLICEISA	6.71637	12.7605	0.925933	0.00115	0.0219623
XLOC_020774	LOC106612265	-	uncharacterized protein LOC106612265 isoform X1	NC_027308.1:85873452-85920679	GREENSLICEISA	YELLOWSLICEISA	32.2891	17.8751	-0.853093	0.0027	0.0419911
XLOC_006400	LOC106594684	-	keratin, type I cytoskeletal 13-like	NC_027301.1:69661250-69673197	GREENSLICEISA	YELLOWSLICEISA	40.2983	21.3604	-0.915785	0.00285	0.0437127
XLOC_039794	kitlg	kitlg	kit ligand	NC_027315.1:7679598-7736910	GREENSLICEISA	YELLOWSLICEISA	6.37505	3.31436	-0.943708	0.00185	0.0315505
XLOC_063075	LOC106592537	zg16	zymogen granule membrane protein 16-like	NW_012348385.1:9324-12436	GREENSLICEISA	YELLOWSLICEISA	23.2858	12.021	-0.953895	0.0032	0.0476422
XLOC_047691	LOC106580420	-	single-stranded DNA-binding protein 2	NC_027319.1:29626817-29729297	GREENSLICEISA	YELLOWSLICEISA	3.95901	2.02611	-0.966426	0.0013	0.0241386
XLOC_010638	LOC106603974	nupr1	-	NC_027303.1:77267342-77268329	GREENSLICEISA	YELLOWSLICEISA	177.482	90.6246	-0.969701	0.0003	0.00757889
XLOC_048537	dapl1	dapl1	Death-associated protein-like 1-A	NC_027320.1:14415596-14421319	GREENSLICEISA	YELLOWSLICEISA	24.5133	12.3114	-0.993569	0.00195	0.032853
XLOC_005219	LOC106574309	slc50a1	sugar transporter SWEET1-like isoform X3	NC_027301.1:5433402-5476085	GREENSLICEISA	YELLOWSLICEISA	3.60806	1.74284	-1.04978	0.0013	0.0241386
XLOC_057207	LOC106588536	muc5ac	mucin-5AC-like	NC_027326.1:15204123-15236631	GREENSLICEISA	YELLOWSLICEISA	12.7128	6.13863	-1.05029	0.00235	0.0378435
XLOC_048256	ngef	ngef	ephexin-1	NC_027319.1:70472085-70500843	GREENSLICEISA	YELLOWSLICEISA	2.82208	1.36185	-1.0512	0.0011	0.0212218
XLOC_031733	LOC106567727	zbtb16	zinc finger and BTB domain-containing protein 16-A-like isoform X1	NC_027312.1:67427084-67550893	GREENSLICEISA	YELLOWSLICEISA	2.13484	1.01343	-1.07489	0.0008	0.0165674
XLOC_022250	LOC106611978	fgfr1	fibroblast growth factor receptor-like 1	NC_027308.1:71588010-71640365	GREENSLICEISA	YELLOWSLICEISA	59.7587	27.5846	-1.11529	0.00075	0.0157375
XLOC_025742	LOC106561895	col10a1	collagen alpha-1(X) chain-like	NC_027310.1:4562892-4569087	GREENSLICEISA	YELLOWSLICEISA	7.32895	3.36081	-1.1248	0.00185	0.0315505
XLOC_025371	-	-	-	NC_027309.1:88613325-88618992	GREENSLICEISA	YELLOWSLICEISA	1.07978	0.485004	-1.15466	0.0024	0.0384512
XLOC_038964	LOC100136589	tsta3	metallothionein A	NC_027315.1:31201418-31202331	GREENSLICEISA	YELLOWSLICEISA	114.237	50.5749	-1.17553	5e-05	0.00167621
XLOC_016765	prs27	-	Serine protease 27	NC_027305.1:54443655-54451323	GREENSLICEISA	YELLOWSLICEISA	21.4947	9.37618	-1.19691	5e-05	0.00167621
XLOC_053121	LOC106585065	ssbp2	single-stranded DNA-binding protein 2-like	NC_027323.1:13585939-13698137	GREENSLICEISA	YELLOWSLICEISA	8.33417	3.61942	-1.20328	0.00015	0.00429515
XLOC_021437	LOC106610590	col10a1	collagen alpha-1(X) chain-like	NC_027308.1:371337-378265	GREENSLICEISA	YELLOWSLICEISA	3.0028	1.29279	-1.21581	0.0033	0.0487419
XLOC_050233	LOC106583694	-	deoxyribonuclease-1-like isoform X1	NC_027321.1:52306703-52339703	GREENSLICEISA	YELLOWSLICEISA	188.72	80.9591	-1.22099	5e-05	0.00167621
XLOC_054372	LOC106586459	nefh	neurofilament heavy polypeptide-like	NC_027324.1:26369307-26373317	GREENSLICEISA	YELLOWSLICEISA	16.2897	6.98109	-1.22244	0.0004	0.00954992
XLOC_034836	LOC106570779	trib1	tribbles homolog 1-like	NC_027313.1:93038348-93047547	GREENSLICEISA	YELLOWSLICEISA	0.661946	0.279034	-1.24627	0.0028	0.0431446
XLOC_054371	-	-	-	NC_027324.1:26365815-26367353	GREENSLICEISA	YELLOWSLICEISA	3.86074	1.54244	-1.32367	0.0006	0.0132029
XLOC_012057	LOC106604056	slc43a2	large neutral amino acids transporter small subunit 4-like isoform X2	NC_027303.1:81795461-81857152	GREENSLICEISA	YELLOWSLICEISA	0.809599	0.321316	-1.33322	0.00145	0.0262283
XLOC_048354	LOC106581497	igsf10	immunoglobulin superfamily member 10-like isoform X3	NC_027319.1:78790280-78815968	GREENSLICEISA	YELLOWSLICEISA	2.41856	0.958353	-1.33552	0.00015	0.00429515
XLOC_020564	aldob	aldob	fructose-bisphosphate aldolase B	NC_027308.1:67778202-67782820	GREENSLICEISA	YELLOWSLICEISA	22.2326	8.59256	-1.37152	5e-05	0.00167621
XLOC_054669	LOC106587004	fubp3	far upstream element-binding protein 3-like isoform X5	NC_027325.1:673458-811249	GREENSLICEISA	YELLOWSLICEISA	2.1822	0.834413	-1.38695	0.00335	0.0492975
XLOC_055501	LOC106587038	slc12a2	solute carrier family 12 member 2-like isoform X1	NC_027325.1:2717281-2764683	GREENSLICEISA	YELLOWSLICEISA	0.785129	0.296031	-1.40718	0.00115	0.0219623
XLOC_023525	LOC106560363	dsg2	desmoglein-2-like	NC_027309.1:36904767-36932310	GREENSLICEISA	YELLOWSLICEISA	5.06822	1.88743	-1.42505	0.0015	0.026916
XLOC_001006	LOC106611194	mvp	major vault protein-like	NC_027300.1:87748649-87912657	GREENSLICEISA	YELLOWSLICEISA	2.02782	0.701704	-1.53099	0.00115	0.0219623
XLOC_044186	LOC106577563	tnk2	activated CDC42 kinase 1-like	NC_027317.1:48103162-48130769	GREENSLICEISA	YELLOWSLICEISA	1.16563	0.397097	-1.55355	0.00105	0.0204706
XLOC_007062	LOC100194663	-	myosin light chain 1-3	NC_027302.1:32404459-32409319	GREENSLICEISA	YELLOWSLICEISA	17.5348	5.89794	-1.57194	0.0025	0.0396513
XLOC_005800	LOC106584751	-	uncharacterized protein LOC106584751	NC_027301.1:37752832-37757434	GREENSLICEISA	YELLOWSLICEISA	1.47785	0.495909	-1.57535	0.00025	0.00653846
XLOC_061857	LOC106591804	irg1	cis-aconitate decarboxylase-like	NW_012347248.1:8426-19891	GREENSLICEISA	YELLOWSLICEISA	0.635873	0.205811	-1.62742	0.00305	0.0459806
XLOC_049722	LOC106582776	ikbke	-	NC_027321.1:12562917-12575292	GREENSLICEISA	YELLOWSLICEISA	0.917535	0.284705	-1.68829	0.0004	0.00954992
XLOC_084059	LOC106599483	-	-	NW_012420015.1:665-1585	GREENSLICEISA	YELLOWSLICEISA	14.1033	4.35589	-1.69499	0.00115	0.0219623
XLOC_065441	LOC106594007	s100a4	ictacalcin-like	NW_012351540.1:1346-4104	GREENSLICEISA	YELLOWSLICEISA	235.416	72.6763	-1.69566	5e-05	0.00167621
XLOC_002681	LOC106610323	na	protein FAM20A-like	NC_027300.1:77226970-77277580	GREENSLICEISA	YELLOWSLICEISA	2.19647	0.659782	-1.73512	0.0001	0.00306497
XLOC_021462	LOC106610621	osr1	protein odd-skipped-related 1-like	NC_027308.1:5255869-5264125	GREENSLICEISA	YELLOWSLICEISA	1.98346	0.59348	-1.74074	0.0012	0.0227019
XLOC_067778	LOC106595400	nlrc3	protein NLRC3-like	NW_012355555.1:2115-4346	GREENSLICEISA	YELLOWSLICEISA	2.97799	0.872548	-1.77103	5e-05	0.00167621
XLOC_065686	-	-	-	NW_012351962.1:6551-6828	GREENSLICEISA	YELLOWSLICEISA	16.6665	4.74525	-1.8124	0.00115	0.0219623
XLOC_066560	-	-	-	NW_012353328.1:9920-10862	GREENSLICEISA	YELLOWSLICEISA	1.78927	0.498588	-1.84345	0.0031	0.0465293
XLOC_044329	-	-	-	NC_027317.1:57928451-57929363	GREENSLICEISA	YELLOWSLICEISA	11.0653	3.01179	-1.87735	5e-05	0.00167621
XLOC_039246	nppc	nppc	C-type natriuretic peptide	NC_027315.1:55081799-55087189	GREENSLICEISA	YELLOWSLICEISA	2.90273	0.765504	-1.92293	0.0028	0.0431446
XLOC_071291	LOC106597273	tspan8	tetraspanin-8-like	NW_012364646.1:473-5483	GREENSLICEISA	YELLOWSLICEISA	5.99944	1.47429	-2.02481	0.0004	0.00954992
XLOC_062054	LOC106591898	fam111a	protein FAM111A-like	NW_012347368.1:3980-21245	GREENSLICEISA	YELLOWSLICEISA	47.8572	11.5489	-2.05098	5e-05	0.00167621
XLOC_044330	-	-	-	NC_027317.1:57929495-57929755	GREENSLICEISA	YELLOWSLICEISA	35.2251	8.31666	-2.08253	0.00155	0.0275821
XLOC_049928	crbn	crbn	protein cereblon isoform X1	NC_027321.1:28520578-28551636	GREENSLICEISA	YELLOWSLICEISA	1.32315	0.288392	-2.19788	0.00185	0.0315505
XLOC_072611	-	-	-	NW_012369575.1:0-3293	GREENSLICEISA	YELLOWSLICEISA	2.02162	0.425808	-2.24724	5e-05	0.00167621
XLOC_066624	lsm8	lsm8	LSM8 homolog, U6 small nuclear RNA associated	NW_012353422.1:3007-6967	GREENSLICEISA	YELLOWSLICEISA	1.65736	0.304999	-2.44201	0.0023	0.0372347
XLOC_028353	-	-	-	NC_027311.1:8735406-8742690	GREENSLICEISA	YELLOWSLICEISA	0.753242	0.133589	-2.49531	5e-05	0.00167621
XLOC_006886	trf	tf2	serotransferrin-1 isoform X1	NC_027302.1:17218634-17226358	GREENSLICEISA	YELLOWSLICEISA	3.76937	0.661983	-2.50946	5e-05	0.00167621
XLOC_052858	LOC106585833	-	histone H1-like	NC_027323.1:38460653-38461561	GREENSLICEISA	YELLOWSLICEISA	2.918	0.496656	-2.55466	0.00075	0.0157375
XLOC_038340	LOC106572388	dvl1	segment polarity protein dishevelled homolog DVL-1-like isoform X4	NC_027314.1:81519816-81559080	GREENSLICEISA	YELLOWSLICEISA	20.7937	3.05414	-2.76731	5e-05	0.00167621
XLOC_011326	LOC106602806	trim27	nuclear factor 7, ovary-like	NC_027303.1:27163022-27178885	GREENSLICEISA	YELLOWSLICEISA	3.15129	0.407568	-2.95083	5e-05	0.00167621
XLOC_044397	LOC106577980	samd9	sterile alpha motif domain-containing protein 9-like	NC_027317.1:62202930-62328357	GREENSLICEISA	YELLOWSLICEISA	2.18613	0.243312	-3.1675	0.0002	0.00544271
XLOC_073147	LOC106598055	pabpc1	-	NW_012372067.1:906-2750	GREENSLICEISA	YELLOWSLICEISA	5.47922	0.517566	-3.40415	5e-05	0.00167621
XLOC_003821	LOC106574835	pro2964	uncharacterized protein LOC106574835	NC_027301.1:6287824-6288940	GREENSLICEISA	YELLOWSLICEISA	2.8604	0.257795	-3.47192	0.00025	0.00653846
XLOC_034055	LOC106569453	epha3	ephrin type-A receptor 3-like	NC_027313.1:36696025-36774136	GREENSLICEISA	YELLOWSLICEISA	0.553107	0.0486263	-3.50775	5e-05	0.00167621
XLOC_023795	dennd5a	dennd5b	DENN domain-containing protein 5A isoform X1	NC_027309.1:67268053-67317207	GREENSLICEISA	YELLOWSLICEISA	0.723464	0.0595164	-3.60356	5e-05	0.00167621
XLOC_005830	LOC106585359	na	protein FAM179B-like isoform X2	NC_027301.1:40061393-40077745	GREENSLICEISA	YELLOWSLICEISA	1.00965	0.0787262	-3.68087	5e-05	0.00167621
XLOC_069245	LOC106596154	-	-	NW_012358626.1:6476-7613	GREENSLICEISA	YELLOWSLICEISA	6.32588	0.329904	-4.26115	0.00045	0.0105017
XLOC_046906	LOC100136573	apoa1	apolipoprotein A-I isoform X1	NC_027319.1:49149150-49151678	GREENSLICEISA	YELLOWSLICEISA	3.39375	0.153601	-4.46562	5e-05	0.00167621
XLOC_055631	LOC106587238	igdcc3	immunoglobulin superfamily DCC subclass member 3-like	NC_027325.1:16532060-16640695	GREENSLICEISA	YELLOWSLICEISA	0.635929	0.0184745	-5.10526	5e-05	0.00167621
