# Supplementary material for: Transcriptome Analysis of Atlantic Salmon (Salmo salar) Skin in Response to Sea Lice and Infectious Salmon Anemia Virus Co-Infection Under Different Experimental Functional Diets
Source: Front Immunol. 2022 Jan 3;12:787033. doi: 10.3389/fimmu.2021.787033 (PMC8763012; doi:10.3389/fimmu.2021.787033)
Supplement: Supplementary file 1 [file DataSheet_1.zip › Supplementary Files/Supplementary File 5.xlsx]

## Sheet: label
Supplimentary File 5: Differentially expresses genes (DEGs) in shared list of single infection vs pre-infection, co-infection vs pre-infection, and single vs co-infection
T1 single-inf vs pre genes : Shared differentilly expressed genes shared across the 4 diets in single infection compared to pre-infection.
T2) single-inf vs pre GO : Gene ontology enrichment analysis of up- and down-regulated differentilly expressed genes shared across the 4 diets in single infection compared to pre-infection.
T3) co-inf vs pre genes : Shared differentilly expressed genes shared across the 4 diets in co-infection compared to pre-infection.
T4) co-inf vs pre GO : Gene ontology enrichment analysis of up- and down-regulated differentilly expressed genes shared across the 4 diets in co-infection compared to pre-infection.
T5) co-inf vs single-inf genes : Shared differentilly expressed genes across the 4 diets in co-infection compared to single infection.
T6) co-inf vs single-inf GO : Gene ontology enrichment analysis of up- and down-regulated differentilly expressed genes shared across the 4 diets in co-infection compared to single infection.

## Sheet: T1 single-inf vs pre genes
Sub table T1. Shared differentilly expressed genes shared across the 4 diets in single infection compared to pre-infection.
				0.3%FAw3	0.3%FAw3+IS	1%FAw6	1%FAw3
gene_id	gene_short_name	gene symbol	GENENAME	log2_fold_change	log2_fold_change	log2_fold_change	log2_fold_change						gene_id	gene_short_name	gene_symbol	GENENAME	locus	sample_1	sample_2	value_1	value_2	log2_fold_change	p_value	q_value		gene_id	gene_short_name	gene_symbol	GENENAME	locus	sample_1	sample_2	value_1	value_2	log2_fold_change	p_value	q_value		gene_id	gene_short_name	gene_symbol	GENENAME	locus	sample_1	sample_2	value_1	value_2	log2_fold_change	p_value
XLOC_046104	LOC106579065	atp2a1	sarcoplasmic/endoplasmic reticulum calcium ATPase 1	8.26797	9.87535	10.6462	10.0069						XLOC_046104	LOC106579065	atp2a1	sarcoplasmic/endoplasmic reticulum calcium ATPase 1	NC_027318.1:60560091-60645326	REDAS	REDSLICE	0.112368	34.6377	8.26797	5e-05	0.00167621		XLOC_046104	LOC106579065	atp2a1	sarcoplasmic/endoplasmic reticulum calcium ATPase 1	NC_027318.1:60560091-60645326	GREENAS	GREENSLICE	0.590903	555	9.87535	5e-05	0.00167621		XLOC_046104	LOC106579065	atp2a1	sarcoplasmic/endoplasmic reticulum calcium ATPase 1	NC_027318.1:60560091-60645326	YELLOWAS	YELLOWSLICE	0.0658403	105.518	10.6462	5e-05
XLOC_022682	LOC106612582	pros1	vitamin K-dependent protein S-like	8.10809	7.63302	5.15719	4.47506						XLOC_022682	LOC106612582	pros1	vitamin K-dependent protein S-like	NC_027308.1:106424131-106506631	REDAS	REDSLICE	0.0164594	4.54143	8.10809	5e-05	0.00167621		XLOC_022682	LOC106612582	pros1	vitamin K-dependent protein S-like	NC_027308.1:106424131-106506631	GREENAS	GREENSLICE	0.0361728	7.18043	7.63302	0.00035	0.00858457		XLOC_022682	LOC106612582	pros1	vitamin K-dependent protein S-like	NC_027308.1:106424131-106506631	YELLOWAS	YELLOWSLICE	0.032718	1.1675	5.15719	0.0001
XLOC_046120	LOC100194624	aldoa	aldolase a, fructose-bisphosphate 1	7.8639	9.69188	9.8985	9.78989						XLOC_046120	LOC100194624	aldoa	aldolase a, fructose-bisphosphate 1	NC_027318.1:62283498-62292289	REDAS	REDSLICE	0.398537	92.8406	7.8639	5e-05	0.00167621		XLOC_046120	LOC100194624	aldoa	aldolase a, fructose-bisphosphate 1	NC_027318.1:62283498-62292289	GREENAS	GREENSLICE	2.31426	1914.08	9.69188	5e-05	0.00167621		XLOC_046120	LOC100194624	aldoa	aldolase a, fructose-bisphosphate 1	NC_027318.1:62283498-62292289	YELLOWAS	YELLOWSLICE	0.293063	279.709	9.8985	5e-05
XLOC_028596	LOC106564722	na	uncharacterized LOC106564722	7.58263	6.38859	3.50079	6.86965						XLOC_028596	LOC106564722	na	uncharacterized LOC106564722	NC_027311.1:21937607-21943278	REDAS	REDSLICE	18.9679	3635.97	7.58263	5e-05	0.00167621		XLOC_028596	LOC106564722	na	uncharacterized LOC106564722	NC_027311.1:21937607-21943278	GREENAS	GREENSLICE	16.1493	1353.04	6.38859	0.0027	0.0419911		XLOC_028596	LOC106564722	na	uncharacterized LOC106564722	NC_027311.1:21937607-21943278	YELLOWAS	YELLOWSLICE	277.961	3146.48	3.50079	5e-05
XLOC_043409	LOC106577856	actn3	alpha-actinin-3-like	7.21653	10.3603	10.0373	9.40078						XLOC_043409	LOC106577856	actn3	alpha-actinin-3-like	NC_027317.1:59214414-59323799	REDAS	REDSLICE	0.0105175	1.56425	7.21653	5e-05	0.00167621		XLOC_043409	LOC106577856	actn3	alpha-actinin-3-like	NC_027317.1:59214414-59323799	GREENAS	GREENSLICE	0.0243399	31.995	10.3603	5e-05	0.00167621		XLOC_043409	LOC106577856	actn3	alpha-actinin-3-like	NC_027317.1:59214414-59323799	YELLOWAS	YELLOWSLICE	0.003989	4.19158	10.0373	5e-05
XLOC_025632	pk	pkm	pyruvate kinase	6.82359	9.20827	8.49139	8.07005						XLOC_025632	pk	pkm	pyruvate kinase	NC_027309.1:109680761-109705658	REDAS	REDSLICE	0.189516	21.466	6.82359	5e-05	0.00167621		XLOC_025632	pk	pkm	pyruvate kinase	NC_027309.1:109680761-109705658	GREENAS	GREENSLICE	0.688709	407.382	9.20827	5e-05	0.00167621		XLOC_025632	pk	pkm	pyruvate kinase	NC_027309.1:109680761-109705658	YELLOWAS	YELLOWSLICE	0.151057	54.3632	8.49139	5e-05
XLOC_060439	LOC106591310	na	uncharacterized LOC106591310	6.78695	3.1145	2.90496	2.73154						XLOC_060439	LOC106591310	na	uncharacterized LOC106591310	NW_012343720.1:5876-45627	REDAS	REDSLICE	1.88714	208.392	6.78695	5e-05	0.00167621		XLOC_060439	LOC106591310	na	uncharacterized LOC106591310	NW_012343720.1:5876-45627	GREENAS	GREENSLICE	4.91525	42.57	3.1145	5e-05	0.00167621		XLOC_060439	LOC106591310	na	uncharacterized LOC106591310	NW_012343720.1:5876-45627	YELLOWAS	YELLOWSLICE	60.7656	455.132	2.90496	5e-05
XLOC_003880	LOC106575942	gapdh	glyceraldehyde-3-phosphate dehydrogenase	6.31161	8.97746	8.72419	8.83538						XLOC_003880	LOC106575942	gapdh	glyceraldehyde-3-phosphate dehydrogenase	NC_027301.1:8975586-8980700	REDAS	REDSLICE	1.07482	85.3734	6.31161	5e-05	0.00167621		XLOC_003880	LOC106575942	gapdh	glyceraldehyde-3-phosphate dehydrogenase	NC_027301.1:8975586-8980700	GREENAS	GREENSLICE	2.57671	1298.82	8.97746	0.0016	0.0282586		XLOC_003880	LOC106575942	gapdh	glyceraldehyde-3-phosphate dehydrogenase	NC_027301.1:8975586-8980700	YELLOWAS	YELLOWSLICE	0.380684	160.994	8.72419	5e-05
XLOC_040470	LOC106574225	fhl2	four and a half LIM domains protein 2-like	6.29563	6.55006	5.00204	6.39173						XLOC_040470	LOC106574225	fhl2	four and a half LIM domains protein 2-like	NC_027315.1:66243504-66255856	REDAS	REDSLICE	0.129061	10.1383	6.29563	5e-05	0.00167621		XLOC_040470	LOC106574225	fhl2	four and a half LIM domains protein 2-like	NC_027315.1:66243504-66255856	GREENAS	GREENSLICE	0.179211	16.7931	6.55006	5e-05	0.00167621		XLOC_040470	LOC106574225	fhl2	four and a half LIM domains protein 2-like	NC_027315.1:66243504-66255856	YELLOWAS	YELLOWSLICE	0.261725	8.38704	5.00204	5e-05
XLOC_040142	LOC106573596	cilp	cartilage intermediate layer protein 1-like	5.98873	5.3846	5.61281	5.83962						XLOC_040142	LOC106573596	cilp	cartilage intermediate layer protein 1-like	NC_027315.1:38012907-38040540	REDAS	REDSLICE	0.0169148	1.07412	5.98873	5e-05	0.00167621		XLOC_040142	LOC106573596	cilp	cartilage intermediate layer protein 1-like	NC_027315.1:38012907-38040540	GREENAS	GREENSLICE	0.0378475	1.58111	5.3846	5e-05	0.00167621		XLOC_040142	LOC106573596	cilp	cartilage intermediate layer protein 1-like	NC_027315.1:38012907-38040540	YELLOWAS	YELLOWSLICE	0.0180926	0.885372	5.61281	5e-05
XLOC_011168	LOC106602733	fabp2	fatty acid-binding protein, intestinal-like	5.94688	6.52953	6.95263	5.7739						XLOC_011168	LOC106602733	fabp2	fatty acid-binding protein, intestinal-like	NC_027303.1:23543798-23545779	REDAS	REDSLICE	0.419504	25.8777	5.94688	5e-05	0.00167621		XLOC_011168	LOC106602733	fabp2	fatty acid-binding protein, intestinal-like	NC_027303.1:23543798-23545779	GREENAS	GREENSLICE	0.435918	40.2706	6.52953	0.0001	0.00306497		XLOC_011168	LOC106602733	fabp2	fatty acid-binding protein, intestinal-like	NC_027303.1:23543798-23545779	YELLOWAS	YELLOWSLICE	0.194906	24.142	6.95263	0.00105
XLOC_054533	fhl2	fhl2	four and a half LIM domains 2	5.85144	6.94132	5.97082	6.74016						XLOC_054533	fhl2	fhl2	four and a half LIM domains 2	NC_027324.1:39098001-39126789	REDAS	REDSLICE	0.0217117	1.25359	5.85144	5e-05	0.00167621		XLOC_054533	fhl2	fhl2	four and a half LIM domains 2	NC_027324.1:39098001-39126789	GREENAS	GREENSLICE	0.0670657	8.24227	6.94132	5e-05	0.00167621		XLOC_054533	fhl2	fhl2	four and a half LIM domains 2	NC_027324.1:39098001-39126789	YELLOWAS	YELLOWSLICE	0.0317744	1.99284	5.97082	5e-05
XLOC_047849	LOC106580712	ncf2	neutrophil cytosol factor 2-like	5.67535	3.23778	3.0594	5.88787						XLOC_047849	LOC106580712	ncf2	neutrophil cytosol factor 2-like	NC_027319.1:40949030-40966547	REDAS	REDSLICE	0.0420075	2.14673	5.67535	0.0011	0.0212218		XLOC_047849	LOC106580712	ncf2	neutrophil cytosol factor 2-like	NC_027319.1:40949030-40966547	GREENAS	GREENSLICE	0.0998366	0.9418	3.23778	5e-05	0.00167621		XLOC_047849	LOC106580712	ncf2	neutrophil cytosol factor 2-like	NC_027319.1:40949030-40966547	YELLOWAS	YELLOWSLICE	0.301954	2.51718	3.0594	0.0003
XLOC_030782	ret7	rbp7	Retinoid-binding protein 7	5.58401	4.68666	4.2118	4.29781						XLOC_030782	ret7	rbp7	Retinoid-binding protein 7	NC_027311.1:76417113-76420349	REDAS	REDSLICE	0.440936	21.151	5.58401	0.00065	0.0140664		XLOC_030782	ret7	rbp7	Retinoid-binding protein 7	NC_027311.1:76417113-76420349	GREENAS	GREENSLICE	0.931163	23.98	4.68666	5e-05	0.00167621		XLOC_030782	ret7	rbp7	Retinoid-binding protein 7	NC_027311.1:76417113-76420349	YELLOWAS	YELLOWSLICE	0.78706	14.5843	4.2118	5e-05
XLOC_005361	gapdh	gapdh	glyceraldehyde-3-phosphate dehydrogenase	5.49967	9.10364	8.66438	8.64898						XLOC_005361	gapdh	gapdh	glyceraldehyde-3-phosphate dehydrogenase	NC_027301.1:10344607-10349721	REDAS	REDSLICE	2.23871	101.289	5.49967	5e-05	0.00167621		XLOC_005361	gapdh	gapdh	glyceraldehyde-3-phosphate dehydrogenase	NC_027301.1:10344607-10349721	GREENAS	GREENSLICE	3.27396	1801.12	9.10364	5e-05	0.00167621		XLOC_005361	gapdh	gapdh	glyceraldehyde-3-phosphate dehydrogenase	NC_027301.1:10344607-10349721	YELLOWAS	YELLOWSLICE	0.545378	221.276	8.66438	5e-05
XLOC_010563	LOC106603842	cytl1	cytokine-like protein 1	5.08573	6.15197	4.27552	7.24137						XLOC_010563	LOC106603842	cytl1	cytokine-like protein 1	NC_027303.1:70157245-70158572	REDAS	REDSLICE	0.788576	26.7794	5.08573	5e-05	0.00167621		XLOC_010563	LOC106603842	cytl1	cytokine-like protein 1	NC_027303.1:70157245-70158572	GREENAS	GREENSLICE	0.689245	49.0119	6.15197	5e-05	0.00167621		XLOC_010563	LOC106603842	cytl1	cytokine-like protein 1	NC_027303.1:70157245-70158572	YELLOWAS	YELLOWSLICE	1.01354	19.6292	4.27552	5e-05
XLOC_068287	LOC100194636	eno3	enolase 3-2	5.03765	8.70954	6.70465	6.98541						XLOC_068287	LOC100194636	eno3	enolase 3-2	NW_012356518.1:4562-7706	REDAS	REDSLICE	0.938898	30.8391	5.03765	0.00115	0.0219623		XLOC_068287	LOC100194636	eno3	enolase 3-2	NW_012356518.1:4562-7706	GREENAS	GREENSLICE	1.45106	607.464	8.70954	5e-05	0.00167621		XLOC_068287	LOC100194636	eno3	enolase 3-2	NW_012356518.1:4562-7706	YELLOWAS	YELLOWSLICE	0.770446	80.3605	6.70465	0.00015
XLOC_066892	LOC100194636	ckm	enolase 3-2	4.81976	8.2356	6.15295	6.49521						XLOC_066892	LOC100194636	ckm	enolase 3-2	NW_012353926.1:5659-9145	REDAS	REDSLICE	1.80812	51.0645	4.81976	5e-05	0.00167621		XLOC_066892	LOC100194636	ckm	enolase 3-2	NW_012353926.1:5659-9145	GREENAS	GREENSLICE	3.03873	915.914	8.2356	5e-05	0.00167621		XLOC_066892	LOC100194636	ckm	enolase 3-2	NW_012353926.1:5659-9145	YELLOWAS	YELLOWSLICE	1.72041	122.42	6.15295	5e-05
XLOC_001276	LOC106562158	fam169a	soluble lamin-associated protein of 75 kDa-like	4.72407	4.49266	4.31948	5.09542						XLOC_001276	LOC106562158	fam169a	soluble lamin-associated protein of 75 kDa-like	NC_027300.1:114025632-114051928	REDAS	REDSLICE	0.0518732	1.37098	4.72407	5e-05	0.00167621		XLOC_001276	LOC106562158	fam169a	soluble lamin-associated protein of 75 kDa-like	NC_027300.1:114025632-114051928	GREENAS	GREENSLICE	0.05354	1.20533	4.49266	5e-05	0.00167621		XLOC_001276	LOC106562158	fam169a	soluble lamin-associated protein of 75 kDa-like	NC_027300.1:114025632-114051928	YELLOWAS	YELLOWSLICE	0.0542909	1.08398	4.31948	5e-05
XLOC_045013	LOC106578982	rbp4b	retinol-binding protein 4-B	4.6419	3.78365	3.76107	4.58449						XLOC_045013	LOC106578982	rbp4b	retinol-binding protein 4-B	NC_027318.1:46304220-46306362	REDAS	REDSLICE	13.2995	332.036	4.6419	5e-05	0.00167621		XLOC_045013	LOC106578982	rbp4b	retinol-binding protein 4-B	NC_027318.1:46304220-46306362	GREENAS	GREENSLICE	36.1145	497.362	3.78365	5e-05	0.00167621		XLOC_045013	LOC106578982	rbp4b	retinol-binding protein 4-B	NC_027318.1:46304220-46306362	YELLOWAS	YELLOWSLICE	16.9281	229.511	3.76107	5e-05
XLOC_024578	LOC106613695	lpl	lipoprotein lipase-like	4.61794	4.70526	3.79839	4.45522						XLOC_024578	LOC106613695	lpl	lipoprotein lipase-like	NC_027309.1:17003398-17013170	REDAS	REDSLICE	0.249796	6.13373	4.61794	5e-05	0.00167621		XLOC_024578	LOC106613695	lpl	lipoprotein lipase-like	NC_027309.1:17003398-17013170	GREENAS	GREENSLICE	0.310603	8.10267	4.70526	5e-05	0.00167621		XLOC_024578	LOC106613695	lpl	lipoprotein lipase-like	NC_027309.1:17003398-17013170	YELLOWAS	YELLOWSLICE	0.31406	4.36962	3.79839	5e-05
XLOC_038933	plin1	plin1	perilipin 1	4.58877	4.87013	4.34601	4.39429						XLOC_038933	plin1	plin1	perilipin 1	NC_027315.1:28003171-28037072	REDAS	REDSLICE	0.491578	11.8291	4.58877	5e-05	0.00167621		XLOC_038933	plin1	plin1	perilipin 1	NC_027315.1:28003171-28037072	GREENAS	GREENSLICE	0.753536	22.0374	4.87013	5e-05	0.00167621		XLOC_038933	plin1	plin1	perilipin 1	NC_027315.1:28003171-28037072	YELLOWAS	YELLOWSLICE	0.469036	9.53862	4.34601	5e-05
XLOC_050983	LOC106583591	cytl1	cytokine-like protein 1	4.51757	5.51695	3.89869	3.51984						XLOC_050983	LOC106583591	cytl1	cytokine-like protein 1	NC_027321.1:45104957-45172103	REDAS	REDSLICE	0.0776824	1.77929	4.51757	0.0009	0.0181706		XLOC_050983	LOC106583591	cytl1	cytokine-like protein 1	NC_027321.1:45104957-45172103	GREENAS	GREENSLICE	0.0540342	2.4742	5.51695	0.00075	0.0157375		XLOC_050983	LOC106583591	cytl1	cytokine-like protein 1	NC_027321.1:45104957-45172103	YELLOWAS	YELLOWSLICE	0.0867228	1.29347	3.89869	0.0002
XLOC_041327	LOC106575818	myl3	myosin light chain 3, skeletal muscle isoform-like	4.48166	8.05319	5.15475	5.52113						XLOC_041327	LOC106575818	myl3	myosin light chain 3, skeletal muscle isoform-like	NC_027316.1:26357274-26364183	REDAS	REDSLICE	0.596534	13.3276	4.48166	5e-05	0.00167621		XLOC_041327	LOC106575818	myl3	myosin light chain 3, skeletal muscle isoform-like	NC_027316.1:26357274-26364183	GREENAS	GREENSLICE	0.925861	245.923	8.05319	5e-05	0.00167621		XLOC_041327	LOC106575818	myl3	myosin light chain 3, skeletal muscle isoform-like	NC_027316.1:26357274-26364183	YELLOWAS	YELLOWSLICE	0.619353	22.0635	5.15475	5e-05
XLOC_001768	LOC106571564	tpm2	tropomyosin beta chain	4.32287	7.00477	4.08536	5.53493						XLOC_001768	LOC106571564	tpm2	tropomyosin beta chain	NC_027300.1:150170912-150207805	REDAS	REDSLICE	1.41607	28.34	4.32287	5e-05	0.00167621		XLOC_001768	LOC106571564	tpm2	tropomyosin beta chain	NC_027300.1:150170912-150207805	GREENAS	GREENSLICE	1.45641	187.038	7.00477	5e-05	0.00167621		XLOC_001768	LOC106571564	tpm2	tropomyosin beta chain	NC_027300.1:150170912-150207805	YELLOWAS	YELLOWSLICE	1.23813	21.0176	4.08536	5e-05
XLOC_050176	tgm2	tgm2	transglutaminase 2, C polypeptide	4.25191	3.83016	1.7121	3.04576						XLOC_050176	tgm2	tgm2	transglutaminase 2, C polypeptide	NC_027321.1:46726966-46756907	REDAS	REDSLICE	5.03495	95.9287	4.25191	5e-05	0.00167621		XLOC_050176	tgm2	tgm2	transglutaminase 2, C polypeptide	NC_027321.1:46726966-46756907	GREENAS	GREENSLICE	3.12438	44.4384	3.83016	5e-05	0.00167621		XLOC_050176	tgm2	tgm2	transglutaminase 2, C polypeptide	NC_027321.1:46726966-46756907	YELLOWAS	YELLOWSLICE	28.0976	92.0584	1.7121	0.00165
XLOC_019737	LOC106610433	vwa7	von Willebrand factor A domain-containing protein 7-like	4.21462	3.19053	2.28104	3.57852						XLOC_019737	LOC106610433	vwa7	von Willebrand factor A domain-containing protein 7-like	NC_027307.1:21465131-21489102	REDAS	REDSLICE	0.892434	16.5693	4.21462	5e-05	0.00167621		XLOC_019737	LOC106610433	vwa7	von Willebrand factor A domain-containing protein 7-like	NC_027307.1:21465131-21489102	GREENAS	GREENSLICE	1.2955	11.8272	3.19053	5e-05	0.00167621		XLOC_019737	LOC106610433	vwa7	von Willebrand factor A domain-containing protein 7-like	NC_027307.1:21465131-21489102	YELLOWAS	YELLOWSLICE	3.32766	16.1734	2.28104	5e-05
XLOC_058297	LOC106589658	act2	actin, alpha skeletal muscle 2-like	4.09868	7.86427	4.91722	4.79003						XLOC_058297	LOC106589658	act2	actin, alpha skeletal muscle 2-like	NC_027327.1:19462450-19465523	REDAS	REDSLICE	0.20963	3.59151	4.09868	5e-05	0.00167621		XLOC_058297	LOC106589658	act2	actin, alpha skeletal muscle 2-like	NC_027327.1:19462450-19465523	GREENAS	GREENSLICE	0.356056	82.9656	7.86427	5e-05	0.00167621		XLOC_058297	LOC106589658	act2	actin, alpha skeletal muscle 2-like	NC_027327.1:19462450-19465523	YELLOWAS	YELLOWSLICE	0.249798	7.54778	4.91722	5e-05
XLOC_025028	ldha	ldha	lactate dehydrogenase A4	4.02889	7.50943	5.20335	4.96927						XLOC_025028	ldha	ldha	lactate dehydrogenase A4	NC_027309.1:53875665-53926490	REDAS	REDSLICE	1.32426	21.6168	4.02889	0.00145	0.0262283		XLOC_025028	ldha	ldha	lactate dehydrogenase A4	NC_027309.1:53875665-53926490	GREENAS	GREENSLICE	2.19789	400.47	7.50943	5e-05	0.00167621		XLOC_025028	ldha	ldha	lactate dehydrogenase A4	NC_027309.1:53875665-53926490	YELLOWAS	YELLOWSLICE	1.28136	47.2102	5.20335	0.00055
XLOC_053021	co7	c7	Complement component C7	4.00957	3.16685	3.58699	3.24252						XLOC_053021	co7	c7	Complement component C7	NC_027323.1:5522746-5531412	REDAS	REDSLICE	0.617158	9.94021	4.00957	5e-05	0.00167621		XLOC_053021	co7	c7	Complement component C7	NC_027323.1:5522746-5531412	GREENAS	GREENSLICE	1.53559	13.7909	3.16685	5e-05	0.00167621		XLOC_053021	co7	c7	Complement component C7	NC_027323.1:5522746-5531412	YELLOWAS	YELLOWSLICE	0.538202	6.46749	3.58699	5e-05
XLOC_020129	LOC106611103	na	uncharacterized protein C15orf41 homolog	3.95684	3.20768	2.48165	3.89586						XLOC_020129	LOC106611103	na	uncharacterized protein C15orf41 homolog	NC_027308.1:28792946-28882186	REDAS	REDSLICE	0.0780426	1.21188	3.95684	0.0013	0.0241386		XLOC_020129	LOC106611103	na	uncharacterized protein C15orf41 homolog	NC_027308.1:28792946-28882186	GREENAS	GREENSLICE	0.104494	0.965378	3.20768	5e-05	0.00167621		XLOC_020129	LOC106611103	na	uncharacterized protein C15orf41 homolog	NC_027308.1:28792946-28882186	YELLOWAS	YELLOWSLICE	0.162511	0.907681	2.48165	0.0001
XLOC_003477	LOC106570078	na	uncharacterized LOC106570078	3.92565	3.47978	3.56427	4.08647						XLOC_003477	LOC106570078	na	uncharacterized LOC106570078	NC_027300.1:145048823-145052017	REDAS	REDSLICE	0.175387	2.66523	3.92565	5e-05	0.00167621		XLOC_003477	LOC106570078	na	uncharacterized LOC106570078	NC_027300.1:145048823-145052017	GREENAS	GREENSLICE	0.190312	2.12318	3.47978	5e-05	0.00167621		XLOC_003477	LOC106570078	na	uncharacterized LOC106570078	NC_027300.1:145048823-145052017	YELLOWAS	YELLOWSLICE	0.28384	3.35757	3.56427	5e-05
XLOC_015837	mbl2	mbl2	Mannose-binding protein C	3.91286	5.63004	4.41958	5.02938						XLOC_015837	mbl2	mbl2	Mannose-binding protein C	NC_027305.1:4576550-4607992	REDAS	REDSLICE	2.51615	37.8987	3.91286	5e-05	0.00167621		XLOC_015837	mbl2	mbl2	Mannose-binding protein C	NC_027305.1:4576550-4607992	GREENAS	GREENSLICE	1.07256	53.1171	5.63004	5e-05	0.00167621		XLOC_015837	mbl2	mbl2	Mannose-binding protein C	NC_027305.1:4576550-4607992	YELLOWAS	YELLOWSLICE	1.57453	33.6959	4.41958	5e-05
XLOC_031077	slc6a8	slc6a8	solute carrier family 6 member 8	3.80203	5.85903	3.18175	2.87037						XLOC_031077	slc6a8	slc6a8	solute carrier family 6 member 8	NC_027312.1:10329381-10356731	REDAS	REDSLICE	0.0775393	1.08155	3.80203	5e-05	0.00167621		XLOC_031077	slc6a8	slc6a8	solute carrier family 6 member 8	NC_027312.1:10329381-10356731	GREENAS	GREENSLICE	0.0512409	2.97413	5.85903	5e-05	0.00167621		XLOC_031077	slc6a8	slc6a8	solute carrier family 6 member 8	NC_027312.1:10329381-10356731	YELLOWAS	YELLOWSLICE	0.216306	1.96278	3.18175	5e-05
XLOC_040131	LOC106573613	adamts20	A disintegrin and metalloproteinase with thrombospondin motifs 20-like	3.72905	4.40514	-6.86901	-5.95453						XLOC_040131	LOC106573613	adamts20	A disintegrin and metalloproteinase with thrombospondin motifs 20-like	NC_027315.1:36847259-36992772	REDAS	REDSLICE	0.0862287	1.14343	3.72905	5e-05	0.00167621		XLOC_040131	LOC106573613	adamts20	A disintegrin and metalloproteinase with thrombospondin motifs 20-like	NC_027315.1:36847259-36992772	GREENAS	GREENSLICE	0.0594104	1.25876	4.40514	0.00295	0.0448558		XLOC_040131	LOC106573613	adamts20	A disintegrin and metalloproteinase with thrombospondin motifs 20-like	NC_027315.1:36847259-36992772	YELLOWAS	YELLOWSLICE	1.95094	0.0166904	-6.86901	5e-05
XLOC_039608	LOC100194643	mylp	myosin, light polypeptide 3-3	3.70582	7.50885	4.44631	4.29277						XLOC_039608	LOC100194643	mylp	myosin, light polypeptide 3-3	NC_027315.1:79424598-79436637	REDAS	REDSLICE	0.893472	11.6585	3.70582	5e-05	0.00167621		XLOC_039608	LOC100194643	mylp	myosin, light polypeptide 3-3	NC_027315.1:79424598-79436637	GREENAS	GREENSLICE	1.2099	220.362	7.50885	5e-05	0.00167621		XLOC_039608	LOC100194643	mylp	myosin, light polypeptide 3-3	NC_027315.1:79424598-79436637	YELLOWAS	YELLOWSLICE	0.787547	17.1691	4.44631	5e-05
XLOC_026441	c6	c6	complement C6	3.60852	5.62619	3.40487	3.80843						XLOC_026441	c6	c6	complement C6	NC_027310.1:63754635-63777182	REDAS	REDSLICE	0.235767	2.87578	3.60852	5e-05	0.00167621		XLOC_026441	c6	c6	complement C6	NC_027310.1:63754635-63777182	GREENAS	GREENSLICE	0.105668	5.21913	5.62619	5e-05	0.00167621		XLOC_026441	c6	c6	complement C6	NC_027310.1:63754635-63777182	YELLOWAS	YELLOWSLICE	0.302549	3.20452	3.40487	5e-05
XLOC_048510	LOC106581733	na	uncharacterized LOC106581733	3.6064	4.8195	2.03034	4.69922						XLOC_048510	LOC106581733	na	uncharacterized LOC106581733	NC_027320.1:11869033-11871254	REDAS	REDSLICE	195.942	2386.5	3.6064	5e-05	0.00167621		XLOC_048510	LOC106581733	na	uncharacterized LOC106581733	NC_027320.1:11869033-11871254	GREENAS	GREENSLICE	56.4478	1593.9	4.8195	5e-05	0.00167621		XLOC_048510	LOC106581733	na	uncharacterized LOC106581733	NC_027320.1:11869033-11871254	YELLOWAS	YELLOWSLICE	585.116	2390.21	2.03034	0.00305
XLOC_035436	LOC106569629	lpl	lipoprotein lipase-like	3.5695	2.85613	2.12331	2.81811						XLOC_035436	LOC106569629	lpl	lipoprotein lipase-like	NC_027313.1:41713252-41726670	REDAS	REDSLICE	0.377305	4.4794	3.5695	5e-05	0.00167621		XLOC_035436	LOC106569629	lpl	lipoprotein lipase-like	NC_027313.1:41713252-41726670	GREENAS	GREENSLICE	0.800865	5.79881	2.85613	5e-05	0.00167621		XLOC_035436	LOC106569629	lpl	lipoprotein lipase-like	NC_027313.1:41713252-41726670	YELLOWAS	YELLOWSLICE	0.678874	2.9578	2.12331	5e-05
XLOC_031355	LOC106566997	pfkm	ATP-dependent 6-phosphofructokinase, muscle type-like	3.54464	7.16521	5.84106	4.46801						XLOC_031355	LOC106566997	pfkm	ATP-dependent 6-phosphofructokinase, muscle type-like	NC_027312.1:32630938-32657544	REDAS	REDSLICE	0.0876483	1.02279	3.54464	5e-05	0.00167621		XLOC_031355	LOC106566997	pfkm	ATP-dependent 6-phosphofructokinase, muscle type-like	NC_027312.1:32630938-32657544	GREENAS	GREENSLICE	0.0828795	11.8958	7.16521	5e-05	0.00167621		XLOC_031355	LOC106566997	pfkm	ATP-dependent 6-phosphofructokinase, muscle type-like	NC_027312.1:32630938-32657544	YELLOWAS	YELLOWSLICE	0.0724956	4.15571	5.84106	5e-05
XLOC_051666	slc27a2	slc27a2	solute carrier family 27 member 2	3.53282	5.71772	4.47823	3.78982						XLOC_051666	slc27a2	slc27a2	solute carrier family 27 member 2	NC_027322.1:43602866-43631029	REDAS	REDSLICE	0.295937	3.42517	3.53282	5e-05	0.00167621		XLOC_051666	slc27a2	slc27a2	solute carrier family 27 member 2	NC_027322.1:43602866-43631029	GREENAS	GREENSLICE	0.106932	5.62744	5.71772	5e-05	0.00167621		XLOC_051666	slc27a2	slc27a2	solute carrier family 27 member 2	NC_027322.1:43602866-43631029	YELLOWAS	YELLOWSLICE	0.165684	3.69284	4.47823	5e-05
XLOC_024265	LOC106561616	ano1	anoctamin-1-like	3.53247	3.17474	2.67405	2.76185						XLOC_024265	LOC106561616	ano1	anoctamin-1-like	NC_027309.1:105949213-106048434	REDAS	REDSLICE	0.0724596	0.838445	3.53247	5e-05	0.00167621		XLOC_024265	LOC106561616	ano1	anoctamin-1-like	NC_027309.1:105949213-106048434	GREENAS	GREENSLICE	0.117441	1.0605	3.17474	5e-05	0.00167621		XLOC_024265	LOC106561616	ano1	anoctamin-1-like	NC_027309.1:105949213-106048434	YELLOWAS	YELLOWSLICE	0.0752322	0.480146	2.67405	5e-05
XLOC_049336	il17d	il17d	interleukin 17D	3.52566	3.69892	2.28938	2.37804						XLOC_049336	il17d	il17d	interleukin 17D	NC_027320.1:30744688-30754168	REDAS	REDSLICE	0.696315	8.01927	3.52566	5e-05	0.00167621		XLOC_049336	il17d	il17d	interleukin 17D	NC_027320.1:30744688-30754168	GREENAS	GREENSLICE	1.01565	13.1897	3.69892	5e-05	0.00167621		XLOC_049336	il17d	il17d	interleukin 17D	NC_027320.1:30744688-30754168	YELLOWAS	YELLOWSLICE	1.02467	5.00904	2.28938	5e-05
XLOC_026672	LOC106563640	hdd11	putative defense protein Hdd11	3.48631	3.29837	3.03589	4.60538						XLOC_026672	LOC106563640	hdd11	putative defense protein Hdd11	NC_027310.1:78824643-78827188	REDAS	REDSLICE	0.402896	4.51519	3.48631	0.0002	0.00544271		XLOC_026672	LOC106563640	hdd11	putative defense protein Hdd11	NC_027310.1:78824643-78827188	GREENAS	GREENSLICE	0.555377	5.4638	3.29837	5e-05	0.00167621		XLOC_026672	LOC106563640	hdd11	putative defense protein Hdd11	NC_027310.1:78824643-78827188	YELLOWAS	YELLOWSLICE	0.605516	4.96613	3.03589	5e-05
XLOC_010792	nar4	art1	Ecto-ADP-ribosyltransferase 4	3.46746	2.97996	3.83784	3.81918						XLOC_010792	nar4	art1	Ecto-ADP-ribosyltransferase 4	NC_027303.1:2511641-2513578	REDAS	REDSLICE	0.542686	6.00287	3.46746	5e-05	0.00167621		XLOC_010792	nar4	art1	Ecto-ADP-ribosyltransferase 4	NC_027303.1:2511641-2513578	GREENAS	GREENSLICE	0.746452	5.88922	2.97996	5e-05	0.00167621		XLOC_010792	nar4	art1	Ecto-ADP-ribosyltransferase 4	NC_027303.1:2511641-2513578	YELLOWAS	YELLOWSLICE	0.483128	6.90824	3.83784	5e-05
XLOC_035066	LOC106568909	rxrg	retinoic acid receptor RXR-gamma-A-like	3.40253	3.73514	4.22864	2.96808						XLOC_035066	LOC106568909	rxrg	retinoic acid receptor RXR-gamma-A-like	NC_027313.1:14472232-14522880	REDAS	REDSLICE	0.0526029	0.556254	3.40253	0.0021	0.0347681		XLOC_035066	LOC106568909	rxrg	retinoic acid receptor RXR-gamma-A-like	NC_027313.1:14472232-14522880	GREENAS	GREENSLICE	0.127484	1.69763	3.73514	5e-05	0.00167621		XLOC_035066	LOC106568909	rxrg	retinoic acid receptor RXR-gamma-A-like	NC_027313.1:14472232-14522880	YELLOWAS	YELLOWSLICE	0.0280436	0.525753	4.22864	5e-05
XLOC_035973	gpnmb	gpnmb	glycoprotein (transmembrane) nmb	3.40221	3.54885	2.8631	3.48383						XLOC_035973	gpnmb	gpnmb	glycoprotein (transmembrane) nmb	NC_027313.1:80370101-80390165	REDAS	REDSLICE	0.492852	5.21053	3.40221	5e-05	0.00167621		XLOC_035973	gpnmb	gpnmb	glycoprotein (transmembrane) nmb	NC_027313.1:80370101-80390165	GREENAS	GREENSLICE	0.577399	6.75749	3.54885	5e-05	0.00167621		XLOC_035973	gpnmb	gpnmb	glycoprotein (transmembrane) nmb	NC_027313.1:80370101-80390165	YELLOWAS	YELLOWSLICE	0.440308	3.20357	2.8631	5e-05
XLOC_001008	LOC106611257	thbs2	thrombospondin-2-like	3.36948	3.00455	3.27925	2.79387						XLOC_001008	LOC106611257	thbs2	thrombospondin-2-like	NC_027300.1:88033096-88081881	REDAS	REDSLICE	0.50734	5.24339	3.36948	5e-05	0.00167621		XLOC_001008	LOC106611257	thbs2	thrombospondin-2-like	NC_027300.1:88033096-88081881	GREENAS	GREENSLICE	0.856826	6.87624	3.00455	5e-05	0.00167621		XLOC_001008	LOC106611257	thbs2	thrombospondin-2-like	NC_027300.1:88033096-88081881	YELLOWAS	YELLOWSLICE	0.505686	4.90947	3.27925	5e-05
XLOC_015106	LOC106607299	ptrf	polymerase I and transcript release factor-like	3.30718	4.8596	2.65478	2.75559						XLOC_015106	LOC106607299	ptrf	polymerase I and transcript release factor-like	NC_027305.1:37511098-37542219	REDAS	REDSLICE	0.0665238	0.658473	3.30718	5e-05	0.00167621		XLOC_015106	LOC106607299	ptrf	polymerase I and transcript release factor-like	NC_027305.1:37511098-37542219	GREENAS	GREENSLICE	0.0528613	1.5347	4.8596	5e-05	0.00167621		XLOC_015106	LOC106607299	ptrf	polymerase I and transcript release factor-like	NC_027305.1:37511098-37542219	YELLOWAS	YELLOWSLICE	0.101189	0.637237	2.65478	5e-05
XLOC_030306	LOC106565281	tgm5	protein-glutamine gamma-glutamyltransferase 5-like	3.30623	2.46962	2.11566	3.40831						XLOC_030306	LOC106565281	tgm5	protein-glutamine gamma-glutamyltransferase 5-like	NC_027311.1:38153469-38162139	REDAS	REDSLICE	21.1399	209.111	3.30623	5e-05	0.00167621		XLOC_030306	LOC106565281	tgm5	protein-glutamine gamma-glutamyltransferase 5-like	NC_027311.1:38153469-38162139	GREENAS	GREENSLICE	36.5941	202.694	2.46962	5e-05	0.00167621		XLOC_030306	LOC106565281	tgm5	protein-glutamine gamma-glutamyltransferase 5-like	NC_027311.1:38153469-38162139	YELLOWAS	YELLOWSLICE	59.8097	259.209	2.11566	5e-05
XLOC_024582	LOC106613702	ccl17	C-C motif chemokine 17-like	3.28722	2.31985	2.14292	2.62771						XLOC_024582	LOC106613702	ccl17	C-C motif chemokine 17-like	NC_027309.1:17156859-17159215	REDAS	REDSLICE	0.667829	6.51953	3.28722	5e-05	0.00167621		XLOC_024582	LOC106613702	ccl17	C-C motif chemokine 17-like	NC_027309.1:17156859-17159215	GREENAS	GREENSLICE	1.60966	8.03671	2.31985	0.0006	0.0132029		XLOC_024582	LOC106613702	ccl17	C-C motif chemokine 17-like	NC_027309.1:17156859-17159215	YELLOWAS	YELLOWSLICE	0.730926	3.22817	2.14292	0.0002
XLOC_038283	ampd1	ampd1	adenosine monophosphate deaminase 1	3.27323	6.71281	6.68757	4.0765						XLOC_038283	ampd1	ampd1	adenosine monophosphate deaminase 1	NC_027314.1:75457714-75490687	REDAS	REDSLICE	0.159787	1.54484	3.27323	5e-05	0.00167621		XLOC_038283	ampd1	ampd1	adenosine monophosphate deaminase 1	NC_027314.1:75457714-75490687	GREENAS	GREENSLICE	0.369477	38.7565	6.71281	5e-05	0.00167621		XLOC_038283	ampd1	ampd1	adenosine monophosphate deaminase 1	NC_027314.1:75457714-75490687	YELLOWAS	YELLOWSLICE	0.114351	11.7869	6.68757	5e-05
XLOC_039426	LOC106574549	klhl41	kelch-like protein 41b	3.27237	7.19663	5.85323	5.32543						XLOC_039426	LOC106574549	klhl41	kelch-like protein 41b	NC_027315.1:70986660-70990859	REDAS	REDSLICE	0.0893322	0.863159	3.27237	0.0002	0.00544271		XLOC_039426	LOC106574549	klhl41	kelch-like protein 41b	NC_027315.1:70986660-70990859	GREENAS	GREENSLICE	0.109279	16.0301	7.19663	5e-05	0.00167621		XLOC_039426	LOC106574549	klhl41	kelch-like protein 41b	NC_027315.1:70986660-70990859	YELLOWAS	YELLOWSLICE	0.0500884	2.89558	5.85323	0.00085
XLOC_033973	LOC100136504	na	slow myosin light chain 1	3.26969	5.22599	4.58351	5.49212						XLOC_033973	LOC100136504	na	slow myosin light chain 1	NC_027313.1:31774561-31778833	REDAS	REDSLICE	0.3137	3.02545	3.26969	0.00335	0.0492975		XLOC_033973	LOC100136504	na	slow myosin light chain 1	NC_027313.1:31774561-31778833	GREENAS	GREENSLICE	0.932449	34.8983	5.22599	5e-05	0.00167621		XLOC_033973	LOC100136504	na	slow myosin light chain 1	NC_027313.1:31774561-31778833	YELLOWAS	YELLOWSLICE	0.611072	14.6509	4.58351	5e-05
XLOC_038239	LOC106572096	pi16	peptidase inhibitor 16-like	3.22975	2.9458	2.48565	3.12567						XLOC_038239	LOC106572096	pi16	peptidase inhibitor 16-like	NC_027314.1:72064581-72071487	REDAS	REDSLICE	1.07034	10.0409	3.22975	5e-05	0.00167621		XLOC_038239	LOC106572096	pi16	peptidase inhibitor 16-like	NC_027314.1:72064581-72071487	GREENAS	GREENSLICE	1.78349	13.7418	2.9458	5e-05	0.00167621		XLOC_038239	LOC106572096	pi16	peptidase inhibitor 16-like	NC_027314.1:72064581-72071487	YELLOWAS	YELLOWSLICE	1.95932	10.9739	2.48565	5e-05
XLOC_025118	LOC106561093	c11orf96	uncharacterized protein C11orf96 homolog	3.22872	3.63357	2.64203	3.27577						XLOC_025118	LOC106561093	c11orf96	uncharacterized protein C11orf96 homolog	NC_027309.1:66011699-66013423	REDAS	REDSLICE	0.512285	4.80233	3.22872	5e-05	0.00167621		XLOC_025118	LOC106561093	c11orf96	uncharacterized protein C11orf96 homolog	NC_027309.1:66011699-66013423	GREENAS	GREENSLICE	0.765461	9.50029	3.63357	5e-05	0.00167621		XLOC_025118	LOC106561093	c11orf96	uncharacterized protein C11orf96 homolog	NC_027309.1:66011699-66013423	YELLOWAS	YELLOWSLICE	0.65742	4.10367	2.64203	5e-05
XLOC_033494	LOC106568513	scarb2	lysosome membrane protein 2-like	3.20193	3.9848	4.22398	3.07775						XLOC_033494	LOC106568513	scarb2	lysosome membrane protein 2-like	NC_027312.1:100933303-100989841	REDAS	REDSLICE	0.498647	4.5885	3.20193	5e-05	0.00167621		XLOC_033494	LOC106568513	scarb2	lysosome membrane protein 2-like	NC_027312.1:100933303-100989841	GREENAS	GREENSLICE	0.630607	9.98399	3.9848	5e-05	0.00167621		XLOC_033494	LOC106568513	scarb2	lysosome membrane protein 2-like	NC_027312.1:100933303-100989841	YELLOWAS	YELLOWSLICE	0.323665	6.04842	4.22398	5e-05
XLOC_024319	LOC106561692	flnc	filamin-C-like	3.19797	6.79449	3.33551	4.23693						XLOC_024319	LOC106561692	flnc	filamin-C-like	NC_027309.1:108905663-108953120	REDAS	REDSLICE	0.0443175	0.406687	3.19797	5e-05	0.00167621		XLOC_024319	LOC106561692	flnc	filamin-C-like	NC_027309.1:108905663-108953120	GREENAS	GREENSLICE	0.0295595	3.28127	6.79449	5e-05	0.00167621		XLOC_024319	LOC106561692	flnc	filamin-C-like	NC_027309.1:108905663-108953120	YELLOWAS	YELLOWSLICE	0.0571114	0.576517	3.33551	5e-05
XLOC_022015	fgfp1	fgfbp1	Fibroblast growth factor-binding protein 1	3.18742	3.88835	3.26767	3.67194						XLOC_022015	fgfp1	fgfbp1	Fibroblast growth factor-binding protein 1	NC_027308.1:53197074-53198218	REDAS	REDSLICE	13.8926	126.559	3.18742	5e-05	0.00167621		XLOC_022015	fgfp1	fgfbp1	Fibroblast growth factor-binding protein 1	NC_027308.1:53197074-53198218	GREENAS	GREENSLICE	6.97946	103.355	3.88835	5e-05	0.00167621		XLOC_022015	fgfp1	fgfbp1	Fibroblast growth factor-binding protein 1	NC_027308.1:53197074-53198218	YELLOWAS	YELLOWSLICE	11.1831	107.703	3.26767	5e-05
XLOC_055745	LOC106587461	spon1	spondin-1-like	3.15819	3.02734	2.40078	3.06753						XLOC_055745	LOC106587461	spon1	spondin-1-like	NC_027325.1:24700730-24841401	REDAS	REDSLICE	0.166855	1.48953	3.15819	5e-05	0.00167621		XLOC_055745	LOC106587461	spon1	spondin-1-like	NC_027325.1:24700730-24841401	GREENAS	GREENSLICE	0.247573	2.01847	3.02734	5e-05	0.00167621		XLOC_055745	LOC106587461	spon1	spondin-1-like	NC_027325.1:24700730-24841401	YELLOWAS	YELLOWSLICE	0.237697	1.25525	2.40078	5e-05
XLOC_036830	LOC106571918	cdh13	cadherin-13-like	3.14883	3.52514	2.18946	3.22855						XLOC_036830	LOC106571918	cdh13	cadherin-13-like	NC_027314.1:60362043-60421677	REDAS	REDSLICE	11.0418	97.933	3.14883	5e-05	0.00167621		XLOC_036830	LOC106571918	cdh13	cadherin-13-like	NC_027314.1:60362043-60421677	GREENAS	GREENSLICE	7.63749	87.9272	3.52514	5e-05	0.00167621		XLOC_036830	LOC106571918	cdh13	cadherin-13-like	NC_027314.1:60362043-60421677	YELLOWAS	YELLOWSLICE	25.7944	117.658	2.18946	0.00045
XLOC_032668	LOC106566773	sema3b	semaphorin-3B-like	3.10133	2.68667	1.55014	2.56355						XLOC_032668	LOC106566773	sema3b	semaphorin-3B-like	NC_027312.1:28742296-28826142	REDAS	REDSLICE	0.103018	0.884113	3.10133	5e-05	0.00167621		XLOC_032668	LOC106566773	sema3b	semaphorin-3B-like	NC_027312.1:28742296-28826142	GREENAS	GREENSLICE	0.131133	0.84427	2.68667	5e-05	0.00167621		XLOC_032668	LOC106566773	sema3b	semaphorin-3B-like	NC_027312.1:28742296-28826142	YELLOWAS	YELLOWSLICE	0.221873	0.649745	1.55014	0.001
XLOC_050675	LOC106583106	cldn19	claudin-19-like	3.0961	2.44552	2.10236	2.39425						XLOC_050675	LOC106583106	cldn19	claudin-19-like	NC_027321.1:26808798-26826071	REDAS	REDSLICE	0.344839	2.94873	3.0961	5e-05	0.00167621		XLOC_050675	LOC106583106	cldn19	claudin-19-like	NC_027321.1:26808798-26826071	GREENAS	GREENSLICE	0.799344	4.3542	2.44552	5e-05	0.00167621		XLOC_050675	LOC106583106	cldn19	claudin-19-like	NC_027321.1:26808798-26826071	YELLOWAS	YELLOWSLICE	0.475879	2.04349	2.10236	0.0001
XLOC_035701	col14a1	col14a1	collagen type XIV alpha 1 chain	3.08188	4.3555	2.30788	2.03234						XLOC_035701	col14a1	col14a1	collagen type XIV alpha 1 chain	NC_027313.1:59874444-59965541	REDAS	REDSLICE	0.27754	2.34998	3.08188	5e-05	0.00167621		XLOC_035701	col14a1	col14a1	collagen type XIV alpha 1 chain	NC_027313.1:59874444-59965541	GREENAS	GREENSLICE	0.312547	6.3981	4.3555	5e-05	0.00167621		XLOC_035701	col14a1	col14a1	collagen type XIV alpha 1 chain	NC_027313.1:59874444-59965541	YELLOWAS	YELLOWSLICE	0.269434	1.33412	2.30788	5e-05
XLOC_032616	hspb7	hspb7	heat shock protein family, alpha-crystallin-related, b7	3.07566	5.90622	3.97628	4.13611						XLOC_032616	hspb7	hspb7	heat shock protein family, alpha-crystallin-related, b7	NC_027312.1:25600560-25604211	REDAS	REDSLICE	0.346418	2.92055	3.07566	5e-05	0.00167621		XLOC_032616	hspb7	hspb7	heat shock protein family, alpha-crystallin-related, b7	NC_027312.1:25600560-25604211	GREENAS	GREENSLICE	0.383492	22.9989	5.90622	5e-05	0.00167621		XLOC_032616	hspb7	hspb7	heat shock protein family, alpha-crystallin-related, b7	NC_027312.1:25600560-25604211	YELLOWAS	YELLOWSLICE	0.390028	6.13869	3.97628	5e-05
XLOC_015082	LOC106607344	mslnl	uncharacterized LOC106607344	3.06026	3.25052	1.14724	2.98164						XLOC_015082	LOC106607344	mslnl	uncharacterized LOC106607344	NC_027305.1:35785864-35806444	REDAS	REDSLICE	1.46882	12.2518	3.06026	5e-05	0.00167621		XLOC_015082	LOC106607344	mslnl	uncharacterized LOC106607344	NC_027305.1:35785864-35806444	GREENAS	GREENSLICE	1.70872	16.262	3.25052	5e-05	0.00167621		XLOC_015082	LOC106607344	mslnl	uncharacterized LOC106607344	NC_027305.1:35785864-35806444	YELLOWAS	YELLOWSLICE	4.03425	8.93544	1.14724	0.0004
XLOC_016457	LOC100194731	na	primary amine oxidase, liver isozyme	3.05965	3.9197	3.23095	2.53921						XLOC_016457	LOC100194731	na	primary amine oxidase, liver isozyme	NC_027305.1:32631050-32634478	REDAS	REDSLICE	0.0664836	0.554322	3.05965	0.002	0.0334953		XLOC_016457	LOC100194731	na	primary amine oxidase, liver isozyme	NC_027305.1:32631050-32634478	GREENAS	GREENSLICE	0.0738849	1.11816	3.9197	0.0001	0.00306497		XLOC_016457	LOC100194731	na	primary amine oxidase, liver isozyme	NC_027305.1:32631050-32634478	YELLOWAS	YELLOWSLICE	0.0613638	0.576135	3.23095	0.00045
XLOC_046590	LOC106579855	egr3	early growth response protein 3-like	3.02392	2.6945	2.06246	2.40483						XLOC_046590	LOC106579855	egr3	early growth response protein 3-like	NC_027319.1:23581285-23591128	REDAS	REDSLICE	0.492758	4.00797	3.02392	5e-05	0.00167621		XLOC_046590	LOC106579855	egr3	early growth response protein 3-like	NC_027319.1:23581285-23591128	GREENAS	GREENSLICE	0.581323	3.76306	2.6945	5e-05	0.00167621		XLOC_046590	LOC106579855	egr3	early growth response protein 3-like	NC_027319.1:23581285-23591128	YELLOWAS	YELLOWSLICE	1.81331	7.57414	2.06246	5e-05
XLOC_052461	LOC106585130	sfrp1	secreted frizzled-related protein 1-like	2.96421	3.06964	2.56771	2.71811						XLOC_052461	LOC106585130	sfrp1	secreted frizzled-related protein 1-like	NC_027323.1:9417395-9436119	REDAS	REDSLICE	1.79463	14.0053	2.96421	5e-05	0.00167621		XLOC_052461	LOC106585130	sfrp1	secreted frizzled-related protein 1-like	NC_027323.1:9417395-9436119	GREENAS	GREENSLICE	3.2691	27.4463	3.06964	5e-05	0.00167621		XLOC_052461	LOC106585130	sfrp1	secreted frizzled-related protein 1-like	NC_027323.1:9417395-9436119	YELLOWAS	YELLOWSLICE	1.79032	10.6142	2.56771	5e-05
XLOC_022358	LOC106612167	stc2	stanniocalcin-2-like	2.94044	3.05435	3.30687	3.99963						XLOC_022358	LOC106612167	stc2	stanniocalcin-2-like	NC_027308.1:80431936-80450949	REDAS	REDSLICE	0.19448	1.49292	2.94044	5e-05	0.00167621		XLOC_022358	LOC106612167	stc2	stanniocalcin-2-like	NC_027308.1:80431936-80450949	GREENAS	GREENSLICE	0.238829	1.98398	3.05435	5e-05	0.00167621		XLOC_022358	LOC106612167	stc2	stanniocalcin-2-like	NC_027308.1:80431936-80450949	YELLOWAS	YELLOWSLICE	0.221822	2.19519	3.30687	5e-05
XLOC_046154	LOC106579474	map7d2	MAP7 domain-containing protein 2-like	2.92986	1.9421	1.63749	1.59304						XLOC_046154	LOC106579474	map7d2	MAP7 domain-containing protein 2-like	NC_027318.1:66593809-66609364	REDAS	REDSLICE	0.0888734	0.677246	2.92986	5e-05	0.00167621		XLOC_046154	LOC106579474	map7d2	MAP7 domain-containing protein 2-like	NC_027318.1:66593809-66609364	GREENAS	GREENSLICE	0.226635	0.870877	1.9421	0.0003	0.00757889		XLOC_046154	LOC106579474	map7d2	MAP7 domain-containing protein 2-like	NC_027318.1:66593809-66609364	YELLOWAS	YELLOWSLICE	0.203928	0.63447	1.63749	0.003
XLOC_058793	LOC106590529	lcn15	lipocalin-like	2.92813	1.57449	1.81309	1.44706						XLOC_058793	LOC106590529	lcn15	lipocalin-like	NC_027328.1:27747543-27749943	REDAS	REDSLICE	20.0835	152.859	2.92813	5e-05	0.00167621		XLOC_058793	LOC106590529	lcn15	lipocalin-like	NC_027328.1:27747543-27749943	GREENAS	GREENSLICE	101.868	303.393	1.57449	0.0008	0.0165674		XLOC_058793	LOC106590529	lcn15	lipocalin-like	NC_027328.1:27747543-27749943	YELLOWAS	YELLOWSLICE	27.3251	96.0189	1.81309	5e-05
XLOC_057485	LOC106589055	nrsn1	neurensin-1-like	2.91993	2.96905	2.6213	2.57682						XLOC_057485	LOC106589055	nrsn1	neurensin-1-like	NC_027326.1:37017384-37024018	REDAS	REDSLICE	0.0778857	0.589448	2.91993	5e-05	0.00167621		XLOC_057485	LOC106589055	nrsn1	neurensin-1-like	NC_027326.1:37017384-37024018	GREENAS	GREENSLICE	0.0614209	0.480937	2.96905	5e-05	0.00167621		XLOC_057485	LOC106589055	nrsn1	neurensin-1-like	NC_027326.1:37017384-37024018	YELLOWAS	YELLOWSLICE	0.0921058	0.566732	2.6213	5e-05
XLOC_032559	LOC106566713	gpd1	glycerol-3-phosphate dehydrogenase [NAD(+)], cytoplasmic-like	2.90357	2.1142	1.97991	1.39693						XLOC_032559	LOC106566713	gpd1	glycerol-3-phosphate dehydrogenase [NAD(+)], cytoplasmic-like	NC_027312.1:21329243-21346598	REDAS	REDSLICE	0.849461	6.3563	2.90357	5e-05	0.00167621		XLOC_032559	LOC106566713	gpd1	glycerol-3-phosphate dehydrogenase [NAD(+)], cytoplasmic-like	NC_027312.1:21329243-21346598	GREENAS	GREENSLICE	1.4869	6.43751	2.1142	5e-05	0.00167621		XLOC_032559	LOC106566713	gpd1	glycerol-3-phosphate dehydrogenase [NAD(+)], cytoplasmic-like	NC_027312.1:21329243-21346598	YELLOWAS	YELLOWSLICE	0.840201	3.31433	1.97991	5e-05
XLOC_046934	LOC106580879	tmem255b	transmembrane protein 255B-like	2.86648	2.34985	2.22411	1.83325						XLOC_046934	LOC106580879	tmem255b	transmembrane protein 255B-like	NC_027319.1:50579723-50611499	REDAS	REDSLICE	0.648571	4.72991	2.86648	5e-05	0.00167621		XLOC_046934	LOC106580879	tmem255b	transmembrane protein 255B-like	NC_027319.1:50579723-50611499	GREENAS	GREENSLICE	0.755188	3.84972	2.34985	5e-05	0.00167621		XLOC_046934	LOC106580879	tmem255b	transmembrane protein 255B-like	NC_027319.1:50579723-50611499	YELLOWAS	YELLOWSLICE	0.695572	3.24986	2.22411	0.0001
XLOC_030399	LOC106565122	g0s2	G0/G1 switch protein 2-like	2.84911	2.87196	2.10437	3.18745						XLOC_030399	LOC106565122	g0s2	G0/G1 switch protein 2-like	NC_027311.1:45885929-45887015	REDAS	REDSLICE	2.59609	18.7064	2.84911	5e-05	0.00167621		XLOC_030399	LOC106565122	g0s2	G0/G1 switch protein 2-like	NC_027311.1:45885929-45887015	GREENAS	GREENSLICE	1.81622	13.2957	2.87196	5e-05	0.00167621		XLOC_030399	LOC106565122	g0s2	G0/G1 switch protein 2-like	NC_027311.1:45885929-45887015	YELLOWAS	YELLOWSLICE	2.71112	11.6581	2.10437	5e-05
XLOC_036416	LOC106571195	rhag	ammonium transporter Rh type A-like	2.82147	3.42064	2.89899	3.40651						XLOC_036416	LOC106571195	rhag	ammonium transporter Rh type A-like	NC_027314.1:23737686-23753522	REDAS	REDSLICE	0.241819	1.70938	2.82147	5e-05	0.00167621		XLOC_036416	LOC106571195	rhag	ammonium transporter Rh type A-like	NC_027314.1:23737686-23753522	GREENAS	GREENSLICE	0.243123	2.6034	3.42064	5e-05	0.00167621		XLOC_036416	LOC106571195	rhag	ammonium transporter Rh type A-like	NC_027314.1:23737686-23753522	YELLOWAS	YELLOWSLICE	0.168722	1.25851	2.89899	5e-05
XLOC_067997	LOC106595512	tnik	TRAF2 and NCK-interacting protein kinase-like	2.80171	2.77087	2.0691	2.09346						XLOC_067997	LOC106595512	tnik	TRAF2 and NCK-interacting protein kinase-like	NW_012356032.1:64-8232	REDAS	REDSLICE	0.851853	5.93967	2.80171	5e-05	0.00167621		XLOC_067997	LOC106595512	tnik	TRAF2 and NCK-interacting protein kinase-like	NW_012356032.1:64-8232	GREENAS	GREENSLICE	1.65845	11.3192	2.77087	5e-05	0.00167621		XLOC_067997	LOC106595512	tnik	TRAF2 and NCK-interacting protein kinase-like	NW_012356032.1:64-8232	YELLOWAS	YELLOWSLICE	2.29651	9.63672	2.0691	5e-05
XLOC_012335	LOC106604450	tnmd	tenomodulin-like	2.74767	3.5392	2.149	1.93962						XLOC_012335	LOC106604450	tnmd	tenomodulin-like	NC_027304.1:22471800-22542537	REDAS	REDSLICE	0.458016	3.07618	2.74767	5e-05	0.00167621		XLOC_012335	LOC106604450	tnmd	tenomodulin-like	NC_027304.1:22471800-22542537	GREENAS	GREENSLICE	0.74506	8.66159	3.5392	5e-05	0.00167621		XLOC_012335	LOC106604450	tnmd	tenomodulin-like	NC_027304.1:22471800-22542537	YELLOWAS	YELLOWSLICE	0.561925	2.49225	2.149	5e-05
XLOC_014186	hsp70-3	hspa8	heat shock protein 70	2.73242	4.6173	2.45865	4.0622						XLOC_014186	hsp70-3	hspa8	heat shock protein 70	NC_027304.1:66858064-66863595	REDAS	REDSLICE	0.415237	2.75955	2.73242	5e-05	0.00167621		XLOC_014186	hsp70-3	hspa8	heat shock protein 70	NC_027304.1:66858064-66863595	GREENAS	GREENSLICE	0.637432	15.6451	4.6173	5e-05	0.00167621		XLOC_014186	hsp70-3	hspa8	heat shock protein 70	NC_027304.1:66858064-66863595	YELLOWAS	YELLOWSLICE	0.672911	3.69901	2.45865	5e-05
XLOC_057352	LOC106588813	fabp3	fatty acid-binding protein, heart-like	2.7323	3.13134	2.39605	2.31358						XLOC_057352	LOC106588813	fabp3	fatty acid-binding protein, heart-like	NC_027326.1:24806441-24810035	REDAS	REDSLICE	4.29667	28.552	2.7323	5e-05	0.00167621		XLOC_057352	LOC106588813	fabp3	fatty acid-binding protein, heart-like	NC_027326.1:24806441-24810035	GREENAS	GREENSLICE	4.62976	40.5682	3.13134	5e-05	0.00167621		XLOC_057352	LOC106588813	fabp3	fatty acid-binding protein, heart-like	NC_027326.1:24806441-24810035	YELLOWAS	YELLOWSLICE	4.59428	24.1824	2.39605	5e-05
XLOC_011617	agtr2	agtr2	angiotensin II receptor type 2	2.69807	1.53217	1.58148	1.81439						XLOC_011617	agtr2	agtr2	angiotensin II receptor type 2	NC_027303.1:44312032-44317762	REDAS	REDSLICE	0.272441	1.76795	2.69807	5e-05	0.00167621		XLOC_011617	agtr2	agtr2	angiotensin II receptor type 2	NC_027303.1:44312032-44317762	GREENAS	GREENSLICE	0.812155	2.34892	1.53217	0.00065	0.0140664		XLOC_011617	agtr2	agtr2	angiotensin II receptor type 2	NC_027303.1:44312032-44317762	YELLOWAS	YELLOWSLICE	0.373132	1.1167	1.58148	0.0007
XLOC_011115	LOC106602668	muc5ac	mucin-5AC-like	2.69355	3.44057	2.50793	2.04321						XLOC_011115	LOC106602668	muc5ac	mucin-5AC-like	NC_027303.1:19096578-19105027	REDAS	REDSLICE	1.17297	7.58796	2.69355	5e-05	0.00167621		XLOC_011115	LOC106602668	muc5ac	mucin-5AC-like	NC_027303.1:19096578-19105027	GREENAS	GREENSLICE	0.725095	7.87243	3.44057	5e-05	0.00167621		XLOC_011115	LOC106602668	muc5ac	mucin-5AC-like	NC_027303.1:19096578-19105027	YELLOWAS	YELLOWSLICE	1.54199	8.77093	2.50793	5e-05
XLOC_058574	LOC106590142	emilin2	EMILIN-2-like	2.68144	2.38543	2.18637	2.60939						XLOC_058574	LOC106590142	emilin2	EMILIN-2-like	NC_027328.1:12337118-12357680	REDAS	REDSLICE	0.333483	2.13928	2.68144	5e-05	0.00167621		XLOC_058574	LOC106590142	emilin2	EMILIN-2-like	NC_027328.1:12337118-12357680	GREENAS	GREENSLICE	0.625892	3.27027	2.38543	5e-05	0.00167621		XLOC_058574	LOC106590142	emilin2	EMILIN-2-like	NC_027328.1:12337118-12357680	YELLOWAS	YELLOWSLICE	0.332886	1.51516	2.18637	5e-05
XLOC_054487	cd200	cd200	CD200 molecule	2.66483	2.63987	1.84814	2.54792						XLOC_054487	cd200	cd200	CD200 molecule	NC_027324.1:34302684-34325424	REDAS	REDSLICE	0.311925	1.97808	2.66483	5e-05	0.00167621		XLOC_054487	cd200	cd200	CD200 molecule	NC_027324.1:34302684-34325424	GREENAS	GREENSLICE	0.616089	3.83994	2.63987	5e-05	0.00167621		XLOC_054487	cd200	cd200	CD200 molecule	NC_027324.1:34302684-34325424	YELLOWAS	YELLOWSLICE	0.391557	1.40974	1.84814	5e-05
XLOC_043940	LOC106577171	mal	myelin and lymphocyte protein-like	2.66323	4.24805	1.681	3.88753						XLOC_043940	LOC106577171	mal	myelin and lymphocyte protein-like	NC_027317.1:26214338-26249073	REDAS	REDSLICE	3.17579	20.117	2.66323	5e-05	0.00167621		XLOC_043940	LOC106577171	mal	myelin and lymphocyte protein-like	NC_027317.1:26214338-26249073	GREENAS	GREENSLICE	0.880409	16.7291	4.24805	5e-05	0.00167621		XLOC_043940	LOC106577171	mal	myelin and lymphocyte protein-like	NC_027317.1:26214338-26249073	YELLOWAS	YELLOWSLICE	6.41352	20.565	1.681	5e-05
XLOC_022768	LOC106612831	eln	elastin-like	2.66065	2.68201	1.73763	2.45769						XLOC_022768	LOC106612831	eln	elastin-like	NC_027308.1:112473278-112557887	REDAS	REDSLICE	1.8444	11.6625	2.66065	5e-05	0.00167621		XLOC_022768	LOC106612831	eln	elastin-like	NC_027308.1:112473278-112557887	GREENAS	GREENSLICE	2.50508	16.0763	2.68201	5e-05	0.00167621		XLOC_022768	LOC106612831	eln	elastin-like	NC_027308.1:112473278-112557887	YELLOWAS	YELLOWSLICE	1.96171	6.54204	1.73763	5e-05
XLOC_015080	LOC106607345	na	uncharacterized LOC106607345	2.61387	2.79725	2.38437	2.24714						XLOC_015080	LOC106607345	na	uncharacterized LOC106607345	NC_027305.1:35759116-35764219	REDAS	REDSLICE	1.54715	9.47079	2.61387	5e-05	0.00167621		XLOC_015080	LOC106607345	na	uncharacterized LOC106607345	NC_027305.1:35759116-35764219	GREENAS	GREENSLICE	0.971527	6.75322	2.79725	5e-05	0.00167621		XLOC_015080	LOC106607345	na	uncharacterized LOC106607345	NC_027305.1:35759116-35764219	YELLOWAS	YELLOWSLICE	1.58695	8.28575	2.38437	5e-05
XLOC_034697	LOC106570571	ckm	myelin P2 protein-like	2.57764	3.12847	2.10183	2.82255						XLOC_034697	LOC106570571	ckm	myelin P2 protein-like	NC_027313.1:83276039-83277426	REDAS	REDSLICE	14.7415	88.0012	2.57764	5e-05	0.00167621		XLOC_034697	LOC106570571	ckm	myelin P2 protein-like	NC_027313.1:83276039-83277426	GREENAS	GREENSLICE	16.6582	145.676	3.12847	5e-05	0.00167621		XLOC_034697	LOC106570571	ckm	myelin P2 protein-like	NC_027313.1:83276039-83277426	YELLOWAS	YELLOWSLICE	18.6807	80.1874	2.10183	5e-05
XLOC_026561	pkp3	pkp3	plakophilin 3	2.55539	4.08875	2.2125	3.03821						XLOC_026561	pkp3	pkp3	plakophilin 3	NC_027310.1:74331251-74353340	REDAS	REDSLICE	0.608061	3.57434	2.55539	5e-05	0.00167621		XLOC_026561	pkp3	pkp3	plakophilin 3	NC_027310.1:74331251-74353340	GREENAS	GREENSLICE	0.470054	7.99805	4.08875	5e-05	0.00167621		XLOC_026561	pkp3	pkp3	plakophilin 3	NC_027310.1:74331251-74353340	YELLOWAS	YELLOWSLICE	0.714765	3.31278	2.2125	5e-05
XLOC_023981	tpm1	tpm1	tropomyosin 1 (alpha)	2.55095	6.97561	4.26179	3.4139						XLOC_023981	tpm1	tpm1	tropomyosin 1 (alpha)	NC_027309.1:83578419-83592289	REDAS	REDSLICE	4.63079	27.1374	2.55095	5e-05	0.00167621		XLOC_023981	tpm1	tpm1	tropomyosin 1 (alpha)	NC_027309.1:83578419-83592289	GREENAS	GREENSLICE	6.68576	841.434	6.97561	5e-05	0.00167621		XLOC_023981	tpm1	tpm1	tropomyosin 1 (alpha)	NC_027309.1:83578419-83592289	YELLOWAS	YELLOWSLICE	4.11356	78.912	4.26179	5e-05
XLOC_036216	epgn	epgn	Epigen	2.54815	3.16449	2.31349	1.78511						XLOC_036216	epgn	epgn	Epigen	NC_027314.1:4347839-4350754	REDAS	REDSLICE	35.3899	206.989	2.54815	5e-05	0.00167621		XLOC_036216	epgn	epgn	Epigen	NC_027314.1:4347839-4350754	GREENAS	GREENSLICE	26.1221	234.215	3.16449	5e-05	0.00167621		XLOC_036216	epgn	epgn	Epigen	NC_027314.1:4347839-4350754	YELLOWAS	YELLOWSLICE	56.6883	281.789	2.31349	5e-05
XLOC_056986	LOC106588492	prdm1	PR domain zinc finger protein 1-like	2.50381	2.5734	1.95265	2.40194						XLOC_056986	LOC106588492	prdm1	PR domain zinc finger protein 1-like	NC_027326.1:6947804-6961639	REDAS	REDSLICE	0.613345	3.47878	2.50381	5e-05	0.00167621		XLOC_056986	LOC106588492	prdm1	PR domain zinc finger protein 1-like	NC_027326.1:6947804-6961639	GREENAS	GREENSLICE	0.361583	2.15218	2.5734	5e-05	0.00167621		XLOC_056986	LOC106588492	prdm1	PR domain zinc finger protein 1-like	NC_027326.1:6947804-6961639	YELLOWAS	YELLOWSLICE	0.955407	3.69824	1.95265	5e-05
XLOC_024067	pamr1	pamr1	peptidase domain containing associated with muscle regeneration 1	2.48372	3.01983	1.24303	2.60048						XLOC_024067	pamr1	pamr1	peptidase domain containing associated with muscle regeneration 1	NC_027309.1:90159944-90212841	REDAS	REDSLICE	0.351006	1.96331	2.48372	5e-05	0.00167621		XLOC_024067	pamr1	pamr1	peptidase domain containing associated with muscle regeneration 1	NC_027309.1:90159944-90212841	GREENAS	GREENSLICE	0.394989	3.20365	3.01983	5e-05	0.00167621		XLOC_024067	pamr1	pamr1	peptidase domain containing associated with muscle regeneration 1	NC_027309.1:90159944-90212841	YELLOWAS	YELLOWSLICE	0.578958	1.37036	1.24303	0.00145
XLOC_003766	LOC106573887	hsa2	hyaluronan synthase 2 pseudogene	2.47146	3.20374	1.30613	2.20144						XLOC_003766	LOC106573887	hsa2	hyaluronan synthase 2 pseudogene	NC_027301.1:3415407-3423912	REDAS	REDSLICE	2.1797	12.0887	2.47146	0.0034	0.0498234		XLOC_003766	LOC106573887	hsa2	hyaluronan synthase 2 pseudogene	NC_027301.1:3415407-3423912	GREENAS	GREENSLICE	1.62192	14.9434	3.20374	0.0001	0.00306497		XLOC_003766	LOC106573887	hsa2	hyaluronan synthase 2 pseudogene	NC_027301.1:3415407-3423912	YELLOWAS	YELLOWSLICE	8.1044	20.0404	1.30613	0.00055
XLOC_056443	LOC106588374	tnc	tenascin-like	2.45085	2.69164	2.05497	1.91806						XLOC_056443	LOC106588374	tnc	tenascin-like	NC_027326.1:10545505-10574193	REDAS	REDSLICE	0.613493	3.3542	2.45085	5e-05	0.00167621		XLOC_056443	LOC106588374	tnc	tenascin-like	NC_027326.1:10545505-10574193	GREENAS	GREENSLICE	0.788873	5.09648	2.69164	5e-05	0.00167621		XLOC_056443	LOC106588374	tnc	tenascin-like	NC_027326.1:10545505-10574193	YELLOWAS	YELLOWSLICE	0.612075	2.54339	2.05497	0.00035
XLOC_032383	LOC106566438	fam110a	protein FAM110A-like	2.43647	1.20127	1.34999	1.67972						XLOC_032383	LOC106566438	fam110a	protein FAM110A-like	NC_027312.1:7972072-7993192	REDAS	REDSLICE	0.723485	3.91634	2.43647	5e-05	0.00167621		XLOC_032383	LOC106566438	fam110a	protein FAM110A-like	NC_027312.1:7972072-7993192	GREENAS	GREENSLICE	1.65929	3.8154	1.20127	0.00195	0.032853		XLOC_032383	LOC106566438	fam110a	protein FAM110A-like	NC_027312.1:7972072-7993192	YELLOWAS	YELLOWSLICE	1.2649	3.22437	1.34999	0.0001
XLOC_020289	LOC106611397	na	uncharacterized LOC106611397	2.43118	2.01725	1.12469	3.23344						XLOC_020289	LOC106611397	na	uncharacterized LOC106611397	NC_027308.1:44026934-44039527	REDAS	REDSLICE	7.39752	39.8975	2.43118	5e-05	0.00167621		XLOC_020289	LOC106611397	na	uncharacterized LOC106611397	NC_027308.1:44026934-44039527	GREENAS	GREENSLICE	10.0138	40.5369	2.01725	5e-05	0.00167621		XLOC_020289	LOC106611397	na	uncharacterized LOC106611397	NC_027308.1:44026934-44039527	YELLOWAS	YELLOWSLICE	17.7969	38.8068	1.12469	0.00095
XLOC_001766	LOC106571543	hmgcs1	hydroxymethylglutaryl-CoA synthase, cytoplasmic-like	2.41531	2.85926	2.04847	3.08732						XLOC_001766	LOC106571543	hmgcs1	hydroxymethylglutaryl-CoA synthase, cytoplasmic-like	NC_027300.1:150012591-150027489	REDAS	REDSLICE	7.27548	38.8098	2.41531	5e-05	0.00167621		XLOC_001766	LOC106571543	hmgcs1	hydroxymethylglutaryl-CoA synthase, cytoplasmic-like	NC_027300.1:150012591-150027489	GREENAS	GREENSLICE	4.27267	31.0043	2.85926	5e-05	0.00167621		XLOC_001766	LOC106571543	hmgcs1	hydroxymethylglutaryl-CoA synthase, cytoplasmic-like	NC_027300.1:150012591-150027489	YELLOWAS	YELLOWSLICE	9.30652	38.4981	2.04847	5e-05
XLOC_046169	LOC106579494	ccl20	C-C motif chemokine 20-like	2.38361	1.50767	2.35731	1.47049						XLOC_046169	LOC106579494	ccl20	C-C motif chemokine 20-like	NC_027318.1:66969454-66972122	REDAS	REDSLICE	2.20914	11.5282	2.38361	5e-05	0.00167621		XLOC_046169	LOC106579494	ccl20	C-C motif chemokine 20-like	NC_027318.1:66969454-66972122	GREENAS	GREENSLICE	2.71902	7.73156	1.50767	0.0005	0.0114231		XLOC_046169	LOC106579494	ccl20	C-C motif chemokine 20-like	NC_027318.1:66969454-66972122	YELLOWAS	YELLOWSLICE	2.77275	14.2079	2.35731	5e-05
XLOC_068333	LOC106595667	c1galt1	glycoprotein-N-acetylgalactosamine 3-beta-galactosyltransferase 1 pseudogene	2.38314	1.65117	1.27742	2.43822						XLOC_068333	LOC106595667	c1galt1	glycoprotein-N-acetylgalactosamine 3-beta-galactosyltransferase 1 pseudogene	NW_012356616.1:3850-8234	REDAS	REDSLICE	4.13512	21.5717	2.38314	5e-05	0.00167621		XLOC_068333	LOC106595667	c1galt1	glycoprotein-N-acetylgalactosamine 3-beta-galactosyltransferase 1 pseudogene	NW_012356616.1:3850-8234	GREENAS	GREENSLICE	6.59072	20.7007	1.65117	5e-05	0.00167621		XLOC_068333	LOC106595667	c1galt1	glycoprotein-N-acetylgalactosamine 3-beta-galactosyltransferase 1 pseudogene	NW_012356616.1:3850-8234	YELLOWAS	YELLOWSLICE	8.25187	20.0029	1.27742	5e-05
XLOC_045058	sost	sost	sclerostin	2.38249	2.56465	2.26334	2.8344						XLOC_045058	sost	sost	sclerostin	NC_027318.1:49858325-49864963	REDAS	REDSLICE	0.426494	2.22389	2.38249	5e-05	0.00167621		XLOC_045058	sost	sost	sclerostin	NC_027318.1:49858325-49864963	GREENAS	GREENSLICE	0.523108	3.09476	2.56465	5e-05	0.00167621		XLOC_045058	sost	sost	sclerostin	NC_027318.1:49858325-49864963	YELLOWAS	YELLOWSLICE	0.409858	1.96774	2.26334	5e-05
XLOC_002951	LOC106560709	scarb2	lysosome membrane protein 2-like	2.38048	5.18471	3.1534	2.73169						XLOC_002951	LOC106560709	scarb2	lysosome membrane protein 2-like	NC_027300.1:106501855-106566639	REDAS	REDSLICE	0.162227	0.844732	2.38048	0.00095	0.0189427		XLOC_002951	LOC106560709	scarb2	lysosome membrane protein 2-like	NC_027300.1:106501855-106566639	GREENAS	GREENSLICE	0.0584653	2.12644	5.18471	5e-05	0.00167621		XLOC_002951	LOC106560709	scarb2	lysosome membrane protein 2-like	NC_027300.1:106501855-106566639	YELLOWAS	YELLOWSLICE	0.0968	0.861278	3.1534	5e-05
XLOC_047328	LOC106581604	ehd2	EH domain-containing protein 2-like	2.37669	3.2435	1.80332	2.03035						XLOC_047328	LOC106581604	ehd2	EH domain-containing protein 2-like	NC_027319.1:86024414-86077543	REDAS	REDSLICE	0.351075	1.82329	2.37669	5e-05	0.00167621		XLOC_047328	LOC106581604	ehd2	EH domain-containing protein 2-like	NC_027319.1:86024414-86077543	GREENAS	GREENSLICE	0.316312	2.99575	3.2435	5e-05	0.00167621		XLOC_047328	LOC106581604	ehd2	EH domain-containing protein 2-like	NC_027319.1:86024414-86077543	YELLOWAS	YELLOWSLICE	0.390222	1.36196	1.80332	5e-05
XLOC_048622	LOC106581932	calcrl	calcitonin gene-related peptide type 1 receptor	2.35685	2.80884	2.68951	2.13349						XLOC_048622	LOC106581932	calcrl	calcitonin gene-related peptide type 1 receptor	NC_027320.1:21463500-21523946	REDAS	REDSLICE	0.108576	0.556182	2.35685	0.00015	0.00429515		XLOC_048622	LOC106581932	calcrl	calcitonin gene-related peptide type 1 receptor	NC_027320.1:21463500-21523946	GREENAS	GREENSLICE	0.108594	0.76094	2.80884	5e-05	0.00167621		XLOC_048622	LOC106581932	calcrl	calcitonin gene-related peptide type 1 receptor	NC_027320.1:21463500-21523946	YELLOWAS	YELLOWSLICE	0.150211	0.969001	2.68951	5e-05
XLOC_053693	LOC106586211	phgdh	D-3-phosphoglycerate dehydrogenase-like	2.34454	1.99343	1.42294	2.33827						XLOC_053693	LOC106586211	phgdh	D-3-phosphoglycerate dehydrogenase-like	NC_027324.1:13956791-13962969	REDAS	REDSLICE	24.3037	123.438	2.34454	5e-05	0.00167621		XLOC_053693	LOC106586211	phgdh	D-3-phosphoglycerate dehydrogenase-like	NC_027324.1:13956791-13962969	GREENAS	GREENSLICE	17.0945	68.0673	1.99343	5e-05	0.00167621		XLOC_053693	LOC106586211	phgdh	D-3-phosphoglycerate dehydrogenase-like	NC_027324.1:13956791-13962969	YELLOWAS	YELLOWSLICE	44.3095	118.808	1.42294	5e-05
XLOC_043498	LOC106577994	frrs1	putative ferric-chelate reductase 1	2.34423	2.27794	1.81986	2.65313						XLOC_043498	LOC106577994	frrs1	putative ferric-chelate reductase 1	NC_027317.1:63466865-63471502	REDAS	REDSLICE	69.4596	352.71	2.34423	5e-05	0.00167621		XLOC_043498	LOC106577994	frrs1	putative ferric-chelate reductase 1	NC_027317.1:63466865-63471502	GREENAS	GREENSLICE	66.347	321.773	2.27794	0.0003	0.00757889		XLOC_043498	LOC106577994	frrs1	putative ferric-chelate reductase 1	NC_027317.1:63466865-63471502	YELLOWAS	YELLOWSLICE	83.2669	293.972	1.81986	5e-05
XLOC_038129	LOC106572304	sema3a	semaphorin-3ab-like	2.33084	2.10058	2.17286	2.01638						XLOC_038129	LOC106572304	sema3a	semaphorin-3ab-like	NC_027314.1:63722322-63760048	REDAS	REDSLICE	0.120875	0.608121	2.33084	5e-05	0.00167621		XLOC_038129	LOC106572304	sema3a	semaphorin-3ab-like	NC_027314.1:63722322-63760048	GREENAS	GREENSLICE	0.229911	0.986046	2.10058	0.00035	0.00858457		XLOC_038129	LOC106572304	sema3a	semaphorin-3ab-like	NC_027314.1:63722322-63760048	YELLOWAS	YELLOWSLICE	0.104242	0.470046	2.17286	0.0003
XLOC_059896	LOC106591053	mfap4	microfibril-associated glycoprotein 4-like	2.3244	3.05819	2.38755	2.69072						XLOC_059896	LOC106591053	mfap4	microfibril-associated glycoprotein 4-like	NW_012343385.1:9569-20173	REDAS	REDSLICE	0.128774	0.644974	2.3244	0.0009	0.0181706		XLOC_059896	LOC106591053	mfap4	microfibril-associated glycoprotein 4-like	NW_012343385.1:9569-20173	GREENAS	GREENSLICE	0.129705	1.08034	3.05819	5e-05	0.00167621		XLOC_059896	LOC106591053	mfap4	microfibril-associated glycoprotein 4-like	NW_012343385.1:9569-20173	YELLOWAS	YELLOWSLICE	0.161299	0.844029	2.38755	5e-05
XLOC_053510	LOC106585899	na	protein-lysine 6-oxidase-like	2.31624	4.17171	1.61196	1.28051						XLOC_053510	LOC106585899	na	protein-lysine 6-oxidase-like	NC_027323.1:41517751-41524538	REDAS	REDSLICE	4.64696	23.1433	2.31624	5e-05	0.00167621		XLOC_053510	LOC106585899	na	protein-lysine 6-oxidase-like	NC_027323.1:41517751-41524538	GREENAS	GREENSLICE	3.21166	57.8815	4.17171	5e-05	0.00167621		XLOC_053510	LOC106585899	na	protein-lysine 6-oxidase-like	NC_027323.1:41517751-41524538	YELLOWAS	YELLOWSLICE	2.96145	9.05213	1.61196	5e-05
XLOC_028454	LOC106564480	dusp5	dual specificity protein phosphatase 5-like	2.30958	2.68689	1.36232	2.69348						XLOC_028454	LOC106564480	dusp5	dual specificity protein phosphatase 5-like	NC_027311.1:13392013-13402134	REDAS	REDSLICE	4.68996	23.25	2.30958	5e-05	0.00167621		XLOC_028454	LOC106564480	dusp5	dual specificity protein phosphatase 5-like	NC_027311.1:13392013-13402134	GREENAS	GREENSLICE	3.11819	20.0787	2.68689	5e-05	0.00167621		XLOC_028454	LOC106564480	dusp5	dual specificity protein phosphatase 5-like	NC_027311.1:13392013-13402134	YELLOWAS	YELLOWSLICE	8.09336	20.8079	1.36232	0.0001
XLOC_053965	abi3bp	abi3bp	ABI family member 3 binding protein	2.30527	2.51063	2.43147	2.2408						XLOC_053965	abi3bp	abi3bp	ABI family member 3 binding protein	NC_027324.1:36699053-36759654	REDAS	REDSLICE	0.753195	3.72273	2.30527	0.0001	0.00306497		XLOC_053965	abi3bp	abi3bp	ABI family member 3 binding protein	NC_027324.1:36699053-36759654	GREENAS	GREENSLICE	1.54428	8.80036	2.51063	5e-05	0.00167621		XLOC_053965	abi3bp	abi3bp	ABI family member 3 binding protein	NC_027324.1:36699053-36759654	YELLOWAS	YELLOWSLICE	0.808559	4.36171	2.43147	5e-05
XLOC_049902	LOC106583079	kcnc1	potassium voltage-gated channel subfamily C member 1-like	2.30503	3.04312	2.86797	2.39995						XLOC_049902	LOC106583079	kcnc1	potassium voltage-gated channel subfamily C member 1-like	NC_027321.1:27556209-27564438	REDAS	REDSLICE	0.270366	1.33609	2.30503	5e-05	0.00167621		XLOC_049902	LOC106583079	kcnc1	potassium voltage-gated channel subfamily C member 1-like	NC_027321.1:27556209-27564438	GREENAS	GREENSLICE	0.371989	3.0662	3.04312	5e-05	0.00167621		XLOC_049902	LOC106583079	kcnc1	potassium voltage-gated channel subfamily C member 1-like	NC_027321.1:27556209-27564438	YELLOWAS	YELLOWSLICE	0.277002	2.02222	2.86797	5e-05
XLOC_013669	LOC106604686	slc7a11	cystine/glutamate transporter-like	2.29602	2.0488	2.31903	2.56446						XLOC_013669	LOC106604686	slc7a11	cystine/glutamate transporter-like	NC_027304.1:31784950-31795031	REDAS	REDSLICE	0.813192	3.99359	2.29602	5e-05	0.00167621		XLOC_013669	LOC106604686	slc7a11	cystine/glutamate transporter-like	NC_027304.1:31784950-31795031	GREENAS	GREENSLICE	0.896276	3.70844	2.0488	5e-05	0.00167621		XLOC_013669	LOC106604686	slc7a11	cystine/glutamate transporter-like	NC_027304.1:31784950-31795031	YELLOWAS	YELLOWSLICE	0.992466	4.95238	2.31903	5e-05
XLOC_039059	LOC106573546	lpl	lipoprotein lipase-like	2.28797	2.45777	1.65773	1.63314						XLOC_039059	LOC106573546	lpl	lipoprotein lipase-like	NC_027315.1:39742314-39751032	REDAS	REDSLICE	0.551446	2.69308	2.28797	5e-05	0.00167621		XLOC_039059	LOC106573546	lpl	lipoprotein lipase-like	NC_027315.1:39742314-39751032	GREENAS	GREENSLICE	0.793271	4.35798	2.45777	5e-05	0.00167621		XLOC_039059	LOC106573546	lpl	lipoprotein lipase-like	NC_027315.1:39742314-39751032	YELLOWAS	YELLOWSLICE	0.661607	2.0875	1.65773	5e-05
XLOC_068000	LOC106595515	slc16a3	monocarboxylate transporter 4-like	2.28458	2.37121	1.86871	2.04445						XLOC_068000	LOC106595515	slc16a3	monocarboxylate transporter 4-like	NW_012356040.1:17-6111	REDAS	REDSLICE	0.917335	4.46946	2.28458	0.00025	0.00653846		XLOC_068000	LOC106595515	slc16a3	monocarboxylate transporter 4-like	NW_012356040.1:17-6111	GREENAS	GREENSLICE	1.30812	6.76787	2.37121	0.0002	0.00544271		XLOC_068000	LOC106595515	slc16a3	monocarboxylate transporter 4-like	NW_012356040.1:17-6111	YELLOWAS	YELLOWSLICE	2.35946	8.61687	1.86871	0.0001
XLOC_037060	LOC106572353	cr1	complement factor H-like	2.28439	1.86932	2.19101	2.25163						XLOC_037060	LOC106572353	cr1	complement factor H-like	NC_027314.1:79083235-79088578	REDAS	REDSLICE	14.6478	71.358	2.28439	5e-05	0.00167621		XLOC_037060	LOC106572353	cr1	complement factor H-like	NC_027314.1:79083235-79088578	GREENAS	GREENSLICE	17.2888	63.1663	1.86932	5e-05	0.00167621		XLOC_037060	LOC106572353	cr1	complement factor H-like	NC_027314.1:79083235-79088578	YELLOWAS	YELLOWSLICE	13.282	60.649	2.19101	5e-05
XLOC_047573	LOC106579895	lmx1b	LIM/homeobox protein LMX-1.2-like	2.27209	2.43733	1.96731	2.08801						XLOC_047573	LOC106579895	lmx1b	LIM/homeobox protein LMX-1.2-like	NC_027319.1:21826433-21884114	REDAS	REDSLICE	1.296	6.25997	2.27209	0.0001	0.00306497		XLOC_047573	LOC106579895	lmx1b	LIM/homeobox protein LMX-1.2-like	NC_027319.1:21826433-21884114	GREENAS	GREENSLICE	1.13133	6.1277	2.43733	5e-05	0.00167621		XLOC_047573	LOC106579895	lmx1b	LIM/homeobox protein LMX-1.2-like	NC_027319.1:21826433-21884114	YELLOWAS	YELLOWSLICE	1.2469	4.87586	1.96731	5e-05
XLOC_016077	LOC106606712	c1galt1	glycoprotein-N-acetylgalactosamine 3-beta-galactosyltransferase 1-like	2.27015	1.70714	1.30874	2.23838						XLOC_016077	LOC106606712	c1galt1	glycoprotein-N-acetylgalactosamine 3-beta-galactosyltransferase 1-like	NC_027305.1:18837331-18838592	REDAS	REDSLICE	1.93167	9.31789	2.27015	5e-05	0.00167621		XLOC_016077	LOC106606712	c1galt1	glycoprotein-N-acetylgalactosamine 3-beta-galactosyltransferase 1-like	NC_027305.1:18837331-18838592	GREENAS	GREENSLICE	3.27174	10.6826	1.70714	5e-05	0.00167621		XLOC_016077	LOC106606712	c1galt1	glycoprotein-N-acetylgalactosamine 3-beta-galactosyltransferase 1-like	NC_027305.1:18837331-18838592	YELLOWAS	YELLOWSLICE	3.79299	9.39617	1.30874	0.00015
XLOC_030066	LOC106564681	egf1	myosin-10-like	2.26812	2.93819	1.25949	2.08675						XLOC_030066	LOC106564681	egf1	myosin-10-like	NC_027311.1:19835553-19937922	REDAS	REDSLICE	0.164034	0.790142	2.26812	5e-05	0.00167621		XLOC_030066	LOC106564681	egf1	myosin-10-like	NC_027311.1:19835553-19937922	GREENAS	GREENSLICE	0.155804	1.19416	2.93819	5e-05	0.00167621		XLOC_030066	LOC106564681	egf1	myosin-10-like	NC_027311.1:19835553-19937922	YELLOWAS	YELLOWSLICE	0.19625	0.469846	1.25949	0.0008
XLOC_004908	LOC101448046	cfd	serine protease-like protein	2.26786	2.06413	1.76187	2.00478						XLOC_004908	LOC101448046	cfd	serine protease-like protein	NC_027301.1:66400231-66532278	REDAS	REDSLICE	27.8181	133.975	2.26786	5e-05	0.00167621		XLOC_004908	LOC101448046	cfd	serine protease-like protein	NC_027301.1:66400231-66532278	GREENAS	GREENSLICE	58.5685	244.922	2.06413	5e-05	0.00167621		XLOC_004908	LOC101448046	cfd	serine protease-like protein	NC_027301.1:66400231-66532278	YELLOWAS	YELLOWSLICE	26.9023	91.2355	1.76187	5e-05
XLOC_044403	LOC106577951	na	uncharacterized LOC106577951	2.26717	2.1585	1.92692	3.26462						XLOC_044403	LOC106577951	na	uncharacterized LOC106577951	NC_027317.1:62443031-62454291	REDAS	REDSLICE	0.298806	1.43838	2.26717	0.00045	0.0105017		XLOC_044403	LOC106577951	na	uncharacterized LOC106577951	NC_027317.1:62443031-62454291	GREENAS	GREENSLICE	0.353249	1.57709	2.1585	0.0014	0.0255409		XLOC_044403	LOC106577951	na	uncharacterized LOC106577951	NC_027317.1:62443031-62454291	YELLOWAS	YELLOWSLICE	0.519898	1.97688	1.92692	0.0005
XLOC_062081	LOC106591920	ebp	3-beta-hydroxysteroid-Delta(8),Delta(7)-isomerase-like	2.26641	2.46667	1.12218	2.74315						XLOC_062081	LOC106591920	ebp	3-beta-hydroxysteroid-Delta(8),Delta(7)-isomerase-like	NW_012347400.1:15081-17611	REDAS	REDSLICE	12.6395	60.8118	2.26641	5e-05	0.00167621		XLOC_062081	LOC106591920	ebp	3-beta-hydroxysteroid-Delta(8),Delta(7)-isomerase-like	NW_012347400.1:15081-17611	GREENAS	GREENSLICE	7.74533	42.8137	2.46667	5e-05	0.00167621		XLOC_062081	LOC106591920	ebp	3-beta-hydroxysteroid-Delta(8),Delta(7)-isomerase-like	NW_012347400.1:15081-17611	YELLOWAS	YELLOWSLICE	19.1322	41.6463	1.12218	0.00075
XLOC_023543	igfbp-1a1	igfbp1	insulin-like growth factor binding protein 1 paralog A1	2.24136	3.47724	1.58355	2.38559						XLOC_023543	igfbp-1a1	igfbp1	insulin-like growth factor binding protein 1 paralog A1	NC_027309.1:38367110-38370832	REDAS	REDSLICE	3.69666	17.4794	2.24136	5e-05	0.00167621		XLOC_023543	igfbp-1a1	igfbp1	insulin-like growth factor binding protein 1 paralog A1	NC_027309.1:38367110-38370832	GREENAS	GREENSLICE	1.73111	19.2788	3.47724	5e-05	0.00167621		XLOC_023543	igfbp-1a1	igfbp1	insulin-like growth factor binding protein 1 paralog A1	NC_027309.1:38367110-38370832	YELLOWAS	YELLOWSLICE	7.75393	23.2391	1.58355	5e-05
XLOC_014827	LOC106606807	elfn2	protein phosphatase 1 regulatory subunit 29-like	2.22142	2.98963	2.08799	3.3161						XLOC_014827	LOC106606807	elfn2	protein phosphatase 1 regulatory subunit 29-like	NC_027305.1:21845287-21972421	REDAS	REDSLICE	0.143124	0.667461	2.22142	5e-05	0.00167621		XLOC_014827	LOC106606807	elfn2	protein phosphatase 1 regulatory subunit 29-like	NC_027305.1:21845287-21972421	GREENAS	GREENSLICE	0.117966	0.936967	2.98963	5e-05	0.00167621		XLOC_014827	LOC106606807	elfn2	protein phosphatase 1 regulatory subunit 29-like	NC_027305.1:21845287-21972421	YELLOWAS	YELLOWSLICE	0.210943	0.896836	2.08799	5e-05
XLOC_008309	LOC106599103	rxrg	retinoic acid receptor RXR-gamma-A-like	2.19583	3.11512	1.99422	2.55193						XLOC_008309	LOC106599103	rxrg	retinoic acid receptor RXR-gamma-A-like	NC_027302.1:15076635-15105181	REDAS	REDSLICE	0.287914	1.31908	2.19583	5e-05	0.00167621		XLOC_008309	LOC106599103	rxrg	retinoic acid receptor RXR-gamma-A-like	NC_027302.1:15076635-15105181	GREENAS	GREENSLICE	0.415896	3.60354	3.11512	5e-05	0.00167621		XLOC_008309	LOC106599103	rxrg	retinoic acid receptor RXR-gamma-A-like	NC_027302.1:15076635-15105181	YELLOWAS	YELLOWSLICE	0.347135	1.38299	1.99422	5e-05
XLOC_022264	spon2	spon2	spondin 2	2.19444	2.34218	1.47176	1.63191						XLOC_022264	spon2	spon2	spondin 2	NC_027308.1:74414181-74439024	REDAS	REDSLICE	1.2245	5.60469	2.19444	5e-05	0.00167621		XLOC_022264	spon2	spon2	spondin 2	NC_027308.1:74414181-74439024	GREENAS	GREENSLICE	1.24966	6.33662	2.34218	5e-05	0.00167621		XLOC_022264	spon2	spon2	spondin 2	NC_027308.1:74414181-74439024	YELLOWAS	YELLOWSLICE	1.10023	3.05161	1.47176	0.00075
XLOC_044448	LOC106578055	frrs1	putative ferric-chelate reductase 1	2.15766	1.13885	1.72334	1.42288						XLOC_044448	LOC106578055	frrs1	putative ferric-chelate reductase 1	NC_027317.1:65501669-65509535	REDAS	REDSLICE	7.53534	33.622	2.15766	5e-05	0.00167621		XLOC_044448	LOC106578055	frrs1	putative ferric-chelate reductase 1	NC_027317.1:65501669-65509535	GREENAS	GREENSLICE	13.1973	29.0611	1.13885	0.0002	0.00544271		XLOC_044448	LOC106578055	frrs1	putative ferric-chelate reductase 1	NC_027317.1:65501669-65509535	YELLOWAS	YELLOWSLICE	11.9058	39.3131	1.72334	5e-05
XLOC_040685	ackr3	ackr3	atypical chemokine receptor 3	2.15685	2.36944	1.4383	2.08181						XLOC_040685	ackr3	ackr3	atypical chemokine receptor 3	NC_027315.1:78220680-78244805	REDAS	REDSLICE	0.215199	0.959655	2.15685	0.0002	0.00544271		XLOC_040685	ackr3	ackr3	atypical chemokine receptor 3	NC_027315.1:78220680-78244805	GREENAS	GREENSLICE	0.414978	2.14436	2.36944	5e-05	0.00167621		XLOC_040685	ackr3	ackr3	atypical chemokine receptor 3	NC_027315.1:78220680-78244805	YELLOWAS	YELLOWSLICE	0.372386	1.00917	1.4383	0.00125
XLOC_032087	LOC106568341	man2a1	alpha-mannosidase 2-like	2.12842	2.33769	1.9212	2.10266						XLOC_032087	LOC106568341	man2a1	alpha-mannosidase 2-like	NC_027312.1:92939137-92990046	REDAS	REDSLICE	0.156858	0.68584	2.12842	0.0001	0.00306497		XLOC_032087	LOC106568341	man2a1	alpha-mannosidase 2-like	NC_027312.1:92939137-92990046	GREENAS	GREENSLICE	0.169497	0.856792	2.33769	0.00025	0.00653846		XLOC_032087	LOC106568341	man2a1	alpha-mannosidase 2-like	NC_027312.1:92939137-92990046	YELLOWAS	YELLOWSLICE	0.240622	0.911328	1.9212	0.00015
XLOC_035630	LOC106570043	prdm1	PR domain zinc finger protein 1-like	2.12102	2.18879	2.20969	2.82328						XLOC_035630	LOC106570043	prdm1	PR domain zinc finger protein 1-like	NC_027313.1:56154976-56171049	REDAS	REDSLICE	1.04686	4.55384	2.12102	5e-05	0.00167621		XLOC_035630	LOC106570043	prdm1	PR domain zinc finger protein 1-like	NC_027313.1:56154976-56171049	GREENAS	GREENSLICE	1.00752	4.59352	2.18879	5e-05	0.00167621		XLOC_035630	LOC106570043	prdm1	PR domain zinc finger protein 1-like	NC_027313.1:56154976-56171049	YELLOWAS	YELLOWSLICE	0.957563	4.42947	2.20969	5e-05
XLOC_029965	sdf1	cxcl12	Stromal cell-derived factor 1	2.10311	2.40608	1.56132	1.94996						XLOC_029965	sdf1	cxcl12	Stromal cell-derived factor 1	NC_027311.1:12911427-12932992	REDAS	REDSLICE	0.170642	0.733137	2.10311	0.0002	0.00544271		XLOC_029965	sdf1	cxcl12	Stromal cell-derived factor 1	NC_027311.1:12911427-12932992	GREENAS	GREENSLICE	0.289828	1.53618	2.40608	0.0003	0.00757889		XLOC_029965	sdf1	cxcl12	Stromal cell-derived factor 1	NC_027311.1:12911427-12932992	YELLOWAS	YELLOWSLICE	0.182396	0.538294	1.56132	0.00245
XLOC_054762	LOC106587139	dhcr7	7-dehydrocholesterol reductase-like	2.1024	2.36783	1.42468	2.39181						XLOC_054762	LOC106587139	dhcr7	7-dehydrocholesterol reductase-like	NC_027325.1:10462059-10472553	REDAS	REDSLICE	2.62072	11.254	2.1024	5e-05	0.00167621		XLOC_054762	LOC106587139	dhcr7	7-dehydrocholesterol reductase-like	NC_027325.1:10462059-10472553	GREENAS	GREENSLICE	1.47765	7.62709	2.36783	5e-05	0.00167621		XLOC_054762	LOC106587139	dhcr7	7-dehydrocholesterol reductase-like	NC_027325.1:10462059-10472553	YELLOWAS	YELLOWSLICE	3.15845	8.47901	1.42468	5e-05
XLOC_059264	LOC106590660	xkr9	XK-related protein 9-like	2.07894	2.88083	2.24542	2.25316						XLOC_059264	LOC106590660	xkr9	XK-related protein 9-like	NC_027328.1:36945398-36955020	REDAS	REDSLICE	0.353222	1.49235	2.07894	0.00045	0.0105017		XLOC_059264	LOC106590660	xkr9	XK-related protein 9-like	NC_027328.1:36945398-36955020	GREENAS	GREENSLICE	0.221585	1.63213	2.88083	5e-05	0.00167621		XLOC_059264	LOC106590660	xkr9	XK-related protein 9-like	NC_027328.1:36945398-36955020	YELLOWAS	YELLOWSLICE	0.284564	1.34933	2.24542	5e-05
XLOC_020890	LOC106612468	oaf	out at first protein homolog	2.07082	2.32464	1.64454	2.25141						XLOC_020890	LOC106612468	oaf	out at first protein homolog	NC_027308.1:98089879-98126617	REDAS	REDSLICE	1.20295	5.05389	2.07082	5e-05	0.00167621		XLOC_020890	LOC106612468	oaf	out at first protein homolog	NC_027308.1:98089879-98126617	GREENAS	GREENSLICE	0.877882	4.39769	2.32464	5e-05	0.00167621		XLOC_020890	LOC106612468	oaf	out at first protein homolog	NC_027308.1:98089879-98126617	YELLOWAS	YELLOWSLICE	1.71175	5.35175	1.64454	5e-05
XLOC_034647	LOC106570498	tinag	tubulointerstitial nephritis antigen-like	2.06481	2.01144	1.43294	1.98087						XLOC_034647	LOC106570498	tinag	tubulointerstitial nephritis antigen-like	NC_027313.1:78901595-78977748	REDAS	REDSLICE	0.304275	1.27302	2.06481	5e-05	0.00167621		XLOC_034647	LOC106570498	tinag	tubulointerstitial nephritis antigen-like	NC_027313.1:78901595-78977748	GREENAS	GREENSLICE	0.426322	1.71887	2.01144	5e-05	0.00167621		XLOC_034647	LOC106570498	tinag	tubulointerstitial nephritis antigen-like	NC_027313.1:78901595-78977748	YELLOWAS	YELLOWSLICE	0.443447	1.19729	1.43294	0.00015
XLOC_028338	LOC106564305	litaf	lipopolysaccharide-induced tumor necrosis factor-alpha factor homolog	2.03043	1.82924	1.06325	3.13365						XLOC_028338	LOC106564305	litaf	lipopolysaccharide-induced tumor necrosis factor-alpha factor homolog	NC_027311.1:8286568-8354574	REDAS	REDSLICE	17.3695	70.9589	2.03043	5e-05	0.00167621		XLOC_028338	LOC106564305	litaf	lipopolysaccharide-induced tumor necrosis factor-alpha factor homolog	NC_027311.1:8286568-8354574	GREENAS	GREENSLICE	13.6122	48.3707	1.82924	5e-05	0.00167621		XLOC_028338	LOC106564305	litaf	lipopolysaccharide-induced tumor necrosis factor-alpha factor homolog	NC_027311.1:8286568-8354574	YELLOWAS	YELLOWSLICE	24.5188	51.2353	1.06325	0.0023
XLOC_048860	LOC100194727	neb	nebulin	2.02981	6.80749	3.89375	3.38822						XLOC_048860	LOC100194727	neb	nebulin	NC_027320.1:42525808-42621977	REDAS	REDSLICE	0.210713	0.86045	2.02981	0.00015	0.00429515		XLOC_048860	LOC100194727	neb	nebulin	NC_027320.1:42525808-42621977	GREENAS	GREENSLICE	0.235433	26.3709	6.80749	5e-05	0.00167621		XLOC_048860	LOC100194727	neb	nebulin	NC_027320.1:42525808-42621977	YELLOWAS	YELLOWSLICE	0.249478	3.70824	3.89375	5e-05
XLOC_020588	LOC106611946	gfpt2	glutamine--fructose-6-phosphate aminotransferase [isomerizing] 2-like	2.00668	1.32142	1.6416	2.0883						XLOC_020588	LOC106611946	gfpt2	glutamine--fructose-6-phosphate aminotransferase [isomerizing] 2-like	NC_027308.1:69197702-69228904	REDAS	REDSLICE	5.35454	21.5175	2.00668	5e-05	0.00167621		XLOC_020588	LOC106611946	gfpt2	glutamine--fructose-6-phosphate aminotransferase [isomerizing] 2-like	NC_027308.1:69197702-69228904	GREENAS	GREENSLICE	7.59487	18.9805	1.32142	5e-05	0.00167621		XLOC_020588	LOC106611946	gfpt2	glutamine--fructose-6-phosphate aminotransferase [isomerizing] 2-like	NC_027308.1:69197702-69228904	YELLOWAS	YELLOWSLICE	6.70508	20.9207	1.6416	5e-05
XLOC_053221	LOC106585589	egr3	early growth response protein 3-like	2.00465	2.4558	2.1788	2.21294						XLOC_053221	LOC106585589	egr3	early growth response protein 3-like	NC_027323.1:20038004-20048650	REDAS	REDSLICE	1.33921	5.37414	2.00465	5e-05	0.00167621		XLOC_053221	LOC106585589	egr3	early growth response protein 3-like	NC_027323.1:20038004-20048650	GREENAS	GREENSLICE	1.14777	6.29685	2.4558	5e-05	0.00167621		XLOC_053221	LOC106585589	egr3	early growth response protein 3-like	NC_027323.1:20038004-20048650	YELLOWAS	YELLOWSLICE	2.28809	10.36	2.1788	5e-05
XLOC_038658	LOC106573007	ebp	3-beta-hydroxysteroid-Delta(8),Delta(7)-isomerase-like	2.00218	2.38311	1.10143	2.60423						XLOC_038658	LOC106573007	ebp	3-beta-hydroxysteroid-Delta(8),Delta(7)-isomerase-like	NC_027314.1:103676593-103680619	REDAS	REDSLICE	14.4707	57.9704	2.00218	5e-05	0.00167621		XLOC_038658	LOC106573007	ebp	3-beta-hydroxysteroid-Delta(8),Delta(7)-isomerase-like	NC_027314.1:103676593-103680619	GREENAS	GREENSLICE	9.03111	47.1118	2.38311	5e-05	0.00167621		XLOC_038658	LOC106573007	ebp	3-beta-hydroxysteroid-Delta(8),Delta(7)-isomerase-like	NC_027314.1:103676593-103680619	YELLOWAS	YELLOWSLICE	19.33	41.4756	1.10143	0.00075
XLOC_017749	gata3	gata3	GATA-binding protein 3	1.99273	1.37151	1.34973	1.82776						XLOC_017749	gata3	gata3	GATA-binding protein 3	NC_027306.1:39825112-39843719	REDAS	REDSLICE	2.7057	10.7684	1.99273	5e-05	0.00167621		XLOC_017749	gata3	gata3	GATA-binding protein 3	NC_027306.1:39825112-39843719	GREENAS	GREENSLICE	3.51204	9.08708	1.37151	5e-05	0.00167621		XLOC_017749	gata3	gata3	GATA-binding protein 3	NC_027306.1:39825112-39843719	YELLOWAS	YELLOWSLICE	3.72774	9.5007	1.34973	5e-05
XLOC_019234	loxe3	aloxe3	Epidermis-type lipoxygenase 3	1.98522	1.2545	2.02844	1.9978						XLOC_019234	loxe3	aloxe3	Epidermis-type lipoxygenase 3	NC_027307.1:18278148-18290685	REDAS	REDSLICE	1.22856	4.86416	1.98522	5e-05	0.00167621		XLOC_019234	loxe3	aloxe3	Epidermis-type lipoxygenase 3	NC_027307.1:18278148-18290685	GREENAS	GREENSLICE	1.99189	4.75234	1.2545	0.0009	0.0181706		XLOC_019234	loxe3	aloxe3	Epidermis-type lipoxygenase 3	NC_027307.1:18278148-18290685	YELLOWAS	YELLOWSLICE	1.58536	6.4677	2.02844	5e-05
XLOC_021565	LOC106610810	pabpc4	polyadenylate-binding protein 4-like	1.98143	4.55455	2.58409	2.80969						XLOC_021565	LOC106610810	pabpc4	polyadenylate-binding protein 4-like	NC_027308.1:17020370-17030244	REDAS	REDSLICE	0.471527	1.86199	1.98143	5e-05	0.00167621		XLOC_021565	LOC106610810	pabpc4	polyadenylate-binding protein 4-like	NC_027308.1:17020370-17030244	GREENAS	GREENSLICE	0.553894	13.0161	4.55455	5e-05	0.00167621		XLOC_021565	LOC106610810	pabpc4	polyadenylate-binding protein 4-like	NC_027308.1:17020370-17030244	YELLOWAS	YELLOWSLICE	0.50872	3.05047	2.58409	5e-05
XLOC_002292	egln3	egln3	egl-9 family hypoxia inducible factor 3	1.97248	1.84697	1.91666	3.81244						XLOC_002292	egln3	egln3	egl-9 family hypoxia inducible factor 3	NC_027300.1:35365930-35373992	REDAS	REDSLICE	0.232341	0.911806	1.97248	5e-05	0.00167621		XLOC_002292	egln3	egln3	egl-9 family hypoxia inducible factor 3	NC_027300.1:35365930-35373992	GREENAS	GREENSLICE	0.340149	1.22366	1.84697	0.00185	0.0315505		XLOC_002292	egln3	egln3	egl-9 family hypoxia inducible factor 3	NC_027300.1:35365930-35373992	YELLOWAS	YELLOWSLICE	0.289422	1.09271	1.91666	0.0003
XLOC_040483	LOC106574417	slitrk6	SLIT and NTRK-like protein 6	1.97007	2.1943	2.25066	1.56283						XLOC_040483	LOC106574417	slitrk6	SLIT and NTRK-like protein 6	NC_027315.1:68980176-68995592	REDAS	REDSLICE	0.440898	1.72738	1.97007	5e-05	0.00167621		XLOC_040483	LOC106574417	slitrk6	SLIT and NTRK-like protein 6	NC_027315.1:68980176-68995592	GREENAS	GREENSLICE	0.371983	1.70244	2.1943	5e-05	0.00167621		XLOC_040483	LOC106574417	slitrk6	SLIT and NTRK-like protein 6	NC_027315.1:68980176-68995592	YELLOWAS	YELLOWSLICE	0.433167	2.06145	2.25066	5e-05
XLOC_015836	LOC106606327	pmp22	peripheral myelin protein 22-like	1.95246	1.77792	1.52066	1.77569						XLOC_015836	LOC106606327	pmp22	peripheral myelin protein 22-like	NC_027305.1:4468114-4481303	REDAS	REDSLICE	2.46008	9.5213	1.95246	5e-05	0.00167621		XLOC_015836	LOC106606327	pmp22	peripheral myelin protein 22-like	NC_027305.1:4468114-4481303	GREENAS	GREENSLICE	4.68609	16.0701	1.77792	5e-05	0.00167621		XLOC_015836	LOC106606327	pmp22	peripheral myelin protein 22-like	NC_027305.1:4468114-4481303	YELLOWAS	YELLOWSLICE	2.84708	8.16892	1.52066	5e-05
XLOC_042752	cxcl12	cxcl12	C-X-C motif chemokine ligand 12	1.95056	1.99996	1.73406	1.69823						XLOC_042752	cxcl12	cxcl12	C-X-C motif chemokine ligand 12	NC_027317.1:3719884-3761712	REDAS	REDSLICE	1.9258	7.44368	1.95056	5e-05	0.00167621		XLOC_042752	cxcl12	cxcl12	C-X-C motif chemokine ligand 12	NC_027317.1:3719884-3761712	GREENAS	GREENSLICE	2.71051	10.8417	1.99996	5e-05	0.00167621		XLOC_042752	cxcl12	cxcl12	C-X-C motif chemokine ligand 12	NC_027317.1:3719884-3761712	YELLOWAS	YELLOWSLICE	1.86081	6.19023	1.73406	5e-05
XLOC_044480	LOC106578095	muc17	mucin-17-like	1.94988	2.13347	1.31122	1.86851						XLOC_044480	LOC106578095	muc17	mucin-17-like	NC_027317.1:66483825-66487270	REDAS	REDSLICE	0.255991	0.989003	1.94988	0.00015	0.00429515		XLOC_044480	LOC106578095	muc17	mucin-17-like	NC_027317.1:66483825-66487270	GREENAS	GREENSLICE	0.116524	0.511275	2.13347	0.00185	0.0315505		XLOC_044480	LOC106578095	muc17	mucin-17-like	NC_027317.1:66483825-66487270	YELLOWAS	YELLOWSLICE	0.387961	0.962726	1.31122	0.0014
XLOC_037438	hmgcr	hmgcr	3-hydroxy-3-methylglutaryl-CoA reductase	1.93972	1.81012	1.09524	2.11982						XLOC_037438	hmgcr	hmgcr	3-hydroxy-3-methylglutaryl-CoA reductase	NC_027314.1:1791465-1809285	REDAS	REDSLICE	5.15107	19.7611	1.93972	5e-05	0.00167621		XLOC_037438	hmgcr	hmgcr	3-hydroxy-3-methylglutaryl-CoA reductase	NC_027314.1:1791465-1809285	GREENAS	GREENSLICE	4.55353	15.968	1.81012	5e-05	0.00167621		XLOC_037438	hmgcr	hmgcr	3-hydroxy-3-methylglutaryl-CoA reductase	NC_027314.1:1791465-1809285	YELLOWAS	YELLOWSLICE	7.91629	16.913	1.09524	0.0001
XLOC_015462	fdft1	fdft1	farnesyl-diphosphate farnesyltransferase 1	1.91486	1.85169	1.29767	2.12988						XLOC_015462	fdft1	fdft1	farnesyl-diphosphate farnesyltransferase 1	NC_027305.1:63290371-63304395	REDAS	REDSLICE	9.87859	37.25	1.91486	5e-05	0.00167621		XLOC_015462	fdft1	fdft1	farnesyl-diphosphate farnesyltransferase 1	NC_027305.1:63290371-63304395	GREENAS	GREENSLICE	8.13951	29.3773	1.85169	5e-05	0.00167621		XLOC_015462	fdft1	fdft1	farnesyl-diphosphate farnesyltransferase 1	NC_027305.1:63290371-63304395	YELLOWAS	YELLOWSLICE	12.8388	31.5619	1.29767	5e-05
XLOC_058966	LOC106590119	ackr4	atypical chemokine receptor 4-like	1.90287	2.53557	1.73542	2.27861						XLOC_058966	LOC106590119	ackr4	atypical chemokine receptor 4-like	NC_027328.1:10916525-10965043	REDAS	REDSLICE	0.84156	3.14706	1.90287	5e-05	0.00167621		XLOC_058966	LOC106590119	ackr4	atypical chemokine receptor 4-like	NC_027328.1:10916525-10965043	GREENAS	GREENSLICE	0.6479	3.75656	2.53557	0.00015	0.00429515		XLOC_058966	LOC106590119	ackr4	atypical chemokine receptor 4-like	NC_027328.1:10916525-10965043	YELLOWAS	YELLOWSLICE	1.12944	3.76078	1.73542	5e-05
XLOC_042484	LOC106576277	parpbp	PCNA-interacting partner-like	1.90047	1.59276	1.48526	2.14796						XLOC_042484	LOC106576277	parpbp	PCNA-interacting partner-like	NC_027316.1:44682063-44720373	REDAS	REDSLICE	0.53575	2.00014	1.90047	5e-05	0.00167621		XLOC_042484	LOC106576277	parpbp	PCNA-interacting partner-like	NC_027316.1:44682063-44720373	GREENAS	GREENSLICE	0.493864	1.48962	1.59276	0.0021	0.0347681		XLOC_042484	LOC106576277	parpbp	PCNA-interacting partner-like	NC_027316.1:44682063-44720373	YELLOWAS	YELLOWSLICE	0.692343	1.93834	1.48526	0.00055
XLOC_017663	LOC106609095	lamb1	laminin subunit beta-1-like	1.87999	1.97943	1.41989	1.62603						XLOC_017663	LOC106609095	lamb1	laminin subunit beta-1-like	NC_027306.1:33537445-33568039	REDAS	REDSLICE	0.281182	1.03495	1.87999	5e-05	0.00167621		XLOC_017663	LOC106609095	lamb1	laminin subunit beta-1-like	NC_027306.1:33537445-33568039	GREENAS	GREENSLICE	0.464264	1.83077	1.97943	5e-05	0.00167621		XLOC_017663	LOC106609095	lamb1	laminin subunit beta-1-like	NC_027306.1:33537445-33568039	YELLOWAS	YELLOWSLICE	0.33682	0.901211	1.41989	0.00145
XLOC_028624	LOC106564956	krt222	keratin, type I cytoskeletal 18-A-like	1.87826	2.09782	2.07176	1.68887						XLOC_028624	LOC106564956	krt222	keratin, type I cytoskeletal 18-A-like	NC_027311.1:22905427-22933427	REDAS	REDSLICE	0.336302	1.23635	1.87826	0.0005	0.0114231		XLOC_028624	LOC106564956	krt222	keratin, type I cytoskeletal 18-A-like	NC_027311.1:22905427-22933427	GREENAS	GREENSLICE	0.38266	1.63802	2.09782	5e-05	0.00167621		XLOC_028624	LOC106564956	krt222	keratin, type I cytoskeletal 18-A-like	NC_027311.1:22905427-22933427	YELLOWAS	YELLOWSLICE	0.294867	1.23962	2.07176	5e-05
XLOC_012707	vsig10l	vsig10l	V-set and immunoglobulin domain containing 10 like	1.85752	2.2114	1.77445	2.2076						XLOC_012707	vsig10l	vsig10l	V-set and immunoglobulin domain containing 10 like	NC_027304.1:53403500-53410025	REDAS	REDSLICE	5.19457	18.8243	1.85752	5e-05	0.00167621		XLOC_012707	vsig10l	vsig10l	V-set and immunoglobulin domain containing 10 like	NC_027304.1:53403500-53410025	GREENAS	GREENSLICE	3.78416	17.5253	2.2114	5e-05	0.00167621		XLOC_012707	vsig10l	vsig10l	V-set and immunoglobulin domain containing 10 like	NC_027304.1:53403500-53410025	YELLOWAS	YELLOWSLICE	4.20996	14.4026	1.77445	5e-05
XLOC_015496	akap12	akap12	A-kinase anchoring protein 12	1.84921	1.29733	1.31658	1.733						XLOC_015496	akap12	akap12	A-kinase anchoring protein 12	NC_027305.1:66861096-66927045	REDAS	REDSLICE	1.28067	4.6143	1.84921	5e-05	0.00167621		XLOC_015496	akap12	akap12	A-kinase anchoring protein 12	NC_027305.1:66861096-66927045	GREENAS	GREENSLICE	2.20216	5.41233	1.29733	0.00125	0.0234317		XLOC_015496	akap12	akap12	A-kinase anchoring protein 12	NC_027305.1:66861096-66927045	YELLOWAS	YELLOWSLICE	1.50582	3.75062	1.31658	0.00015
XLOC_005498	LOC106579093	sqle	squalene monooxygenase-like	1.84425	1.91702	1.23016	2.05491						XLOC_005498	LOC106579093	sqle	squalene monooxygenase-like	NC_027301.1:16355991-16368447	REDAS	REDSLICE	4.50297	16.1686	1.84425	5e-05	0.00167621		XLOC_005498	LOC106579093	sqle	squalene monooxygenase-like	NC_027301.1:16355991-16368447	GREENAS	GREENSLICE	3.56438	13.4606	1.91702	5e-05	0.00167621		XLOC_005498	LOC106579093	sqle	squalene monooxygenase-like	NC_027301.1:16355991-16368447	YELLOWAS	YELLOWSLICE	5.88995	13.8174	1.23016	0.0001
XLOC_060512	LOC106591341	plk1	serine/threonine-protein kinase PLK1-like	1.84143	1.18161	1.13399	1.86223						XLOC_060512	LOC106591341	plk1	serine/threonine-protein kinase PLK1-like	NW_012343773.1:38618-42859	REDAS	REDSLICE	4.5749	16.3948	1.84143	5e-05	0.00167621		XLOC_060512	LOC106591341	plk1	serine/threonine-protein kinase PLK1-like	NW_012343773.1:38618-42859	GREENAS	GREENSLICE	4.53393	10.2843	1.18161	0.00205	0.034129		XLOC_060512	LOC106591341	plk1	serine/threonine-protein kinase PLK1-like	NW_012343773.1:38618-42859	YELLOWAS	YELLOWSLICE	6.11704	13.4248	1.13399	0.00055
XLOC_044028	LOC106577311	adam9	disintegrin and metalloproteinase domain-containing protein 9-like	1.83873	1.98868	1.16042	1.86674						XLOC_044028	LOC106577311	adam9	disintegrin and metalloproteinase domain-containing protein 9-like	NC_027317.1:33649654-33655697	REDAS	REDSLICE	5.38793	19.2724	1.83873	5e-05	0.00167621		XLOC_044028	LOC106577311	adam9	disintegrin and metalloproteinase domain-containing protein 9-like	NC_027317.1:33649654-33655697	GREENAS	GREENSLICE	4.93029	19.567	1.98868	5e-05	0.00167621		XLOC_044028	LOC106577311	adam9	disintegrin and metalloproteinase domain-containing protein 9-like	NC_027317.1:33649654-33655697	YELLOWAS	YELLOWSLICE	7.72615	17.2696	1.16042	5e-05
XLOC_041050	LOC106575381	crlf1	cytokine receptor-like factor 1	1.83856	2.88572	1.44679	2.51529						XLOC_041050	LOC106575381	crlf1	cytokine receptor-like factor 1	NC_027316.1:14657000-14666542	REDAS	REDSLICE	1.67837	6.00277	1.83856	5e-05	0.00167621		XLOC_041050	LOC106575381	crlf1	cytokine receptor-like factor 1	NC_027316.1:14657000-14666542	GREENAS	GREENSLICE	0.757113	5.59564	2.88572	5e-05	0.00167621		XLOC_041050	LOC106575381	crlf1	cytokine receptor-like factor 1	NC_027316.1:14657000-14666542	YELLOWAS	YELLOWSLICE	2.97077	8.09834	1.44679	0.0002
XLOC_050673	LOC106583108	slc45a3	solute carrier family 45 member 3-like	1.83548	2.37791	1.71798	2.21646						XLOC_050673	LOC106583108	slc45a3	solute carrier family 45 member 3-like	NC_027321.1:26433646-26442476	REDAS	REDSLICE	0.49192	1.75562	1.83548	0.0001	0.00306497		XLOC_050673	LOC106583108	slc45a3	solute carrier family 45 member 3-like	NC_027321.1:26433646-26442476	GREENAS	GREENSLICE	0.484299	2.5173	2.37791	0.0002	0.00544271		XLOC_050673	LOC106583108	slc45a3	solute carrier family 45 member 3-like	NC_027321.1:26433646-26442476	YELLOWAS	YELLOWSLICE	0.687008	2.26009	1.71798	5e-05
XLOC_017792	mybpc1	mybpc1	myosin binding protein C, slow type	1.83288	4.20709	2.29634	2.64836						XLOC_017792	mybpc1	mybpc1	myosin binding protein C, slow type	NC_027306.1:42459067-42492554	REDAS	REDSLICE	0.430704	1.53437	1.83288	5e-05	0.00167621		XLOC_017792	mybpc1	mybpc1	myosin binding protein C, slow type	NC_027306.1:42459067-42492554	GREENAS	GREENSLICE	0.401067	7.40762	4.20709	5e-05	0.00167621		XLOC_017792	mybpc1	mybpc1	myosin binding protein C, slow type	NC_027306.1:42459067-42492554	YELLOWAS	YELLOWSLICE	0.35963	1.76654	2.29634	5e-05
XLOC_014932	LOC106606992	evpl	envoplakin-like	1.82151	1.0527	1.02312	1.81491						XLOC_014932	LOC106606992	evpl	envoplakin-like	NC_027305.1:28845524-28849013	REDAS	REDSLICE	3.1832	11.251	1.82151	5e-05	0.00167621		XLOC_014932	LOC106606992	evpl	envoplakin-like	NC_027305.1:28845524-28849013	GREENAS	GREENSLICE	4.38786	9.10224	1.0527	0.0005	0.0114231		XLOC_014932	LOC106606992	evpl	envoplakin-like	NC_027305.1:28845524-28849013	YELLOWAS	YELLOWSLICE	4.43996	9.02339	1.02312	0.0004
XLOC_007696	LOC106601492	rnf208	RING finger protein 208-like	1.81925	2.63892	1.53682	3.18787						XLOC_007696	LOC106601492	rnf208	RING finger protein 208-like	NC_027302.1:73166355-73183099	REDAS	REDSLICE	1.53283	5.40931	1.81925	0.0015	0.026916		XLOC_007696	LOC106601492	rnf208	RING finger protein 208-like	NC_027302.1:73166355-73183099	GREENAS	GREENSLICE	0.812988	5.06383	2.63892	0.0003	0.00757889		XLOC_007696	LOC106601492	rnf208	RING finger protein 208-like	NC_027302.1:73166355-73183099	YELLOWAS	YELLOWSLICE	1.95545	5.67382	1.53682	0.0027
XLOC_055681	crld2	crispld2	Cysteine-rich secretory protein LCCL domain-containing 2	1.81711	1.33192	1.34036	2.16227						XLOC_055681	crld2	crispld2	Cysteine-rich secretory protein LCCL domain-containing 2	NC_027325.1:21477539-21497841	REDAS	REDSLICE	0.869524	3.06399	1.81711	5e-05	0.00167621		XLOC_055681	crld2	crispld2	Cysteine-rich secretory protein LCCL domain-containing 2	NC_027325.1:21477539-21497841	GREENAS	GREENSLICE	1.5183	3.82213	1.33192	0.0021	0.0347681		XLOC_055681	crld2	crispld2	Cysteine-rich secretory protein LCCL domain-containing 2	NC_027325.1:21477539-21497841	YELLOWAS	YELLOWSLICE	1.20603	3.05385	1.34036	0.0001
XLOC_010622	LOC106603948	hspb1	heat shock protein beta-1-like	1.81573	3.10476	1.77659	2.19116						XLOC_010622	LOC106603948	hspb1	heat shock protein beta-1-like	NC_027303.1:76301202-76316496	REDAS	REDSLICE	0.295893	1.04166	1.81573	0.001	0.0197087		XLOC_010622	LOC106603948	hspb1	heat shock protein beta-1-like	NC_027303.1:76301202-76316496	GREENAS	GREENSLICE	0.646723	5.56345	3.10476	5e-05	0.00167621		XLOC_010622	LOC106603948	hspb1	heat shock protein beta-1-like	NC_027303.1:76301202-76316496	YELLOWAS	YELLOWSLICE	0.406968	1.39433	1.77659	0.0014
XLOC_062952	plk1	plk1	polo like kinase 1	1.81448	1.64752	1.15455	1.80269						XLOC_062952	plk1	plk1	polo like kinase 1	NW_012348242.1:8795-17765	REDAS	REDSLICE	6.58099	23.1475	1.81448	5e-05	0.00167621		XLOC_062952	plk1	plk1	polo like kinase 1	NW_012348242.1:8795-17765	GREENAS	GREENSLICE	5.48706	17.1906	1.64752	5e-05	0.00167621		XLOC_062952	plk1	plk1	polo like kinase 1	NW_012348242.1:8795-17765	YELLOWAS	YELLOWSLICE	9.43679	21.0077	1.15455	5e-05
XLOC_001095	LOC106612072	c1qtnf1	complement C1q tumor necrosis factor-related protein 1-like	1.8	2.04117	1.62984	2.00841						XLOC_001095	LOC106612072	c1qtnf1	complement C1q tumor necrosis factor-related protein 1-like	NC_027300.1:95768204-95807817	REDAS	REDSLICE	0.33511	1.16692	1.8	0.00095	0.0189427		XLOC_001095	LOC106612072	c1qtnf1	complement C1q tumor necrosis factor-related protein 1-like	NC_027300.1:95768204-95807817	GREENAS	GREENSLICE	0.528128	2.17366	2.04117	0.00015	0.00429515		XLOC_001095	LOC106612072	c1qtnf1	complement C1q tumor necrosis factor-related protein 1-like	NC_027300.1:95768204-95807817	YELLOWAS	YELLOWSLICE	0.331358	1.02548	1.62984	0.00025
XLOC_051970	dhcr24	dhcr24	24-dehydrocholesterol reductase	1.79998	1.82702	1.311	1.76805						XLOC_051970	dhcr24	dhcr24	24-dehydrocholesterol reductase	NC_027322.1:21938691-21954604	REDAS	REDSLICE	5.43405	18.9221	1.79998	5e-05	0.00167621		XLOC_051970	dhcr24	dhcr24	24-dehydrocholesterol reductase	NC_027322.1:21938691-21954604	GREENAS	GREENSLICE	4.33317	15.3742	1.82702	5e-05	0.00167621		XLOC_051970	dhcr24	dhcr24	24-dehydrocholesterol reductase	NC_027322.1:21938691-21954604	YELLOWAS	YELLOWSLICE	6.91373	17.1539	1.311	5e-05
XLOC_046414	LOC106580153	aqp3	aquaporin-3-like	1.79581	2.72551	1.5416	2.40259						XLOC_046414	LOC106580153	aqp3	aquaporin-3-like	NC_027319.1:7848621-7859312	REDAS	REDSLICE	10.2069	35.4395	1.79581	5e-05	0.00167621		XLOC_046414	LOC106580153	aqp3	aquaporin-3-like	NC_027319.1:7848621-7859312	GREENAS	GREENSLICE	5.53824	36.6295	2.72551	5e-05	0.00167621		XLOC_046414	LOC106580153	aqp3	aquaporin-3-like	NC_027319.1:7848621-7859312	YELLOWAS	YELLOWSLICE	14.2062	41.3566	1.5416	5e-05
XLOC_002908	LOC106613909	adam9	disintegrin and metalloproteinase domain-containing protein 9-like	1.79524	2.1368	1.14746	1.65753						XLOC_002908	LOC106613909	adam9	disintegrin and metalloproteinase domain-containing protein 9-like	NC_027300.1:102053896-102071068	REDAS	REDSLICE	11.8172	41.0142	1.79524	5e-05	0.00167621		XLOC_002908	LOC106613909	adam9	disintegrin and metalloproteinase domain-containing protein 9-like	NC_027300.1:102053896-102071068	GREENAS	GREENSLICE	9.82512	43.2093	2.1368	5e-05	0.00167621		XLOC_002908	LOC106613909	adam9	disintegrin and metalloproteinase domain-containing protein 9-like	NC_027300.1:102053896-102071068	YELLOWAS	YELLOWSLICE	17.0308	37.7272	1.14746	5e-05
XLOC_001567	LOC106567788	na	uncharacterized LOC106567788	1.78981	1.29462	1.39354	1.56688						XLOC_001567	LOC106567788	na	uncharacterized LOC106567788	NC_027300.1:135044396-135048812	REDAS	REDSLICE	1.03138	3.56619	1.78981	5e-05	0.00167621		XLOC_001567	LOC106567788	na	uncharacterized LOC106567788	NC_027300.1:135044396-135048812	GREENAS	GREENSLICE	1.57407	3.86138	1.29462	0.00055	0.0123272		XLOC_001567	LOC106567788	na	uncharacterized LOC106567788	NC_027300.1:135044396-135048812	YELLOWAS	YELLOWSLICE	1.57083	4.12692	1.39354	5e-05
XLOC_011416	LOC106602939	arap1	arf-GAP with Rho-GAP domain, ANK repeat and PH domain-containing protein 1-like	1.78974	1.03984	1.06337	1.32322						XLOC_011416	LOC106602939	arap1	arf-GAP with Rho-GAP domain, ANK repeat and PH domain-containing protein 1-like	NC_027303.1:32689958-32701452	REDAS	REDSLICE	1.19832	4.14323	1.78974	5e-05	0.00167621		XLOC_011416	LOC106602939	arap1	arf-GAP with Rho-GAP domain, ANK repeat and PH domain-containing protein 1-like	NC_027303.1:32689958-32701452	GREENAS	GREENSLICE	1.92147	3.95056	1.03984	0.00235	0.0378435		XLOC_011416	LOC106602939	arap1	arf-GAP with Rho-GAP domain, ANK repeat and PH domain-containing protein 1-like	NC_027303.1:32689958-32701452	YELLOWAS	YELLOWSLICE	1.68803	3.52766	1.06337	0.00065
XLOC_035032	LOC106568963	plvap	plasmalemma vesicle-associated protein-like	1.78803	2.11033	1.53013	1.59853						XLOC_035032	LOC106568963	plvap	plasmalemma vesicle-associated protein-like	NC_027313.1:12408195-12414182	REDAS	REDSLICE	0.937958	3.23916	1.78803	0.0001	0.00306497		XLOC_035032	LOC106568963	plvap	plasmalemma vesicle-associated protein-like	NC_027313.1:12408195-12414182	GREENAS	GREENSLICE	1.13362	4.89484	2.11033	5e-05	0.00167621		XLOC_035032	LOC106568963	plvap	plasmalemma vesicle-associated protein-like	NC_027313.1:12408195-12414182	YELLOWAS	YELLOWSLICE	1.08036	3.12021	1.53013	0.0001
XLOC_014942	LOC106607066	kpna2	importin subunit alpha-1-like	1.77444	1.68798	1.1979	1.92852						XLOC_014942	LOC106607066	kpna2	importin subunit alpha-1-like	NC_027305.1:29242075-29245437	REDAS	REDSLICE	8.79811	30.0988	1.77444	5e-05	0.00167621		XLOC_014942	LOC106607066	kpna2	importin subunit alpha-1-like	NC_027305.1:29242075-29245437	GREENAS	GREENSLICE	6.46918	20.844	1.68798	5e-05	0.00167621		XLOC_014942	LOC106607066	kpna2	importin subunit alpha-1-like	NC_027305.1:29242075-29245437	YELLOWAS	YELLOWSLICE	12.7366	29.2184	1.1979	0.0001
XLOC_001330	dema	epb49	Dematin	1.77225	1.88933	1.37603	1.62412						XLOC_001330	dema	epb49	Dematin	NC_027300.1:117025255-117034266	REDAS	REDSLICE	0.264598	0.903829	1.77225	0.0008	0.0165674		XLOC_001330	dema	epb49	Dematin	NC_027300.1:117025255-117034266	GREENAS	GREENSLICE	0.318762	1.18089	1.88933	0.0003	0.00757889		XLOC_001330	dema	epb49	Dematin	NC_027300.1:117025255-117034266	YELLOWAS	YELLOWSLICE	0.366099	0.950219	1.37603	0.00295
XLOC_015890	gys1	gys1	glycogen synthase 1	1.76024	2.6854	1.3683	2.57822						XLOC_015890	gys1	gys1	glycogen synthase 1	NC_027305.1:8150649-8174672	REDAS	REDSLICE	1.7169	5.81608	1.76024	5e-05	0.00167621		XLOC_015890	gys1	gys1	glycogen synthase 1	NC_027305.1:8150649-8174672	GREENAS	GREENSLICE	1.33064	8.55946	2.6854	5e-05	0.00167621		XLOC_015890	gys1	gys1	glycogen synthase 1	NC_027305.1:8150649-8174672	YELLOWAS	YELLOWSLICE	2.43081	6.27552	1.3683	5e-05
XLOC_049017	LOC106581624	na	uncharacterized LOC106581624	1.75722	2.9751	2.1001	2.52685						XLOC_049017	LOC106581624	na	uncharacterized LOC106581624	NC_027320.1:23245-27807	REDAS	REDSLICE	0.87853	2.96983	1.75722	0.00045	0.0105017		XLOC_049017	LOC106581624	na	uncharacterized LOC106581624	NC_027320.1:23245-27807	GREENAS	GREENSLICE	0.445865	3.5059	2.9751	0.00095	0.0189427		XLOC_049017	LOC106581624	na	uncharacterized LOC106581624	NC_027320.1:23245-27807	YELLOWAS	YELLOWSLICE	0.595108	2.55146	2.1001	0.0006
XLOC_029601	stk6	aurka	Serine/threonine-protein kinase 6	1.74891	1.60357	1.10772	1.86429						XLOC_029601	stk6	aurka	Serine/threonine-protein kinase 6	NC_027311.1:81708670-81715938	REDAS	REDSLICE	5.47093	18.388	1.74891	5e-05	0.00167621		XLOC_029601	stk6	aurka	Serine/threonine-protein kinase 6	NC_027311.1:81708670-81715938	GREENAS	GREENSLICE	4.08748	12.4217	1.60357	5e-05	0.00167621		XLOC_029601	stk6	aurka	Serine/threonine-protein kinase 6	NC_027311.1:81708670-81715938	YELLOWAS	YELLOWSLICE	7.74462	16.6901	1.10772	0.00025
XLOC_017387	plin2	plin2	perilipin 2	1.74353	3.62915	1.94974	2.74775						XLOC_017387	plin2	plin2	perilipin 2	NC_027306.1:12693759-12698814	REDAS	REDSLICE	0.784564	2.62714	1.74353	0.00085	0.0173726		XLOC_017387	plin2	plin2	perilipin 2	NC_027306.1:12693759-12698814	GREENAS	GREENSLICE	0.655516	8.11086	3.62915	5e-05	0.00167621		XLOC_017387	plin2	plin2	perilipin 2	NC_027306.1:12693759-12698814	YELLOWAS	YELLOWSLICE	0.86101	3.32612	1.94974	5e-05
XLOC_054913	erg19	mvd	Diphosphomevalonate decarboxylase	1.71687	1.81217	1.10417	1.98656						XLOC_054913	erg19	mvd	Diphosphomevalonate decarboxylase	NC_027325.1:22909575-22918547	REDAS	REDSLICE	2.15933	7.09823	1.71687	5e-05	0.00167621		XLOC_054913	erg19	mvd	Diphosphomevalonate decarboxylase	NC_027325.1:22909575-22918547	GREENAS	GREENSLICE	1.44664	5.0802	1.81217	5e-05	0.00167621		XLOC_054913	erg19	mvd	Diphosphomevalonate decarboxylase	NC_027325.1:22909575-22918547	YELLOWAS	YELLOWSLICE	2.61229	5.61577	1.10417	0.0015
XLOC_030617	atad3	atad3	ATPase family AAA domain-containing protein 3	1.69319	1.60463	1.0662	1.74492						XLOC_030617	atad3	atad3	ATPase family AAA domain-containing protein 3	NC_027311.1:60155681-60176036	REDAS	REDSLICE	3.54069	11.4495	1.69319	5e-05	0.00167621		XLOC_030617	atad3	atad3	ATPase family AAA domain-containing protein 3	NC_027311.1:60155681-60176036	GREENAS	GREENSLICE	3.06107	9.30927	1.60463	5e-05	0.00167621		XLOC_030617	atad3	atad3	ATPase family AAA domain-containing protein 3	NC_027311.1:60155681-60176036	YELLOWAS	YELLOWSLICE	5.76447	12.0703	1.0662	0.0001
XLOC_022522	slc1a5	slc1a4	solute carrier family 1 member 5	1.69261	1.63246	1.42357	1.44706						XLOC_022522	slc1a5	slc1a4	solute carrier family 1 member 5	NC_027308.1:94386683-94400619	REDAS	REDSLICE	4.21744	13.6325	1.69261	5e-05	0.00167621		XLOC_022522	slc1a5	slc1a4	solute carrier family 1 member 5	NC_027308.1:94386683-94400619	GREENAS	GREENSLICE	4.92747	15.2772	1.63246	5e-05	0.00167621		XLOC_022522	slc1a5	slc1a4	solute carrier family 1 member 5	NC_027308.1:94386683-94400619	YELLOWAS	YELLOWSLICE	7.18345	19.2694	1.42357	5e-05
XLOC_038160	LOC106572213	errfi1	ERBB receptor feedback inhibitor 1-like	1.67675	3.38682	2.24779	2.64245						XLOC_038160	LOC106572213	errfi1	ERBB receptor feedback inhibitor 1-like	NC_027314.1:66011696-66020596	REDAS	REDSLICE	0.185953	0.594507	1.67675	0.00225	0.036621		XLOC_038160	LOC106572213	errfi1	ERBB receptor feedback inhibitor 1-like	NC_027314.1:66011696-66020596	GREENAS	GREENSLICE	0.0934884	0.977893	3.38682	5e-05	0.00167621		XLOC_038160	LOC106572213	errfi1	ERBB receptor feedback inhibitor 1-like	NC_027314.1:66011696-66020596	YELLOWAS	YELLOWSLICE	0.127776	0.606878	2.24779	5e-05
XLOC_011344	LOC106602864	trim29	tripartite motif-containing protein 16-like	1.67373	1.40419	1.62037	1.85543						XLOC_011344	LOC106602864	trim29	tripartite motif-containing protein 16-like	NC_027303.1:28530829-28542966	REDAS	REDSLICE	5.99056	19.1122	1.67373	5e-05	0.00167621		XLOC_011344	LOC106602864	trim29	tripartite motif-containing protein 16-like	NC_027303.1:28530829-28542966	GREENAS	GREENSLICE	7.43657	19.6823	1.40419	5e-05	0.00167621		XLOC_011344	LOC106602864	trim29	tripartite motif-containing protein 16-like	NC_027303.1:28530829-28542966	YELLOWAS	YELLOWSLICE	8.11641	24.9541	1.62037	5e-05
XLOC_008873	LOC106600798	flo11	flocculation protein FLO11-like	1.67214	1.64271	1.14425	1.41455						XLOC_008873	LOC106600798	flo11	flocculation protein FLO11-like	NC_027302.1:58435551-58463030	REDAS	REDSLICE	0.64546	2.057	1.67214	5e-05	0.00167621		XLOC_008873	LOC106600798	flo11	flocculation protein FLO11-like	NC_027302.1:58435551-58463030	GREENAS	GREENSLICE	0.748274	2.33651	1.64271	0.0005	0.0114231		XLOC_008873	LOC106600798	flo11	flocculation protein FLO11-like	NC_027302.1:58435551-58463030	YELLOWAS	YELLOWSLICE	1.15809	2.55974	1.14425	0.00235
XLOC_051422	tgm1	na	transglutaminase 1 (K polypeptide epidermal type I, protein-glutamine-gamma-glutamyltransferase)	1.67024	2.57535	1.70977	2.52614						XLOC_051422	tgm1	na	transglutaminase 1 (K polypeptide epidermal type I, protein-glutamine-gamma-glutamyltransferase)	NC_027322.1:23839941-23860311	REDAS	REDSLICE	12.5785	40.0335	1.67024	5e-05	0.00167621		XLOC_051422	tgm1	na	transglutaminase 1 (K polypeptide epidermal type I, protein-glutamine-gamma-glutamyltransferase)	NC_027322.1:23839941-23860311	GREENAS	GREENSLICE	8.67632	51.7121	2.57535	5e-05	0.00167621		XLOC_051422	tgm1	na	transglutaminase 1 (K polypeptide epidermal type I, protein-glutamine-gamma-glutamyltransferase)	NC_027322.1:23839941-23860311	YELLOWAS	YELLOWSLICE	16.301	53.322	1.70977	5e-05
XLOC_023843	fbln1	fbln1	fibulin 1	1.66768	1.76453	1.73531	2.25328						XLOC_023843	fbln1	fbln1	fibulin 1	NC_027309.1:72216532-72268685	REDAS	REDSLICE	1.92862	6.12727	1.66768	0.00085	0.0173726		XLOC_023843	fbln1	fbln1	fibulin 1	NC_027309.1:72216532-72268685	GREENAS	GREENSLICE	2.61692	8.89133	1.76453	0.0008	0.0165674		XLOC_023843	fbln1	fbln1	fibulin 1	NC_027309.1:72216532-72268685	YELLOWAS	YELLOWSLICE	1.48419	4.94164	1.73531	0.00035
XLOC_026455	ccnb1	ccnb1	cyclin B1	1.66015	1.34457	1.07535	1.70108						XLOC_026455	ccnb1	ccnb1	cyclin B1	NC_027310.1:64281247-64284548	REDAS	REDSLICE	12.1237	38.3169	1.66015	5e-05	0.00167621		XLOC_026455	ccnb1	ccnb1	cyclin B1	NC_027310.1:64281247-64284548	GREENAS	GREENSLICE	10.5544	26.8033	1.34457	5e-05	0.00167621		XLOC_026455	ccnb1	ccnb1	cyclin B1	NC_027310.1:64281247-64284548	YELLOWAS	YELLOWSLICE	17.1358	36.1092	1.07535	5e-05
XLOC_013925	LOC106605147	slc9a1	sodium/hydrogen exchanger 1-like	1.65811	2.44653	1.12934	1.88807						XLOC_013925	LOC106605147	slc9a1	sodium/hydrogen exchanger 1-like	NC_027304.1:52788869-52842240	REDAS	REDSLICE	0.996448	3.14481	1.65811	5e-05	0.00167621		XLOC_013925	LOC106605147	slc9a1	sodium/hydrogen exchanger 1-like	NC_027304.1:52788869-52842240	GREENAS	GREENSLICE	0.624371	3.40348	2.44653	5e-05	0.00167621		XLOC_013925	LOC106605147	slc9a1	sodium/hydrogen exchanger 1-like	NC_027304.1:52788869-52842240	YELLOWAS	YELLOWSLICE	1.29696	2.83721	1.12934	5e-05
XLOC_053955	LOC106586691	cbs	cystathionine beta-synthase-like	1.64913	1.71371	1.21401	1.65163						XLOC_053955	LOC106586691	cbs	cystathionine beta-synthase-like	NC_027324.1:36073808-36094813	REDAS	REDSLICE	4.13065	12.9555	1.64913	5e-05	0.00167621		XLOC_053955	LOC106586691	cbs	cystathionine beta-synthase-like	NC_027324.1:36073808-36094813	GREENAS	GREENSLICE	4.27508	14.0224	1.71371	5e-05	0.00167621		XLOC_053955	LOC106586691	cbs	cystathionine beta-synthase-like	NC_027324.1:36073808-36094813	YELLOWAS	YELLOWSLICE	6.78118	15.7311	1.21401	5e-05
XLOC_041534	LOC106576211	gata3	transcription factor GATA-3-like	1.64522	1.07066	1.08351	1.49282						XLOC_041534	LOC106576211	gata3	transcription factor GATA-3-like	NC_027316.1:42068414-42080481	REDAS	REDSLICE	2.51879	7.87864	1.64522	5e-05	0.00167621		XLOC_041534	LOC106576211	gata3	transcription factor GATA-3-like	NC_027316.1:42068414-42080481	GREENAS	GREENSLICE	3.83649	8.05816	1.07066	0.0017	0.0295917		XLOC_041534	LOC106576211	gata3	transcription factor GATA-3-like	NC_027316.1:42068414-42080481	YELLOWAS	YELLOWSLICE	3.89787	8.26031	1.08351	0.0006
XLOC_051277	LOC106584036	lepr	leptin receptor-like	1.64071	1.65484	1.3344	1.50515						XLOC_051277	LOC106584036	lepr	leptin receptor-like	NC_027322.1:9507124-9571163	REDAS	REDSLICE	1.11716	3.48354	1.64071	5e-05	0.00167621		XLOC_051277	LOC106584036	lepr	leptin receptor-like	NC_027322.1:9507124-9571163	GREENAS	GREENSLICE	1.14024	3.59046	1.65484	5e-05	0.00167621		XLOC_051277	LOC106584036	lepr	leptin receptor-like	NC_027322.1:9507124-9571163	YELLOWAS	YELLOWSLICE	1.37329	3.46304	1.3344	5e-05
XLOC_003045	LOC106562041	gna14	guanine nucleotide-binding protein subunit alpha-14-like	1.63747	1.19944	1.26647	1.71672						XLOC_003045	LOC106562041	gna14	guanine nucleotide-binding protein subunit alpha-14-like	NC_027300.1:113624764-113638368	REDAS	REDSLICE	3.5271	10.9735	1.63747	5e-05	0.00167621		XLOC_003045	LOC106562041	gna14	guanine nucleotide-binding protein subunit alpha-14-like	NC_027300.1:113624764-113638368	GREENAS	GREENSLICE	4.16812	9.5721	1.19944	0.00065	0.0140664		XLOC_003045	LOC106562041	gna14	guanine nucleotide-binding protein subunit alpha-14-like	NC_027300.1:113624764-113638368	YELLOWAS	YELLOWSLICE	3.83441	9.22451	1.26647	5e-05
XLOC_050590	mstn1	mustn1	Musculoskeletal embryonic nuclear protein 1	1.62892	3.90726	1.71466	2.28779						XLOC_050590	mstn1	mustn1	Musculoskeletal embryonic nuclear protein 1	NC_027321.1:17568149-17570485	REDAS	REDSLICE	1.08325	3.35029	1.62892	0.0023	0.0372347		XLOC_050590	mstn1	mustn1	Musculoskeletal embryonic nuclear protein 1	NC_027321.1:17568149-17570485	GREENAS	GREENSLICE	1.74961	26.2509	3.90726	5e-05	0.00167621		XLOC_050590	mstn1	mustn1	Musculoskeletal embryonic nuclear protein 1	NC_027321.1:17568149-17570485	YELLOWAS	YELLOWSLICE	1.918	6.29522	1.71466	0.00025
XLOC_001760	sh2d4a	sh2d4a	SH2 domain containing 4A	1.61188	1.25927	1.30798	1.84561						XLOC_001760	sh2d4a	sh2d4a	SH2 domain containing 4A	NC_027300.1:149689852-149705795	REDAS	REDSLICE	2.85833	8.73651	1.61188	5e-05	0.00167621		XLOC_001760	sh2d4a	sh2d4a	SH2 domain containing 4A	NC_027300.1:149689852-149705795	GREENAS	GREENSLICE	2.79373	6.68748	1.25927	0.00025	0.00653846		XLOC_001760	sh2d4a	sh2d4a	SH2 domain containing 4A	NC_027300.1:149689852-149705795	YELLOWAS	YELLOWSLICE	3.33691	8.262	1.30798	5e-05
XLOC_037146	LOC106572541	na	uncharacterized LOC106572541	1.60981	1.81185	1.70864	1.01319						XLOC_037146	LOC106572541	na	uncharacterized LOC106572541	NC_027314.1:84716551-84761939	REDAS	REDSLICE	2.9164	8.90115	1.60981	5e-05	0.00167621		XLOC_037146	LOC106572541	na	uncharacterized LOC106572541	NC_027314.1:84716551-84761939	GREENAS	GREENSLICE	4.48537	15.7478	1.81185	5e-05	0.00167621		XLOC_037146	LOC106572541	na	uncharacterized LOC106572541	NC_027314.1:84716551-84761939	YELLOWAS	YELLOWSLICE	2.89807	9.47244	1.70864	5e-05
XLOC_008394	LOC106599341	hel-s-11	carbonic anhydrase-like	1.60905	2.51963	1.52696	2.36364						XLOC_008394	LOC106599341	hel-s-11	carbonic anhydrase-like	NC_027302.1:24417017-24426549	REDAS	REDSLICE	43.2189	131.84	1.60905	5e-05	0.00167621		XLOC_008394	LOC106599341	hel-s-11	carbonic anhydrase-like	NC_027302.1:24417017-24426549	GREENAS	GREENSLICE	20.1735	115.682	2.51963	5e-05	0.00167621		XLOC_008394	LOC106599341	hel-s-11	carbonic anhydrase-like	NC_027302.1:24417017-24426549	YELLOWAS	YELLOWSLICE	57.0337	164.358	1.52696	0.00045
XLOC_059719	LOC106590979	plk1	serine/threonine-protein kinase PLK1-like	1.6072	1.74416	1.43667	1.82232						XLOC_059719	LOC106590979	plk1	serine/threonine-protein kinase PLK1-like	NW_012343276.1:35407-39386	REDAS	REDSLICE	1.36052	4.14496	1.6072	5e-05	0.00167621		XLOC_059719	LOC106590979	plk1	serine/threonine-protein kinase PLK1-like	NW_012343276.1:35407-39386	GREENAS	GREENSLICE	1.16034	3.88713	1.74416	0.0003	0.00757889		XLOC_059719	LOC106590979	plk1	serine/threonine-protein kinase PLK1-like	NW_012343276.1:35407-39386	YELLOWAS	YELLOWSLICE	1.6744	4.53253	1.43667	0.0002
XLOC_028952	LOC106565326	prelp	prolargin-like	1.59919	1.38334	1.05643	1.2875						XLOC_028952	LOC106565326	prelp	prolargin-like	NC_027311.1:48021468-48027325	REDAS	REDSLICE	10.0092	30.3251	1.59919	5e-05	0.00167621		XLOC_028952	LOC106565326	prelp	prolargin-like	NC_027311.1:48021468-48027325	GREENAS	GREENSLICE	18.0842	47.1767	1.38334	5e-05	0.00167621		XLOC_028952	LOC106565326	prelp	prolargin-like	NC_027311.1:48021468-48027325	YELLOWAS	YELLOWSLICE	10.1047	21.0156	1.05643	5e-05
XLOC_007652	LOC106601395	kpna2	importin subunit alpha-1-like	1.5897	1.5306	1.04545	1.59987						XLOC_007652	LOC106601395	kpna2	importin subunit alpha-1-like	NC_027302.1:70239258-70242511	REDAS	REDSLICE	9.84465	29.6311	1.5897	5e-05	0.00167621		XLOC_007652	LOC106601395	kpna2	importin subunit alpha-1-like	NC_027302.1:70239258-70242511	GREENAS	GREENSLICE	6.84968	19.7891	1.5306	5e-05	0.00167621		XLOC_007652	LOC106601395	kpna2	importin subunit alpha-1-like	NC_027302.1:70239258-70242511	YELLOWAS	YELLOWSLICE	12.7738	26.3653	1.04545	0.00035
XLOC_052400	noxa1	noxa1	NADPH oxidase activator 1	1.58551	1.20265	1.1986	1.7713						XLOC_052400	noxa1	noxa1	NADPH oxidase activator 1	NC_027323.1:4670470-4680579	REDAS	REDSLICE	1.97889	5.93894	1.58551	5e-05	0.00167621		XLOC_052400	noxa1	noxa1	NADPH oxidase activator 1	NC_027323.1:4670470-4680579	GREENAS	GREENSLICE	2.53331	5.8307	1.20265	0.0004	0.00954992		XLOC_052400	noxa1	noxa1	NADPH oxidase activator 1	NC_027323.1:4670470-4680579	YELLOWAS	YELLOWSLICE	3.14504	7.2184	1.1986	0.0001
XLOC_042865	LOC106576683	na	uncharacterized LOC106576683	1.58166	2.37884	1.731	1.64736						XLOC_042865	LOC106576683	na	uncharacterized LOC106576683	NC_027317.1:13211517-13245152	REDAS	REDSLICE	4.61221	13.805	1.58166	5e-05	0.00167621		XLOC_042865	LOC106576683	na	uncharacterized LOC106576683	NC_027317.1:13211517-13245152	GREENAS	GREENSLICE	3.11839	16.2193	2.37884	5e-05	0.00167621		XLOC_042865	LOC106576683	na	uncharacterized LOC106576683	NC_027317.1:13211517-13245152	YELLOWAS	YELLOWSLICE	5.37481	17.8421	1.731	5e-05
XLOC_024243	LOC106561562	kitlg	kit ligand-like	1.57376	1.15118	1.54374	1.48575						XLOC_024243	LOC106561562	kitlg	kit ligand-like	NC_027309.1:104033963-104071062	REDAS	REDSLICE	3.6036	10.7272	1.57376	5e-05	0.00167621		XLOC_024243	LOC106561562	kitlg	kit ligand-like	NC_027309.1:104033963-104071062	GREENAS	GREENSLICE	6.11153	13.5735	1.15118	0.0002	0.00544271		XLOC_024243	LOC106561562	kitlg	kit ligand-like	NC_027309.1:104033963-104071062	YELLOWAS	YELLOWSLICE	4.5788	13.3494	1.54374	5e-05
XLOC_023891	LOC106560919	ndrg4	protein NDRG4-like	1.57171	1.79748	1.39282	1.76675						XLOC_023891	LOC106560919	ndrg4	protein NDRG4-like	NC_027309.1:76108015-76149839	REDAS	REDSLICE	0.165685	0.492511	1.57171	0.0002	0.00544271		XLOC_023891	LOC106560919	ndrg4	protein NDRG4-like	NC_027309.1:76108015-76149839	GREENAS	GREENSLICE	0.270462	0.940162	1.79748	0.0002	0.00544271		XLOC_023891	LOC106560919	ndrg4	protein NDRG4-like	NC_027309.1:76108015-76149839	YELLOWAS	YELLOWSLICE	0.211114	0.554367	1.39282	0.00065
XLOC_039780	LOC106573096	ano1	anoctamin-1-like	1.55353	2.76554	1.76356	1.55046						XLOC_039780	LOC106573096	ano1	anoctamin-1-like	NC_027315.1:5671009-5741578	REDAS	REDSLICE	0.20645	0.606004	1.55353	0.00295	0.0448558		XLOC_039780	LOC106573096	ano1	anoctamin-1-like	NC_027315.1:5671009-5741578	GREENAS	GREENSLICE	0.193066	1.31286	2.76554	5e-05	0.00167621		XLOC_039780	LOC106573096	ano1	anoctamin-1-like	NC_027315.1:5671009-5741578	YELLOWAS	YELLOWSLICE	0.13097	0.444689	1.76356	0.0006
XLOC_017276	LOC106608508	fabp2	fatty acid-binding protein, intestinal-like	1.55015	2.91557	2.36672	2.42448						XLOC_017276	LOC106608508	fabp2	fatty acid-binding protein, intestinal-like	NC_027306.1:4268541-4274345	REDAS	REDSLICE	0.402207	1.17785	1.55015	0.00335	0.0492975		XLOC_017276	LOC106608508	fabp2	fatty acid-binding protein, intestinal-like	NC_027306.1:4268541-4274345	GREENAS	GREENSLICE	0.65454	4.93869	2.91557	5e-05	0.00167621		XLOC_017276	LOC106608508	fabp2	fatty acid-binding protein, intestinal-like	NC_027306.1:4268541-4274345	YELLOWAS	YELLOWSLICE	0.380912	1.96462	2.36672	5e-05
XLOC_034539	LOC106570297	asns	asparagine synthetase [glutamine-hydrolyzing]-like	1.54926	1.43189	1.235	1.61984						XLOC_034539	LOC106570297	asns	asparagine synthetase [glutamine-hydrolyzing]-like	NC_027313.1:69021986-69038976	REDAS	REDSLICE	10.9946	32.1775	1.54926	5e-05	0.00167621		XLOC_034539	LOC106570297	asns	asparagine synthetase [glutamine-hydrolyzing]-like	NC_027313.1:69021986-69038976	GREENAS	GREENSLICE	8.886	23.9745	1.43189	5e-05	0.00167621		XLOC_034539	LOC106570297	asns	asparagine synthetase [glutamine-hydrolyzing]-like	NC_027313.1:69021986-69038976	YELLOWAS	YELLOWSLICE	15.2221	35.83	1.235	0.0001
XLOC_036824	LOC106571916	cdh26	cadherin-like protein 26	1.54401	1.42168	1.34202	1.427						XLOC_036824	LOC106571916	cdh26	cadherin-like protein 26	NC_027314.1:60177772-60330956	REDAS	REDSLICE	12.7305	37.1227	1.54401	5e-05	0.00167621		XLOC_036824	LOC106571916	cdh26	cadherin-like protein 26	NC_027314.1:60177772-60330956	GREENAS	GREENSLICE	17.4444	46.7332	1.42168	0.0001	0.00306497		XLOC_036824	LOC106571916	cdh26	cadherin-like protein 26	NC_027314.1:60177772-60330956	YELLOWAS	YELLOWSLICE	18.4344	46.7324	1.34202	0.0001
XLOC_057111	LOC106588568	cyp51a1	lanosterol 14-alpha demethylase	1.54352	1.79053	1.1345	1.92031						XLOC_057111	LOC106588568	cyp51a1	lanosterol 14-alpha demethylase	NC_027326.1:14302399-14312440	REDAS	REDSLICE	5.9228	17.2652	1.54352	5e-05	0.00167621		XLOC_057111	LOC106588568	cyp51a1	lanosterol 14-alpha demethylase	NC_027326.1:14302399-14312440	GREENAS	GREENSLICE	4.09086	14.152	1.79053	5e-05	0.00167621		XLOC_057111	LOC106588568	cyp51a1	lanosterol 14-alpha demethylase	NC_027326.1:14302399-14312440	YELLOWAS	YELLOWSLICE	6.918	15.1879	1.1345	5e-05
XLOC_050653	tmem183a	tmem183a	transmembrane protein 183A	1.5422	1.3625	1.158	2.3555						XLOC_050653	tmem183a	tmem183a	transmembrane protein 183A	NC_027321.1:25126918-25132771	REDAS	REDSLICE	2.44176	7.11136	1.5422	5e-05	0.00167621		XLOC_050653	tmem183a	tmem183a	transmembrane protein 183A	NC_027321.1:25126918-25132771	GREENAS	GREENSLICE	2.1788	5.60235	1.3625	0.00015	0.00429515		XLOC_050653	tmem183a	tmem183a	transmembrane protein 183A	NC_027321.1:25126918-25132771	YELLOWAS	YELLOWSLICE	3.40979	7.60887	1.158	0.00015
XLOC_042916	LOC106577008	papss2	bifunctional 3'-phosphoadenosine 5'-phosphosulfate synthase 2-like	1.5403	1.41873	1.59577	1.56306						XLOC_042916	LOC106577008	papss2	bifunctional 3'-phosphoadenosine 5'-phosphosulfate synthase 2-like	NC_027317.1:18325017-18346598	REDAS	REDSLICE	1.50521	4.37799	1.5403	5e-05	0.00167621		XLOC_042916	LOC106577008	papss2	bifunctional 3'-phosphoadenosine 5'-phosphosulfate synthase 2-like	NC_027317.1:18325017-18346598	GREENAS	GREENSLICE	1.74288	4.6596	1.41873	0.0001	0.00306497		XLOC_042916	LOC106577008	papss2	bifunctional 3'-phosphoadenosine 5'-phosphosulfate synthase 2-like	NC_027317.1:18325017-18346598	YELLOWAS	YELLOWSLICE	1.7299	5.22873	1.59577	5e-05
XLOC_057314	LOC106588768	sesn1	sestrin-1-like	1.52828	1.54923	1.20917	1.44213						XLOC_057314	LOC106588768	sesn1	sestrin-1-like	NC_027326.1:23094014-23103535	REDAS	REDSLICE	0.898796	2.5925	1.52828	5e-05	0.00167621		XLOC_057314	LOC106588768	sesn1	sestrin-1-like	NC_027326.1:23094014-23103535	GREENAS	GREENSLICE	0.82161	2.40453	1.54923	5e-05	0.00167621		XLOC_057314	LOC106588768	sesn1	sestrin-1-like	NC_027326.1:23094014-23103535	YELLOWAS	YELLOWSLICE	1.35248	3.127	1.20917	5e-05
XLOC_015893	LOC106606416	ccnf	cyclin-F-like	1.52447	1.26332	1.07696	1.49647						XLOC_015893	LOC106606416	ccnf	cyclin-F-like	NC_027305.1:8276462-8297597	REDAS	REDSLICE	1.87626	5.39764	1.52447	5e-05	0.00167621		XLOC_015893	LOC106606416	ccnf	cyclin-F-like	NC_027305.1:8276462-8297597	GREENAS	GREENSLICE	1.5328	3.67944	1.26332	0.0005	0.0114231		XLOC_015893	LOC106606416	ccnf	cyclin-F-like	NC_027305.1:8276462-8297597	YELLOWAS	YELLOWSLICE	2.46334	5.19664	1.07696	0.0004
XLOC_060806	LOC106591484	na	uncharacterized LOC106591484	1.52084	1.38126	1.4039	1.50788						XLOC_060806	LOC106591484	na	uncharacterized LOC106591484	NW_012344174.1:34756-40347	REDAS	REDSLICE	1.28458	3.68621	1.52084	5e-05	0.00167621		XLOC_060806	LOC106591484	na	uncharacterized LOC106591484	NW_012344174.1:34756-40347	GREENAS	GREENSLICE	1.18809	3.09493	1.38126	0.0003	0.00757889		XLOC_060806	LOC106591484	na	uncharacterized LOC106591484	NW_012344174.1:34756-40347	YELLOWAS	YELLOWSLICE	1.67877	4.4423	1.4039	5e-05
XLOC_011991	vkorl	vkorc1l1	Vitamin K epoxide reductase complex subunit 1-like protein 1	1.5182	1.01472	1.08628	1.43591						XLOC_011991	vkorl	vkorc1l1	Vitamin K epoxide reductase complex subunit 1-like protein 1	NC_027303.1:77246049-77264495	REDAS	REDSLICE	2.25992	6.47316	1.5182	5e-05	0.00167621		XLOC_011991	vkorl	vkorc1l1	Vitamin K epoxide reductase complex subunit 1-like protein 1	NC_027303.1:77246049-77264495	GREENAS	GREENSLICE	2.54176	5.13566	1.01472	0.00175	0.0302518		XLOC_011991	vkorl	vkorc1l1	Vitamin K epoxide reductase complex subunit 1-like protein 1	NC_027303.1:77246049-77264495	YELLOWAS	YELLOWSLICE	2.97105	6.30831	1.08628	5e-05
XLOC_030372	LOC106565174	hyal2	hyaluronidase-2-like	1.50653	1.40072	1.26191	1.79939						XLOC_030372	LOC106565174	hyal2	hyaluronidase-2-like	NC_027311.1:44331959-44345136	REDAS	REDSLICE	10.1393	28.8085	1.50653	5e-05	0.00167621		XLOC_030372	LOC106565174	hyal2	hyaluronidase-2-like	NC_027311.1:44331959-44345136	GREENAS	GREENSLICE	8.42411	22.2424	1.40072	5e-05	0.00167621		XLOC_030372	LOC106565174	hyal2	hyaluronidase-2-like	NC_027311.1:44331959-44345136	YELLOWAS	YELLOWSLICE	11.8769	28.4823	1.26191	5e-05
XLOC_069621	LOC106596374	aldh3b1	aldehyde dehydrogenase family 3 member B1-like	1.50521	1.10087	1.06698	1.50992						XLOC_069621	LOC106596374	aldh3b1	aldehyde dehydrogenase family 3 member B1-like	NW_012359783.1:4-5713	REDAS	REDSLICE	3.92124	11.131	1.50521	5e-05	0.00167621		XLOC_069621	LOC106596374	aldh3b1	aldehyde dehydrogenase family 3 member B1-like	NW_012359783.1:4-5713	GREENAS	GREENSLICE	3.75599	8.05601	1.10087	0.00015	0.00429515		XLOC_069621	LOC106596374	aldh3b1	aldehyde dehydrogenase family 3 member B1-like	NW_012359783.1:4-5713	YELLOWAS	YELLOWSLICE	4.99693	10.4688	1.06698	5e-05
XLOC_029160	LOC106565623	etnk1	ethanolamine kinase 1-like	1.4851	1.41163	1.21312	1.50277						XLOC_029160	LOC106565623	etnk1	ethanolamine kinase 1-like	NC_027311.1:60997813-61014605	REDAS	REDSLICE	1.17955	3.30197	1.4851	5e-05	0.00167621		XLOC_029160	LOC106565623	etnk1	ethanolamine kinase 1-like	NC_027311.1:60997813-61014605	GREENAS	GREENSLICE	1.0973	2.91922	1.41163	0.00025	0.00653846		XLOC_029160	LOC106565623	etnk1	ethanolamine kinase 1-like	NC_027311.1:60997813-61014605	YELLOWAS	YELLOWSLICE	1.55723	3.61027	1.21312	5e-05
XLOC_022384	LOC106612200	gcna	acidic repeat-containing protein-like	1.48416	1.18069	1.18087	1.2223						XLOC_022384	LOC106612200	gcna	acidic repeat-containing protein-like	NC_027308.1:82842164-82861418	REDAS	REDSLICE	1.21415	3.39664	1.48416	0.00015	0.00429515		XLOC_022384	LOC106612200	gcna	acidic repeat-containing protein-like	NC_027308.1:82842164-82861418	GREENAS	GREENSLICE	1.27075	2.88061	1.18069	0.00155	0.0275821		XLOC_022384	LOC106612200	gcna	acidic repeat-containing protein-like	NC_027308.1:82842164-82861418	YELLOWAS	YELLOWSLICE	1.63965	3.71731	1.18087	0.0006
XLOC_049114	LOC106581838	chpf	chondroitin sulfate synthase 2-like	1.4803	2.01915	1.34426	1.74801						XLOC_049114	LOC106581838	chpf	chondroitin sulfate synthase 2-like	NC_027320.1:12793805-12810256	REDAS	REDSLICE	0.80643	2.25	1.4803	5e-05	0.00167621		XLOC_049114	LOC106581838	chpf	chondroitin sulfate synthase 2-like	NC_027320.1:12793805-12810256	GREENAS	GREENSLICE	0.493365	1.99983	2.01915	5e-05	0.00167621		XLOC_049114	LOC106581838	chpf	chondroitin sulfate synthase 2-like	NC_027320.1:12793805-12810256	YELLOWAS	YELLOWSLICE	1.01806	2.58487	1.34426	5e-05
XLOC_006488	LOC106596660	ndufv2	acetyl-coenzyme A synthetase, cytoplasmic-like	1.4789	1.34565	1.2171	1.52634						XLOC_006488	LOC106596660	ndufv2	acetyl-coenzyme A synthetase, cytoplasmic-like	NC_027302.1:2793817-2799155	REDAS	REDSLICE	3.62472	10.1034	1.4789	5e-05	0.00167621		XLOC_006488	LOC106596660	ndufv2	acetyl-coenzyme A synthetase, cytoplasmic-like	NC_027302.1:2793817-2799155	GREENAS	GREENSLICE	3.25808	8.28027	1.34565	5e-05	0.00167621		XLOC_006488	LOC106596660	ndufv2	acetyl-coenzyme A synthetase, cytoplasmic-like	NC_027302.1:2793817-2799155	YELLOWAS	YELLOWSLICE	4.26102	9.90599	1.2171	5e-05
XLOC_037878	chga	chga	chromogranin A	1.47871	2.81967	2.3484	3.40503						XLOC_037878	chga	chga	chromogranin A	NC_027314.1:40943540-40960924	REDAS	REDSLICE	0.366628	1.02179	1.47871	0.0029	0.0442868		XLOC_037878	chga	chga	chromogranin A	NC_027314.1:40943540-40960924	GREENAS	GREENSLICE	0.23846	1.68353	2.81967	5e-05	0.00167621		XLOC_037878	chga	chga	chromogranin A	NC_027314.1:40943540-40960924	YELLOWAS	YELLOWSLICE	0.30523	1.55442	2.3484	0.0004
XLOC_053948	LOC106586671	col6a5	collagen alpha-2(IV) chain-like	1.47482	2.09322	1.2275	1.19757						XLOC_053948	LOC106586671	col6a5	collagen alpha-2(IV) chain-like	NC_027324.1:35443824-35576825	REDAS	REDSLICE	1.01853	2.83101	1.47482	0.0009	0.0181706		XLOC_053948	LOC106586671	col6a5	collagen alpha-2(IV) chain-like	NC_027324.1:35443824-35576825	GREENAS	GREENSLICE	1.31562	5.61375	2.09322	5e-05	0.00167621		XLOC_053948	LOC106586671	col6a5	collagen alpha-2(IV) chain-like	NC_027324.1:35443824-35576825	YELLOWAS	YELLOWSLICE	1.19707	2.80308	1.2275	0.00105
XLOC_030762	LOC106565719	nme2	nucleoside diphosphate kinase B-like	1.47118	1.57381	1.42138	2.10478						XLOC_030762	LOC106565719	nme2	nucleoside diphosphate kinase B-like	NC_027311.1:74319967-74338232	REDAS	REDSLICE	0.652521	1.80911	1.47118	5e-05	0.00167621		XLOC_030762	LOC106565719	nme2	nucleoside diphosphate kinase B-like	NC_027311.1:74319967-74338232	GREENAS	GREENSLICE	0.542152	1.61393	1.57381	5e-05	0.00167621		XLOC_030762	LOC106565719	nme2	nucleoside diphosphate kinase B-like	NC_027311.1:74319967-74338232	YELLOWAS	YELLOWSLICE	0.763281	2.04439	1.42138	5e-05
XLOC_088855	LOC106599924	na	uncharacterized LOC106599924	1.46083	1.99913	1.14638	1.38432						XLOC_088855	LOC106599924	na	uncharacterized LOC106599924	NW_012473668.1:15-602	REDAS	REDSLICE	47.591	131.002	1.46083	5e-05	0.00167621		XLOC_088855	LOC106599924	na	uncharacterized LOC106599924	NW_012473668.1:15-602	GREENAS	GREENSLICE	35.9645	143.771	1.99913	5e-05	0.00167621		XLOC_088855	LOC106599924	na	uncharacterized LOC106599924	NW_012473668.1:15-602	YELLOWAS	YELLOWSLICE	78.4886	173.741	1.14638	0.0002
XLOC_044378	LOC106577904	hes19	transcription factor Sox-19b-like	1.45938	1.06022	1.33703	1.64029						XLOC_044378	LOC106577904	hes19	transcription factor Sox-19b-like	NC_027317.1:60976609-60982276	REDAS	REDSLICE	6.42656	17.6723	1.45938	5e-05	0.00167621		XLOC_044378	LOC106577904	hes19	transcription factor Sox-19b-like	NC_027317.1:60976609-60982276	GREENAS	GREENSLICE	7.45037	15.5359	1.06022	0.00085	0.0173726		XLOC_044378	LOC106577904	hes19	transcription factor Sox-19b-like	NC_027317.1:60976609-60982276	YELLOWAS	YELLOWSLICE	7.40354	18.7036	1.33703	5e-05
XLOC_039114	LOC106573921	na	uncharacterized LOC106573921	1.45708	1.27973	1.29855	1.37042						XLOC_039114	LOC106573921	na	uncharacterized LOC106573921	NC_027315.1:43693009-43702056	REDAS	REDSLICE	4.12147	11.3156	1.45708	5e-05	0.00167621		XLOC_039114	LOC106573921	na	uncharacterized LOC106573921	NC_027315.1:43693009-43702056	GREENAS	GREENSLICE	4.39938	10.6814	1.27973	0.0002	0.00544271		XLOC_039114	LOC106573921	na	uncharacterized LOC106573921	NC_027315.1:43693009-43702056	YELLOWAS	YELLOWSLICE	5.46178	13.435	1.29855	5e-05
XLOC_009314	LOC106601716	aldh3b1	aldehyde dehydrogenase family 3 member B1-like	1.4556	1.31117	1.23541	1.37904						XLOC_009314	LOC106601716	aldh3b1	aldehyde dehydrogenase family 3 member B1-like	NC_027302.1:78853797-79004671	REDAS	REDSLICE	4.19522	11.5063	1.4556	5e-05	0.00167621		XLOC_009314	LOC106601716	aldh3b1	aldehyde dehydrogenase family 3 member B1-like	NC_027302.1:78853797-79004671	GREENAS	GREENSLICE	3.38606	8.40225	1.31117	5e-05	0.00167621		XLOC_009314	LOC106601716	aldh3b1	aldehyde dehydrogenase family 3 member B1-like	NC_027302.1:78853797-79004671	YELLOWAS	YELLOWSLICE	4.9117	11.5645	1.23541	5e-05
XLOC_040485	LOC106574413	na	E3 ubiquitin-protein ligase Midline-1-like	1.42823	1.50102	1.30152	1.10368						XLOC_040485	LOC106574413	na	E3 ubiquitin-protein ligase Midline-1-like	NC_027315.1:69599941-69652863	REDAS	REDSLICE	1.35203	3.63852	1.42823	5e-05	0.00167621		XLOC_040485	LOC106574413	na	E3 ubiquitin-protein ligase Midline-1-like	NC_027315.1:69599941-69652863	GREENAS	GREENSLICE	1.29175	3.6562	1.50102	0.00015	0.00429515		XLOC_040485	LOC106574413	na	E3 ubiquitin-protein ligase Midline-1-like	NC_027315.1:69599941-69652863	YELLOWAS	YELLOWSLICE	1.42125	3.50322	1.30152	0.00015
XLOC_015321	LOC106607702	bub1	mitotic checkpoint serine/threonine-protein kinase BUB1-like	1.42021	1.30683	1.01266	1.38359						XLOC_015321	LOC106607702	bub1	mitotic checkpoint serine/threonine-protein kinase BUB1-like	NC_027305.1:52669417-52682169	REDAS	REDSLICE	1.69758	4.54313	1.42021	5e-05	0.00167621		XLOC_015321	LOC106607702	bub1	mitotic checkpoint serine/threonine-protein kinase BUB1-like	NC_027305.1:52669417-52682169	GREENAS	GREENSLICE	1.49533	3.6994	1.30683	0.00015	0.00429515		XLOC_015321	LOC106607702	bub1	mitotic checkpoint serine/threonine-protein kinase BUB1-like	NC_027305.1:52669417-52682169	YELLOWAS	YELLOWSLICE	2.2214	4.48197	1.01266	0.00095
XLOC_017359	LOC106608595	pygm	glycogen phosphorylase, muscle form	1.41988	1.09732	1.44319	1.50267						XLOC_017359	LOC106608595	pygm	glycogen phosphorylase, muscle form	NC_027306.1:10114790-10127361	REDAS	REDSLICE	0.984435	2.63399	1.41988	0.0003	0.00757889		XLOC_017359	LOC106608595	pygm	glycogen phosphorylase, muscle form	NC_027306.1:10114790-10127361	GREENAS	GREENSLICE	2.1484	4.59665	1.09732	0.0025	0.0396513		XLOC_017359	LOC106608595	pygm	glycogen phosphorylase, muscle form	NC_027306.1:10114790-10127361	YELLOWAS	YELLOWSLICE	1.24051	3.37321	1.44319	0.0001
XLOC_051979	myoc	myoc	myocilin	1.40552	1.54968	1.64702	1.74977						XLOC_051979	myoc	myoc	myocilin	NC_027322.1:22697672-22713813	REDAS	REDSLICE	2.11291	5.5974	1.40552	0.00045	0.0105017		XLOC_051979	myoc	myoc	myocilin	NC_027322.1:22697672-22713813	GREENAS	GREENSLICE	2.37178	6.94345	1.54968	0.0004	0.00954992		XLOC_051979	myoc	myoc	myocilin	NC_027322.1:22697672-22713813	YELLOWAS	YELLOWSLICE	1.74921	5.47829	1.64702	0.00015
XLOC_003545	depdc1b	depdc1b	DEP domain containing 1B	1.4001	1.76603	1.11186	1.19713						XLOC_003545	depdc1b	depdc1b	DEP domain containing 1B	NC_027300.1:149051728-149069659	REDAS	REDSLICE	0.652962	1.7233	1.4001	0.0001	0.00306497		XLOC_003545	depdc1b	depdc1b	DEP domain containing 1B	NC_027300.1:149051728-149069659	GREENAS	GREENSLICE	0.474942	1.61536	1.76603	5e-05	0.00167621		XLOC_003545	depdc1b	depdc1b	DEP domain containing 1B	NC_027300.1:149051728-149069659	YELLOWAS	YELLOWSLICE	0.872787	1.8863	1.11186	0.0005
XLOC_006097	LOC106590115	ldlr-a	low-density lipoprotein receptor-like	1.39504	1.54838	1.50239	1.91552						XLOC_006097	LOC106590115	ldlr-a	low-density lipoprotein receptor-like	NC_027301.1:55925092-55947054	REDAS	REDSLICE	4.01928	10.5705	1.39504	5e-05	0.00167621		XLOC_006097	LOC106590115	ldlr-a	low-density lipoprotein receptor-like	NC_027301.1:55925092-55947054	GREENAS	GREENSLICE	4.37409	12.7937	1.54838	5e-05	0.00167621		XLOC_006097	LOC106590115	ldlr-a	low-density lipoprotein receptor-like	NC_027301.1:55925092-55947054	YELLOWAS	YELLOWSLICE	5.30907	15.0412	1.50239	5e-05
XLOC_018201	LOC106608687	map3k11	mitogen-activated protein kinase kinase kinase 11-like	1.38913	1.82228	1.20273	1.2817						XLOC_018201	LOC106608687	map3k11	mitogen-activated protein kinase kinase kinase 11-like	NC_027306.1:11662953-11705771	REDAS	REDSLICE	0.359272	0.941005	1.38913	0.00055	0.0123272		XLOC_018201	LOC106608687	map3k11	mitogen-activated protein kinase kinase kinase 11-like	NC_027306.1:11662953-11705771	GREENAS	GREENSLICE	0.305161	1.07917	1.82228	0.00045	0.0105017		XLOC_018201	LOC106608687	map3k11	mitogen-activated protein kinase kinase kinase 11-like	NC_027306.1:11662953-11705771	YELLOWAS	YELLOWSLICE	0.456344	1.05039	1.20273	0.0011
XLOC_030677	LOC106565867	slc2a1	solute carrier family 2, facilitated glucose transporter member 1-like	1.38597	1.78595	1.43889	1.5553						XLOC_030677	LOC106565867	slc2a1	solute carrier family 2, facilitated glucose transporter member 1-like	NC_027311.1:65091151-65217618	REDAS	REDSLICE	3.07766	8.04339	1.38597	5e-05	0.00167621		XLOC_030677	LOC106565867	slc2a1	solute carrier family 2, facilitated glucose transporter member 1-like	NC_027311.1:65091151-65217618	GREENAS	GREENSLICE	3.0566	10.5405	1.78595	5e-05	0.00167621		XLOC_030677	LOC106565867	slc2a1	solute carrier family 2, facilitated glucose transporter member 1-like	NC_027311.1:65091151-65217618	YELLOWAS	YELLOWSLICE	4.32742	11.7322	1.43889	5e-05
XLOC_002983	LOC106561364	klf4	Krueppel-like factor 4	1.38222	2.1034	2.29986	2.24966						XLOC_002983	LOC106561364	klf4	Krueppel-like factor 4	NC_027300.1:109172070-109180416	REDAS	REDSLICE	2.06463	5.38185	1.38222	0.0001	0.00306497		XLOC_002983	LOC106561364	klf4	Krueppel-like factor 4	NC_027300.1:109172070-109180416	GREENAS	GREENSLICE	2.11542	9.09036	2.1034	5e-05	0.00167621		XLOC_002983	LOC106561364	klf4	Krueppel-like factor 4	NC_027300.1:109172070-109180416	YELLOWAS	YELLOWSLICE	2.94659	14.5093	2.29986	5e-05
XLOC_035781	LOC106570220	st3gal1	CMP-N-acetylneuraminate-beta-galactosamide-alpha-2,3-sialyltransferase 1-like	1.37699	2.1734	1.67159	2.12739						XLOC_035781	LOC106570220	st3gal1	CMP-N-acetylneuraminate-beta-galactosamide-alpha-2,3-sialyltransferase 1-like	NC_027313.1:65012893-65031658	REDAS	REDSLICE	2.85778	7.42241	1.37699	5e-05	0.00167621		XLOC_035781	LOC106570220	st3gal1	CMP-N-acetylneuraminate-beta-galactosamide-alpha-2,3-sialyltransferase 1-like	NC_027313.1:65012893-65031658	GREENAS	GREENSLICE	1.46491	6.60797	2.1734	5e-05	0.00167621		XLOC_035781	LOC106570220	st3gal1	CMP-N-acetylneuraminate-beta-galactosamide-alpha-2,3-sialyltransferase 1-like	NC_027313.1:65012893-65031658	YELLOWAS	YELLOWSLICE	1.82887	5.82614	1.67159	5e-05
XLOC_021318	numa1	numa1	nuclear mitotic apparatus protein 1	1.37295	1.33827	1.0161	1.21965						XLOC_021318	numa1	numa1	nuclear mitotic apparatus protein 1	NC_027308.1:130998569-131013468	REDAS	REDSLICE	1.66092	4.30177	1.37295	5e-05	0.00167621		XLOC_021318	numa1	numa1	nuclear mitotic apparatus protein 1	NC_027308.1:130998569-131013468	GREENAS	GREENSLICE	1.37785	3.48386	1.33827	0.0001	0.00306497		XLOC_021318	numa1	numa1	nuclear mitotic apparatus protein 1	NC_027308.1:130998569-131013468	YELLOWAS	YELLOWSLICE	2.14937	4.347	1.0161	0.00045
XLOC_052845	LOC106585803	rhobtb2	rho-related BTB domain-containing protein 2-like	1.36333	1.72244	1.38268	1.43013						XLOC_052845	LOC106585803	rhobtb2	rho-related BTB domain-containing protein 2-like	NC_027323.1:36901798-36971916	REDAS	REDSLICE	2.25463	5.80067	1.36333	5e-05	0.00167621		XLOC_052845	LOC106585803	rhobtb2	rho-related BTB domain-containing protein 2-like	NC_027323.1:36901798-36971916	GREENAS	GREENSLICE	1.88173	6.20961	1.72244	5e-05	0.00167621		XLOC_052845	LOC106585803	rhobtb2	rho-related BTB domain-containing protein 2-like	NC_027323.1:36901798-36971916	YELLOWAS	YELLOWSLICE	1.60789	4.19259	1.38268	5e-05
XLOC_017723	LOC106609314	na	protein FAM60A-like	1.35325	1.26844	1.23399	1.09527						XLOC_017723	LOC106609314	na	protein FAM60A-like	NC_027306.1:38273011-38285713	REDAS	REDSLICE	0.674939	1.72438	1.35325	0.00015	0.00429515		XLOC_017723	LOC106609314	na	protein FAM60A-like	NC_027306.1:38273011-38285713	GREENAS	GREENSLICE	0.652444	1.57174	1.26844	0.0015	0.026916		XLOC_017723	LOC106609314	na	protein FAM60A-like	NC_027306.1:38273011-38285713	YELLOWAS	YELLOWSLICE	0.822655	1.93502	1.23399	0.00085
XLOC_022276	enpp6	enpp6	ectonucleotide pyrophosphatase/phosphodiesterase 6	1.3485	1.03639	1.03901	1.32251						XLOC_022276	enpp6	enpp6	ectonucleotide pyrophosphatase/phosphodiesterase 6	NC_027308.1:74936084-74951334	REDAS	REDSLICE	10.9717	27.939	1.3485	5e-05	0.00167621		XLOC_022276	enpp6	enpp6	ectonucleotide pyrophosphatase/phosphodiesterase 6	NC_027308.1:74936084-74951334	GREENAS	GREENSLICE	12.2237	25.0719	1.03639	0.001	0.0197087		XLOC_022276	enpp6	enpp6	ectonucleotide pyrophosphatase/phosphodiesterase 6	NC_027308.1:74936084-74951334	YELLOWAS	YELLOWSLICE	13.3961	27.5265	1.03901	5e-05
XLOC_007654	LOC106601393	evpl	envoplakin-like	1.34806	1.17698	1.3351	1.40914						XLOC_007654	LOC106601393	evpl	envoplakin-like	NC_027302.1:70321710-70334163	REDAS	REDSLICE	10.0686	25.6316	1.34806	5e-05	0.00167621		XLOC_007654	LOC106601393	evpl	envoplakin-like	NC_027302.1:70321710-70334163	GREENAS	GREENSLICE	11.5887	26.2024	1.17698	0.00065	0.0140664		XLOC_007654	LOC106601393	evpl	envoplakin-like	NC_027302.1:70321710-70334163	YELLOWAS	YELLOWSLICE	9.77199	24.654	1.3351	5e-05
XLOC_034667	LOC106570533	igf2bp3	insulin-like growth factor 2 mRNA-binding protein 3	1.34193	1.6779	1.6117	1.91539						XLOC_034667	LOC106570533	igf2bp3	insulin-like growth factor 2 mRNA-binding protein 3	NC_027313.1:80331057-80369750	REDAS	REDSLICE	0.826466	2.09501	1.34193	0.00015	0.00429515		XLOC_034667	LOC106570533	igf2bp3	insulin-like growth factor 2 mRNA-binding protein 3	NC_027313.1:80331057-80369750	GREENAS	GREENSLICE	0.649444	2.07797	1.6779	5e-05	0.00167621		XLOC_034667	LOC106570533	igf2bp3	insulin-like growth factor 2 mRNA-binding protein 3	NC_027313.1:80331057-80369750	YELLOWAS	YELLOWSLICE	0.781877	2.38951	1.6117	5e-05
XLOC_018628	LOC106609361	adm2	ADM2-like	1.33602	2.14318	1.26017	1.64972						XLOC_018628	LOC106609361	adm2	ADM2-like	NC_027306.1:41317771-41334249	REDAS	REDSLICE	0.499402	1.26076	1.33602	0.0003	0.00757889		XLOC_018628	LOC106609361	adm2	ADM2-like	NC_027306.1:41317771-41334249	GREENAS	GREENSLICE	0.32096	1.41779	2.14318	5e-05	0.00167621		XLOC_018628	LOC106609361	adm2	ADM2-like	NC_027306.1:41317771-41334249	YELLOWAS	YELLOWSLICE	0.711262	1.70364	1.26017	0.0008
XLOC_036217	hbegf	hbegf	Proheparin-binding EGF-like growth factor	1.33387	2.59681	1.6152	1.9678						XLOC_036217	hbegf	hbegf	Proheparin-binding EGF-like growth factor	NC_027314.1:4363687-4379420	REDAS	REDSLICE	4.46545	11.2564	1.33387	0.00325	0.0481906		XLOC_036217	hbegf	hbegf	Proheparin-binding EGF-like growth factor	NC_027314.1:4363687-4379420	GREENAS	GREENSLICE	2.25862	13.6635	2.59681	5e-05	0.00167621		XLOC_036217	hbegf	hbegf	Proheparin-binding EGF-like growth factor	NC_027314.1:4363687-4379420	YELLOWAS	YELLOWSLICE	4.46304	13.6727	1.6152	5e-05
XLOC_045868	LOC106578980	ppp1r3cb	protein phosphatase 1 regulatory subunit 3C-B-like	1.3266	1.39832	1.20491	1.40209						XLOC_045868	LOC106578980	ppp1r3cb	protein phosphatase 1 regulatory subunit 3C-B-like	NC_027318.1:46067487-46071878	REDAS	REDSLICE	1.5599	3.9124	1.3266	5e-05	0.00167621		XLOC_045868	LOC106578980	ppp1r3cb	protein phosphatase 1 regulatory subunit 3C-B-like	NC_027318.1:46067487-46071878	GREENAS	GREENSLICE	1.6242	4.2813	1.39832	0.00015	0.00429515		XLOC_045868	LOC106578980	ppp1r3cb	protein phosphatase 1 regulatory subunit 3C-B-like	NC_027318.1:46067487-46071878	YELLOWAS	YELLOWSLICE	2.27609	5.24691	1.20491	5e-05
XLOC_051329	LOC106584201	foxc1a	forkhead box C1-A-like	1.32646	1.05329	1.43734	1.15793						XLOC_051329	LOC106584201	foxc1a	forkhead box C1-A-like	NC_027322.1:12914970-12917253	REDAS	REDSLICE	5.22098	13.0935	1.32646	5e-05	0.00167621		XLOC_051329	LOC106584201	foxc1a	forkhead box C1-A-like	NC_027322.1:12914970-12917253	GREENAS	GREENSLICE	6.33831	13.1536	1.05329	0.0005	0.0114231		XLOC_051329	LOC106584201	foxc1a	forkhead box C1-A-like	NC_027322.1:12914970-12917253	YELLOWAS	YELLOWSLICE	7.32047	19.8254	1.43734	5e-05
XLOC_026972	gpt2	gpt2	glutamic--pyruvic transaminase 2	1.31775	1.07048	1.27125	1.14337						XLOC_026972	gpt2	gpt2	glutamic--pyruvic transaminase 2	NC_027310.1:12105872-12123580	REDAS	REDSLICE	3.44853	8.59639	1.31775	5e-05	0.00167621		XLOC_026972	gpt2	gpt2	glutamic--pyruvic transaminase 2	NC_027310.1:12105872-12123580	GREENAS	GREENSLICE	3.70547	7.78197	1.07048	0.00045	0.0105017		XLOC_026972	gpt2	gpt2	glutamic--pyruvic transaminase 2	NC_027310.1:12105872-12123580	YELLOWAS	YELLOWSLICE	4.13837	9.98884	1.27125	5e-05
XLOC_043810	LOC106576941	ahnak	neuroblast differentiation-associated protein AHNAK-like	1.31107	1.67316	1.30531	1.95234						XLOC_043810	LOC106576941	ahnak	neuroblast differentiation-associated protein AHNAK-like	NC_027317.1:14137576-14180738	REDAS	REDSLICE	5.85806	14.5353	1.31107	0.0001	0.00306497		XLOC_043810	LOC106576941	ahnak	neuroblast differentiation-associated protein AHNAK-like	NC_027317.1:14137576-14180738	GREENAS	GREENSLICE	5.8838	18.7641	1.67316	5e-05	0.00167621		XLOC_043810	LOC106576941	ahnak	neuroblast differentiation-associated protein AHNAK-like	NC_027317.1:14137576-14180738	YELLOWAS	YELLOWSLICE	6.89801	17.0476	1.30531	0.0002
XLOC_034258	hhatl	hhat	hedgehog acyltransferase like	1.28243	5.07178	2.34047	2.30723						XLOC_034258	hhatl	hhat	hedgehog acyltransferase like	NC_027313.1:49261733-49293528	REDAS	REDSLICE	1.09579	2.66549	1.28243	0.003	0.0454174		XLOC_034258	hhatl	hhat	hedgehog acyltransferase like	NC_027313.1:49261733-49293528	GREENAS	GREENSLICE	0.272179	9.15401	5.07178	5e-05	0.00167621		XLOC_034258	hhatl	hhat	hedgehog acyltransferase like	NC_027313.1:49261733-49293528	YELLOWAS	YELLOWSLICE	0.653604	3.3103	2.34047	5e-05
XLOC_033093	LOC106567679	upk3b	uroplakin-3b-like protein	1.27991	1.49597	1.09279	1.72837						XLOC_033093	LOC106567679	upk3b	uroplakin-3b-like protein	NC_027312.1:68979209-68983870	REDAS	REDSLICE	95.2772	231.355	1.27991	0.00055	0.0123272		XLOC_033093	LOC106567679	upk3b	uroplakin-3b-like protein	NC_027312.1:68979209-68983870	GREENAS	GREENSLICE	67.0613	189.149	1.49597	0.0015	0.026916		XLOC_033093	LOC106567679	upk3b	uroplakin-3b-like protein	NC_027312.1:68979209-68983870	YELLOWAS	YELLOWSLICE	88.5351	188.833	1.09279	0.00065
XLOC_044920	LOC106578831	kif20b	kinesin-like protein KIF20B	1.27626	1.8707	1.33182	1.06383						XLOC_044920	LOC106578831	kif20b	kinesin-like protein KIF20B	NC_027318.1:38506114-38521998	REDAS	REDSLICE	0.661258	1.60164	1.27626	0.00125	0.0234317		XLOC_044920	LOC106578831	kif20b	kinesin-like protein KIF20B	NC_027318.1:38506114-38521998	GREENAS	GREENSLICE	0.465275	1.70155	1.8707	5e-05	0.00167621		XLOC_044920	LOC106578831	kif20b	kinesin-like protein KIF20B	NC_027318.1:38506114-38521998	YELLOWAS	YELLOWSLICE	0.731651	1.84172	1.33182	0.0002
XLOC_033445	LOC106568427	na	uncharacterized LOC106568427	1.25143	1.45721	1.08449	1.58534						XLOC_033445	LOC106568427	na	uncharacterized LOC106568427	NC_027312.1:96596335-96626488	REDAS	REDSLICE	2.04585	4.87069	1.25143	5e-05	0.00167621		XLOC_033445	LOC106568427	na	uncharacterized LOC106568427	NC_027312.1:96596335-96626488	GREENAS	GREENSLICE	1.49457	4.10374	1.45721	0.0016	0.0282586		XLOC_033445	LOC106568427	na	uncharacterized LOC106568427	NC_027312.1:96596335-96626488	YELLOWAS	YELLOWSLICE	2.41016	5.11105	1.08449	0.0005
XLOC_057914	LOC106589825	hk1	hexokinase-1-like	1.23577	1.4279	1.26798	1.39753						XLOC_057914	LOC106589825	hk1	hexokinase-1-like	NC_027327.1:28243478-28292963	REDAS	REDSLICE	8.77684	20.6701	1.23577	5e-05	0.00167621		XLOC_057914	LOC106589825	hk1	hexokinase-1-like	NC_027327.1:28243478-28292963	GREENAS	GREENSLICE	7.89128	21.2319	1.4279	0.0001	0.00306497		XLOC_057914	LOC106589825	hk1	hexokinase-1-like	NC_027327.1:28243478-28292963	YELLOWAS	YELLOWSLICE	10.2531	24.692	1.26798	5e-05
XLOC_039254	LOC106574198	bok	bcl-2-related ovarian killer protein homolog A	1.22467	1.14761	1.29054	1.12624						XLOC_039254	LOC106574198	bok	bcl-2-related ovarian killer protein homolog A	NC_027315.1:56641905-56681527	REDAS	REDSLICE	3.13927	7.33655	1.22467	0.0001	0.00306497		XLOC_039254	LOC106574198	bok	bcl-2-related ovarian killer protein homolog A	NC_027315.1:56641905-56681527	GREENAS	GREENSLICE	3.09802	6.86356	1.14761	0.00025	0.00653846		XLOC_039254	LOC106574198	bok	bcl-2-related ovarian killer protein homolog A	NC_027315.1:56641905-56681527	YELLOWAS	YELLOWSLICE	3.46813	8.48373	1.29054	5e-05
XLOC_055928	LOC106587778	olpb	cell surface glycoprotein 1-like	1.21906	2.25121	1.18508	1.35067						XLOC_055928	LOC106587778	olpb	cell surface glycoprotein 1-like	NC_027325.1:36567966-36571346	REDAS	REDSLICE	55.5723	129.37	1.21906	0.0002	0.00544271		XLOC_055928	LOC106587778	olpb	cell surface glycoprotein 1-like	NC_027325.1:36567966-36571346	GREENAS	GREENSLICE	31.2864	148.949	2.25121	5e-05	0.00167621		XLOC_055928	LOC106587778	olpb	cell surface glycoprotein 1-like	NC_027325.1:36567966-36571346	YELLOWAS	YELLOWSLICE	85.0823	193.457	1.18508	0.00035
XLOC_059450	msmo1	msmo1	methylsterol monooxygenase 1	1.20823	1.09819	1.16808	1.30282						XLOC_059450	msmo1	msmo1	methylsterol monooxygenase 1	NW_012342001.1:1826-9994	REDAS	REDSLICE	20.3339	46.9821	1.20823	0.0005	0.0114231		XLOC_059450	msmo1	msmo1	methylsterol monooxygenase 1	NW_012342001.1:1826-9994	GREENAS	GREENSLICE	21.0423	45.0486	1.09819	0.0034	0.0498234		XLOC_059450	msmo1	msmo1	methylsterol monooxygenase 1	NW_012342001.1:1826-9994	YELLOWAS	YELLOWSLICE	20.2457	45.4946	1.16808	0.00045
XLOC_028530	LOC106564604	sec23a	protein transport protein Sec23A-like	1.20002	1.302	1.33301	1.12383						XLOC_028530	LOC106564604	sec23a	protein transport protein Sec23A-like	NC_027311.1:16495970-16508029	REDAS	REDSLICE	2.03062	4.66521	1.20002	0.0009	0.0181706		XLOC_028530	LOC106564604	sec23a	protein transport protein Sec23A-like	NC_027311.1:16495970-16508029	GREENAS	GREENSLICE	2.04876	5.05164	1.302	0.0009	0.0181706		XLOC_028530	LOC106564604	sec23a	protein transport protein Sec23A-like	NC_027311.1:16495970-16508029	YELLOWAS	YELLOWSLICE	2.52541	6.36222	1.33301	0.0001
XLOC_038027	LOC106571856	slc6a6	sodium- and chloride-dependent taurine transporter-like	1.19363	1.86534	1.22354	1.55577						XLOC_038027	LOC106571856	slc6a6	sodium- and chloride-dependent taurine transporter-like	NC_027314.1:57001111-57021890	REDAS	REDSLICE	5.15091	11.7815	1.19363	0.0005	0.0114231		XLOC_038027	LOC106571856	slc6a6	sodium- and chloride-dependent taurine transporter-like	NC_027314.1:57001111-57021890	GREENAS	GREENSLICE	3.67749	13.3991	1.86534	5e-05	0.00167621		XLOC_038027	LOC106571856	slc6a6	sodium- and chloride-dependent taurine transporter-like	NC_027314.1:57001111-57021890	YELLOWAS	YELLOWSLICE	6.15153	14.365	1.22354	0.00035
XLOC_018956	LOC106609889	nans	sialic acid synthase-like	1.15337	2.39501	1.10937	1.42946						XLOC_018956	LOC106609889	nans	sialic acid synthase-like	NC_027307.1:566748-575090	REDAS	REDSLICE	27.2582	60.6314	1.15337	0.0003	0.00757889		XLOC_018956	LOC106609889	nans	sialic acid synthase-like	NC_027307.1:566748-575090	GREENAS	GREENSLICE	10.6429	55.9796	2.39501	5e-05	0.00167621		XLOC_018956	LOC106609889	nans	sialic acid synthase-like	NC_027307.1:566748-575090	YELLOWAS	YELLOWSLICE	34.6272	74.7089	1.10937	0.0014
XLOC_053444	LOC106585763	vcan	versican core protein-like	1.15304	3.39211	1.89146	1.55818						XLOC_053444	LOC106585763	vcan	versican core protein-like	NC_027323.1:34643606-34721162	REDAS	REDSLICE	0.539612	1.2	1.15304	0.0024	0.0384512		XLOC_053444	LOC106585763	vcan	versican core protein-like	NC_027323.1:34643606-34721162	GREENAS	GREENSLICE	0.155311	1.63053	3.39211	5e-05	0.00167621		XLOC_053444	LOC106585763	vcan	versican core protein-like	NC_027323.1:34643606-34721162	YELLOWAS	YELLOWSLICE	0.428846	1.59106	1.89146	5e-05
XLOC_003546	LOC106571348	elovl7	elongation of very long chain fatty acids protein 7-like	1.13999	2.03128	1.14657	1.90216						XLOC_003546	LOC106571348	elovl7	elongation of very long chain fatty acids protein 7-like	NC_027300.1:149069902-149077574	REDAS	REDSLICE	6.83337	15.0593	1.13999	0.0007	0.0149087		XLOC_003546	LOC106571348	elovl7	elongation of very long chain fatty acids protein 7-like	NC_027300.1:149069902-149077574	GREENAS	GREENSLICE	3.98702	16.2977	2.03128	5e-05	0.00167621		XLOC_003546	LOC106571348	elovl7	elongation of very long chain fatty acids protein 7-like	NC_027300.1:149069902-149077574	YELLOWAS	YELLOWSLICE	7.25838	16.0691	1.14657	0.0004
XLOC_033502	LOC106568532	nars1	asparagine--tRNA ligase, cytoplasmic-like	1.13785	1.10142	1.15232	1.60281						XLOC_033502	LOC106568532	nars1	asparagine--tRNA ligase, cytoplasmic-like	NC_027312.1:102040443-102088467	REDAS	REDSLICE	4.87368	10.7247	1.13785	5e-05	0.00167621		XLOC_033502	LOC106568532	nars1	asparagine--tRNA ligase, cytoplasmic-like	NC_027312.1:102040443-102088467	GREENAS	GREENSLICE	4.32314	9.27597	1.10142	0.0008	0.0165674		XLOC_033502	LOC106568532	nars1	asparagine--tRNA ligase, cytoplasmic-like	NC_027312.1:102040443-102088467	YELLOWAS	YELLOWSLICE	5.72847	12.7327	1.15232	5e-05
XLOC_043763	apmap	apmap	adipocyte plasma membrane associated protein	1.13433	2.12017	1.24686	1.33382						XLOC_043763	apmap	apmap	adipocyte plasma membrane associated protein	NC_027317.1:11925012-11935416	REDAS	REDSLICE	4.01867	8.82167	1.13433	5e-05	0.00167621		XLOC_043763	apmap	apmap	adipocyte plasma membrane associated protein	NC_027317.1:11925012-11935416	GREENAS	GREENSLICE	3.65262	15.8796	2.12017	5e-05	0.00167621		XLOC_043763	apmap	apmap	adipocyte plasma membrane associated protein	NC_027317.1:11925012-11935416	YELLOWAS	YELLOWSLICE	3.54973	8.42437	1.24686	0.0001
XLOC_013914	LOC106605138	rhbdl2	rhomboid-related protein 2-like	1.12296	1.12129	1.00859	1.1336						XLOC_013914	LOC106605138	rhbdl2	rhomboid-related protein 2-like	NC_027304.1:52261743-52288599	REDAS	REDSLICE	6.90395	15.0363	1.12296	5e-05	0.00167621		XLOC_013914	LOC106605138	rhbdl2	rhomboid-related protein 2-like	NC_027304.1:52261743-52288599	GREENAS	GREENSLICE	6.3043	13.7145	1.12129	0.00085	0.0173726		XLOC_013914	LOC106605138	rhbdl2	rhomboid-related protein 2-like	NC_027304.1:52261743-52288599	YELLOWAS	YELLOWSLICE	7.46805	15.0253	1.00859	0.0003
XLOC_010036	LOC106602865	trim16	tripartite motif-containing protein 16-like	1.12085	1.77566	1.16544	1.43842						XLOC_010036	LOC106602865	trim16	tripartite motif-containing protein 16-like	NC_027303.1:28545444-28558102	REDAS	REDSLICE	6.84885	14.8945	1.12085	0.00035	0.00858457		XLOC_010036	LOC106602865	trim16	tripartite motif-containing protein 16-like	NC_027303.1:28545444-28558102	GREENAS	GREENSLICE	4.98558	17.0703	1.77566	5e-05	0.00167621		XLOC_010036	LOC106602865	trim16	tripartite motif-containing protein 16-like	NC_027303.1:28545444-28558102	YELLOWAS	YELLOWSLICE	7.61311	17.0763	1.16544	0.0001
XLOC_012149	peam3	nmt3	phosphoethanolamine N-methyltransferase 3	1.11808	1.39202	1.67053	1.61186						XLOC_012149	peam3	nmt3	phosphoethanolamine N-methyltransferase 3	NC_027304.1:6568082-6664789	REDAS	REDSLICE	6.98811	15.1682	1.11808	0.0007	0.0149087		XLOC_012149	peam3	nmt3	phosphoethanolamine N-methyltransferase 3	NC_027304.1:6568082-6664789	GREENAS	GREENSLICE	5.15525	13.5298	1.39202	0.00185	0.0315505		XLOC_012149	peam3	nmt3	phosphoethanolamine N-methyltransferase 3	NC_027304.1:6568082-6664789	YELLOWAS	YELLOWSLICE	6.61299	21.0513	1.67053	5e-05
XLOC_008419	LOC106599266	elovl1	elongation of very long chain fatty acids protein 1-like	1.09278	1.28621	1.097	1.45095						XLOC_008419	LOC106599266	elovl1	elongation of very long chain fatty acids protein 1-like	NC_027302.1:26101474-26118315	REDAS	REDSLICE	10.2355	21.8307	1.09278	0.0004	0.00954992		XLOC_008419	LOC106599266	elovl1	elongation of very long chain fatty acids protein 1-like	NC_027302.1:26101474-26118315	GREENAS	GREENSLICE	8.83501	21.5474	1.28621	0.0002	0.00544271		XLOC_008419	LOC106599266	elovl1	elongation of very long chain fatty acids protein 1-like	NC_027302.1:26101474-26118315	YELLOWAS	YELLOWSLICE	9.81288	20.9907	1.097	0.0001
XLOC_018955	LOC106609886	gne	bifunctional UDP-N-acetylglucosamine 2-epimerase/N-acetylmannosamine kinase-like	1.08409	1.39787	1.30221	1.34324						XLOC_018955	LOC106609886	gne	bifunctional UDP-N-acetylglucosamine 2-epimerase/N-acetylmannosamine kinase-like	NC_027307.1:501679-541526	REDAS	REDSLICE	7.99837	16.9568	1.08409	0.00015	0.00429515		XLOC_018955	LOC106609886	gne	bifunctional UDP-N-acetylglucosamine 2-epimerase/N-acetylmannosamine kinase-like	NC_027307.1:501679-541526	GREENAS	GREENSLICE	7.38152	19.4512	1.39787	0.0001	0.00306497		XLOC_018955	LOC106609886	gne	bifunctional UDP-N-acetylglucosamine 2-epimerase/N-acetylmannosamine kinase-like	NC_027307.1:501679-541526	YELLOWAS	YELLOWSLICE	8.75155	21.5819	1.30221	5e-05
XLOC_044946	LOC106578865	na	uncharacterized LOC106578865	1.07455	1.08289	1.1338	1.25733						XLOC_044946	LOC106578865	na	uncharacterized LOC106578865	NC_027318.1:40594469-40602847	REDAS	REDSLICE	7.59132	15.9878	1.07455	0.0002	0.00544271		XLOC_044946	LOC106578865	na	uncharacterized LOC106578865	NC_027318.1:40594469-40602847	GREENAS	GREENSLICE	7.58382	16.0646	1.08289	0.00065	0.0140664		XLOC_044946	LOC106578865	na	uncharacterized LOC106578865	NC_027318.1:40594469-40602847	YELLOWAS	YELLOWSLICE	8.08852	17.7491	1.1338	0.0001
XLOC_069527	LOC106596322	ppl	periplakin-like	1.06791	1.31054	1.11508	1.20818						XLOC_069527	LOC106596322	ppl	periplakin-like	NW_012359485.1:1383-5665	REDAS	REDSLICE	15.7889	33.0997	1.06791	5e-05	0.00167621		XLOC_069527	LOC106596322	ppl	periplakin-like	NW_012359485.1:1383-5665	GREENAS	GREENSLICE	12.3739	30.6915	1.31054	5e-05	0.00167621		XLOC_069527	LOC106596322	ppl	periplakin-like	NW_012359485.1:1383-5665	YELLOWAS	YELLOWSLICE	13.7144	29.7064	1.11508	5e-05
XLOC_025464	LOC106561357	tigar	probable fructose-2,6-bisphosphatase TIGAR A	1.05148	1.23569	1.07773	1.5065						XLOC_025464	LOC106561357	tigar	probable fructose-2,6-bisphosphatase TIGAR A	NC_027309.1:98101446-98108705	REDAS	REDSLICE	1.26763	2.62738	1.05148	0.00085	0.0173726		XLOC_025464	LOC106561357	tigar	probable fructose-2,6-bisphosphatase TIGAR A	NC_027309.1:98101446-98108705	GREENAS	GREENSLICE	1.19825	2.82181	1.23569	0.00205	0.034129		XLOC_025464	LOC106561357	tigar	probable fructose-2,6-bisphosphatase TIGAR A	NC_027309.1:98101446-98108705	YELLOWAS	YELLOWSLICE	1.49769	3.16119	1.07773	0.00065
XLOC_015816	LOC106606306	ndel1b	nuclear distribution protein nudE-like 1-B	1.04186	1.13868	1.12347	1.28103						XLOC_015816	LOC106606306	ndel1b	nuclear distribution protein nudE-like 1-B	NC_027305.1:3932476-3950262	REDAS	REDSLICE	2.84594	5.85945	1.04186	0.00055	0.0123272		XLOC_015816	LOC106606306	ndel1b	nuclear distribution protein nudE-like 1-B	NC_027305.1:3932476-3950262	GREENAS	GREENSLICE	2.77001	6.09901	1.13868	0.001	0.0197087		XLOC_015816	LOC106606306	ndel1b	nuclear distribution protein nudE-like 1-B	NC_027305.1:3932476-3950262	YELLOWAS	YELLOWSLICE	2.80238	6.10557	1.12347	0.00035
XLOC_051270	pgm1	pgm1	phosphoglucomutase 1	1.0417	3.20714	1.49317	1.50698						XLOC_051270	pgm1	pgm1	phosphoglucomutase 1	NC_027322.1:8895610-8911212	REDAS	REDSLICE	9.98561	20.5569	1.0417	0.00015	0.00429515		XLOC_051270	pgm1	pgm1	phosphoglucomutase 1	NC_027322.1:8895610-8911212	GREENAS	GREENSLICE	14.6684	135.465	3.20714	0.00085	0.0173726		XLOC_051270	pgm1	pgm1	phosphoglucomutase 1	NC_027322.1:8895610-8911212	YELLOWAS	YELLOWSLICE	10.8732	30.6087	1.49317	5e-05
XLOC_032160	LOC106568458	klf4	Krueppel-like factor 4	1.02785	2.15883	2.19198	1.82345						XLOC_032160	LOC106568458	klf4	Krueppel-like factor 4	NC_027312.1:97998358-98003703	REDAS	REDSLICE	14.5436	29.6542	1.02785	0.0012	0.0227019		XLOC_032160	LOC106568458	klf4	Krueppel-like factor 4	NC_027312.1:97998358-98003703	GREENAS	GREENSLICE	9.22818	41.2087	2.15883	5e-05	0.00167621		XLOC_032160	LOC106568458	klf4	Krueppel-like factor 4	NC_027312.1:97998358-98003703	YELLOWAS	YELLOWSLICE	10.9829	50.1845	2.19198	5e-05
XLOC_030165	LOC106564890	card14	caspase recruitment domain-containing protein 14-like	1.02177	1.01563	1.41155	1.34307						XLOC_030165	LOC106564890	card14	caspase recruitment domain-containing protein 14-like	NC_027311.1:24924855-24940650	REDAS	REDSLICE	3.24074	6.58004	1.02177	0.0027	0.0419911		XLOC_030165	LOC106564890	card14	caspase recruitment domain-containing protein 14-like	NC_027311.1:24924855-24940650	GREENAS	GREENSLICE	3.39192	6.85772	1.01563	0.00265	0.0414132		XLOC_030165	LOC106564890	card14	caspase recruitment domain-containing protein 14-like	NC_027311.1:24924855-24940650	YELLOWAS	YELLOWSLICE	2.00791	5.3415	1.41155	5e-05
XLOC_051459	LOC106584358	ttc39c	tetratricopeptide repeat protein 39C	1.0187	1.07167	1.0478	1.20216						XLOC_051459	LOC106584358	ttc39c	tetratricopeptide repeat protein 39C	NC_027322.1:28928257-28944846	REDAS	REDSLICE	4.912	9.95213	1.0187	0.00015	0.00429515		XLOC_051459	LOC106584358	ttc39c	tetratricopeptide repeat protein 39C	NC_027322.1:28928257-28944846	GREENAS	GREENSLICE	4.41088	9.27105	1.07167	0.0003	0.00757889		XLOC_051459	LOC106584358	ttc39c	tetratricopeptide repeat protein 39C	NC_027322.1:28928257-28944846	YELLOWAS	YELLOWSLICE	4.61465	9.54019	1.0478	0.0001
XLOC_064655	LOC106593528	lsp1	caldesmon, smooth muscle-like	-1.02989	-1.5633	-1.5408	-1.06305						XLOC_064655	LOC106593528	lsp1	caldesmon, smooth muscle-like	NW_012350354.1:8701-13828	REDAS	REDSLICE	22.1528	10.8492	-1.02989	0.0016	0.0282586		XLOC_064655	LOC106593528	lsp1	caldesmon, smooth muscle-like	NW_012350354.1:8701-13828	GREENAS	GREENSLICE	29.9249	10.1259	-1.5633	0.0001	0.00306497		XLOC_064655	LOC106593528	lsp1	caldesmon, smooth muscle-like	NW_012350354.1:8701-13828	YELLOWAS	YELLOWSLICE	24.4154	8.39143	-1.5408	5e-05
XLOC_061086	LOC106591571	lrrc17	leucine-rich repeat-containing protein 17-like	-1.03417	-1.26996	-1.72308	-1.10709						XLOC_061086	LOC106591571	lrrc17	leucine-rich repeat-containing protein 17-like	NW_012344606.1:30228-34945	REDAS	REDSLICE	8.40241	4.10288	-1.03417	0.0019	0.032209		XLOC_061086	LOC106591571	lrrc17	leucine-rich repeat-containing protein 17-like	NW_012344606.1:30228-34945	GREENAS	GREENSLICE	8.91618	3.69728	-1.26996	0.0003	0.00757889		XLOC_061086	LOC106591571	lrrc17	leucine-rich repeat-containing protein 17-like	NW_012344606.1:30228-34945	YELLOWAS	YELLOWSLICE	7.33475	2.22171	-1.72308	5e-05
XLOC_028963	LOC106565341	srgap3	SLIT-ROBO Rho GTPase-activating protein 3-like	-1.04349	-1.34537	-1.1472	-1.51942						XLOC_028963	LOC106565341	srgap3	SLIT-ROBO Rho GTPase-activating protein 3-like	NC_027311.1:49349197-49426227	REDAS	REDSLICE	2.62423	1.27315	-1.04349	0.00185	0.0315505		XLOC_028963	LOC106565341	srgap3	SLIT-ROBO Rho GTPase-activating protein 3-like	NC_027311.1:49349197-49426227	GREENAS	GREENSLICE	3.51457	1.38317	-1.34537	0.0005	0.0114231		XLOC_028963	LOC106565341	srgap3	SLIT-ROBO Rho GTPase-activating protein 3-like	NC_027311.1:49349197-49426227	YELLOWAS	YELLOWSLICE	2.58036	1.16503	-1.1472	0.00215
XLOC_044196	LOC106577735	cenpb	major centromere autoantigen B-like	-1.05326	-2.17945	-1.02425	-1.64593						XLOC_044196	LOC106577735	cenpb	major centromere autoantigen B-like	NC_027317.1:48602369-48606419	REDAS	REDSLICE	13.9014	6.69877	-1.05326	0.00035	0.00858457		XLOC_044196	LOC106577735	cenpb	major centromere autoantigen B-like	NC_027317.1:48602369-48606419	GREENAS	GREENSLICE	24.4839	5.40507	-2.17945	5e-05	0.00167621		XLOC_044196	LOC106577735	cenpb	major centromere autoantigen B-like	NC_027317.1:48602369-48606419	YELLOWAS	YELLOWSLICE	12.3182	6.05643	-1.02425	0.0006
XLOC_008128	LOC106596897	na	collagen alpha-1(XI) chain-like	-1.05386	-1.10533	-1.82097	-1.66834						XLOC_008128	LOC106596897	na	collagen alpha-1(XI) chain-like	NC_027302.1:4190547-4367940	REDAS	REDSLICE	11.3539	5.46889	-1.05386	0.00135	0.0248468		XLOC_008128	LOC106596897	na	collagen alpha-1(XI) chain-like	NC_027302.1:4190547-4367940	GREENAS	GREENSLICE	16.5671	7.70031	-1.10533	0.0012	0.0227019		XLOC_008128	LOC106596897	na	collagen alpha-1(XI) chain-like	NC_027302.1:4190547-4367940	YELLOWAS	YELLOWSLICE	10.24	2.89822	-1.82097	5e-05
XLOC_004988	LOC106594609	vav1	proto-oncogene vav-like	-1.0603	-1.46598	-1.11416	-1.10691						XLOC_004988	LOC106594609	vav1	proto-oncogene vav-like	NC_027301.1:69575638-69588450	REDAS	REDSLICE	9.74464	4.67286	-1.0603	0.0004	0.00954992		XLOC_004988	LOC106594609	vav1	proto-oncogene vav-like	NC_027301.1:69575638-69588450	GREENAS	GREENSLICE	12.7185	4.60397	-1.46598	5e-05	0.00167621		XLOC_004988	LOC106594609	vav1	proto-oncogene vav-like	NC_027301.1:69575638-69588450	YELLOWAS	YELLOWSLICE	9.38188	4.33405	-1.11416	0.0002
XLOC_032023	LOC106568165	il7r	interleukin-7 receptor subunit alpha-like	-1.06167	-1.80906	-1.26487	-1.91629						XLOC_032023	LOC106568165	il7r	interleukin-7 receptor subunit alpha-like	NC_027312.1:89002936-89016418	REDAS	REDSLICE	3.86522	1.85174	-1.06167	0.00135	0.0248468		XLOC_032023	LOC106568165	il7r	interleukin-7 receptor subunit alpha-like	NC_027312.1:89002936-89016418	GREENAS	GREENSLICE	6.46489	1.84493	-1.80906	5e-05	0.00167621		XLOC_032023	LOC106568165	il7r	interleukin-7 receptor subunit alpha-like	NC_027312.1:89002936-89016418	YELLOWAS	YELLOWSLICE	3.79273	1.57829	-1.26487	0.0005
XLOC_005739	LOC106583450	na	uncharacterized LOC106583450	-1.07328	-2.33083	-1.34463	-1.36859						XLOC_005739	LOC106583450	na	uncharacterized LOC106583450	NC_027301.1:31095706-31104591	REDAS	REDSLICE	158.591	75.3684	-1.07328	5e-05	0.00167621		XLOC_005739	LOC106583450	na	uncharacterized LOC106583450	NC_027301.1:31095706-31104591	GREENAS	GREENSLICE	340.861	67.7525	-2.33083	5e-05	0.00167621		XLOC_005739	LOC106583450	na	uncharacterized LOC106583450	NC_027301.1:31095706-31104591	YELLOWAS	YELLOWSLICE	166.685	65.6328	-1.34463	5e-05
XLOC_046171	LOC106579452	sh3kbp1	SH3 domain-containing kinase-binding protein 1-like	-1.07744	-1.20916	-1.36379	-1.05356						XLOC_046171	LOC106579452	sh3kbp1	SH3 domain-containing kinase-binding protein 1-like	NC_027318.1:67008341-67028474	REDAS	REDSLICE	10.2883	4.87531	-1.07744	0.0004	0.00954992		XLOC_046171	LOC106579452	sh3kbp1	SH3 domain-containing kinase-binding protein 1-like	NC_027318.1:67008341-67028474	GREENAS	GREENSLICE	13.1423	5.68432	-1.20916	0.0003	0.00757889		XLOC_046171	LOC106579452	sh3kbp1	SH3 domain-containing kinase-binding protein 1-like	NC_027318.1:67008341-67028474	YELLOWAS	YELLOWSLICE	10.822	4.20497	-1.36379	5e-05
XLOC_063779	LOC106592944	b2m	beta-2-microglobulin-like	-1.09186	-1.71702	-1.18979	-1.21974						XLOC_063779	LOC106592944	b2m	beta-2-microglobulin-like	NW_012349147.1:6170-7264	REDAS	REDSLICE	364.067	170.805	-1.09186	5e-05	0.00167621		XLOC_063779	LOC106592944	b2m	beta-2-microglobulin-like	NW_012349147.1:6170-7264	GREENAS	GREENSLICE	561.281	170.729	-1.71702	5e-05	0.00167621		XLOC_063779	LOC106592944	b2m	beta-2-microglobulin-like	NW_012349147.1:6170-7264	YELLOWAS	YELLOWSLICE	328.335	143.931	-1.18979	5e-05
XLOC_049487	rhg15	arhgap15	Rho GTPase-activating protein 15	-1.10191	-1.69226	-1.03342	-1.22421						XLOC_049487	rhg15	arhgap15	Rho GTPase-activating protein 15	NC_027320.1:47207512-47282328	REDAS	REDSLICE	7.90612	3.68346	-1.10191	0.0007	0.0149087		XLOC_049487	rhg15	arhgap15	Rho GTPase-activating protein 15	NC_027320.1:47207512-47282328	GREENAS	GREENSLICE	13.2961	4.11438	-1.69226	5e-05	0.00167621		XLOC_049487	rhg15	arhgap15	Rho GTPase-activating protein 15	NC_027320.1:47207512-47282328	YELLOWAS	YELLOWSLICE	7.6427	3.73384	-1.03342	0.00155
XLOC_050677	mfap2	mfap2	microfibrillar-associated protein 2	-1.10246	-1.56754	-2.113	-1.57665						XLOC_050677	mfap2	mfap2	microfibrillar-associated protein 2	NC_027321.1:26927301-26934909	REDAS	REDSLICE	15.2224	7.08941	-1.10246	0.00095	0.0189427		XLOC_050677	mfap2	mfap2	microfibrillar-associated protein 2	NC_027321.1:26927301-26934909	GREENAS	GREENSLICE	26.2471	8.85532	-1.56754	5e-05	0.00167621		XLOC_050677	mfap2	mfap2	microfibrillar-associated protein 2	NC_027321.1:26927301-26934909	YELLOWAS	YELLOWSLICE	15.9572	3.68876	-2.113	5e-05
XLOC_037326	LOC106572891	clfa	clumping factor A-like	-1.10674	-1.76409	-1.03771	-1.59495						XLOC_037326	LOC106572891	clfa	clumping factor A-like	NC_027314.1:98033424-98037002	REDAS	REDSLICE	4.10836	1.90768	-1.10674	0.0007	0.0149087		XLOC_037326	LOC106572891	clfa	clumping factor A-like	NC_027314.1:98033424-98037002	GREENAS	GREENSLICE	7.06567	2.08022	-1.76409	5e-05	0.00167621		XLOC_037326	LOC106572891	clfa	clumping factor A-like	NC_027314.1:98033424-98037002	YELLOWAS	YELLOWSLICE	3.78456	1.84346	-1.03771	0.00315
XLOC_022852	LOC106612966	ets1	protein c-ets-1-B	-1.11812	-1.39824	-1.02287	-1.21541						XLOC_022852	LOC106612966	ets1	protein c-ets-1-B	NC_027308.1:118739807-118782266	REDAS	REDSLICE	2.50001	1.15174	-1.11812	0.00075	0.0157375		XLOC_022852	LOC106612966	ets1	protein c-ets-1-B	NC_027308.1:118739807-118782266	GREENAS	GREENSLICE	3.48824	1.32341	-1.39824	0.0001	0.00306497		XLOC_022852	LOC106612966	ets1	protein c-ets-1-B	NC_027308.1:118739807-118782266	YELLOWAS	YELLOWSLICE	2.21378	1.08948	-1.02287	0.0015
XLOC_010080	LOC106602940	map4k2	mitogen-activated protein kinase kinase kinase kinase 2-like	-1.12915	-1.98745	-1.17019	-1.96534						XLOC_010080	LOC106602940	map4k2	mitogen-activated protein kinase kinase kinase kinase 2-like	NC_027303.1:32745834-32773117	REDAS	REDSLICE	1.93227	0.883403	-1.12915	0.0015	0.026916		XLOC_010080	LOC106602940	map4k2	mitogen-activated protein kinase kinase kinase kinase 2-like	NC_027303.1:32745834-32773117	GREENAS	GREENSLICE	3.18969	0.804393	-1.98745	5e-05	0.00167621		XLOC_010080	LOC106602940	map4k2	mitogen-activated protein kinase kinase kinase kinase 2-like	NC_027303.1:32745834-32773117	YELLOWAS	YELLOWSLICE	1.89468	0.841925	-1.17019	0.00275
XLOC_036490	LOC106571317	fyn	tyrosine-protein kinase Fyn-like	-1.13013	-1.46828	-1.02731	-1.41985						XLOC_036490	LOC106571317	fyn	tyrosine-protein kinase Fyn-like	NC_027314.1:29910975-29982812	REDAS	REDSLICE	6.74235	3.08042	-1.13013	0.0011	0.0212218		XLOC_036490	LOC106571317	fyn	tyrosine-protein kinase Fyn-like	NC_027314.1:29910975-29982812	GREENAS	GREENSLICE	9.75642	3.5261	-1.46828	0.00015	0.00429515		XLOC_036490	LOC106571317	fyn	tyrosine-protein kinase Fyn-like	NC_027314.1:29910975-29982812	YELLOWAS	YELLOWSLICE	6.01067	2.94897	-1.02731	0.0022
XLOC_035907	LOC106570420	sdrf	serine-aspartate repeat-containing protein F-like	-1.13666	-1.49146	-1.99006	-2.50956						XLOC_035907	LOC106570420	sdrf	serine-aspartate repeat-containing protein F-like	NC_027313.1:75531853-75548252	REDAS	REDSLICE	6.2203	2.82906	-1.13666	0.0015	0.026916		XLOC_035907	LOC106570420	sdrf	serine-aspartate repeat-containing protein F-like	NC_027313.1:75531853-75548252	GREENAS	GREENSLICE	8.90612	3.16748	-1.49146	0.0001	0.00306497		XLOC_035907	LOC106570420	sdrf	serine-aspartate repeat-containing protein F-like	NC_027313.1:75531853-75548252	YELLOWAS	YELLOWSLICE	9.96876	2.50942	-1.99006	5e-05
XLOC_056464	LOC106588354	tnfaip8l2	tumor necrosis factor alpha-induced protein 8-like protein 2	-1.13993	-1.50634	-1.2365	-1.10316						XLOC_056464	LOC106588354	tnfaip8l2	tumor necrosis factor alpha-induced protein 8-like protein 2	NC_027326.1:11492935-11512078	REDAS	REDSLICE	8.27264	3.75398	-1.13993	0.00045	0.0105017		XLOC_056464	LOC106588354	tnfaip8l2	tumor necrosis factor alpha-induced protein 8-like protein 2	NC_027326.1:11492935-11512078	GREENAS	GREENSLICE	12.4649	4.38767	-1.50634	5e-05	0.00167621		XLOC_056464	LOC106588354	tnfaip8l2	tumor necrosis factor alpha-induced protein 8-like protein 2	NC_027326.1:11492935-11512078	YELLOWAS	YELLOWSLICE	9.15735	3.8864	-1.2365	0.0001
XLOC_026960	LOC106561979	kiaa0754	uncharacterized protein KIAA0754-like	-1.14518	-1.55423	-1.92029	-1.83603						XLOC_026960	LOC106561979	kiaa0754	uncharacterized protein KIAA0754-like	NC_027310.1:10383458-10389786	REDAS	REDSLICE	3.93262	1.77807	-1.14518	0.0013	0.0241386		XLOC_026960	LOC106561979	kiaa0754	uncharacterized protein KIAA0754-like	NC_027310.1:10383458-10389786	GREENAS	GREENSLICE	6.30587	2.14722	-1.55423	0.00015	0.00429515		XLOC_026960	LOC106561979	kiaa0754	uncharacterized protein KIAA0754-like	NC_027310.1:10383458-10389786	YELLOWAS	YELLOWSLICE	3.62237	0.957038	-1.92029	5e-05
XLOC_026536	LOC106563192	psap	proactivator polypeptide-like	-1.1455	-2.22296	-1.65905	-1.5721						XLOC_026536	LOC106563192	psap	proactivator polypeptide-like	NC_027310.1:72400395-72423874	REDAS	REDSLICE	14.7053	6.6473	-1.1455	0.0001	0.00306497		XLOC_026536	LOC106563192	psap	proactivator polypeptide-like	NC_027310.1:72400395-72423874	GREENAS	GREENSLICE	25.43	5.44716	-2.22296	5e-05	0.00167621		XLOC_026536	LOC106563192	psap	proactivator polypeptide-like	NC_027310.1:72400395-72423874	YELLOWAS	YELLOWSLICE	18.1785	5.75618	-1.65905	5e-05
XLOC_028650	ngap	rasal2	Ras GTPase-activating protein nGAP	-1.14689	-1.98172	-1.34963	-1.7274						XLOC_028650	ngap	rasal2	Ras GTPase-activating protein nGAP	NC_027311.1:24723497-24736849	REDAS	REDSLICE	4.88458	2.20587	-1.14689	0.0002	0.00544271		XLOC_028650	ngap	rasal2	Ras GTPase-activating protein nGAP	NC_027311.1:24723497-24736849	GREENAS	GREENSLICE	7.65921	1.93922	-1.98172	5e-05	0.00167621		XLOC_028650	ngap	rasal2	Ras GTPase-activating protein nGAP	NC_027311.1:24723497-24736849	YELLOWAS	YELLOWSLICE	4.90147	1.92329	-1.34963	0.0001
XLOC_003002	cercam	cercam	cerebral endothelial cell adhesion molecule	-1.15016	-1.24011	-1.5638	-1.4754						XLOC_003002	cercam	cercam	cerebral endothelial cell adhesion molecule	NC_027300.1:110581876-110596948	REDAS	REDSLICE	3.92801	1.76986	-1.15016	0.00295	0.0448558		XLOC_003002	cercam	cercam	cerebral endothelial cell adhesion molecule	NC_027300.1:110581876-110596948	GREENAS	GREENSLICE	5.18112	2.19338	-1.24011	0.0023	0.0372347		XLOC_003002	cercam	cercam	cerebral endothelial cell adhesion molecule	NC_027300.1:110581876-110596948	YELLOWAS	YELLOWSLICE	3.29187	1.11351	-1.5638	0.00045
XLOC_041143	LOC106575540	cd2	T-cell surface antigen CD2-like	-1.15504	-2.36477	-1.45822	-1.602						XLOC_041143	LOC106575540	cd2	T-cell surface antigen CD2-like	NC_027316.1:18084007-18086284	REDAS	REDSLICE	5.77198	2.59192	-1.15504	0.00085	0.0173726		XLOC_041143	LOC106575540	cd2	T-cell surface antigen CD2-like	NC_027316.1:18084007-18086284	GREENAS	GREENSLICE	10.7377	2.08472	-2.36477	5e-05	0.00167621		XLOC_041143	LOC106575540	cd2	T-cell surface antigen CD2-like	NC_027316.1:18084007-18086284	YELLOWAS	YELLOWSLICE	5.84911	2.12873	-1.45822	0.0002
XLOC_049650	LOC106582667	mars	rho GTPase-activating protein 15-like	-1.15841	-1.39051	-1.00444	-1.35756						XLOC_049650	LOC106582667	mars	rho GTPase-activating protein 15-like	NC_027321.1:4686135-4798472	REDAS	REDSLICE	3.33645	1.49475	-1.15841	0.00145	0.0262283		XLOC_049650	LOC106582667	mars	rho GTPase-activating protein 15-like	NC_027321.1:4686135-4798472	GREENAS	GREENSLICE	4.09391	1.56154	-1.39051	0.00125	0.0234317		XLOC_049650	LOC106582667	mars	rho GTPase-activating protein 15-like	NC_027321.1:4686135-4798472	YELLOWAS	YELLOWSLICE	3.10571	1.54808	-1.00444	0.0033
XLOC_043189	entpd1	entpd1	ectonucleoside triphosphate diphosphohydrolase 1	-1.16409	-1.48871	-1.14181	-1.03297						XLOC_043189	entpd1	entpd1	ectonucleoside triphosphate diphosphohydrolase 1	NC_027317.1:40850343-40915051	REDAS	REDSLICE	5.24611	2.34105	-1.16409	0.00095	0.0189427		XLOC_043189	entpd1	entpd1	ectonucleoside triphosphate diphosphohydrolase 1	NC_027317.1:40850343-40915051	GREENAS	GREENSLICE	6.53736	2.32946	-1.48871	5e-05	0.00167621		XLOC_043189	entpd1	entpd1	ectonucleoside triphosphate diphosphohydrolase 1	NC_027317.1:40850343-40915051	YELLOWAS	YELLOWSLICE	5.0739	2.29945	-1.14181	0.00045
XLOC_011135	LOC106602706	cnot10	uncharacterized LOC106602706	-1.1711	-2.56474	-1.36153	-1.5724						XLOC_011135	LOC106602706	cnot10	uncharacterized LOC106602706	NC_027303.1:19765723-19772842	REDAS	REDSLICE	13.6269	6.05148	-1.1711	0.00015	0.00429515		XLOC_011135	LOC106602706	cnot10	uncharacterized LOC106602706	NC_027303.1:19765723-19772842	GREENAS	GREENSLICE	31.8035	5.37542	-2.56474	5e-05	0.00167621		XLOC_011135	LOC106602706	cnot10	uncharacterized LOC106602706	NC_027303.1:19765723-19772842	YELLOWAS	YELLOWSLICE	13.391	5.21138	-1.36153	0.0001
XLOC_036420	tagap	na	T-cell activation GTPase activating protein	-1.1727	-1.84992	-1.11447	-1.3043						XLOC_036420	tagap	na	T-cell activation GTPase activating protein	NC_027314.1:24102638-24139402	REDAS	REDSLICE	2.64945	1.17526	-1.1727	0.0007	0.0149087		XLOC_036420	tagap	na	T-cell activation GTPase activating protein	NC_027314.1:24102638-24139402	GREENAS	GREENSLICE	4.30015	1.1929	-1.84992	5e-05	0.00167621		XLOC_036420	tagap	na	T-cell activation GTPase activating protein	NC_027314.1:24102638-24139402	YELLOWAS	YELLOWSLICE	2.8342	1.309	-1.11447	0.00125
XLOC_012751	LOC106605274	rftn1	raftlin-like	-1.17317	-1.56932	-1.22668	-1.65369						XLOC_012751	LOC106605274	rftn1	raftlin-like	NC_027304.1:55490862-55558181	REDAS	REDSLICE	1.66785	0.739601	-1.17317	0.00055	0.0123272		XLOC_012751	LOC106605274	rftn1	raftlin-like	NC_027304.1:55490862-55558181	GREENAS	GREENSLICE	2.00794	0.676614	-1.56932	5e-05	0.00167621		XLOC_012751	LOC106605274	rftn1	raftlin-like	NC_027304.1:55490862-55558181	YELLOWAS	YELLOWSLICE	1.56071	0.666891	-1.22668	0.0017
XLOC_057003	LOC106588287	na	uncharacterized LOC106588287	-1.18026	-1.94633	-1.44787	-1.32304						XLOC_057003	LOC106588287	na	uncharacterized LOC106588287	NC_027326.1:8541708-8543369	REDAS	REDSLICE	25.188	11.1147	-1.18026	0.00075	0.0157375		XLOC_057003	LOC106588287	na	uncharacterized LOC106588287	NC_027326.1:8541708-8543369	GREENAS	GREENSLICE	31.1814	8.09082	-1.94633	5e-05	0.00167621		XLOC_057003	LOC106588287	na	uncharacterized LOC106588287	NC_027326.1:8541708-8543369	YELLOWAS	YELLOWSLICE	22.8908	8.39094	-1.44787	5e-05
XLOC_001903	LOC106599665	trbc1	T-cell receptor beta-1 chain C region-like	-1.1813	-1.76995	-1.27127	-2.34092						XLOC_001903	LOC106599665	trbc1	T-cell receptor beta-1 chain C region-like	NC_027300.1:3347238-3354352	REDAS	REDSLICE	6.36253	2.80558	-1.1813	0.00165	0.0289267		XLOC_001903	LOC106599665	trbc1	T-cell receptor beta-1 chain C region-like	NC_027300.1:3347238-3354352	GREENAS	GREENSLICE	10.3669	3.03977	-1.76995	5e-05	0.00167621		XLOC_001903	LOC106599665	trbc1	T-cell receptor beta-1 chain C region-like	NC_027300.1:3347238-3354352	YELLOWAS	YELLOWSLICE	6.44977	2.6721	-1.27127	0.0004
XLOC_026711	LOC106563690	il2rg	cytokine receptor common subunit gamma-like	-1.18236	-1.56801	-1.10558	-1.11502						XLOC_026711	LOC106563690	il2rg	cytokine receptor common subunit gamma-like	NC_027310.1:81439610-81445386	REDAS	REDSLICE	38.7843	17.0895	-1.18236	5e-05	0.00167621		XLOC_026711	LOC106563690	il2rg	cytokine receptor common subunit gamma-like	NC_027310.1:81439610-81445386	GREENAS	GREENSLICE	49.1927	16.5914	-1.56801	5e-05	0.00167621		XLOC_026711	LOC106563690	il2rg	cytokine receptor common subunit gamma-like	NC_027310.1:81439610-81445386	YELLOWAS	YELLOWSLICE	34.8721	16.2056	-1.10558	5e-05
XLOC_020410	ltc4s	ltc4s	leukotriene C4 synthase	-1.18519	-1.21812	-1.00362	-1.32527						XLOC_020410	ltc4s	ltc4s	leukotriene C4 synthase	NC_027308.1:57679481-57690970	REDAS	REDSLICE	2.78232	1.22357	-1.18519	0.0006	0.0132029		XLOC_020410	ltc4s	ltc4s	leukotriene C4 synthase	NC_027308.1:57679481-57690970	GREENAS	GREENSLICE	4.42147	1.90053	-1.21812	0.0009	0.0181706		XLOC_020410	ltc4s	ltc4s	leukotriene C4 synthase	NC_027308.1:57679481-57690970	YELLOWAS	YELLOWSLICE	3.19009	1.59105	-1.00362	0.00165
XLOC_062538	b2m	b2m	beta-2-microglobulin	-1.18599	-1.92706	-1.3751	-1.15789						XLOC_062538	b2m	b2m	beta-2-microglobulin	NW_012347820.1:11859-21489	REDAS	REDSLICE	390.729	171.734	-1.18599	0.00015	0.00429515		XLOC_062538	b2m	b2m	beta-2-microglobulin	NW_012347820.1:11859-21489	GREENAS	GREENSLICE	562.268	147.856	-1.92706	5e-05	0.00167621		XLOC_062538	b2m	b2m	beta-2-microglobulin	NW_012347820.1:11859-21489	YELLOWAS	YELLOWSLICE	345.024	133.016	-1.3751	5e-05
XLOC_020300	LOC106611417	trbc2	T-cell receptor beta-2 chain C region-like	-1.19006	-1.97404	-1.18526	-1.69165						XLOC_020300	LOC106611417	trbc2	T-cell receptor beta-2 chain C region-like	NC_027308.1:45050761-45061981	REDAS	REDSLICE	25.7868	11.3019	-1.19006	0.0001	0.00306497		XLOC_020300	LOC106611417	trbc2	T-cell receptor beta-2 chain C region-like	NC_027308.1:45050761-45061981	GREENAS	GREENSLICE	42.684	10.8648	-1.97404	5e-05	0.00167621		XLOC_020300	LOC106611417	trbc2	T-cell receptor beta-2 chain C region-like	NC_027308.1:45050761-45061981	YELLOWAS	YELLOWSLICE	24.3702	10.7167	-1.18526	5e-05
XLOC_004526	LOC106588537	ccr7	C-C chemokine receptor type 7-like	-1.19301	-2.2149	-1.46652	-1.49111						XLOC_004526	LOC106588537	ccr7	C-C chemokine receptor type 7-like	NC_027301.1:46192476-46196230	REDAS	REDSLICE	5.1159	2.23764	-1.19301	0.00255	0.0402473		XLOC_004526	LOC106588537	ccr7	C-C chemokine receptor type 7-like	NC_027301.1:46192476-46196230	GREENAS	GREENSLICE	9.3114	2.00569	-2.2149	5e-05	0.00167621		XLOC_004526	LOC106588537	ccr7	C-C chemokine receptor type 7-like	NC_027301.1:46192476-46196230	YELLOWAS	YELLOWSLICE	4.78731	1.73231	-1.46652	0.00055
XLOC_034788	fa49a	fam49a	FAM49A	-1.2007	-1.85342	-1.41322	-1.05066						XLOC_034788	fa49a	fam49a	FAM49A	NC_027313.1:88927319-88956831	REDAS	REDSLICE	13.2642	5.77078	-1.2007	0.00015	0.00429515		XLOC_034788	fa49a	fam49a	FAM49A	NC_027313.1:88927319-88956831	GREENAS	GREENSLICE	20.8036	5.7571	-1.85342	5e-05	0.00167621		XLOC_034788	fa49a	fam49a	FAM49A	NC_027313.1:88927319-88956831	YELLOWAS	YELLOWSLICE	13.7661	5.16879	-1.41322	5e-05
XLOC_023357	LOC106613845	zap70	tyrosine-protein kinase ZAP-70-like	-1.20684	-1.94689	-1.19605	-1.89394						XLOC_023357	LOC106613845	zap70	tyrosine-protein kinase ZAP-70-like	NC_027309.1:22746138-22755812	REDAS	REDSLICE	3.45583	1.49712	-1.20684	0.0006	0.0132029		XLOC_023357	LOC106613845	zap70	tyrosine-protein kinase ZAP-70-like	NC_027309.1:22746138-22755812	GREENAS	GREENSLICE	4.48313	1.16281	-1.94689	5e-05	0.00167621		XLOC_023357	LOC106613845	zap70	tyrosine-protein kinase ZAP-70-like	NC_027309.1:22746138-22755812	YELLOWAS	YELLOWSLICE	3.16404	1.38101	-1.19605	0.0022
XLOC_034880	tmem71	tmem71	transmembrane protein 71	-1.20685	-1.39021	-1.04271	-1.26947						XLOC_034880	tmem71	tmem71	transmembrane protein 71	NC_027313.1:3919547-3950260	REDAS	REDSLICE	3.98431	1.72605	-1.20685	0.00165	0.0289267		XLOC_034880	tmem71	tmem71	transmembrane protein 71	NC_027313.1:3919547-3950260	GREENAS	GREENSLICE	5.87713	2.24218	-1.39021	0.0007	0.0149087		XLOC_034880	tmem71	tmem71	transmembrane protein 71	NC_027313.1:3919547-3950260	YELLOWAS	YELLOWSLICE	3.66983	1.78139	-1.04271	0.00305
XLOC_031605	lcp2	lcp2	lymphocyte cytosolic protein 2	-1.21314	-1.25688	-1.11888	-1.04682						XLOC_031605	lcp2	lcp2	lymphocyte cytosolic protein 2	NC_027312.1:50138410-50152797	REDAS	REDSLICE	3.24559	1.39991	-1.21314	0.00085	0.0173726		XLOC_031605	lcp2	lcp2	lymphocyte cytosolic protein 2	NC_027312.1:50138410-50152797	GREENAS	GREENSLICE	3.52436	1.47476	-1.25688	0.0015	0.026916		XLOC_031605	lcp2	lcp2	lymphocyte cytosolic protein 2	NC_027312.1:50138410-50152797	YELLOWAS	YELLOWSLICE	3.03573	1.3978	-1.11888	0.00215
XLOC_035538	LOC106569795	col11a1	collagen alpha-1(XI) chain-like	-1.2147	-1.3936	-2.02005	-1.75837						XLOC_035538	LOC106569795	col11a1	collagen alpha-1(XI) chain-like	NC_027313.1:48812300-48852291	REDAS	REDSLICE	5.34472	2.30285	-1.2147	5e-05	0.00167621		XLOC_035538	LOC106569795	col11a1	collagen alpha-1(XI) chain-like	NC_027313.1:48812300-48852291	GREENAS	GREENSLICE	11.4044	4.34069	-1.3936	5e-05	0.00167621		XLOC_035538	LOC106569795	col11a1	collagen alpha-1(XI) chain-like	NC_027313.1:48812300-48852291	YELLOWAS	YELLOWSLICE	5.64211	1.39106	-2.02005	5e-05
XLOC_021607	LOC106610850	gchfr	GTP cyclohydrolase 1 feedback regulatory protein-like	-1.21769	-1.47513	-1.00095	-1.01069						XLOC_021607	LOC106610850	gchfr	GTP cyclohydrolase 1 feedback regulatory protein-like	NC_027308.1:19659775-19668966	REDAS	REDSLICE	20.9428	9.00483	-1.21769	0.0001	0.00306497		XLOC_021607	LOC106610850	gchfr	GTP cyclohydrolase 1 feedback regulatory protein-like	NC_027308.1:19659775-19668966	GREENAS	GREENSLICE	30.2985	10.8984	-1.47513	5e-05	0.00167621		XLOC_021607	LOC106610850	gchfr	GTP cyclohydrolase 1 feedback regulatory protein-like	NC_027308.1:19659775-19668966	YELLOWAS	YELLOWSLICE	15.9256	7.95757	-1.00095	0.00145
XLOC_021734	LOC106611122	lbh	protein LBH-like	-1.21793	-1.63388	-1.40287	-1.38053						XLOC_021734	LOC106611122	lbh	protein LBH-like	NC_027308.1:27578425-27603272	REDAS	REDSLICE	5.0544	2.17289	-1.21793	0.00085	0.0173726		XLOC_021734	LOC106611122	lbh	protein LBH-like	NC_027308.1:27578425-27603272	GREENAS	GREENSLICE	7.79266	2.51095	-1.63388	0.0001	0.00306497		XLOC_021734	LOC106611122	lbh	protein LBH-like	NC_027308.1:27578425-27603272	YELLOWAS	YELLOWSLICE	5.07859	1.9206	-1.40287	0.0001
XLOC_021481	LOC106610662	id3	DNA-binding protein inhibitor ID-3-A-like	-1.23005	-2.03777	-1.49587	-1.75527						XLOC_021481	LOC106610662	id3	DNA-binding protein inhibitor ID-3-A-like	NC_027308.1:7485732-7487570	REDAS	REDSLICE	32.9138	14.0312	-1.23005	5e-05	0.00167621		XLOC_021481	LOC106610662	id3	DNA-binding protein inhibitor ID-3-A-like	NC_027308.1:7485732-7487570	GREENAS	GREENSLICE	51.4944	12.541	-2.03777	5e-05	0.00167621		XLOC_021481	LOC106610662	id3	DNA-binding protein inhibitor ID-3-A-like	NC_027308.1:7485732-7487570	YELLOWAS	YELLOWSLICE	28.8745	10.238	-1.49587	5e-05
XLOC_036575	LOC106571462	na	tumor necrosis factor receptor superfamily member 21-like	-1.23192	-1.5753	-1.31123	-1.15114						XLOC_036575	LOC106571462	na	tumor necrosis factor receptor superfamily member 21-like	NC_027314.1:36971654-37013089	REDAS	REDSLICE	1.90592	0.811445	-1.23192	0.00105	0.0204706		XLOC_036575	LOC106571462	na	tumor necrosis factor receptor superfamily member 21-like	NC_027314.1:36971654-37013089	GREENAS	GREENSLICE	2.62275	0.880122	-1.5753	0.0003	0.00757889		XLOC_036575	LOC106571462	na	tumor necrosis factor receptor superfamily member 21-like	NC_027314.1:36971654-37013089	YELLOWAS	YELLOWSLICE	2.02183	0.814752	-1.31123	0.00025
XLOC_005651	LOC106582009	rftn1	raftlin-like	-1.2462	-1.52923	-1.1648	-1.52045						XLOC_005651	LOC106582009	rftn1	raftlin-like	NC_027301.1:25266241-25328024	REDAS	REDSLICE	1.70509	0.718795	-1.2462	0.00055	0.0123272		XLOC_005651	LOC106582009	rftn1	raftlin-like	NC_027301.1:25266241-25328024	GREENAS	GREENSLICE	2.33022	0.807336	-1.52923	0.0002	0.00544271		XLOC_005651	LOC106582009	rftn1	raftlin-like	NC_027301.1:25266241-25328024	YELLOWAS	YELLOWSLICE	1.73998	0.776075	-1.1648	0.0008
XLOC_057750	LOC106589540	sh3bp1	SH3 domain-binding protein 1-like	-1.24742	-1.86358	-1.46133	-1.43091						XLOC_057750	LOC106589540	sh3bp1	SH3 domain-binding protein 1-like	NC_027327.1:14012375-14053574	REDAS	REDSLICE	6.05683	2.55113	-1.24742	0.001	0.0197087		XLOC_057750	LOC106589540	sh3bp1	SH3 domain-binding protein 1-like	NC_027327.1:14012375-14053574	GREENAS	GREENSLICE	8.7662	2.4089	-1.86358	5e-05	0.00167621		XLOC_057750	LOC106589540	sh3bp1	SH3 domain-binding protein 1-like	NC_027327.1:14012375-14053574	YELLOWAS	YELLOWSLICE	6.00177	2.17959	-1.46133	0.0004
XLOC_056719	LOC106588851	na	uncharacterized LOC106588851	-1.24953	-2.30558	-1.78617	-1.69049						XLOC_056719	LOC106588851	na	uncharacterized LOC106588851	NC_027326.1:27858995-27876176	REDAS	REDSLICE	24.3094	10.2242	-1.24953	0.00225	0.036621		XLOC_056719	LOC106588851	na	uncharacterized LOC106588851	NC_027326.1:27858995-27876176	GREENAS	GREENSLICE	32.5641	6.58705	-2.30558	5e-05	0.00167621		XLOC_056719	LOC106588851	na	uncharacterized LOC106588851	NC_027326.1:27858995-27876176	YELLOWAS	YELLOWSLICE	21.2223	6.15321	-1.78617	0.00035
XLOC_054023	LOC106586833	ccdc80	coiled-coil domain-containing protein 80-like	-1.25355	-1.27801	-1.93508	-1.39228						XLOC_054023	LOC106586833	ccdc80	coiled-coil domain-containing protein 80-like	NC_027324.1:41384371-41394047	REDAS	REDSLICE	9.1907	3.8547	-1.25355	0.0007	0.0149087		XLOC_054023	LOC106586833	ccdc80	coiled-coil domain-containing protein 80-like	NC_027324.1:41384371-41394047	GREENAS	GREENSLICE	11.2557	4.64144	-1.27801	0.00095	0.0189427		XLOC_054023	LOC106586833	ccdc80	coiled-coil domain-containing protein 80-like	NC_027324.1:41384371-41394047	YELLOWAS	YELLOWSLICE	9.68699	2.53321	-1.93508	5e-05
XLOC_014381	LOC106606028	ptk2	focal adhesion kinase 1-like	-1.25606	-1.23101	-1.36399	-1.20795						XLOC_014381	LOC106606028	ptk2	focal adhesion kinase 1-like	NC_027304.1:75244220-75282481	REDAS	REDSLICE	7.65809	3.20633	-1.25606	5e-05	0.00167621		XLOC_014381	LOC106606028	ptk2	focal adhesion kinase 1-like	NC_027304.1:75244220-75282481	GREENAS	GREENSLICE	6.65868	2.83673	-1.23101	0.0003	0.00757889		XLOC_014381	LOC106606028	ptk2	focal adhesion kinase 1-like	NC_027304.1:75244220-75282481	YELLOWAS	YELLOWSLICE	7.48801	2.90915	-1.36399	5e-05
XLOC_050079	LOC106583520	prelp	prolargin-like	-1.25864	-1.27567	-1.97474	-1.57145						XLOC_050079	LOC106583520	prelp	prolargin-like	NC_027321.1:39414819-39476367	REDAS	REDSLICE	9.36829	3.91536	-1.25864	0.00015	0.00429515		XLOC_050079	LOC106583520	prelp	prolargin-like	NC_027321.1:39414819-39476367	GREENAS	GREENSLICE	14.9373	6.16959	-1.27567	0.0001	0.00306497		XLOC_050079	LOC106583520	prelp	prolargin-like	NC_027321.1:39414819-39476367	YELLOWAS	YELLOWSLICE	10.1338	2.5782	-1.97474	5e-05
XLOC_028099	LOC106563917	cd96	T-cell surface protein tactile-like	-1.2608	-1.69074	-1.09256	-1.30834						XLOC_028099	LOC106563917	cd96	T-cell surface protein tactile-like	NC_027310.1:91474279-91484540	REDAS	REDSLICE	13.5296	5.6461	-1.2608	0.00025	0.00653846		XLOC_028099	LOC106563917	cd96	T-cell surface protein tactile-like	NC_027310.1:91474279-91484540	GREENAS	GREENSLICE	16.7654	5.19339	-1.69074	5e-05	0.00167621		XLOC_028099	LOC106563917	cd96	T-cell surface protein tactile-like	NC_027310.1:91474279-91484540	YELLOWAS	YELLOWSLICE	12.5886	5.90318	-1.09256	0.00175
XLOC_023622	ptprc	ptprc	protein tyrosine phosphatase, receptor type C	-1.2664	-1.41672	-1.15108	-1.07421						XLOC_023622	ptprc	ptprc	protein tyrosine phosphatase, receptor type C	NC_027309.1:47332748-47563563	REDAS	REDSLICE	37.2306	15.4766	-1.2664	0.00045	0.0105017		XLOC_023622	ptprc	ptprc	protein tyrosine phosphatase, receptor type C	NC_027309.1:47332748-47563563	GREENAS	GREENSLICE	47.077	17.6333	-1.41672	0.0007	0.0149087		XLOC_023622	ptprc	ptprc	protein tyrosine phosphatase, receptor type C	NC_027309.1:47332748-47563563	YELLOWAS	YELLOWSLICE	36.7235	16.5362	-1.15108	0.0024
XLOC_049723	LOC106582833	rassf5	ras association domain-containing protein 5-like	-1.26843	-1.68354	-1.02163	-1.49207						XLOC_049723	LOC106582833	rassf5	ras association domain-containing protein 5-like	NC_027321.1:12578126-12630636	REDAS	REDSLICE	1.4279	0.592737	-1.26843	5e-05	0.00167621		XLOC_049723	LOC106582833	rassf5	ras association domain-containing protein 5-like	NC_027321.1:12578126-12630636	GREENAS	GREENSLICE	1.90012	0.591543	-1.68354	5e-05	0.00167621		XLOC_049723	LOC106582833	rassf5	ras association domain-containing protein 5-like	NC_027321.1:12578126-12630636	YELLOWAS	YELLOWSLICE	1.38697	0.683168	-1.02163	0.001
XLOC_023781	LOC106561079	rps13	40S ribosomal protein S13	-1.26942	-2.71863	-1.78079	-1.8866						XLOC_023781	LOC106561079	rps13	40S ribosomal protein S13	NC_027309.1:66318488-66330228	REDAS	REDSLICE	291.039	120.731	-1.26942	5e-05	0.00167621		XLOC_023781	LOC106561079	rps13	40S ribosomal protein S13	NC_027309.1:66318488-66330228	GREENAS	GREENSLICE	613.565	93.2121	-2.71863	5e-05	0.00167621		XLOC_023781	LOC106561079	rps13	40S ribosomal protein S13	NC_027309.1:66318488-66330228	YELLOWAS	YELLOWSLICE	277.245	80.685	-1.78079	5e-05
XLOC_028875	LOC100136451	cd8b	CD8 beta	-1.27137	-1.86343	-1.40451	-1.9378						XLOC_028875	LOC100136451	cd8b	CD8 beta	NC_027311.1:43606275-43611610	REDAS	REDSLICE	3.67832	1.5238	-1.27137	0.0026	0.0408177		XLOC_028875	LOC100136451	cd8b	CD8 beta	NC_027311.1:43606275-43611610	GREENAS	GREENSLICE	5.12053	1.40724	-1.86343	0.00025	0.00653846		XLOC_028875	LOC100136451	cd8b	CD8 beta	NC_027311.1:43606275-43611610	YELLOWAS	YELLOWSLICE	3.2318	1.2208	-1.40451	0.00105
XLOC_029796	LOC106564155	vav1	proto-oncogene vav-like	-1.27187	-1.58035	-1.13796	-1.36023						XLOC_029796	LOC106564155	vav1	proto-oncogene vav-like	NC_027311.1:4591542-4594119	REDAS	REDSLICE	7.14644	2.95951	-1.27187	0.00015	0.00429515		XLOC_029796	LOC106564155	vav1	proto-oncogene vav-like	NC_027311.1:4591542-4594119	GREENAS	GREENSLICE	9.21736	3.08229	-1.58035	5e-05	0.00167621		XLOC_029796	LOC106564155	vav1	proto-oncogene vav-like	NC_027311.1:4591542-4594119	YELLOWAS	YELLOWSLICE	6.22961	2.83074	-1.13796	0.00125
XLOC_012272	LOC106604374	ccdc88a	girdin-like	-1.273	-1.4966	-1.27877	-1.21984						XLOC_012272	LOC106604374	ccdc88a	girdin-like	NC_027304.1:15862754-15886826	REDAS	REDSLICE	3.17936	1.31562	-1.273	5e-05	0.00167621		XLOC_012272	LOC106604374	ccdc88a	girdin-like	NC_027304.1:15862754-15886826	GREENAS	GREENSLICE	3.91817	1.38855	-1.4966	5e-05	0.00167621		XLOC_012272	LOC106604374	ccdc88a	girdin-like	NC_027304.1:15862754-15886826	YELLOWAS	YELLOWSLICE	2.91987	1.20342	-1.27877	0.0001
XLOC_018563	LOC106609208	pik3cg	phosphatidylinositol 4,5-bisphosphate 3-kinase catalytic subunit gamma isoform-like	-1.28016	-1.37951	-1.28872	-1.02342						XLOC_018563	LOC106609208	pik3cg	phosphatidylinositol 4,5-bisphosphate 3-kinase catalytic subunit gamma isoform-like	NC_027306.1:35577625-35585856	REDAS	REDSLICE	3.47461	1.43067	-1.28016	0.0001	0.00306497		XLOC_018563	LOC106609208	pik3cg	phosphatidylinositol 4,5-bisphosphate 3-kinase catalytic subunit gamma isoform-like	NC_027306.1:35577625-35585856	GREENAS	GREENSLICE	4.52667	1.73982	-1.37951	5e-05	0.00167621		XLOC_018563	LOC106609208	pik3cg	phosphatidylinositol 4,5-bisphosphate 3-kinase catalytic subunit gamma isoform-like	NC_027306.1:35577625-35585856	YELLOWAS	YELLOWSLICE	3.69633	1.51296	-1.28872	0.0001
XLOC_002237	LOC106601624	lbh	protein LBH-like	-1.28525	-1.54065	-1.30954	-1.74238						XLOC_002237	LOC106601624	lbh	protein LBH-like	NC_027300.1:29749575-29759349	REDAS	REDSLICE	5.46772	2.2434	-1.28525	0.0026	0.0408177		XLOC_002237	LOC106601624	lbh	protein LBH-like	NC_027300.1:29749575-29759349	GREENAS	GREENSLICE	8.41957	2.89405	-1.54065	0.00025	0.00653846		XLOC_002237	LOC106601624	lbh	protein LBH-like	NC_027300.1:29749575-29759349	YELLOWAS	YELLOWSLICE	5.16106	2.08223	-1.30954	0.00135
XLOC_005716	LOC106583140	eva1b	protein eva-1 homolog B-like	-1.29201	-1.07863	-1.58203	-1.11878						XLOC_005716	LOC106583140	eva1b	protein eva-1 homolog B-like	NC_027301.1:29443097-29486187	REDAS	REDSLICE	5.64111	2.30373	-1.29201	0.00025	0.00653846		XLOC_005716	LOC106583140	eva1b	protein eva-1 homolog B-like	NC_027301.1:29443097-29486187	GREENAS	GREENSLICE	6.91851	3.27577	-1.07863	0.00195	0.032853		XLOC_005716	LOC106583140	eva1b	protein eva-1 homolog B-like	NC_027301.1:29443097-29486187	YELLOWAS	YELLOWSLICE	5.78049	1.93076	-1.58203	5e-05
XLOC_014829	leg	lgals1	Beta-galactoside-binding lectin	-1.29903	-1.36856	-1.78472	-1.04998						XLOC_014829	leg	lgals1	Beta-galactoside-binding lectin	NC_027305.1:22105269-22110025	REDAS	REDSLICE	42.4086	17.2348	-1.29903	5e-05	0.00167621		XLOC_014829	leg	lgals1	Beta-galactoside-binding lectin	NC_027305.1:22105269-22110025	GREENAS	GREENSLICE	64.0988	24.824	-1.36856	5e-05	0.00167621		XLOC_014829	leg	lgals1	Beta-galactoside-binding lectin	NC_027305.1:22105269-22110025	YELLOWAS	YELLOWSLICE	48.7329	14.1438	-1.78472	5e-05
XLOC_058602	gli3	gli3	GLI family zinc finger 3	-1.30026	-1.77432	-1.33205	-1.3263						XLOC_058602	gli3	gli3	GLI family zinc finger 3	NC_027328.1:14100353-14229273	REDAS	REDSLICE	1.54573	0.627647	-1.30026	0.00015	0.00429515		XLOC_058602	gli3	gli3	GLI family zinc finger 3	NC_027328.1:14100353-14229273	GREENAS	GREENSLICE	1.62859	0.476088	-1.77432	5e-05	0.00167621		XLOC_058602	gli3	gli3	GLI family zinc finger 3	NC_027328.1:14100353-14229273	YELLOWAS	YELLOWSLICE	1.30908	0.519973	-1.33205	5e-05
XLOC_030736	LOC106565752	bhlhe40	class E basic helix-loop-helix protein 40-like	-1.30689	-1.45457	-1.4041	-2.15795						XLOC_030736	LOC106565752	bhlhe40	class E basic helix-loop-helix protein 40-like	NC_027311.1:71672020-71675812	REDAS	REDSLICE	17.8836	7.22843	-1.30689	5e-05	0.00167621		XLOC_030736	LOC106565752	bhlhe40	class E basic helix-loop-helix protein 40-like	NC_027311.1:71672020-71675812	GREENAS	GREENSLICE	17.6651	6.44535	-1.45457	5e-05	0.00167621		XLOC_030736	LOC106565752	bhlhe40	class E basic helix-loop-helix protein 40-like	NC_027311.1:71672020-71675812	YELLOWAS	YELLOWSLICE	13.5111	5.10521	-1.4041	5e-05
XLOC_019906	id2	id2	DNA-binding protein inhibitor ID-2	-1.30705	-1.15328	-1.16595	-1.18161						XLOC_019906	id2	id2	DNA-binding protein inhibitor ID-2	NC_027308.1:11039956-11042175	REDAS	REDSLICE	41.4273	16.7427	-1.30705	5e-05	0.00167621		XLOC_019906	id2	id2	DNA-binding protein inhibitor ID-2	NC_027308.1:11039956-11042175	GREENAS	GREENSLICE	37.1505	16.703	-1.15328	0.0001	0.00306497		XLOC_019906	id2	id2	DNA-binding protein inhibitor ID-2	NC_027308.1:11039956-11042175	YELLOWAS	YELLOWSLICE	33.5732	14.9626	-1.16595	5e-05
XLOC_046562	LOC106579898	angptl2	angiopoietin-related protein 2-like	-1.30788	-1.23048	-2.32788	-1.92141						XLOC_046562	LOC106579898	angptl2	angiopoietin-related protein 2-like	NC_027319.1:21646051-21688437	REDAS	REDSLICE	0.954942	0.385715	-1.30788	0.00085	0.0173726		XLOC_046562	LOC106579898	angptl2	angiopoietin-related protein 2-like	NC_027319.1:21646051-21688437	GREENAS	GREENSLICE	1.08108	0.460732	-1.23048	0.0015	0.026916		XLOC_046562	LOC106579898	angptl2	angiopoietin-related protein 2-like	NC_027319.1:21646051-21688437	YELLOWAS	YELLOWSLICE	1.23908	0.246796	-2.32788	5e-05
XLOC_013562	btk	btk	Bruton tyrosine kinase	-1.3218	-1.62297	-1.1376	-1.22052						XLOC_013562	btk	btk	Bruton tyrosine kinase	NC_027304.1:20780066-20804590	REDAS	REDSLICE	8.39732	3.35924	-1.3218	5e-05	0.00167621		XLOC_013562	btk	btk	Bruton tyrosine kinase	NC_027304.1:20780066-20804590	GREENAS	GREENSLICE	10.9921	3.56878	-1.62297	5e-05	0.00167621		XLOC_013562	btk	btk	Bruton tyrosine kinase	NC_027304.1:20780066-20804590	YELLOWAS	YELLOWSLICE	8.44894	3.84018	-1.1376	0.00035
XLOC_003038	LOC106561919	na	uncharacterized LOC106561919	-1.32459	-1.08286	-1.41729	-2.07904						XLOC_003038	LOC106561919	na	uncharacterized LOC106561919	NC_027300.1:113134928-113146505	REDAS	REDSLICE	9.60037	3.83308	-1.32459	5e-05	0.00167621		XLOC_003038	LOC106561919	na	uncharacterized LOC106561919	NC_027300.1:113134928-113146505	GREENAS	GREENSLICE	12.1691	5.74495	-1.08286	0.0009	0.0181706		XLOC_003038	LOC106561919	na	uncharacterized LOC106561919	NC_027300.1:113134928-113146505	YELLOWAS	YELLOWSLICE	8.56982	3.20867	-1.41729	5e-05
XLOC_034208	LOC106569732	col6a1	collagen alpha-1(VI) chain-like	-1.32532	-1.87154	-2.39093	-1.65495						XLOC_034208	LOC106569732	col6a1	collagen alpha-1(VI) chain-like	NC_027313.1:45632446-45637992	REDAS	REDSLICE	60.1654	24.0097	-1.32532	0.00045	0.0105017		XLOC_034208	LOC106569732	col6a1	collagen alpha-1(VI) chain-like	NC_027313.1:45632446-45637992	GREENAS	GREENSLICE	89.1837	24.3722	-1.87154	5e-05	0.00167621		XLOC_034208	LOC106569732	col6a1	collagen alpha-1(VI) chain-like	NC_027313.1:45632446-45637992	YELLOWAS	YELLOWSLICE	66.1058	12.6037	-2.39093	5e-05
XLOC_006877	LOC106599162	cyp7a1	cholesterol 7-alpha-monooxygenase-like	-1.32947	-1.79482	-1.42679	-2.08699						XLOC_006877	LOC106599162	cyp7a1	cholesterol 7-alpha-monooxygenase-like	NC_027302.1:16411864-16416320	REDAS	REDSLICE	6.60639	2.62878	-1.32947	0.00115	0.0219623		XLOC_006877	LOC106599162	cyp7a1	cholesterol 7-alpha-monooxygenase-like	NC_027302.1:16411864-16416320	GREENAS	GREENSLICE	5.66811	1.63359	-1.79482	5e-05	0.00167621		XLOC_006877	LOC106599162	cyp7a1	cholesterol 7-alpha-monooxygenase-like	NC_027302.1:16411864-16416320	YELLOWAS	YELLOWSLICE	4.50315	1.67498	-1.42679	0.00015
XLOC_031543	LOC106567288	hmga1	high mobility group protein HMG-I/HMG-Y-like	-1.32973	-1.38494	-1.23972	-1.58138						XLOC_031543	LOC106567288	hmga1	high mobility group protein HMG-I/HMG-Y-like	NC_027312.1:43363289-43397130	REDAS	REDSLICE	6.26386	2.49203	-1.32973	5e-05	0.00167621		XLOC_031543	LOC106567288	hmga1	high mobility group protein HMG-I/HMG-Y-like	NC_027312.1:43363289-43397130	GREENAS	GREENSLICE	8.50763	3.25761	-1.38494	0.00015	0.00429515		XLOC_031543	LOC106567288	hmga1	high mobility group protein HMG-I/HMG-Y-like	NC_027312.1:43363289-43397130	YELLOWAS	YELLOWSLICE	6.36787	2.6965	-1.23972	5e-05
XLOC_029849	LOC106564264	dennd1c	DENN domain-containing protein 1C-like	-1.33083	-1.48559	-1.20117	-1.32015						XLOC_029849	LOC106564264	dennd1c	DENN domain-containing protein 1C-like	NC_027311.1:7488072-7510436	REDAS	REDSLICE	3.37691	1.34245	-1.33083	0.00045	0.0105017		XLOC_029849	LOC106564264	dennd1c	DENN domain-containing protein 1C-like	NC_027311.1:7488072-7510436	GREENAS	GREENSLICE	4.11643	1.46999	-1.48559	0.0009	0.0181706		XLOC_029849	LOC106564264	dennd1c	DENN domain-containing protein 1C-like	NC_027311.1:7488072-7510436	YELLOWAS	YELLOWSLICE	3.23045	1.40499	-1.20117	0.0034
XLOC_045134	LOC106579193	ntn3	netrin-3-like	-1.3339	-1.32286	-1.44793	-1.90734						XLOC_045134	LOC106579193	ntn3	netrin-3-like	NC_027318.1:54635810-54693325	REDAS	REDSLICE	0.817121	0.324147	-1.3339	0.00085	0.0173726		XLOC_045134	LOC106579193	ntn3	netrin-3-like	NC_027318.1:54635810-54693325	GREENAS	GREENSLICE	1.1493	0.459423	-1.32286	0.0024	0.0384512		XLOC_045134	LOC106579193	ntn3	netrin-3-like	NC_027318.1:54635810-54693325	YELLOWAS	YELLOWSLICE	0.811394	0.297414	-1.44793	0.00115
XLOC_015310	LOC106607674	prkd3	serine/threonine-protein kinase D3-like	-1.3346	-1.33099	-1.33905	-1.62857						XLOC_015310	LOC106607674	prkd3	serine/threonine-protein kinase D3-like	NC_027305.1:51376345-51432453	REDAS	REDSLICE	1.34674	0.533986	-1.3346	0.0003	0.00757889		XLOC_015310	LOC106607674	prkd3	serine/threonine-protein kinase D3-like	NC_027305.1:51376345-51432453	GREENAS	GREENSLICE	1.44336	0.573731	-1.33099	0.00185	0.0315505		XLOC_015310	LOC106607674	prkd3	serine/threonine-protein kinase D3-like	NC_027305.1:51376345-51432453	YELLOWAS	YELLOWSLICE	1.40435	0.555112	-1.33905	0.00025
XLOC_035172	LOC106569090	klf4	Krueppel-like factor 4	-1.34063	-1.5119	-1.16271	-1.77461						XLOC_035172	LOC106569090	klf4	Krueppel-like factor 4	NC_027313.1:23188156-23190899	REDAS	REDSLICE	19.9132	7.86267	-1.34063	5e-05	0.00167621		XLOC_035172	LOC106569090	klf4	Krueppel-like factor 4	NC_027313.1:23188156-23190899	GREENAS	GREENSLICE	18.4081	6.45478	-1.5119	5e-05	0.00167621		XLOC_035172	LOC106569090	klf4	Krueppel-like factor 4	NC_027313.1:23188156-23190899	YELLOWAS	YELLOWSLICE	13.6387	6.09204	-1.16271	5e-05
XLOC_044313	LOC106577803	slc7a8	large neutral amino acids transporter small subunit 2-like	-1.35414	-1.19705	-1.20601	-1.27482						XLOC_044313	LOC106577803	slc7a8	large neutral amino acids transporter small subunit 2-like	NC_027317.1:57180392-57203110	REDAS	REDSLICE	3.10836	1.21589	-1.35414	0.00065	0.0140664		XLOC_044313	LOC106577803	slc7a8	large neutral amino acids transporter small subunit 2-like	NC_027317.1:57180392-57203110	GREENAS	GREENSLICE	3.15963	1.37812	-1.19705	0.0011	0.0212218		XLOC_044313	LOC106577803	slc7a8	large neutral amino acids transporter small subunit 2-like	NC_027317.1:57180392-57203110	YELLOWAS	YELLOWSLICE	1.86707	0.809314	-1.20601	0.00205
XLOC_057026	LOC106588414	atp1a3	sodium/potassium-transporting ATPase subunit alpha-3	-1.36106	-1.5523	-1.30012	-1.21174						XLOC_057026	LOC106588414	atp1a3	sodium/potassium-transporting ATPase subunit alpha-3	NC_027326.1:9766986-9800671	REDAS	REDSLICE	4.824	1.87796	-1.36106	5e-05	0.00167621		XLOC_057026	LOC106588414	atp1a3	sodium/potassium-transporting ATPase subunit alpha-3	NC_027326.1:9766986-9800671	GREENAS	GREENSLICE	5.72533	1.95214	-1.5523	5e-05	0.00167621		XLOC_057026	LOC106588414	atp1a3	sodium/potassium-transporting ATPase subunit alpha-3	NC_027326.1:9766986-9800671	YELLOWAS	YELLOWSLICE	4.76021	1.93308	-1.30012	5e-05
XLOC_003129	LOC106563559	eno3	FYN-binding protein-like	-1.36163	-1.67623	-1.24436	-1.15585						XLOC_003129	LOC106563559	eno3	FYN-binding protein-like	NC_027300.1:117597642-117608050	REDAS	REDSLICE	17.5966	6.84759	-1.36163	5e-05	0.00167621		XLOC_003129	LOC106563559	eno3	FYN-binding protein-like	NC_027300.1:117597642-117608050	GREENAS	GREENSLICE	22.1287	6.92405	-1.67623	5e-05	0.00167621		XLOC_003129	LOC106563559	eno3	FYN-binding protein-like	NC_027300.1:117597642-117608050	YELLOWAS	YELLOWSLICE	16.1456	6.81497	-1.24436	5e-05
XLOC_000678	ikzf1	ikzf3	IKAROS family zinc finger 1	-1.36368	-1.94884	-1.22541	-1.67611						XLOC_000678	ikzf1	ikzf3	IKAROS family zinc finger 1	NC_027300.1:49578423-49602433	REDAS	REDSLICE	3.16593	1.23025	-1.36368	0.00085	0.0173726		XLOC_000678	ikzf1	ikzf3	IKAROS family zinc finger 1	NC_027300.1:49578423-49602433	GREENAS	GREENSLICE	5.74356	1.48773	-1.94884	5e-05	0.00167621		XLOC_000678	ikzf1	ikzf3	IKAROS family zinc finger 1	NC_027300.1:49578423-49602433	YELLOWAS	YELLOWSLICE	3.35779	1.43604	-1.22541	0.00085
XLOC_011937	LOC106603868	msx2	homeobox protein MSX-2-like	-1.36644	-1.13547	-1.109	-2.38765						XLOC_011937	LOC106603868	msx2	homeobox protein MSX-2-like	NC_027303.1:72723645-72729483	REDAS	REDSLICE	10.0078	3.88148	-1.36644	5e-05	0.00167621		XLOC_011937	LOC106603868	msx2	homeobox protein MSX-2-like	NC_027303.1:72723645-72729483	GREENAS	GREENSLICE	5.82135	2.64981	-1.13547	0.00135	0.0248468		XLOC_011937	LOC106603868	msx2	homeobox protein MSX-2-like	NC_027303.1:72723645-72729483	YELLOWAS	YELLOWSLICE	6.86141	3.18106	-1.109	0.0004
XLOC_003134	LOC106565782	gzmk	granzyme K-like	-1.37343	-2.1717	-1.2796	-1.85405						XLOC_003134	LOC106565782	gzmk	granzyme K-like	NC_027300.1:117858699-117863395	REDAS	REDSLICE	4.13612	1.59642	-1.37343	0.0004	0.00954992		XLOC_003134	LOC106565782	gzmk	granzyme K-like	NC_027300.1:117858699-117863395	GREENAS	GREENSLICE	7.93737	1.7617	-2.1717	5e-05	0.00167621		XLOC_003134	LOC106565782	gzmk	granzyme K-like	NC_027300.1:117858699-117863395	YELLOWAS	YELLOWSLICE	4.52524	1.86399	-1.2796	0.00125
XLOC_004808	LOC106591630	loxl4	lysyl oxidase homolog 4-like	-1.37398	-1.22329	-2.69828	-2.15621						XLOC_004808	LOC106591630	loxl4	lysyl oxidase homolog 4-like	NC_027301.1:61778042-61790687	REDAS	REDSLICE	2.92115	1.12705	-1.37398	0.00195	0.032853		XLOC_004808	LOC106591630	loxl4	lysyl oxidase homolog 4-like	NC_027301.1:61778042-61790687	GREENAS	GREENSLICE	5.01788	2.14919	-1.22329	0.00045	0.0105017		XLOC_004808	LOC106591630	loxl4	lysyl oxidase homolog 4-like	NC_027301.1:61778042-61790687	YELLOWAS	YELLOWSLICE	2.47933	0.382008	-2.69828	5e-05
XLOC_012691	LOC106605123	fam176b	protein eva-1 homolog B-like	-1.37513	-1.06899	-1.56907	-1.46281						XLOC_012691	LOC106605123	fam176b	protein eva-1 homolog B-like	NC_027304.1:51206356-51226139	REDAS	REDSLICE	9.34516	3.60273	-1.37513	5e-05	0.00167621		XLOC_012691	LOC106605123	fam176b	protein eva-1 homolog B-like	NC_027304.1:51206356-51226139	GREENAS	GREENSLICE	8.62651	4.11184	-1.06899	0.0007	0.0149087		XLOC_012691	LOC106605123	fam176b	protein eva-1 homolog B-like	NC_027304.1:51206356-51226139	YELLOWAS	YELLOWSLICE	7.72338	2.60298	-1.56907	5e-05
XLOC_029611	LOC106566131	zeb2	zinc finger E-box-binding homeobox 2-like	-1.37676	-1.75141	-1.97801	-2.1218						XLOC_029611	LOC106566131	zeb2	zinc finger E-box-binding homeobox 2-like	NC_027311.1:83154097-83216587	REDAS	REDSLICE	0.425379	0.163806	-1.37676	0.0022	0.0360001		XLOC_029611	LOC106566131	zeb2	zinc finger E-box-binding homeobox 2-like	NC_027311.1:83154097-83216587	GREENAS	GREENSLICE	0.711382	0.211289	-1.75141	0.00085	0.0173726		XLOC_029611	LOC106566131	zeb2	zinc finger E-box-binding homeobox 2-like	NC_027311.1:83154097-83216587	YELLOWAS	YELLOWSLICE	0.450328	0.114311	-1.97801	5e-05
XLOC_057576	LOC106589283	skap1	src kinase-associated phosphoprotein 1-like	-1.37684	-1.84933	-1.20793	-2.32032						XLOC_057576	LOC106589283	skap1	src kinase-associated phosphoprotein 1-like	NC_027327.1:1090264-1223051	REDAS	REDSLICE	1.95485	0.75274	-1.37684	0.00035	0.00858457		XLOC_057576	LOC106589283	skap1	src kinase-associated phosphoprotein 1-like	NC_027327.1:1090264-1223051	GREENAS	GREENSLICE	2.68179	0.744255	-1.84933	0.0001	0.00306497		XLOC_057576	LOC106589283	skap1	src kinase-associated phosphoprotein 1-like	NC_027327.1:1090264-1223051	YELLOWAS	YELLOWSLICE	1.89788	0.821568	-1.20793	0.00195
XLOC_020445	LOC106611654	trim35	zinc-binding protein A33-like	-1.37821	-1.41563	-1.20538	-1.53679						XLOC_020445	LOC106611654	trim35	zinc-binding protein A33-like	NC_027308.1:60539880-60551858	REDAS	REDSLICE	1.54535	0.594492	-1.37821	0.0005	0.0114231		XLOC_020445	LOC106611654	trim35	zinc-binding protein A33-like	NC_027308.1:60539880-60551858	GREENAS	GREENSLICE	1.85828	0.69657	-1.41563	0.0011	0.0212218		XLOC_020445	LOC106611654	trim35	zinc-binding protein A33-like	NC_027308.1:60539880-60551858	YELLOWAS	YELLOWSLICE	1.35518	0.587683	-1.20538	0.00235
XLOC_027478	LOC106562850	lsp1	lymphocyte-specific protein 1-like	-1.38006	-1.50532	-1.96005	-1.45897						XLOC_027478	LOC106562850	lsp1	lymphocyte-specific protein 1-like	NC_027310.1:45776592-45790532	REDAS	REDSLICE	25.0632	9.62937	-1.38006	0.00035	0.00858457		XLOC_027478	LOC106562850	lsp1	lymphocyte-specific protein 1-like	NC_027310.1:45776592-45790532	GREENAS	GREENSLICE	31.5641	11.1185	-1.50532	0.0003	0.00757889		XLOC_027478	LOC106562850	lsp1	lymphocyte-specific protein 1-like	NC_027310.1:45776592-45790532	YELLOWAS	YELLOWSLICE	31.2964	8.04376	-1.96005	5e-05
XLOC_046904	cd3e	cd3e	CD3e molecule	-1.38499	-1.705	-1.20636	-1.78282						XLOC_046904	cd3e	cd3e	CD3e molecule	NC_027319.1:48981095-48985184	REDAS	REDSLICE	15.2209	5.82796	-1.38499	5e-05	0.00167621		XLOC_046904	cd3e	cd3e	CD3e molecule	NC_027319.1:48981095-48985184	GREENAS	GREENSLICE	20.6197	6.32449	-1.705	5e-05	0.00167621		XLOC_046904	cd3e	cd3e	CD3e molecule	NC_027319.1:48981095-48985184	YELLOWAS	YELLOWSLICE	12.4798	5.40825	-1.20636	0.00015
XLOC_026605	LOC106563456	fermt3	fermitin family homolog 3-like	-1.39034	-1.73305	-1.41319	-1.08448						XLOC_026605	LOC106563456	fermt3	fermitin family homolog 3-like	NC_027310.1:76091753-76098653	REDAS	REDSLICE	11.4242	4.35803	-1.39034	5e-05	0.00167621		XLOC_026605	LOC106563456	fermt3	fermitin family homolog 3-like	NC_027310.1:76091753-76098653	GREENAS	GREENSLICE	15.1255	4.54999	-1.73305	5e-05	0.00167621		XLOC_026605	LOC106563456	fermt3	fermitin family homolog 3-like	NC_027310.1:76091753-76098653	YELLOWAS	YELLOWSLICE	11.8044	4.43232	-1.41319	5e-05
XLOC_018228	LOC106608695	na	uncharacterized LOC106608695	-1.3905	-1.97176	-1.18713	-1.94127						XLOC_018228	LOC106608695	na	uncharacterized LOC106608695	NC_027306.1:12608263-12614547	REDAS	REDSLICE	5.45774	2.08177	-1.3905	5e-05	0.00167621		XLOC_018228	LOC106608695	na	uncharacterized LOC106608695	NC_027306.1:12608263-12614547	GREENAS	GREENSLICE	9.19167	2.34334	-1.97176	5e-05	0.00167621		XLOC_018228	LOC106608695	na	uncharacterized LOC106608695	NC_027306.1:12608263-12614547	YELLOWAS	YELLOWSLICE	4.80161	2.10876	-1.18713	0.00065
XLOC_040154	LOC106573567	fbn2	fibrillin-2-like	-1.39225	-1.00231	-1.69657	-1.33889						XLOC_040154	LOC106573567	fbn2	fibrillin-2-like	NC_027315.1:39114074-39218221	REDAS	REDSLICE	1.85746	0.707636	-1.39225	5e-05	0.00167621		XLOC_040154	LOC106573567	fbn2	fibrillin-2-like	NC_027315.1:39114074-39218221	GREENAS	GREENSLICE	2.12696	1.06178	-1.00231	0.00215	0.0353845		XLOC_040154	LOC106573567	fbn2	fibrillin-2-like	NC_027315.1:39114074-39218221	YELLOWAS	YELLOWSLICE	1.59065	0.490746	-1.69657	5e-05
XLOC_018255	LOC106608606	ptprd	receptor-type tyrosine-protein phosphatase delta-like	-1.39233	-1.28343	-1.12841	-2.2386						XLOC_018255	LOC106608606	ptprd	receptor-type tyrosine-protein phosphatase delta-like	NC_027306.1:15222421-15349054	REDAS	REDSLICE	1.68227	0.640863	-1.39233	0.0001	0.00306497		XLOC_018255	LOC106608606	ptprd	receptor-type tyrosine-protein phosphatase delta-like	NC_027306.1:15222421-15349054	GREENAS	GREENSLICE	2.79108	1.14663	-1.28343	0.0011	0.0212218		XLOC_018255	LOC106608606	ptprd	receptor-type tyrosine-protein phosphatase delta-like	NC_027306.1:15222421-15349054	YELLOWAS	YELLOWSLICE	1.25731	0.57512	-1.12841	0.00165
XLOC_036949	LOC106572146	wap	perlwapin-like	-1.39818	-2.0209	-1.60956	-2.08929						XLOC_036949	LOC106572146	wap	perlwapin-like	NC_027314.1:69572012-69587259	REDAS	REDSLICE	28.7887	10.9227	-1.39818	5e-05	0.00167621		XLOC_036949	LOC106572146	wap	perlwapin-like	NC_027314.1:69572012-69587259	GREENAS	GREENSLICE	45.8568	11.2993	-2.0209	0.0001	0.00306497		XLOC_036949	LOC106572146	wap	perlwapin-like	NC_027314.1:69572012-69587259	YELLOWAS	YELLOWSLICE	25.6315	8.39943	-1.60956	5e-05
XLOC_039096	LOC106573878	gamt	guanidinoacetate N-methyltransferase	-1.39972	-2.21682	-1.84996	-2.94406						XLOC_039096	LOC106573878	gamt	guanidinoacetate N-methyltransferase	NC_027315.1:42597746-42605907	REDAS	REDSLICE	9.95717	3.7738	-1.39972	0.00045	0.0105017		XLOC_039096	LOC106573878	gamt	guanidinoacetate N-methyltransferase	NC_027315.1:42597746-42605907	GREENAS	GREENSLICE	24.4338	5.25607	-2.21682	5e-05	0.00167621		XLOC_039096	LOC106573878	gamt	guanidinoacetate N-methyltransferase	NC_027315.1:42597746-42605907	YELLOWAS	YELLOWSLICE	10.8222	3.00208	-1.84996	0.0001
XLOC_047557	LOC106579922	dtx1	E3 ubiquitin-protein ligase DTX1-like	-1.40116	-1.52881	-1.2241	-1.75496						XLOC_047557	LOC106579922	dtx1	E3 ubiquitin-protein ligase DTX1-like	NC_027319.1:19988767-20049463	REDAS	REDSLICE	1.66591	0.630754	-1.40116	5e-05	0.00167621		XLOC_047557	LOC106579922	dtx1	E3 ubiquitin-protein ligase DTX1-like	NC_027319.1:19988767-20049463	GREENAS	GREENSLICE	2.29733	0.796171	-1.52881	5e-05	0.00167621		XLOC_047557	LOC106579922	dtx1	E3 ubiquitin-protein ligase DTX1-like	NC_027319.1:19988767-20049463	YELLOWAS	YELLOWSLICE	1.58725	0.679447	-1.2241	0.0002
XLOC_023855	parvg	foxn3	parvin gamma	-1.40201	-1.66168	-1.10777	-1.16077						XLOC_023855	parvg	foxn3	parvin gamma	NC_027309.1:73152665-73165091	REDAS	REDSLICE	5.16883	1.95589	-1.40201	0.00015	0.00429515		XLOC_023855	parvg	foxn3	parvin gamma	NC_027309.1:73152665-73165091	GREENAS	GREENSLICE	7.51365	2.37485	-1.66168	5e-05	0.00167621		XLOC_023855	parvg	foxn3	parvin gamma	NC_027309.1:73152665-73165091	YELLOWAS	YELLOWSLICE	4.58353	2.12681	-1.10777	0.00085
XLOC_054391	lcp1	lcp1	lymphocyte cytosolic protein 1	-1.40323	-1.60964	-1.20609	-1.12191						XLOC_054391	lcp1	lcp1	lymphocyte cytosolic protein 1	NC_027324.1:27672947-27681088	REDAS	REDSLICE	44.7757	16.9289	-1.40323	5e-05	0.00167621		XLOC_054391	lcp1	lcp1	lymphocyte cytosolic protein 1	NC_027324.1:27672947-27681088	GREENAS	GREENSLICE	60.7799	19.9163	-1.60964	5e-05	0.00167621		XLOC_054391	lcp1	lcp1	lymphocyte cytosolic protein 1	NC_027324.1:27672947-27681088	YELLOWAS	YELLOWSLICE	43.662	18.9249	-1.20609	5e-05
XLOC_033640	LOC106568734	rgs1	regulator of G-protein signaling 21-like	-1.40385	-1.53716	-1.29168	-1.3419						XLOC_033640	LOC106568734	rgs1	regulator of G-protein signaling 21-like	NC_027313.1:9367695-9370271	REDAS	REDSLICE	4.74029	1.79145	-1.40385	5e-05	0.00167621		XLOC_033640	LOC106568734	rgs1	regulator of G-protein signaling 21-like	NC_027313.1:9367695-9370271	GREENAS	GREENSLICE	6.01632	2.07301	-1.53716	0.00015	0.00429515		XLOC_033640	LOC106568734	rgs1	regulator of G-protein signaling 21-like	NC_027313.1:9367695-9370271	YELLOWAS	YELLOWSLICE	5.06544	2.0691	-1.29168	0.0005
XLOC_020369	sash3	sash3	SAM and SH3 domain containing 3	-1.41133	-2.08706	-1.11331	-1.77057						XLOC_020369	sash3	sash3	SAM and SH3 domain containing 3	NC_027308.1:52083474-52101261	REDAS	REDSLICE	9.75967	3.66929	-1.41133	5e-05	0.00167621		XLOC_020369	sash3	sash3	SAM and SH3 domain containing 3	NC_027308.1:52083474-52101261	GREENAS	GREENSLICE	16.7715	3.94733	-2.08706	5e-05	0.00167621		XLOC_020369	sash3	sash3	SAM and SH3 domain containing 3	NC_027308.1:52083474-52101261	YELLOWAS	YELLOWSLICE	9.45598	4.37086	-1.11331	0.00035
XLOC_007036	LOC106599909	irf4	interferon regulatory factor 4-like	-1.4167	-2.13013	-1.65727	-1.89103						XLOC_007036	LOC106599909	irf4	interferon regulatory factor 4-like	NC_027302.1:29253099-29261995	REDAS	REDSLICE	1.1218	0.420188	-1.4167	0.00165	0.0289267		XLOC_007036	LOC106599909	irf4	interferon regulatory factor 4-like	NC_027302.1:29253099-29261995	GREENAS	GREENSLICE	1.82085	0.415951	-2.13013	5e-05	0.00167621		XLOC_007036	LOC106599909	irf4	interferon regulatory factor 4-like	NC_027302.1:29253099-29261995	YELLOWAS	YELLOWSLICE	1.15967	0.367661	-1.65727	0.0002
XLOC_047706	LOC106580442	rassf2	ras association domain-containing protein 2-like	-1.41793	-1.16693	-1.11054	-1.11192						XLOC_047706	LOC106580442	rassf2	ras association domain-containing protein 2-like	NC_027319.1:30342379-30363262	REDAS	REDSLICE	2.82003	1.0554	-1.41793	5e-05	0.00167621		XLOC_047706	LOC106580442	rassf2	ras association domain-containing protein 2-like	NC_027319.1:30342379-30363262	GREENAS	GREENSLICE	3.17785	1.41532	-1.16693	0.00085	0.0173726		XLOC_047706	LOC106580442	rassf2	ras association domain-containing protein 2-like	NC_027319.1:30342379-30363262	YELLOWAS	YELLOWSLICE	2.79428	1.29409	-1.11054	0.00025
XLOC_037123	LOC106572505	na	uncharacterized LOC106572505	-1.43241	-2.40959	-1.6082	-1.86236						XLOC_037123	LOC106572505	na	uncharacterized LOC106572505	NC_027314.1:82982690-82985974	REDAS	REDSLICE	4.19169	1.55307	-1.43241	0.00035	0.00858457		XLOC_037123	LOC106572505	na	uncharacterized LOC106572505	NC_027314.1:82982690-82985974	GREENAS	GREENSLICE	7.2235	1.35953	-2.40959	5e-05	0.00167621		XLOC_037123	LOC106572505	na	uncharacterized LOC106572505	NC_027314.1:82982690-82985974	YELLOWAS	YELLOWSLICE	3.98577	1.30736	-1.6082	0.0002
XLOC_025742	LOC106561895	col10a1	collagen alpha-1(X) chain-like	-1.43376	-1.33347	-3.69022	-2.58631						XLOC_025742	LOC106561895	col10a1	collagen alpha-1(X) chain-like	NC_027310.1:4562892-4569087	REDAS	REDSLICE	43.1228	15.9625	-1.43376	5e-05	0.00167621		XLOC_025742	LOC106561895	col10a1	collagen alpha-1(X) chain-like	NC_027310.1:4562892-4569087	GREENAS	GREENSLICE	78.4752	31.14	-1.33347	0.00035	0.00858457		XLOC_025742	LOC106561895	col10a1	collagen alpha-1(X) chain-like	NC_027310.1:4562892-4569087	YELLOWAS	YELLOWSLICE	39.4388	3.05532	-3.69022	5e-05
XLOC_015270	tagap	tagap	T-cell activation GTPase activating protein	-1.43848	-2.24083	-1.3742	-1.67776						XLOC_015270	tagap	tagap	T-cell activation GTPase activating protein	NC_027305.1:47342623-47350273	REDAS	REDSLICE	6.36009	2.34659	-1.43848	0.0001	0.00306497		XLOC_015270	tagap	tagap	T-cell activation GTPase activating protein	NC_027305.1:47342623-47350273	GREENAS	GREENSLICE	10.7153	2.26698	-2.24083	5e-05	0.00167621		XLOC_015270	tagap	tagap	T-cell activation GTPase activating protein	NC_027305.1:47342623-47350273	YELLOWAS	YELLOWSLICE	6.04196	2.33078	-1.3742	0.0001
XLOC_045842	LOC106578930	mefv	NACHT, LRR and PYD domains-containing protein 3-like	-1.43963	-1.47879	-1.09383	-1.56538						XLOC_045842	LOC106578930	mefv	NACHT, LRR and PYD domains-containing protein 3-like	NC_027318.1:44313623-44327705	REDAS	REDSLICE	2.79145	1.0291	-1.43963	5e-05	0.00167621		XLOC_045842	LOC106578930	mefv	NACHT, LRR and PYD domains-containing protein 3-like	NC_027318.1:44313623-44327705	GREENAS	GREENSLICE	3.42587	1.22917	-1.47879	5e-05	0.00167621		XLOC_045842	LOC106578930	mefv	NACHT, LRR and PYD domains-containing protein 3-like	NC_027318.1:44313623-44327705	YELLOWAS	YELLOWSLICE	2.5724	1.20521	-1.09383	0.00175
XLOC_032521	LOC106566613	susd3	uncharacterized LOC106566613	-1.44266	-2.12031	-1.41425	-1.48084						XLOC_032521	LOC106566613	susd3	uncharacterized LOC106566613	NC_027312.1:18349273-18358838	REDAS	REDSLICE	2.67465	0.983976	-1.44266	0.0004	0.00954992		XLOC_032521	LOC106566613	susd3	uncharacterized LOC106566613	NC_027312.1:18349273-18358838	GREENAS	GREENSLICE	4.42025	1.01665	-2.12031	5e-05	0.00167621		XLOC_032521	LOC106566613	susd3	uncharacterized LOC106566613	NC_027312.1:18349273-18358838	YELLOWAS	YELLOWSLICE	2.49491	0.936104	-1.41425	0.0005
XLOC_042790	LOC106576807	ikzf1	DNA-binding protein Ikaros-like	-1.44447	-1.48559	-1.13065	-1.3755						XLOC_042790	LOC106576807	ikzf1	DNA-binding protein Ikaros-like	NC_027317.1:7019288-7044873	REDAS	REDSLICE	1.33531	0.49063	-1.44447	0.00015	0.00429515		XLOC_042790	LOC106576807	ikzf1	DNA-binding protein Ikaros-like	NC_027317.1:7019288-7044873	GREENAS	GREENSLICE	1.73311	0.6189	-1.48559	0.0012	0.0227019		XLOC_042790	LOC106576807	ikzf1	DNA-binding protein Ikaros-like	NC_027317.1:7019288-7044873	YELLOWAS	YELLOWSLICE	1.30397	0.595538	-1.13065	0.00195
XLOC_008566	LOC106600445	ccl2	C-C motif chemokine 2-like	-1.4508	-2.0603	-1.47606	-1.36007						XLOC_008566	LOC106600445	ccl2	C-C motif chemokine 2-like	NC_027302.1:36733565-36750012	REDAS	REDSLICE	13.9256	5.09422	-1.4508	5e-05	0.00167621		XLOC_008566	LOC106600445	ccl2	C-C motif chemokine 2-like	NC_027302.1:36733565-36750012	GREENAS	GREENSLICE	24.8887	5.96744	-2.0603	5e-05	0.00167621		XLOC_008566	LOC106600445	ccl2	C-C motif chemokine 2-like	NC_027302.1:36733565-36750012	YELLOWAS	YELLOWSLICE	14.2278	5.11444	-1.47606	5e-05
XLOC_034322	LOC106570059	na	transmembrane protein C9orf91 homolog	-1.4536	-1.5623	-1.15649	-1.20627						XLOC_034322	LOC106570059	na	transmembrane protein C9orf91 homolog	NC_027313.1:54797114-54813937	REDAS	REDSLICE	4.64108	1.69451	-1.4536	0.0001	0.00306497		XLOC_034322	LOC106570059	na	transmembrane protein C9orf91 homolog	NC_027313.1:54797114-54813937	GREENAS	GREENSLICE	5.88156	1.99156	-1.5623	0.00045	0.0105017		XLOC_034322	LOC106570059	na	transmembrane protein C9orf91 homolog	NC_027313.1:54797114-54813937	YELLOWAS	YELLOWSLICE	4.26188	1.91189	-1.15649	0.0029
XLOC_013708	LOC106604808	cd40lg	CD40 ligand-like	-1.4537	-1.86596	-1.52305	-1.9481						XLOC_013708	LOC106604808	cd40lg	CD40 ligand-like	NC_027304.1:33838707-33843024	REDAS	REDSLICE	1.07605	0.39285	-1.4537	0.0009	0.0181706		XLOC_013708	LOC106604808	cd40lg	CD40 ligand-like	NC_027304.1:33838707-33843024	GREENAS	GREENSLICE	1.61974	0.444363	-1.86596	0.0002	0.00544271		XLOC_013708	LOC106604808	cd40lg	CD40 ligand-like	NC_027304.1:33838707-33843024	YELLOWAS	YELLOWSLICE	1.07483	0.373985	-1.52305	0.00065
XLOC_031071	LOC106566480	sla2	src-like-adapter 2	-1.45811	-2.12156	-1.40911	-1.57285						XLOC_031071	LOC106566480	sla2	src-like-adapter 2	NC_027312.1:9572668-9585097	REDAS	REDSLICE	1.25628	0.457248	-1.45811	0.00085	0.0173726		XLOC_031071	LOC106566480	sla2	src-like-adapter 2	NC_027312.1:9572668-9585097	GREENAS	GREENSLICE	2.40792	0.553336	-2.12156	0.00075	0.0157375		XLOC_031071	LOC106566480	sla2	src-like-adapter 2	NC_027312.1:9572668-9585097	YELLOWAS	YELLOWSLICE	1.42693	0.537299	-1.40911	0.0017
XLOC_048259	LOC106581354	itm2c	integral membrane protein 2C-like	-1.4589	-1.42138	-1.44582	-1.09905						XLOC_048259	LOC106581354	itm2c	integral membrane protein 2C-like	NC_027319.1:70547331-70559251	REDAS	REDSLICE	5.09292	1.85265	-1.4589	5e-05	0.00167621		XLOC_048259	LOC106581354	itm2c	integral membrane protein 2C-like	NC_027319.1:70547331-70559251	GREENAS	GREENSLICE	6.08941	2.27352	-1.42138	0.00035	0.00858457		XLOC_048259	LOC106581354	itm2c	integral membrane protein 2C-like	NC_027319.1:70547331-70559251	YELLOWAS	YELLOWSLICE	4.90543	1.8007	-1.44582	5e-05
XLOC_001177	LOC106560531	col27a1	collagen alpha-1(XXVII) chain B-like	-1.46022	-1.9058	-2.34014	-2.10007						XLOC_001177	LOC106560531	col27a1	collagen alpha-1(XXVII) chain B-like	NC_027300.1:105322328-105354984	REDAS	REDSLICE	2.04991	0.745015	-1.46022	0.0011	0.0212218		XLOC_001177	LOC106560531	col27a1	collagen alpha-1(XXVII) chain B-like	NC_027300.1:105322328-105354984	GREENAS	GREENSLICE	3.75865	1.00307	-1.9058	0.00035	0.00858457		XLOC_001177	LOC106560531	col27a1	collagen alpha-1(XXVII) chain B-like	NC_027300.1:105322328-105354984	YELLOWAS	YELLOWSLICE	1.6798	0.331744	-2.34014	5e-05
XLOC_016789	LOC106607753	themis	protein THEMIS-like	-1.46219	-1.75214	-1.43318	-1.516						XLOC_016789	LOC106607753	themis	protein THEMIS-like	NC_027305.1:55540711-55545089	REDAS	REDSLICE	1.29749	0.470914	-1.46219	0.00105	0.0204706		XLOC_016789	LOC106607753	themis	protein THEMIS-like	NC_027305.1:55540711-55545089	GREENAS	GREENSLICE	1.64505	0.488353	-1.75214	0.0008	0.0165674		XLOC_016789	LOC106607753	themis	protein THEMIS-like	NC_027305.1:55540711-55545089	YELLOWAS	YELLOWSLICE	1.02819	0.380755	-1.43318	0.00325
XLOC_036273	LOC106570983	dnmt3a	DNA (cytosine-5)-methyltransferase 3A-like	-1.46884	-1.73851	-1.34946	-2.0502						XLOC_036273	LOC106570983	dnmt3a	DNA (cytosine-5)-methyltransferase 3A-like	NC_027314.1:10638300-10650317	REDAS	REDSLICE	3.44508	1.24461	-1.46884	5e-05	0.00167621		XLOC_036273	LOC106570983	dnmt3a	DNA (cytosine-5)-methyltransferase 3A-like	NC_027314.1:10638300-10650317	GREENAS	GREENSLICE	4.71271	1.4123	-1.73851	5e-05	0.00167621		XLOC_036273	LOC106570983	dnmt3a	DNA (cytosine-5)-methyltransferase 3A-like	NC_027314.1:10638300-10650317	YELLOWAS	YELLOWSLICE	3.40678	1.33695	-1.34946	0.0002
XLOC_007412	LOC106600859	rara	retinoic acid receptor alpha-B	-1.47071	-1.33544	-1.46886	-1.39204						XLOC_007412	LOC106600859	rara	retinoic acid receptor alpha-B	NC_027302.1:56257526-56428628	REDAS	REDSLICE	2.32275	0.838062	-1.47071	0.00025	0.00653846		XLOC_007412	LOC106600859	rara	retinoic acid receptor alpha-B	NC_027302.1:56257526-56428628	GREENAS	GREENSLICE	2.369	0.938766	-1.33544	0.0014	0.0255409		XLOC_007412	LOC106600859	rara	retinoic acid receptor alpha-B	NC_027302.1:56257526-56428628	YELLOWAS	YELLOWSLICE	2.11763	0.765031	-1.46886	0.0004
XLOC_018366	LOC106608922	col4a5	collagen alpha-5(IV) chain-like	-1.4758	-1.50431	-1.47755	-2.23062						XLOC_018366	LOC106608922	col4a5	collagen alpha-5(IV) chain-like	NC_027306.1:22107103-22193015	REDAS	REDSLICE	7.3296	2.63523	-1.4758	5e-05	0.00167621		XLOC_018366	LOC106608922	col4a5	collagen alpha-5(IV) chain-like	NC_027306.1:22107103-22193015	GREENAS	GREENSLICE	8.63729	3.04463	-1.50431	5e-05	0.00167621		XLOC_018366	LOC106608922	col4a5	collagen alpha-5(IV) chain-like	NC_027306.1:22107103-22193015	YELLOWAS	YELLOWSLICE	6.58765	2.36561	-1.47755	5e-05
XLOC_033599	ccr9	ccr9	C-C chemokine receptor type 9	-1.4773	-2.19174	-1.19742	-1.66892						XLOC_033599	ccr9	ccr9	C-C chemokine receptor type 9	NC_027313.1:5372142-5375220	REDAS	REDSLICE	21.5752	7.74898	-1.4773	5e-05	0.00167621		XLOC_033599	ccr9	ccr9	C-C chemokine receptor type 9	NC_027313.1:5372142-5375220	GREENAS	GREENSLICE	32.3519	7.08142	-2.19174	5e-05	0.00167621		XLOC_033599	ccr9	ccr9	C-C chemokine receptor type 9	NC_027313.1:5372142-5375220	YELLOWAS	YELLOWSLICE	16.9681	7.39899	-1.19742	5e-05
XLOC_024675	LOC106613835	lpxn	leupaxin-like	-1.47947	-2.00906	-1.2213	-1.69236						XLOC_024675	LOC106613835	lpxn	leupaxin-like	NC_027309.1:22446156-22451058	REDAS	REDSLICE	4.12059	1.47773	-1.47947	5e-05	0.00167621		XLOC_024675	LOC106613835	lpxn	leupaxin-like	NC_027309.1:22446156-22451058	GREENAS	GREENSLICE	7.32362	1.81944	-2.00906	5e-05	0.00167621		XLOC_024675	LOC106613835	lpxn	leupaxin-like	NC_027309.1:22446156-22451058	YELLOWAS	YELLOWSLICE	3.87878	1.66359	-1.2213	0.0005
XLOC_031130	LOC106566665	prph	intermediate filament protein ON3-like	-1.48322	-1.8018	-1.83197	-2.29857						XLOC_031130	LOC106566665	prph	intermediate filament protein ON3-like	NC_027312.1:16645358-16650002	REDAS	REDSLICE	3.09964	1.10871	-1.48322	0.0005	0.0114231		XLOC_031130	LOC106566665	prph	intermediate filament protein ON3-like	NC_027312.1:16645358-16650002	GREENAS	GREENSLICE	8.36275	2.39858	-1.8018	5e-05	0.00167621		XLOC_031130	LOC106566665	prph	intermediate filament protein ON3-like	NC_027312.1:16645358-16650002	YELLOWAS	YELLOWSLICE	5.51764	1.5498	-1.83197	5e-05
XLOC_037757	cf190	leg1	CF190 protein	-1.4836	-2.02629	-1.54207	-1.56238						XLOC_037757	cf190	leg1	CF190 protein	NC_027314.1:30677088-30686768	REDAS	REDSLICE	1.69962	0.607776	-1.4836	0.00015	0.00429515		XLOC_037757	cf190	leg1	CF190 protein	NC_027314.1:30677088-30686768	GREENAS	GREENSLICE	2.83758	0.696587	-2.02629	5e-05	0.00167621		XLOC_037757	cf190	leg1	CF190 protein	NC_027314.1:30677088-30686768	YELLOWAS	YELLOWSLICE	1.59697	0.548388	-1.54207	0.0006
XLOC_029996	LOC106564527	hcls1	hematopoietic lineage cell-specific protein-like	-1.48546	-1.82237	-1.37942	-1.29359						XLOC_029996	LOC106564527	hcls1	hematopoietic lineage cell-specific protein-like	NC_027311.1:14501982-14506730	REDAS	REDSLICE	6.65584	2.37702	-1.48546	5e-05	0.00167621		XLOC_029996	LOC106564527	hcls1	hematopoietic lineage cell-specific protein-like	NC_027311.1:14501982-14506730	GREENAS	GREENSLICE	8.91697	2.52133	-1.82237	5e-05	0.00167621		XLOC_029996	LOC106564527	hcls1	hematopoietic lineage cell-specific protein-like	NC_027311.1:14501982-14506730	YELLOWAS	YELLOWSLICE	6.16857	2.37103	-1.37942	0.0001
XLOC_004237	LOC106582194	tmem106b	transmembrane protein 106B-like	-1.49355	-1.12534	-1.43896	-1.4557						XLOC_004237	LOC106582194	tmem106b	transmembrane protein 106B-like	NC_027301.1:26153443-26163122	REDAS	REDSLICE	6.38369	2.2671	-1.49355	5e-05	0.00167621		XLOC_004237	LOC106582194	tmem106b	transmembrane protein 106B-like	NC_027301.1:26153443-26163122	GREENAS	GREENSLICE	8.78392	4.02651	-1.12534	0.0008	0.0165674		XLOC_004237	LOC106582194	tmem106b	transmembrane protein 106B-like	NC_027301.1:26153443-26163122	YELLOWAS	YELLOWSLICE	5.37211	1.9814	-1.43896	5e-05
XLOC_042171	LOC106575734	cd247	T-cell surface glycoprotein CD3 zeta chain-like	-1.49516	-2.20036	-1.36078	-1.62479						XLOC_042171	LOC106575734	cd247	T-cell surface glycoprotein CD3 zeta chain-like	NC_027316.1:24201962-24204028	REDAS	REDSLICE	6.77473	2.40328	-1.49516	5e-05	0.00167621		XLOC_042171	LOC106575734	cd247	T-cell surface glycoprotein CD3 zeta chain-like	NC_027316.1:24201962-24204028	GREENAS	GREENSLICE	8.80396	1.91559	-2.20036	5e-05	0.00167621		XLOC_042171	LOC106575734	cd247	T-cell surface glycoprotein CD3 zeta chain-like	NC_027316.1:24201962-24204028	YELLOWAS	YELLOWSLICE	5.70133	2.21994	-1.36078	0.00025
XLOC_037711	LOC106571269	col12a1	collagen alpha-1(XII) chain-like	-1.49987	-1.61141	-1.7869	-1.36145						XLOC_037711	LOC106571269	col12a1	collagen alpha-1(XII) chain-like	NC_027314.1:27077386-27174279	REDAS	REDSLICE	53.7262	18.9969	-1.49987	0.00065	0.0140664		XLOC_037711	LOC106571269	col12a1	collagen alpha-1(XII) chain-like	NC_027314.1:27077386-27174279	GREENAS	GREENSLICE	52.9109	17.3166	-1.61141	0.00135	0.0248468		XLOC_037711	LOC106571269	col12a1	collagen alpha-1(XII) chain-like	NC_027314.1:27077386-27174279	YELLOWAS	YELLOWSLICE	37.8362	10.9647	-1.7869	5e-05
XLOC_040093	LOC106573680	tat	tyrosine aminotransferase-like	-1.50021	-2.78035	-2.78273	-2.63715						XLOC_040093	LOC106573680	tat	tyrosine aminotransferase-like	NC_027315.1:34077545-34088894	REDAS	REDSLICE	0.86094	0.304345	-1.50021	0.0029	0.0442868		XLOC_040093	LOC106573680	tat	tyrosine aminotransferase-like	NC_027315.1:34077545-34088894	GREENAS	GREENSLICE	2.637	0.383833	-2.78035	5e-05	0.00167621		XLOC_040093	LOC106573680	tat	tyrosine aminotransferase-like	NC_027315.1:34077545-34088894	YELLOWAS	YELLOWSLICE	1.26059	0.183184	-2.78273	5e-05
XLOC_011816	crtam	crtam	cytotoxic and regulatory T cell molecule	-1.50253	-2.07212	-1.77503	-1.98046						XLOC_011816	crtam	crtam	cytotoxic and regulatory T cell molecule	NC_027303.1:60834080-60845174	REDAS	REDSLICE	0.886837	0.312996	-1.50253	0.00255	0.0402473		XLOC_011816	crtam	crtam	cytotoxic and regulatory T cell molecule	NC_027303.1:60834080-60845174	GREENAS	GREENSLICE	1.57104	0.373608	-2.07212	0.00045	0.0105017		XLOC_011816	crtam	crtam	cytotoxic and regulatory T cell molecule	NC_027303.1:60834080-60845174	YELLOWAS	YELLOWSLICE	1.23319	0.360324	-1.77503	0.0011
XLOC_014531	LOC106606251	klf18	rho GDP-dissociation inhibitor 2-like	-1.50344	-1.45294	-1.09593	-1.03208						XLOC_014531	LOC106606251	klf18	rho GDP-dissociation inhibitor 2-like	NC_027305.1:1821714-1835228	REDAS	REDSLICE	5.43356	1.91648	-1.50344	5e-05	0.00167621		XLOC_014531	LOC106606251	klf18	rho GDP-dissociation inhibitor 2-like	NC_027305.1:1821714-1835228	GREENAS	GREENSLICE	6.79852	2.48333	-1.45294	5e-05	0.00167621		XLOC_014531	LOC106606251	klf18	rho GDP-dissociation inhibitor 2-like	NC_027305.1:1821714-1835228	YELLOWAS	YELLOWSLICE	5.09467	2.38347	-1.09593	5e-05
XLOC_048618	LOC106581929	col5a2	collagen alpha-2(V) chain-like	-1.50893	-1.48769	-1.63794	-2.02207						XLOC_048618	LOC106581929	col5a2	collagen alpha-2(V) chain-like	NC_027320.1:21070602-21315616	REDAS	REDSLICE	34.8276	12.2375	-1.50893	5e-05	0.00167621		XLOC_048618	LOC106581929	col5a2	collagen alpha-2(V) chain-like	NC_027320.1:21070602-21315616	GREENAS	GREENSLICE	41.1114	14.6596	-1.48769	5e-05	0.00167621		XLOC_048618	LOC106581929	col5a2	collagen alpha-2(V) chain-like	NC_027320.1:21070602-21315616	YELLOWAS	YELLOWSLICE	29.7523	9.55985	-1.63794	5e-05
XLOC_019876	LOC106610669	ctsl	cathepsin L1-like	-1.5125	-2.07639	-1.45812	-2.12787						XLOC_019876	LOC106610669	ctsl	cathepsin L1-like	NC_027308.1:7731470-7781365	REDAS	REDSLICE	2.76302	0.968445	-1.5125	0.0003	0.00757889		XLOC_019876	LOC106610669	ctsl	cathepsin L1-like	NC_027308.1:7731470-7781365	GREENAS	GREENSLICE	4.70395	1.11534	-2.07639	5e-05	0.00167621		XLOC_019876	LOC106610669	ctsl	cathepsin L1-like	NC_027308.1:7731470-7781365	YELLOWAS	YELLOWSLICE	2.44507	0.889928	-1.45812	0.001
XLOC_043357	ylat1	slc7a7	Y+L amino acid transporter 1	-1.51273	-1.61328	-1.62577	-1.127						XLOC_043357	ylat1	slc7a7	Y+L amino acid transporter 1	NC_027317.1:56635272-56657839	REDAS	REDSLICE	5.65801	1.98283	-1.51273	0.00025	0.00653846		XLOC_043357	ylat1	slc7a7	Y+L amino acid transporter 1	NC_027317.1:56635272-56657839	GREENAS	GREENSLICE	6.23546	2.03809	-1.61328	0.0001	0.00306497		XLOC_043357	ylat1	slc7a7	Y+L amino acid transporter 1	NC_027317.1:56635272-56657839	YELLOWAS	YELLOWSLICE	5.53495	1.79353	-1.62577	5e-05
XLOC_042847	cst7	cst7	cystatin F	-1.51557	-1.88695	-1.89665	-1.81959						XLOC_042847	cst7	cst7	cystatin F	NC_027317.1:11921695-11924676	REDAS	REDSLICE	9.52103	3.33006	-1.51557	0.00025	0.00653846		XLOC_042847	cst7	cst7	cystatin F	NC_027317.1:11921695-11924676	GREENAS	GREENSLICE	16.862	4.55911	-1.88695	0.0001	0.00306497		XLOC_042847	cst7	cst7	cystatin F	NC_027317.1:11921695-11924676	YELLOWAS	YELLOWSLICE	9.88991	2.6561	-1.89665	5e-05
XLOC_017457	LOC106608731	na	uncharacterized LOC106608731	-1.51691	-2.40307	-2.0993	-1.97699						XLOC_017457	LOC106608731	na	uncharacterized LOC106608731	NC_027306.1:18621697-18628874	REDAS	REDSLICE	1.40807	0.492024	-1.51691	0.0032	0.0476422		XLOC_017457	LOC106608731	na	uncharacterized LOC106608731	NC_027306.1:18621697-18628874	GREENAS	GREENSLICE	2.32191	0.438985	-2.40307	0.00015	0.00429515		XLOC_017457	LOC106608731	na	uncharacterized LOC106608731	NC_027306.1:18621697-18628874	YELLOWAS	YELLOWSLICE	1.94135	0.453055	-2.0993	0.00015
XLOC_005896	LOC106588440	myadm	myeloid-associated differentiation marker-like	-1.51807	-2.22498	-1.97877	-1.74258						XLOC_005896	LOC106588440	myadm	myeloid-associated differentiation marker-like	NC_027301.1:43970363-43974464	REDAS	REDSLICE	1.20995	0.422458	-1.51807	0.00305	0.0459806		XLOC_005896	LOC106588440	myadm	myeloid-associated differentiation marker-like	NC_027301.1:43970363-43974464	GREENAS	GREENSLICE	1.60917	0.344206	-2.22498	0.00065	0.0140664		XLOC_005896	LOC106588440	myadm	myeloid-associated differentiation marker-like	NC_027301.1:43970363-43974464	YELLOWAS	YELLOWSLICE	1.35957	0.344932	-1.97877	0.00035
XLOC_028841	bin2	bin2	Bridging integrator 2	-1.52756	-1.2091	-1.11606	-1.06545						XLOC_028841	bin2	bin2	Bridging integrator 2	NC_027311.1:40532334-40566039	REDAS	REDSLICE	17.8517	6.19212	-1.52756	5e-05	0.00167621		XLOC_028841	bin2	bin2	Bridging integrator 2	NC_027311.1:40532334-40566039	GREENAS	GREENSLICE	15.5599	6.73025	-1.2091	0.00055	0.0123272		XLOC_028841	bin2	bin2	Bridging integrator 2	NC_027311.1:40532334-40566039	YELLOWAS	YELLOWSLICE	13.888	6.40725	-1.11606	0.0001
XLOC_064449	LOC106593399	na	uncharacterized protein PB18E9.04c-like	-1.53149	-2.17333	-2.08051	-1.71038						XLOC_064449	LOC106593399	na	uncharacterized protein PB18E9.04c-like	NW_012350063.1:3340-12062	REDAS	REDSLICE	4.88949	1.69137	-1.53149	5e-05	0.00167621		XLOC_064449	LOC106593399	na	uncharacterized protein PB18E9.04c-like	NW_012350063.1:3340-12062	GREENAS	GREENSLICE	6.94199	1.53902	-2.17333	5e-05	0.00167621		XLOC_064449	LOC106593399	na	uncharacterized protein PB18E9.04c-like	NW_012350063.1:3340-12062	YELLOWAS	YELLOWSLICE	5.25647	1.24279	-2.08051	5e-05
XLOC_050184	LOC106583614	hdac7	histone deacetylase 7-like	-1.53209	-1.58425	-1.41373	-1.74558						XLOC_050184	LOC106583614	hdac7	histone deacetylase 7-like	NC_027321.1:47432434-47521816	REDAS	REDSLICE	1.00621	0.347922	-1.53209	0.00065	0.0140664		XLOC_050184	LOC106583614	hdac7	histone deacetylase 7-like	NC_027321.1:47432434-47521816	GREENAS	GREENSLICE	1.63862	0.546477	-1.58425	0.00305	0.0459806		XLOC_050184	LOC106583614	hdac7	histone deacetylase 7-like	NC_027321.1:47432434-47521816	YELLOWAS	YELLOWSLICE	1.10805	0.415896	-1.41373	0.0026
XLOC_002646	rhbl4	rhbdf1	Rhomboid-like protease 4	-1.53714	-1.6964	-1.52182	-1.99969						XLOC_002646	rhbl4	rhbdf1	Rhomboid-like protease 4	NC_027300.1:75162944-75243859	REDAS	REDSLICE	0.737899	0.254256	-1.53714	0.00055	0.0123272		XLOC_002646	rhbl4	rhbdf1	Rhomboid-like protease 4	NC_027300.1:75162944-75243859	GREENAS	GREENSLICE	1.16857	0.360568	-1.6964	0.0005	0.0114231		XLOC_002646	rhbl4	rhbdf1	Rhomboid-like protease 4	NC_027300.1:75162944-75243859	YELLOWAS	YELLOWSLICE	0.809907	0.282047	-1.52182	0.00055
XLOC_027120	LOC106562292	kctd15	BTB/POZ domain-containing protein kctd15-like	-1.53838	-2.11637	-1.68327	-1.4622						XLOC_027120	LOC106562292	kctd15	BTB/POZ domain-containing protein kctd15-like	NC_027310.1:22458612-22470442	REDAS	REDSLICE	5.54508	1.90901	-1.53838	5e-05	0.00167621		XLOC_027120	LOC106562292	kctd15	BTB/POZ domain-containing protein kctd15-like	NC_027310.1:22458612-22470442	GREENAS	GREENSLICE	6.41462	1.47938	-2.11637	5e-05	0.00167621		XLOC_027120	LOC106562292	kctd15	BTB/POZ domain-containing protein kctd15-like	NC_027310.1:22458612-22470442	YELLOWAS	YELLOWSLICE	5.34933	1.66565	-1.68327	5e-05
XLOC_018477	LOC106609070	na	uncharacterized LOC106609070	-1.53942	-1.90569	-1.52734	-1.61836						XLOC_018477	LOC106609070	na	uncharacterized LOC106609070	NC_027306.1:28731159-28752691	REDAS	REDSLICE	4.15545	1.42958	-1.53942	0.00075	0.0157375		XLOC_018477	LOC106609070	na	uncharacterized LOC106609070	NC_027306.1:28731159-28752691	GREENAS	GREENSLICE	7.04928	1.88137	-1.90569	0.0002	0.00544271		XLOC_018477	LOC106609070	na	uncharacterized LOC106609070	NC_027306.1:28731159-28752691	YELLOWAS	YELLOWSLICE	3.49933	1.21398	-1.52734	0.0011
XLOC_023772	map1a	map1a	microtubule associated protein 1A	-1.53969	-2.01721	-2.45139	-1.46828						XLOC_023772	map1a	map1a	microtubule associated protein 1A	NC_027309.1:65520695-65600756	REDAS	REDSLICE	0.528711	0.181855	-1.53969	5e-05	0.00167621		XLOC_023772	map1a	map1a	microtubule associated protein 1A	NC_027309.1:65520695-65600756	GREENAS	GREENSLICE	0.835433	0.206382	-2.01721	5e-05	0.00167621		XLOC_023772	map1a	map1a	microtubule associated protein 1A	NC_027309.1:65520695-65600756	YELLOWAS	YELLOWSLICE	0.808614	0.147842	-2.45139	5e-05
XLOC_050997	LOC106583615	twist2	twist-related protein 2-like	-1.54196	-2.04613	-1.54411	-2.20286						XLOC_050997	LOC106583615	twist2	twist-related protein 2-like	NC_027321.1:47521993-47536070	REDAS	REDSLICE	2.27158	0.780101	-1.54196	0.0026	0.0408177		XLOC_050997	LOC106583615	twist2	twist-related protein 2-like	NC_027321.1:47521993-47536070	GREENAS	GREENSLICE	3.76921	0.91265	-2.04613	0.0004	0.00954992		XLOC_050997	LOC106583615	twist2	twist-related protein 2-like	NC_027321.1:47521993-47536070	YELLOWAS	YELLOWSLICE	2.69082	0.9227	-1.54411	0.0022
XLOC_037735	marcs	marcks	Myristoylated alanine-rich C-kinase substrate	-1.54246	-1.50451	-1.3902	-1.26997						XLOC_037735	marcs	marcks	Myristoylated alanine-rich C-kinase substrate	NC_027314.1:29605094-29608542	REDAS	REDSLICE	25.449	8.73665	-1.54246	5e-05	0.00167621		XLOC_037735	marcs	marcks	Myristoylated alanine-rich C-kinase substrate	NC_027314.1:29605094-29608542	GREENAS	GREENSLICE	28.6496	10.0975	-1.50451	5e-05	0.00167621		XLOC_037735	marcs	marcks	Myristoylated alanine-rich C-kinase substrate	NC_027314.1:29605094-29608542	YELLOWAS	YELLOWSLICE	21.4008	8.16468	-1.3902	5e-05
XLOC_030723	LOC106565791	id1	DNA-binding protein inhibitor ID-1-like	-1.54539	-1.22074	-1.22515	-1.26763						XLOC_030723	LOC106565791	id1	DNA-binding protein inhibitor ID-1-like	NC_027311.1:70256020-70259575	REDAS	REDSLICE	86.8219	29.7456	-1.54539	5e-05	0.00167621		XLOC_030723	LOC106565791	id1	DNA-binding protein inhibitor ID-1-like	NC_027311.1:70256020-70259575	GREENAS	GREENSLICE	76.2768	32.7275	-1.22074	0.00025	0.00653846		XLOC_030723	LOC106565791	id1	DNA-binding protein inhibitor ID-1-like	NC_027311.1:70256020-70259575	YELLOWAS	YELLOWSLICE	64.6674	27.6617	-1.22515	5e-05
XLOC_052057	LOC106584369	zap70	tyrosine-protein kinase ZAP-70-like	-1.54671	-2.40133	-1.41005	-1.9129						XLOC_052057	LOC106584369	zap70	tyrosine-protein kinase ZAP-70-like	NC_027322.1:29332418-29340557	REDAS	REDSLICE	4.82377	1.65113	-1.54671	5e-05	0.00167621		XLOC_052057	LOC106584369	zap70	tyrosine-protein kinase ZAP-70-like	NC_027322.1:29332418-29340557	GREENAS	GREENSLICE	10.3041	1.95047	-2.40133	5e-05	0.00167621		XLOC_052057	LOC106584369	zap70	tyrosine-protein kinase ZAP-70-like	NC_027322.1:29332418-29340557	YELLOWAS	YELLOWSLICE	4.39823	1.65504	-1.41005	0.0003
XLOC_036726	LOC106571774	fndc1	fibronectin type III domain-containing protein 1-like	-1.55406	-1.43658	-2.13176	-2.01147						XLOC_036726	LOC106571774	fndc1	fibronectin type III domain-containing protein 1-like	NC_027314.1:50080228-50165554	REDAS	REDSLICE	1.04479	0.355804	-1.55406	0.00025	0.00653846		XLOC_036726	LOC106571774	fndc1	fibronectin type III domain-containing protein 1-like	NC_027314.1:50080228-50165554	GREENAS	GREENSLICE	1.8609	0.687493	-1.43658	0.00045	0.0105017		XLOC_036726	LOC106571774	fndc1	fibronectin type III domain-containing protein 1-like	NC_027314.1:50080228-50165554	YELLOWAS	YELLOWSLICE	1.26578	0.288825	-2.13176	5e-05
XLOC_034430	tp8l2	tnfaip8l2	Tumor necrosis factor, alpha-induced protein 8-like protein 2	-1.55477	-1.67041	-1.48441	-1.39735						XLOC_034430	tp8l2	tnfaip8l2	Tumor necrosis factor, alpha-induced protein 8-like protein 2	NC_027313.1:60609742-60618799	REDAS	REDSLICE	7.2317	2.46155	-1.55477	5e-05	0.00167621		XLOC_034430	tp8l2	tnfaip8l2	Tumor necrosis factor, alpha-induced protein 8-like protein 2	NC_027313.1:60609742-60618799	GREENAS	GREENSLICE	10.0829	3.16768	-1.67041	0.00015	0.00429515		XLOC_034430	tp8l2	tnfaip8l2	Tumor necrosis factor, alpha-induced protein 8-like protein 2	NC_027313.1:60609742-60618799	YELLOWAS	YELLOWSLICE	7.26221	2.59547	-1.48441	0.0008
XLOC_053290	LOC106585460	gstt1	glutathione S-transferase theta-1-like	-1.55707	-1.87206	-1.66035	-1.49204						XLOC_053290	LOC106585460	gstt1	glutathione S-transferase theta-1-like	NC_027323.1:24811917-24815063	REDAS	REDSLICE	12.6889	4.31219	-1.55707	5e-05	0.00167621		XLOC_053290	LOC106585460	gstt1	glutathione S-transferase theta-1-like	NC_027323.1:24811917-24815063	GREENAS	GREENSLICE	17.2092	4.70127	-1.87206	5e-05	0.00167621		XLOC_053290	LOC106585460	gstt1	glutathione S-transferase theta-1-like	NC_027323.1:24811917-24815063	YELLOWAS	YELLOWSLICE	11.7471	3.71633	-1.66035	5e-05
XLOC_027186	LOC106562343	pepd	xaa-Pro dipeptidase-like	-1.55828	-1.67101	-1.36745	-1.32327						XLOC_027186	LOC106562343	pepd	xaa-Pro dipeptidase-like	NC_027310.1:26377340-26391628	REDAS	REDSLICE	26.1062	8.86453	-1.55828	5e-05	0.00167621		XLOC_027186	LOC106562343	pepd	xaa-Pro dipeptidase-like	NC_027310.1:26377340-26391628	GREENAS	GREENSLICE	32.6065	10.2396	-1.67101	5e-05	0.00167621		XLOC_027186	LOC106562343	pepd	xaa-Pro dipeptidase-like	NC_027310.1:26377340-26391628	YELLOWAS	YELLOWSLICE	19.074	7.39259	-1.36745	5e-05
XLOC_047826	LOC106580564	znf366	zinc finger protein 366-like	-1.55987	-1.56828	-1.54061	-1.62623						XLOC_047826	LOC106580564	znf366	zinc finger protein 366-like	NC_027319.1:37995823-38007669	REDAS	REDSLICE	0.82617	0.280222	-1.55987	0.0012	0.0227019		XLOC_047826	LOC106580564	znf366	zinc finger protein 366-like	NC_027319.1:37995823-38007669	GREENAS	GREENSLICE	1.22714	0.413803	-1.56828	0.00055	0.0123272		XLOC_047826	LOC106580564	znf366	zinc finger protein 366-like	NC_027319.1:37995823-38007669	YELLOWAS	YELLOWSLICE	0.739314	0.254132	-1.54061	0.00145
XLOC_062300	LOC106592051	n4bp2l1	NEDD4-binding protein 2-like 1	-1.5599	-2.50505	-1.45117	-1.74116						XLOC_062300	LOC106592051	n4bp2l1	NEDD4-binding protein 2-like 1	NW_012347574.1:6496-15974	REDAS	REDSLICE	5.10232	1.73057	-1.5599	0.0002	0.00544271		XLOC_062300	LOC106592051	n4bp2l1	NEDD4-binding protein 2-like 1	NW_012347574.1:6496-15974	GREENAS	GREENSLICE	8.29728	1.46164	-2.50505	5e-05	0.00167621		XLOC_062300	LOC106592051	n4bp2l1	NEDD4-binding protein 2-like 1	NW_012347574.1:6496-15974	YELLOWAS	YELLOWSLICE	4.55988	1.66766	-1.45117	0.0001
XLOC_017535	LOC106608923	col4a6	collagen alpha-6(IV) chain-like	-1.5604	-1.38455	-1.31138	-1.96302						XLOC_017535	LOC106608923	col4a6	collagen alpha-6(IV) chain-like	NC_027306.1:22193770-22387957	REDAS	REDSLICE	5.32255	1.80465	-1.5604	5e-05	0.00167621		XLOC_017535	LOC106608923	col4a6	collagen alpha-6(IV) chain-like	NC_027306.1:22193770-22387957	GREENAS	GREENSLICE	5.73818	2.19778	-1.38455	5e-05	0.00167621		XLOC_017535	LOC106608923	col4a6	collagen alpha-6(IV) chain-like	NC_027306.1:22193770-22387957	YELLOWAS	YELLOWSLICE	4.46434	1.79884	-1.31138	5e-05
XLOC_054564	LOC106586824	col5a2	collagen alpha-2(V) chain-like	-1.56245	-1.20646	-1.75535	-1.87753						XLOC_054564	LOC106586824	col5a2	collagen alpha-2(V) chain-like	NC_027324.1:42013794-42268203	REDAS	REDSLICE	43.9009	14.8637	-1.56245	5e-05	0.00167621		XLOC_054564	LOC106586824	col5a2	collagen alpha-2(V) chain-like	NC_027324.1:42013794-42268203	GREENAS	GREENSLICE	53.0761	22.9996	-1.20646	0.002	0.0334953		XLOC_054564	LOC106586824	col5a2	collagen alpha-2(V) chain-like	NC_027324.1:42013794-42268203	YELLOWAS	YELLOWSLICE	41.4748	12.2849	-1.75535	5e-05
XLOC_053909	LOC106586623	igsf3	immunoglobulin superfamily member 3-like	-1.56345	-1.1754	-1.18826	-1.15613						XLOC_053909	LOC106586623	igsf3	immunoglobulin superfamily member 3-like	NC_027324.1:32672743-32682477	REDAS	REDSLICE	19.1113	6.46616	-1.56345	5e-05	0.00167621		XLOC_053909	LOC106586623	igsf3	immunoglobulin superfamily member 3-like	NC_027324.1:32672743-32682477	GREENAS	GREENSLICE	19.5992	8.67775	-1.1754	0.00025	0.00653846		XLOC_053909	LOC106586623	igsf3	immunoglobulin superfamily member 3-like	NC_027324.1:32672743-32682477	YELLOWAS	YELLOWSLICE	16.2026	7.11026	-1.18826	5e-05
XLOC_063320	LOC106592697	na	uncharacterized LOC106592697	-1.56356	-2.35769	-1.92129	-1.7018						XLOC_063320	LOC106592697	na	uncharacterized LOC106592697	NW_012348660.1:12847-16988	REDAS	REDSLICE	11.9189	4.03234	-1.56356	5e-05	0.00167621		XLOC_063320	LOC106592697	na	uncharacterized LOC106592697	NW_012348660.1:12847-16988	GREENAS	GREENSLICE	21.4408	4.18317	-2.35769	5e-05	0.00167621		XLOC_063320	LOC106592697	na	uncharacterized LOC106592697	NW_012348660.1:12847-16988	YELLOWAS	YELLOWSLICE	14.548	3.84094	-1.92129	5e-05
XLOC_018990	LOC106609985	na	uncharacterized LOC106609985	-1.56428	-2.33614	-1.83973	-1.4053						XLOC_018990	LOC106609985	na	uncharacterized LOC106609985	NC_027307.1:3069907-3072125	REDAS	REDSLICE	6.15836	2.08242	-1.56428	5e-05	0.00167621		XLOC_018990	LOC106609985	na	uncharacterized LOC106609985	NC_027307.1:3069907-3072125	GREENAS	GREENSLICE	16.5951	3.2865	-2.33614	5e-05	0.00167621		XLOC_018990	LOC106609985	na	uncharacterized LOC106609985	NC_027307.1:3069907-3072125	YELLOWAS	YELLOWSLICE	9.21255	2.57375	-1.83973	5e-05
XLOC_044366	LOC106577877	col4a5	collagen alpha-5(IV) chain-like	-1.56874	-1.35673	-1.3093	-2.02445						XLOC_044366	LOC106577877	col4a5	collagen alpha-5(IV) chain-like	NC_027317.1:59631505-59722260	REDAS	REDSLICE	4.59959	1.55053	-1.56874	5e-05	0.00167621		XLOC_044366	LOC106577877	col4a5	collagen alpha-5(IV) chain-like	NC_027317.1:59631505-59722260	GREENAS	GREENSLICE	3.55183	1.38687	-1.35673	5e-05	0.00167621		XLOC_044366	LOC106577877	col4a5	collagen alpha-5(IV) chain-like	NC_027317.1:59631505-59722260	YELLOWAS	YELLOWSLICE	3.32414	1.34135	-1.3093	5e-05
XLOC_016850	LOC106607829	galnt14	polypeptide N-acetylgalactosaminyltransferase 14-like	-1.56936	-1.63669	-1.5315	-2.59853						XLOC_016850	LOC106607829	galnt14	polypeptide N-acetylgalactosaminyltransferase 14-like	NC_027305.1:59722464-59840599	REDAS	REDSLICE	8.31609	2.80218	-1.56936	5e-05	0.00167621		XLOC_016850	LOC106607829	galnt14	polypeptide N-acetylgalactosaminyltransferase 14-like	NC_027305.1:59722464-59840599	GREENAS	GREENSLICE	13.0203	4.18722	-1.63669	5e-05	0.00167621		XLOC_016850	LOC106607829	galnt14	polypeptide N-acetylgalactosaminyltransferase 14-like	NC_027305.1:59722464-59840599	YELLOWAS	YELLOWSLICE	8.72683	3.01877	-1.5315	5e-05
XLOC_022780	LOC106612809	na	uncharacterized LOC106612809	-1.56938	-1.87704	-1.59006	-2.67184						XLOC_022780	LOC106612809	na	uncharacterized LOC106612809	NC_027308.1:113272040-113299310	REDAS	REDSLICE	4.72069	1.59065	-1.56938	5e-05	0.00167621		XLOC_022780	LOC106612809	na	uncharacterized LOC106612809	NC_027308.1:113272040-113299310	GREENAS	GREENSLICE	5.88824	1.60303	-1.87704	5e-05	0.00167621		XLOC_022780	LOC106612809	na	uncharacterized LOC106612809	NC_027308.1:113272040-113299310	YELLOWAS	YELLOWSLICE	4.71705	1.5668	-1.59006	0.0002
XLOC_027445	LOC106562796	cald1	non-muscle caldesmon-like	-1.57051	-1.36278	-1.73266	-1.42638						XLOC_027445	LOC106562796	cald1	non-muscle caldesmon-like	NC_027310.1:43520217-43526176	REDAS	REDSLICE	19.6976	6.63196	-1.57051	5e-05	0.00167621		XLOC_027445	LOC106562796	cald1	non-muscle caldesmon-like	NC_027310.1:43520217-43526176	GREENAS	GREENSLICE	22.8217	8.87382	-1.36278	0.0001	0.00306497		XLOC_027445	LOC106562796	cald1	non-muscle caldesmon-like	NC_027310.1:43520217-43526176	YELLOWAS	YELLOWSLICE	21.6811	6.52375	-1.73266	5e-05
XLOC_020008	LOC106610864	plekhg3	pleckstrin homology domain-containing family G member 3-like	-1.57502	-1.41113	-1.33181	-2.13726						XLOC_020008	LOC106610864	plekhg3	pleckstrin homology domain-containing family G member 3-like	NC_027308.1:19331749-19380219	REDAS	REDSLICE	1.15225	0.38674	-1.57502	0.00015	0.00429515		XLOC_020008	LOC106610864	plekhg3	pleckstrin homology domain-containing family G member 3-like	NC_027308.1:19331749-19380219	GREENAS	GREENSLICE	1.1769	0.442533	-1.41113	0.001	0.0197087		XLOC_020008	LOC106610864	plekhg3	pleckstrin homology domain-containing family G member 3-like	NC_027308.1:19331749-19380219	YELLOWAS	YELLOWSLICE	0.978462	0.388714	-1.33181	0.00125
XLOC_032422	tlr9	tlr9	toll-like receptor 9	-1.57507	-1.53338	-1.84027	-1.519						XLOC_032422	tlr9	tlr9	toll-like receptor 9	NC_027312.1:11233488-11241142	REDAS	REDSLICE	1.43825	0.482716	-1.57507	0.00145	0.0262283		XLOC_032422	tlr9	tlr9	toll-like receptor 9	NC_027312.1:11233488-11241142	GREENAS	GREENSLICE	1.427	0.49298	-1.53338	0.0025	0.0396513		XLOC_032422	tlr9	tlr9	toll-like receptor 9	NC_027312.1:11233488-11241142	YELLOWAS	YELLOWSLICE	1.54896	0.432579	-1.84027	0.00015
XLOC_013741	LOC106604826	dock2	dedicator of cytokinesis protein 2-like	-1.5763	-1.74736	-1.21485	-1.56348						XLOC_013741	LOC106604826	dock2	dedicator of cytokinesis protein 2-like	NC_027304.1:36218849-36390847	REDAS	REDSLICE	8.49896	2.85004	-1.5763	5e-05	0.00167621		XLOC_013741	LOC106604826	dock2	dedicator of cytokinesis protein 2-like	NC_027304.1:36218849-36390847	GREENAS	GREENSLICE	11.5601	3.44312	-1.74736	5e-05	0.00167621		XLOC_013741	LOC106604826	dock2	dedicator of cytokinesis protein 2-like	NC_027304.1:36218849-36390847	YELLOWAS	YELLOWSLICE	8.06979	3.47662	-1.21485	0.00015
XLOC_001630	LOC106568813	col5a1	collagen alpha-1(XI) chain-like	-1.57892	-1.16135	-1.89196	-2.24328						XLOC_001630	LOC106568813	col5a1	collagen alpha-1(XI) chain-like	NC_027300.1:139967287-140104409	REDAS	REDSLICE	24.2367	8.11279	-1.57892	5e-05	0.00167621		XLOC_001630	LOC106568813	col5a1	collagen alpha-1(XI) chain-like	NC_027300.1:139967287-140104409	GREENAS	GREENSLICE	28.6597	12.8135	-1.16135	0.00125	0.0234317		XLOC_001630	LOC106568813	col5a1	collagen alpha-1(XI) chain-like	NC_027300.1:139967287-140104409	YELLOWAS	YELLOWSLICE	21.6248	5.8266	-1.89196	5e-05
XLOC_026410	LOC106563132	col5a2	collagen alpha-2(V) chain-like	-1.58256	-1.89503	-1.19482	-3.15888						XLOC_026410	LOC106563132	col5a2	collagen alpha-2(V) chain-like	NC_027310.1:60831535-60840667	REDAS	REDSLICE	3.00532	1.00345	-1.58256	0.00025	0.00653846		XLOC_026410	LOC106563132	col5a2	collagen alpha-2(V) chain-like	NC_027310.1:60831535-60840667	GREENAS	GREENSLICE	5.41623	1.45625	-1.89503	5e-05	0.00167621		XLOC_026410	LOC106563132	col5a2	collagen alpha-2(V) chain-like	NC_027310.1:60831535-60840667	YELLOWAS	YELLOWSLICE	2.60945	1.13992	-1.19482	0.00065
XLOC_008384	lyn	lyn	v-yes-1 Yamaguchi sarcoma viral related oncogene homolog	-1.58558	-1.70412	-1.31435	-1.15895						XLOC_008384	lyn	lyn	v-yes-1 Yamaguchi sarcoma viral related oncogene homolog	NC_027302.1:23594044-23609234	REDAS	REDSLICE	7.20845	2.4018	-1.58558	0.0002	0.00544271		XLOC_008384	lyn	lyn	v-yes-1 Yamaguchi sarcoma viral related oncogene homolog	NC_027302.1:23594044-23609234	GREENAS	GREENSLICE	8.89258	2.72921	-1.70412	0.00055	0.0123272		XLOC_008384	lyn	lyn	v-yes-1 Yamaguchi sarcoma viral related oncogene homolog	NC_027302.1:23594044-23609234	YELLOWAS	YELLOWSLICE	5.99061	2.40886	-1.31435	0.002
XLOC_014179	LOC106605619	na	uncharacterized LOC106605619	-1.5904	-2.34592	-1.38824	-1.77155						XLOC_014179	LOC106605619	na	uncharacterized LOC106605619	NC_027304.1:66700521-66706941	REDAS	REDSLICE	5.46611	1.81518	-1.5904	0.0019	0.032209		XLOC_014179	LOC106605619	na	uncharacterized LOC106605619	NC_027304.1:66700521-66706941	GREENAS	GREENSLICE	9.729	1.91371	-2.34592	5e-05	0.00167621		XLOC_014179	LOC106605619	na	uncharacterized LOC106605619	NC_027304.1:66700521-66706941	YELLOWAS	YELLOWSLICE	4.87634	1.86291	-1.38824	0.0017
XLOC_024681	LOC100380684	myo1f	unconventional myosin-If	-1.59214	-1.54754	-1.09071	-1.02511						XLOC_024681	LOC100380684	myo1f	unconventional myosin-If	NC_027309.1:22666858-22690502	REDAS	REDSLICE	7.33443	2.43267	-1.59214	5e-05	0.00167621		XLOC_024681	LOC100380684	myo1f	unconventional myosin-If	NC_027309.1:22666858-22690502	GREENAS	GREENSLICE	8.67652	2.96818	-1.54754	5e-05	0.00167621		XLOC_024681	LOC100380684	myo1f	unconventional myosin-If	NC_027309.1:22666858-22690502	YELLOWAS	YELLOWSLICE	6.31663	2.96585	-1.09071	0.00015
XLOC_049125	cytip	cyth3	cytohesin 1 interacting protein	-1.59875	-2.55903	-1.72195	-2.18926						XLOC_049125	cytip	cyth3	cytohesin 1 interacting protein	NC_027320.1:14131773-14136182	REDAS	REDSLICE	5.75337	1.89955	-1.59875	0.0001	0.00306497		XLOC_049125	cytip	cyth3	cytohesin 1 interacting protein	NC_027320.1:14131773-14136182	GREENAS	GREENSLICE	10.3978	1.76439	-2.55903	5e-05	0.00167621		XLOC_049125	cytip	cyth3	cytohesin 1 interacting protein	NC_027320.1:14131773-14136182	YELLOWAS	YELLOWSLICE	5.35838	1.62433	-1.72195	5e-05
XLOC_027071	tcf12	tcf12	transcription factor 12	-1.60176	-1.23201	-1.50608	-1.37256						XLOC_027071	tcf12	tcf12	transcription factor 12	NC_027310.1:20271578-20291571	REDAS	REDSLICE	2.81732	0.928237	-1.60176	5e-05	0.00167621		XLOC_027071	tcf12	tcf12	transcription factor 12	NC_027310.1:20271578-20291571	GREENAS	GREENSLICE	2.60474	1.1089	-1.23201	0.0015	0.026916		XLOC_027071	tcf12	tcf12	transcription factor 12	NC_027310.1:20271578-20291571	YELLOWAS	YELLOWSLICE	2.42859	0.855025	-1.50608	0.0001
XLOC_000334	LOC106589171	rasgrp1	RAS guanyl-releasing protein 1-like	-1.60253	-1.72853	-1.31798	-2.40332						XLOC_000334	LOC106589171	rasgrp1	RAS guanyl-releasing protein 1-like	NC_027300.1:23945635-23966294	REDAS	REDSLICE	1.63604	0.538748	-1.60253	0.0003	0.00757889		XLOC_000334	LOC106589171	rasgrp1	RAS guanyl-releasing protein 1-like	NC_027300.1:23945635-23966294	GREENAS	GREENSLICE	1.93187	0.58296	-1.72853	0.00045	0.0105017		XLOC_000334	LOC106589171	rasgrp1	RAS guanyl-releasing protein 1-like	NC_027300.1:23945635-23966294	YELLOWAS	YELLOWSLICE	1.31176	0.526141	-1.31798	0.0014
XLOC_023347	LOC106613828	crim1	cysteine-rich motor neuron 1 protein-like	-1.60319	-2.03658	-2.13492	-2.17485						XLOC_023347	LOC106613828	crim1	cysteine-rich motor neuron 1 protein-like	NC_027309.1:22073254-22078441	REDAS	REDSLICE	41.9369	13.8035	-1.60319	5e-05	0.00167621		XLOC_023347	LOC106613828	crim1	cysteine-rich motor neuron 1 protein-like	NC_027309.1:22073254-22078441	GREENAS	GREENSLICE	62.9508	15.3437	-2.03658	5e-05	0.00167621		XLOC_023347	LOC106613828	crim1	cysteine-rich motor neuron 1 protein-like	NC_027309.1:22073254-22078441	YELLOWAS	YELLOWSLICE	40.1548	9.14246	-2.13492	5e-05
XLOC_054577	LOC100302030	tlr7	TLR8-like	-1.61069	-1.42399	-1.23553	-1.20436						XLOC_054577	LOC100302030	tlr7	TLR8-like	NC_027324.1:43582360-43588497	REDAS	REDSLICE	1.46792	0.480658	-1.61069	5e-05	0.00167621		XLOC_054577	LOC100302030	tlr7	TLR8-like	NC_027324.1:43582360-43588497	GREENAS	GREENSLICE	1.67763	0.625221	-1.42399	0.0006	0.0132029		XLOC_054577	LOC100302030	tlr7	TLR8-like	NC_027324.1:43582360-43588497	YELLOWAS	YELLOWSLICE	1.40234	0.595555	-1.23553	0.00125
XLOC_042793	LOC106576803	cyp1b1	cytochrome P450 1B1-like	-1.6217	-1.53432	-1.29388	-2.45056						XLOC_042793	LOC106576803	cyp1b1	cytochrome P450 1B1-like	NC_027317.1:7182134-7189965	REDAS	REDSLICE	1.43946	0.467756	-1.6217	0.0004	0.00954992		XLOC_042793	LOC106576803	cyp1b1	cytochrome P450 1B1-like	NC_027317.1:7182134-7189965	GREENAS	GREENSLICE	2.60307	0.898686	-1.53432	0.00085	0.0173726		XLOC_042793	LOC106576803	cyp1b1	cytochrome P450 1B1-like	NC_027317.1:7182134-7189965	YELLOWAS	YELLOWSLICE	1.37413	0.560441	-1.29388	0.00155
XLOC_051071	LOC106583724	na	uncharacterized LOC106583724	-1.62434	-1.29771	-1.50495	-1.37144						XLOC_051071	LOC106583724	na	uncharacterized LOC106583724	NC_027321.1:53869456-54246301	REDAS	REDSLICE	8.7454	2.83663	-1.62434	5e-05	0.00167621		XLOC_051071	LOC106583724	na	uncharacterized LOC106583724	NC_027321.1:53869456-54246301	GREENAS	GREENSLICE	8.04099	3.27084	-1.29771	0.0005	0.0114231		XLOC_051071	LOC106583724	na	uncharacterized LOC106583724	NC_027321.1:53869456-54246301	YELLOWAS	YELLOWSLICE	8.07594	2.84549	-1.50495	5e-05
XLOC_032037	LOC106568154	ccdc80	coiled-coil domain-containing protein 80-like	-1.62841	-2.11413	-2.62258	-1.75607						XLOC_032037	LOC106568154	ccdc80	coiled-coil domain-containing protein 80-like	NC_027312.1:89961166-89967326	REDAS	REDSLICE	1.60095	0.517817	-1.62841	5e-05	0.00167621		XLOC_032037	LOC106568154	ccdc80	coiled-coil domain-containing protein 80-like	NC_027312.1:89961166-89967326	GREENAS	GREENSLICE	2.08052	0.480569	-2.11413	5e-05	0.00167621		XLOC_032037	LOC106568154	ccdc80	coiled-coil domain-containing protein 80-like	NC_027312.1:89961166-89967326	YELLOWAS	YELLOWSLICE	1.9657	0.319184	-2.62258	5e-05
XLOC_049758	LOC106582887	mafb	transcription factor MafB-like	-1.62897	-1.56435	-1.182	-1.14557						XLOC_049758	LOC106582887	mafb	transcription factor MafB-like	NC_027321.1:15770813-15778097	REDAS	REDSLICE	33.6969	10.8949	-1.62897	5e-05	0.00167621		XLOC_049758	LOC106582887	mafb	transcription factor MafB-like	NC_027321.1:15770813-15778097	GREENAS	GREENSLICE	35.468	11.9928	-1.56435	5e-05	0.00167621		XLOC_049758	LOC106582887	mafb	transcription factor MafB-like	NC_027321.1:15770813-15778097	YELLOWAS	YELLOWSLICE	29.5846	13.0391	-1.182	5e-05
XLOC_033638	LOC106568733	rgs8	regulator of G-protein signaling 8-like	-1.63206	-1.99387	-1.51424	-1.16429						XLOC_033638	LOC106568733	rgs8	regulator of G-protein signaling 8-like	NC_027313.1:9305561-9352977	REDAS	REDSLICE	15.5185	5.00669	-1.63206	5e-05	0.00167621		XLOC_033638	LOC106568733	rgs8	regulator of G-protein signaling 8-like	NC_027313.1:9305561-9352977	GREENAS	GREENSLICE	19.1103	4.7979	-1.99387	5e-05	0.00167621		XLOC_033638	LOC106568733	rgs8	regulator of G-protein signaling 8-like	NC_027313.1:9305561-9352977	YELLOWAS	YELLOWSLICE	14.2293	4.98141	-1.51424	5e-05
XLOC_008784	LOC106600939	na	uncharacterized LOC106600939	-1.63362	-1.83102	-1.41042	-1.71004						XLOC_008784	LOC106600939	na	uncharacterized LOC106600939	NC_027302.1:52854063-52871582	REDAS	REDSLICE	14.021	4.51868	-1.63362	0.0002	0.00544271		XLOC_008784	LOC106600939	na	uncharacterized LOC106600939	NC_027302.1:52854063-52871582	GREENAS	GREENSLICE	33.8591	9.51663	-1.83102	5e-05	0.00167621		XLOC_008784	LOC106600939	na	uncharacterized LOC106600939	NC_027302.1:52854063-52871582	YELLOWAS	YELLOWSLICE	19.1619	7.20874	-1.41042	0.0006
XLOC_015189	LOC106607480	prr15la	proline-rich protein 15-like protein A	-1.6358	-1.721	-1.91093	-1.90857						XLOC_015189	LOC106607480	prr15la	proline-rich protein 15-like protein A	NC_027305.1:41197206-41204267	REDAS	REDSLICE	2.63007	0.846336	-1.6358	0.0003	0.00757889		XLOC_015189	LOC106607480	prr15la	proline-rich protein 15-like protein A	NC_027305.1:41197206-41204267	GREENAS	GREENSLICE	2.362	0.716484	-1.721	0.00065	0.0140664		XLOC_015189	LOC106607480	prr15la	proline-rich protein 15-like protein A	NC_027305.1:41197206-41204267	YELLOWAS	YELLOWSLICE	3.02089	0.80332	-1.91093	0.00015
XLOC_054558	LOC106586784	ccdc80	coiled-coil domain-containing protein 80-like	-1.63653	-2.18273	-2.79198	-1.82542						XLOC_054558	LOC106586784	ccdc80	coiled-coil domain-containing protein 80-like	NC_027324.1:40954973-41036439	REDAS	REDSLICE	8.26668	2.65881	-1.63653	5e-05	0.00167621		XLOC_054558	LOC106586784	ccdc80	coiled-coil domain-containing protein 80-like	NC_027324.1:40954973-41036439	GREENAS	GREENSLICE	13.7832	3.03585	-2.18273	5e-05	0.00167621		XLOC_054558	LOC106586784	ccdc80	coiled-coil domain-containing protein 80-like	NC_027324.1:40954973-41036439	YELLOWAS	YELLOWSLICE	11.2075	1.61823	-2.79198	5e-05
XLOC_025226	LOC106560895	na	uncharacterized LOC106560895	-1.63823	-1.90763	-2.18478	-1.31049						XLOC_025226	LOC106560895	na	uncharacterized LOC106560895	NC_027309.1:76600505-76607376	REDAS	REDSLICE	11.0523	3.55055	-1.63823	5e-05	0.00167621		XLOC_025226	LOC106560895	na	uncharacterized LOC106560895	NC_027309.1:76600505-76607376	GREENAS	GREENSLICE	22.9375	6.11354	-1.90763	5e-05	0.00167621		XLOC_025226	LOC106560895	na	uncharacterized LOC106560895	NC_027309.1:76600505-76607376	YELLOWAS	YELLOWSLICE	14.6327	3.21839	-2.18478	5e-05
XLOC_007492	LOC106601131	wnt9b	protein Wnt-9b-like	-1.64014	-1.55879	-1.50454	-2.00357						XLOC_007492	LOC106601131	wnt9b	protein Wnt-9b-like	NC_027302.1:61448885-61456595	REDAS	REDSLICE	2.29935	0.73769	-1.64014	0.0003	0.00757889		XLOC_007492	LOC106601131	wnt9b	protein Wnt-9b-like	NC_027302.1:61448885-61456595	GREENAS	GREENSLICE	2.71959	0.923128	-1.55879	0.00035	0.00858457		XLOC_007492	LOC106601131	wnt9b	protein Wnt-9b-like	NC_027302.1:61448885-61456595	YELLOWAS	YELLOWSLICE	1.88689	0.665024	-1.50454	0.00135
XLOC_016632	LOC106607522	il2rb	interleukin-2 receptor subunit beta-like	-1.64415	-1.48016	-1.53707	-1.41275						XLOC_016632	LOC106607522	il2rb	interleukin-2 receptor subunit beta-like	NC_027305.1:43285456-43296582	REDAS	REDSLICE	1.70912	0.546808	-1.64415	5e-05	0.00167621		XLOC_016632	LOC106607522	il2rb	interleukin-2 receptor subunit beta-like	NC_027305.1:43285456-43296582	GREENAS	GREENSLICE	1.96051	0.70274	-1.48016	0.0016	0.0282586		XLOC_016632	LOC106607522	il2rb	interleukin-2 receptor subunit beta-like	NC_027305.1:43285456-43296582	YELLOWAS	YELLOWSLICE	1.36122	0.469057	-1.53707	0.0002
XLOC_030121	LOC106564996	ccr7	C-C chemokine receptor type 7-like	-1.65434	-2.5295	-1.52098	-2.24169						XLOC_030121	LOC106564996	ccr7	C-C chemokine receptor type 7-like	NC_027311.1:22951086-22962412	REDAS	REDSLICE	1.64827	0.523628	-1.65434	0.00165	0.0289267		XLOC_030121	LOC106564996	ccr7	C-C chemokine receptor type 7-like	NC_027311.1:22951086-22962412	GREENAS	GREENSLICE	3.37266	0.584143	-2.5295	5e-05	0.00167621		XLOC_030121	LOC106564996	ccr7	C-C chemokine receptor type 7-like	NC_027311.1:22951086-22962412	YELLOWAS	YELLOWSLICE	1.73057	0.603013	-1.52098	0.003
XLOC_046053	LOC106579127	endod1	endonuclease domain-containing 1 protein-like	-1.65459	-1.83503	-1.51922	-1.00357						XLOC_046053	LOC106579127	endod1	endonuclease domain-containing 1 protein-like	NC_027318.1:57491832-57495593	REDAS	REDSLICE	21.9602	6.97519	-1.65459	5e-05	0.00167621		XLOC_046053	LOC106579127	endod1	endonuclease domain-containing 1 protein-like	NC_027318.1:57491832-57495593	GREENAS	GREENSLICE	27.3513	7.66616	-1.83503	5e-05	0.00167621		XLOC_046053	LOC106579127	endod1	endonuclease domain-containing 1 protein-like	NC_027318.1:57491832-57495593	YELLOWAS	YELLOWSLICE	18.7403	6.53803	-1.51922	5e-05
XLOC_065246	aif1	aif1	allograft inflammatory factor 1	-1.65562	-2.25879	-1.75497	-1.4889						XLOC_065246	aif1	aif1	allograft inflammatory factor 1	NW_012351206.1:2451-5936	REDAS	REDSLICE	59.8425	18.9942	-1.65562	5e-05	0.00167621		XLOC_065246	aif1	aif1	allograft inflammatory factor 1	NW_012351206.1:2451-5936	GREENAS	GREENSLICE	92.6354	19.3559	-2.25879	5e-05	0.00167621		XLOC_065246	aif1	aif1	allograft inflammatory factor 1	NW_012351206.1:2451-5936	YELLOWAS	YELLOWSLICE	55.7427	16.5154	-1.75497	5e-05
XLOC_043932	LOC106577097	hnrpll	heterogeneous nuclear ribonucleoprotein L-like	-1.65889	-1.33927	-1.85666	-1.66344						XLOC_043932	LOC106577097	hnrpll	heterogeneous nuclear ribonucleoprotein L-like	NC_027317.1:25317522-25382020	REDAS	REDSLICE	2.48989	0.788503	-1.65889	5e-05	0.00167621		XLOC_043932	LOC106577097	hnrpll	heterogeneous nuclear ribonucleoprotein L-like	NC_027317.1:25317522-25382020	GREENAS	GREENSLICE	2.19397	0.867102	-1.33927	0.0009	0.0181706		XLOC_043932	LOC106577097	hnrpll	heterogeneous nuclear ribonucleoprotein L-like	NC_027317.1:25317522-25382020	YELLOWAS	YELLOWSLICE	2.27216	0.627376	-1.85666	5e-05
XLOC_060702	LOC106591444	pls1	plastin-1-like	-1.65959	-1.96242	-1.6018	-3.11781						XLOC_060702	LOC106591444	pls1	plastin-1-like	NW_012344029.1:33161-41997	REDAS	REDSLICE	1.99978	0.63299	-1.65959	0.0008	0.0165674		XLOC_060702	LOC106591444	pls1	plastin-1-like	NW_012344029.1:33161-41997	GREENAS	GREENSLICE	2.64666	0.679125	-1.96242	0.00035	0.00858457		XLOC_060702	LOC106591444	pls1	plastin-1-like	NW_012344029.1:33161-41997	YELLOWAS	YELLOWSLICE	1.6403	0.540421	-1.6018	0.0013
XLOC_059899	LOC106591057	na	uncharacterized LOC106591057	-1.6628	-3.13972	-2.27919	-3.16857						XLOC_059899	LOC106591057	na	uncharacterized LOC106591057	NW_012343388.1:2546-7137	REDAS	REDSLICE	19.5718	6.18125	-1.6628	0.00155	0.0275821		XLOC_059899	LOC106591057	na	uncharacterized LOC106591057	NW_012343388.1:2546-7137	GREENAS	GREENSLICE	47.0205	5.33503	-3.13972	5e-05	0.00167621		XLOC_059899	LOC106591057	na	uncharacterized LOC106591057	NW_012343388.1:2546-7137	YELLOWAS	YELLOWSLICE	26.3022	5.41859	-2.27919	5e-05
XLOC_046318	LOC106579751	plod2	procollagen-lysine,2-oxoglutarate 5-dioxygenase 2-like	-1.66453	-2.18255	-1.78795	-3.31612						XLOC_046318	LOC106579751	plod2	procollagen-lysine,2-oxoglutarate 5-dioxygenase 2-like	NC_027318.1:80992966-81131822	REDAS	REDSLICE	10.9662	3.45927	-1.66453	5e-05	0.00167621		XLOC_046318	LOC106579751	plod2	procollagen-lysine,2-oxoglutarate 5-dioxygenase 2-like	NC_027318.1:80992966-81131822	GREENAS	GREENSLICE	17.9526	3.95471	-2.18255	5e-05	0.00167621		XLOC_046318	LOC106579751	plod2	procollagen-lysine,2-oxoglutarate 5-dioxygenase 2-like	NC_027318.1:80992966-81131822	YELLOWAS	YELLOWSLICE	9.87897	2.86078	-1.78795	5e-05
XLOC_045024	LOC106578993	sun1	SUN domain-containing protein 1-like	-1.66783	-1.75226	-1.36304	-1.74338						XLOC_045024	LOC106578993	sun1	SUN domain-containing protein 1-like	NC_027318.1:47464483-47485233	REDAS	REDSLICE	7.89192	2.48379	-1.66783	5e-05	0.00167621		XLOC_045024	LOC106578993	sun1	SUN domain-containing protein 1-like	NC_027318.1:47464483-47485233	GREENAS	GREENSLICE	8.83019	2.62111	-1.75226	5e-05	0.00167621		XLOC_045024	LOC106578993	sun1	SUN domain-containing protein 1-like	NC_027318.1:47464483-47485233	YELLOWAS	YELLOWSLICE	6.74256	2.62125	-1.36304	5e-05
XLOC_011621	LOC106603324	cnksr2	connector enhancer of kinase suppressor of ras 2-like	-1.66802	-1.75008	-1.44685	-2.11606						XLOC_011621	LOC106603324	cnksr2	connector enhancer of kinase suppressor of ras 2-like	NC_027303.1:44337060-44401405	REDAS	REDSLICE	0.956034	0.30085	-1.66802	0.0002	0.00544271		XLOC_011621	LOC106603324	cnksr2	connector enhancer of kinase suppressor of ras 2-like	NC_027303.1:44337060-44401405	GREENAS	GREENSLICE	1.2161	0.361528	-1.75008	0.00045	0.0105017		XLOC_011621	LOC106603324	cnksr2	connector enhancer of kinase suppressor of ras 2-like	NC_027303.1:44337060-44401405	YELLOWAS	YELLOWSLICE	0.814468	0.298764	-1.44685	0.00285
XLOC_000639	LOC106604225	cxcl12	stromal cell-derived factor 1-like	-1.6684	-1.62882	-2.01696	-2.35081						XLOC_000639	LOC106604225	cxcl12	stromal cell-derived factor 1-like	NC_027300.1:46210304-46252439	REDAS	REDSLICE	1.37949	0.433989	-1.6684	0.0003	0.00757889		XLOC_000639	LOC106604225	cxcl12	stromal cell-derived factor 1-like	NC_027300.1:46210304-46252439	GREENAS	GREENSLICE	1.54978	0.501127	-1.62882	0.0005	0.0114231		XLOC_000639	LOC106604225	cxcl12	stromal cell-derived factor 1-like	NC_027300.1:46210304-46252439	YELLOWAS	YELLOWSLICE	1.28111	0.316534	-2.01696	5e-05
XLOC_053070	cd53	cd53	Leukocyte surface antigen CD53	-1.67217	-1.91418	-1.56934	-1.18826						XLOC_053070	cd53	cd53	Leukocyte surface antigen CD53	NC_027323.1:8682757-8688841	REDAS	REDSLICE	52.9991	16.6301	-1.67217	5e-05	0.00167621		XLOC_053070	cd53	cd53	Leukocyte surface antigen CD53	NC_027323.1:8682757-8688841	GREENAS	GREENSLICE	62.7161	16.6401	-1.91418	5e-05	0.00167621		XLOC_053070	cd53	cd53	Leukocyte surface antigen CD53	NC_027323.1:8682757-8688841	YELLOWAS	YELLOWSLICE	50.8047	17.1193	-1.56934	5e-05
XLOC_025060	LOC106560727	ifitm5	interferon-induced transmembrane protein 5-like	-1.67318	-1.31978	-2.78196	-2.30849						XLOC_025060	LOC106560727	ifitm5	interferon-induced transmembrane protein 5-like	NC_027309.1:58403429-58406174	REDAS	REDSLICE	8.56198	2.68471	-1.67318	0.0004	0.00954992		XLOC_025060	LOC106560727	ifitm5	interferon-induced transmembrane protein 5-like	NC_027309.1:58403429-58406174	GREENAS	GREENSLICE	12.8822	5.16054	-1.31978	0.00205	0.034129		XLOC_025060	LOC106560727	ifitm5	interferon-induced transmembrane protein 5-like	NC_027309.1:58403429-58406174	YELLOWAS	YELLOWSLICE	6.75341	0.981906	-2.78196	5e-05
XLOC_018463	LOC106609066	na	uncharacterized LOC106609066	-1.6743	-1.81712	-1.07766	-2.04341						XLOC_018463	LOC106609066	na	uncharacterized LOC106609066	NC_027306.1:26720684-26728629	REDAS	REDSLICE	1.37158	0.429742	-1.6743	5e-05	0.00167621		XLOC_018463	LOC106609066	na	uncharacterized LOC106609066	NC_027306.1:26720684-26728629	GREENAS	GREENSLICE	1.809	0.513372	-1.81712	5e-05	0.00167621		XLOC_018463	LOC106609066	na	uncharacterized LOC106609066	NC_027306.1:26720684-26728629	YELLOWAS	YELLOWSLICE	1.16568	0.552296	-1.07766	0.00325
XLOC_032679	LOC106566945	prex1	phosphatidylinositol 3,4,5-trisphosphate-dependent Rac exchanger 1 protein-like	-1.68212	-1.07668	-1.31766	-1.69674						XLOC_032679	LOC106566945	prex1	phosphatidylinositol 3,4,5-trisphosphate-dependent Rac exchanger 1 protein-like	NC_027312.1:29434377-29595127	REDAS	REDSLICE	1.87089	0.583015	-1.68212	5e-05	0.00167621		XLOC_032679	LOC106566945	prex1	phosphatidylinositol 3,4,5-trisphosphate-dependent Rac exchanger 1 protein-like	NC_027312.1:29434377-29595127	GREENAS	GREENSLICE	1.87856	0.890661	-1.07668	0.00065	0.0140664		XLOC_032679	LOC106566945	prex1	phosphatidylinositol 3,4,5-trisphosphate-dependent Rac exchanger 1 protein-like	NC_027312.1:29434377-29595127	YELLOWAS	YELLOWSLICE	1.72115	0.690498	-1.31766	5e-05
XLOC_030638	LOC106565699	rplp2	H-2 class II histocompatibility antigen, A-U alpha chain-like	-1.69054	-2.22062	-1.90401	-1.92614						XLOC_030638	LOC106565699	rplp2	H-2 class II histocompatibility antigen, A-U alpha chain-like	NC_027311.1:61701373-61704031	REDAS	REDSLICE	550.635	170.593	-1.69054	0.0001	0.00306497		XLOC_030638	LOC106565699	rplp2	H-2 class II histocompatibility antigen, A-U alpha chain-like	NC_027311.1:61701373-61704031	GREENAS	GREENSLICE	704.647	151.182	-2.22062	5e-05	0.00167621		XLOC_030638	LOC106565699	rplp2	H-2 class II histocompatibility antigen, A-U alpha chain-like	NC_027311.1:61701373-61704031	YELLOWAS	YELLOWSLICE	491.59	131.352	-1.90401	5e-05
XLOC_024984	LOC106560606	inpp5d	phosphatidylinositol 3,4,5-trisphosphate 5-phosphatase 1-like	-1.69409	-1.65748	-1.19475	-1.57484						XLOC_024984	LOC106560606	inpp5d	phosphatidylinositol 3,4,5-trisphosphate 5-phosphatase 1-like	NC_027309.1:49195193-49221325	REDAS	REDSLICE	2.06504	0.638199	-1.69409	5e-05	0.00167621		XLOC_024984	LOC106560606	inpp5d	phosphatidylinositol 3,4,5-trisphosphate 5-phosphatase 1-like	NC_027309.1:49195193-49221325	GREENAS	GREENSLICE	2.36723	0.750392	-1.65748	5e-05	0.00167621		XLOC_024984	LOC106560606	inpp5d	phosphatidylinositol 3,4,5-trisphosphate 5-phosphatase 1-like	NC_027309.1:49195193-49221325	YELLOWAS	YELLOWSLICE	1.79293	0.783265	-1.19475	0.0008
XLOC_044917	LOC106578810	psap	prosaposin-like	-1.7002	-2.10438	-1.85841	-1.37431						XLOC_044917	LOC106578810	psap	prosaposin-like	NC_027318.1:37196763-37239383	REDAS	REDSLICE	211.563	65.107	-1.7002	5e-05	0.00167621		XLOC_044917	LOC106578810	psap	prosaposin-like	NC_027318.1:37196763-37239383	GREENAS	GREENSLICE	271.458	63.128	-2.10438	0.00035	0.00858457		XLOC_044917	LOC106578810	psap	prosaposin-like	NC_027318.1:37196763-37239383	YELLOWAS	YELLOWSLICE	195.841	54.0088	-1.85841	5e-05
XLOC_058860	LOC106590648	acp5	tartrate-resistant acid phosphatase type 5-like	-1.70124	-2.44536	-1.87598	-1.65966						XLOC_058860	LOC106590648	acp5	tartrate-resistant acid phosphatase type 5-like	NC_027328.1:35637735-35641732	REDAS	REDSLICE	18.1652	5.5862	-1.70124	5e-05	0.00167621		XLOC_058860	LOC106590648	acp5	tartrate-resistant acid phosphatase type 5-like	NC_027328.1:35637735-35641732	GREENAS	GREENSLICE	34.0969	6.26021	-2.44536	5e-05	0.00167621		XLOC_058860	LOC106590648	acp5	tartrate-resistant acid phosphatase type 5-like	NC_027328.1:35637735-35641732	YELLOWAS	YELLOWSLICE	17.7304	4.83051	-1.87598	5e-05
XLOC_009128	LOC106601388	cxcl11.1	growth-regulated alpha protein-like	-1.70222	-2.32468	-1.66042	-1.78984						XLOC_009128	LOC106601388	cxcl11.1	growth-regulated alpha protein-like	NC_027302.1:69738301-70080381	REDAS	REDSLICE	18.5897	5.71286	-1.70222	5e-05	0.00167621		XLOC_009128	LOC106601388	cxcl11.1	growth-regulated alpha protein-like	NC_027302.1:69738301-70080381	GREENAS	GREENSLICE	33.0633	6.60006	-2.32468	5e-05	0.00167621		XLOC_009128	LOC106601388	cxcl11.1	growth-regulated alpha protein-like	NC_027302.1:69738301-70080381	YELLOWAS	YELLOWSLICE	20.0074	6.32929	-1.66042	0.00025
XLOC_004119	LOC106579923	entpd3	ectonucleoside triphosphate diphosphohydrolase 3-like	-1.70379	-2.22288	-2.08496	-1.97362						XLOC_004119	LOC106579923	entpd3	ectonucleoside triphosphate diphosphohydrolase 3-like	NC_027301.1:20246827-20265272	REDAS	REDSLICE	1.29773	0.398376	-1.70379	0.0007	0.0149087		XLOC_004119	LOC106579923	entpd3	ectonucleoside triphosphate diphosphohydrolase 3-like	NC_027301.1:20246827-20265272	GREENAS	GREENSLICE	2.44586	0.523934	-2.22288	5e-05	0.00167621		XLOC_004119	LOC106579923	entpd3	ectonucleoside triphosphate diphosphohydrolase 3-like	NC_027301.1:20246827-20265272	YELLOWAS	YELLOWSLICE	1.49877	0.353265	-2.08496	5e-05
XLOC_058601	LOC106590189	ccr9	C-C chemokine receptor type 9-like	-1.71306	-2.60578	-1.36321	-2.50859						XLOC_058601	LOC106590189	ccr9	C-C chemokine receptor type 9-like	NC_027328.1:14053968-14057810	REDAS	REDSLICE	6.41129	1.95553	-1.71306	5e-05	0.00167621		XLOC_058601	LOC106590189	ccr9	C-C chemokine receptor type 9-like	NC_027328.1:14053968-14057810	GREENAS	GREENSLICE	10.9036	1.79123	-2.60578	5e-05	0.00167621		XLOC_058601	LOC106590189	ccr9	C-C chemokine receptor type 9-like	NC_027328.1:14053968-14057810	YELLOWAS	YELLOWSLICE	6.1188	2.37847	-1.36321	0.0009
XLOC_047169	LOC106581353	gtf2ird2b	lysophosphatidic acid receptor 6-like	-1.71364	-1.71079	-1.45736	-1.34488						XLOC_047169	LOC106581353	gtf2ird2b	lysophosphatidic acid receptor 6-like	NC_027319.1:70522115-70533554	REDAS	REDSLICE	4.25946	1.29867	-1.71364	5e-05	0.00167621		XLOC_047169	LOC106581353	gtf2ird2b	lysophosphatidic acid receptor 6-like	NC_027319.1:70522115-70533554	GREENAS	GREENSLICE	5.05647	1.54471	-1.71079	5e-05	0.00167621		XLOC_047169	LOC106581353	gtf2ird2b	lysophosphatidic acid receptor 6-like	NC_027319.1:70522115-70533554	YELLOWAS	YELLOWSLICE	3.96971	1.4456	-1.45736	5e-05
XLOC_038204	LOC100380856	tox	thymocyte selection-associated high mobility group box protein TOX	-1.71391	-1.89415	-1.21215	-1.38423						XLOC_038204	LOC100380856	tox	thymocyte selection-associated high mobility group box protein TOX	NC_027314.1:69288194-69426575	REDAS	REDSLICE	2.21185	0.674241	-1.71391	5e-05	0.00167621		XLOC_038204	LOC100380856	tox	thymocyte selection-associated high mobility group box protein TOX	NC_027314.1:69288194-69426575	GREENAS	GREENSLICE	2.9516	0.794076	-1.89415	5e-05	0.00167621		XLOC_038204	LOC100380856	tox	thymocyte selection-associated high mobility group box protein TOX	NC_027314.1:69288194-69426575	YELLOWAS	YELLOWSLICE	1.78631	0.771017	-1.21215	0.0016
XLOC_003146	LOC106563758	il7r	interleukin-7 receptor subunit alpha-like	-1.71856	-2.0755	-1.437	-2.21286						XLOC_003146	LOC106563758	il7r	interleukin-7 receptor subunit alpha-like	NC_027300.1:118292430-118304110	REDAS	REDSLICE	3.85709	1.17198	-1.71856	0.0001	0.00306497		XLOC_003146	LOC106563758	il7r	interleukin-7 receptor subunit alpha-like	NC_027300.1:118292430-118304110	GREENAS	GREENSLICE	5.13746	1.21888	-2.0755	0.00015	0.00429515		XLOC_003146	LOC106563758	il7r	interleukin-7 receptor subunit alpha-like	NC_027300.1:118292430-118304110	YELLOWAS	YELLOWSLICE	3.27006	1.20774	-1.437	0.00135
XLOC_002032	LOC106566892	adam17	disintegrin and metalloproteinase domain-containing protein 17-like	-1.72109	-1.37273	-1.52326	-1.73091						XLOC_002032	LOC106566892	adam17	disintegrin and metalloproteinase domain-containing protein 17-like	NC_027300.1:14285039-14324439	REDAS	REDSLICE	2.21736	0.672567	-1.72109	5e-05	0.00167621		XLOC_002032	LOC106566892	adam17	disintegrin and metalloproteinase domain-containing protein 17-like	NC_027300.1:14285039-14324439	GREENAS	GREENSLICE	1.76601	0.681963	-1.37273	0.0001	0.00306497		XLOC_002032	LOC106566892	adam17	disintegrin and metalloproteinase domain-containing protein 17-like	NC_027300.1:14285039-14324439	YELLOWAS	YELLOWSLICE	1.90825	0.66388	-1.52326	5e-05
XLOC_022711	LOC106612904	otol1	high affinity immunoglobulin gamma Fc receptor I-like	-1.7213	-1.57382	-1.73059	-1.18604						XLOC_022711	LOC106612904	otol1	high affinity immunoglobulin gamma Fc receptor I-like	NC_027308.1:108980773-108994561	REDAS	REDSLICE	22.2715	6.7544	-1.7213	5e-05	0.00167621		XLOC_022711	LOC106612904	otol1	high affinity immunoglobulin gamma Fc receptor I-like	NC_027308.1:108980773-108994561	GREENAS	GREENSLICE	23.9276	8.03769	-1.57382	5e-05	0.00167621		XLOC_022711	LOC106612904	otol1	high affinity immunoglobulin gamma Fc receptor I-like	NC_027308.1:108980773-108994561	YELLOWAS	YELLOWSLICE	19.4609	5.86411	-1.73059	5e-05
XLOC_047643	LOC106580333	osbp2	oxysterol-binding protein 2-like	-1.72816	-1.28266	-1.2124	-1.23253						XLOC_047643	LOC106580333	osbp2	oxysterol-binding protein 2-like	NC_027319.1:26920055-27018081	REDAS	REDSLICE	2.22375	0.671208	-1.72816	5e-05	0.00167621		XLOC_047643	LOC106580333	osbp2	oxysterol-binding protein 2-like	NC_027319.1:26920055-27018081	GREENAS	GREENSLICE	2.28162	0.937833	-1.28266	0.0001	0.00306497		XLOC_047643	LOC106580333	osbp2	oxysterol-binding protein 2-like	NC_027319.1:26920055-27018081	YELLOWAS	YELLOWSLICE	1.96803	0.849299	-1.2124	5e-05
XLOC_001780	syk	kars	spleen associated tyrosine kinase	-1.72969	-1.48622	-1.29075	-1.09444						XLOC_001780	syk	kars	spleen associated tyrosine kinase	NC_027300.1:150797464-150914324	REDAS	REDSLICE	11.584	3.49278	-1.72969	5e-05	0.00167621		XLOC_001780	syk	kars	spleen associated tyrosine kinase	NC_027300.1:150797464-150914324	GREENAS	GREENSLICE	12.8845	4.5991	-1.48622	5e-05	0.00167621		XLOC_001780	syk	kars	spleen associated tyrosine kinase	NC_027300.1:150797464-150914324	YELLOWAS	YELLOWSLICE	10.3978	4.24998	-1.29075	5e-05
XLOC_043079	LOC106577304	cpxm2	inactive carboxypeptidase-like protein X2	-1.73305	-1.62836	-2.4858	-2.59128						XLOC_043079	LOC106577304	cpxm2	inactive carboxypeptidase-like protein X2	NC_027317.1:33118753-33157895	REDAS	REDSLICE	8.47626	2.54979	-1.73305	0.0001	0.00306497		XLOC_043079	LOC106577304	cpxm2	inactive carboxypeptidase-like protein X2	NC_027317.1:33118753-33157895	GREENAS	GREENSLICE	9.16953	2.96593	-1.62836	0.0001	0.00306497		XLOC_043079	LOC106577304	cpxm2	inactive carboxypeptidase-like protein X2	NC_027317.1:33118753-33157895	YELLOWAS	YELLOWSLICE	7.59371	1.35566	-2.4858	5e-05
XLOC_013805	cb055	kiaa1211l	CB055 protein	-1.73329	-1.38852	-1.31033	-1.29342						XLOC_013805	cb055	kiaa1211l	CB055 protein	NC_027304.1:41707177-41750883	REDAS	REDSLICE	7.17616	2.15834	-1.73329	5e-05	0.00167621		XLOC_013805	cb055	kiaa1211l	CB055 protein	NC_027304.1:41707177-41750883	GREENAS	GREENSLICE	5.39009	2.05878	-1.38852	5e-05	0.00167621		XLOC_013805	cb055	kiaa1211l	CB055 protein	NC_027304.1:41707177-41750883	YELLOWAS	YELLOWSLICE	5.08054	2.04862	-1.31033	0.0002
XLOC_026823	postn	postn	periostin	-1.7344	-1.95734	-3.07267	-3.18456						XLOC_026823	postn	postn	periostin	NC_027310.1:88247300-88324800	REDAS	REDSLICE	16.0612	4.82693	-1.7344	0.0001	0.00306497		XLOC_026823	postn	postn	periostin	NC_027310.1:88247300-88324800	GREENAS	GREENSLICE	26.2065	6.74827	-1.95734	5e-05	0.00167621		XLOC_026823	postn	postn	periostin	NC_027310.1:88247300-88324800	YELLOWAS	YELLOWSLICE	19.199	2.28199	-3.07267	5e-05
XLOC_035177	LOC106569254	lyn	tyrosine-protein kinase Lyn-like	-1.73619	-1.50112	-1.35401	-1.24889						XLOC_035177	LOC106569254	lyn	tyrosine-protein kinase Lyn-like	NC_027313.1:23814230-23826487	REDAS	REDSLICE	9.63806	2.89297	-1.73619	5e-05	0.00167621		XLOC_035177	LOC106569254	lyn	tyrosine-protein kinase Lyn-like	NC_027313.1:23814230-23826487	GREENAS	GREENSLICE	10.974	3.87688	-1.50112	0.0001	0.00306497		XLOC_035177	LOC106569254	lyn	tyrosine-protein kinase Lyn-like	NC_027313.1:23814230-23826487	YELLOWAS	YELLOWSLICE	8.24402	3.2251	-1.35401	0.0002
XLOC_056492	LOC106588312	sema4a	semaphorin-4A-like	-1.73756	-1.40732	-1.32005	-1.23404						XLOC_056492	LOC106588312	sema4a	semaphorin-4A-like	NC_027326.1:12641711-12693542	REDAS	REDSLICE	11.5274	3.45679	-1.73756	5e-05	0.00167621		XLOC_056492	LOC106588312	sema4a	semaphorin-4A-like	NC_027326.1:12641711-12693542	GREENAS	GREENSLICE	10.2384	3.86001	-1.40732	0.00025	0.00653846		XLOC_056492	LOC106588312	sema4a	semaphorin-4A-like	NC_027326.1:12641711-12693542	YELLOWAS	YELLOWSLICE	9.3576	3.74792	-1.32005	5e-05
XLOC_037774	LOC106571373	gja1	gap junction alpha-1 protein	-1.74232	-1.66699	-2.46441	-2.20264						XLOC_037774	LOC106571373	gja1	gap junction alpha-1 protein	NC_027314.1:32281026-32286754	REDAS	REDSLICE	5.92501	1.77092	-1.74232	5e-05	0.00167621		XLOC_037774	LOC106571373	gja1	gap junction alpha-1 protein	NC_027314.1:32281026-32286754	GREENAS	GREENSLICE	8.03872	2.53147	-1.66699	5e-05	0.00167621		XLOC_037774	LOC106571373	gja1	gap junction alpha-1 protein	NC_027314.1:32281026-32286754	YELLOWAS	YELLOWSLICE	4.82013	0.873367	-2.46441	5e-05
XLOC_037001	LOC106572285	ptpn18	tyrosine-protein phosphatase non-receptor type 18-like	-1.7424	-1.96585	-1.28303	-1.49772						XLOC_037001	LOC106572285	ptpn18	tyrosine-protein phosphatase non-receptor type 18-like	NC_027314.1:73247032-73263171	REDAS	REDSLICE	8.64138	2.58266	-1.7424	5e-05	0.00167621		XLOC_037001	LOC106572285	ptpn18	tyrosine-protein phosphatase non-receptor type 18-like	NC_027314.1:73247032-73263171	GREENAS	GREENSLICE	14.0433	3.59492	-1.96585	5e-05	0.00167621		XLOC_037001	LOC106572285	ptpn18	tyrosine-protein phosphatase non-receptor type 18-like	NC_027314.1:73247032-73263171	YELLOWAS	YELLOWSLICE	7.94992	3.26686	-1.28303	0.0002
XLOC_045979	LOC106579241	na	uncharacterized LOC106579241	-1.74359	-1.39917	-1.27738	-1.46299						XLOC_045979	LOC106579241	na	uncharacterized LOC106579241	NC_027318.1:52898677-52914299	REDAS	REDSLICE	9.21618	2.75219	-1.74359	5e-05	0.00167621		XLOC_045979	LOC106579241	na	uncharacterized LOC106579241	NC_027318.1:52898677-52914299	GREENAS	GREENSLICE	9.66111	3.66298	-1.39917	0.0001	0.00306497		XLOC_045979	LOC106579241	na	uncharacterized LOC106579241	NC_027318.1:52898677-52914299	YELLOWAS	YELLOWSLICE	9.35108	3.85774	-1.27738	5e-05
XLOC_020714	LOC106612126	il12b	interleukin-12 subunit beta-like	-1.74557	-2.09324	-2.00538	-3.79913						XLOC_020714	LOC106612126	il12b	interleukin-12 subunit beta-like	NC_027308.1:79952346-79962669	REDAS	REDSLICE	1.91093	0.56987	-1.74557	0.0027	0.0419911		XLOC_020714	LOC106612126	il12b	interleukin-12 subunit beta-like	NC_027308.1:79952346-79962669	GREENAS	GREENSLICE	3.74589	0.877864	-2.09324	0.00015	0.00429515		XLOC_020714	LOC106612126	il12b	interleukin-12 subunit beta-like	NC_027308.1:79952346-79962669	YELLOWAS	YELLOWSLICE	2.16851	0.540109	-2.00538	0.0006
XLOC_045274	LOC106579503	flt3	receptor-type tyrosine-protein kinase FLT3-like	-1.74886	-2.02185	-1.76444	-1.82294						XLOC_045274	LOC106579503	flt3	receptor-type tyrosine-protein kinase FLT3-like	NC_027318.1:67415089-67434153	REDAS	REDSLICE	6.14355	1.82793	-1.74886	5e-05	0.00167621		XLOC_045274	LOC106579503	flt3	receptor-type tyrosine-protein kinase FLT3-like	NC_027318.1:67415089-67434153	GREENAS	GREENSLICE	8.39779	2.06789	-2.02185	5e-05	0.00167621		XLOC_045274	LOC106579503	flt3	receptor-type tyrosine-protein kinase FLT3-like	NC_027318.1:67415089-67434153	YELLOWAS	YELLOWSLICE	6.37906	1.87762	-1.76444	5e-05
XLOC_048638	LOC106581952	na	uncharacterized LOC106581952	-1.74954	-1.8165	-1.4509	-1.45166						XLOC_048638	LOC106581952	na	uncharacterized LOC106581952	NC_027320.1:22858454-22868032	REDAS	REDSLICE	4.73467	1.40808	-1.74954	5e-05	0.00167621		XLOC_048638	LOC106581952	na	uncharacterized LOC106581952	NC_027320.1:22858454-22868032	GREENAS	GREENSLICE	6.70719	1.90423	-1.8165	0.00015	0.00429515		XLOC_048638	LOC106581952	na	uncharacterized LOC106581952	NC_027320.1:22858454-22868032	YELLOWAS	YELLOWSLICE	4.27265	1.56291	-1.4509	0.0011
XLOC_035684	LOC106569953	col11a1	collagen alpha-1(XI) chain-like	-1.7522	-2.26345	-2.46405	-2.18128						XLOC_035684	LOC106569953	col11a1	collagen alpha-1(XI) chain-like	NC_027313.1:59175442-59225150	REDAS	REDSLICE	4.55598	1.35244	-1.7522	5e-05	0.00167621		XLOC_035684	LOC106569953	col11a1	collagen alpha-1(XI) chain-like	NC_027313.1:59175442-59225150	GREENAS	GREENSLICE	9.73287	2.0271	-2.26345	5e-05	0.00167621		XLOC_035684	LOC106569953	col11a1	collagen alpha-1(XI) chain-like	NC_027313.1:59175442-59225150	YELLOWAS	YELLOWSLICE	4.16239	0.754379	-2.46405	5e-05
XLOC_032996	LOC106567542	vasp	vasodilator-stimulated phosphoprotein-like	-1.75745	-1.84027	-1.30456	-1.93682						XLOC_032996	LOC106567542	vasp	vasodilator-stimulated phosphoprotein-like	NC_027312.1:56480738-56521947	REDAS	REDSLICE	6.03509	1.785	-1.75745	5e-05	0.00167621		XLOC_032996	LOC106567542	vasp	vasodilator-stimulated phosphoprotein-like	NC_027312.1:56480738-56521947	GREENAS	GREENSLICE	8.81927	2.46294	-1.84027	5e-05	0.00167621		XLOC_032996	LOC106567542	vasp	vasodilator-stimulated phosphoprotein-like	NC_027312.1:56480738-56521947	YELLOWAS	YELLOWSLICE	5.40893	2.18978	-1.30456	0.0001
XLOC_047729	LOC106580488	tbx1	T-box transcription factor TBX1	-1.77218	-1.98081	-1.91765	-1.84183						XLOC_047729	LOC106580488	tbx1	T-box transcription factor TBX1	NC_027319.1:32931663-32942590	REDAS	REDSLICE	11.497	3.36594	-1.77218	5e-05	0.00167621		XLOC_047729	LOC106580488	tbx1	T-box transcription factor TBX1	NC_027319.1:32931663-32942590	GREENAS	GREENSLICE	11.6786	2.95875	-1.98081	5e-05	0.00167621		XLOC_047729	LOC106580488	tbx1	T-box transcription factor TBX1	NC_027319.1:32931663-32942590	YELLOWAS	YELLOWSLICE	10.8488	2.87151	-1.91765	5e-05
XLOC_005652	LOC106582030	satb1	DNA-binding protein SATB1-like	-1.77336	-1.32558	-1.44284	-1.65389						XLOC_005652	LOC106582030	satb1	DNA-binding protein SATB1-like	NC_027301.1:25567164-25624519	REDAS	REDSLICE	1.3398	0.391926	-1.77336	5e-05	0.00167621		XLOC_005652	LOC106582030	satb1	DNA-binding protein SATB1-like	NC_027301.1:25567164-25624519	GREENAS	GREENSLICE	1.38055	0.550824	-1.32558	0.0002	0.00544271		XLOC_005652	LOC106582030	satb1	DNA-binding protein SATB1-like	NC_027301.1:25567164-25624519	YELLOWAS	YELLOWSLICE	1.0427	0.383549	-1.44284	5e-05
XLOC_049387	LOC106582261	frzb	secreted frizzled-related protein 3-like	-1.77552	-2.47895	-2.17965	-2.39055						XLOC_049387	LOC106582261	frzb	secreted frizzled-related protein 3-like	NC_027320.1:35828673-35832594	REDAS	REDSLICE	12.2176	3.56863	-1.77552	5e-05	0.00167621		XLOC_049387	LOC106582261	frzb	secreted frizzled-related protein 3-like	NC_027320.1:35828673-35832594	GREENAS	GREENSLICE	17.2903	3.10146	-2.47895	5e-05	0.00167621		XLOC_049387	LOC106582261	frzb	secreted frizzled-related protein 3-like	NC_027320.1:35828673-35832594	YELLOWAS	YELLOWSLICE	9.50712	2.0985	-2.17965	5e-05
XLOC_056760	LOC106588950	grn	granulins-like	-1.77637	-1.92868	-1.78477	-1.16247						XLOC_056760	LOC106588950	grn	granulins-like	NC_027326.1:31053000-31055624	REDAS	REDSLICE	49.0245	14.3111	-1.77637	5e-05	0.00167621		XLOC_056760	LOC106588950	grn	granulins-like	NC_027326.1:31053000-31055624	GREENAS	GREENSLICE	64.4523	16.9296	-1.92868	5e-05	0.00167621		XLOC_056760	LOC106588950	grn	granulins-like	NC_027326.1:31053000-31055624	YELLOWAS	YELLOWSLICE	48.8524	14.178	-1.78477	5e-05
XLOC_011667	LOC106603618	na	uncharacterized LOC106603618	-1.77693	-1.88537	-1.63597	-1.16019						XLOC_011667	LOC106603618	na	uncharacterized LOC106603618	NC_027303.1:46910244-46912352	REDAS	REDSLICE	26.0525	7.60219	-1.77693	5e-05	0.00167621		XLOC_011667	LOC106603618	na	uncharacterized LOC106603618	NC_027303.1:46910244-46912352	GREENAS	GREENSLICE	30.7647	8.32723	-1.88537	5e-05	0.00167621		XLOC_011667	LOC106603618	na	uncharacterized LOC106603618	NC_027303.1:46910244-46912352	YELLOWAS	YELLOWSLICE	22.8048	7.33752	-1.63597	5e-05
XLOC_009853	LOC106602602	abca1	ATP-binding cassette sub-family A member 1-like	-1.77752	-1.28229	-1.75652	-1.79718						XLOC_009853	LOC106602602	abca1	ATP-binding cassette sub-family A member 1-like	NC_027303.1:15642050-15698466	REDAS	REDSLICE	15.0066	4.37717	-1.77752	5e-05	0.00167621		XLOC_009853	LOC106602602	abca1	ATP-binding cassette sub-family A member 1-like	NC_027303.1:15642050-15698466	GREENAS	GREENSLICE	12.4996	5.1391	-1.28229	0.001	0.0197087		XLOC_009853	LOC106602602	abca1	ATP-binding cassette sub-family A member 1-like	NC_027303.1:15642050-15698466	YELLOWAS	YELLOWSLICE	10.9985	3.25514	-1.75652	5e-05
XLOC_039001	LOC106573648	olfm4	olfactomedin-4-like	-1.77862	-1.64166	-1.42852	-1.07693						XLOC_039001	LOC106573648	olfm4	olfactomedin-4-like	NC_027315.1:34601145-34641557	REDAS	REDSLICE	61.331	17.8756	-1.77862	5e-05	0.00167621		XLOC_039001	LOC106573648	olfm4	olfactomedin-4-like	NC_027315.1:34601145-34641557	GREENAS	GREENSLICE	51.7464	16.5841	-1.64166	5e-05	0.00167621		XLOC_039001	LOC106573648	olfm4	olfactomedin-4-like	NC_027315.1:34601145-34641557	YELLOWAS	YELLOWSLICE	48.202	17.9076	-1.42852	5e-05
XLOC_055571	LOC106587149	adgrg3	probable G-protein coupled receptor 97	-1.78018	-1.40268	-1.33574	-2.155						XLOC_055571	LOC106587149	adgrg3	probable G-protein coupled receptor 97	NC_027325.1:10845607-10857515	REDAS	REDSLICE	2.31379	0.673654	-1.78018	5e-05	0.00167621		XLOC_055571	LOC106587149	adgrg3	probable G-protein coupled receptor 97	NC_027325.1:10845607-10857515	GREENAS	GREENSLICE	2.77479	1.0495	-1.40268	0.00045	0.0105017		XLOC_055571	LOC106587149	adgrg3	probable G-protein coupled receptor 97	NC_027325.1:10845607-10857515	YELLOWAS	YELLOWSLICE	2.1351	0.845904	-1.33574	0.0002
XLOC_023226	LOC106613637	il6st	interleukin-6 receptor subunit beta-like	-1.78426	-1.80967	-1.10882	-2.15299						XLOC_023226	LOC106613637	il6st	interleukin-6 receptor subunit beta-like	NC_027309.1:15210854-15221085	REDAS	REDSLICE	4.78311	1.38865	-1.78426	5e-05	0.00167621		XLOC_023226	LOC106613637	il6st	interleukin-6 receptor subunit beta-like	NC_027309.1:15210854-15221085	GREENAS	GREENSLICE	6.09448	1.73848	-1.80967	5e-05	0.00167621		XLOC_023226	LOC106613637	il6st	interleukin-6 receptor subunit beta-like	NC_027309.1:15210854-15221085	YELLOWAS	YELLOWSLICE	3.49119	1.61878	-1.10882	0.0021
XLOC_018199	LOC106608597	epd	ependymin-like	-1.78836	-1.30159	-1.68959	-1.50375						XLOC_018199	LOC106608597	epd	ependymin-like	NC_027306.1:10140142-10147766	REDAS	REDSLICE	47.2531	13.6798	-1.78836	5e-05	0.00167621		XLOC_018199	LOC106608597	epd	ependymin-like	NC_027306.1:10140142-10147766	GREENAS	GREENSLICE	60.1718	24.4105	-1.30159	5e-05	0.00167621		XLOC_018199	LOC106608597	epd	ependymin-like	NC_027306.1:10140142-10147766	YELLOWAS	YELLOWSLICE	43.7633	13.5673	-1.68959	5e-05
XLOC_058285	LOC106589635	retsat	putative all-trans-retinol 13,14-reductase	-1.78862	-2.63147	-2.70502	-1.86036						XLOC_058285	LOC106589635	retsat	putative all-trans-retinol 13,14-reductase	NC_027327.1:18693605-18707501	REDAS	REDSLICE	2.58919	0.749436	-1.78862	5e-05	0.00167621		XLOC_058285	LOC106589635	retsat	putative all-trans-retinol 13,14-reductase	NC_027327.1:18693605-18707501	GREENAS	GREENSLICE	5.74029	0.926366	-2.63147	5e-05	0.00167621		XLOC_058285	LOC106589635	retsat	putative all-trans-retinol 13,14-reductase	NC_027327.1:18693605-18707501	YELLOWAS	YELLOWSLICE	2.39378	0.367105	-2.70502	5e-05
XLOC_038964	LOC100136589	tsta3	metallothionein A	-1.7979	-1.66674	-1.98545	-1.26248						XLOC_038964	LOC100136589	tsta3	metallothionein A	NC_027315.1:31201418-31202331	REDAS	REDSLICE	516.843	148.641	-1.7979	5e-05	0.00167621		XLOC_038964	LOC100136589	tsta3	metallothionein A	NC_027315.1:31201418-31202331	GREENAS	GREENSLICE	503.337	158.534	-1.66674	5e-05	0.00167621		XLOC_038964	LOC100136589	tsta3	metallothionein A	NC_027315.1:31201418-31202331	YELLOWAS	YELLOWSLICE	432.894	109.32	-1.98545	5e-05
XLOC_043218	LOC106577510	chia	acidic mammalian chitinase-like	-1.79959	-1.35623	-1.19854	-1.20272						XLOC_043218	LOC106577510	chia	acidic mammalian chitinase-like	NC_027317.1:45584503-45602654	REDAS	REDSLICE	30.4209	8.7386	-1.79959	5e-05	0.00167621		XLOC_043218	LOC106577510	chia	acidic mammalian chitinase-like	NC_027317.1:45584503-45602654	GREENAS	GREENSLICE	26.0601	10.1791	-1.35623	0.00015	0.00429515		XLOC_043218	LOC106577510	chia	acidic mammalian chitinase-like	NC_027317.1:45584503-45602654	YELLOWAS	YELLOWSLICE	28.5777	12.4518	-1.19854	0.0002
XLOC_031920	LOC106567798	gab3	GRB2-associated-binding protein 3-like	-1.80332	-1.58771	-1.76135	-2.05546						XLOC_031920	LOC106567798	gab3	GRB2-associated-binding protein 3-like	NC_027312.1:80831204-80866774	REDAS	REDSLICE	1.5398	0.441175	-1.80332	0.0002	0.00544271		XLOC_031920	LOC106567798	gab3	GRB2-associated-binding protein 3-like	NC_027312.1:80831204-80866774	GREENAS	GREENSLICE	1.75798	0.584877	-1.58771	0.0003	0.00757889		XLOC_031920	LOC106567798	gab3	GRB2-associated-binding protein 3-like	NC_027312.1:80831204-80866774	YELLOWAS	YELLOWSLICE	1.23547	0.364429	-1.76135	0.00015
XLOC_034237	LOC106569771	lmna	lamin-A-like	-1.81359	-1.67732	-2.03713	-2.14741						XLOC_034237	LOC106569771	lmna	lamin-A-like	NC_027313.1:47354166-47371888	REDAS	REDSLICE	1.78168	0.506855	-1.81359	0.0003	0.00757889		XLOC_034237	LOC106569771	lmna	lamin-A-like	NC_027313.1:47354166-47371888	GREENAS	GREENSLICE	2.10355	0.657703	-1.67732	0.00065	0.0140664		XLOC_034237	LOC106569771	lmna	lamin-A-like	NC_027313.1:47354166-47371888	YELLOWAS	YELLOWSLICE	1.80579	0.439976	-2.03713	0.00015
XLOC_036380	kcrb	tck1	Creatine kinase B-type	-1.81387	-2.27382	-1.70656	-1.92227						XLOC_036380	kcrb	tck1	Creatine kinase B-type	NC_027314.1:21649212-21660358	REDAS	REDSLICE	62.9601	17.9075	-1.81387	5e-05	0.00167621		XLOC_036380	kcrb	tck1	Creatine kinase B-type	NC_027314.1:21649212-21660358	GREENAS	GREENSLICE	90.7743	18.7705	-2.27382	5e-05	0.00167621		XLOC_036380	kcrb	tck1	Creatine kinase B-type	NC_027314.1:21649212-21660358	YELLOWAS	YELLOWSLICE	55.5602	17.0231	-1.70656	5e-05
XLOC_039323	fstl1	fstl1	Follistatin-related protein 1	-1.81615	-1.18178	-2.18686	-1.94299						XLOC_039323	fstl1	fstl1	Follistatin-related protein 1	NC_027315.1:62613807-62637637	REDAS	REDSLICE	22.2669	6.32328	-1.81615	5e-05	0.00167621		XLOC_039323	fstl1	fstl1	Follistatin-related protein 1	NC_027315.1:62613807-62637637	GREENAS	GREENSLICE	20.2854	8.94198	-1.18178	0.0004	0.00954992		XLOC_039323	fstl1	fstl1	Follistatin-related protein 1	NC_027315.1:62613807-62637637	YELLOWAS	YELLOWSLICE	19.9338	4.37803	-2.18686	5e-05
XLOC_048095	LOC106581205	na	uncharacterized LOC106581205	-1.82051	-2.21361	-1.48036	-2.45637						XLOC_048095	LOC106581205	na	uncharacterized LOC106581205	NC_027319.1:57644581-57658307	REDAS	REDSLICE	5.25861	1.48882	-1.82051	0.0002	0.00544271		XLOC_048095	LOC106581205	na	uncharacterized LOC106581205	NC_027319.1:57644581-57658307	GREENAS	GREENSLICE	8.05768	1.73718	-2.21361	5e-05	0.00167621		XLOC_048095	LOC106581205	na	uncharacterized LOC106581205	NC_027319.1:57644581-57658307	YELLOWAS	YELLOWSLICE	3.89959	1.39761	-1.48036	0.00155
XLOC_047028	LOC106581089	na	uncharacterized LOC106581089	-1.82758	-1.96867	-1.25831	-1.52257						XLOC_047028	LOC106581089	na	uncharacterized LOC106581089	NC_027319.1:57575671-57581086	REDAS	REDSLICE	3.92752	1.10652	-1.82758	5e-05	0.00167621		XLOC_047028	LOC106581089	na	uncharacterized LOC106581089	NC_027319.1:57575671-57581086	GREENAS	GREENSLICE	4.92307	1.25779	-1.96867	0.00015	0.00429515		XLOC_047028	LOC106581089	na	uncharacterized LOC106581089	NC_027319.1:57575671-57581086	YELLOWAS	YELLOWSLICE	3.33565	1.39442	-1.25831	0.0024
XLOC_026002	cyp1a	cyp1a3	cytochrome P450 1A	-1.83384	-1.37064	-1.18254	-2.53902						XLOC_026002	cyp1a	cyp1a3	cytochrome P450 1A	NC_027310.1:26086811-26104517	REDAS	REDSLICE	40.3189	11.3102	-1.83384	5e-05	0.00167621		XLOC_026002	cyp1a	cyp1a3	cytochrome P450 1A	NC_027310.1:26086811-26104517	GREENAS	GREENSLICE	45.3254	17.5282	-1.37064	0.00055	0.0123272		XLOC_026002	cyp1a	cyp1a3	cytochrome P450 1A	NC_027310.1:26086811-26104517	YELLOWAS	YELLOWSLICE	30.748	13.5468	-1.18254	0.00115
XLOC_020917	LOC106612744	na	uncharacterized LOC106612744	-1.83531	-2.18654	-1.6577	-1.3282						XLOC_020917	LOC106612744	na	uncharacterized LOC106612744	NC_027308.1:99930326-99935127	REDAS	REDSLICE	1.52198	0.426507	-1.83531	5e-05	0.00167621		XLOC_020917	LOC106612744	na	uncharacterized LOC106612744	NC_027308.1:99930326-99935127	GREENAS	GREENSLICE	1.66179	0.365057	-2.18654	5e-05	0.00167621		XLOC_020917	LOC106612744	na	uncharacterized LOC106612744	NC_027308.1:99930326-99935127	YELLOWAS	YELLOWSLICE	1.50151	0.475892	-1.6577	0.0004
XLOC_026874	stoml3	stom	stomatin like 3	-1.83637	-1.72929	-1.84187	-1.38599						XLOC_026874	stoml3	stom	stomatin like 3	NC_027310.1:91992865-92016868	REDAS	REDSLICE	11.7116	3.27954	-1.83637	5e-05	0.00167621		XLOC_026874	stoml3	stom	stomatin like 3	NC_027310.1:91992865-92016868	GREENAS	GREENSLICE	13.3615	4.02985	-1.72929	5e-05	0.00167621		XLOC_026874	stoml3	stom	stomatin like 3	NC_027310.1:91992865-92016868	YELLOWAS	YELLOWSLICE	11.5717	3.22804	-1.84187	5e-05
XLOC_020574	LOC106611874	csf1r	macrophage colony-stimulating factor 1 receptor 1-like	-1.84619	-1.46853	-1.58272	-1.34175						XLOC_020574	LOC106611874	csf1r	macrophage colony-stimulating factor 1 receptor 1-like	NC_027308.1:68244979-68269579	REDAS	REDSLICE	19.3739	5.38836	-1.84619	5e-05	0.00167621		XLOC_020574	LOC106611874	csf1r	macrophage colony-stimulating factor 1 receptor 1-like	NC_027308.1:68244979-68269579	GREENAS	GREENSLICE	18.4835	6.67904	-1.46853	5e-05	0.00167621		XLOC_020574	LOC106611874	csf1r	macrophage colony-stimulating factor 1 receptor 1-like	NC_027308.1:68244979-68269579	YELLOWAS	YELLOWSLICE	16.4792	5.50162	-1.58272	5e-05
XLOC_018951	LOC106609880	abca1	ATP-binding cassette sub-family A member 1-like	-1.85239	-1.41171	-1.61029	-1.08474						XLOC_018951	LOC106609880	abca1	ATP-binding cassette sub-family A member 1-like	NC_027307.1:344058-380970	REDAS	REDSLICE	21.4132	5.93001	-1.85239	5e-05	0.00167621		XLOC_018951	LOC106609880	abca1	ATP-binding cassette sub-family A member 1-like	NC_027307.1:344058-380970	GREENAS	GREENSLICE	17.1545	6.4478	-1.41171	0.0001	0.00306497		XLOC_018951	LOC106609880	abca1	ATP-binding cassette sub-family A member 1-like	NC_027307.1:344058-380970	YELLOWAS	YELLOWSLICE	16.6868	5.46545	-1.61029	5e-05
XLOC_052486	LOC106585096	tbx1	T-box transcription factor TBX1-like	-1.85285	-1.40007	-1.98657	-2.15777						XLOC_052486	LOC106585096	tbx1	T-box transcription factor TBX1-like	NC_027323.1:11382953-11429476	REDAS	REDSLICE	13.0966	3.62573	-1.85285	5e-05	0.00167621		XLOC_052486	LOC106585096	tbx1	T-box transcription factor TBX1-like	NC_027323.1:11382953-11429476	GREENAS	GREENSLICE	10.4417	3.95647	-1.40007	0.0001	0.00306497		XLOC_052486	LOC106585096	tbx1	T-box transcription factor TBX1-like	NC_027323.1:11382953-11429476	YELLOWAS	YELLOWSLICE	12.1006	3.05344	-1.98657	5e-05
XLOC_038873	LOC106573404	cd209a	CD209 antigen-like protein A	-1.85583	-1.90693	-1.44192	-1.60449						XLOC_038873	LOC106573404	cd209a	CD209 antigen-like protein A	NC_027315.1:22494968-22498706	REDAS	REDSLICE	8.25902	2.28175	-1.85583	5e-05	0.00167621		XLOC_038873	LOC106573404	cd209a	CD209 antigen-like protein A	NC_027315.1:22494968-22498706	GREENAS	GREENSLICE	11.2512	3.00025	-1.90693	5e-05	0.00167621		XLOC_038873	LOC106573404	cd209a	CD209 antigen-like protein A	NC_027315.1:22494968-22498706	YELLOWAS	YELLOWSLICE	5.86778	2.15979	-1.44192	0.00085
XLOC_067264	LOC106595077	na	uncharacterized LOC106595077	-1.8617	-2.73423	-2.5983	-2.09091						XLOC_067264	LOC106595077	na	uncharacterized LOC106595077	NW_012354524.1:3623-4676	REDAS	REDSLICE	3.38014	0.930049	-1.8617	0.0006	0.0132029		XLOC_067264	LOC106595077	na	uncharacterized LOC106595077	NW_012354524.1:3623-4676	GREENAS	GREENSLICE	6.36584	0.956687	-2.73423	5e-05	0.00167621		XLOC_067264	LOC106595077	na	uncharacterized LOC106595077	NW_012354524.1:3623-4676	YELLOWAS	YELLOWSLICE	4.45402	0.735506	-2.5983	5e-05
XLOC_027566	LOC106562969	ttc33	tetratricopeptide repeat protein 33-like	-1.86439	-2.1486	-2.32216	-2.74283						XLOC_027566	LOC106562969	ttc33	tetratricopeptide repeat protein 33-like	NC_027310.1:53193049-53237972	REDAS	REDSLICE	1.0312	0.283207	-1.86439	0.0003	0.00757889		XLOC_027566	LOC106562969	ttc33	tetratricopeptide repeat protein 33-like	NC_027310.1:53193049-53237972	GREENAS	GREENSLICE	1.83296	0.413389	-2.1486	5e-05	0.00167621		XLOC_027566	LOC106562969	ttc33	tetratricopeptide repeat protein 33-like	NC_027310.1:53193049-53237972	YELLOWAS	YELLOWSLICE	1.07172	0.21431	-2.32216	5e-05
XLOC_039439	LOC106574572	tspear	thrombospondin-type laminin G domain and EAR repeat-containing protein-like	-1.86784	-1.70655	-2.32144	-2.2584						XLOC_039439	LOC106574572	tspear	thrombospondin-type laminin G domain and EAR repeat-containing protein-like	NC_027315.1:71670113-71679570	REDAS	REDSLICE	1.55525	0.426112	-1.86784	5e-05	0.00167621		XLOC_039439	LOC106574572	tspear	thrombospondin-type laminin G domain and EAR repeat-containing protein-like	NC_027315.1:71670113-71679570	GREENAS	GREENSLICE	1.77753	0.544621	-1.70655	0.0017	0.0295917		XLOC_039439	LOC106574572	tspear	thrombospondin-type laminin G domain and EAR repeat-containing protein-like	NC_027315.1:71670113-71679570	YELLOWAS	YELLOWSLICE	1.82806	0.365736	-2.32144	5e-05
XLOC_031091	LOC106566524	wnt5a	protein Wnt-5a-like	-1.86909	-1.40368	-2.35403	-2.40984						XLOC_031091	LOC106566524	wnt5a	protein Wnt-5a-like	NC_027312.1:11729058-11749274	REDAS	REDSLICE	14.1256	3.86681	-1.86909	5e-05	0.00167621		XLOC_031091	LOC106566524	wnt5a	protein Wnt-5a-like	NC_027312.1:11729058-11749274	GREENAS	GREENSLICE	11.0498	4.17642	-1.40368	0.0001	0.00306497		XLOC_031091	LOC106566524	wnt5a	protein Wnt-5a-like	NC_027312.1:11729058-11749274	YELLOWAS	YELLOWSLICE	12.9986	2.54251	-2.35403	5e-05
XLOC_048728	klh13	klhl13	Kelch-like protein 13	-1.8786	-1.85258	-1.67447	-1.83751						XLOC_048728	klh13	klhl13	Kelch-like protein 13	NC_027320.1:30569746-30582907	REDAS	REDSLICE	5.39089	1.46604	-1.8786	5e-05	0.00167621		XLOC_048728	klh13	klhl13	Kelch-like protein 13	NC_027320.1:30569746-30582907	GREENAS	GREENSLICE	7.07358	1.95866	-1.85258	5e-05	0.00167621		XLOC_048728	klh13	klhl13	Kelch-like protein 13	NC_027320.1:30569746-30582907	YELLOWAS	YELLOWSLICE	5.16681	1.61867	-1.67447	5e-05
XLOC_056063	LOC106587981	kiaa0895	uncharacterized protein KIAA0895-like	-1.89618	-1.53814	-1.50788	-1.52396						XLOC_056063	LOC106587981	kiaa0895	uncharacterized protein KIAA0895-like	NC_027325.1:42384197-42391407	REDAS	REDSLICE	1.73713	0.466687	-1.89618	5e-05	0.00167621		XLOC_056063	LOC106587981	kiaa0895	uncharacterized protein KIAA0895-like	NC_027325.1:42384197-42391407	GREENAS	GREENSLICE	1.90791	0.656948	-1.53814	5e-05	0.00167621		XLOC_056063	LOC106587981	kiaa0895	uncharacterized protein KIAA0895-like	NC_027325.1:42384197-42391407	YELLOWAS	YELLOWSLICE	1.38683	0.487646	-1.50788	5e-05
XLOC_031201	bpi	lbp	Bactericidal permeability-increasing protein	-1.90274	-1.60517	-1.7635	-1.44281						XLOC_031201	bpi	lbp	Bactericidal permeability-increasing protein	NC_027312.1:21814151-21821609	REDAS	REDSLICE	54.6901	14.6261	-1.90274	5e-05	0.00167621		XLOC_031201	bpi	lbp	Bactericidal permeability-increasing protein	NC_027312.1:21814151-21821609	GREENAS	GREENSLICE	55.136	18.1231	-1.60517	5e-05	0.00167621		XLOC_031201	bpi	lbp	Bactericidal permeability-increasing protein	NC_027312.1:21814151-21821609	YELLOWAS	YELLOWSLICE	48.0488	14.1519	-1.7635	5e-05
XLOC_000248	LOC106572523	na	uncharacterized LOC106572523	-1.9039	-1.75296	-2.11694	-1.48618						XLOC_000248	LOC106572523	na	uncharacterized LOC106572523	NC_027300.1:17033108-17035456	REDAS	REDSLICE	3.63172	0.970469	-1.9039	5e-05	0.00167621		XLOC_000248	LOC106572523	na	uncharacterized LOC106572523	NC_027300.1:17033108-17035456	GREENAS	GREENSLICE	4.67901	1.38823	-1.75296	0.0001	0.00306497		XLOC_000248	LOC106572523	na	uncharacterized LOC106572523	NC_027300.1:17033108-17035456	YELLOWAS	YELLOWSLICE	4.10394	0.946105	-2.11694	0.00015
XLOC_038084	LOC106571950	gpd1	glycerol-3-phosphate dehydrogenase [NAD(+)], cytoplasmic	-1.90444	-1.64536	-1.70527	-1.6876						XLOC_038084	LOC106571950	gpd1	glycerol-3-phosphate dehydrogenase [NAD(+)], cytoplasmic	NC_027314.1:62043267-62054420	REDAS	REDSLICE	8.12759	2.17105	-1.90444	5e-05	0.00167621		XLOC_038084	LOC106571950	gpd1	glycerol-3-phosphate dehydrogenase [NAD(+)], cytoplasmic	NC_027314.1:62043267-62054420	GREENAS	GREENSLICE	9.315	2.9777	-1.64536	5e-05	0.00167621		XLOC_038084	LOC106571950	gpd1	glycerol-3-phosphate dehydrogenase [NAD(+)], cytoplasmic	NC_027314.1:62043267-62054420	YELLOWAS	YELLOWSLICE	6.76595	2.07488	-1.70527	5e-05
XLOC_016802	smpdl3a	smpdl3a	sphingomyelin phosphodiesterase acid like 3A	-1.9058	-2.06023	-1.24181	-2.65868						XLOC_016802	smpdl3a	smpdl3a	sphingomyelin phosphodiesterase acid like 3A	NC_027305.1:56770023-56785674	REDAS	REDSLICE	9.67667	2.58239	-1.9058	5e-05	0.00167621		XLOC_016802	smpdl3a	smpdl3a	sphingomyelin phosphodiesterase acid like 3A	NC_027305.1:56770023-56785674	GREENAS	GREENSLICE	9.85478	2.36296	-2.06023	5e-05	0.00167621		XLOC_016802	smpdl3a	smpdl3a	sphingomyelin phosphodiesterase acid like 3A	NC_027305.1:56770023-56785674	YELLOWAS	YELLOWSLICE	4.70264	1.98847	-1.24181	0.0023
XLOC_041011	LOC106575308	col28a1	collagen alpha-1(XXVIII) chain-like	-1.9107	-1.67466	-2.51612	-4.16412						XLOC_041011	LOC106575308	col28a1	collagen alpha-1(XXVIII) chain-like	NC_027316.1:12672775-12701783	REDAS	REDSLICE	2.93828	0.781477	-1.9107	5e-05	0.00167621		XLOC_041011	LOC106575308	col28a1	collagen alpha-1(XXVIII) chain-like	NC_027316.1:12672775-12701783	GREENAS	GREENSLICE	3.36254	1.05328	-1.67466	5e-05	0.00167621		XLOC_041011	LOC106575308	col28a1	collagen alpha-1(XXVIII) chain-like	NC_027316.1:12672775-12701783	YELLOWAS	YELLOWSLICE	2.06542	0.361061	-2.51612	5e-05
XLOC_043389	LOC106577838	shtn1	shootin-1-like	-1.91141	-1.89083	-1.69817	-1.58351						XLOC_043389	LOC106577838	shtn1	shootin-1-like	NC_027317.1:58244411-58259946	REDAS	REDSLICE	9.38959	2.49605	-1.91141	5e-05	0.00167621		XLOC_043389	LOC106577838	shtn1	shootin-1-like	NC_027317.1:58244411-58259946	GREENAS	GREENSLICE	11.4421	3.08539	-1.89083	5e-05	0.00167621		XLOC_043389	LOC106577838	shtn1	shootin-1-like	NC_027317.1:58244411-58259946	YELLOWAS	YELLOWSLICE	8.3693	2.57923	-1.69817	5e-05
XLOC_017790	spic	spic	Spi-C transcription factor (Spi-1/PU.1 related)	-1.91475	-1.54208	-1.58679	-2.25912						XLOC_017790	spic	spic	Spi-C transcription factor (Spi-1/PU.1 related)	NC_027306.1:42443786-42449282	REDAS	REDSLICE	3.72553	0.988073	-1.91475	0.0002	0.00544271		XLOC_017790	spic	spic	Spi-C transcription factor (Spi-1/PU.1 related)	NC_027306.1:42443786-42449282	GREENAS	GREENSLICE	4.59857	1.57911	-1.54208	0.0016	0.0282586		XLOC_017790	spic	spic	Spi-C transcription factor (Spi-1/PU.1 related)	NC_027306.1:42443786-42449282	YELLOWAS	YELLOWSLICE	3.84342	1.27952	-1.58679	0.0015
XLOC_039094	jak3	jak2	Janus kinase 3	-1.91636	-1.27852	-1.20505	-2.09565						XLOC_039094	jak3	jak2	Janus kinase 3	NC_027315.1:42295420-42334625	REDAS	REDSLICE	2.88481	0.764252	-1.91636	5e-05	0.00167621		XLOC_039094	jak3	jak2	Janus kinase 3	NC_027315.1:42295420-42334625	GREENAS	GREENSLICE	3.3305	1.3729	-1.27852	0.0022	0.0360001		XLOC_039094	jak3	jak2	Janus kinase 3	NC_027315.1:42295420-42334625	YELLOWAS	YELLOWSLICE	2.81822	1.22241	-1.20505	0.0022
XLOC_037193	LOC106572596	nckap5	nck-associated protein 5-like	-1.92234	-1.87375	-2.73895	-2.43513						XLOC_037193	LOC106572596	nckap5	nck-associated protein 5-like	NC_027314.1:87966361-87985048	REDAS	REDSLICE	0.584284	0.15415	-1.92234	0.0001	0.00306497		XLOC_037193	LOC106572596	nckap5	nck-associated protein 5-like	NC_027314.1:87966361-87985048	GREENAS	GREENSLICE	0.569392	0.155366	-1.87375	0.0002	0.00544271		XLOC_037193	LOC106572596	nckap5	nck-associated protein 5-like	NC_027314.1:87966361-87985048	YELLOWAS	YELLOWSLICE	0.487181	0.0729766	-2.73895	5e-05
XLOC_006823	LOC106598999	na	uncharacterized LOC106598999	-1.92236	-1.69943	-1.38293	-1.34087						XLOC_006823	LOC106598999	na	uncharacterized LOC106598999	NC_027302.1:13388379-13396064	REDAS	REDSLICE	2.3144	0.61059	-1.92236	5e-05	0.00167621		XLOC_006823	LOC106598999	na	uncharacterized LOC106598999	NC_027302.1:13388379-13396064	GREENAS	GREENSLICE	2.26162	0.696372	-1.69943	5e-05	0.00167621		XLOC_006823	LOC106598999	na	uncharacterized LOC106598999	NC_027302.1:13388379-13396064	YELLOWAS	YELLOWSLICE	1.97547	0.757472	-1.38293	5e-05
XLOC_005765	LOC106583947	prss35	inactive serine protease 35-like	-1.92916	-2.40303	-2.55538	-2.57651						XLOC_005765	LOC106583947	prss35	inactive serine protease 35-like	NC_027301.1:33786248-33869930	REDAS	REDSLICE	7.09146	1.86209	-1.92916	5e-05	0.00167621		XLOC_005765	LOC106583947	prss35	inactive serine protease 35-like	NC_027301.1:33786248-33869930	GREENAS	GREENSLICE	14.6125	2.76274	-2.40303	5e-05	0.00167621		XLOC_005765	LOC106583947	prss35	inactive serine protease 35-like	NC_027301.1:33786248-33869930	YELLOWAS	YELLOWSLICE	7.95304	1.35296	-2.55538	5e-05
XLOC_009387	LOC106601815	rps2	40S ribosomal protein S2	-1.92967	-5.58146	-2.91299	-1.48574						XLOC_009387	LOC106601815	rps2	40S ribosomal protein S2	NC_027302.1:82146214-82148877	REDAS	REDSLICE	4.90592	1.28775	-1.92967	0.00105	0.0204706		XLOC_009387	LOC106601815	rps2	40S ribosomal protein S2	NC_027302.1:82146214-82148877	GREENAS	GREENSLICE	44.999	0.939758	-5.58146	5e-05	0.00167621		XLOC_009387	LOC106601815	rps2	40S ribosomal protein S2	NC_027302.1:82146214-82148877	YELLOWAS	YELLOWSLICE	8.93979	1.18694	-2.91299	5e-05
XLOC_038059	pparg	pparg	peroxisome proliferator activated receptor gamma	-1.93026	-1.99473	-1.60105	-1.56435						XLOC_038059	pparg	pparg	peroxisome proliferator activated receptor gamma	NC_027314.1:59828182-59834982	REDAS	REDSLICE	1.38462	0.363297	-1.93026	5e-05	0.00167621		XLOC_038059	pparg	pparg	peroxisome proliferator activated receptor gamma	NC_027314.1:59828182-59834982	GREENAS	GREENSLICE	1.2307	0.308799	-1.99473	5e-05	0.00167621		XLOC_038059	pparg	pparg	peroxisome proliferator activated receptor gamma	NC_027314.1:59828182-59834982	YELLOWAS	YELLOWSLICE	1.07614	0.354735	-1.60105	0.00045
XLOC_048672	LOC106581993	na	uncharacterized protein CXorf21 homolog	-1.9371	-2.77864	-1.96506	-1.35287						XLOC_048672	LOC106581993	na	uncharacterized protein CXorf21 homolog	NC_027320.1:24966592-25002362	REDAS	REDSLICE	2.69944	0.704933	-1.9371	5e-05	0.00167621		XLOC_048672	LOC106581993	na	uncharacterized protein CXorf21 homolog	NC_027320.1:24966592-25002362	GREENAS	GREENSLICE	4.42826	0.645326	-2.77864	5e-05	0.00167621		XLOC_048672	LOC106581993	na	uncharacterized protein CXorf21 homolog	NC_027320.1:24966592-25002362	YELLOWAS	YELLOWSLICE	2.95429	0.756675	-1.96506	5e-05
XLOC_018429	LOC106608989	slamf9	SLAM family member 9-like	-1.93822	-1.98854	-1.31967	-2.72331						XLOC_018429	LOC106608989	slamf9	SLAM family member 9-like	NC_027306.1:24857253-24875160	REDAS	REDSLICE	6.74452	1.7599	-1.93822	5e-05	0.00167621		XLOC_018429	LOC106608989	slamf9	SLAM family member 9-like	NC_027306.1:24857253-24875160	GREENAS	GREENSLICE	9.18099	2.31355	-1.98854	5e-05	0.00167621		XLOC_018429	LOC106608989	slamf9	SLAM family member 9-like	NC_027306.1:24857253-24875160	YELLOWAS	YELLOWSLICE	6.16833	2.4712	-1.31967	0.003
XLOC_022691	LOC106612562	mecom	MDS1 and EVI1 complex locus protein EVI1-like	-1.94532	-1.97307	-2.19978	-2.1807						XLOC_022691	LOC106612562	mecom	MDS1 and EVI1 complex locus protein EVI1-like	NC_027308.1:107086855-107261777	REDAS	REDSLICE	0.739133	0.191921	-1.94532	5e-05	0.00167621		XLOC_022691	LOC106612562	mecom	MDS1 and EVI1 complex locus protein EVI1-like	NC_027308.1:107086855-107261777	GREENAS	GREENSLICE	0.79198	0.201726	-1.97307	5e-05	0.00167621		XLOC_022691	LOC106612562	mecom	MDS1 and EVI1 complex locus protein EVI1-like	NC_027308.1:107086855-107261777	YELLOWAS	YELLOWSLICE	0.649232	0.141319	-2.19978	5e-05
XLOC_044164	LOC106577537	mettl12	ependymin-like	-1.95332	-2.16503	-2.02886	-2.31817						XLOC_044164	LOC106577537	mettl12	ependymin-like	NC_027317.1:46258044-46280016	REDAS	REDSLICE	28.4516	7.3468	-1.95332	0.0013	0.0241386		XLOC_044164	LOC106577537	mettl12	ependymin-like	NC_027317.1:46258044-46280016	GREENAS	GREENSLICE	42.6233	9.50404	-2.16503	0.0004	0.00954992		XLOC_044164	LOC106577537	mettl12	ependymin-like	NC_027317.1:46258044-46280016	YELLOWAS	YELLOWSLICE	28.8688	7.07426	-2.02886	0.0014
XLOC_023596	LOC106560515	mpl	thrombopoietin receptor-like	-1.95417	-2.38019	-1.42013	-2.12191						XLOC_023596	LOC106560515	mpl	thrombopoietin receptor-like	NC_027309.1:44312360-44320744	REDAS	REDSLICE	1.00223	0.258645	-1.95417	0.0001	0.00306497		XLOC_023596	LOC106560515	mpl	thrombopoietin receptor-like	NC_027309.1:44312360-44320744	GREENAS	GREENSLICE	1.60931	0.309123	-2.38019	5e-05	0.00167621		XLOC_023596	LOC106560515	mpl	thrombopoietin receptor-like	NC_027309.1:44312360-44320744	YELLOWAS	YELLOWSLICE	0.893713	0.333962	-1.42013	0.00045
XLOC_052286	LOC106584705	spi1	transcription factor PU.1-like	-1.95667	-1.46768	-1.46241	-1.5114						XLOC_052286	LOC106584705	spi1	transcription factor PU.1-like	NC_027322.1:44433739-44447999	REDAS	REDSLICE	7.82203	2.01513	-1.95667	5e-05	0.00167621		XLOC_052286	LOC106584705	spi1	transcription factor PU.1-like	NC_027322.1:44433739-44447999	GREENAS	GREENSLICE	8.9141	3.22302	-1.46768	0.00015	0.00429515		XLOC_052286	LOC106584705	spi1	transcription factor PU.1-like	NC_027322.1:44433739-44447999	YELLOWAS	YELLOWSLICE	7.26684	2.63703	-1.46241	0.00015
XLOC_016010	LOC106606586	na	uncharacterized LOC106606586	-1.95736	-2.64147	-2.17561	-2.64043						XLOC_016010	LOC106606586	na	uncharacterized LOC106606586	NC_027305.1:14895607-14901693	REDAS	REDSLICE	1.3077	0.336732	-1.95736	0.0008	0.0165674		XLOC_016010	LOC106606586	na	uncharacterized LOC106606586	NC_027305.1:14895607-14901693	GREENAS	GREENSLICE	2.53637	0.406492	-2.64147	5e-05	0.00167621		XLOC_016010	LOC106606586	na	uncharacterized LOC106606586	NC_027305.1:14895607-14901693	YELLOWAS	YELLOWSLICE	1.56848	0.347182	-2.17561	0.00165
XLOC_013067	LOC106605837	trpv6	transient receptor potential cation channel subfamily V member 6-like	-1.95833	-1.83904	-2.01667	-2.21721						XLOC_013067	LOC106605837	trpv6	transient receptor potential cation channel subfamily V member 6-like	NC_027304.1:70662994-70680966	REDAS	REDSLICE	2.51998	0.648457	-1.95833	5e-05	0.00167621		XLOC_013067	LOC106605837	trpv6	transient receptor potential cation channel subfamily V member 6-like	NC_027304.1:70662994-70680966	GREENAS	GREENSLICE	2.62804	0.734557	-1.83904	0.0001	0.00306497		XLOC_013067	LOC106605837	trpv6	transient receptor potential cation channel subfamily V member 6-like	NC_027304.1:70662994-70680966	YELLOWAS	YELLOWSLICE	2.65186	0.655348	-2.01667	5e-05
XLOC_003157	LOC106564072	bmpr1b	bone morphogenetic protein receptor type-1B-like	-1.97052	-1.82592	-1.81324	-1.95218						XLOC_003157	LOC106564072	bmpr1b	bone morphogenetic protein receptor type-1B-like	NC_027300.1:119109838-119220199	REDAS	REDSLICE	0.706533	0.180279	-1.97052	5e-05	0.00167621		XLOC_003157	LOC106564072	bmpr1b	bone morphogenetic protein receptor type-1B-like	NC_027300.1:119109838-119220199	GREENAS	GREENSLICE	1.0448	0.294698	-1.82592	0.0001	0.00306497		XLOC_003157	LOC106564072	bmpr1b	bone morphogenetic protein receptor type-1B-like	NC_027300.1:119109838-119220199	YELLOWAS	YELLOWSLICE	0.572106	0.162793	-1.81324	5e-05
XLOC_059279	LOC106590681	plod2	procollagen-lysine,2-oxoglutarate 5-dioxygenase 2-like	-1.97099	-1.74479	-2.77015	-2.35563						XLOC_059279	LOC106590681	plod2	procollagen-lysine,2-oxoglutarate 5-dioxygenase 2-like	NC_027328.1:39236913-39363189	REDAS	REDSLICE	1.13575	0.289703	-1.97099	0.00025	0.00653846		XLOC_059279	LOC106590681	plod2	procollagen-lysine,2-oxoglutarate 5-dioxygenase 2-like	NC_027328.1:39236913-39363189	GREENAS	GREENSLICE	1.42959	0.426557	-1.74479	0.00165	0.0289267		XLOC_059279	LOC106590681	plod2	procollagen-lysine,2-oxoglutarate 5-dioxygenase 2-like	NC_027328.1:39236913-39363189	YELLOWAS	YELLOWSLICE	1.26978	0.186135	-2.77015	5e-05
XLOC_052566	tco2	tcn2	Transcobalamin-2	-1.97457	-1.73133	-1.60597	-1.4073						XLOC_052566	tco2	tcn2	Transcobalamin-2	NC_027323.1:16800733-16840447	REDAS	REDSLICE	50.4513	12.8371	-1.97457	5e-05	0.00167621		XLOC_052566	tco2	tcn2	Transcobalamin-2	NC_027323.1:16800733-16840447	GREENAS	GREENSLICE	53.44	16.0947	-1.73133	5e-05	0.00167621		XLOC_052566	tco2	tcn2	Transcobalamin-2	NC_027323.1:16800733-16840447	YELLOWAS	YELLOWSLICE	41.1986	13.5344	-1.60597	5e-05
XLOC_054791	LOC106587175	cdca9	borealin-2-like	-1.97693	-2.06258	-2.05396	-2.42522						XLOC_054791	LOC106587175	cdca9	borealin-2-like	NC_027325.1:13457094-13460117	REDAS	REDSLICE	2.93952	0.746727	-1.97693	0.00015	0.00429515		XLOC_054791	LOC106587175	cdca9	borealin-2-like	NC_027325.1:13457094-13460117	GREENAS	GREENSLICE	3.01972	0.722882	-2.06258	0.0009	0.0181706		XLOC_054791	LOC106587175	cdca9	borealin-2-like	NC_027325.1:13457094-13460117	YELLOWAS	YELLOWSLICE	2.55356	0.614952	-2.05396	0.00275
XLOC_038703	LOC106573078	cald1	non-muscle caldesmon-like	-1.98457	-2.00312	-2.72613	-1.99423						XLOC_038703	LOC106573078	cald1	non-muscle caldesmon-like	NC_027315.1:4359037-4425589	REDAS	REDSLICE	7.61357	1.92385	-1.98457	0.00015	0.00429515		XLOC_038703	LOC106573078	cald1	non-muscle caldesmon-like	NC_027315.1:4359037-4425589	GREENAS	GREENSLICE	7.47225	1.86403	-2.00312	5e-05	0.00167621		XLOC_038703	LOC106573078	cald1	non-muscle caldesmon-like	NC_027315.1:4359037-4425589	YELLOWAS	YELLOWSLICE	8.12972	1.22865	-2.72613	5e-05
XLOC_045010	LOC106578974	tbc1d12	TBC1 domain family member 12-like	-1.98944	-1.31769	-1.51014	-1.5082						XLOC_045010	LOC106578974	tbc1d12	TBC1 domain family member 12-like	NC_027318.1:46126697-46147528	REDAS	REDSLICE	2.23393	0.562586	-1.98944	5e-05	0.00167621		XLOC_045010	LOC106578974	tbc1d12	TBC1 domain family member 12-like	NC_027318.1:46126697-46147528	GREENAS	GREENSLICE	2.16226	0.867449	-1.31769	0.00045	0.0105017		XLOC_045010	LOC106578974	tbc1d12	TBC1 domain family member 12-like	NC_027318.1:46126697-46147528	YELLOWAS	YELLOWSLICE	1.70366	0.598116	-1.51014	5e-05
XLOC_046950	LOC106580923	ubash3b	ubiquitin-associated and SH3 domain-containing protein B-like	-1.99473	-1.87016	-1.5639	-1.6931						XLOC_046950	LOC106580923	ubash3b	ubiquitin-associated and SH3 domain-containing protein B-like	NC_027319.1:51739102-51782532	REDAS	REDSLICE	0.966078	0.242403	-1.99473	0.0015	0.026916		XLOC_046950	LOC106580923	ubash3b	ubiquitin-associated and SH3 domain-containing protein B-like	NC_027319.1:51739102-51782532	GREENAS	GREENSLICE	1.1612	0.317638	-1.87016	0.00125	0.0234317		XLOC_046950	LOC106580923	ubash3b	ubiquitin-associated and SH3 domain-containing protein B-like	NC_027319.1:51739102-51782532	YELLOWAS	YELLOWSLICE	0.829436	0.280545	-1.5639	0.00335
XLOC_057727	LOC106589511	wfikkn2	WAP, Kazal, immunoglobulin, Kunitz and NTR domain-containing protein 2-like	-1.99668	-2.39786	-1.90517	-8.40911						XLOC_057727	LOC106589511	wfikkn2	WAP, Kazal, immunoglobulin, Kunitz and NTR domain-containing protein 2-like	NC_027327.1:13053154-13056693	REDAS	REDSLICE	3.06092	0.766991	-1.99668	0.00075	0.0157375		XLOC_057727	LOC106589511	wfikkn2	WAP, Kazal, immunoglobulin, Kunitz and NTR domain-containing protein 2-like	NC_027327.1:13053154-13056693	GREENAS	GREENSLICE	16.1808	3.07026	-2.39786	5e-05	0.00167621		XLOC_057727	LOC106589511	wfikkn2	WAP, Kazal, immunoglobulin, Kunitz and NTR domain-containing protein 2-like	NC_027327.1:13053154-13056693	YELLOWAS	YELLOWSLICE	4.47652	1.19516	-1.90517	5e-05
XLOC_030634	LOC100136577	h2-ab1	H-2 class II histocompatibility antigen, I-E beta chain	-2.00078	-2.52955	-1.95348	-2.27616						XLOC_030634	LOC100136577	h2-ab1	H-2 class II histocompatibility antigen, I-E beta chain	NC_027311.1:61482508-61699884	REDAS	REDSLICE	990.449	247.479	-2.00078	5e-05	0.00167621		XLOC_030634	LOC100136577	h2-ab1	H-2 class II histocompatibility antigen, I-E beta chain	NC_027311.1:61482508-61699884	GREENAS	GREENSLICE	1308.04	226.544	-2.52955	5e-05	0.00167621		XLOC_030634	LOC100136577	h2-ab1	H-2 class II histocompatibility antigen, I-E beta chain	NC_027311.1:61482508-61699884	YELLOWAS	YELLOWSLICE	804.645	207.754	-1.95348	5e-05
XLOC_011341	LOC106602856	arhgef15	rho guanine nucleotide exchange factor 15-like	-2.00095	-2.08979	-1.89458	-2.03166						XLOC_011341	LOC106602856	arhgef15	rho guanine nucleotide exchange factor 15-like	NC_027303.1:28238661-28273584	REDAS	REDSLICE	2.09573	0.523588	-2.00095	0.0005	0.0114231		XLOC_011341	LOC106602856	arhgef15	rho guanine nucleotide exchange factor 15-like	NC_027303.1:28238661-28273584	GREENAS	GREENSLICE	3.24337	0.761917	-2.08979	0.00035	0.00858457		XLOC_011341	LOC106602856	arhgef15	rho guanine nucleotide exchange factor 15-like	NC_027303.1:28238661-28273584	YELLOWAS	YELLOWSLICE	1.79605	0.483051	-1.89458	0.0006
XLOC_058625	sdr16c5	sdr16c5	short chain dehydrogenase/reductase family 16C member 5	-2.00129	-1.71203	-1.52224	-1.20087						XLOC_058625	sdr16c5	sdr16c5	short chain dehydrogenase/reductase family 16C member 5	NC_027328.1:16072311-16083412	REDAS	REDSLICE	12.9287	3.22928	-2.00129	5e-05	0.00167621		XLOC_058625	sdr16c5	sdr16c5	short chain dehydrogenase/reductase family 16C member 5	NC_027328.1:16072311-16083412	GREENAS	GREENSLICE	14.8402	4.52968	-1.71203	5e-05	0.00167621		XLOC_058625	sdr16c5	sdr16c5	short chain dehydrogenase/reductase family 16C member 5	NC_027328.1:16072311-16083412	YELLOWAS	YELLOWSLICE	10.6549	3.70943	-1.52224	5e-05
XLOC_023363	LOC106613850	mfsd12	major facilitator superfamily domain-containing protein 12-like	-2.00366	-1.69604	-1.41413	-1.21667						XLOC_023363	LOC106613850	mfsd12	major facilitator superfamily domain-containing protein 12-like	NC_027309.1:22887520-22896402	REDAS	REDSLICE	2.30653	0.575173	-2.00366	5e-05	0.00167621		XLOC_023363	LOC106613850	mfsd12	major facilitator superfamily domain-containing protein 12-like	NC_027309.1:22887520-22896402	GREENAS	GREENSLICE	2.15607	0.665435	-1.69604	0.00035	0.00858457		XLOC_023363	LOC106613850	mfsd12	major facilitator superfamily domain-containing protein 12-like	NC_027309.1:22887520-22896402	YELLOWAS	YELLOWSLICE	2.12932	0.798998	-1.41413	5e-05
XLOC_003575	ror2	ror2	receptor tyrosine kinase like orphan receptor 2	-2.01106	-1.25388	-1.64672	-1.8003						XLOC_003575	ror2	ror2	receptor tyrosine kinase like orphan receptor 2	NC_027300.1:151035543-151154755	REDAS	REDSLICE	1.21247	0.300804	-2.01106	5e-05	0.00167621		XLOC_003575	ror2	ror2	receptor tyrosine kinase like orphan receptor 2	NC_027300.1:151035543-151154755	GREENAS	GREENSLICE	1.24481	0.521972	-1.25388	0.00315	0.0470926		XLOC_003575	ror2	ror2	receptor tyrosine kinase like orphan receptor 2	NC_027300.1:151035543-151154755	YELLOWAS	YELLOWSLICE	0.928584	0.296559	-1.64672	0.00015
XLOC_003329	LOC106567252	col5a2	collagen alpha-1(I) chain-like	-2.01349	-1.61062	-1.98117	-2.7547						XLOC_003329	LOC106567252	col5a2	collagen alpha-1(I) chain-like	NC_027300.1:132593740-132765419	REDAS	REDSLICE	3.37964	0.837046	-2.01349	5e-05	0.00167621		XLOC_003329	LOC106567252	col5a2	collagen alpha-1(I) chain-like	NC_027300.1:132593740-132765419	GREENAS	GREENSLICE	1.90311	0.623188	-1.61062	5e-05	0.00167621		XLOC_003329	LOC106567252	col5a2	collagen alpha-1(I) chain-like	NC_027300.1:132593740-132765419	YELLOWAS	YELLOWSLICE	2.34491	0.593931	-1.98117	5e-05
XLOC_039530	LOC106574706	col18a1	collagen alpha-1(XVIII) chain-like	-2.01743	-1.48727	-1.80117	-2.63077						XLOC_039530	LOC106574706	col18a1	collagen alpha-1(XVIII) chain-like	NC_027315.1:76071956-76131714	REDAS	REDSLICE	4.92586	1.21668	-2.01743	0.0005	0.0114231		XLOC_039530	LOC106574706	col18a1	collagen alpha-1(XVIII) chain-like	NC_027315.1:76071956-76131714	GREENAS	GREENSLICE	5.00333	1.78462	-1.48727	0.00315	0.0470926		XLOC_039530	LOC106574706	col18a1	collagen alpha-1(XVIII) chain-like	NC_027315.1:76071956-76131714	YELLOWAS	YELLOWSLICE	3.73001	1.0703	-1.80117	0.00015
XLOC_030734	LOC106565754	sema3f	semaphorin-3F-like	-2.02022	-1.47952	-1.25916	-1.93051						XLOC_030734	LOC106565754	sema3f	semaphorin-3F-like	NC_027311.1:71419099-71508268	REDAS	REDSLICE	2.36557	0.583162	-2.02022	5e-05	0.00167621		XLOC_030734	LOC106565754	sema3f	semaphorin-3F-like	NC_027311.1:71419099-71508268	GREENAS	GREENSLICE	1.96737	0.705512	-1.47952	0.00025	0.00653846		XLOC_030734	LOC106565754	sema3f	semaphorin-3F-like	NC_027311.1:71419099-71508268	YELLOWAS	YELLOWSLICE	1.71395	0.716066	-1.25916	0.00055
XLOC_049284	LOC106582139	srpx	sushi-repeat-containing protein SRPX-like	-2.02165	-2.00162	-2.1037	-2.41467						XLOC_049284	LOC106582139	srpx	sushi-repeat-containing protein SRPX-like	NC_027320.1:26808509-26831910	REDAS	REDSLICE	15.1395	3.7285	-2.02165	5e-05	0.00167621		XLOC_049284	LOC106582139	srpx	sushi-repeat-containing protein SRPX-like	NC_027320.1:26808509-26831910	GREENAS	GREENSLICE	18.9903	4.74226	-2.00162	5e-05	0.00167621		XLOC_049284	LOC106582139	srpx	sushi-repeat-containing protein SRPX-like	NC_027320.1:26808509-26831910	YELLOWAS	YELLOWSLICE	14.2453	3.31433	-2.1037	5e-05
XLOC_012785	LOC106605328	ctss	cathepsin S-like	-2.02333	-2.09384	-1.90701	-1.63092						XLOC_012785	LOC106605328	ctss	cathepsin S-like	NC_027304.1:56872974-56879886	REDAS	REDSLICE	236.806	58.2521	-2.02333	5e-05	0.00167621		XLOC_012785	LOC106605328	ctss	cathepsin S-like	NC_027304.1:56872974-56879886	GREENAS	GREENSLICE	260.046	60.9172	-2.09384	5e-05	0.00167621		XLOC_012785	LOC106605328	ctss	cathepsin S-like	NC_027304.1:56872974-56879886	YELLOWAS	YELLOWSLICE	191.061	50.9454	-1.90701	5e-05
XLOC_025113	LOC106561098	mfge8	lactadherin-like	-2.0267	-1.68375	-1.62273	-1.92328						XLOC_025113	LOC106561098	mfge8	lactadherin-like	NC_027309.1:65784393-65837208	REDAS	REDSLICE	3.54696	0.870483	-2.0267	5e-05	0.00167621		XLOC_025113	LOC106561098	mfge8	lactadherin-like	NC_027309.1:65784393-65837208	GREENAS	GREENSLICE	4.37188	1.36085	-1.68375	5e-05	0.00167621		XLOC_025113	LOC106561098	mfge8	lactadherin-like	NC_027309.1:65784393-65837208	YELLOWAS	YELLOWSLICE	3.10727	1.009	-1.62273	5e-05
XLOC_014992	mgp	na	matrix Gla protein	-2.02744	-3.17778	-3.09171	-2.80529						XLOC_014992	mgp	na	matrix Gla protein	NC_027305.1:31639279-31676476	REDAS	REDSLICE	1.63684	0.401502	-2.02744	0.00325	0.0481906		XLOC_014992	mgp	na	matrix Gla protein	NC_027305.1:31639279-31676476	GREENAS	GREENSLICE	3.16174	0.349397	-3.17778	5e-05	0.00167621		XLOC_014992	mgp	na	matrix Gla protein	NC_027305.1:31639279-31676476	YELLOWAS	YELLOWSLICE	2.27325	0.266655	-3.09171	0.00035
XLOC_023749	ap3b2	ap3b2	adaptor related protein complex 3 subunit beta 2	-2.03383	-2.1196	-2.84464	-2.36908						XLOC_023749	ap3b2	ap3b2	adaptor related protein complex 3 subunit beta 2	NC_027309.1:63240823-63348088	REDAS	REDSLICE	0.775023	0.189266	-2.03383	5e-05	0.00167621		XLOC_023749	ap3b2	ap3b2	adaptor related protein complex 3 subunit beta 2	NC_027309.1:63240823-63348088	GREENAS	GREENSLICE	1.03561	0.238306	-2.1196	5e-05	0.00167621		XLOC_023749	ap3b2	ap3b2	adaptor related protein complex 3 subunit beta 2	NC_027309.1:63240823-63348088	YELLOWAS	YELLOWSLICE	0.957719	0.133326	-2.84464	5e-05
XLOC_032821	LOC106567195	na	uncharacterized LOC106567195	-2.0455	-2.4123	-2.01987	-1.81638						XLOC_032821	LOC106567195	na	uncharacterized LOC106567195	NC_027312.1:40349254-40355579	REDAS	REDSLICE	6.90812	1.67341	-2.0455	5e-05	0.00167621		XLOC_032821	LOC106567195	na	uncharacterized LOC106567195	NC_027312.1:40349254-40355579	GREENAS	GREENSLICE	10.9871	2.06399	-2.4123	5e-05	0.00167621		XLOC_032821	LOC106567195	na	uncharacterized LOC106567195	NC_027312.1:40349254-40355579	YELLOWAS	YELLOWSLICE	6.2985	1.55309	-2.01987	5e-05
XLOC_017993	LOC106609751	tspan8	tetraspanin-8-like	-2.05456	-1.36588	-1.82623	-1.98959						XLOC_017993	LOC106609751	tspan8	tetraspanin-8-like	NC_027306.1:54316788-54323381	REDAS	REDSLICE	8.27659	1.99237	-2.05456	5e-05	0.00167621		XLOC_017993	LOC106609751	tspan8	tetraspanin-8-like	NC_027306.1:54316788-54323381	GREENAS	GREENSLICE	9.00448	3.49372	-1.36588	0.00025	0.00653846		XLOC_017993	LOC106609751	tspan8	tetraspanin-8-like	NC_027306.1:54316788-54323381	YELLOWAS	YELLOWSLICE	8.31239	2.3441	-1.82623	5e-05
XLOC_017476	LOC106608822	efnb3	ephrin-B3-like	-2.05625	-1.98722	-2.25835	-2.27435						XLOC_017476	LOC106608822	efnb3	ephrin-B3-like	NC_027306.1:19616183-19722516	REDAS	REDSLICE	1.41058	0.339161	-2.05625	5e-05	0.00167621		XLOC_017476	LOC106608822	efnb3	ephrin-B3-like	NC_027306.1:19616183-19722516	GREENAS	GREENSLICE	1.18331	0.29846	-1.98722	0.0001	0.00306497		XLOC_017476	LOC106608822	efnb3	ephrin-B3-like	NC_027306.1:19616183-19722516	YELLOWAS	YELLOWSLICE	1.31327	0.274488	-2.25835	5e-05
XLOC_033419	e41l4	epb41l4a	Band 4.1-like protein 4	-2.06134	-1.32889	-1.40948	-1.95348						XLOC_033419	e41l4	epb41l4a	Band 4.1-like protein 4	NC_027312.1:93826707-93950863	REDAS	REDSLICE	8.10094	1.94093	-2.06134	5e-05	0.00167621		XLOC_033419	e41l4	epb41l4a	Band 4.1-like protein 4	NC_027312.1:93826707-93950863	GREENAS	GREENSLICE	5.49837	2.18876	-1.32889	0.00015	0.00429515		XLOC_033419	e41l4	epb41l4a	Band 4.1-like protein 4	NC_027312.1:93826707-93950863	YELLOWAS	YELLOWSLICE	6.26088	2.35688	-1.40948	5e-05
XLOC_023019	LOC106613309	p2ry13	P2Y purinoceptor 13-like	-2.06434	-1.9444	-1.90166	-2.05859						XLOC_023019	LOC106613309	p2ry13	P2Y purinoceptor 13-like	NC_027308.1:135923350-135929064	REDAS	REDSLICE	6.10902	1.46064	-2.06434	5e-05	0.00167621		XLOC_023019	LOC106613309	p2ry13	P2Y purinoceptor 13-like	NC_027308.1:135923350-135929064	GREENAS	GREENSLICE	5.59246	1.45305	-1.9444	5e-05	0.00167621		XLOC_023019	LOC106613309	p2ry13	P2Y purinoceptor 13-like	NC_027308.1:135923350-135929064	YELLOWAS	YELLOWSLICE	4.91497	1.31542	-1.90166	5e-05
XLOC_004038	LOC106578543	cthrc1	collagen triple helix repeat-containing protein 1-like	-2.07374	-2.27658	-2.01945	-1.54779						XLOC_004038	LOC106578543	cthrc1	collagen triple helix repeat-containing protein 1-like	NC_027301.1:14770517-14776595	REDAS	REDSLICE	5.80275	1.3784	-2.07374	5e-05	0.00167621		XLOC_004038	LOC106578543	cthrc1	collagen triple helix repeat-containing protein 1-like	NC_027301.1:14770517-14776595	GREENAS	GREENSLICE	5.93986	1.22591	-2.27658	5e-05	0.00167621		XLOC_004038	LOC106578543	cthrc1	collagen triple helix repeat-containing protein 1-like	NC_027301.1:14770517-14776595	YELLOWAS	YELLOWSLICE	4.68771	1.15624	-2.01945	5e-05
XLOC_047776	aebp1	pold2	AE binding protein 1	-2.07727	-1.92799	-2.36854	-2.3506						XLOC_047776	aebp1	pold2	AE binding protein 1	NC_027319.1:37625413-37664072	REDAS	REDSLICE	9.18463	2.17642	-2.07727	5e-05	0.00167621		XLOC_047776	aebp1	pold2	AE binding protein 1	NC_027319.1:37625413-37664072	GREENAS	GREENSLICE	10.5585	2.77474	-1.92799	5e-05	0.00167621		XLOC_047776	aebp1	pold2	AE binding protein 1	NC_027319.1:37625413-37664072	YELLOWAS	YELLOWSLICE	8.98635	1.74013	-2.36854	5e-05
XLOC_054246	LOC106586238	ola1	obg-like ATPase 1	-2.08172	-1.42224	-1.92031	-1.57858						XLOC_054246	LOC106586238	ola1	obg-like ATPase 1	NC_027324.1:14700131-14745746	REDAS	REDSLICE	39.5855	9.35139	-2.08172	5e-05	0.00167621		XLOC_054246	LOC106586238	ola1	obg-like ATPase 1	NC_027324.1:14700131-14745746	GREENAS	GREENSLICE	36.9122	13.7732	-1.42224	0.0004	0.00954992		XLOC_054246	LOC106586238	ola1	obg-like ATPase 1	NC_027324.1:14700131-14745746	YELLOWAS	YELLOWSLICE	37.1335	9.81058	-1.92031	5e-05
XLOC_032936	LOC106567416	na	uncharacterized LOC106567416	-2.08835	-2.07625	-4.35233	-3.57464						XLOC_032936	LOC106567416	na	uncharacterized LOC106567416	NC_027312.1:48808770-48810679	REDAS	REDSLICE	14.2386	3.34818	-2.08835	5e-05	0.00167621		XLOC_032936	LOC106567416	na	uncharacterized LOC106567416	NC_027312.1:48808770-48810679	GREENAS	GREENSLICE	21.6723	5.13917	-2.07625	0.0001	0.00306497		XLOC_032936	LOC106567416	na	uncharacterized LOC106567416	NC_027312.1:48808770-48810679	YELLOWAS	YELLOWSLICE	16.2857	0.797308	-4.35233	5e-05
XLOC_043238	LOC106577552	capg	macrophage-capping protein-like	-2.09181	-1.91134	-1.49203	-2.20741						XLOC_043238	LOC106577552	capg	macrophage-capping protein-like	NC_027317.1:47843109-47855243	REDAS	REDSLICE	63.7071	14.9448	-2.09181	5e-05	0.00167621		XLOC_043238	LOC106577552	capg	macrophage-capping protein-like	NC_027317.1:47843109-47855243	GREENAS	GREENSLICE	61.8143	16.4331	-1.91134	5e-05	0.00167621		XLOC_043238	LOC106577552	capg	macrophage-capping protein-like	NC_027317.1:47843109-47855243	YELLOWAS	YELLOWSLICE	47.829	17.0038	-1.49203	5e-05
XLOC_015586	ccr6	ccr6	C-C chemokine receptor type 6	-2.10354	-2.08539	-1.99631	-1.82213						XLOC_015586	ccr6	ccr6	C-C chemokine receptor type 6	NC_027305.1:74325049-74329091	REDAS	REDSLICE	2.50266	0.582338	-2.10354	5e-05	0.00167621		XLOC_015586	ccr6	ccr6	C-C chemokine receptor type 6	NC_027305.1:74325049-74329091	GREENAS	GREENSLICE	4.12588	0.972191	-2.08539	0.00015	0.00429515		XLOC_015586	ccr6	ccr6	C-C chemokine receptor type 6	NC_027305.1:74325049-74329091	YELLOWAS	YELLOWSLICE	2.40787	0.603509	-1.99631	5e-05
XLOC_026131	LOC106562591	adamts17	A disintegrin and metalloproteinase with thrombospondin motifs 17-like	-2.10525	-1.25716	-2.16828	-2.87879						XLOC_026131	LOC106562591	adamts17	A disintegrin and metalloproteinase with thrombospondin motifs 17-like	NC_027310.1:36033866-36146085	REDAS	REDSLICE	1.85586	0.431322	-2.10525	5e-05	0.00167621		XLOC_026131	LOC106562591	adamts17	A disintegrin and metalloproteinase with thrombospondin motifs 17-like	NC_027310.1:36033866-36146085	GREENAS	GREENSLICE	2.06187	0.862618	-1.25716	0.0002	0.00544271		XLOC_026131	LOC106562591	adamts17	A disintegrin and metalloproteinase with thrombospondin motifs 17-like	NC_027310.1:36033866-36146085	YELLOWAS	YELLOWSLICE	1.29479	0.28806	-2.16828	5e-05
XLOC_051388	LOC106584222	ndnf	protein NDNF-like	-2.1159	-1.61643	-2.06223	-2.22787						XLOC_051388	LOC106584222	ndnf	protein NDNF-like	NC_027322.1:21581439-21594716	REDAS	REDSLICE	1.01087	0.233208	-2.1159	5e-05	0.00167621		XLOC_051388	LOC106584222	ndnf	protein NDNF-like	NC_027322.1:21581439-21594716	GREENAS	GREENSLICE	1.08574	0.354106	-1.61643	0.0008	0.0165674		XLOC_051388	LOC106584222	ndnf	protein NDNF-like	NC_027322.1:21581439-21594716	YELLOWAS	YELLOWSLICE	0.674865	0.161594	-2.06223	5e-05
XLOC_047474	LOC106580049	vldlr	very low-density lipoprotein receptor-like	-2.12101	-2.59083	-1.78806	-2.11591						XLOC_047474	LOC106580049	vldlr	very low-density lipoprotein receptor-like	NC_027319.1:16315759-16324928	REDAS	REDSLICE	1.70253	0.391386	-2.12101	5e-05	0.00167621		XLOC_047474	LOC106580049	vldlr	very low-density lipoprotein receptor-like	NC_027319.1:16315759-16324928	GREENAS	GREENSLICE	3.00522	0.498836	-2.59083	5e-05	0.00167621		XLOC_047474	LOC106580049	vldlr	very low-density lipoprotein receptor-like	NC_027319.1:16315759-16324928	YELLOWAS	YELLOWSLICE	1.41906	0.410905	-1.78806	5e-05
XLOC_000151	LOC106608828	pkdcc	extracellular tyrosine-protein kinase PKDCC-like	-2.12518	-2.24541	-2.48374	-2.66872						XLOC_000151	LOC106608828	pkdcc	extracellular tyrosine-protein kinase PKDCC-like	NC_027300.1:7766157-7785590	REDAS	REDSLICE	0.536208	0.122911	-2.12518	0.0002	0.00544271		XLOC_000151	LOC106608828	pkdcc	extracellular tyrosine-protein kinase PKDCC-like	NC_027300.1:7766157-7785590	GREENAS	GREENSLICE	0.880278	0.185646	-2.24541	0.0002	0.00544271		XLOC_000151	LOC106608828	pkdcc	extracellular tyrosine-protein kinase PKDCC-like	NC_027300.1:7766157-7785590	YELLOWAS	YELLOWSLICE	0.521789	0.0932858	-2.48374	0.0002
XLOC_052439	LOC106585164	adamts12	A disintegrin and metalloproteinase with thrombospondin motifs 12-like	-2.12852	-1.33085	-2.01934	-2.99003						XLOC_052439	LOC106585164	adamts12	A disintegrin and metalloproteinase with thrombospondin motifs 12-like	NC_027323.1:7330009-7376587	REDAS	REDSLICE	1.92238	0.439633	-2.12852	5e-05	0.00167621		XLOC_052439	LOC106585164	adamts12	A disintegrin and metalloproteinase with thrombospondin motifs 12-like	NC_027323.1:7330009-7376587	GREENAS	GREENSLICE	1.89691	0.754089	-1.33085	0.00135	0.0248468		XLOC_052439	LOC106585164	adamts12	A disintegrin and metalloproteinase with thrombospondin motifs 12-like	NC_027323.1:7330009-7376587	YELLOWAS	YELLOWSLICE	1.52072	0.375119	-2.01934	5e-05
XLOC_031062	LOC106566470	id1	DNA-binding protein inhibitor ID-1-like	-2.13049	-1.25468	-1.76187	-1.65017						XLOC_031062	LOC106566470	id1	DNA-binding protein inhibitor ID-1-like	NC_027312.1:8923798-8925027	REDAS	REDSLICE	27.1174	6.19308	-2.13049	5e-05	0.00167621		XLOC_031062	LOC106566470	id1	DNA-binding protein inhibitor ID-1-like	NC_027312.1:8923798-8925027	GREENAS	GREENSLICE	17.4871	7.32863	-1.25468	0.0003	0.00757889		XLOC_031062	LOC106566470	id1	DNA-binding protein inhibitor ID-1-like	NC_027312.1:8923798-8925027	YELLOWAS	YELLOWSLICE	19.7935	5.83643	-1.76187	5e-05
XLOC_050487	LOC106582620	cd40	tumor necrosis factor receptor superfamily member 5-like	-2.13706	-2.29619	-2.22045	-2.74013						XLOC_050487	LOC106582620	cd40	tumor necrosis factor receptor superfamily member 5-like	NC_027321.1:10963230-10967160	REDAS	REDSLICE	5.29982	1.20487	-2.13706	5e-05	0.00167621		XLOC_050487	LOC106582620	cd40	tumor necrosis factor receptor superfamily member 5-like	NC_027321.1:10963230-10967160	GREENAS	GREENSLICE	8.66936	1.76508	-2.29619	5e-05	0.00167621		XLOC_050487	LOC106582620	cd40	tumor necrosis factor receptor superfamily member 5-like	NC_027321.1:10963230-10967160	YELLOWAS	YELLOWSLICE	5.29465	1.1361	-2.22045	5e-05
XLOC_009012	mgp	mgp	matrix Gla protein	-2.13998	-2.07863	-2.51531	-2.26644						XLOC_009012	mgp	mgp	matrix Gla protein	NC_027302.1:64664880-64671676	REDAS	REDSLICE	10.1125	2.29436	-2.13998	5e-05	0.00167621		XLOC_009012	mgp	mgp	matrix Gla protein	NC_027302.1:64664880-64671676	GREENAS	GREENSLICE	22.6563	5.36364	-2.07863	5e-05	0.00167621		XLOC_009012	mgp	mgp	matrix Gla protein	NC_027302.1:64664880-64671676	YELLOWAS	YELLOWSLICE	11.4104	1.99581	-2.51531	5e-05
XLOC_002112	LOC106583826	pld4	phospholipase D4-like	-2.14898	-1.98935	-1.84753	-1.75943						XLOC_002112	LOC106583826	pld4	phospholipase D4-like	NC_027300.1:22177304-22182028	REDAS	REDSLICE	3.70417	0.835185	-2.14898	5e-05	0.00167621		XLOC_002112	LOC106583826	pld4	phospholipase D4-like	NC_027300.1:22177304-22182028	GREENAS	GREENSLICE	4.79734	1.20822	-1.98935	5e-05	0.00167621		XLOC_002112	LOC106583826	pld4	phospholipase D4-like	NC_027300.1:22177304-22182028	YELLOWAS	YELLOWSLICE	3.21228	0.892587	-1.84753	5e-05
XLOC_050318	LOC106583772	lmcd1	LIM and cysteine-rich domains protein 1-like	-2.1513	-2.96003	-4.1368	-1.64894						XLOC_050318	LOC106583772	lmcd1	LIM and cysteine-rich domains protein 1-like	NC_027321.1:57818620-57846962	REDAS	REDSLICE	0.896566	0.201825	-2.1513	0.0003	0.00757889		XLOC_050318	LOC106583772	lmcd1	LIM and cysteine-rich domains protein 1-like	NC_027321.1:57818620-57846962	GREENAS	GREENSLICE	1.47176	0.189138	-2.96003	5e-05	0.00167621		XLOC_050318	LOC106583772	lmcd1	LIM and cysteine-rich domains protein 1-like	NC_027321.1:57818620-57846962	YELLOWAS	YELLOWSLICE	4.64253	0.263908	-4.1368	5e-05
XLOC_013410	LOC106604204	emx1	homeobox protein EMX1-like	-2.15749	-1.698	-1.9859	-1.77517						XLOC_013410	LOC106604204	emx1	homeobox protein EMX1-like	NC_027304.1:7557440-7579492	REDAS	REDSLICE	21.9461	4.91914	-2.15749	5e-05	0.00167621		XLOC_013410	LOC106604204	emx1	homeobox protein EMX1-like	NC_027304.1:7557440-7579492	GREENAS	GREENSLICE	18.5504	5.71748	-1.698	5e-05	0.00167621		XLOC_013410	LOC106604204	emx1	homeobox protein EMX1-like	NC_027304.1:7557440-7579492	YELLOWAS	YELLOWSLICE	19.7888	4.99579	-1.9859	5e-05
XLOC_032517	LOC106566619	il17re	interleukin-17 receptor E-like	-2.16181	-1.56076	-1.37527	-2.26688						XLOC_032517	LOC106566619	il17re	interleukin-17 receptor E-like	NC_027312.1:18165802-18182028	REDAS	REDSLICE	0.806398	0.180211	-2.16181	5e-05	0.00167621		XLOC_032517	LOC106566619	il17re	interleukin-17 receptor E-like	NC_027312.1:18165802-18182028	GREENAS	GREENSLICE	0.996485	0.33778	-1.56076	0.00085	0.0173726		XLOC_032517	LOC106566619	il17re	interleukin-17 receptor E-like	NC_027312.1:18165802-18182028	YELLOWAS	YELLOWSLICE	0.685174	0.264121	-1.37527	0.00165
XLOC_028365	LOC106564360	rt1-ba	H-2 class II histocompatibility antigen, A-Q alpha chain-like	-2.16262	-1.63926	-1.73892	-1.95054						XLOC_028365	LOC106564360	rt1-ba	H-2 class II histocompatibility antigen, A-Q alpha chain-like	NC_027311.1:9215601-9218615	REDAS	REDSLICE	4.1574	0.928556	-2.16262	5e-05	0.00167621		XLOC_028365	LOC106564360	rt1-ba	H-2 class II histocompatibility antigen, A-Q alpha chain-like	NC_027311.1:9215601-9218615	GREENAS	GREENSLICE	4.12955	1.32567	-1.63926	0.0002	0.00544271		XLOC_028365	LOC106564360	rt1-ba	H-2 class II histocompatibility antigen, A-Q alpha chain-like	NC_027311.1:9215601-9218615	YELLOWAS	YELLOWSLICE	3.51122	1.05194	-1.73892	5e-05
XLOC_091230	LOC106600246	h2-ab1	H-2 class II histocompatibility antigen, I-E beta chain-like	-2.16603	-2.39176	-1.98976	-2.46336						XLOC_091230	LOC106600246	h2-ab1	H-2 class II histocompatibility antigen, I-E beta chain-like	NW_012562982.1:172-454	REDAS	REDSLICE	1784.44	397.613	-2.16603	5e-05	0.00167621		XLOC_091230	LOC106600246	h2-ab1	H-2 class II histocompatibility antigen, I-E beta chain-like	NW_012562982.1:172-454	GREENAS	GREENSLICE	2526.17	481.362	-2.39176	5e-05	0.00167621		XLOC_091230	LOC106600246	h2-ab1	H-2 class II histocompatibility antigen, I-E beta chain-like	NW_012562982.1:172-454	YELLOWAS	YELLOWSLICE	1454.39	366.186	-1.98976	5e-05
XLOC_040676	LOC106574771	filip1l	filamin A-interacting protein 1-like	-2.169	-1.08657	-1.40221	-1.95995						XLOC_040676	LOC106574771	filip1l	filamin A-interacting protein 1-like	NC_027315.1:77532537-77620942	REDAS	REDSLICE	11.479	2.55251	-2.169	5e-05	0.00167621		XLOC_040676	LOC106574771	filip1l	filamin A-interacting protein 1-like	NC_027315.1:77532537-77620942	GREENAS	GREENSLICE	8.59362	4.04657	-1.08657	0.00015	0.00429515		XLOC_040676	LOC106574771	filip1l	filamin A-interacting protein 1-like	NC_027315.1:77532537-77620942	YELLOWAS	YELLOWSLICE	9.44082	3.57194	-1.40221	5e-05
XLOC_017381	LOC106608661	cpz	carboxypeptidase Z-like	-2.1792	-1.64977	-2.63692	-2.18912						XLOC_017381	LOC106608661	cpz	carboxypeptidase Z-like	NC_027306.1:12202968-12215100	REDAS	REDSLICE	5.73615	1.26653	-2.1792	5e-05	0.00167621		XLOC_017381	LOC106608661	cpz	carboxypeptidase Z-like	NC_027306.1:12202968-12215100	GREENAS	GREENSLICE	4.98849	1.58979	-1.64977	5e-05	0.00167621		XLOC_017381	LOC106608661	cpz	carboxypeptidase Z-like	NC_027306.1:12202968-12215100	YELLOWAS	YELLOWSLICE	4.3192	0.694404	-2.63692	5e-05
XLOC_016540	LOC106607324	wnt9b	protein Wnt-9b-like	-2.18045	-1.92473	-2.01978	-3.10325						XLOC_016540	LOC106607324	wnt9b	protein Wnt-9b-like	NC_027305.1:36716950-36723344	REDAS	REDSLICE	1.39353	0.307422	-2.18045	0.0001	0.00306497		XLOC_016540	LOC106607324	wnt9b	protein Wnt-9b-like	NC_027305.1:36716950-36723344	GREENAS	GREENSLICE	1.32375	0.348662	-1.92473	0.00115	0.0219623		XLOC_016540	LOC106607324	wnt9b	protein Wnt-9b-like	NC_027305.1:36716950-36723344	YELLOWAS	YELLOWSLICE	1.06924	0.263671	-2.01978	0.0003
XLOC_090584	LOC106600115	fth1	ferritin, middle subunit-like	-2.18222	-1.61089	-2.471	-1.20767						XLOC_090584	LOC106600115	fth1	ferritin, middle subunit-like	NW_012553985.1:381-1112	REDAS	REDSLICE	84.8842	18.703	-2.18222	5e-05	0.00167621		XLOC_090584	LOC106600115	fth1	ferritin, middle subunit-like	NW_012553985.1:381-1112	GREENAS	GREENSLICE	28.1643	9.22088	-1.61089	5e-05	0.00167621		XLOC_090584	LOC106600115	fth1	ferritin, middle subunit-like	NW_012553985.1:381-1112	YELLOWAS	YELLOWSLICE	67.0673	12.0967	-2.471	5e-05
XLOC_048378	LOC106581520	fgfr1	fibroblast growth factor receptor homolog 1-like	-2.20447	-2.02223	-1.41085	-2.10267						XLOC_048378	LOC106581520	fgfr1	fibroblast growth factor receptor homolog 1-like	NC_027319.1:80407992-80431627	REDAS	REDSLICE	0.97316	0.21114	-2.20447	5e-05	0.00167621		XLOC_048378	LOC106581520	fgfr1	fibroblast growth factor receptor homolog 1-like	NC_027319.1:80407992-80431627	GREENAS	GREENSLICE	1.19729	0.294746	-2.02223	0.00095	0.0189427		XLOC_048378	LOC106581520	fgfr1	fibroblast growth factor receptor homolog 1-like	NC_027319.1:80407992-80431627	YELLOWAS	YELLOWSLICE	0.901188	0.338928	-1.41085	0.00195
XLOC_027982	LOC106563730	tkt	uncharacterized LOC106563730	-2.20636	-2.59554	-2.40556	-2.40958						XLOC_027982	LOC106563730	tkt	uncharacterized LOC106563730	NC_027310.1:82939782-82948887	REDAS	REDSLICE	1034.27	224.107	-2.20636	5e-05	0.00167621		XLOC_027982	LOC106563730	tkt	uncharacterized LOC106563730	NC_027310.1:82939782-82948887	GREENAS	GREENSLICE	1409.75	233.242	-2.59554	5e-05	0.00167621		XLOC_027982	LOC106563730	tkt	uncharacterized LOC106563730	NC_027310.1:82939782-82948887	YELLOWAS	YELLOWSLICE	934.214	176.32	-2.40556	5e-05
XLOC_043747	LOC106576753	kcng3	potassium voltage-gated channel subfamily G member 3-like	-2.20642	-2.61498	-1.8004	-2.64502						XLOC_043747	LOC106576753	kcng3	potassium voltage-gated channel subfamily G member 3-like	NC_027317.1:10582940-10608047	REDAS	REDSLICE	0.499429	0.108212	-2.20642	0.0001	0.00306497		XLOC_043747	LOC106576753	kcng3	potassium voltage-gated channel subfamily G member 3-like	NC_027317.1:10582940-10608047	GREENAS	GREENSLICE	0.793094	0.129461	-2.61498	5e-05	0.00167621		XLOC_043747	LOC106576753	kcng3	potassium voltage-gated channel subfamily G member 3-like	NC_027317.1:10582940-10608047	YELLOWAS	YELLOWSLICE	0.484051	0.138969	-1.8004	0.00205
XLOC_012750	LOC106605270	satb1	DNA-binding protein SATB1-like	-2.22028	-1.49335	-1.38826	-2.04995						XLOC_012750	LOC106605270	satb1	DNA-binding protein SATB1-like	NC_027304.1:55207891-55262155	REDAS	REDSLICE	1.332	0.285846	-2.22028	5e-05	0.00167621		XLOC_012750	LOC106605270	satb1	DNA-binding protein SATB1-like	NC_027304.1:55207891-55262155	GREENAS	GREENSLICE	1.26927	0.450827	-1.49335	5e-05	0.00167621		XLOC_012750	LOC106605270	satb1	DNA-binding protein SATB1-like	NC_027304.1:55207891-55262155	YELLOWAS	YELLOWSLICE	0.928831	0.354838	-1.38826	5e-05
XLOC_045577	LOC106578491	cnn3	calponin-3-like	-2.2392	-1.06841	-2.86726	-1.49958						XLOC_045577	LOC106578491	cnn3	calponin-3-like	NC_027318.1:14036298-14055547	REDAS	REDSLICE	52.2298	11.0624	-2.2392	5e-05	0.00167621		XLOC_045577	LOC106578491	cnn3	calponin-3-like	NC_027318.1:14036298-14055547	GREENAS	GREENSLICE	24.7291	11.792	-1.06841	0.00085	0.0173726		XLOC_045577	LOC106578491	cnn3	calponin-3-like	NC_027318.1:14036298-14055547	YELLOWAS	YELLOWSLICE	75.7137	10.3763	-2.86726	5e-05
XLOC_054798	LOC106587278	na	skin secretory protein xP2-like	-2.24218	-1.95765	-1.90113	-1.90889						XLOC_054798	LOC106587278	na	skin secretory protein xP2-like	NC_027325.1:14994461-15000607	REDAS	REDSLICE	12.7528	2.69552	-2.24218	5e-05	0.00167621		XLOC_054798	LOC106587278	na	skin secretory protein xP2-like	NC_027325.1:14994461-15000607	GREENAS	GREENSLICE	13.8198	3.55787	-1.95765	5e-05	0.00167621		XLOC_054798	LOC106587278	na	skin secretory protein xP2-like	NC_027325.1:14994461-15000607	YELLOWAS	YELLOWSLICE	10.123	2.71027	-1.90113	5e-05
XLOC_012714	LOC106605168	siglec1	sialoadhesin-like	-2.24356	-1.89612	-1.38581	-1.1814						XLOC_012714	LOC106605168	siglec1	sialoadhesin-like	NC_027304.1:53615283-53636891	REDAS	REDSLICE	1.76153	0.371973	-2.24356	5e-05	0.00167621		XLOC_012714	LOC106605168	siglec1	sialoadhesin-like	NC_027304.1:53615283-53636891	GREENAS	GREENSLICE	1.67799	0.450817	-1.89612	5e-05	0.00167621		XLOC_012714	LOC106605168	siglec1	sialoadhesin-like	NC_027304.1:53615283-53636891	YELLOWAS	YELLOWSLICE	1.33684	0.511574	-1.38581	0.00045
XLOC_008846	LOC106600846	prr15la	proline-rich protein 15-like protein A	-2.25673	-2.3066	-2.08828	-3.20356						XLOC_008846	LOC106600846	prr15la	proline-rich protein 15-like protein A	NC_027302.1:56999020-57006774	REDAS	REDSLICE	1.23361	0.258127	-2.25673	5e-05	0.00167621		XLOC_008846	LOC106600846	prr15la	proline-rich protein 15-like protein A	NC_027302.1:56999020-57006774	GREENAS	GREENSLICE	1.05603	0.213463	-2.3066	0.0005	0.0114231		XLOC_008846	LOC106600846	prr15la	proline-rich protein 15-like protein A	NC_027302.1:56999020-57006774	YELLOWAS	YELLOWSLICE	1.228	0.288778	-2.08828	0.0002
XLOC_028126	c1qc	c1qc	complement component 1, q subcomponent, C chain	-2.26111	-2.11608	-1.95825	-2.14917						XLOC_028126	c1qc	c1qc	complement component 1, q subcomponent, C chain	NC_027310.1:93082646-93092265	REDAS	REDSLICE	115.077	24.0063	-2.26111	5e-05	0.00167621		XLOC_028126	c1qc	c1qc	complement component 1, q subcomponent, C chain	NC_027310.1:93082646-93092265	GREENAS	GREENSLICE	141.862	32.7236	-2.11608	5e-05	0.00167621		XLOC_028126	c1qc	c1qc	complement component 1, q subcomponent, C chain	NC_027310.1:93082646-93092265	YELLOWAS	YELLOWSLICE	87.4988	22.5169	-1.95825	5e-05
XLOC_000215	LOC106566577	id2	DNA-binding protein inhibitor ID-2-like	-2.26732	-1.922	-1.87801	-2.18535						XLOC_000215	LOC106566577	id2	DNA-binding protein inhibitor ID-2-like	NC_027300.1:13923824-13925794	REDAS	REDSLICE	88.202	18.321	-2.26732	5e-05	0.00167621		XLOC_000215	LOC106566577	id2	DNA-binding protein inhibitor ID-2-like	NC_027300.1:13923824-13925794	GREENAS	GREENSLICE	79.2374	20.9098	-1.922	5e-05	0.00167621		XLOC_000215	LOC106566577	id2	DNA-binding protein inhibitor ID-2-like	NC_027300.1:13923824-13925794	YELLOWAS	YELLOWSLICE	67.5001	18.364	-1.87801	5e-05
XLOC_050533	bpifb2	bpifb2	BPI fold containing family B member 2	-2.26972	-1.84389	-2.17697	-1.9734						XLOC_050533	bpifb2	bpifb2	BPI fold containing family B member 2	NC_027321.1:12689322-12701159	REDAS	REDSLICE	110.664	22.9483	-2.26972	5e-05	0.00167621		XLOC_050533	bpifb2	bpifb2	BPI fold containing family B member 2	NC_027321.1:12689322-12701159	GREENAS	GREENSLICE	108.45	30.211	-1.84389	5e-05	0.00167621		XLOC_050533	bpifb2	bpifb2	BPI fold containing family B member 2	NC_027321.1:12689322-12701159	YELLOWAS	YELLOWSLICE	95.8522	21.1968	-2.17697	5e-05
XLOC_033151	LOC106567945	wnt11	protein Wnt-11-like	-2.27147	-2.30981	-3.27508	-3.67982						XLOC_033151	LOC106567945	wnt11	protein Wnt-11-like	NC_027312.1:75469898-75495766	REDAS	REDSLICE	0.925769	0.191744	-2.27147	0.00035	0.00858457		XLOC_033151	LOC106567945	wnt11	protein Wnt-11-like	NC_027312.1:75469898-75495766	GREENAS	GREENSLICE	1.57745	0.318152	-2.30981	0.00015	0.00429515		XLOC_033151	LOC106567945	wnt11	protein Wnt-11-like	NC_027312.1:75469898-75495766	YELLOWAS	YELLOWSLICE	1.10517	0.114164	-3.27508	5e-05
XLOC_025304	LOC106561150	rora	nuclear receptor ROR-alpha	-2.27366	-1.76074	-1.66948	-2.80639						XLOC_025304	LOC106561150	rora	nuclear receptor ROR-alpha	NC_027309.1:82915172-83222852	REDAS	REDSLICE	1.43355	0.296466	-2.27366	5e-05	0.00167621		XLOC_025304	LOC106561150	rora	nuclear receptor ROR-alpha	NC_027309.1:82915172-83222852	GREENAS	GREENSLICE	1.61523	0.476649	-1.76074	5e-05	0.00167621		XLOC_025304	LOC106561150	rora	nuclear receptor ROR-alpha	NC_027309.1:82915172-83222852	YELLOWAS	YELLOWSLICE	1.20154	0.377724	-1.66948	5e-05
XLOC_023604	LOC106560529	pik3r3	phosphatidylinositol 3-kinase regulatory subunit gamma-like	-2.27663	-1.46116	-1.49627	-2.59915						XLOC_023604	LOC106560529	pik3r3	phosphatidylinositol 3-kinase regulatory subunit gamma-like	NC_027309.1:44850900-44886691	REDAS	REDSLICE	0.916676	0.189183	-2.27663	5e-05	0.00167621		XLOC_023604	LOC106560529	pik3r3	phosphatidylinositol 3-kinase regulatory subunit gamma-like	NC_027309.1:44850900-44886691	GREENAS	GREENSLICE	0.839205	0.304801	-1.46116	0.00115	0.0219623		XLOC_023604	LOC106560529	pik3r3	phosphatidylinositol 3-kinase regulatory subunit gamma-like	NC_027309.1:44850900-44886691	YELLOWAS	YELLOWSLICE	0.61384	0.217588	-1.49627	0.0002
XLOC_046958	LOC106580931	adamts8	A disintegrin and metalloproteinase with thrombospondin motifs 8-like	-2.28094	-2.93005	-3.2726	-2.87502						XLOC_046958	LOC106580931	adamts8	A disintegrin and metalloproteinase with thrombospondin motifs 8-like	NC_027319.1:52281812-52293393	REDAS	REDSLICE	0.79665	0.163921	-2.28094	0.00095	0.0189427		XLOC_046958	LOC106580931	adamts8	A disintegrin and metalloproteinase with thrombospondin motifs 8-like	NC_027319.1:52281812-52293393	GREENAS	GREENSLICE	1.16689	0.153108	-2.93005	5e-05	0.00167621		XLOC_046958	LOC106580931	adamts8	A disintegrin and metalloproteinase with thrombospondin motifs 8-like	NC_027319.1:52281812-52293393	YELLOWAS	YELLOWSLICE	0.942007	0.0974773	-3.2726	5e-05
XLOC_023892	LOC106560917	olfm4	olfactomedin-4-like	-2.28118	-1.81754	-2.00484	-1.30511						XLOC_023892	LOC106560917	olfm4	olfactomedin-4-like	NC_027309.1:76160909-76183747	REDAS	REDSLICE	30.0499	6.18212	-2.28118	5e-05	0.00167621		XLOC_023892	LOC106560917	olfm4	olfactomedin-4-like	NC_027309.1:76160909-76183747	GREENAS	GREENSLICE	27.2937	7.74337	-1.81754	5e-05	0.00167621		XLOC_023892	LOC106560917	olfm4	olfactomedin-4-like	NC_027309.1:76160909-76183747	YELLOWAS	YELLOWSLICE	29.6388	7.3849	-2.00484	5e-05
XLOC_004318	LOC100136502	cd4	CD4-like protein	-2.29451	-1.82246	-2.15495	-2.25015						XLOC_004318	LOC100136502	cd4	CD4-like protein	NC_027301.1:30986631-31013709	REDAS	REDSLICE	24.5995	5.0143	-2.29451	5e-05	0.00167621		XLOC_004318	LOC100136502	cd4	CD4-like protein	NC_027301.1:30986631-31013709	GREENAS	GREENSLICE	24.3387	6.88145	-1.82246	5e-05	0.00167621		XLOC_004318	LOC100136502	cd4	CD4-like protein	NC_027301.1:30986631-31013709	YELLOWAS	YELLOWSLICE	19.2831	4.32983	-2.15495	5e-05
XLOC_025820	LOC106562046	adgrg5	adhesion G-protein coupled receptor G5-like	-2.30019	-2.09186	-1.7294	-2.42328						XLOC_025820	LOC106562046	adgrg5	adhesion G-protein coupled receptor G5-like	NC_027310.1:14431691-14451151	REDAS	REDSLICE	7.18603	1.45902	-2.30019	5e-05	0.00167621		XLOC_025820	LOC106562046	adgrg5	adhesion G-protein coupled receptor G5-like	NC_027310.1:14431691-14451151	GREENAS	GREENSLICE	7.55111	1.77132	-2.09186	5e-05	0.00167621		XLOC_025820	LOC106562046	adgrg5	adhesion G-protein coupled receptor G5-like	NC_027310.1:14431691-14451151	YELLOWAS	YELLOWSLICE	5.58099	1.6831	-1.7294	5e-05
XLOC_056786	LOC106588990	slc45a4	solute carrier family 45 member 4-like	-2.31314	-1.67098	-1.99322	-2.21928						XLOC_056786	LOC106588990	slc45a4	solute carrier family 45 member 4-like	NC_027326.1:33139613-33212366	REDAS	REDSLICE	3.53852	0.71203	-2.31314	5e-05	0.00167621		XLOC_056786	LOC106588990	slc45a4	solute carrier family 45 member 4-like	NC_027326.1:33139613-33212366	GREENAS	GREENSLICE	3.70459	1.16339	-1.67098	5e-05	0.00167621		XLOC_056786	LOC106588990	slc45a4	solute carrier family 45 member 4-like	NC_027326.1:33139613-33212366	YELLOWAS	YELLOWSLICE	2.95736	0.742824	-1.99322	5e-05
XLOC_022516	LOC106612371	na	uncharacterized LOC106612371	-2.32469	-1.73133	-2.40828	-1.7132						XLOC_022516	LOC106612371	na	uncharacterized LOC106612371	NC_027308.1:94029908-94041472	REDAS	REDSLICE	0.613024	0.12237	-2.32469	5e-05	0.00167621		XLOC_022516	LOC106612371	na	uncharacterized LOC106612371	NC_027308.1:94029908-94041472	GREENAS	GREENSLICE	0.475877	0.143322	-1.73133	0.0016	0.0282586		XLOC_022516	LOC106612371	na	uncharacterized LOC106612371	NC_027308.1:94029908-94041472	YELLOWAS	YELLOWSLICE	0.700024	0.131871	-2.40828	5e-05
XLOC_028336	LOC106564300	na	uncharacterized LOC106564300	-2.32534	-3.09584	-2.09665	-2.45541						XLOC_028336	LOC106564300	na	uncharacterized LOC106564300	NC_027311.1:8274201-8281538	REDAS	REDSLICE	2.078	0.414619	-2.32534	5e-05	0.00167621		XLOC_028336	LOC106564300	na	uncharacterized LOC106564300	NC_027311.1:8274201-8281538	GREENAS	GREENSLICE	3.40307	0.398045	-3.09584	0.0003	0.00757889		XLOC_028336	LOC106564300	na	uncharacterized LOC106564300	NC_027311.1:8274201-8281538	YELLOWAS	YELLOWSLICE	1.33332	0.31173	-2.09665	0.00035
XLOC_052547	LOC106584991	ssh1	protein phosphatase Slingshot homolog 1-like	-2.33011	-1.66556	-1.74101	-3.01657						XLOC_052547	LOC106584991	ssh1	protein phosphatase Slingshot homolog 1-like	NC_027323.1:15720826-15783352	REDAS	REDSLICE	10.5121	2.09054	-2.33011	5e-05	0.00167621		XLOC_052547	LOC106584991	ssh1	protein phosphatase Slingshot homolog 1-like	NC_027323.1:15720826-15783352	GREENAS	GREENSLICE	10.396	3.27704	-1.66556	0.0001	0.00306497		XLOC_052547	LOC106584991	ssh1	protein phosphatase Slingshot homolog 1-like	NC_027323.1:15720826-15783352	YELLOWAS	YELLOWSLICE	8.05307	2.40916	-1.74101	5e-05
XLOC_021374	leg4	lgals4	Galectin-4	-2.3363	-2.0845	-2.19358	-2.73517						XLOC_021374	leg4	lgals4	Galectin-4	NC_027308.1:136764670-136770084	REDAS	REDSLICE	11.8406	2.34464	-2.3363	5e-05	0.00167621		XLOC_021374	leg4	lgals4	Galectin-4	NC_027308.1:136764670-136770084	GREENAS	GREENSLICE	20.1865	4.75952	-2.0845	0.0003	0.00757889		XLOC_021374	leg4	lgals4	Galectin-4	NC_027308.1:136764670-136770084	YELLOWAS	YELLOWSLICE	14.4427	3.15729	-2.19358	5e-05
XLOC_006261	LOC106592441	fcrl5	Fc receptor-like protein 5	-2.34904	-2.55883	-2.67246	-2.13593						XLOC_006261	LOC106592441	fcrl5	Fc receptor-like protein 5	NC_027301.1:63401313-63417360	REDAS	REDSLICE	2.38889	0.468883	-2.34904	5e-05	0.00167621		XLOC_006261	LOC106592441	fcrl5	Fc receptor-like protein 5	NC_027301.1:63401313-63417360	GREENAS	GREENSLICE	4.02411	0.682945	-2.55883	5e-05	0.00167621		XLOC_006261	LOC106592441	fcrl5	Fc receptor-like protein 5	NC_027301.1:63401313-63417360	YELLOWAS	YELLOWSLICE	2.24965	0.352878	-2.67246	5e-05
XLOC_030127	LOC106564946	sp6	transcription factor Sp6-like	-2.3627	-1.22749	-2.09027	-2.01762						XLOC_030127	LOC106564946	sp6	transcription factor Sp6-like	NC_027311.1:23101943-23121161	REDAS	REDSLICE	10.216	1.98626	-2.3627	5e-05	0.00167621		XLOC_030127	LOC106564946	sp6	transcription factor Sp6-like	NC_027311.1:23101943-23121161	GREENAS	GREENSLICE	5.98572	2.55627	-1.22749	0.0002	0.00544271		XLOC_030127	LOC106564946	sp6	transcription factor Sp6-like	NC_027311.1:23101943-23121161	YELLOWAS	YELLOWSLICE	9.05793	2.12713	-2.09027	5e-05
XLOC_060962	c1qb	c1qb	complement component 1, q subcomponent, B chain	-2.3737	-1.99051	-1.88483	-1.78452						XLOC_060962	c1qb	c1qb	complement component 1, q subcomponent, B chain	NW_012344370.1:34185-40744	REDAS	REDSLICE	124.71	24.0629	-2.3737	5e-05	0.00167621		XLOC_060962	c1qb	c1qb	complement component 1, q subcomponent, B chain	NW_012344370.1:34185-40744	GREENAS	GREENSLICE	137.756	34.6661	-1.99051	5e-05	0.00167621		XLOC_060962	c1qb	c1qb	complement component 1, q subcomponent, B chain	NW_012344370.1:34185-40744	YELLOWAS	YELLOWSLICE	96.1556	26.0366	-1.88483	5e-05
XLOC_030474	LOC106565392	rem1	GTP-binding protein REM 1-like	-2.37931	-1.70704	-2.10557	-2.2343						XLOC_030474	LOC106565392	rem1	GTP-binding protein REM 1-like	NC_027311.1:51937583-51949255	REDAS	REDSLICE	2.77675	0.533694	-2.37931	5e-05	0.00167621		XLOC_030474	LOC106565392	rem1	GTP-binding protein REM 1-like	NC_027311.1:51937583-51949255	GREENAS	GREENSLICE	2.05137	0.62831	-1.70704	0.00045	0.0105017		XLOC_030474	LOC106565392	rem1	GTP-binding protein REM 1-like	NC_027311.1:51937583-51949255	YELLOWAS	YELLOWSLICE	1.99584	0.463752	-2.10557	5e-05
XLOC_061908	LOC106591842	c1qc	complement C1q subcomponent subunit C-like	-2.37958	-1.70742	-1.75507	-2.18625						XLOC_061908	LOC106591842	c1qc	complement C1q subcomponent subunit C-like	NW_012347295.1:18298-27536	REDAS	REDSLICE	105.337	20.242	-2.37958	5e-05	0.00167621		XLOC_061908	LOC106591842	c1qc	complement C1q subcomponent subunit C-like	NW_012347295.1:18298-27536	GREENAS	GREENSLICE	108.143	33.1142	-1.70742	5e-05	0.00167621		XLOC_061908	LOC106591842	c1qc	complement C1q subcomponent subunit C-like	NW_012347295.1:18298-27536	YELLOWAS	YELLOWSLICE	82.5957	24.4697	-1.75507	5e-05
XLOC_017546	LOC106608934	alox12	arachidonate 12-lipoxygenase, 12S-type-like	-2.38811	-2.03941	-2.14276	-2.16571						XLOC_017546	LOC106608934	alox12	arachidonate 12-lipoxygenase, 12S-type-like	NC_027306.1:22777683-22802443	REDAS	REDSLICE	3.21678	0.614511	-2.38811	5e-05	0.00167621		XLOC_017546	LOC106608934	alox12	arachidonate 12-lipoxygenase, 12S-type-like	NC_027306.1:22777683-22802443	GREENAS	GREENSLICE	3.71414	0.903513	-2.03941	0.0001	0.00306497		XLOC_017546	LOC106608934	alox12	arachidonate 12-lipoxygenase, 12S-type-like	NC_027306.1:22777683-22802443	YELLOWAS	YELLOWSLICE	3.01459	0.682644	-2.14276	5e-05
XLOC_059130	LOC106590453	flt3	receptor-type tyrosine-protein kinase FLT3-like	-2.39081	-2.21584	-2.2765	-2.48529						XLOC_059130	LOC106590453	flt3	receptor-type tyrosine-protein kinase FLT3-like	NC_027328.1:26202979-26225542	REDAS	REDSLICE	3.44937	0.657707	-2.39081	5e-05	0.00167621		XLOC_059130	LOC106590453	flt3	receptor-type tyrosine-protein kinase FLT3-like	NC_027328.1:26202979-26225542	GREENAS	GREENSLICE	4.68138	1.00772	-2.21584	5e-05	0.00167621		XLOC_059130	LOC106590453	flt3	receptor-type tyrosine-protein kinase FLT3-like	NC_027328.1:26202979-26225542	YELLOWAS	YELLOWSLICE	3.15458	0.651097	-2.2765	5e-05
XLOC_029033	LOC106565496	pmel	melanocyte protein PMEL-like	-2.40632	-3.62881	-4.18384	-2.82193						XLOC_029033	LOC106565496	pmel	melanocyte protein PMEL-like	NC_027311.1:53387191-53395027	REDAS	REDSLICE	1.00036	0.188705	-2.40632	0.00025	0.00653846		XLOC_029033	LOC106565496	pmel	melanocyte protein PMEL-like	NC_027311.1:53387191-53395027	GREENAS	GREENSLICE	0.702816	0.0568146	-3.62881	0.0004	0.00954992		XLOC_029033	LOC106565496	pmel	melanocyte protein PMEL-like	NC_027311.1:53387191-53395027	YELLOWAS	YELLOWSLICE	1.70745	0.0939481	-4.18384	0.0002
XLOC_000353	entpd5	entpd5	ectonucleoside triphosphate diphosphohydrolase 5	-2.41652	-2.2889	-4.18015	-4.40068						XLOC_000353	entpd5	entpd5	ectonucleoside triphosphate diphosphohydrolase 5	NC_027300.1:25124352-25142104	REDAS	REDSLICE	1.51366	0.28352	-2.41652	0.00065	0.0140664		XLOC_000353	entpd5	entpd5	ectonucleoside triphosphate diphosphohydrolase 5	NC_027300.1:25124352-25142104	GREENAS	GREENSLICE	2.4249	0.496212	-2.2889	5e-05	0.00167621		XLOC_000353	entpd5	entpd5	ectonucleoside triphosphate diphosphohydrolase 5	NC_027300.1:25124352-25142104	YELLOWAS	YELLOWSLICE	1.2846	0.0708625	-4.18015	0.00025
XLOC_013781	LOC106604927	dscam	Down syndrome cell adhesion molecule-like	-2.43044	-2.82084	-2.92231	-1.96225						XLOC_013781	LOC106604927	dscam	Down syndrome cell adhesion molecule-like	NC_027304.1:39646861-39655633	REDAS	REDSLICE	7.82493	1.45159	-2.43044	5e-05	0.00167621		XLOC_013781	LOC106604927	dscam	Down syndrome cell adhesion molecule-like	NC_027304.1:39646861-39655633	GREENAS	GREENSLICE	12.2948	1.74005	-2.82084	5e-05	0.00167621		XLOC_013781	LOC106604927	dscam	Down syndrome cell adhesion molecule-like	NC_027304.1:39646861-39655633	YELLOWAS	YELLOWSLICE	7.40673	0.977065	-2.92231	5e-05
XLOC_035279	alat2	gpt2	Alanine aminotransferase 2-like	-2.43277	-1.92977	-2.02964	-1.77587						XLOC_035279	alat2	gpt2	Alanine aminotransferase 2-like	NC_027313.1:32672438-32702984	REDAS	REDSLICE	4.51457	0.836139	-2.43277	5e-05	0.00167621		XLOC_035279	alat2	gpt2	Alanine aminotransferase 2-like	NC_027313.1:32672438-32702984	GREENAS	GREENSLICE	4.63536	1.21665	-1.92977	5e-05	0.00167621		XLOC_035279	alat2	gpt2	Alanine aminotransferase 2-like	NC_027313.1:32672438-32702984	YELLOWAS	YELLOWSLICE	3.37843	0.827434	-2.02964	5e-05
XLOC_055550	LOC106587109	mdk-b	midkine-B-like	-2.43642	-2.81341	-2.88981	-2.60871						XLOC_055550	LOC106587109	mdk-b	midkine-B-like	NC_027325.1:9585022-9595647	REDAS	REDSLICE	68.7248	12.6964	-2.43642	5e-05	0.00167621		XLOC_055550	LOC106587109	mdk-b	midkine-B-like	NC_027325.1:9585022-9595647	GREENAS	GREENSLICE	73.4982	10.4558	-2.81341	5e-05	0.00167621		XLOC_055550	LOC106587109	mdk-b	midkine-B-like	NC_027325.1:9585022-9595647	YELLOWAS	YELLOWSLICE	51.8802	6.99977	-2.88981	5e-05
XLOC_053652	LOC106586140	slc40a1	solute carrier family 40 member 1-like	-2.44576	-2.14278	-2.08679	-2.25852						XLOC_053652	LOC106586140	slc40a1	solute carrier family 40 member 1-like	NC_027324.1:10123746-10138844	REDAS	REDSLICE	9.99685	1.83492	-2.44576	5e-05	0.00167621		XLOC_053652	LOC106586140	slc40a1	solute carrier family 40 member 1-like	NC_027324.1:10123746-10138844	GREENAS	GREENSLICE	11.6984	2.64903	-2.14278	5e-05	0.00167621		XLOC_053652	LOC106586140	slc40a1	solute carrier family 40 member 1-like	NC_027324.1:10123746-10138844	YELLOWAS	YELLOWSLICE	8.03384	1.89119	-2.08679	5e-05
XLOC_058177	LOC106589493	myh16	myosin-16-like	-2.44888	-2.05678	-2.31818	-2.69853						XLOC_058177	LOC106589493	myh16	myosin-16-like	NC_027327.1:12185813-12284806	REDAS	REDSLICE	7.13773	1.3073	-2.44888	5e-05	0.00167621		XLOC_058177	LOC106589493	myh16	myosin-16-like	NC_027327.1:12185813-12284806	GREENAS	GREENSLICE	8.35557	2.00828	-2.05678	5e-05	0.00167621		XLOC_058177	LOC106589493	myh16	myosin-16-like	NC_027327.1:12185813-12284806	YELLOWAS	YELLOWSLICE	6.47098	1.29757	-2.31818	5e-05
XLOC_057039	LOC106588396	col11a2	collagen alpha-2(XI) chain-like	-2.45355	-2.66305	-2.89098	-2.95344						XLOC_057039	LOC106588396	col11a2	collagen alpha-2(XI) chain-like	NC_027326.1:10251380-10301721	REDAS	REDSLICE	1.55241	0.283409	-2.45355	5e-05	0.00167621		XLOC_057039	LOC106588396	col11a2	collagen alpha-2(XI) chain-like	NC_027326.1:10251380-10301721	GREENAS	GREENSLICE	2.83913	0.448257	-2.66305	5e-05	0.00167621		XLOC_057039	LOC106588396	col11a2	collagen alpha-2(XI) chain-like	NC_027326.1:10251380-10301721	YELLOWAS	YELLOWSLICE	1.3026	0.175606	-2.89098	5e-05
XLOC_037040	LOC106572006	arhgef19	rho guanine nucleotide exchange factor 19-like	-2.45474	-2.05084	-1.75562	-3.81853						XLOC_037040	LOC106572006	arhgef19	rho guanine nucleotide exchange factor 19-like	NC_027314.1:76097546-76138446	REDAS	REDSLICE	4.19592	0.76538	-2.45474	5e-05	0.00167621		XLOC_037040	LOC106572006	arhgef19	rho guanine nucleotide exchange factor 19-like	NC_027314.1:76097546-76138446	GREENAS	GREENSLICE	5.33294	1.28707	-2.05084	5e-05	0.00167621		XLOC_037040	LOC106572006	arhgef19	rho guanine nucleotide exchange factor 19-like	NC_027314.1:76097546-76138446	YELLOWAS	YELLOWSLICE	3.15403	0.934051	-1.75562	5e-05
XLOC_001712	LOC106570480	mmp11	stromelysin-3-like	-2.46111	-2.05487	-2.5776	-3.49593						XLOC_001712	LOC106570480	mmp11	stromelysin-3-like	NC_027300.1:145556049-145590837	REDAS	REDSLICE	9.52361	1.72955	-2.46111	5e-05	0.00167621		XLOC_001712	LOC106570480	mmp11	stromelysin-3-like	NC_027300.1:145556049-145590837	GREENAS	GREENSLICE	7.19576	1.73181	-2.05487	5e-05	0.00167621		XLOC_001712	LOC106570480	mmp11	stromelysin-3-like	NC_027300.1:145556049-145590837	YELLOWAS	YELLOWSLICE	7.67386	1.28553	-2.5776	5e-05
XLOC_051284	LOC106584045	col24a1	collagen alpha-1(XXIV) chain-like	-2.48521	-2.39437	-2.21544	-3.79869						XLOC_051284	LOC106584045	col24a1	collagen alpha-1(XXIV) chain-like	NC_027322.1:10337205-10528104	REDAS	REDSLICE	3.75514	0.670663	-2.48521	5e-05	0.00167621		XLOC_051284	LOC106584045	col24a1	collagen alpha-1(XXIV) chain-like	NC_027322.1:10337205-10528104	GREENAS	GREENSLICE	5.16993	0.983351	-2.39437	5e-05	0.00167621		XLOC_051284	LOC106584045	col24a1	collagen alpha-1(XXIV) chain-like	NC_027322.1:10337205-10528104	YELLOWAS	YELLOWSLICE	3.03512	0.653527	-2.21544	5e-05
XLOC_047995	LOC106580920	mecom	MDS1 and EVI1 complex locus protein EVI1-like	-2.49197	-2.05447	-2.84125	-3.42534						XLOC_047995	LOC106580920	mecom	MDS1 and EVI1 complex locus protein EVI1-like	NC_027319.1:51377489-51575021	REDAS	REDSLICE	0.577718	0.102697	-2.49197	5e-05	0.00167621		XLOC_047995	LOC106580920	mecom	MDS1 and EVI1 complex locus protein EVI1-like	NC_027319.1:51377489-51575021	GREENAS	GREENSLICE	0.687012	0.16539	-2.05447	0.00175	0.0302518		XLOC_047995	LOC106580920	mecom	MDS1 and EVI1 complex locus protein EVI1-like	NC_027319.1:51377489-51575021	YELLOWAS	YELLOWSLICE	0.49984	0.0697478	-2.84125	5e-05
XLOC_007361	LOC106600936	dlx3b	homeobox protein Dlx3b-like	-2.49529	-2.61414	-2.99739	-3.47437						XLOC_007361	LOC106600936	dlx3b	homeobox protein Dlx3b-like	NC_027302.1:53120124-53134929	REDAS	REDSLICE	2.77898	0.492867	-2.49529	5e-05	0.00167621		XLOC_007361	LOC106600936	dlx3b	homeobox protein Dlx3b-like	NC_027302.1:53120124-53134929	GREENAS	GREENSLICE	1.9998	0.326628	-2.61414	5e-05	0.00167621		XLOC_007361	LOC106600936	dlx3b	homeobox protein Dlx3b-like	NC_027302.1:53120124-53134929	YELLOWAS	YELLOWSLICE	2.27613	0.285032	-2.99739	5e-05
XLOC_035740	LOC106569863	cndp2	cytosolic non-specific dipeptidase-like	-2.50007	-1.88588	-2.38872	-2.66895						XLOC_035740	LOC106569863	cndp2	cytosolic non-specific dipeptidase-like	NC_027313.1:62485710-62516328	REDAS	REDSLICE	10.0879	1.78322	-2.50007	5e-05	0.00167621		XLOC_035740	LOC106569863	cndp2	cytosolic non-specific dipeptidase-like	NC_027313.1:62485710-62516328	GREENAS	GREENSLICE	12.0974	3.27331	-1.88588	5e-05	0.00167621		XLOC_035740	LOC106569863	cndp2	cytosolic non-specific dipeptidase-like	NC_027313.1:62485710-62516328	YELLOWAS	YELLOWSLICE	7.4133	1.41558	-2.38872	5e-05
XLOC_040252	LOC106573979	k-cam	B-cadherin-like	-2.50662	-1.43779	-1.59363	-1.84257						XLOC_040252	LOC106573979	k-cam	B-cadherin-like	NC_027315.1:44684873-44695882	REDAS	REDSLICE	7.37302	1.29741	-2.50662	5e-05	0.00167621		XLOC_040252	LOC106573979	k-cam	B-cadherin-like	NC_027315.1:44684873-44695882	GREENAS	GREENSLICE	4.36837	1.61251	-1.43779	0.00055	0.0123272		XLOC_040252	LOC106573979	k-cam	B-cadherin-like	NC_027315.1:44684873-44695882	YELLOWAS	YELLOWSLICE	3.94992	1.30875	-1.59363	0.0001
XLOC_036865	LOC106572278	sema3b	semaphorin-3B-like	-2.54122	-1.69719	-2.70998	-2.27548						XLOC_036865	LOC106572278	sema3b	semaphorin-3B-like	NC_027314.1:63120336-63183970	REDAS	REDSLICE	1.15149	0.197823	-2.54122	5e-05	0.00167621		XLOC_036865	LOC106572278	sema3b	semaphorin-3B-like	NC_027314.1:63120336-63183970	GREENAS	GREENSLICE	0.586392	0.180835	-1.69719	0.0006	0.0132029		XLOC_036865	LOC106572278	sema3b	semaphorin-3B-like	NC_027314.1:63120336-63183970	YELLOWAS	YELLOWSLICE	0.965467	0.147554	-2.70998	5e-05
XLOC_022688	daw1	daw1	dynein assembly factor with WD repeats 1	-2.55978	-2.83269	-1.87511	-1.94826						XLOC_022688	daw1	daw1	dynein assembly factor with WD repeats 1	NC_027308.1:106757798-106911202	REDAS	REDSLICE	2.75541	0.467323	-2.55978	5e-05	0.00167621		XLOC_022688	daw1	daw1	dynein assembly factor with WD repeats 1	NC_027308.1:106757798-106911202	GREENAS	GREENSLICE	3.10728	0.436171	-2.83269	5e-05	0.00167621		XLOC_022688	daw1	daw1	dynein assembly factor with WD repeats 1	NC_027308.1:106757798-106911202	YELLOWAS	YELLOWSLICE	1.65548	0.451296	-1.87511	0.00035
XLOC_052860	mpeg1	mpeg1	macrophage expressed 1	-2.56276	-2.2244	-2.27261	-2.52564						XLOC_052860	mpeg1	mpeg1	macrophage expressed 1	NC_027323.1:38482011-38487269	REDAS	REDSLICE	144.192	24.4048	-2.56276	5e-05	0.00167621		XLOC_052860	mpeg1	mpeg1	macrophage expressed 1	NC_027323.1:38482011-38487269	GREENAS	GREENSLICE	161.991	34.6641	-2.2244	5e-05	0.00167621		XLOC_052860	mpeg1	mpeg1	macrophage expressed 1	NC_027323.1:38482011-38487269	YELLOWAS	YELLOWSLICE	115.718	23.9484	-2.27261	5e-05
XLOC_040402	LOC106574385	na	uncharacterized LOC106574385	-2.56474	-2.65171	-2.50868	-2.27697						XLOC_040402	LOC106574385	na	uncharacterized LOC106574385	NC_027315.1:59430166-59431907	REDAS	REDSLICE	19.5201	3.29926	-2.56474	5e-05	0.00167621		XLOC_040402	LOC106574385	na	uncharacterized LOC106574385	NC_027315.1:59430166-59431907	GREENAS	GREENSLICE	26.32	4.18833	-2.65171	5e-05	0.00167621		XLOC_040402	LOC106574385	na	uncharacterized LOC106574385	NC_027315.1:59430166-59431907	YELLOWAS	YELLOWSLICE	16.0544	2.82101	-2.50868	5e-05
XLOC_033933	igfbp-3b1	igfbp3	insulin-like growth factor binding protein 3 paralog B1	-2.56691	-2.1826	-1.57565	-2.3427						XLOC_033933	igfbp-3b1	igfbp3	insulin-like growth factor binding protein 3 paralog B1	NC_027313.1:28573146-28583716	REDAS	REDSLICE	7.50213	1.2661	-2.56691	5e-05	0.00167621		XLOC_033933	igfbp-3b1	igfbp3	insulin-like growth factor binding protein 3 paralog B1	NC_027313.1:28573146-28583716	GREENAS	GREENSLICE	6.90715	1.5215	-2.1826	5e-05	0.00167621		XLOC_033933	igfbp-3b1	igfbp3	insulin-like growth factor binding protein 3 paralog B1	NC_027313.1:28573146-28583716	YELLOWAS	YELLOWSLICE	5.5795	1.87188	-1.57565	5e-05
XLOC_027913	LOC106563635	na	uncharacterized LOC106563635	-2.57152	-3.1374	-2.4002	-2.49689						XLOC_027913	LOC106563635	na	uncharacterized LOC106563635	NC_027310.1:78395868-78404171	REDAS	REDSLICE	2.23998	0.376824	-2.57152	5e-05	0.00167621		XLOC_027913	LOC106563635	na	uncharacterized LOC106563635	NC_027310.1:78395868-78404171	GREENAS	GREENSLICE	4.1213	0.468364	-3.1374	5e-05	0.00167621		XLOC_027913	LOC106563635	na	uncharacterized LOC106563635	NC_027310.1:78395868-78404171	YELLOWAS	YELLOWSLICE	1.67597	0.317492	-2.4002	0.00035
XLOC_053890	tbx15	tbx15	T-box 15	-2.57514	-1.77098	-1.96169	-2.32733						XLOC_053890	tbx15	tbx15	T-box 15	NC_027324.1:31317854-31340549	REDAS	REDSLICE	1.16297	0.195152	-2.57514	0.0001	0.00306497		XLOC_053890	tbx15	tbx15	T-box 15	NC_027324.1:31317854-31340549	GREENAS	GREENSLICE	1.95417	0.572591	-1.77098	0.00115	0.0219623		XLOC_053890	tbx15	tbx15	T-box 15	NC_027324.1:31317854-31340549	YELLOWAS	YELLOWSLICE	1.15938	0.297644	-1.96169	0.0001
XLOC_011959	LOC106603908	havcr1	hepatitis A virus cellular receptor 1 homolog	-2.63117	-2.09603	-2.46924	-2.09565						XLOC_011959	LOC106603908	havcr1	hepatitis A virus cellular receptor 1 homolog	NC_027303.1:74290744-74310500	REDAS	REDSLICE	23.9587	3.86724	-2.63117	5e-05	0.00167621		XLOC_011959	LOC106603908	havcr1	hepatitis A virus cellular receptor 1 homolog	NC_027303.1:74290744-74310500	GREENAS	GREENSLICE	24.8061	5.80218	-2.09603	5e-05	0.00167621		XLOC_011959	LOC106603908	havcr1	hepatitis A virus cellular receptor 1 homolog	NC_027303.1:74290744-74310500	YELLOWAS	YELLOWSLICE	18.4605	3.33372	-2.46924	5e-05
XLOC_020960	LOC106612665	smtnl2	smoothelin-like protein 2	-2.63431	-1.72818	-2.73221	-2.30241						XLOC_020960	LOC106612665	smtnl2	smoothelin-like protein 2	NC_027308.1:102817697-102839520	REDAS	REDSLICE	23.9973	3.86505	-2.63431	5e-05	0.00167621		XLOC_020960	LOC106612665	smtnl2	smoothelin-like protein 2	NC_027308.1:102817697-102839520	GREENAS	GREENSLICE	16.6716	5.03205	-1.72818	5e-05	0.00167621		XLOC_020960	LOC106612665	smtnl2	smoothelin-like protein 2	NC_027308.1:102817697-102839520	YELLOWAS	YELLOWSLICE	28.4077	4.27523	-2.73221	5e-05
XLOC_055594	LOC106587293	neto2	neuropilin and tolloid-like protein 2	-2.6387	-3.0017	-3.13963	-4.192						XLOC_055594	LOC106587293	neto2	neuropilin and tolloid-like protein 2	NC_027325.1:13472742-13485108	REDAS	REDSLICE	1.92264	0.308725	-2.6387	5e-05	0.00167621		XLOC_055594	LOC106587293	neto2	neuropilin and tolloid-like protein 2	NC_027325.1:13472742-13485108	GREENAS	GREENSLICE	2.75439	0.343892	-3.0017	5e-05	0.00167621		XLOC_055594	LOC106587293	neto2	neuropilin and tolloid-like protein 2	NC_027325.1:13472742-13485108	YELLOWAS	YELLOWSLICE	2.00949	0.228014	-3.13963	5e-05
XLOC_047549	LOC106579929	hpd	4-hydroxyphenylpyruvate dioxygenase-like	-2.64173	-3.87977	-3.43426	-3.58783						XLOC_047549	LOC106579929	hpd	4-hydroxyphenylpyruvate dioxygenase-like	NC_027319.1:19790593-19795649	REDAS	REDSLICE	3.69585	0.592209	-2.64173	5e-05	0.00167621		XLOC_047549	LOC106579929	hpd	4-hydroxyphenylpyruvate dioxygenase-like	NC_027319.1:19790593-19795649	GREENAS	GREENSLICE	9.8215	0.667194	-3.87977	5e-05	0.00167621		XLOC_047549	LOC106579929	hpd	4-hydroxyphenylpyruvate dioxygenase-like	NC_027319.1:19790593-19795649	YELLOWAS	YELLOWSLICE	6.05979	0.560588	-3.43426	5e-05
XLOC_056035	LOC106587941	ccl13	C-C motif chemokine 13-like	-2.64712	-1.8504	-1.9472	-2.04308						XLOC_056035	LOC106587941	ccl13	C-C motif chemokine 13-like	NC_027325.1:41475409-41508011	REDAS	REDSLICE	154.006	24.5853	-2.64712	5e-05	0.00167621		XLOC_056035	LOC106587941	ccl13	C-C motif chemokine 13-like	NC_027325.1:41475409-41508011	GREENAS	GREENSLICE	129.08	35.7958	-1.8504	5e-05	0.00167621		XLOC_056035	LOC106587941	ccl13	C-C motif chemokine 13-like	NC_027325.1:41475409-41508011	YELLOWAS	YELLOWSLICE	96.7153	25.0801	-1.9472	0.0001
XLOC_031959	LOC106568122	fgfr1	fibroblast growth factor receptor homolog 1-like	-2.65637	-1.87647	-2.27822	-1.98371						XLOC_031959	LOC106568122	fgfr1	fibroblast growth factor receptor homolog 1-like	NC_027312.1:84178649-84195066	REDAS	REDSLICE	0.703076	0.111521	-2.65637	0.00015	0.00429515		XLOC_031959	LOC106568122	fgfr1	fibroblast growth factor receptor homolog 1-like	NC_027312.1:84178649-84195066	GREENAS	GREENSLICE	0.742504	0.202221	-1.87647	0.0026	0.0408177		XLOC_031959	LOC106568122	fgfr1	fibroblast growth factor receptor homolog 1-like	NC_027312.1:84178649-84195066	YELLOWAS	YELLOWSLICE	0.515222	0.106214	-2.27822	5e-05
XLOC_055526	LOC106587075	nav2	neuron navigator 2-like	-2.6589	-2.17301	-2.481	-2.61913						XLOC_055526	LOC106587075	nav2	neuron navigator 2-like	NC_027325.1:7826804-8166595	REDAS	REDSLICE	4.59541	0.727639	-2.6589	5e-05	0.00167621		XLOC_055526	LOC106587075	nav2	neuron navigator 2-like	NC_027325.1:7826804-8166595	GREENAS	GREENSLICE	3.91655	0.868485	-2.17301	5e-05	0.00167621		XLOC_055526	LOC106587075	nav2	neuron navigator 2-like	NC_027325.1:7826804-8166595	YELLOWAS	YELLOWSLICE	3.85745	0.690945	-2.481	5e-05
XLOC_041607	LOC106576314	frrs1	putative ferric-chelate reductase 1	-2.66463	-2.46001	-1.49709	-3.21806						XLOC_041607	LOC106576314	frrs1	putative ferric-chelate reductase 1	NC_027316.1:45445914-45463832	REDAS	REDSLICE	1.68894	0.266368	-2.66463	5e-05	0.00167621		XLOC_041607	LOC106576314	frrs1	putative ferric-chelate reductase 1	NC_027316.1:45445914-45463832	GREENAS	GREENSLICE	1.92653	0.350138	-2.46001	5e-05	0.00167621		XLOC_041607	LOC106576314	frrs1	putative ferric-chelate reductase 1	NC_027316.1:45445914-45463832	YELLOWAS	YELLOWSLICE	1.18734	0.420634	-1.49709	0.00215
XLOC_050741	LOC106583145	col7a1	collagen alpha-1(VII) chain-like	-2.67036	-1.47807	-1.87607	-3.14167						XLOC_050741	LOC106583145	col7a1	collagen alpha-1(VII) chain-like	NC_027321.1:29403612-29537162	REDAS	REDSLICE	8.39691	1.31905	-2.67036	5e-05	0.00167621		XLOC_050741	LOC106583145	col7a1	collagen alpha-1(VII) chain-like	NC_027321.1:29403612-29537162	GREENAS	GREENSLICE	6.29307	2.25902	-1.47807	0.00025	0.00653846		XLOC_050741	LOC106583145	col7a1	collagen alpha-1(VII) chain-like	NC_027321.1:29403612-29537162	YELLOWAS	YELLOWSLICE	3.99605	1.08862	-1.87607	5e-05
XLOC_042125	LOC106575647	filip1l	filamin A-interacting protein 1-like	-2.67248	-1.75389	-1.88434	-2.60456						XLOC_042125	LOC106575647	filip1l	filamin A-interacting protein 1-like	NC_027316.1:21014479-21027715	REDAS	REDSLICE	15.9017	2.49429	-2.67248	5e-05	0.00167621		XLOC_042125	LOC106575647	filip1l	filamin A-interacting protein 1-like	NC_027316.1:21014479-21027715	GREENAS	GREENSLICE	12.3921	3.67428	-1.75389	5e-05	0.00167621		XLOC_042125	LOC106575647	filip1l	filamin A-interacting protein 1-like	NC_027316.1:21014479-21027715	YELLOWAS	YELLOWSLICE	13.0266	3.52848	-1.88434	5e-05
XLOC_007129	LOC106600142	ccl20	C-C motif chemokine 20-like	-2.67572	-3.46846	-2.21553	-2.35849						XLOC_007129	LOC106600142	ccl20	C-C motif chemokine 20-like	NC_027302.1:36709367-36711349	REDAS	REDSLICE	19.6541	3.07595	-2.67572	5e-05	0.00167621		XLOC_007129	LOC106600142	ccl20	C-C motif chemokine 20-like	NC_027302.1:36709367-36711349	GREENAS	GREENSLICE	34.4372	3.11113	-3.46846	5e-05	0.00167621		XLOC_007129	LOC106600142	ccl20	C-C motif chemokine 20-like	NC_027302.1:36709367-36711349	YELLOWAS	YELLOWSLICE	11.8105	2.54289	-2.21553	5e-05
XLOC_057262	LOC106588628	ptpru	receptor-type tyrosine-protein phosphatase U-like	-2.69274	-1.63192	-3.04327	-2.85617						XLOC_057262	LOC106588628	ptpru	receptor-type tyrosine-protein phosphatase U-like	NC_027326.1:18921694-19202173	REDAS	REDSLICE	2.63338	0.407302	-2.69274	5e-05	0.00167621		XLOC_057262	LOC106588628	ptpru	receptor-type tyrosine-protein phosphatase U-like	NC_027326.1:18921694-19202173	GREENAS	GREENSLICE	1.20702	0.389457	-1.63192	0.00055	0.0123272		XLOC_057262	LOC106588628	ptpru	receptor-type tyrosine-protein phosphatase U-like	NC_027326.1:18921694-19202173	YELLOWAS	YELLOWSLICE	2.05906	0.249777	-3.04327	5e-05
XLOC_053710	LOC106586239	sp9	transcription factor Sp9	-2.69358	-1.90459	-2.29963	-2.17749						XLOC_053710	LOC106586239	sp9	transcription factor Sp9	NC_027324.1:14745774-14758143	REDAS	REDSLICE	16.0174	2.47596	-2.69358	5e-05	0.00167621		XLOC_053710	LOC106586239	sp9	transcription factor Sp9	NC_027324.1:14745774-14758143	GREENAS	GREENSLICE	12.7707	3.41097	-1.90459	5e-05	0.00167621		XLOC_053710	LOC106586239	sp9	transcription factor Sp9	NC_027324.1:14745774-14758143	YELLOWAS	YELLOWSLICE	14.1453	2.87312	-2.29963	5e-05
XLOC_024670	colgalt2	colgalt2	collagen beta(1-O)galactosyltransferase 2	-2.69485	-3.07251	-3.76032	-2.99173						XLOC_024670	colgalt2	colgalt2	collagen beta(1-O)galactosyltransferase 2	NC_027309.1:21953622-21990565	REDAS	REDSLICE	7.1006	1.09664	-2.69485	5e-05	0.00167621		XLOC_024670	colgalt2	colgalt2	collagen beta(1-O)galactosyltransferase 2	NC_027309.1:21953622-21990565	GREENAS	GREENSLICE	8.23297	0.978673	-3.07251	5e-05	0.00167621		XLOC_024670	colgalt2	colgalt2	collagen beta(1-O)galactosyltransferase 2	NC_027309.1:21953622-21990565	YELLOWAS	YELLOWSLICE	7.89547	0.582653	-3.76032	5e-05
XLOC_005968	LOC106587151	vsig1	V-set and immunoglobulin domain-containing protein 1-like	-2.70854	-1.807	-1.90014	-1.96748						XLOC_005968	LOC106587151	vsig1	V-set and immunoglobulin domain-containing protein 1-like	NC_027301.1:48004251-48014167	REDAS	REDSLICE	8.79036	1.34479	-2.70854	5e-05	0.00167621		XLOC_005968	LOC106587151	vsig1	V-set and immunoglobulin domain-containing protein 1-like	NC_027301.1:48004251-48014167	GREENAS	GREENSLICE	7.58776	2.16846	-1.807	0.00075	0.0157375		XLOC_005968	LOC106587151	vsig1	V-set and immunoglobulin domain-containing protein 1-like	NC_027301.1:48004251-48014167	YELLOWAS	YELLOWSLICE	5.82117	1.55959	-1.90014	5e-05
XLOC_003262	LOC106566936	tbx3	T-box transcription factor TBX3-like	-2.7104	-3.017	-3.1582	-2.90039						XLOC_003262	LOC106566936	tbx3	T-box transcription factor TBX3-like	NC_027300.1:128410955-128420833	REDAS	REDSLICE	3.61918	0.552965	-2.7104	5e-05	0.00167621		XLOC_003262	LOC106566936	tbx3	T-box transcription factor TBX3-like	NC_027300.1:128410955-128420833	GREENAS	GREENSLICE	3.98952	0.492847	-3.017	5e-05	0.00167621		XLOC_003262	LOC106566936	tbx3	T-box transcription factor TBX3-like	NC_027300.1:128410955-128420833	YELLOWAS	YELLOWSLICE	3.36402	0.376829	-3.1582	5e-05
XLOC_004911	LOC106593482	col11a1	collagen alpha-1(XI) chain-like	-2.7173	-2.97365	-2.61844	-3.38829						XLOC_004911	LOC106593482	col11a1	collagen alpha-1(XI) chain-like	NC_027301.1:66811709-66894748	REDAS	REDSLICE	6.83346	1.03909	-2.7173	5e-05	0.00167621		XLOC_004911	LOC106593482	col11a1	collagen alpha-1(XI) chain-like	NC_027301.1:66811709-66894748	GREENAS	GREENSLICE	9.11935	1.16093	-2.97365	5e-05	0.00167621		XLOC_004911	LOC106593482	col11a1	collagen alpha-1(XI) chain-like	NC_027301.1:66811709-66894748	YELLOWAS	YELLOWSLICE	6.27114	1.02122	-2.61844	5e-05
XLOC_000368	LOC106595507	kif26a	kinesin-like protein KIF26A	-2.72787	-1.50686	-2.00222	-2.7298						XLOC_000368	LOC106595507	kif26a	kinesin-like protein KIF26A	NC_027300.1:25898605-26026615	REDAS	REDSLICE	4.24954	0.641463	-2.72787	5e-05	0.00167621		XLOC_000368	LOC106595507	kif26a	kinesin-like protein KIF26A	NC_027300.1:25898605-26026615	GREENAS	GREENSLICE	2.44772	0.861292	-1.50686	5e-05	0.00167621		XLOC_000368	LOC106595507	kif26a	kinesin-like protein KIF26A	NC_027300.1:25898605-26026615	YELLOWAS	YELLOWSLICE	2.90615	0.725422	-2.00222	5e-05
XLOC_026394	LOC106563019	tnc	tenascin-like	-2.73419	-3.22794	-3.95453	-3.72337						XLOC_026394	LOC106563019	tnc	tenascin-like	NC_027310.1:58556547-58642888	REDAS	REDSLICE	5.79546	0.870995	-2.73419	5e-05	0.00167621		XLOC_026394	LOC106563019	tnc	tenascin-like	NC_027310.1:58556547-58642888	GREENAS	GREENSLICE	9.75715	1.0414	-3.22794	5e-05	0.00167621		XLOC_026394	LOC106563019	tnc	tenascin-like	NC_027310.1:58556547-58642888	YELLOWAS	YELLOWSLICE	4.99268	0.322035	-3.95453	5e-05
XLOC_042890	LOC106576964	prss12	neurotrypsin-like	-2.73524	-2.07525	-1.86877	-3.10117						XLOC_042890	LOC106576964	prss12	neurotrypsin-like	NC_027317.1:14981663-15012172	REDAS	REDSLICE	1.88029	0.282381	-2.73524	5e-05	0.00167621		XLOC_042890	LOC106576964	prss12	neurotrypsin-like	NC_027317.1:14981663-15012172	GREENAS	GREENSLICE	1.75597	0.41668	-2.07525	5e-05	0.00167621		XLOC_042890	LOC106576964	prss12	neurotrypsin-like	NC_027317.1:14981663-15012172	YELLOWAS	YELLOWSLICE	1.17189	0.320872	-1.86877	5e-05
XLOC_047341	ostn	ostn	osteocrin	-2.73997	-3.52605	-4.18888	-3.5642						XLOC_047341	ostn	ostn	osteocrin	NC_027319.1:483510-523652	REDAS	REDSLICE	17.6729	2.64542	-2.73997	5e-05	0.00167621		XLOC_047341	ostn	ostn	osteocrin	NC_027319.1:483510-523652	GREENAS	GREENSLICE	20.2486	1.7577	-3.52605	5e-05	0.00167621		XLOC_047341	ostn	ostn	osteocrin	NC_027319.1:483510-523652	YELLOWAS	YELLOWSLICE	21.2578	1.16557	-4.18888	5e-05
XLOC_012262	LOC106604392	tgfb2	transforming growth factor beta-2-like	-2.7415	-2.17604	-2.58527	-4.22918						XLOC_012262	LOC106604392	tgfb2	transforming growth factor beta-2-like	NC_027304.1:15591370-15599569	REDAS	REDSLICE	18.3313	2.74107	-2.7415	5e-05	0.00167621		XLOC_012262	LOC106604392	tgfb2	transforming growth factor beta-2-like	NC_027304.1:15591370-15599569	GREENAS	GREENSLICE	15.9693	3.53372	-2.17604	5e-05	0.00167621		XLOC_012262	LOC106604392	tgfb2	transforming growth factor beta-2-like	NC_027304.1:15591370-15599569	YELLOWAS	YELLOWSLICE	11.1414	1.8565	-2.58527	5e-05
XLOC_014213	apoc1	apoc1	Apolipoprotein C-I	-2.75328	-1.48612	-2.27685	-1.45524						XLOC_014213	apoc1	apoc1	Apolipoprotein C-I	NC_027304.1:67849627-67851730	REDAS	REDSLICE	530.484	78.6778	-2.75328	5e-05	0.00167621		XLOC_014213	apoc1	apoc1	Apolipoprotein C-I	NC_027304.1:67849627-67851730	GREENAS	GREENSLICE	343.081	122.47	-1.48612	0.00045	0.0105017		XLOC_014213	apoc1	apoc1	Apolipoprotein C-I	NC_027304.1:67849627-67851730	YELLOWAS	YELLOWSLICE	435.62	89.8895	-2.27685	5e-05
XLOC_009961	LOC106602749	sfrp2	secreted frizzled-related protein 2-like	-2.76962	-2.68976	-2.12355	-3.78593						XLOC_009961	LOC106602749	sfrp2	secreted frizzled-related protein 2-like	NC_027303.1:22660840-22664038	REDAS	REDSLICE	11.1557	1.6359	-2.76962	5e-05	0.00167621		XLOC_009961	LOC106602749	sfrp2	secreted frizzled-related protein 2-like	NC_027303.1:22660840-22664038	GREENAS	GREENSLICE	9.44921	1.46453	-2.68976	5e-05	0.00167621		XLOC_009961	LOC106602749	sfrp2	secreted frizzled-related protein 2-like	NC_027303.1:22660840-22664038	YELLOWAS	YELLOWSLICE	8.5946	1.9723	-2.12355	5e-05
XLOC_040952	LOC106575189	gli2	zinc finger protein GLI2-like	-2.77087	-1.58731	-1.98646	-2.36899						XLOC_040952	LOC106575189	gli2	zinc finger protein GLI2-like	NC_027316.1:8305342-8378477	REDAS	REDSLICE	0.722762	0.105896	-2.77087	5e-05	0.00167621		XLOC_040952	LOC106575189	gli2	zinc finger protein GLI2-like	NC_027316.1:8305342-8378477	GREENAS	GREENSLICE	0.509617	0.169596	-1.58731	0.00125	0.0234317		XLOC_040952	LOC106575189	gli2	zinc finger protein GLI2-like	NC_027316.1:8305342-8378477	YELLOWAS	YELLOWSLICE	0.567836	0.143297	-1.98646	0.0004
XLOC_054357	LOC106586448	map2	microtubule-associated protein 2-like	-2.7786	-1.88909	-3.19386	-2.33411						XLOC_054357	LOC106586448	map2	microtubule-associated protein 2-like	NC_027324.1:25662701-25801143	REDAS	REDSLICE	0.815086	0.118785	-2.7786	5e-05	0.00167621		XLOC_054357	LOC106586448	map2	microtubule-associated protein 2-like	NC_027324.1:25662701-25801143	GREENAS	GREENSLICE	0.541687	0.146244	-1.88909	5e-05	0.00167621		XLOC_054357	LOC106586448	map2	microtubule-associated protein 2-like	NC_027324.1:25662701-25801143	YELLOWAS	YELLOWSLICE	0.805114	0.0879853	-3.19386	5e-05
XLOC_007342	LOC106600764	fth1	ferritin, middle subunit-like	-2.78172	-1.84318	-2.26866	-1.70928						XLOC_007342	LOC106600764	fth1	ferritin, middle subunit-like	NC_027302.1:52231579-52233635	REDAS	REDSLICE	354.042	51.4843	-2.78172	5e-05	0.00167621		XLOC_007342	LOC106600764	fth1	ferritin, middle subunit-like	NC_027302.1:52231579-52233635	GREENAS	GREENSLICE	100.434	27.9915	-1.84318	5e-05	0.00167621		XLOC_007342	LOC106600764	fth1	ferritin, middle subunit-like	NC_027302.1:52231579-52233635	YELLOWAS	YELLOWSLICE	195.857	40.6448	-2.26866	5e-05
XLOC_024474	LOC106613459	na	uncharacterized LOC106613459	-2.81264	-2.39344	-2.71606	-2.92951						XLOC_024474	LOC106613459	na	uncharacterized LOC106613459	NC_027309.1:10346929-10372385	REDAS	REDSLICE	1.38811	0.197576	-2.81264	5e-05	0.00167621		XLOC_024474	LOC106613459	na	uncharacterized LOC106613459	NC_027309.1:10346929-10372385	GREENAS	GREENSLICE	1.42063	0.270385	-2.39344	5e-05	0.00167621		XLOC_024474	LOC106613459	na	uncharacterized LOC106613459	NC_027309.1:10346929-10372385	YELLOWAS	YELLOWSLICE	1.28284	0.195234	-2.71606	5e-05
XLOC_049934	LOC106583154	mustn1	musculoskeletal embryonic nuclear protein 1-like	-2.83954	-1.23092	-3.1378	-1.85132						XLOC_049934	LOC106583154	mustn1	musculoskeletal embryonic nuclear protein 1-like	NC_027321.1:28778846-28781051	REDAS	REDSLICE	241.11	33.6845	-2.83954	5e-05	0.00167621		XLOC_049934	LOC106583154	mustn1	musculoskeletal embryonic nuclear protein 1-like	NC_027321.1:28778846-28781051	GREENAS	GREENSLICE	83.8672	35.7312	-1.23092	0.00015	0.00429515		XLOC_049934	LOC106583154	mustn1	musculoskeletal embryonic nuclear protein 1-like	NC_027321.1:28778846-28781051	YELLOWAS	YELLOWSLICE	199.117	22.6223	-3.1378	5e-05
XLOC_061907	c1qb	c1qb	complement component 1, q subcomponent, B chain	-2.84009	-1.96365	-2.22617	-2.14251						XLOC_061907	c1qb	c1qb	complement component 1, q subcomponent, B chain	NW_012347295.1:3042-3716	REDAS	REDSLICE	88.1709	12.3133	-2.84009	5e-05	0.00167621		XLOC_061907	c1qb	c1qb	complement component 1, q subcomponent, B chain	NW_012347295.1:3042-3716	GREENAS	GREENSLICE	89.4306	22.9282	-1.96365	5e-05	0.00167621		XLOC_061907	c1qb	c1qb	complement component 1, q subcomponent, B chain	NW_012347295.1:3042-3716	YELLOWAS	YELLOWSLICE	66.5429	14.2219	-2.22617	5e-05
XLOC_052452	nsmf	nsmf	NMDA receptor synaptonuclear signaling and neuronal migration factor	-2.84166	-3.94694	-3.15493	-4.64116						XLOC_052452	nsmf	nsmf	NMDA receptor synaptonuclear signaling and neuronal migration factor	NC_027323.1:8295948-8342762	REDAS	REDSLICE	1.04504	0.145783	-2.84166	5e-05	0.00167621		XLOC_052452	nsmf	nsmf	NMDA receptor synaptonuclear signaling and neuronal migration factor	NC_027323.1:8295948-8342762	GREENAS	GREENSLICE	1.10008	0.0713307	-3.94694	5e-05	0.00167621		XLOC_052452	nsmf	nsmf	NMDA receptor synaptonuclear signaling and neuronal migration factor	NC_027323.1:8295948-8342762	YELLOWAS	YELLOWSLICE	0.716595	0.0804535	-3.15493	5e-05
XLOC_010201	LOC106603196	cpn	calphotin-like	-2.85132	-1.64857	-2.54832	-3.52487						XLOC_010201	LOC106603196	cpn	calphotin-like	NC_027303.1:38479382-38500022	REDAS	REDSLICE	5.32532	0.737924	-2.85132	5e-05	0.00167621		XLOC_010201	LOC106603196	cpn	calphotin-like	NC_027303.1:38479382-38500022	GREENAS	GREENSLICE	4.06447	1.29639	-1.64857	0.00305	0.0459806		XLOC_010201	LOC106603196	cpn	calphotin-like	NC_027303.1:38479382-38500022	YELLOWAS	YELLOWSLICE	4.69439	0.802523	-2.54832	5e-05
XLOC_041206	LOC106575649	filip1l	filamin A-interacting protein 1-like	-2.85887	-1.60965	-1.94463	-2.83754						XLOC_041206	LOC106575649	filip1l	filamin A-interacting protein 1-like	NC_027316.1:21051624-21089598	REDAS	REDSLICE	8.57578	1.18213	-2.85887	5e-05	0.00167621		XLOC_041206	LOC106575649	filip1l	filamin A-interacting protein 1-like	NC_027316.1:21051624-21089598	GREENAS	GREENSLICE	6.77835	2.22112	-1.60965	0.00025	0.00653846		XLOC_041206	LOC106575649	filip1l	filamin A-interacting protein 1-like	NC_027316.1:21051624-21089598	YELLOWAS	YELLOWSLICE	6.55849	1.70377	-1.94463	5e-05
XLOC_049265	LOC106582008	filip1l	filamin A-interacting protein 1-like	-2.86711	-1.81153	-2.45873	-2.30182						XLOC_049265	LOC106582008	filip1l	filamin A-interacting protein 1-like	NC_027320.1:25768819-25829279	REDAS	REDSLICE	1.89867	0.260234	-2.86711	5e-05	0.00167621		XLOC_049265	LOC106582008	filip1l	filamin A-interacting protein 1-like	NC_027320.1:25768819-25829279	GREENAS	GREENSLICE	1.40395	0.399967	-1.81153	0.00035	0.00858457		XLOC_049265	LOC106582008	filip1l	filamin A-interacting protein 1-like	NC_027320.1:25768819-25829279	YELLOWAS	YELLOWSLICE	1.58597	0.2885	-2.45873	5e-05
XLOC_008201	LOC106598340	na	uncharacterized LOC106598340	-2.86887	-3.34647	-2.5507	-4.27765						XLOC_008201	LOC106598340	na	uncharacterized LOC106598340	NC_027302.1:9054613-9068148	REDAS	REDSLICE	1.13686	0.15563	-2.86887	0.0003	0.00757889		XLOC_008201	LOC106598340	na	uncharacterized LOC106598340	NC_027302.1:9054613-9068148	GREENAS	GREENSLICE	0.857597	0.0843133	-3.34647	0.00095	0.0189427		XLOC_008201	LOC106598340	na	uncharacterized LOC106598340	NC_027302.1:9054613-9068148	YELLOWAS	YELLOWSLICE	0.939802	0.160398	-2.5507	0.00075
XLOC_000380	LOC106598245	fgfrl1	fibroblast growth factor receptor-like 1	-2.88881	-2.10944	-3.4201	-3.09857						XLOC_000380	LOC106598245	fgfrl1	fibroblast growth factor receptor-like 1	NC_027300.1:26810996-26865247	REDAS	REDSLICE	0.568394	0.0767419	-2.88881	5e-05	0.00167621		XLOC_000380	LOC106598245	fgfrl1	fibroblast growth factor receptor-like 1	NC_027300.1:26810996-26865247	GREENAS	GREENSLICE	0.447964	0.10381	-2.10944	0.001	0.0197087		XLOC_000380	LOC106598245	fgfrl1	fibroblast growth factor receptor-like 1	NC_027300.1:26810996-26865247	YELLOWAS	YELLOWSLICE	0.466794	0.0436086	-3.4201	5e-05
XLOC_047625	LOC106580372	rph3a	rabphilin-3A-like	-2.91432	-2.70883	-1.52002	-4.56023						XLOC_047625	LOC106580372	rph3a	rabphilin-3A-like	NC_027319.1:25787912-25828816	REDAS	REDSLICE	3.40154	0.45121	-2.91432	5e-05	0.00167621		XLOC_047625	LOC106580372	rph3a	rabphilin-3A-like	NC_027319.1:25787912-25828816	GREENAS	GREENSLICE	2.66803	0.408085	-2.70883	5e-05	0.00167621		XLOC_047625	LOC106580372	rph3a	rabphilin-3A-like	NC_027319.1:25787912-25828816	YELLOWAS	YELLOWSLICE	1.60191	0.558556	-1.52002	0.0001
XLOC_048556	LOC106581781	col28a1	collagen alpha-1(XXVIII) chain-like	-2.92115	-2.97565	-3.40094	-4.58991						XLOC_048556	LOC106581781	col28a1	collagen alpha-1(XXVIII) chain-like	NC_027320.1:16061763-16093229	REDAS	REDSLICE	1.29396	0.170831	-2.92115	0.0001	0.00306497		XLOC_048556	LOC106581781	col28a1	collagen alpha-1(XXVIII) chain-like	NC_027320.1:16061763-16093229	GREENAS	GREENSLICE	2.27327	0.288996	-2.97565	5e-05	0.00167621		XLOC_048556	LOC106581781	col28a1	collagen alpha-1(XXVIII) chain-like	NC_027320.1:16061763-16093229	YELLOWAS	YELLOWSLICE	1.52967	0.144815	-3.40094	5e-05
XLOC_048785	LOC106582229	sdri	serine-aspartate repeat-containing protein I-like	-2.93416	-1.86682	-1.5658	-3.41749						XLOC_048785	LOC106582229	sdri	serine-aspartate repeat-containing protein I-like	NC_027320.1:34551333-34582761	REDAS	REDSLICE	8.54442	1.11792	-2.93416	5e-05	0.00167621		XLOC_048785	LOC106582229	sdri	serine-aspartate repeat-containing protein I-like	NC_027320.1:34551333-34582761	GREENAS	GREENSLICE	8.78781	2.40942	-1.86682	5e-05	0.00167621		XLOC_048785	LOC106582229	sdri	serine-aspartate repeat-containing protein I-like	NC_027320.1:34551333-34582761	YELLOWAS	YELLOWSLICE	3.91214	1.32148	-1.5658	5e-05
XLOC_032015	LOC106568184	bmpr1b	bone morphogenetic protein receptor type-1B-like	-2.93962	-2.71936	-1.75984	-2.65785						XLOC_032015	LOC106568184	bmpr1b	bone morphogenetic protein receptor type-1B-like	NC_027312.1:87968855-88092585	REDAS	REDSLICE	5.48019	0.714302	-2.93962	5e-05	0.00167621		XLOC_032015	LOC106568184	bmpr1b	bone morphogenetic protein receptor type-1B-like	NC_027312.1:87968855-88092585	GREENAS	GREENSLICE	7.12774	1.08229	-2.71936	5e-05	0.00167621		XLOC_032015	LOC106568184	bmpr1b	bone morphogenetic protein receptor type-1B-like	NC_027312.1:87968855-88092585	YELLOWAS	YELLOWSLICE	4.70744	1.39002	-1.75984	5e-05
XLOC_047518	LOC106579968	mmp11	stromelysin-3-like	-2.94326	-2.88664	-3.27197	-3.39923						XLOC_047518	LOC106579968	mmp11	stromelysin-3-like	NC_027319.1:18646428-18659096	REDAS	REDSLICE	2.93564	0.381675	-2.94326	5e-05	0.00167621		XLOC_047518	LOC106579968	mmp11	stromelysin-3-like	NC_027319.1:18646428-18659096	GREENAS	GREENSLICE	3.56936	0.482644	-2.88664	5e-05	0.00167621		XLOC_047518	LOC106579968	mmp11	stromelysin-3-like	NC_027319.1:18646428-18659096	YELLOWAS	YELLOWSLICE	2.03779	0.21096	-3.27197	5e-05
XLOC_012056	LOC106604057	na	uncharacterized LOC106604057	-2.9547	-2.03856	-3.00329	-3.1339						XLOC_012056	LOC106604057	na	uncharacterized LOC106604057	NC_027303.1:81785090-81794208	REDAS	REDSLICE	1.82787	0.235771	-2.9547	5e-05	0.00167621		XLOC_012056	LOC106604057	na	uncharacterized LOC106604057	NC_027303.1:81785090-81794208	GREENAS	GREENSLICE	1.55107	0.37754	-2.03856	0.00055	0.0123272		XLOC_012056	LOC106604057	na	uncharacterized LOC106604057	NC_027303.1:81785090-81794208	YELLOWAS	YELLOWSLICE	1.7035	0.212453	-3.00329	5e-05
XLOC_040133	LOC100380741	nell2	protein kinase C-binding protein NELL2	-2.95681	-2.70096	-2.94677	-3.59582						XLOC_040133	LOC100380741	nell2	protein kinase C-binding protein NELL2	NC_027315.1:37172928-37290098	REDAS	REDSLICE	1.12688	0.145141	-2.95681	0.00145	0.0262283		XLOC_040133	LOC100380741	nell2	protein kinase C-binding protein NELL2	NC_027315.1:37172928-37290098	GREENAS	GREENSLICE	0.963228	0.148135	-2.70096	5e-05	0.00167621		XLOC_040133	LOC100380741	nell2	protein kinase C-binding protein NELL2	NC_027315.1:37172928-37290098	YELLOWAS	YELLOWSLICE	1.04772	0.135887	-2.94677	5e-05
XLOC_013065	LOC106605839	ephb5	ephrin type-B receptor 5-like	-2.96014	-2.02493	-2.25266	-3.43905						XLOC_013065	LOC106605839	ephb5	ephrin type-B receptor 5-like	NC_027304.1:70579072-70644413	REDAS	REDSLICE	6.3945	0.821707	-2.96014	0.0001	0.00306497		XLOC_013065	LOC106605839	ephb5	ephrin type-B receptor 5-like	NC_027304.1:70579072-70644413	GREENAS	GREENSLICE	6.19137	1.52132	-2.02493	0.00305	0.0459806		XLOC_013065	LOC106605839	ephb5	ephrin type-B receptor 5-like	NC_027304.1:70579072-70644413	YELLOWAS	YELLOWSLICE	5.22489	1.09637	-2.25266	0.0001
XLOC_043391	LOC106577836	f13a1	coagulation factor XIII A chain-like	-3.01228	-2.63435	-2.40673	-2.92743						XLOC_043391	LOC106577836	f13a1	coagulation factor XIII A chain-like	NC_027317.1:58340752-58360628	REDAS	REDSLICE	0.635103	0.0787148	-3.01228	0.00015	0.00429515		XLOC_043391	LOC106577836	f13a1	coagulation factor XIII A chain-like	NC_027317.1:58340752-58360628	GREENAS	GREENSLICE	1.04385	0.16812	-2.63435	0.00025	0.00653846		XLOC_043391	LOC106577836	f13a1	coagulation factor XIII A chain-like	NC_027317.1:58340752-58360628	YELLOWAS	YELLOWSLICE	0.591931	0.111628	-2.40673	0.00125
XLOC_033995	LOC106569415	myoc	myocilin-like	-3.0231	1.38434	-1.88757	-1.91334						XLOC_033995	LOC106569415	myoc	myocilin-like	NC_027313.1:33488397-33492402	REDAS	REDSLICE	45.2864	5.57088	-3.0231	5e-05	0.00167621		XLOC_033995	LOC106569415	myoc	myocilin-like	NC_027313.1:33488397-33492402	GREENAS	GREENSLICE	6.40099	16.7099	1.38434	5e-05	0.00167621		XLOC_033995	LOC106569415	myoc	myocilin-like	NC_027313.1:33488397-33492402	YELLOWAS	YELLOWSLICE	20.6781	5.58851	-1.88757	5e-05
XLOC_025550	LOC106561549	st7	suppressor of tumorigenicity 7 protein homolog	-3.05947	-1.48908	-2.11022	-1.95067						XLOC_025550	LOC106561549	st7	suppressor of tumorigenicity 7 protein homolog	NC_027309.1:103292789-103380778	REDAS	REDSLICE	0.499714	0.0599416	-3.05947	5e-05	0.00167621		XLOC_025550	LOC106561549	st7	suppressor of tumorigenicity 7 protein homolog	NC_027309.1:103292789-103380778	GREENAS	GREENSLICE	0.521638	0.185828	-1.48908	0.00055	0.0123272		XLOC_025550	LOC106561549	st7	suppressor of tumorigenicity 7 protein homolog	NC_027309.1:103292789-103380778	YELLOWAS	YELLOWSLICE	0.557231	0.129061	-2.11022	5e-05
XLOC_003341	LOC106567724	tnc	tenascin-like	-3.06299	-2.02727	-2.92697	-2.59408						XLOC_003341	LOC106567724	tnc	tenascin-like	NC_027300.1:134711678-134754525	REDAS	REDSLICE	23.9683	2.86804	-3.06299	5e-05	0.00167621		XLOC_003341	LOC106567724	tnc	tenascin-like	NC_027300.1:134711678-134754525	GREENAS	GREENSLICE	15.7672	3.86798	-2.02727	5e-05	0.00167621		XLOC_003341	LOC106567724	tnc	tenascin-like	NC_027300.1:134711678-134754525	YELLOWAS	YELLOWSLICE	15.7466	2.07053	-2.92697	5e-05
XLOC_058526	LOC106590044	svil	supervillin-like	-3.0729	-1.1351	-3.01574	-2.45231						XLOC_058526	LOC106590044	svil	supervillin-like	NC_027328.1:3141662-3317737	REDAS	REDSLICE	1.33779	0.158984	-3.0729	5e-05	0.00167621		XLOC_058526	LOC106590044	svil	supervillin-like	NC_027328.1:3141662-3317737	GREENAS	GREENSLICE	0.620439	0.282489	-1.1351	0.0006	0.0132029		XLOC_058526	LOC106590044	svil	supervillin-like	NC_027328.1:3141662-3317737	YELLOWAS	YELLOWSLICE	0.787852	0.0974126	-3.01574	5e-05
XLOC_000815	LOC106607527	htra1	serine protease HTRA1A-like	-3.07706	-2.81142	-3.18936	-2.84495						XLOC_000815	LOC106607527	htra1	serine protease HTRA1A-like	NC_027300.1:63960155-63998054	REDAS	REDSLICE	30.8272	3.65296	-3.07706	5e-05	0.00167621		XLOC_000815	LOC106607527	htra1	serine protease HTRA1A-like	NC_027300.1:63960155-63998054	GREENAS	GREENSLICE	28.1901	4.01584	-2.81142	5e-05	0.00167621		XLOC_000815	LOC106607527	htra1	serine protease HTRA1A-like	NC_027300.1:63960155-63998054	YELLOWAS	YELLOWSLICE	28.7655	3.1534	-3.18936	5e-05
[truncated: 47 more rows]
[truncated: 13 more columns]

## Sheet: T2 single-inf vs pre GO
Sub table T2. Gene ontology enrichment analysis of up- and down-regulated differentilly expressed genes shared across the 4 diets in single infection compared to pre-infection.
[truncated: 180 more rows]

[truncated: 4 more sheets: T3 co-inf vs pre genes , T4 co-inf vs pre GO, T5 co-inf vs single-inf genes, T6 co-inf vs single-inf GO]
