# Supplementary material for: Transcriptome Analysis of Atlantic Salmon (Salmo salar) Skin in Response to Sea Lice and Infectious Salmon Anemia Virus Co-Infection Under Different Experimental Functional Diets
Source: Front Immunol. 2022 Jan 3;12:787033. doi: 10.3389/fimmu.2021.787033 (PMC8763012; doi:10.3389/fimmu.2021.787033)
Supplement: Supplementary file 1 [file DataSheet_1.zip › Supplementary Files/Supplementary File 6.xls]

## Sheet: label
Supplementary File 6: Shared and unique summary and differentially expressed genes (DEGs) ids when comparing the shared genes from the three groups comparison (i.e., single vs preinfection, co vs preinfection, and single vs co-infection)
T1 common and unique list : Shared and unique summary and differentially expressed genes (DEGs) ids when comparing the shared genes from the three groups comparison (i.e., single vs preinfection, co vs preinfection, and single vs co-infection)
T2 unique single vs. pre : Unique DEGs found in group single vs. pre infection
T3 unique co vs. pre : Unique DEGs found in group co vs. pre infection
T4 unique co vs. single : Unique DEGs found in group co vs. single infection
T5 single|pre vs co|pre : Shared DEGs found in between single vs. pre-infection and co vs. pre infection
T6 single|pre vs co|single : Shared DEGs found in between single vs. pre-infection and co vs. single einfection
T7 co|pre vs co|single : Shared DEGs found in between co vs. pre-infection and co vs. single infection
T8 common_all: Shared DEGs found in between single vs. pre-infection, co vs. pre infection, and co vs single infection

## Sheet: T1 common and unique list
Sub table T1. Shared and unique summary and differentially expressed genes (DEGs) ids when comparing the shared genes from the three groups comparison (i.e., single vs preinfection, co vs preinfection, and single vs co-infection)
single|ctrl	co|ctrl	co|single	single|ctrl|co|ctrl	single|ctrl|co|single	co|ctrl|co|single	single|ctrl|co|ctrl|co|single
XLOC_047407	XLOC_031837	XLOC_018067	XLOC_052828	XLOC_014196	XLOC_025782	XLOC_057727
XLOC_036285	XLOC_001736	XLOC_011801	XLOC_035578	XLOC_047474	XLOC_036839	XLOC_039114
XLOC_050589	XLOC_054242	XLOC_056366	XLOC_059151	XLOC_025113	XLOC_048748	XLOC_024319
XLOC_057371	XLOC_022016	XLOC_056431	XLOC_003042		XLOC_000375	XLOC_058297
XLOC_006531	XLOC_010016	XLOC_030532	XLOC_003977		XLOC_051606	XLOC_010563
XLOC_054793	XLOC_044973	XLOC_048192	XLOC_053065		XLOC_049972
XLOC_006886	XLOC_055059	XLOC_029116	XLOC_049215		XLOC_046207
XLOC_045460	XLOC_041671	XLOC_039866	XLOC_005985		XLOC_051886
XLOC_028967	XLOC_030552	XLOC_051295	XLOC_028243		XLOC_025382
XLOC_033995	XLOC_020872	XLOC_012247	XLOC_029605		XLOC_022259
XLOC_043391	XLOC_081376	XLOC_017781	XLOC_028563		XLOC_000048
XLOC_013065	XLOC_008564	XLOC_046405	XLOC_042834		XLOC_005184
XLOC_048556	XLOC_056025	XLOC_032482	XLOC_008370		XLOC_009888
XLOC_000380	XLOC_006970	XLOC_025621	XLOC_002491		XLOC_049971
XLOC_008201	XLOC_000847	XLOC_059040	XLOC_003591		XLOC_016897
XLOC_061907	XLOC_029813	XLOC_022698	XLOC_033414		XLOC_040528
XLOC_047341	XLOC_047213	XLOC_000179	XLOC_035065		XLOC_007932
XLOC_056035	XLOC_005424	XLOC_053450	XLOC_050895		XLOC_041954
XLOC_053890	XLOC_014147	XLOC_043296	XLOC_026944		XLOC_043044
XLOC_036865	XLOC_010573	XLOC_017605	XLOC_032096		XLOC_005077
XLOC_000353	XLOC_022561	XLOC_027787	XLOC_025823		XLOC_042348
XLOC_006261	XLOC_008688	XLOC_036882	XLOC_042988		XLOC_013863
XLOC_021374	XLOC_058502	XLOC_010703	XLOC_021106		XLOC_033410
XLOC_022516	XLOC_049962	XLOC_018310	XLOC_044707		XLOC_012243
XLOC_046958	XLOC_074663	XLOC_054592	XLOC_029333		XLOC_079353
XLOC_023604	XLOC_001950	XLOC_009468	XLOC_049159		XLOC_001644
XLOC_033151	XLOC_012593	XLOC_065943	XLOC_051526		XLOC_012240
XLOC_045577	XLOC_065274	XLOC_043466	XLOC_008185		XLOC_027583
XLOC_043747	XLOC_048566	XLOC_080474	XLOC_016735		XLOC_049138
XLOC_048378	XLOC_036376	XLOC_004516	XLOC_031386		XLOC_075440
XLOC_016540	XLOC_017395	XLOC_036246	XLOC_031084		XLOC_024001
XLOC_050318	XLOC_054848	XLOC_001793	XLOC_001066		XLOC_054410
XLOC_000151	XLOC_007130	XLOC_003993	XLOC_008441		XLOC_017469
XLOC_033419	XLOC_043396	XLOC_059908	XLOC_054573		XLOC_041474
XLOC_014992	XLOC_041525	XLOC_013224	XLOC_012057		XLOC_037111
XLOC_039530	XLOC_047036	XLOC_030064	XLOC_046880		XLOC_052226
XLOC_003329	XLOC_046495	XLOC_075022	XLOC_024887		XLOC_005574
XLOC_023363	XLOC_006772	XLOC_057634	XLOC_000815		XLOC_017682
XLOC_011341	XLOC_016375	XLOC_049901	XLOC_058526		XLOC_005506
XLOC_046950	XLOC_052558	XLOC_044393	XLOC_003341		XLOC_062931
XLOC_059279	XLOC_004135	XLOC_058149	XLOC_025550		XLOC_009469
XLOC_003157	XLOC_037700	XLOC_057781	XLOC_040133		XLOC_032816
XLOC_016010	XLOC_026788	XLOC_017794	XLOC_012056		XLOC_045156
XLOC_048672	XLOC_056722	XLOC_008203	XLOC_047518		XLOC_040559
XLOC_009387	XLOC_068626	XLOC_042450	XLOC_032015		XLOC_058150
XLOC_006823	XLOC_008932	XLOC_066376	XLOC_048785		XLOC_033276
XLOC_039094	XLOC_007977	XLOC_007100	XLOC_047625		XLOC_045374
XLOC_031201	XLOC_046992	XLOC_009531	XLOC_049265		XLOC_044495
XLOC_056063	XLOC_031915	XLOC_004580	XLOC_041206		XLOC_010239
XLOC_020574	XLOC_005212	XLOC_015134	XLOC_010201		XLOC_007960
XLOC_020917	XLOC_052862	XLOC_063941	XLOC_052452		XLOC_018395
XLOC_026002	XLOC_030404	XLOC_056439	XLOC_049934		XLOC_061170
XLOC_023226	XLOC_054486	XLOC_016363	XLOC_024474		XLOC_039694
XLOC_056760	XLOC_043717	XLOC_008899	XLOC_007342		XLOC_001651
XLOC_032996	XLOC_039824	XLOC_034356	XLOC_054357		XLOC_024534
XLOC_020714	XLOC_025261	XLOC_031272	XLOC_040952		XLOC_054524
XLOC_045979	XLOC_031916		XLOC_009961		XLOC_066465
XLOC_047643	XLOC_053670		XLOC_014213		XLOC_007305
XLOC_022711	XLOC_040686		XLOC_012262		XLOC_068689
XLOC_002032	XLOC_041258		XLOC_042890		XLOC_041572
XLOC_047169	XLOC_033805		XLOC_026394		XLOC_042648
XLOC_032679	XLOC_048694		XLOC_000368		XLOC_011866
XLOC_018463	XLOC_027145		XLOC_004911		XLOC_046289
XLOC_025060	XLOC_018922		XLOC_003262		XLOC_018408
XLOC_008784	XLOC_018482		XLOC_005968		XLOC_045238
XLOC_042793	XLOC_001777		XLOC_024670		XLOC_053187
XLOC_054577	XLOC_024822		XLOC_053710		XLOC_057690
XLOC_024681	XLOC_001542		XLOC_057262		XLOC_036030
XLOC_014179	XLOC_047137		XLOC_007129		XLOC_025386
XLOC_008384	XLOC_000713		XLOC_042125		XLOC_044999
XLOC_026410	XLOC_024592		XLOC_050741		XLOC_043510
XLOC_032422	XLOC_036058		XLOC_041607		XLOC_056808
XLOC_020008	XLOC_002957		XLOC_055526		XLOC_060114
XLOC_018990	XLOC_028366		XLOC_031959		XLOC_007325
XLOC_053909	XLOC_002244		XLOC_047549		XLOC_043382
XLOC_054564	XLOC_060072		XLOC_055594		XLOC_062092
XLOC_017535	XLOC_024846		XLOC_020960		XLOC_062723
XLOC_047826	XLOC_021145		XLOC_011959		XLOC_049106
XLOC_036726	XLOC_011060		XLOC_027913		XLOC_007559
XLOC_050997	XLOC_031661		XLOC_033933		XLOC_060770
XLOC_023772	XLOC_035315		XLOC_040402		XLOC_025256
XLOC_018477	XLOC_026333		XLOC_052860		XLOC_071657
XLOC_002646	XLOC_038403		XLOC_022688		XLOC_057043
XLOC_050184	XLOC_044449		XLOC_040252		XLOC_002515
XLOC_028841	XLOC_001605		XLOC_035740		XLOC_052889
XLOC_011816	XLOC_035148		XLOC_007361		XLOC_043631
XLOC_040093	XLOC_038688		XLOC_047995		XLOC_054074
XLOC_031130	XLOC_012847		XLOC_051284		XLOC_038853
XLOC_001177	XLOC_056715		XLOC_001712		XLOC_009341
XLOC_048259	XLOC_011582		XLOC_037040		XLOC_015114
XLOC_031071	XLOC_051472		XLOC_057039		XLOC_044871
XLOC_013708	XLOC_024494		XLOC_058177		XLOC_070886
XLOC_008566	XLOC_022777		XLOC_053652		XLOC_035695
XLOC_042790	XLOC_005614		XLOC_055550		XLOC_066024
XLOC_025742	XLOC_040092		XLOC_035279		XLOC_018802
XLOC_047706	XLOC_010470		XLOC_013781		XLOC_052222
XLOC_007036	XLOC_023304		XLOC_029033		XLOC_048745
XLOC_039096	XLOC_039362		XLOC_059130		XLOC_008920
XLOC_018255	XLOC_014933		XLOC_017546		XLOC_062083
XLOC_020445	XLOC_033996		XLOC_061908		XLOC_043473
XLOC_029611	XLOC_023156		XLOC_030474		XLOC_049967
XLOC_057026	XLOC_000716		XLOC_060962		XLOC_058193
XLOC_044313	XLOC_020416		XLOC_030127		XLOC_049210
XLOC_045134	XLOC_035354		XLOC_052547		XLOC_004853
XLOC_046562	XLOC_026799		XLOC_028336		XLOC_029208
XLOC_030736	XLOC_026178		XLOC_056786		XLOC_018816
XLOC_014829	XLOC_033619		XLOC_025820		XLOC_021510
XLOC_002237	XLOC_016877		XLOC_004318		XLOC_003815
XLOC_049723	XLOC_010559		XLOC_023892		XLOC_030538
XLOC_023622	XLOC_002008		XLOC_025304		XLOC_016696
XLOC_050079	XLOC_036897		XLOC_050533		XLOC_024136
XLOC_057750	XLOC_057367		XLOC_000215		XLOC_005245
XLOC_005651	XLOC_011856		XLOC_028126		XLOC_044410
XLOC_036575	XLOC_043790		XLOC_008846		XLOC_050213
XLOC_035538	XLOC_025391		XLOC_012714		XLOC_070647
XLOC_034880	XLOC_028735		XLOC_054798		XLOC_003818
XLOC_004526	XLOC_020769		XLOC_012750		XLOC_016485
XLOC_062538	XLOC_062355		XLOC_027982		XLOC_000369
XLOC_020410	XLOC_051484		XLOC_090584		XLOC_028657
XLOC_001903	XLOC_028536		XLOC_017381		XLOC_037456
XLOC_012751	XLOC_000796		XLOC_040676		XLOC_058110
XLOC_036420	XLOC_000930		XLOC_091230		XLOC_065173
XLOC_035907	XLOC_031461		XLOC_028365		XLOC_002608
XLOC_022852	XLOC_052216		XLOC_032517		XLOC_000211
XLOC_063779	XLOC_000620		XLOC_013410		XLOC_052545
XLOC_032023	XLOC_053745		XLOC_002112		XLOC_043471
XLOC_004988	XLOC_042815		XLOC_009012
XLOC_008128	XLOC_021021		XLOC_050487
XLOC_064655	XLOC_018386		XLOC_031062
XLOC_044946	XLOC_034680		XLOC_052439
XLOC_013914	XLOC_036985		XLOC_051388
XLOC_043763	XLOC_007513		XLOC_026131
XLOC_053444	XLOC_027663		XLOC_015586
XLOC_018956	XLOC_048522		XLOC_043238
XLOC_039254	XLOC_064260		XLOC_032936
XLOC_044920	XLOC_045572		XLOC_054246
XLOC_033093	XLOC_034525		XLOC_047776
XLOC_051329	XLOC_062800		XLOC_004038
XLOC_036217	XLOC_016451		XLOC_023019
XLOC_034667	XLOC_023725		XLOC_017476
XLOC_022276	XLOC_002372		XLOC_017993
XLOC_017723	XLOC_031628		XLOC_032821
XLOC_021318	XLOC_044866		XLOC_023749
XLOC_018201	XLOC_057327		XLOC_012785
XLOC_003545	XLOC_021415		XLOC_049284
XLOC_051979	XLOC_022213		XLOC_030734
XLOC_015321	XLOC_057704		XLOC_003575
XLOC_040485	XLOC_010497		XLOC_058625
XLOC_049114	XLOC_016334		XLOC_030634
XLOC_022384	XLOC_067491		XLOC_045010
XLOC_060806	XLOC_011542		XLOC_038703
XLOC_015893	XLOC_003363		XLOC_054791
XLOC_036824	XLOC_019872		XLOC_052566
XLOC_023891	XLOC_000642		XLOC_013067
XLOC_024243	XLOC_026326		XLOC_052286
XLOC_052400	XLOC_018040		XLOC_023596
XLOC_007652	XLOC_015454		XLOC_044164
XLOC_028952	XLOC_030816		XLOC_022691
XLOC_008394	XLOC_012155		XLOC_018429
XLOC_037146	XLOC_013880		XLOC_038059
XLOC_051277	XLOC_043428		XLOC_005765
XLOC_041534	XLOC_035094		XLOC_037193
XLOC_026455	XLOC_012176		XLOC_017790
XLOC_023843	XLOC_032038		XLOC_043389
XLOC_054913	XLOC_006749		XLOC_041011
XLOC_029601	XLOC_058112		XLOC_016802
XLOC_001330	XLOC_022640		XLOC_038084
XLOC_014942	XLOC_050142		XLOC_000248
XLOC_001095	XLOC_041159		XLOC_048728
XLOC_062952	XLOC_065693		XLOC_031091
XLOC_007696	XLOC_017541		XLOC_039439
XLOC_060512	XLOC_034265		XLOC_027566
XLOC_015496	XLOC_026514		XLOC_067264
XLOC_042484	XLOC_050101		XLOC_038873
XLOC_044480	XLOC_008339		XLOC_052486
XLOC_042752	XLOC_034247		XLOC_018951
XLOC_015836	XLOC_070606		XLOC_026874
XLOC_002292	XLOC_032645		XLOC_047028
XLOC_019234	XLOC_029181		XLOC_048095
XLOC_017749	XLOC_058088		XLOC_039323
XLOC_029965	XLOC_001069		XLOC_036380
XLOC_022264	XLOC_006809		XLOC_034237
XLOC_004908	XLOC_046119		XLOC_031920
XLOC_047573	XLOC_023214		XLOC_043218
XLOC_053965	XLOC_015102		XLOC_038964
XLOC_053510	XLOC_046022		XLOC_058285
XLOC_038129	XLOC_027094		XLOC_018199
XLOC_046169	XLOC_027176		XLOC_055571
XLOC_020289	XLOC_050022		XLOC_039001
XLOC_032383	XLOC_010045		XLOC_009853
XLOC_036216	XLOC_048537		XLOC_011667
XLOC_015080	XLOC_056479		XLOC_049387
XLOC_054487	XLOC_048505		XLOC_005652
XLOC_011617	XLOC_014901		XLOC_047729
XLOC_067997	XLOC_053676		XLOC_035684
XLOC_046934	XLOC_050529		XLOC_048638
XLOC_032559	XLOC_033700		XLOC_045274
XLOC_057485	XLOC_053043		XLOC_037001
XLOC_058793	XLOC_049717		XLOC_037774
XLOC_024582	XLOC_030869		XLOC_056492
XLOC_048510	XLOC_051621		XLOC_035177
XLOC_040131	XLOC_044256		XLOC_026823
XLOC_020129	XLOC_056746		XLOC_013805
XLOC_050176	XLOC_032857		XLOC_043079
XLOC_066892	XLOC_031313		XLOC_001780
XLOC_047849	XLOC_005425		XLOC_003146
XLOC_060439	XLOC_048799		XLOC_038204
XLOC_028596	XLOC_015578		XLOC_058601
	XLOC_024940		XLOC_004119
	XLOC_048210		XLOC_009128
	XLOC_024144		XLOC_058860
	XLOC_079853		XLOC_044917
	XLOC_003914		XLOC_024984
	XLOC_051252		XLOC_030638
	XLOC_048165		XLOC_053070
	XLOC_002277		XLOC_000639
	XLOC_042072		XLOC_011621
	XLOC_004638		XLOC_045024
	XLOC_037657		XLOC_046318
	XLOC_036791		XLOC_059899
	XLOC_046776		XLOC_060702
	XLOC_011616		XLOC_043932
	XLOC_023177		XLOC_065246
	XLOC_017219		XLOC_046053
	XLOC_031523		XLOC_030121
	XLOC_013664		XLOC_016632
	XLOC_032659		XLOC_007492
	XLOC_014133		XLOC_025226
	XLOC_013101		XLOC_054558
	XLOC_002153		XLOC_015189
	XLOC_022532		XLOC_033638
	XLOC_019947		XLOC_049758
	XLOC_038478		XLOC_032037
	XLOC_002805		XLOC_051071
	XLOC_028523		XLOC_023347
	XLOC_006827		XLOC_000334
	XLOC_031608		XLOC_027071
	XLOC_057440		XLOC_049125
	XLOC_056907		XLOC_001630
	XLOC_058463		XLOC_013741
	XLOC_048612		XLOC_027445
	XLOC_047983		XLOC_022780
	XLOC_029955		XLOC_016850
	XLOC_017549		XLOC_044366
	XLOC_006532		XLOC_063320
	XLOC_053472		XLOC_062300
	XLOC_027234		XLOC_027186
	XLOC_011700		XLOC_053290
	XLOC_032654		XLOC_034430
	XLOC_027217		XLOC_052057
	XLOC_020793		XLOC_030723
	XLOC_025027		XLOC_037735
	XLOC_006747		XLOC_027120
	XLOC_028384		XLOC_064449
	XLOC_044713		XLOC_005896
	XLOC_027617		XLOC_017457
	XLOC_004823		XLOC_042847
	XLOC_022458		XLOC_043357
	XLOC_022089		XLOC_019876
	XLOC_016803		XLOC_048618
	XLOC_022836		XLOC_014531
	XLOC_030344		XLOC_037711
	XLOC_058807		XLOC_042171
	XLOC_022539		XLOC_004237
	XLOC_026464		XLOC_029996
	XLOC_013202		XLOC_037757
	XLOC_020352		XLOC_024675
	XLOC_040825		XLOC_033599
	XLOC_032103		XLOC_018366
	XLOC_033687		XLOC_007412
	XLOC_016808		XLOC_036273
	XLOC_044520		XLOC_016789
	XLOC_042848		XLOC_034322
	XLOC_031770		XLOC_032521
	XLOC_044318		XLOC_045842
	XLOC_048208		XLOC_015270
	XLOC_029081		XLOC_037123
	XLOC_005316		XLOC_020369
	XLOC_031435		XLOC_033640
	XLOC_002694		XLOC_054391
	XLOC_054916		XLOC_023855
	XLOC_033741		XLOC_047557
	XLOC_018057		XLOC_036949
	XLOC_000603		XLOC_040154
	XLOC_037645		XLOC_018228
	XLOC_048043		XLOC_026605
	XLOC_004705		XLOC_046904
	XLOC_056712		XLOC_027478
	XLOC_049702		XLOC_057576
	XLOC_022182		XLOC_012691
	XLOC_003423		XLOC_004808
	XLOC_038866		XLOC_003134
	XLOC_051829		XLOC_011937
	XLOC_020910		XLOC_000678
	XLOC_000317		XLOC_003129
	XLOC_031810		XLOC_035172
	XLOC_052607		XLOC_015310
	XLOC_022876		XLOC_029849
	XLOC_031993		XLOC_031543
	XLOC_001067		XLOC_006877
	XLOC_050554		XLOC_034208
	XLOC_054160		XLOC_003038
	XLOC_033430		XLOC_013562
	XLOC_011738		XLOC_019906
	XLOC_056706		XLOC_058602
	XLOC_002481		XLOC_005716
	XLOC_053655		XLOC_018563
	XLOC_002864		XLOC_012272
	XLOC_007146		XLOC_029796
	XLOC_023640		XLOC_028875
	XLOC_048906		XLOC_023781
	XLOC_051149		XLOC_028099
	XLOC_025213		XLOC_014381
	XLOC_053237		XLOC_054023
	XLOC_038394		XLOC_056719
	XLOC_043134		XLOC_021481
	XLOC_042588		XLOC_021734
	XLOC_041119		XLOC_021607
	XLOC_029985		XLOC_031605
	XLOC_055172		XLOC_023357
	XLOC_033792		XLOC_034788
	XLOC_016910		XLOC_020300
	XLOC_014583		XLOC_026711
	XLOC_070810		XLOC_057003
	XLOC_047541		XLOC_011135
	XLOC_008910		XLOC_043189
	XLOC_011483		XLOC_049650
	XLOC_033808		XLOC_041143
	XLOC_024944		XLOC_003002
	XLOC_016263		XLOC_028650
	XLOC_048388		XLOC_026536
	XLOC_028712		XLOC_026960
	XLOC_046534		XLOC_056464
	XLOC_054222		XLOC_036490
	XLOC_033286		XLOC_010080
	XLOC_012625		XLOC_037326
	XLOC_003347		XLOC_050677
	XLOC_014617		XLOC_049487
	XLOC_015345		XLOC_046171
	XLOC_066044		XLOC_005739
	XLOC_026580		XLOC_044196
	XLOC_002113		XLOC_028963
	XLOC_066035		XLOC_061086
	XLOC_050514		XLOC_051459
	XLOC_051121		XLOC_030165
	XLOC_006027		XLOC_032160
	XLOC_013797		XLOC_051270
	XLOC_008243		XLOC_015816
	XLOC_064158		XLOC_025464
	XLOC_034939		XLOC_069527
	XLOC_054010		XLOC_018955
	XLOC_028041		XLOC_008419
	XLOC_031469		XLOC_012149
	XLOC_004313		XLOC_010036
	XLOC_069830		XLOC_033502
	XLOC_052924		XLOC_003546
	XLOC_063723		XLOC_038027
	XLOC_076014		XLOC_028530
	XLOC_013784		XLOC_059450
	XLOC_023959		XLOC_055928
	XLOC_027682		XLOC_057914
	XLOC_000737		XLOC_033445
	XLOC_049275		XLOC_034258
	XLOC_014486		XLOC_043810
	XLOC_047830		XLOC_026972
	XLOC_050015		XLOC_045868
	XLOC_026640		XLOC_018628
	XLOC_054998		XLOC_007654
	XLOC_045637		XLOC_052845
	XLOC_037849		XLOC_035781
	XLOC_061937		XLOC_002983
	XLOC_008018		XLOC_030677
	XLOC_064839		XLOC_006097
	XLOC_008790		XLOC_017359
	XLOC_037514		XLOC_009314
	XLOC_024253		XLOC_044378
	XLOC_050087		XLOC_088855
	XLOC_004367		XLOC_030762
	XLOC_031109		XLOC_053948
	XLOC_015248		XLOC_037878
	XLOC_034849		XLOC_006488
	XLOC_026479		XLOC_029160
	XLOC_053989		XLOC_069621
	XLOC_060092		XLOC_030372
	XLOC_026232		XLOC_011991
	XLOC_034842		XLOC_057314
	XLOC_035620		XLOC_042916
	XLOC_073636		XLOC_050653
	XLOC_053192		XLOC_057111
	XLOC_029766		XLOC_034539
	XLOC_033580		XLOC_017276
	XLOC_058264		XLOC_039780
	XLOC_030149		XLOC_042865
	XLOC_026958		XLOC_059719
	XLOC_016442		XLOC_001760
	XLOC_057806		XLOC_050590
	XLOC_034020		XLOC_003045
	XLOC_002998		XLOC_053955
	XLOC_009737		XLOC_013925
	XLOC_024342		XLOC_051422
	XLOC_064965		XLOC_008873
	XLOC_036031		XLOC_011344
	XLOC_037570		XLOC_038160
	XLOC_029128		XLOC_022522
	XLOC_015513		XLOC_030617
	XLOC_028525		XLOC_017387
	XLOC_053184		XLOC_049017
	XLOC_001801		XLOC_015890
	XLOC_041102		XLOC_035032
	XLOC_043159		XLOC_011416
	XLOC_018733		XLOC_001567
	XLOC_016078		XLOC_002908
	XLOC_062233		XLOC_046414
	XLOC_053180		XLOC_051970
	XLOC_000908		XLOC_010622
	XLOC_070809		XLOC_055681
	XLOC_019672		XLOC_014932
	XLOC_018239		XLOC_017792
	XLOC_025905		XLOC_050673
	XLOC_064262		XLOC_041050
	XLOC_033268		XLOC_044028
	XLOC_012090		XLOC_005498
	XLOC_032401		XLOC_012707
	XLOC_003708		XLOC_028624
	XLOC_061901		XLOC_017663
	XLOC_017086		XLOC_058966
	XLOC_019571		XLOC_015462
	XLOC_066698		XLOC_037438
	XLOC_024153		XLOC_040483
	XLOC_004460		XLOC_021565
	XLOC_005301		XLOC_038658
	XLOC_048885		XLOC_053221
	XLOC_000315		XLOC_020588
	XLOC_019582		XLOC_048860
	XLOC_005779		XLOC_028338
	XLOC_046827		XLOC_034647
	XLOC_019869		XLOC_020890
	XLOC_065345		XLOC_059264
	XLOC_005825		XLOC_054762
	XLOC_030913		XLOC_035630
	XLOC_021417		XLOC_032087
	XLOC_034649		XLOC_040685
	XLOC_011430		XLOC_044448
	XLOC_035204		XLOC_008309
	XLOC_029765		XLOC_014827
	XLOC_043602		XLOC_023543
	XLOC_004539		XLOC_062081
	XLOC_027240		XLOC_044403
	XLOC_006108		XLOC_030066
	XLOC_044374		XLOC_016077
	XLOC_050520		XLOC_037060
	XLOC_003965		XLOC_068000
	XLOC_041160		XLOC_039059
	XLOC_001902		XLOC_013669
	XLOC_043015		XLOC_049902
	XLOC_027389		XLOC_028454
	XLOC_043250		XLOC_059896
	XLOC_064504		XLOC_043498
	XLOC_032625		XLOC_053693
	XLOC_051633		XLOC_048622
	XLOC_060736		XLOC_047328
	XLOC_005557		XLOC_002951
	XLOC_046624		XLOC_045058
	XLOC_027219		XLOC_068333
	XLOC_027635		XLOC_001766
	XLOC_031685		XLOC_056443
	XLOC_001763		XLOC_003766
	XLOC_026353		XLOC_024067
	XLOC_029768		XLOC_056986
	XLOC_036541		XLOC_023981
	XLOC_042237		XLOC_026561
	XLOC_058039		XLOC_034697
	XLOC_035068		XLOC_022768
	XLOC_068903		XLOC_043940
	XLOC_045426		XLOC_058574
	XLOC_051623		XLOC_011115
	XLOC_052994		XLOC_057352
	XLOC_012287		XLOC_014186
	XLOC_051638		XLOC_012335
	XLOC_008311		XLOC_036416
	XLOC_027298		XLOC_030399
	XLOC_003124		XLOC_046154
	XLOC_022784		XLOC_022358
	XLOC_058374		XLOC_052461
	XLOC_062677		XLOC_046590
	XLOC_028466		XLOC_016457
	XLOC_023854		XLOC_015082
	XLOC_034927		XLOC_032616
	XLOC_017675		XLOC_035701
	XLOC_057653		XLOC_050675
	XLOC_004499		XLOC_032668
	XLOC_008844		XLOC_036830
	XLOC_090558		XLOC_055745
	XLOC_040837		XLOC_022015
	XLOC_014945		XLOC_033494
	XLOC_002681		XLOC_025118
	XLOC_047694		XLOC_038239
	XLOC_015276		XLOC_033973
	XLOC_041635		XLOC_039426
	XLOC_067720		XLOC_038283
	XLOC_059350		XLOC_030306
	XLOC_051102		XLOC_015106
	XLOC_028432		XLOC_001008
	XLOC_047685		XLOC_035973
	XLOC_002849		XLOC_035066
	XLOC_027395		XLOC_010792
	XLOC_067352		XLOC_026672
	XLOC_032871		XLOC_049336
	XLOC_060382		XLOC_024265
	XLOC_037110		XLOC_051666
	XLOC_033953		XLOC_031355
	XLOC_000574		XLOC_035436
	XLOC_067594		XLOC_026441
	XLOC_003256		XLOC_039608
	XLOC_024021		XLOC_031077
	XLOC_052234		XLOC_015837
	XLOC_008065		XLOC_003477
	XLOC_039420		XLOC_053021
	XLOC_042779		XLOC_025028
	XLOC_046567		XLOC_019737
	XLOC_025315		XLOC_001768
	XLOC_046384		XLOC_041327
	XLOC_006441		XLOC_050983
	XLOC_002425		XLOC_038933
	XLOC_021788		XLOC_024578
	XLOC_013923		XLOC_045013
	XLOC_063639		XLOC_001276
	XLOC_055154		XLOC_068287
	XLOC_041742		XLOC_005361
	XLOC_034223		XLOC_030782
	XLOC_044593		XLOC_054533
	XLOC_014987		XLOC_011168
	XLOC_018308		XLOC_040142
	XLOC_014496		XLOC_040470
	XLOC_009357		XLOC_003880
	XLOC_011093		XLOC_025632
	XLOC_080293		XLOC_043409
	XLOC_017921		XLOC_046120
	XLOC_035712		XLOC_022682
	XLOC_054344		XLOC_046104
	XLOC_008401
	XLOC_010409
	XLOC_031829
	XLOC_068784
	XLOC_077449
	XLOC_007996
	XLOC_060591
	XLOC_026112
	XLOC_032314
	XLOC_066468
	XLOC_068634
	XLOC_075033
	XLOC_024903
	XLOC_044824
	XLOC_025245
	XLOC_001604
	XLOC_060016
	XLOC_045110
	XLOC_024752
	XLOC_054924
	XLOC_035471
	XLOC_032997
	XLOC_008571
	XLOC_054794
	XLOC_023047
	XLOC_055508
	XLOC_005733
	XLOC_018959
	XLOC_035655
	XLOC_039553
	XLOC_004116
	XLOC_022834
	XLOC_016738
	XLOC_045909
	XLOC_047342
	XLOC_003987
	XLOC_030798
	XLOC_020825
	XLOC_039227
	XLOC_058136
	XLOC_018969
	XLOC_037086
	XLOC_052313
	XLOC_015192
	XLOC_003377
	XLOC_046371
	XLOC_019669
	XLOC_082821
	XLOC_052852
	XLOC_035639
	XLOC_021826
	XLOC_048146
	XLOC_054475
	XLOC_046628
	XLOC_063205
	XLOC_019434
	XLOC_037521
	XLOC_021107
	XLOC_020355
	XLOC_038335
	XLOC_049695
	XLOC_045485
	XLOC_042776
	XLOC_007043
	XLOC_012787
	XLOC_017789
	XLOC_055101
	XLOC_041578
	XLOC_015654
	XLOC_004138
	XLOC_008609
	XLOC_000598
	XLOC_002182
	XLOC_031734
	XLOC_016900
	XLOC_054846
	XLOC_037611
	XLOC_054328
	XLOC_034950
	XLOC_050137
	XLOC_017376
	XLOC_034882
	XLOC_018954
	XLOC_005405
	XLOC_056994
	XLOC_008779
	XLOC_040301
	XLOC_007743
	XLOC_018811
	XLOC_007328
	XLOC_010107
	XLOC_038246

## Sheet: T2 unique single vs. pre
Sub table T2. Unique DEGs found in group single vs. pre infection
gene_id	group	gene_short_name	gene symbol	GENENAME	0.3%FAw3	0.3%FAw3+IS	1%FAw6	1%FAw3
XLOC_047407	single_vs_ctrl	LOC106580142	hapln1	hyaluronan and proteoglycan link protein 1-like	-9.94629	-11.6857	-11.8372	-9.84293
XLOC_036285	single_vs_ctrl	LOC106571000	tbx18	T-box transcription factor TBX18-like	-5.15374	-3.58436	-4.67682	-6.20668
XLOC_050589	single_vs_ctrl	LOC106582936	itih3	inter-alpha-trypsin inhibitor heavy chain H3-like	-4.67608	-2.57632	-4.37015	-3.51601
XLOC_057371	single_vs_ctrl	hoxa13	hoxa13	homeobox A13	-4.3752	-3.64877	-3.31628	-4.01867
XLOC_006531	single_vs_ctrl	LOC106597301	na	thread biopolymer filament subunit gamma-like	-4.28239	-5.61292	-6.19149	-5.92287
XLOC_054793	single_vs_ctrl	LOC106587290	adamts18	A disintegrin and metalloproteinase with thrombospondin motifs 18-like	-4.08676	-2.59981	-4.51914	-4.37353
XLOC_006886	single_vs_ctrl	trf	tf2	transferrin	-3.80655	2.34461	1.96258	1.56048
XLOC_045460	single_vs_ctrl	LOC106578312	dlx4b	homeobox protein Dlx4b-like	-3.76617	-3.53709	-3.0758	-3.47017
XLOC_028967	single_vs_ctrl	LOC106565343	slc6a12	sodium- and chloride-dependent GABA transporter 2-like	-3.07963	-1.50039	-3.09483	-5.20631
XLOC_033995	single_vs_ctrl	LOC106569415	myoc	myocilin-like	-3.0231	1.38434	-1.88757	-1.91334
XLOC_043391	single_vs_ctrl	LOC106577836	f13a1	coagulation factor XIII A chain-like	-3.01228	-2.63435	-2.40673	-2.92743
XLOC_013065	single_vs_ctrl	LOC106605839	ephb5	ephrin type-B receptor 5-like	-2.96014	-2.02493	-2.25266	-3.43905
XLOC_048556	single_vs_ctrl	LOC106581781	col28a1	collagen alpha-1(XXVIII) chain-like	-2.92115	-2.97565	-3.40094	-4.58991
XLOC_000380	single_vs_ctrl	LOC106598245	fgfrl1	fibroblast growth factor receptor-like 1	-2.88881	-2.10944	-3.4201	-3.09857
XLOC_008201	single_vs_ctrl	LOC106598340	na	uncharacterized LOC106598340	-2.86887	-3.34647	-2.5507	-4.27765
XLOC_061907	single_vs_ctrl	c1qb	c1qb	complement component 1, q subcomponent, B chain	-2.84009	-1.96365	-2.22617	-2.14251
XLOC_047341	single_vs_ctrl	ostn	ostn	osteocrin	-2.73997	-3.52605	-4.18888	-3.5642
XLOC_056035	single_vs_ctrl	LOC106587941	ccl13	C-C motif chemokine 13-like	-2.64712	-1.8504	-1.9472	-2.04308
XLOC_053890	single_vs_ctrl	tbx15	tbx15	T-box 15	-2.57514	-1.77098	-1.96169	-2.32733
XLOC_036865	single_vs_ctrl	LOC106572278	sema3b	semaphorin-3B-like	-2.54122	-1.69719	-2.70998	-2.27548
XLOC_000353	single_vs_ctrl	entpd5	entpd5	ectonucleoside triphosphate diphosphohydrolase 5	-2.41652	-2.2889	-4.18015	-4.40068
XLOC_006261	single_vs_ctrl	LOC106592441	fcrl5	Fc receptor-like protein 5	-2.34904	-2.55883	-2.67246	-2.13593
XLOC_021374	single_vs_ctrl	leg4	lgals4	Galectin-4	-2.3363	-2.0845	-2.19358	-2.73517
XLOC_022516	single_vs_ctrl	LOC106612371	na	uncharacterized LOC106612371	-2.32469	-1.73133	-2.40828	-1.7132
XLOC_046958	single_vs_ctrl	LOC106580931	adamts8	A disintegrin and metalloproteinase with thrombospondin motifs 8-like	-2.28094	-2.93005	-3.2726	-2.87502
XLOC_023604	single_vs_ctrl	LOC106560529	pik3r3	phosphatidylinositol 3-kinase regulatory subunit gamma-like	-2.27663	-1.46116	-1.49627	-2.59915
XLOC_033151	single_vs_ctrl	LOC106567945	wnt11	protein Wnt-11-like	-2.27147	-2.30981	-3.27508	-3.67982
XLOC_045577	single_vs_ctrl	LOC106578491	cnn3	calponin-3-like	-2.2392	-1.06841	-2.86726	-1.49958
XLOC_043747	single_vs_ctrl	LOC106576753	kcng3	potassium voltage-gated channel subfamily G member 3-like	-2.20642	-2.61498	-1.8004	-2.64502
XLOC_048378	single_vs_ctrl	LOC106581520	fgfr1	fibroblast growth factor receptor homolog 1-like	-2.20447	-2.02223	-1.41085	-2.10267
XLOC_016540	single_vs_ctrl	LOC106607324	wnt9b	protein Wnt-9b-like	-2.18045	-1.92473	-2.01978	-3.10325
XLOC_050318	single_vs_ctrl	LOC106583772	lmcd1	LIM and cysteine-rich domains protein 1-like	-2.1513	-2.96003	-4.1368	-1.64894
XLOC_000151	single_vs_ctrl	LOC106608828	pkdcc	extracellular tyrosine-protein kinase PKDCC-like	-2.12518	-2.24541	-2.48374	-2.66872
XLOC_033419	single_vs_ctrl	e41l4	epb41l4a	Band 4.1-like protein 4	-2.06134	-1.32889	-1.40948	-1.95348
XLOC_014992	single_vs_ctrl	mgp	na	matrix Gla protein	-2.02744	-3.17778	-3.09171	-2.80529
XLOC_039530	single_vs_ctrl	LOC106574706	col18a1	collagen alpha-1(XVIII) chain-like	-2.01743	-1.48727	-1.80117	-2.63077
XLOC_003329	single_vs_ctrl	LOC106567252	col5a2	collagen alpha-1(I) chain-like	-2.01349	-1.61062	-1.98117	-2.7547
XLOC_023363	single_vs_ctrl	LOC106613850	mfsd12	major facilitator superfamily domain-containing protein 12-like	-2.00366	-1.69604	-1.41413	-1.21667
XLOC_011341	single_vs_ctrl	LOC106602856	arhgef15	rho guanine nucleotide exchange factor 15-like	-2.00095	-2.08979	-1.89458	-2.03166
XLOC_046950	single_vs_ctrl	LOC106580923	ubash3b	ubiquitin-associated and SH3 domain-containing protein B-like	-1.99473	-1.87016	-1.5639	-1.6931
XLOC_059279	single_vs_ctrl	LOC106590681	plod2	procollagen-lysine,2-oxoglutarate 5-dioxygenase 2-like	-1.97099	-1.74479	-2.77015	-2.35563
XLOC_003157	single_vs_ctrl	LOC106564072	bmpr1b	bone morphogenetic protein receptor type-1B-like	-1.97052	-1.82592	-1.81324	-1.95218
XLOC_016010	single_vs_ctrl	LOC106606586	na	uncharacterized LOC106606586	-1.95736	-2.64147	-2.17561	-2.64043
XLOC_048672	single_vs_ctrl	LOC106581993	na	uncharacterized protein CXorf21 homolog	-1.9371	-2.77864	-1.96506	-1.35287
XLOC_009387	single_vs_ctrl	LOC106601815	rps2	40S ribosomal protein S2	-1.92967	-5.58146	-2.91299	-1.48574
XLOC_006823	single_vs_ctrl	LOC106598999	na	uncharacterized LOC106598999	-1.92236	-1.69943	-1.38293	-1.34087
XLOC_039094	single_vs_ctrl	jak3	jak2	Janus kinase 3	-1.91636	-1.27852	-1.20505	-2.09565
XLOC_031201	single_vs_ctrl	bpi	lbp	Bactericidal permeability-increasing protein	-1.90274	-1.60517	-1.7635	-1.44281
XLOC_056063	single_vs_ctrl	LOC106587981	kiaa0895	uncharacterized protein KIAA0895-like	-1.89618	-1.53814	-1.50788	-1.52396
XLOC_020574	single_vs_ctrl	LOC106611874	csf1r	macrophage colony-stimulating factor 1 receptor 1-like	-1.84619	-1.46853	-1.58272	-1.34175
XLOC_020917	single_vs_ctrl	LOC106612744	na	uncharacterized LOC106612744	-1.83531	-2.18654	-1.6577	-1.3282
XLOC_026002	single_vs_ctrl	cyp1a	cyp1a3	cytochrome P450 1A	-1.83384	-1.37064	-1.18254	-2.53902
XLOC_023226	single_vs_ctrl	LOC106613637	il6st	interleukin-6 receptor subunit beta-like	-1.78426	-1.80967	-1.10882	-2.15299
XLOC_056760	single_vs_ctrl	LOC106588950	grn	granulins-like	-1.77637	-1.92868	-1.78477	-1.16247
XLOC_032996	single_vs_ctrl	LOC106567542	vasp	vasodilator-stimulated phosphoprotein-like	-1.75745	-1.84027	-1.30456	-1.93682
XLOC_020714	single_vs_ctrl	LOC106612126	il12b	interleukin-12 subunit beta-like	-1.74557	-2.09324	-2.00538	-3.79913
XLOC_045979	single_vs_ctrl	LOC106579241	na	uncharacterized LOC106579241	-1.74359	-1.39917	-1.27738	-1.46299
XLOC_047643	single_vs_ctrl	LOC106580333	osbp2	oxysterol-binding protein 2-like	-1.72816	-1.28266	-1.2124	-1.23253
XLOC_022711	single_vs_ctrl	LOC106612904	otol1	high affinity immunoglobulin gamma Fc receptor I-like	-1.7213	-1.57382	-1.73059	-1.18604
XLOC_002032	single_vs_ctrl	LOC106566892	adam17	disintegrin and metalloproteinase domain-containing protein 17-like	-1.72109	-1.37273	-1.52326	-1.73091
XLOC_047169	single_vs_ctrl	LOC106581353	gtf2ird2b	lysophosphatidic acid receptor 6-like	-1.71364	-1.71079	-1.45736	-1.34488
XLOC_032679	single_vs_ctrl	LOC106566945	prex1	phosphatidylinositol 3,4,5-trisphosphate-dependent Rac exchanger 1 protein-like	-1.68212	-1.07668	-1.31766	-1.69674
XLOC_018463	single_vs_ctrl	LOC106609066	na	uncharacterized LOC106609066	-1.6743	-1.81712	-1.07766	-2.04341
XLOC_025060	single_vs_ctrl	LOC106560727	ifitm5	interferon-induced transmembrane protein 5-like	-1.67318	-1.31978	-2.78196	-2.30849
XLOC_008784	single_vs_ctrl	LOC106600939	na	uncharacterized LOC106600939	-1.63362	-1.83102	-1.41042	-1.71004
XLOC_042793	single_vs_ctrl	LOC106576803	cyp1b1	cytochrome P450 1B1-like	-1.6217	-1.53432	-1.29388	-2.45056
XLOC_054577	single_vs_ctrl	LOC100302030	tlr7	TLR8-like	-1.61069	-1.42399	-1.23553	-1.20436
XLOC_024681	single_vs_ctrl	LOC100380684	myo1f	unconventional myosin-If	-1.59214	-1.54754	-1.09071	-1.02511
XLOC_014179	single_vs_ctrl	LOC106605619	na	uncharacterized LOC106605619	-1.5904	-2.34592	-1.38824	-1.77155
XLOC_008384	single_vs_ctrl	lyn	lyn	v-yes-1 Yamaguchi sarcoma viral related oncogene homolog	-1.58558	-1.70412	-1.31435	-1.15895
XLOC_026410	single_vs_ctrl	LOC106563132	col5a2	collagen alpha-2(V) chain-like	-1.58256	-1.89503	-1.19482	-3.15888
XLOC_032422	single_vs_ctrl	tlr9	tlr9	toll-like receptor 9	-1.57507	-1.53338	-1.84027	-1.519
XLOC_020008	single_vs_ctrl	LOC106610864	plekhg3	pleckstrin homology domain-containing family G member 3-like	-1.57502	-1.41113	-1.33181	-2.13726
XLOC_018990	single_vs_ctrl	LOC106609985	na	uncharacterized LOC106609985	-1.56428	-2.33614	-1.83973	-1.4053
XLOC_053909	single_vs_ctrl	LOC106586623	igsf3	immunoglobulin superfamily member 3-like	-1.56345	-1.1754	-1.18826	-1.15613
XLOC_054564	single_vs_ctrl	LOC106586824	col5a2	collagen alpha-2(V) chain-like	-1.56245	-1.20646	-1.75535	-1.87753
XLOC_017535	single_vs_ctrl	LOC106608923	col4a6	collagen alpha-6(IV) chain-like	-1.5604	-1.38455	-1.31138	-1.96302
XLOC_047826	single_vs_ctrl	LOC106580564	znf366	zinc finger protein 366-like	-1.55987	-1.56828	-1.54061	-1.62623
XLOC_036726	single_vs_ctrl	LOC106571774	fndc1	fibronectin type III domain-containing protein 1-like	-1.55406	-1.43658	-2.13176	-2.01147
XLOC_050997	single_vs_ctrl	LOC106583615	twist2	twist-related protein 2-like	-1.54196	-2.04613	-1.54411	-2.20286
XLOC_023772	single_vs_ctrl	map1a	map1a	microtubule associated protein 1A	-1.53969	-2.01721	-2.45139	-1.46828
XLOC_018477	single_vs_ctrl	LOC106609070	na	uncharacterized LOC106609070	-1.53942	-1.90569	-1.52734	-1.61836
XLOC_002646	single_vs_ctrl	rhbl4	rhbdf1	Rhomboid-like protease 4	-1.53714	-1.6964	-1.52182	-1.99969
XLOC_050184	single_vs_ctrl	LOC106583614	hdac7	histone deacetylase 7-like	-1.53209	-1.58425	-1.41373	-1.74558
XLOC_028841	single_vs_ctrl	bin2	bin2	Bridging integrator 2	-1.52756	-1.2091	-1.11606	-1.06545
XLOC_011816	single_vs_ctrl	crtam	crtam	cytotoxic and regulatory T cell molecule	-1.50253	-2.07212	-1.77503	-1.98046
XLOC_040093	single_vs_ctrl	LOC106573680	tat	tyrosine aminotransferase-like	-1.50021	-2.78035	-2.78273	-2.63715
XLOC_031130	single_vs_ctrl	LOC106566665	prph	intermediate filament protein ON3-like	-1.48322	-1.8018	-1.83197	-2.29857
XLOC_001177	single_vs_ctrl	LOC106560531	col27a1	collagen alpha-1(XXVII) chain B-like	-1.46022	-1.9058	-2.34014	-2.10007
XLOC_048259	single_vs_ctrl	LOC106581354	itm2c	integral membrane protein 2C-like	-1.4589	-1.42138	-1.44582	-1.09905
XLOC_031071	single_vs_ctrl	LOC106566480	sla2	src-like-adapter 2	-1.45811	-2.12156	-1.40911	-1.57285
XLOC_013708	single_vs_ctrl	LOC106604808	cd40lg	CD40 ligand-like	-1.4537	-1.86596	-1.52305	-1.9481
XLOC_008566	single_vs_ctrl	LOC106600445	ccl2	C-C motif chemokine 2-like	-1.4508	-2.0603	-1.47606	-1.36007
XLOC_042790	single_vs_ctrl	LOC106576807	ikzf1	DNA-binding protein Ikaros-like	-1.44447	-1.48559	-1.13065	-1.3755
XLOC_025742	single_vs_ctrl	LOC106561895	col10a1	collagen alpha-1(X) chain-like	-1.43376	-1.33347	-3.69022	-2.58631
XLOC_047706	single_vs_ctrl	LOC106580442	rassf2	ras association domain-containing protein 2-like	-1.41793	-1.16693	-1.11054	-1.11192
XLOC_007036	single_vs_ctrl	LOC106599909	irf4	interferon regulatory factor 4-like	-1.4167	-2.13013	-1.65727	-1.89103
XLOC_039096	single_vs_ctrl	LOC106573878	gamt	guanidinoacetate N-methyltransferase	-1.39972	-2.21682	-1.84996	-2.94406
XLOC_018255	single_vs_ctrl	LOC106608606	ptprd	receptor-type tyrosine-protein phosphatase delta-like	-1.39233	-1.28343	-1.12841	-2.2386
XLOC_020445	single_vs_ctrl	LOC106611654	trim35	zinc-binding protein A33-like	-1.37821	-1.41563	-1.20538	-1.53679
XLOC_029611	single_vs_ctrl	LOC106566131	zeb2	zinc finger E-box-binding homeobox 2-like	-1.37676	-1.75141	-1.97801	-2.1218
XLOC_057026	single_vs_ctrl	LOC106588414	atp1a3	sodium/potassium-transporting ATPase subunit alpha-3	-1.36106	-1.5523	-1.30012	-1.21174
XLOC_044313	single_vs_ctrl	LOC106577803	slc7a8	large neutral amino acids transporter small subunit 2-like	-1.35414	-1.19705	-1.20601	-1.27482
XLOC_045134	single_vs_ctrl	LOC106579193	ntn3	netrin-3-like	-1.3339	-1.32286	-1.44793	-1.90734
XLOC_046562	single_vs_ctrl	LOC106579898	angptl2	angiopoietin-related protein 2-like	-1.30788	-1.23048	-2.32788	-1.92141
XLOC_030736	single_vs_ctrl	LOC106565752	bhlhe40	class E basic helix-loop-helix protein 40-like	-1.30689	-1.45457	-1.4041	-2.15795
XLOC_014829	single_vs_ctrl	leg	lgals1	Beta-galactoside-binding lectin	-1.29903	-1.36856	-1.78472	-1.04998
XLOC_002237	single_vs_ctrl	LOC106601624	lbh	protein LBH-like	-1.28525	-1.54065	-1.30954	-1.74238
XLOC_049723	single_vs_ctrl	LOC106582833	rassf5	ras association domain-containing protein 5-like	-1.26843	-1.68354	-1.02163	-1.49207
XLOC_023622	single_vs_ctrl	ptprc	ptprc	protein tyrosine phosphatase, receptor type C	-1.2664	-1.41672	-1.15108	-1.07421
XLOC_050079	single_vs_ctrl	LOC106583520	prelp	prolargin-like	-1.25864	-1.27567	-1.97474	-1.57145
XLOC_057750	single_vs_ctrl	LOC106589540	sh3bp1	SH3 domain-binding protein 1-like	-1.24742	-1.86358	-1.46133	-1.43091
XLOC_005651	single_vs_ctrl	LOC106582009	rftn1	raftlin-like	-1.2462	-1.52923	-1.1648	-1.52045
XLOC_036575	single_vs_ctrl	LOC106571462	na	tumor necrosis factor receptor superfamily member 21-like	-1.23192	-1.5753	-1.31123	-1.15114
XLOC_035538	single_vs_ctrl	LOC106569795	col11a1	collagen alpha-1(XI) chain-like	-1.2147	-1.3936	-2.02005	-1.75837
XLOC_034880	single_vs_ctrl	tmem71	tmem71	transmembrane protein 71	-1.20685	-1.39021	-1.04271	-1.26947
XLOC_004526	single_vs_ctrl	LOC106588537	ccr7	C-C chemokine receptor type 7-like	-1.19301	-2.2149	-1.46652	-1.49111
XLOC_062538	single_vs_ctrl	b2m	b2m	beta-2-microglobulin	-1.18599	-1.92706	-1.3751	-1.15789
XLOC_020410	single_vs_ctrl	ltc4s	ltc4s	leukotriene C4 synthase	-1.18519	-1.21812	-1.00362	-1.32527
XLOC_001903	single_vs_ctrl	LOC106599665	trbc1	T-cell receptor beta-1 chain C region-like	-1.1813	-1.76995	-1.27127	-2.34092
XLOC_012751	single_vs_ctrl	LOC106605274	rftn1	raftlin-like	-1.17317	-1.56932	-1.22668	-1.65369
XLOC_036420	single_vs_ctrl	tagap	na	T-cell activation GTPase activating protein	-1.1727	-1.84992	-1.11447	-1.3043
XLOC_035907	single_vs_ctrl	LOC106570420	sdrf	serine-aspartate repeat-containing protein F-like	-1.13666	-1.49146	-1.99006	-2.50956
XLOC_022852	single_vs_ctrl	LOC106612966	ets1	protein c-ets-1-B	-1.11812	-1.39824	-1.02287	-1.21541
XLOC_063779	single_vs_ctrl	LOC106592944	b2m	beta-2-microglobulin-like	-1.09186	-1.71702	-1.18979	-1.21974
XLOC_032023	single_vs_ctrl	LOC106568165	il7r	interleukin-7 receptor subunit alpha-like	-1.06167	-1.80906	-1.26487	-1.91629
XLOC_004988	single_vs_ctrl	LOC106594609	vav1	proto-oncogene vav-like	-1.0603	-1.46598	-1.11416	-1.10691
XLOC_008128	single_vs_ctrl	LOC106596897	na	collagen alpha-1(XI) chain-like	-1.05386	-1.10533	-1.82097	-1.66834
XLOC_064655	single_vs_ctrl	LOC106593528	lsp1	caldesmon, smooth muscle-like	-1.02989	-1.5633	-1.5408	-1.06305
XLOC_044946	single_vs_ctrl	LOC106578865	na	uncharacterized LOC106578865	1.07455	1.08289	1.1338	1.25733
XLOC_013914	single_vs_ctrl	LOC106605138	rhbdl2	rhomboid-related protein 2-like	1.12296	1.12129	1.00859	1.1336
XLOC_043763	single_vs_ctrl	apmap	apmap	adipocyte plasma membrane associated protein	1.13433	2.12017	1.24686	1.33382
XLOC_053444	single_vs_ctrl	LOC106585763	vcan	versican core protein-like	1.15304	3.39211	1.89146	1.55818
XLOC_018956	single_vs_ctrl	LOC106609889	nans	sialic acid synthase-like	1.15337	2.39501	1.10937	1.42946
XLOC_039254	single_vs_ctrl	LOC106574198	bok	bcl-2-related ovarian killer protein homolog A	1.22467	1.14761	1.29054	1.12624
XLOC_044920	single_vs_ctrl	LOC106578831	kif20b	kinesin-like protein KIF20B	1.27626	1.8707	1.33182	1.06383
XLOC_033093	single_vs_ctrl	LOC106567679	upk3b	uroplakin-3b-like protein	1.27991	1.49597	1.09279	1.72837
XLOC_051329	single_vs_ctrl	LOC106584201	foxc1a	forkhead box C1-A-like	1.32646	1.05329	1.43734	1.15793
XLOC_036217	single_vs_ctrl	hbegf	hbegf	Proheparin-binding EGF-like growth factor	1.33387	2.59681	1.6152	1.9678
XLOC_034667	single_vs_ctrl	LOC106570533	igf2bp3	insulin-like growth factor 2 mRNA-binding protein 3	1.34193	1.6779	1.6117	1.91539
XLOC_022276	single_vs_ctrl	enpp6	enpp6	ectonucleotide pyrophosphatase/phosphodiesterase 6	1.3485	1.03639	1.03901	1.32251
XLOC_017723	single_vs_ctrl	LOC106609314	na	protein FAM60A-like	1.35325	1.26844	1.23399	1.09527
XLOC_021318	single_vs_ctrl	numa1	numa1	nuclear mitotic apparatus protein 1	1.37295	1.33827	1.0161	1.21965
XLOC_018201	single_vs_ctrl	LOC106608687	map3k11	mitogen-activated protein kinase kinase kinase 11-like	1.38913	1.82228	1.20273	1.2817
XLOC_003545	single_vs_ctrl	depdc1b	depdc1b	DEP domain containing 1B	1.4001	1.76603	1.11186	1.19713
XLOC_051979	single_vs_ctrl	myoc	myoc	myocilin	1.40552	1.54968	1.64702	1.74977
XLOC_015321	single_vs_ctrl	LOC106607702	bub1	mitotic checkpoint serine/threonine-protein kinase BUB1-like	1.42021	1.30683	1.01266	1.38359
XLOC_040485	single_vs_ctrl	LOC106574413	na	E3 ubiquitin-protein ligase Midline-1-like	1.42823	1.50102	1.30152	1.10368
XLOC_049114	single_vs_ctrl	LOC106581838	chpf	chondroitin sulfate synthase 2-like	1.4803	2.01915	1.34426	1.74801
XLOC_022384	single_vs_ctrl	LOC106612200	gcna	acidic repeat-containing protein-like	1.48416	1.18069	1.18087	1.2223
XLOC_060806	single_vs_ctrl	LOC106591484	na	uncharacterized LOC106591484	1.52084	1.38126	1.4039	1.50788
XLOC_015893	single_vs_ctrl	LOC106606416	ccnf	cyclin-F-like	1.52447	1.26332	1.07696	1.49647
XLOC_036824	single_vs_ctrl	LOC106571916	cdh26	cadherin-like protein 26	1.54401	1.42168	1.34202	1.427
XLOC_023891	single_vs_ctrl	LOC106560919	ndrg4	protein NDRG4-like	1.57171	1.79748	1.39282	1.76675
XLOC_024243	single_vs_ctrl	LOC106561562	kitlg	kit ligand-like	1.57376	1.15118	1.54374	1.48575
XLOC_052400	single_vs_ctrl	noxa1	noxa1	NADPH oxidase activator 1	1.58551	1.20265	1.1986	1.7713
XLOC_007652	single_vs_ctrl	LOC106601395	kpna2	importin subunit alpha-1-like	1.5897	1.5306	1.04545	1.59987
XLOC_028952	single_vs_ctrl	LOC106565326	prelp	prolargin-like	1.59919	1.38334	1.05643	1.2875
XLOC_008394	single_vs_ctrl	LOC106599341	hel-s-11	carbonic anhydrase-like	1.60905	2.51963	1.52696	2.36364
XLOC_037146	single_vs_ctrl	LOC106572541	na	uncharacterized LOC106572541	1.60981	1.81185	1.70864	1.01319
XLOC_051277	single_vs_ctrl	LOC106584036	lepr	leptin receptor-like	1.64071	1.65484	1.3344	1.50515
XLOC_041534	single_vs_ctrl	LOC106576211	gata3	transcription factor GATA-3-like	1.64522	1.07066	1.08351	1.49282
XLOC_026455	single_vs_ctrl	ccnb1	ccnb1	cyclin B1	1.66015	1.34457	1.07535	1.70108
XLOC_023843	single_vs_ctrl	fbln1	fbln1	fibulin 1	1.66768	1.76453	1.73531	2.25328
XLOC_054913	single_vs_ctrl	erg19	mvd	Diphosphomevalonate decarboxylase	1.71687	1.81217	1.10417	1.98656
XLOC_029601	single_vs_ctrl	stk6	aurka	Serine/threonine-protein kinase 6	1.74891	1.60357	1.10772	1.86429
XLOC_001330	single_vs_ctrl	dema	epb49	Dematin	1.77225	1.88933	1.37603	1.62412
XLOC_014942	single_vs_ctrl	LOC106607066	kpna2	importin subunit alpha-1-like	1.77444	1.68798	1.1979	1.92852
XLOC_001095	single_vs_ctrl	LOC106612072	c1qtnf1	complement C1q tumor necrosis factor-related protein 1-like	1.8	2.04117	1.62984	2.00841
XLOC_062952	single_vs_ctrl	plk1	plk1	polo like kinase 1	1.81448	1.64752	1.15455	1.80269
XLOC_007696	single_vs_ctrl	LOC106601492	rnf208	RING finger protein 208-like	1.81925	2.63892	1.53682	3.18787
XLOC_060512	single_vs_ctrl	LOC106591341	plk1	serine/threonine-protein kinase PLK1-like	1.84143	1.18161	1.13399	1.86223
XLOC_015496	single_vs_ctrl	akap12	akap12	A-kinase anchoring protein 12	1.84921	1.29733	1.31658	1.733
XLOC_042484	single_vs_ctrl	LOC106576277	parpbp	PCNA-interacting partner-like	1.90047	1.59276	1.48526	2.14796
XLOC_044480	single_vs_ctrl	LOC106578095	muc17	mucin-17-like	1.94988	2.13347	1.31122	1.86851
XLOC_042752	single_vs_ctrl	cxcl12	cxcl12	C-X-C motif chemokine ligand 12	1.95056	1.99996	1.73406	1.69823
XLOC_015836	single_vs_ctrl	LOC106606327	pmp22	peripheral myelin protein 22-like	1.95246	1.77792	1.52066	1.77569
XLOC_002292	single_vs_ctrl	egln3	egln3	egl-9 family hypoxia inducible factor 3	1.97248	1.84697	1.91666	3.81244
XLOC_019234	single_vs_ctrl	loxe3	aloxe3	Epidermis-type lipoxygenase 3	1.98522	1.2545	2.02844	1.9978
XLOC_017749	single_vs_ctrl	gata3	gata3	GATA-binding protein 3	1.99273	1.37151	1.34973	1.82776
XLOC_029965	single_vs_ctrl	sdf1	cxcl12	Stromal cell-derived factor 1	2.10311	2.40608	1.56132	1.94996
XLOC_022264	single_vs_ctrl	spon2	spon2	spondin 2	2.19444	2.34218	1.47176	1.63191
XLOC_004908	single_vs_ctrl	LOC101448046	cfd	serine protease-like protein	2.26786	2.06413	1.76187	2.00478
XLOC_047573	single_vs_ctrl	LOC106579895	lmx1b	LIM/homeobox protein LMX-1.2-like	2.27209	2.43733	1.96731	2.08801
XLOC_053965	single_vs_ctrl	abi3bp	abi3bp	ABI family member 3 binding protein	2.30527	2.51063	2.43147	2.2408
XLOC_053510	single_vs_ctrl	LOC106585899	na	protein-lysine 6-oxidase-like	2.31624	4.17171	1.61196	1.28051
XLOC_038129	single_vs_ctrl	LOC106572304	sema3a	semaphorin-3ab-like	2.33084	2.10058	2.17286	2.01638
XLOC_046169	single_vs_ctrl	LOC106579494	ccl20	C-C motif chemokine 20-like	2.38361	1.50767	2.35731	1.47049
XLOC_020289	single_vs_ctrl	LOC106611397	na	uncharacterized LOC106611397	2.43118	2.01725	1.12469	3.23344
XLOC_032383	single_vs_ctrl	LOC106566438	fam110a	protein FAM110A-like	2.43647	1.20127	1.34999	1.67972
XLOC_036216	single_vs_ctrl	epgn	epgn	Epigen	2.54815	3.16449	2.31349	1.78511
XLOC_015080	single_vs_ctrl	LOC106607345	na	uncharacterized LOC106607345	2.61387	2.79725	2.38437	2.24714
XLOC_054487	single_vs_ctrl	cd200	cd200	CD200 molecule	2.66483	2.63987	1.84814	2.54792
XLOC_011617	single_vs_ctrl	agtr2	agtr2	angiotensin II receptor type 2	2.69807	1.53217	1.58148	1.81439
XLOC_067997	single_vs_ctrl	LOC106595512	tnik	TRAF2 and NCK-interacting protein kinase-like	2.80171	2.77087	2.0691	2.09346
XLOC_046934	single_vs_ctrl	LOC106580879	tmem255b	transmembrane protein 255B-like	2.86648	2.34985	2.22411	1.83325
XLOC_032559	single_vs_ctrl	LOC106566713	gpd1	glycerol-3-phosphate dehydrogenase [NAD(+)], cytoplasmic-like	2.90357	2.1142	1.97991	1.39693
XLOC_057485	single_vs_ctrl	LOC106589055	nrsn1	neurensin-1-like	2.91993	2.96905	2.6213	2.57682
XLOC_058793	single_vs_ctrl	LOC106590529	lcn15	lipocalin-like	2.92813	1.57449	1.81309	1.44706
XLOC_024582	single_vs_ctrl	LOC106613702	ccl17	C-C motif chemokine 17-like	3.28722	2.31985	2.14292	2.62771
XLOC_048510	single_vs_ctrl	LOC106581733	na	uncharacterized LOC106581733	3.6064	4.8195	2.03034	4.69922
XLOC_040131	single_vs_ctrl	LOC106573613	adamts20	A disintegrin and metalloproteinase with thrombospondin motifs 20-like	3.72905	4.40514	-6.86901	-5.95453
XLOC_020129	single_vs_ctrl	LOC106611103	na	uncharacterized protein C15orf41 homolog	3.95684	3.20768	2.48165	3.89586
XLOC_050176	single_vs_ctrl	tgm2	tgm2	transglutaminase 2, C polypeptide	4.25191	3.83016	1.7121	3.04576
XLOC_066892	single_vs_ctrl	LOC100194636	ckm	enolase 3-2	4.81976	8.2356	6.15295	6.49521
XLOC_047849	single_vs_ctrl	LOC106580712	ncf2	neutrophil cytosol factor 2-like	5.67535	3.23778	3.0594	5.88787
XLOC_060439	single_vs_ctrl	LOC106591310	na	uncharacterized LOC106591310	6.78695	3.1145	2.90496	2.73154
XLOC_028596	single_vs_ctrl	LOC106564722	na	uncharacterized LOC106564722	7.58263	6.38859	3.50079	6.86965

## Sheet: T3 unique co vs. pre
Sub table T3. Unique DEGs found in group co vs. pre infection
gene_id	group	gene_short_name	gene symbol	GENENAME	0.3%FAw3	0.3%FAw3+IS	1%FAw6	1%FAw3
XLOC_031837	co_vs_ctrl	LOC106567939	rpl7	class A basic helix-loop-helix protein 9-like	-5.6381	-4.27226	-6.91542	-5.89328
XLOC_001736	co_vs_ctrl	LOC106570907	lhx2	LIM/homeobox protein Lhx2-like	-5.62812	-6.29541	-5.84773	-7.11423
XLOC_054242	co_vs_ctrl	dlx2	dlx2	distal-less homeobox 2	-5.19621	-3.67792	-4.43852	-5.40781
XLOC_022016	co_vs_ctrl	LOC106611547	fgfbp2	fibroblast growth factor-binding protein 2-like	-3.73141	-5.64515	-4.31981	-3.70153
XLOC_010016	co_vs_ctrl	LOC106602832	fibh	fibroin heavy chain-like	-3.73069	-4.16374	-3.89013	-2.63118
XLOC_044973	co_vs_ctrl	LOC106578890	clec4m	snaclec 1-like	-3.47414	-3.93979	-1.54947	-2.06361
XLOC_055059	co_vs_ctrl	LOC106587666	fgf7	fibroblast growth factor 7-like	-3.42916	-2.81735	-3.00695	-2.94043
XLOC_041671	co_vs_ctrl	LOC106576462	kera	keratocan-like	-3.36831	-4.77445	-3.95086	-3.16194
XLOC_030552	co_vs_ctrl	LOC106565579	na	uncharacterized LOC106565579	-3.19092	-3.66396	-2.75314	-3.20985
XLOC_020872	co_vs_ctrl	LOC106612445	tmem120a	transmembrane protein 120A-like	-3.1643	-3.2	-2.12919	-2.23394
XLOC_081376	co_vs_ctrl	LOC106599278	fth1	ferritin, middle subunit-like	-3.08618	-1.83971	-2.19327	-1.83298
XLOC_008564	co_vs_ctrl	LOC106600129	cabp1	calcium-binding protein J-like	-3.08289	-3.58848	-2.22005	-3.53192
XLOC_056025	co_vs_ctrl	LOC106587932	ccl13	C-C motif chemokine 13-like	-3.02307	-1.55889	-2.37421	-1.71628
XLOC_006970	co_vs_ctrl	LOC106599343	cdh18	cadherin-18-like	-2.96487	-1.76049	-3.58376	-2.32751
XLOC_000847	co_vs_ctrl	LOC106607942	gfra1	GDNF family receptor alpha-1-like	-2.87899	-2.7406	-2.83083	-3.75324
XLOC_029813	co_vs_ctrl	LOC106564197	fth1	ferritin, middle subunit-like	-2.84824	-1.13609	-1.62043	-1.80254
XLOC_047213	co_vs_ctrl	ctsc	ctsc	cathepsin C	-2.6453	-2.1288	-2.44687	-2.79521
XLOC_005424	co_vs_ctrl	LOC106577531	bcam	basal cell adhesion molecule-like	-2.57012	-1.79499	-2.03351	-2.87171
XLOC_014147	co_vs_ctrl	LOC106605648	slc25a32	collagen triple helix repeat-containing protein 1-like	-2.54282	-2.6259	-2.29591	-2.59024
XLOC_010573	co_vs_ctrl	LOC106603859	arhgap26	rho GTPase-activating protein 26-like	-2.50817	-1.55911	-1.9491	-2.6878
XLOC_022561	co_vs_ctrl	c1qtnf5	c1qtnf5	C1q and TNF related 5	-2.50683	-2.04793	-2.33589	-1.98416
XLOC_008688	co_vs_ctrl	LOC106600657	fth1	ferritin, middle subunit-like	-2.5016	-1.51957	-1.58923	-1.7913
XLOC_058502	co_vs_ctrl	LOC106589996	jag1	protein jagged-1b-like	-2.49186	-1.55509	-3.06156	-2.67316
XLOC_049962	co_vs_ctrl	LOC106583170	scn8a	sodium channel protein type 8 subunit alpha-like	-2.48938	-1.46882	-1.17562	-2.49758
XLOC_074663	co_vs_ctrl	LOC106598550	tgm2	protein-glutamine gamma-glutamyltransferase 2-like	-2.40938	4.79038	3.23695	4.06022
XLOC_001950	co_vs_ctrl	LOC106607199	snap25	synaptosomal-associated protein 25-B-like	-2.36975	-3.11551	-3.07268	-4.20629
XLOC_012593	co_vs_ctrl	LOC106604935	cxcl14	C-X-C motif chemokine 14-like	-2.33277	-2.03796	-1.63043	-2.35269
XLOC_065274	co_vs_ctrl	LOC106593898	na	uncharacterized LOC106593898	-2.31953	-2.20226	-2.56766	-2.14663
XLOC_048566	co_vs_ctrl	LOC106581773	gad1	glutamate decarboxylase 1-like	-2.29947	-2.09548	-1.943	-2.29609
XLOC_036376	co_vs_ctrl	LOC106571127	kif26b	kinesin-like protein KIF26A	-2.29514	-1.21296	-1.50864	-2.27603
XLOC_017395	co_vs_ctrl	LOC106608634	mllt3	protein AF-9-like	-2.23686	-3.01417	-2.53288	-1.96259
XLOC_054848	co_vs_ctrl	LOC106587200	galnt18	polypeptide N-acetylgalactosaminyltransferase 18	-2.20819	-2.6861	-2.46917	-1.85914
XLOC_007130	co_vs_ctrl	LOC106600446	ccl4l2	C-C motif chemokine 4-like	-2.14854	-2.80503	-2.18908	-1.94542
XLOC_043396	co_vs_ctrl	groa	cxcl1	Growth-regulated alpha protein	-2.14424	-4.0642	-3.16846	-2.6283
XLOC_041525	co_vs_ctrl	LOC106576187	ccdc3	coiled-coil domain-containing protein 3-like	-2.14066	-2.15878	-2.17764	-2.00597
XLOC_047036	co_vs_ctrl	LOC106581198	rimbp2	RIMS-binding protein 2-like	-2.07537	-3.21392	-3.16009	-3.64377
XLOC_046495	co_vs_ctrl	pgh1	ptgs1	Prostaglandin G/H synthase 1	-2.07245	-2.14118	-1.66179	-1.49876
XLOC_006772	co_vs_ctrl	LOC106598826	na	uncharacterized LOC106598826	-2.07047	-2.05391	-1.97484	-1.85561
XLOC_016375	co_vs_ctrl	LOC106606987	cygb2	cytoglobin-2-like	-2.05787	-3.47003	-2.25648	-2.20771
XLOC_052558	co_vs_ctrl	LOC106584977	emid1	EMI domain-containing protein 1-like	-2.04399	-2.25898	-2.67981	-2.82835
XLOC_004135	co_vs_ctrl	LOC106580132	na	uncharacterized LOC106580132	-2.02703	-1.5939	-1.71743	-2.33514
XLOC_037700	co_vs_ctrl	LOC106571246	ipcef1	interactor protein for cytohesin exchange factors 1-like	-2.02244	-4.0582	-2.20091	-2.46268
XLOC_026788	co_vs_ctrl	LOC106563818	cldn4	claudin-4-like	-2.01604	-2.09766	-1.84375	-1.77848
XLOC_056722	co_vs_ctrl	LOC106588861	tax1bp1a	tax1-binding protein 1 homolog A-like	-2.00629	-1.29603	-2.06355	-1.88006
XLOC_068626	co_vs_ctrl	LOC106595832	klf12	Krueppel-like factor 12	-1.96706	-2.83158	-2.28634	-2.12273
XLOC_008932	co_vs_ctrl	LOC106601035	fzd2	frizzled-2-like	-1.946	-2.57663	-2.42676	-2.78912
XLOC_007977	co_vs_ctrl	LOC106601960	arhgdib	rho GDP-dissociation inhibitor 2-like	-1.94596	-2.58463	-2.22675	-1.74142
XLOC_046992	co_vs_ctrl	LOC106581006	frem2	FRAS1-related extracellular matrix protein 2-like	-1.94467	-1.77378	-2.0291	-2.55555
XLOC_031915	co_vs_ctrl	LOC106568053	na	uncharacterized protein CXorf21 homolog	-1.93803	-1.84489	-2.15265	-1.88706
XLOC_005212	co_vs_ctrl	LOC106574239	tnfrsf11b	tumor necrosis factor receptor superfamily member 11B-like	-1.93322	-1.25958	-1.75642	-1.55881
XLOC_052862	co_vs_ctrl	hpgds	hpgds	hematopoietic prostaglandin D synthase	-1.93233	-2.69912	-2.51242	-1.69192
XLOC_030404	co_vs_ctrl	LOC106565117	def6	differentially expressed in FDCP 6 homolog	-1.92678	-2.70138	-2.27364	-2.94837
XLOC_054486	co_vs_ctrl	LOC106586575	na	uncharacterized LOC106586575	-1.91125	-3.21404	-2.57831	-2.58504
XLOC_043717	co_vs_ctrl	LOC106576789	blnk	B-cell linker protein-like	-1.90722	-1.23432	-1.57499	-1.05297
XLOC_039824	co_vs_ctrl	LOC106573246	lamb1	laminin subunit beta-1-like	-1.90413	-1.17883	-1.57902	-2.12687
XLOC_025261	co_vs_ctrl	LOC100136581	mtb	metallothionein B	-1.90018	-1.67392	-2.31509	-1.4279
XLOC_031916	co_vs_ctrl	LOC106568034	cnksr2	connector enhancer of kinase suppressor of ras 2-like	-1.88167	-2.96833	-2.87615	-2.74818
XLOC_053670	co_vs_ctrl	LOC106586167	kcnj3	G protein-activated inward rectifier potassium channel 1-like	-1.8779	-2.3157	-2.50246	-1.54187
XLOC_040686	co_vs_ctrl	LOC106574791	fn1	fibronectin-like	-1.87469	-1.23192	-2.81989	-2.01434
XLOC_041258	co_vs_ctrl	LOC106575714	gulp1	PTB domain-containing engulfment adapter protein 1-like	-1.87411	-1.65477	-1.71715	-1.44799
XLOC_033805	co_vs_ctrl	LOC106569038	mybl1	myb-related protein A-like	-1.87301	-1.9753	-1.78433	-1.78578
XLOC_048694	co_vs_ctrl	LOC106582052	na	uncharacterized LOC106582052	-1.84607	-3.46915	-2.17518	-2.67508
XLOC_027145	co_vs_ctrl	LOC106562306	spon1	spondin-1-like	-1.84568	-1.50382	-1.31726	-1.39988
XLOC_018922	co_vs_ctrl	LOC106609823	tspan8	tetraspanin-8-like	-1.84314	-1.57948	-1.17646	-1.51337
XLOC_018482	co_vs_ctrl	sh21a	sh2d1a	SH2 domain-containing protein 1A	-1.84134	-3.19954	-2.97865	-2.81187
XLOC_001777	co_vs_ctrl	LOC100136365	lyz	lysozyme C II	-1.84082	-1.91558	-2.03085	-1.89065
XLOC_024822	co_vs_ctrl	LOC106560331	glul	glutamine synthetase-like	-1.83949	-1.09404	-1.65805	-1.36199
XLOC_001542	co_vs_ctrl	LOC106566205	tesk2	dual specificity testis-specific protein kinase 2-like	-1.8343	-1.27533	-1.80146	-1.93784
XLOC_047137	co_vs_ctrl	LOC106581290	chrd	chordin-like	-1.8338	-2.61264	-2.28162	-2.66648
XLOC_000713	co_vs_ctrl	haao	haao	3-hydroxyanthranilate 3,4-dioxygenase	-1.82264	-2.55005	-1.62883	-1.54765
XLOC_024592	co_vs_ctrl	LOC106613713	ctxn1	cortexin-1-like	-1.82202	-2.95872	-2.35335	-2.36043
XLOC_036058	co_vs_ctrl	LOC106570650	na	uncharacterized LOC106570650	-1.82194	-2.02163	-2.65058	-2.01261
XLOC_002957	co_vs_ctrl	LOC106560857	spock2	testican-2-like	-1.81923	-2.0637	-1.83067	-2.4312
XLOC_028366	co_vs_ctrl	LOC106564356	rt1-b	rano class II histocompatibility antigen, A beta chain-like	-1.78793	-1.66089	-2.02772	-1.89468
XLOC_002244	co_vs_ctrl	LOC106601549	na	uncharacterized LOC106601549	-1.7872	-2.33694	-2.16678	-1.72177
XLOC_060072	co_vs_ctrl	LOC106591160	na	uncharacterized LOC106591160	-1.78523	-2.36527	-2.01752	-1.91872
XLOC_024846	co_vs_ctrl	LOC106560370	irf4	interferon regulatory factor 4-like	-1.76136	-2.35067	-1.94151	-2.0311
XLOC_021145	co_vs_ctrl	LOC106612918	na	uncharacterized LOC106612918	-1.75015	-3.04245	-2.00353	-1.95016
XLOC_011060	co_vs_ctrl	LOC106602649	cd5	T-cell surface glycoprotein CD5-like	-1.74088	-3.06851	-2.27056	-2.57953
XLOC_031661	co_vs_ctrl	LOC106567534	na	uncharacterized LOC106567534	-1.73612	-1.70264	-2.08833	-2.04939
XLOC_035315	co_vs_ctrl	LOC106569423	fcer1g	high affinity immunoglobulin epsilon receptor subunit gamma-like	-1.72992	-3.31142	-2.34385	-1.54796
XLOC_026333	co_vs_ctrl	pe2r4	ptger4	Prostaglandin E2 receptor EP4 subtype	-1.72593	-1.5065	-2.01631	-1.46104
XLOC_038403	co_vs_ctrl	LOC106572573	ncr2	natural cytotoxicity triggering receptor 2-like	-1.71776	-2.13913	-2.17566	-1.85592
XLOC_044449	co_vs_ctrl	hmgb3	hmgb3	High mobility group protein B3	-1.7148	-1.91864	-1.65322	-1.55612
XLOC_001605	co_vs_ctrl	LOC106568355	cldn5	claudin-5-like	-1.71127	-1.94311	-1.52576	-1.34172
XLOC_035148	co_vs_ctrl	LOC106569063	na	uncharacterized LOC106569063	-1.70973	-3.34797	-2.02953	-2.25647
XLOC_038688	co_vs_ctrl	LOC106573055	metap2	methionine aminopeptidase 2-like	-1.70317	-2.39489	-1.57743	-2.51538
XLOC_012847	co_vs_ctrl	LOC106605438	sema4a	semaphorin-4A-like	-1.70285	-1.61284	-1.71245	-1.42201
XLOC_056715	co_vs_ctrl	LOC106588844	snx10	sorting nexin-10B-like	-1.70077	-1.82511	-1.4891	-1.71207
XLOC_011582	co_vs_ctrl	LOC106603264	robo1	roundabout homolog 1-like	-1.68935	-2.09251	-2.0647	-2.45262
XLOC_051472	co_vs_ctrl	lpxn	lpxn	Leupaxin	-1.68605	-2.66055	-2.10862	-1.64704
XLOC_024494	co_vs_ctrl	LOC106613553	ltbp1	neurogenic locus notch homolog protein 1-like	-1.67555	-1.86593	-1.47533	-1.87018
XLOC_022777	co_vs_ctrl	LOC106612816	wbscr17	putative polypeptide N-acetylgalactosaminyltransferase-like protein 3	-1.67054	-2.17104	-2.24492	-2.3857
XLOC_005614	co_vs_ctrl	cats	ctss	Cathepsin S	-1.66717	-1.83357	-1.50322	-1.21097
XLOC_040092	co_vs_ctrl	LOC106573681	akr1b1	aldose reductase-like	-1.66616	-2.75109	-2.16638	-2.19649
XLOC_010470	co_vs_ctrl	opcml	opcml	opioid binding protein/cell adhesion molecule like	-1.65402	-1.71361	-1.37687	-2.06615
XLOC_023304	co_vs_ctrl	LOC106613754	cfd	mast cell protease 1A-like	-1.64419	-3.33992	-1.66522	-2.47476
XLOC_039362	co_vs_ctrl	LOC106574245	fzd7	frizzled-7-A-like	-1.63274	-1.99933	-1.51459	-1.95602
XLOC_014933	co_vs_ctrl	LOC106606990	na	uncharacterized LOC106606990	-1.63125	-1.80164	-1.52762	-1.50531
XLOC_033996	co_vs_ctrl	prdx6	prdx6	peroxiredoxin 6	-1.62809	-2.46006	-1.81741	-2.09389
XLOC_023156	co_vs_ctrl	dio1	dio1	iodothyronine deiodinase 1	-1.62484	-2.27524	-1.68572	-1.63543
XLOC_000716	co_vs_ctrl	LOC106605225	cox7a2l	cytochrome c oxidase subunit 7A-related protein, mitochondrial	-1.62391	-1.58891	-1.17147	-1.49821
XLOC_020416	co_vs_ctrl	LOC106611616	nanos1	nanos homolog 1-like	-1.62103	-2.00116	-1.51486	-1.78047
XLOC_035354	co_vs_ctrl	LOC106569490	sh2d1a	SH2 domain-containing protein 1A-like	-1.61946	-3.18934	-2.32477	-2.42936
XLOC_026799	co_vs_ctrl	hmgb1	hmgb1	high-mobility group box 1	-1.61403	-1.92458	-2.04647	-1.71733
XLOC_026178	co_vs_ctrl	mex3b	mex3b	mex-3 RNA binding family member B	-1.61382	-1.65297	-1.95479	-1.80254
XLOC_033619	co_vs_ctrl	LOC106568696	apbb1ip	amyloid beta A4 precursor protein-binding family B member 1-interacting protein-like	-1.61325	-3.07365	-2.33845	-1.85484
XLOC_016877	co_vs_ctrl	LOC106607884	disp1	protein dispatched homolog 1-like	-1.61035	-1.23624	-1.90132	-1.93767
XLOC_010559	co_vs_ctrl	LOC106603838	p4ha2	prolyl 4-hydroxylase subunit alpha-2-like	-1.60463	-1.97349	-1.44003	-1.58901
XLOC_002008	co_vs_ctrl	LOC106563256	sepn1	nuclear receptor coactivator 7-like	-1.60306	-2.17575	-1.65448	-1.76399
XLOC_036897	co_vs_ctrl	LOC106572328	foxp1b	forkhead box protein P1-B-like	-1.58731	-3.07173	-1.74611	-3.03127
XLOC_057367	co_vs_ctrl	hoxa2ab	hoxa2a	homeobox protein HoxA2ab	-1.57946	-2.47979	-2.49878	-2.07816
XLOC_011856	co_vs_ctrl	LOC106603734	na	uncharacterized LOC106603734	-1.56905	-1.90871	-1.35549	-1.29485
XLOC_043790	co_vs_ctrl	calhm2	calhm2	calcium homeostasis modulator family member 2	-1.56538	-1.59088	-1.45885	-1.60047
XLOC_025391	co_vs_ctrl	LOC106561308	cd44	CD44 antigen-like	-1.56394	-1.11222	-1.033	-1.23197
XLOC_028735	co_vs_ctrl	LOC106564787	hnrnpl	heterogeneous nuclear ribonucleoprotein L-like	-1.55699	-2.55168	-2.4409	-2.21044
XLOC_020769	co_vs_ctrl	gm2a	gm2a	GM2 ganglioside activator	-1.547	-1.80452	-1.50343	-1.47277
XLOC_062355	co_vs_ctrl	tppp3	tppp3	tubulin polymerization-promoting protein family member 3	-1.54646	-1.16534	-1.62567	-2.11694
XLOC_051484	co_vs_ctrl	LOC106584396	na	uncharacterized LOC106584396	-1.54642	-2.43978	-2.13572	-2.5538
XLOC_028536	co_vs_ctrl	LOC106564614	cep20	lisH domain-containing protein FOPNL-like	-1.54381	-1.79888	-1.41946	-1.37627
XLOC_000796	co_vs_ctrl	LOC106607224	sh3pxd2a	SH3 and PX domain-containing protein 2A-like	-1.54014	-2.59161	-1.83503	-2.22943
XLOC_000930	co_vs_ctrl	LOC106610033	zdhhc4	probable palmitoyltransferase ZDHHC4	-1.53901	-1.9592	-1.96121	-1.73575
XLOC_031461	co_vs_ctrl	LOC106567330	na	uncharacterized LOC106567330	-1.52939	-1.30569	-1.1316	-1.39147
XLOC_052216	co_vs_ctrl	LOC106584629	rps13	40S ribosomal protein S13-like	-1.52911	-2.38052	-1.827	-2.08107
XLOC_000620	co_vs_ctrl	LOC106602981	gpr137b	integral membrane protein GPR137B-like	-1.52835	-1.47974	-2.16142	-1.26328
XLOC_053745	co_vs_ctrl	LOC106586330	arhgap15	rho GTPase-activating protein 15-like	-1.52427	-2.16358	-2.05281	-1.61186
XLOC_042815	co_vs_ctrl	rhoq	rhoq	ras homolog gene family, member Q	-1.52231	-1.79944	-2.16848	-2.33608
XLOC_021021	co_vs_ctrl	LOC106612520	ypel2	protein yippee-like 2	-1.52075	-2.05055	-2.15601	-1.91722
XLOC_018386	co_vs_ctrl	LOC106608950	map11	uncharacterized protein C7orf43 homolog	-1.52042	-1.75771	-1.73681	-1.29147
XLOC_034680	co_vs_ctrl	LOC106570550	col10a1	collagen alpha-2(VIII) chain-like	-1.52018	-2.00969	-1.48232	-1.6782
XLOC_036985	co_vs_ctrl	LOC106572086	id1	DNA-binding protein inhibitor ID-1-like	-1.51726	-1.0628	-1.49758	-1.26238
XLOC_007513	co_vs_ctrl	LOC106601102	na	uncharacterized LOC106601102	-1.51632	-1.12425	-2.12329	-1.57852
XLOC_027663	co_vs_ctrl	LOC106563117	adora2a	adenosine receptor A2b-like	-1.5095	-2.62871	-1.98896	-1.86903
XLOC_048522	co_vs_ctrl	wnt6	wnt6	Wnt family member 6	-1.49792	-2.58583	-2.74105	-2.30919
XLOC_064260	co_vs_ctrl	LOC106593275	rpl18	60S ribosomal protein L18a-like	-1.49596	-1.94439	-1.17629	-1.39075
XLOC_045572	co_vs_ctrl	LOC106578485	arhgap29	rho GTPase-activating protein 29-like	-1.48959	-1.46483	-1.44629	-1.39515
XLOC_034525	co_vs_ctrl	ube2e1	ube2e1	ubiquitin conjugating enzyme E2 E1	-1.48915	-1.51724	-1.78579	-1.89119
XLOC_062800	co_vs_ctrl	LOC106592377	cpe	carboxypeptidase E	-1.48887	-2.366	-1.28352	-2.09958
XLOC_016451	co_vs_ctrl	LOC106607203	col11a1	collagen alpha-1(XI) chain-like	-1.48789	-1.40475	-1.34308	-2.18102
XLOC_023725	co_vs_ctrl	LOC106560698	cdkn1c	cyclin-dependent kinase inhibitor 1B-like	-1.48761	-1.50629	-1.7516	-1.52343
XLOC_002372	co_vs_ctrl	catb	eif2s3	Cathepsin B	-1.48409	-1.60667	-1.55424	-1.25483
XLOC_031628	co_vs_ctrl	LOC106567488	plac8l1	cornifelin homolog A-like	-1.48242	-3.31979	-1.95834	-1.93933
XLOC_044866	co_vs_ctrl	LOC106578732	rps20	40S ribosomal protein S20	-1.4803	-2.64057	-1.47033	-1.37761
XLOC_057327	co_vs_ctrl	LOC106588754	crtap	cartilage-associated protein-like	-1.46456	-1.90054	-1.75944	-1.73309
XLOC_021415	co_vs_ctrl	LOC106613390	cdon	cell adhesion molecule-related/down-regulated by oncogenes-like	-1.45739	-2.12074	-1.6569	-2.53097
XLOC_022213	co_vs_ctrl	mif	mif	macrophage migration inhibitory factor	-1.45704	-1.87367	-1.6292	-1.20337
XLOC_057704	co_vs_ctrl	LOC106589236	na	uncharacterized LOC106589236	-1.45404	-2.17318	-2.104	-1.66573
XLOC_010497	co_vs_ctrl	LOC106603708	rps3-a	40S ribosomal protein S3	-1.45281	-2.48101	-1.53172	-1.4242
XLOC_016334	co_vs_ctrl	LOC106606931	grb2	growth factor receptor-bound protein 2-like	-1.44944	-2.04295	-1.76487	-1.83294
XLOC_067491	co_vs_ctrl	meig1	meig1	meiosis/spermiogenesis associated 1	-1.44381	-1.44141	-1.29783	-1.4236
XLOC_011542	co_vs_ctrl	LOC106603217	gpr34	P2Y purinoceptor 14-like	-1.4423	-2.7351	-2.34214	-2.87941
XLOC_003363	co_vs_ctrl	lhfpl2	lhfpl2a	LHFPL tetraspan subfamily member 2	-1.43695	-2.534	-1.92946	-2.14658
XLOC_019872	co_vs_ctrl	LOC106610660	rps6ka	ribosomal protein S6 kinase 2 alpha-like	-1.43266	-1.47594	-1.23008	-1.37822
XLOC_000642	co_vs_ctrl	LOC106604231	vstm4	V-set and transmembrane domain-containing protein 4-like	-1.43007	-1.79399	-1.38833	-2.14685
XLOC_026326	co_vs_ctrl	fa69b	fam69b	FAM69B	-1.42583	-1.51029	-1.87538	-1.54228
XLOC_018040	co_vs_ctrl	LOC106609820	tmem60	transmembrane protein 60-like	-1.4148	-1.73592	-1.42521	-1.45135
XLOC_015454	co_vs_ctrl	LOC106607943	tent5a	protein FAM46A-like	-1.41055	-2.83305	-1.90714	-1.95793
XLOC_030816	co_vs_ctrl	LOC106566031	na	uncharacterized LOC106566031	-1.40713	-1.78318	-1.49861	-1.36558
XLOC_012155	co_vs_ctrl	LOC106604192	sparc	SPARC-like	-1.40383	-3.03561	-2.21587	-2.63426
XLOC_013880	co_vs_ctrl	LOC100169854	na	uncharacterized LOC100169854	-1.40377	-2.50283	-2.3785	-2.33976
XLOC_043428	co_vs_ctrl	LOC106577894	na	uncharacterized LOC106577894	-1.40139	-2.26272	-1.97909	-1.81167
XLOC_035094	co_vs_ctrl	LOC106568877	fam110b	protein FAM110B-like	-1.39673	-1.72752	-1.34942	-1.74851
XLOC_012176	co_vs_ctrl	LOC106604227	gnpda1	glucosamine-6-phosphate isomerase 1	-1.39442	-2.00582	-2.02343	-1.56945
XLOC_032038	co_vs_ctrl	fyb	fyb	FYN-binding protein	-1.38935	-1.98118	-1.72602	-1.58341
XLOC_006749	co_vs_ctrl	LOC106598526	rgs21	regulator of G-protein signaling 21-like	-1.38693	-1.90738	-1.56005	-1.20373
XLOC_058112	co_vs_ctrl	lich	lipa	Lysosomal acid lipase/cholesteryl ester hydrolase	-1.38613	-1.32689	-1.61432	-1.28494
XLOC_022640	co_vs_ctrl	LOC100136515	cd3d	CD3gammadelta-A	-1.38526	-2.92523	-1.98235	-1.9768
XLOC_050142	co_vs_ctrl	LOC100136450	cd8a	CD8 alpha	-1.38105	-2.87591	-2.33524	-2.72676
XLOC_041159	co_vs_ctrl	LOC106575565	igfbp2	insulin-like growth factor-binding protein 2-A	-1.37919	-1.8197	-1.78166	-1.82219
XLOC_065693	co_vs_ctrl	LOC106594155	arhgef3	rho guanine nucleotide exchange factor 3-like	-1.37719	-2.3827	-1.96128	-1.58327
XLOC_017541	co_vs_ctrl	LOC106608930	hmgb3	high mobility group protein B3-like	-1.37076	-1.00513	-1.17399	-1.33741
XLOC_034265	co_vs_ctrl	LOC106569814	vav3	guanine nucleotide exchange factor VAV3-like	-1.36839	-2.35694	-1.85081	-2.26567
XLOC_026514	co_vs_ctrl	LOC106563223	vav2	guanine nucleotide exchange factor VAV2-like	-1.36789	-1.76968	-1.61142	-1.71863
XLOC_050101	co_vs_ctrl	LOC106583480	def6	differentially expressed in FDCP 6 homolog	-1.36673	-2.17212	-1.94689	-1.99146
XLOC_008339	co_vs_ctrl	LOC106599544	gpr55	G-protein coupled receptor 55-like	-1.3521	-2.38833	-1.67264	-1.9871
XLOC_034247	co_vs_ctrl	LOC106569780	cd6	T-cell differentiation antigen CD6-like	-1.34959	-2.4522	-2.444	-2.4568
XLOC_070606	co_vs_ctrl	LOC106596909	sox4	transcription factor SOX-4-like	-1.34193	-1.74028	-1.82124	-1.4471
XLOC_032645	co_vs_ctrl	LOC106566826	porcn	protein-serine O-palmitoleoyltransferase porcupine-like	-1.33401	-1.13615	-1.32491	-1.44367
XLOC_029181	co_vs_ctrl	LOC106565904	rpl22	60S ribosomal protein L22	-1.3307	-2.3377	-1.36045	-1.27299
XLOC_058088	co_vs_ctrl	htra1	htra1b	Serine protease HTRA1	-1.32862	-1.35446	-1.73601	-2.10784
XLOC_001069	co_vs_ctrl	LOC106612465	mt-co3	serglycin-like	-1.32494	-2.12507	-1.50436	-1.42233
XLOC_006809	co_vs_ctrl	LOC106598932	gsn	gelsolin-like	-1.3241	-1.55121	-1.38681	-1.46106
XLOC_046119	co_vs_ctrl	LOC106579408	itgad	integrin alpha-X-like	-1.32312	-1.62207	-1.43071	-1.05113
XLOC_023214	co_vs_ctrl	LOC106613625	uba52	ubiquitin-60S ribosomal protein L40-like	-1.32275	-2.21841	-1.3504	-1.1759
XLOC_015102	co_vs_ctrl	LOC106607305	fzd2	frizzled-2-like	-1.32235	-1.29083	-1.58621	-1.75739
XLOC_046022	co_vs_ctrl	LOC106579165	fkbp10	peptidyl-prolyl cis-trans isomerase FKBP10-like	-1.3193	-1.7313	-1.92475	-2.19329
XLOC_027094	co_vs_ctrl	LOC106562245	ctsa	lysosomal protective protein-like	-1.31845	-1.25639	-1.33014	-1.09627
XLOC_027176	co_vs_ctrl	LOC106562362	trim66	tripartite motif-containing protein 66-like	-1.31497	-2.1332	-1.91515	-1.9168
XLOC_050022	co_vs_ctrl	LOC106583333	na	uncharacterized LOC106583333	-1.31183	-2.61993	-2.21031	-2.2699
XLOC_010045	co_vs_ctrl	LOC106602881	adamts15	A disintegrin and metalloproteinase with thrombospondin motifs 15-like	-1.31126	-1.73296	-1.26074	-1.54716
XLOC_048537	co_vs_ctrl	dapl1	dapl1	death associated protein like 1	-1.31071	-2.10458	-2.13023	-1.53004
XLOC_056479	co_vs_ctrl	LOC106588280	cartpt	cocaine- and amphetamine-regulated transcript protein-like	-1.29963	-1.40689	-2.39294	-1.74445
XLOC_048505	co_vs_ctrl	LOC106581859	itgb2	integrin beta-2-like	-1.29756	-1.68251	-1.05687	-1.19841
XLOC_014901	co_vs_ctrl	LOC106606929	cyth4	cytohesin-1-like	-1.29612	-1.97221	-1.58789	-1.4902
XLOC_053676	co_vs_ctrl	dal1b	dap1b	Death-associated protein-like 1-B	-1.29409	-2.30943	-1.76692	-1.49549
XLOC_050529	co_vs_ctrl	LOC106582829	ptms	parathymosin-like	-1.29307	-1.32114	-1.50607	-1.6685
XLOC_033700	co_vs_ctrl	LOC106568950	ifi30	gamma-interferon-inducible lysosomal thiol reductase-like	-1.2911	-1.48697	-1.49969	-1.10083
XLOC_053043	co_vs_ctrl	LOC106585178	rpl37	60S ribosomal protein L37	-1.28962	-2.1437	-1.36901	-1.26558
XLOC_049717	co_vs_ctrl	LOC106582821	na	uncharacterized LOC106582821	-1.28672	-1.47394	-1.59905	-1.34986
XLOC_030869	co_vs_ctrl	LOC106566166	nckap1l	nck-associated protein 1-like	-1.27641	-1.71939	-1.42289	-1.26515
XLOC_051621	co_vs_ctrl	LOC106584630	uba52	ubiquitin-60S ribosomal protein L40	-1.2761	-2.20244	-1.18003	-1.36793
XLOC_044256	co_vs_ctrl	LOC106577663	fcer1g	high affinity immunoglobulin epsilon receptor subunit gamma-like	-1.27241	-1.98015	-1.70656	-1.1071
XLOC_056746	co_vs_ctrl	dlx5	dlx5	distal-less homeobox 5	-1.26785	-1.67375	-2.70483	-2.01794
XLOC_032857	co_vs_ctrl	LOC106567248	was	wiskott-Aldrich syndrome protein-like	-1.26509	-1.76736	-1.19077	-1.07038
XLOC_031313	co_vs_ctrl	LOC106566779	mgll	monoglyceride lipase-like	-1.26418	-1.94284	-1.37849	-1.35243
XLOC_005425	co_vs_ctrl	rs19	rps19	40S ribosomal protein S19	-1.26418	-2.38108	-1.25981	-1.22247
XLOC_048799	co_vs_ctrl	LOC106582249	lcp1	plastin-2	-1.25895	-2.11166	-1.86094	-1.25747
XLOC_015578	co_vs_ctrl	LOC106608111	flrt2	leucine-rich repeat transmembrane protein FLRT2-like	-1.25766	-1.04998	-1.52957	-1.0638
XLOC_024940	co_vs_ctrl	LOC106560535	prrx1	paired mesoderm homeobox protein 1-like	-1.25513	-1.81127	-1.41524	-2.11244
XLOC_048210	co_vs_ctrl	LOC106581244	samsn1	uncharacterized LOC106581244	-1.25448	-1.8736	-1.50232	-1.16945
XLOC_024144	co_vs_ctrl	LOC106561381	tmtc2	transmembrane and TPR repeat-containing protein 2-like	-1.25365	-1.82444	-1.51191	-1.72985
XLOC_079853	co_vs_ctrl	LOC106599175	rpl9	60S ribosomal protein L9-like	-1.25362	-1.76132	-1.24065	-1.08791
XLOC_003914	co_vs_ctrl	LOC106576265	chd4	chromodomain-helicase-DNA-binding protein 4-like	-1.2519	-1.6278	-1.59732	-1.47224
XLOC_051252	co_vs_ctrl	LOC106584008	prrx1	paired mesoderm homeobox protein 1-like	-1.24608	-2.07989	-1.61887	-1.07196
XLOC_048165	co_vs_ctrl	LOC106581098	alox5ap	protein C-ets-1-like	-1.24597	-2.03092	-1.1643	-1.84005
XLOC_002277	co_vs_ctrl	LOC106601075	daam1	disheveled-associated activator of morphogenesis 1-like	-1.24537	-1.19839	-1.20991	-1.42236
XLOC_042072	co_vs_ctrl	LOC106575562	cd2	T-cell surface antigen CD2-like	-1.24035	-2.04654	-1.81351	-1.53065
XLOC_004638	co_vs_ctrl	LOC106589173	rps15a	40S ribosomal protein S15a-like	-1.23947	-2.0555	-1.35594	-1.15495
XLOC_037657	co_vs_ctrl	LOC106571169	na	uncharacterized LOC106571169	-1.23739	-2.60658	-1.59906	-1.24125
XLOC_036791	co_vs_ctrl	LOC106571853	rpl32	60S ribosomal protein L32	-1.23709	-2.22908	-1.36421	-1.2576
XLOC_046776	co_vs_ctrl	LOC106580567	rpl37	60S ribosomal protein L37-like	-1.23521	-2.15839	-1.35368	-1.25051
XLOC_011616	co_vs_ctrl	LOC106603318	gab3	GRB2-associated-binding protein 3-like	-1.23011	-1.54882	-1.40147	-1.25465
XLOC_023177	co_vs_ctrl	LOC106613563	frem1	FRAS1-related extracellular matrix protein 1-like	-1.22823	-2.34535	-1.92201	-2.07194
XLOC_017219	co_vs_ctrl	LOC106608455	tmem179b	transmembrane protein 179B-like	-1.22783	-1.41424	-1.19117	-1.10312
XLOC_031523	co_vs_ctrl	mxra8	mxra8	Matrix-remodeling-associated protein 8	-1.22719	-1.25503	-1.26566	-1.88429
XLOC_013664	co_vs_ctrl	LOC106604670	tchh	trichohyalin-like	-1.22718	-1.9598	-1.82689	-2.01633
XLOC_032659	co_vs_ctrl	LOC106566803	nol4	nucleolar protein 4-like	-1.22542	-1.6545	-1.65599	-1.45564
XLOC_014133	co_vs_ctrl	LOC106605554	cxcr3	C-X-C chemokine receptor type 3-like	-1.21872	-1.1004	-1.56632	-1.38959
XLOC_013101	co_vs_ctrl	LOC106605923	rps27	40S ribosomal protein S27-like	-1.2122	-1.88675	-1.48784	-1.24324
XLOC_002153	co_vs_ctrl	gstz1	gstz1	glutathione S-transferase zeta 1	-1.20568	-2.08797	-1.39013	-1.50803
XLOC_022532	co_vs_ctrl	LOC106612414	tfdp2	transcription factor Dp-2-like	-1.20436	-1.7813	-1.50123	-1.71225
XLOC_019947	co_vs_ctrl	LOC106610773	col12a1	collagen alpha-1(XII) chain-like	-1.20106	-2.1152	-1.75639	-1.91361
XLOC_038478	co_vs_ctrl	LOC106572666	esyt1	extended synaptotagmin-1-like	-1.2007	-1.80768	-1.38969	-1.34683
XLOC_002805	co_vs_ctrl	LOC106612571	na	uncharacterized LOC106612571	-1.1968	-1.10261	-1.16374	-1.31305
XLOC_028523	co_vs_ctrl	rs15a	rps15a	40S ribosomal protein S15a	-1.19618	-1.91011	-1.30358	-1.06913
XLOC_006827	co_vs_ctrl	LOC106599011	ifi30	gamma-interferon-inducible lysosomal thiol reductase-like	-1.19563	-2.1673	-1.94043	-1.63899
XLOC_031608	co_vs_ctrl	ubtd2	na	ubiquitin domain containing 2	-1.19146	-1.69591	-1.33762	-1.58041
XLOC_057440	co_vs_ctrl	LOC106588974	sla	src-like-adapter	-1.1891	-1.11653	-1.86744	-1.64791
XLOC_056907	co_vs_ctrl	LOC106588181	rps27	40S ribosomal protein S27-like	-1.18691	-1.87638	-1.26219	-1.12688
XLOC_058463	co_vs_ctrl	LOC106589937	mtln	uncharacterized LOC106589937	-1.18311	-1.50045	-1.14122	-1.053
XLOC_048612	co_vs_ctrl	fkbp7	fkbp7	FK506 binding protein 7	-1.18248	-1.75639	-1.24892	-1.55679
XLOC_047983	co_vs_ctrl	LOC106580882	rnf7	RING-box protein 2	-1.17864	-1.55288	-1.18378	-1.09855
XLOC_029955	co_vs_ctrl	cyh2	cyth2	Cytohesin-2	-1.17847	-2.04582	-1.5988	-1.13501
XLOC_017549	co_vs_ctrl	LOC106608944	na	uncharacterized LOC106608944	-1.17728	-1.34681	-1.54401	-1.19964
XLOC_006532	co_vs_ctrl	LOC106597311	ccr9	C-C chemokine receptor type 9-like	-1.17071	-1.80638	-1.42342	-1.69669
XLOC_053472	co_vs_ctrl	LOC106585832	tspan3	tetraspanin-3-like	-1.16256	-1.64428	-1.64654	-1.40192
XLOC_027234	co_vs_ctrl	LOC106562456	rps17	40S ribosomal protein S17-like	-1.16229	-1.89581	-1.31791	-1.06201
XLOC_011700	co_vs_ctrl	LOC106603553	samsn1	SAM domain-containing protein SAMSN-1-like	-1.16182	-1.72808	-1.54384	-1.03527
XLOC_032654	co_vs_ctrl	LOC106566811	rpl22	60S ribosomal protein L22-like	-1.15911	-1.93624	-1.20882	-1.0574
XLOC_027217	co_vs_ctrl	LOC106562416	mmp2	72 kDa type IV collagenase-like	-1.15895	-1.78327	-1.46698	-1.57321
XLOC_020793	co_vs_ctrl	tgfbi	tgfbi	transforming growth factor beta induced	-1.15636	-1.07226	-1.4092	-1.10972
XLOC_025027	co_vs_ctrl	LOC106560721	ankrd26	ankyrin repeat domain-containing protein 26-like	-1.1485	-1.16789	-1.11432	-1.30588
XLOC_006747	co_vs_ctrl	rgs18	rgs18	regulator of G-protein signaling 18	-1.14252	-2.08629	-1.70203	-1.31322
XLOC_028384	co_vs_ctrl	LOC106564378	c1qtnf1	complement C1q tumor necrosis factor-related protein 1-like	-1.14214	-1.971	-1.52265	-1.86929
XLOC_044713	co_vs_ctrl	LOC106578492	tmem56b	transmembrane protein 56-B-like	-1.14214	-1.35217	-1.27085	-1.26276
XLOC_027617	co_vs_ctrl	bhmt	bhmt	betaine-homocysteine methyltransferase	-1.13887	-2.26282	-1.36027	-1.87507
XLOC_004823	co_vs_ctrl	LOC106591784	loxl4	lysyl oxidase homolog 4-like	-1.13879	-3.09305	-2.44634	-2.39042
XLOC_022458	co_vs_ctrl	sh3bgrl	sh3bgrl	SH3 domain binding glutamate rich protein like	-1.13333	-1.43995	-1.33918	-1.0624
XLOC_022089	co_vs_ctrl	LOC106611681	muc22	mucin-22-like	-1.13229	-2.06391	-1.56018	-1.78352
XLOC_016803	co_vs_ctrl	fabp7	hbb2	fatty acid binding protein 7	-1.1281	-1.33195	-1.1584	-1.95534
XLOC_022836	co_vs_ctrl	LOC106612986	tnfrsf19	tumor necrosis factor receptor superfamily member 19-like	-1.12539	-1.29014	-2.04921	-1.52746
XLOC_030344	co_vs_ctrl	LOC106565229	krt18	keratin, type I cytoskeletal 18-like	-1.1226	-1.91546	-1.70155	-1.53557
XLOC_058807	co_vs_ctrl	LOC106590555	sec61g	protein transport protein Sec61 subunit gamma	-1.12249	-2.01273	-1.29721	-1.30935
XLOC_022539	co_vs_ctrl	LOC106612432	rpl35a	60S ribosomal protein L35a	-1.11827	-1.97062	-1.18516	-1.12085
XLOC_026464	co_vs_ctrl	LOC106563296	psd3	PH and SEC7 domain-containing protein 1-like	-1.11816	-1.90777	-1.53295	-1.28282
XLOC_013202	co_vs_ctrl	LOC106606078	col6a1	collagen alpha-1(VI) chain-like	-1.11254	-1.31508	-1.75618	-1.21165
XLOC_020352	co_vs_ctrl	LOC106611504	rpl36a	60S ribosomal protein L36a-like	-1.11251	-1.9474	-1.2892	-1.12821
XLOC_040825	co_vs_ctrl	LOC106575016	lmo7	LIM domain only protein 7-like	-1.10684	-1.78083	-1.54982	-1.38482
XLOC_032103	co_vs_ctrl	LOC106568366	na	uncharacterized LOC106568366	-1.10494	-1.40941	-1.9038	-1.8816
XLOC_033687	co_vs_ctrl	LOC106568976	gsn	gelsolin-like	-1.09726	-1.71779	-1.46884	-1.07698
XLOC_016808	co_vs_ctrl	LOC106607775	gja1	gap junction alpha-1 protein-like	-1.09517	-2.13662	-1.70201	-1.7483
XLOC_044520	co_vs_ctrl	cnpy3	cnpy3	canopy homolog 3	-1.09072	-1.87876	-1.45518	-1.07699
XLOC_042848	co_vs_ctrl	entpd6	entpd6	ectonucleoside triphosphate diphosphohydrolase 6 (putative)	-1.08521	-1.01902	-1.06325	-1.24714
XLOC_031770	co_vs_ctrl	ska2	ska2	Spindle and kinetochore-associated protein 2	-1.08508	-1.2941	-1.10546	-1.12732
XLOC_044318	co_vs_ctrl	LOC106577824	ptgr1	prostaglandin reductase 1-like	-1.08156	-1.54374	-1.42073	-1.01655
XLOC_048208	co_vs_ctrl	LOC106581278	serpinh1	serpin H1-like	-1.0808	-1.89691	-1.39066	-1.67249
XLOC_029081	co_vs_ctrl	LOC106565565	col7a1	collagen alpha-1(VII) chain-like	-1.07984	-1.56962	-1.23951	-1.67807
XLOC_005316	co_vs_ctrl	LOC106575707	tnfrsf14	tumor necrosis factor receptor superfamily member 5-like	-1.07937	-2.20089	-1.51951	-1.58691
XLOC_031435	co_vs_ctrl	LOC106567099	pkig	cAMP-dependent protein kinase inhibitor gamma-like	-1.07682	-1.54359	-1.4726	-1.30303
XLOC_002694	co_vs_ctrl	LOC106610188	na	uncharacterized LOC106610188	-1.07502	-2.09053	-1.20974	-1.00303
XLOC_054916	co_vs_ctrl	tbb3	tubb3	Tubulin beta-3 chain	-1.07361	-1.82427	-1.56969	-1.2107
XLOC_033741	co_vs_ctrl	cnn3	cnn3	Calponin-3	-1.07359	-1.73895	-1.55261	-2.04824
XLOC_018057	co_vs_ctrl	LOC100136354	rpl18	ribosomal protein L18a	-1.07071	-1.59066	-1.00234	-1.06875
XLOC_000603	co_vs_ctrl	LOC106603201	cgref1	cell growth regulator with EF hand domain protein 1-like	-1.07029	-1.39582	-1.10678	-1.518
XLOC_037645	co_vs_ctrl	LOC106571118	lbh	protein LBH-like	-1.06612	-1.85653	-1.48808	-1.37946
XLOC_048043	co_vs_ctrl	pak3	pak1	Serine/threonine-protein kinase PAK 3	-1.06585	-1.18982	-1.1086	-1.0093
XLOC_004705	co_vs_ctrl	LOC106590297	rac2	ras-related C3 botulinum toxin substrate 2-like	-1.06385	-1.68297	-1.01258	-1.01982
XLOC_056712	co_vs_ctrl	LOC106588839	col16a1	collagen alpha-1(XVI) chain-like	-1.06358	-1.47511	-1.37394	-1.53718
XLOC_049702	co_vs_ctrl	LOC106582759	sema3f	semaphorin-3F-like	-1.0618	-2.04933	-2.0117	-2.09768
XLOC_022182	co_vs_ctrl	LOC106611811	dock2	dedicator of cytokinesis protein 2-like	-1.06137	-1.76449	-1.54002	-1.39257
XLOC_003423	co_vs_ctrl	LOC106568895	nsa2	ribosome biogenesis protein NSA2 homolog	-1.05395	-1.74934	-1.10158	-1.03332
XLOC_038866	co_vs_ctrl	LOC106573379	vnx1	low affinity vacuolar monovalent cation/H(+) antiporter-like	-1.05004	-1.62692	-1.34621	-1.49239
XLOC_051829	co_vs_ctrl	LOC106583964	na	prothymosin alpha-A-like	-1.04288	-1.73035	-1.56915	-1.80357
XLOC_020910	co_vs_ctrl	LOC106612489	capn8	calpain-8-like	-1.04165	-1.86956	-1.63104	-1.56158
XLOC_000317	co_vs_ctrl	LOC106583292	bmf	bcl-2-modifying factor-like	-1.04098	-1.90174	-1.35922	-1.55478
XLOC_031810	co_vs_ctrl	cssa13h11orf54	c11orf54	chromosome ssa13 open reading frame, human C11orf54	-1.04085	-1.05916	-1.18284	-1.12743
XLOC_052607	co_vs_ctrl	LOC106585594	fgg	bone morphogenetic protein 1-like	-1.03867	-1.42981	-1.02274	-1.45003
XLOC_022876	co_vs_ctrl	LOC106613095	lgals9b	galectin-9B-like	-1.03744	-1.67252	-1.31724	-1.12964
XLOC_031993	co_vs_ctrl	LOC106568219	iscu	iron-sulfur cluster assembly scaffold protein IscU-like	-1.02945	-1.71768	-1.27755	-1.11658
XLOC_001067	co_vs_ctrl	LOC106612469	ddx21	nucleolar RNA helicase 2-like	-1.02621	-2.1963	-1.0629	-1.14224
XLOC_050554	co_vs_ctrl	LOC106582868	mst1r	macrophage-stimulating protein receptor-like	-1.02399	-1.70676	-1.6766	-1.58377
XLOC_054160	co_vs_ctrl	LOC106586062	col18a1	collagen alpha-1(XVIII) chain-like	-1.02311	-1.04843	-1.49951	-1.5977
XLOC_033430	co_vs_ctrl	LOC106568402	sub1	activated RNA polymerase II transcriptional coactivator p15-like	-1.01847	-1.22567	-1.38617	-1.41516
XLOC_011738	co_vs_ctrl	LOC106603495	dhrs11	dehydrogenase/reductase SDR family member 11-like	-1.01293	-1.19113	-1.36088	-1.36162
XLOC_056706	co_vs_ctrl	LOC106588829	il16	pro-interleukin-16-like	-1.01252	-1.9666	-1.49946	-1.52982
XLOC_002481	co_vs_ctrl	LOC106606097	na	RNA-binding protein cabeza-like	-1.01093	-2.15434	-1.5112	-1.36918
XLOC_053655	co_vs_ctrl	cxcr4	cxcr4	C-X-C chemokine receptor type 4	-1.00912	-1.21278	-1.61278	-1.26857
XLOC_002864	co_vs_ctrl	LOC106611671	kcnma1	calcium-activated potassium channel subunit alpha-1-like	-1.00372	-2.46226	-1.78269	-1.69492
XLOC_007146	co_vs_ctrl	LOC106600009	eef2	elongation factor 2-like	-1.00128	-1.7848	-1.07942	-1.21054
XLOC_023640	co_vs_ctrl	dlg1	dlg1	discs large MAGUK scaffold protein 1	1.00865	1.15686	1.27351	1.01586
XLOC_048906	co_vs_ctrl	LOC106582403	rnd3	rho-related GTP-binding protein RhoE-like	1.01023	1.1395	1.15035	1.09944
XLOC_051149	co_vs_ctrl	pdhb	pdhb	pyruvate dehydrogenase E1 beta subunit	1.01239	1.11393	1.02331	1.12238
XLOC_025213	co_vs_ctrl	slc7a5	slc7a5	solute carrier family 7 member 5	1.01787	1.67547	1.24375	1.00683
XLOC_053237	co_vs_ctrl	LOC106585574	cxadr	coxsackievirus and adenovirus receptor homolog	1.01849	1.55084	1.42776	1.32321
XLOC_038394	co_vs_ctrl	LOC106572524	cs	citrate synthase, mitochondrial-like	1.02171	1.3463	1.3163	1.09697
XLOC_043134	co_vs_ctrl	LOC106577387	mdh1	malate dehydrogenase, cytoplasmic-like	1.02249	1.12058	1.07244	1.10539
XLOC_042588	co_vs_ctrl	LOC106576473	eif4g1	eukaryotic translation initiation factor 4 gamma 1-like	1.03191	1.21176	1.13169	1.22397
XLOC_041119	co_vs_ctrl	LOC106575514	ptgfrn	prostaglandin F2 receptor negative regulator-like	1.03433	1.61819	1.10211	1.14502
XLOC_029985	co_vs_ctrl	LOC106564502	lrrc8c	volume-regulated anion channel subunit LRRC8C-like	1.0592	1.27382	1.11787	1.02663
XLOC_055172	co_vs_ctrl	LOC106587841	chsy1	chondroitin sulfate synthase 1-like	1.0662	2.21191	1.32337	1.0841
XLOC_033792	co_vs_ctrl	LOC106568831	pitrm1	presequence protease, mitochondrial-like	1.07037	1.20113	1.11444	1.13216
XLOC_016910	co_vs_ctrl	cd164	cd164	CD164 molecule	1.08014	1.1591	1.10766	1.11497
XLOC_014583	co_vs_ctrl	LOC106606343	nlrc3	NACHT, LRR and PYD domains-containing protein 3-like	1.09599	1.03252	1.41218	1.46195
XLOC_070810	co_vs_ctrl	LOC106597007	cdip1	cell death-inducing p53-target protein 1 homolog	1.11734	1.94266	1.93679	1.41545
XLOC_047541	co_vs_ctrl	LOC106579938	mlec	malectin-like	1.12233	1.28433	1.20119	1.02278
XLOC_008910	co_vs_ctrl	LOC106601015	acly	ATP-citrate synthase-like	1.12911	1.45913	1.34862	1.68402
XLOC_011483	co_vs_ctrl	LOC106603080	na	uncharacterized LOC106603080	1.12965	1.74394	1.48982	1.42555
XLOC_033808	co_vs_ctrl	LOC106569045	cyp7b1	25-hydroxycholesterol 7-alpha-hydroxylase	1.13161	1.36443	1.17557	1.31922
XLOC_024944	co_vs_ctrl	fam129a	fam129a	family with sequence similarity 129 member A	1.13184	1.43862	1.00078	1.53099
XLOC_016263	co_vs_ctrl	LOC106606845	na	uncharacterized LOC106606845	1.1339	1.90101	1.27761	1.22219
XLOC_048388	co_vs_ctrl	LOC106581541	slc7a1	high affinity cationic amino acid transporter 1-like	1.13497	1.46655	1.33768	1.09721
XLOC_028712	co_vs_ctrl	LOC106564809	pacs2	phosphofurin acidic cluster sorting protein 2-like	1.13627	1.75425	1.33743	1.22528
XLOC_046534	co_vs_ctrl	atp2a2	atp2a2	ATPase sarcoplasmic/endoplasmic reticulum Ca2+ transporting 2	1.14598	1.58436	1.45293	1.28707
XLOC_054222	co_vs_ctrl	LOC106586183	rbms1	RNA-binding motif, single-stranded-interacting protein 1-like	1.14644	1.24111	1.74733	1.04168
XLOC_033286	co_vs_ctrl	acaca	acaca	acetyl-CoA carboxylase alpha	1.15935	1.70516	1.6163	1.66391
XLOC_012625	co_vs_ctrl	LOC106605015	vegfa	vascular endothelial growth factor A-A-like	1.16146	1.74871	1.52848	1.32681
XLOC_003347	co_vs_ctrl	stard4	stard4	StAR related lipid transfer domain containing 4	1.16184	1.36346	1.28591	1.42518
XLOC_014617	co_vs_ctrl	LOC106606400	cant1	soluble calcium-activated nucleotidase 1-like	1.16273	1.25564	1.25058	1.22583
XLOC_015345	co_vs_ctrl	LOC106607737	traf3ip2	adapter protein CIKS-like	1.16437	1.30639	1.23641	1.37633
XLOC_066044	co_vs_ctrl	LOC106594354	znf106	zinc finger protein 106-like	1.17746	2.0655	2.7759	1.74005
XLOC_026580	co_vs_ctrl	slc3a2	slc3a2	solute carrier family 3 member 2	1.17775	1.68023	1.14181	1.21963
XLOC_002113	co_vs_ctrl	LOC106582486	cep170b	centrosomal protein of 170 kDa protein B-like	1.18315	1.76267	1.61554	1.32585
XLOC_066035	co_vs_ctrl	LOC106594347	ugdh	UDP-glucose 6-dehydrogenase-like	1.18689	1.62371	1.80076	1.22779
XLOC_050514	co_vs_ctrl	LOC106582812	tmem51	transmembrane protein 51-like	1.19302	1.6544	1.25022	1.12266
XLOC_051121	co_vs_ctrl	LOC106583784	iars1	isoleucine--tRNA ligase, cytoplasmic-like	1.19585	1.9073	1.586	1.55693
XLOC_006027	co_vs_ctrl	sec23b	sec23a	Sec23 homolog B, coat complex II component	1.19767	1.10442	1.14264	1.02148
XLOC_013797	co_vs_ctrl	LOC106604950	hspa9	stress-70 protein, mitochondrial	1.19836	1.29934	1.15427	1.14283
XLOC_008243	co_vs_ctrl	LOC106598864	amotl2a	angiomotin-like 2a	1.20313	1.23408	1.22899	1.18376
XLOC_064158	co_vs_ctrl	LOC106593200	klf5	Krueppel-like factor 5	1.20587	2.36141	1.63104	1.46422
XLOC_034939	co_vs_ctrl	LOC106568741	fyttd1	UAP56-interacting factor-like	1.20754	1.46039	1.36689	1.08137
XLOC_054010	co_vs_ctrl	LOC106586750	me3	NADP-dependent malic enzyme, mitochondrial-like	1.20877	1.21853	1.22645	1.30739
XLOC_028041	co_vs_ctrl	LOC106563841	samd9	sterile alpha motif domain-containing protein 9-like	1.22545	1.42223	1.64085	1.2395
XLOC_031469	co_vs_ctrl	LOC106567176	cs	citrate synthase, mitochondrial	1.23095	1.21386	1.2962	1.17895
XLOC_004313	co_vs_ctrl	LOC106583352	lpcat3	lysophospholipid acyltransferase 5-like	1.23188	1.59049	1.37887	1.19358
XLOC_069830	co_vs_ctrl	LOC106596484	trim47	tripartite motif-containing protein 47-like	1.23577	1.12279	1.5699	1.37171
XLOC_052924	co_vs_ctrl	LOC106585948	cds2	phosphatidate cytidylyltransferase 2-like	1.24062	1.31365	1.42832	1.49226
XLOC_063723	co_vs_ctrl	LOC106592914	na	uncharacterized LOC106592914	1.24413	1.36108	1.44	1.4999
XLOC_076014	co_vs_ctrl	LOC106598807	na	uncharacterized LOC106598807	1.24491	1.43245	1.08857	1.31364
XLOC_013784	co_vs_ctrl	LOC100136477	ppargc1b	peroxisome proliferator-activated receptor gamma coactivator 1-beta	1.24703	1.92548	1.55373	1.5379
XLOC_023959	co_vs_ctrl	mctp2	mctp2	multiple C2 and transmembrane domain containing 2	1.25199	1.17455	1.25584	1.18894
XLOC_027682	co_vs_ctrl	LOC106563326	efna5	ephrin-A5-like	1.25668	2.02679	2.03717	1.34826
XLOC_000737	co_vs_ctrl	LOC106606089	glud1	glutamate dehydrogenase, mitochondrial-like	1.26025	1.23652	1.04927	1.16233
XLOC_049275	co_vs_ctrl	g12	mid1ip1b	Gastrulation-specific protein G12	1.27376	1.80809	1.52744	1.36286
XLOC_014486	co_vs_ctrl	LOC106606185	ppl	periplakin-like	1.28132	1.86437	2.20304	1.85818
XLOC_047830	co_vs_ctrl	LOC106580609	eif4g1	eukaryotic translation initiation factor 4 gamma 1-like	1.28209	1.28176	1.34823	1.32691
XLOC_050015	co_vs_ctrl	LOC106583344	nr4a1	probable nuclear hormone receptor HR38	1.28258	1.62407	1.26002	1.39989
XLOC_026640	co_vs_ctrl	LOC106563566	gpr64	G-protein coupled receptor 64-like	1.28577	1.91443	1.995	1.44113
XLOC_054998	co_vs_ctrl	LOC106587575	papd5	non-canonical poly(A) RNA polymerase PAPD5-like	1.29038	1.23372	1.58902	1.62641
XLOC_045637	co_vs_ctrl	LOC106578605	insig1	insulin-induced gene 1 protein-like	1.2913	1.45094	1.04076	1.37571
XLOC_037849	co_vs_ctrl	LOC106571482	vegfa	vascular endothelial growth factor A-A-like	1.29338	1.26508	1.76315	1.68978
XLOC_061937	co_vs_ctrl	LOC106591863	rnf216	E3 ubiquitin-protein ligase RNF216-like	1.29381	1.39558	1.22273	1.16269
XLOC_008018	co_vs_ctrl	rnf222	rnf222	ring finger protein 222	1.29426	1.15723	1.07326	1.29587
XLOC_064839	co_vs_ctrl	LOC106593617	ppl	periplakin-like	1.29491	2.28972	2.11029	1.92722
XLOC_008790	co_vs_ctrl	LOC106600930	camsap3	calmodulin-regulated spectrin-associated protein 3-like	1.29576	1.32472	1.13852	1.09463
XLOC_037514	co_vs_ctrl	psat1	psat1	phosphoserine aminotransferase 1	1.29603	1.39878	1.05785	1.15647
XLOC_024253	co_vs_ctrl	LOC106561597	slc2a13	proton myo-inositol cotransporter-like	1.30204	1.43206	1.48938	1.45076
XLOC_050087	co_vs_ctrl	LOC106583501	plekha6	pleckstrin homology domain-containing family A member 6-like	1.30369	1.07105	1.17414	1.12211
XLOC_004367	co_vs_ctrl	ptpru	ptpru	protein tyrosine phosphatase, receptor type U	1.30982	1.35228	1.09523	1.03011
XLOC_031109	co_vs_ctrl	tp53inp2	tp53inp2	tumor protein p53 inducible nuclear protein 2	1.31027	2.39567	1.75372	2.22023
XLOC_015248	co_vs_ctrl	LOC106607545	camsap3	calmodulin-regulated spectrin-associated protein 3-like	1.31034	1.55249	1.48446	1.4943
XLOC_034849	co_vs_ctrl	LOC106570794	na	uncharacterized LOC106570794	1.31423	1.43554	1.71141	1.4957
XLOC_026479	co_vs_ctrl	grp78	hspa5	78 kDa glucose-regulated protein	1.31554	1.28326	1.36318	1.27357
XLOC_053989	co_vs_ctrl	LOC106586777	slc9a2	sodium/hydrogen exchanger 2-like	1.31913	1.658	1.432	1.46178
XLOC_060092	co_vs_ctrl	LOC106591175	litaf	lipopolysaccharide-induced tumor necrosis factor-alpha factor homolog	1.32196	1.51972	1.27317	1.19847
XLOC_026232	co_vs_ctrl	LOC106562779	scamp2	secretory carrier-associated membrane protein 2-like	1.33775	1.60801	1.53225	1.40866
XLOC_034842	co_vs_ctrl	LOC106570787	rnf19a	E3 ubiquitin-protein ligase RNF19A-like	1.33818	1.52666	1.44081	1.51968
XLOC_035620	co_vs_ctrl	LOC106570050	ext1	exostosin-1b-like	1.34496	1.95301	2.00181	1.65833
XLOC_073636	co_vs_ctrl	LOC106598229	cyp3a27	cytochrome P450 3A27-like	1.34497	1.78172	1.54176	1.74258
XLOC_053192	co_vs_ctrl	LOC106585278	hip1r	huntingtin-interacting protein 1-related protein-like	1.34527	1.08123	1.32722	1.32861
XLOC_029766	co_vs_ctrl	LOC106564099	msln	mesothelin-like protein	1.35267	2.19354	1.3593	1.81157
XLOC_033580	co_vs_ctrl	LOC106568648	il20rb	interleukin-20 receptor subunit beta-like	1.35276	1.38789	1.64794	1.19608
XLOC_058264	co_vs_ctrl	LOC106589612	fasn	fatty acid synthase-like	1.35575	1.52194	1.2468	1.54366
XLOC_030149	co_vs_ctrl	LOC106564908	evpl	envoplakin-like	1.35616	2.24626	2.29654	1.60994
XLOC_026958	co_vs_ctrl	LOC106561971	ano1	anoctamin-1-like	1.35752	2.2783	1.7813	1.64601
XLOC_016442	co_vs_ctrl	LOC106607215	icam2	intercellular adhesion molecule 2-like	1.35851	1.04566	1.25463	1.51823
XLOC_057806	co_vs_ctrl	cdc42ep4	cdc42ep4	CDC42 effector protein 4	1.3636	1.17484	1.33804	1.26203
XLOC_034020	co_vs_ctrl	LOC106569443	mmp14	matrix metalloproteinase-14-like	1.36461	1.48961	1.37067	1.97834
XLOC_002998	co_vs_ctrl	slc27a4	slc27a4	solute carrier family 27 member 4	1.36743	1.48982	1.1436	1.54618
XLOC_009737	co_vs_ctrl	LOC106602360	lrba	lipopolysaccharide-responsive and beige-like anchor protein	1.37029	1.88651	1.94425	1.53021
XLOC_024342	co_vs_ctrl	LOC106561728	trim14	tripartite motif-containing protein 14-like	1.37365	1.27293	1.2957	1.49413
XLOC_064965	co_vs_ctrl	mcu	mcu	mitochondrial calcium uniporter	1.37952	1.87679	1.76831	1.89574
XLOC_036031	co_vs_ctrl	LOC106570609	fam83h	protein FAM83H-like	1.38093	1.5765	1.47411	1.29699
XLOC_037570	co_vs_ctrl	LOC106571028	fos	proto-oncogene c-Fos-like	1.38552	2.26405	1.26204	1.8067
XLOC_029128	co_vs_ctrl	LOC106565674	irf6	interferon regulatory factor 6-like	1.40677	1.83035	1.45432	1.08886
XLOC_015513	co_vs_ctrl	cmtr1	ftsjd2	cap methyltransferase 1	1.40951	1.03564	1.42598	1.41636
XLOC_028525	co_vs_ctrl	LOC106564599	sec23a	uncharacterized LOC106564599	1.41711	1.32144	1.26695	1.10929
XLOC_053184	co_vs_ctrl	LOC106585265	mat2a	S-adenosylmethionine synthase isoform type-2-like	1.41862	1.42361	1.47805	1.22851
XLOC_001801	co_vs_ctrl	LOC106572087	atp8b1	phospholipid-transporting ATPase IC-like	1.42123	1.28277	1.10086	1.37604
XLOC_041102	co_vs_ctrl	LOC106575472	adam9	disintegrin and metalloproteinase domain-containing protein 9-like	1.42592	1.86557	1.56028	1.80763
XLOC_043159	co_vs_ctrl	LOC106577433	adam9	disintegrin and metalloproteinase domain-containing protein 9-like	1.42612	1.86201	1.45137	1.55596
XLOC_018733	co_vs_ctrl	LOC106609562	ckap4	cytoskeleton-associated protein 4-like	1.42977	1.36246	1.06244	1.37785
XLOC_016078	co_vs_ctrl	LOC106606714	cyth3	cytohesin-3-like	1.43338	1.54878	1.40694	1.22988
XLOC_062233	co_vs_ctrl	LOC106592023	na	uncharacterized LOC106592023	1.45323	1.98178	1.46207	1.38953
XLOC_053180	co_vs_ctrl	LOC106585259	ank1	ankyrin-1-like	1.45478	3.75186	1.89526	3.02033
XLOC_000908	co_vs_ctrl	LOC106609344	aco2	aconitate hydratase, mitochondrial-like	1.45577	1.70821	1.51389	1.35613
XLOC_070809	co_vs_ctrl	pkz	eif2ak2	protein kinase containing Z-DNA binding domains	1.46459	1.58924	1.60512	1.61493
XLOC_019672	co_vs_ctrl	mxd4	mxd4	MAX dimerization protein 4	1.47306	1.7476	1.58378	1.8443
XLOC_018239	co_vs_ctrl	ddit4l	ddit4l	DNA-damage-inducible transcript 4-like	1.4792	1.75061	2.39655	2.59739
XLOC_025905	co_vs_ctrl	LOC106562209	myo1e	unconventional myosin-Ie-like	1.48616	1.45067	1.53968	1.55016
XLOC_064262	co_vs_ctrl	LOC106593276	na	uncharacterized LOC106593276	1.49055	2.29687	1.58982	1.73713
XLOC_033268	co_vs_ctrl	LOC106567770	npas2	neuronal PAS domain-containing protein 2-like	1.49348	1.62244	1.31312	1.41195
XLOC_012090	co_vs_ctrl	LOC106604105	dusp1	dual specificity protein phosphatase 1-like	1.49682	1.73594	1.23704	1.11541
XLOC_032401	co_vs_ctrl	LOC106566482	pim3	serine/threonine-protein kinase pim-1-like	1.5	1.6415	1.91111	1.49946
XLOC_003708	co_vs_ctrl	LOC106573266	mtss1	metastasis suppressor protein 1-like	1.50312	2.5318	1.50989	1.88704
XLOC_061901	co_vs_ctrl	pkz	eif2ak2	protein kinase containing Z-DNA binding domains	1.50483	1.76324	1.91016	1.88779
XLOC_017086	co_vs_ctrl	chac1	phf13	ChaC, cation transport regulator-like 1	1.50675	1.71334	1.18791	1.55949
XLOC_019571	co_vs_ctrl	LOC106610172	galnt7	N-acetylgalactosaminyltransferase 7-like	1.51815	1.394	1.399	1.69381
XLOC_066698	co_vs_ctrl	LOC106594743	msln	mesothelin-like protein	1.53245	2.74968	2.10312	2.21247
XLOC_024153	co_vs_ctrl	LOC106561369	cecr2	cat eye syndrome critical region protein 2-like	1.54837	1.76173	1.66412	1.3691
XLOC_004460	co_vs_ctrl	LOC106585752	na	nucleoplasmin-like protein ANO39	1.56317	1.05022	1.38795	2.19328
XLOC_005301	co_vs_ctrl	LOC106575505	cgn	cingulin-like	1.58043	2.07673	2.20628	1.58277
XLOC_048885	co_vs_ctrl	LOC106582376	idh1	isocitrate dehydrogenase [NADP] cytoplasmic-like	1.58199	1.95054	1.44958	2.00413
XLOC_000315	co_vs_ctrl	LOC106582697	zbtb18	zinc finger and BTB domain-containing protein 18.2-like	1.58914	1.80201	1.88189	1.93974
XLOC_019582	co_vs_ctrl	LOC106610186	lrba	lipopolysaccharide-responsive and beige-like anchor protein	1.59638	2.14686	1.94093	1.57352
XLOC_005779	co_vs_ctrl	LOC106584182	vegfa	vascular endothelial growth factor A-A	1.6102	2.16988	1.72975	2.12612
XLOC_046827	co_vs_ctrl	LOC106580667	atp1b3	sodium/potassium-transporting ATPase subunit beta-3-like	1.62175	2.37383	3.86939	3.09563
XLOC_019869	co_vs_ctrl	LOC106610656	grhl3	grainyhead-like protein 3 homolog	1.6235	1.30431	1.70745	1.24388
XLOC_065345	co_vs_ctrl	rbm47	rbm47	RNA binding motif protein 47	1.6242	1.30464	1.81938	1.92055
XLOC_005825	co_vs_ctrl	LOC106585260	pacs2	phosphofurin acidic cluster sorting protein 2-like	1.62814	1.81048	1.31281	1.26042
XLOC_030913	co_vs_ctrl	LOC106566241	dusp7	dual specificity protein phosphatase 7-like	1.63386	2.31113	1.41325	1.54657
XLOC_021417	co_vs_ctrl	ddx6	ddx6	DEAD-box helicase 6	1.64005	1.47324	1.90033	1.63811
XLOC_034649	co_vs_ctrl	LOC106570501	rab25	ras-related protein Rab-25-like	1.64103	1.65238	1.36152	1.32243
XLOC_011430	co_vs_ctrl	LOC106602957	slc7a3	cationic amino acid transporter 3-like	1.64668	1.94063	1.3663	1.51453
XLOC_035204	co_vs_ctrl	LOC106569200	elovl1	elongation of very long chain fatty acids protein 1-like	1.67539	1.76117	1.61181	1.34739
XLOC_029765	co_vs_ctrl	LOC106564109	mslnl	mesothelin-like	1.6814	2.45656	1.76129	1.9428
XLOC_043602	co_vs_ctrl	LOC106578201	otud4	OTU domain-containing protein 4-like	1.68621	1.29937	1.55528	1.58687
XLOC_004539	co_vs_ctrl	LOC106587593	ahnak	neuroblast differentiation-associated protein AHNAK-like	1.68675	1.75829	1.54426	1.48836
XLOC_027240	co_vs_ctrl	LOC106562460	nnt	NAD(P) transhydrogenase, mitochondrial-like	1.69181	1.76953	1.69748	1.6985
XLOC_006108	co_vs_ctrl	LOC106590170	dusp5	dual specificity protein phosphatase 5-like	1.70841	2.16917	1.42075	1.75
XLOC_044374	co_vs_ctrl	LOC106577897	serpine1	plasminogen activator inhibitor 1-like	1.71548	1.31271	1.66781	2.57875
XLOC_050520	co_vs_ctrl	LOC106582814	fam83h	protein FAM83H-like	1.72327	1.27446	1.38098	1.29532
XLOC_003965	co_vs_ctrl	LOC106577399	lipe	hormone-sensitive lipase-like	1.72354	1.56868	1.4745	1.81957
XLOC_041160	co_vs_ctrl	LOC106575567	tns1	tensin-like	1.72554	1.20165	1.37612	1.18398
XLOC_001902	co_vs_ctrl	arg2	arg2	arginase 2	1.72936	1.5428	1.27637	1.29676
XLOC_043015	co_vs_ctrl	LOC106577216	sar1b	GTP-binding protein SAR1b-like	1.73534	2.31001	2.34411	2.50374
XLOC_027389	co_vs_ctrl	LOC106562698	cars1	cysteine--tRNA ligase, cytoplasmic-like	1.74338	1.09256	1.16446	1.32964
XLOC_043250	co_vs_ctrl	LOC100380740	plin2	perilipin-2	1.75941	1.37491	1.26143	2.17552
XLOC_064504	co_vs_ctrl	LOC106593439	samhd1	deoxynucleoside triphosphate triphosphohydrolase SAMHD1-like	1.76044	1.52905	1.92387	1.61391
XLOC_032625	co_vs_ctrl	LOC106566852	vwa1	von Willebrand factor A domain-containing protein 1-like	1.76615	1.05428	1.70213	1.06791
XLOC_051633	co_vs_ctrl	LOC106584667	trim25	E3 ubiquitin/ISG15 ligase TRIM25-like	1.7698	1.01534	1.47618	1.72447
XLOC_060736	co_vs_ctrl	LOC106591463	na	snake venom metalloproteinase acutolysin-C-like	1.77027	2.43182	1.65396	1.7577
XLOC_005557	co_vs_ctrl	LOC106580111	adam15	disintegrin and metalloproteinase domain-containing protein 15-like	1.77182	1.58001	1.33507	1.66735
XLOC_046624	co_vs_ctrl	LOC106580346	mat2a	S-adenosylmethionine synthase isoform type-2-like	1.77479	1.75175	1.34558	1.59714
XLOC_027219	co_vs_ctrl	tecta	sned1	Alpha-tectorin	1.78858	1.6476	1.17595	1.44804
XLOC_027635	co_vs_ctrl	LOC106563025	na	uncharacterized LOC106563025	1.79816	1.79702	1.84289	1.37601
XLOC_031685	co_vs_ctrl	LOC106567574	usp2	ubiquitin carboxyl-terminal hydrolase 2-like	1.81379	1.3712	1.70902	1.66043
XLOC_001763	co_vs_ctrl	il31r	il31ra	Interleukin-31 receptor A	1.83415	1.52849	1.82682	1.64695
XLOC_026353	co_vs_ctrl	LOC106563077	mef2c	myocyte-specific enhancer factor 2C-like	1.83464	1.41514	2.40541	1.95122
XLOC_029768	co_vs_ctrl	LOC106564110	na	uncharacterized LOC106564110	1.83897	2.78796	2.30269	2.08113
XLOC_036541	co_vs_ctrl	atf3	atf3	activating transcription factor 3	1.84471	1.15154	1.53785	1.87201
XLOC_042237	co_vs_ctrl	LOC106575862	bin1	uncharacterized LOC106575862	1.84589	2.22039	2.80909	2.73426
XLOC_058039	co_vs_ctrl	calcoco2	snf8	calcium binding and coiled-coil domain 2	1.86847	1.23966	1.533	1.8092
XLOC_035068	co_vs_ctrl	LOC106568905	agl	glycogen debranching enzyme-like	1.87753	1.717	2.65911	2.28408
XLOC_068903	co_vs_ctrl	LOC106595975	ubr4	E3 ubiquitin-protein ligase UBR4-like	1.88111	1.81414	1.80631	1.95167
XLOC_045426	co_vs_ctrl	LOC106579761	na	uncharacterized LOC106579761	1.88143	1.56642	1.27183	1.52029
XLOC_051623	co_vs_ctrl	LOC106584633	trim16	tripartite motif-containing protein 16-like	1.89364	1.24752	1.31193	1.66356
XLOC_052994	co_vs_ctrl	hspb8	hspb8	heat shock protein family B (small) member 8	1.89462	2.14453	2.32264	1.74767
XLOC_012287	co_vs_ctrl	LOC106604502	pcdh1	protocadherin-1-like	1.89887	1.6259	1.51687	1.57917
XLOC_051638	co_vs_ctrl	LOC106584659	hsd17b	very-long-chain 3-oxoacyl-CoA reductase-A-like	1.91212	1.92894	1.36702	1.39664
XLOC_008311	co_vs_ctrl	LOC106599117	agl	glycogen debranching enzyme-like	1.91946	1.59779	2.63573	2.60044
XLOC_027298	co_vs_ctrl	LOC106562555	gjd2	gap junction delta-2 protein-like	1.92332	1.48487	1.46012	2.7157
XLOC_003124	co_vs_ctrl	LOC106563492	dusp4	dual specificity protein phosphatase 4-like	1.92538	2.63657	2.41829	3.10913
XLOC_022784	co_vs_ctrl	LOC106612802	ywhag2	14-3-3 protein gamma-2-like	1.932	1.95575	3.54198	3.18528
XLOC_058374	co_vs_ctrl	LOC106589807	mlip	muscular LMNA-interacting protein-like	1.93677	1.92696	3.16841	1.92052
XLOC_062677	co_vs_ctrl	LOC106592282	acvrl1	serine/threonine-protein kinase receptor R3-like	1.94661	1.5395	1.87727	1.90972
XLOC_028466	co_vs_ctrl	LOC106564497	ldlr	low-density lipoprotein receptor-like	1.94736	1.42037	1.57222	1.88193
XLOC_023854	co_vs_ctrl	parvb	parvb	parvin beta	1.95154	1.70358	2.70755	2.32732
XLOC_034927	co_vs_ctrl	LOC106568720	jak1	tyrosine-protein kinase JAK1-like	1.95221	1.68065	1.89801	1.90408
XLOC_017675	co_vs_ctrl	LOC106609234	cdkn1b	cyclin-dependent kinase inhibitor 1B-like	1.99014	2.01933	1.04752	1.49177
XLOC_057653	co_vs_ctrl	LOC106589397	prkg1	cGMP-dependent protein kinase 1	2.00067	2.08591	1.67603	1.91641
XLOC_004499	co_vs_ctrl	LOC106588289	evpl	envoplakin-like	2.00537	1.68451	1.76953	1.63708
XLOC_008844	co_vs_ctrl	LOC106600850	pdk1	pyruvate dehydrogenase (acetyl-transferring) kinase isozyme 2, mitochondrial-like	2.01481	2.48802	3.94005	3.59392
XLOC_090558	co_vs_ctrl	LOC106600108	trim25	E3 ubiquitin/ISG15 ligase TRIM25-like	2.02496	1.67738	1.55318	2.3024
XLOC_040837	co_vs_ctrl	LOC106575038	c5ar1	C5a anaphylatoxin chemotactic receptor 1-like	2.03473	2.25535	2.14407	2.25915
XLOC_014945	co_vs_ctrl	LOC106607014	evpl	envoplakin-like	2.03748	2.47348	2.69592	2.4658
XLOC_002681	co_vs_ctrl	LOC106610323	na	protein FAM20A-like	2.04095	2.45922	1.6244	2.70231
XLOC_047694	co_vs_ctrl	LOC106580423	sema4e	clathrin heavy chain 1-like	2.05234	2.2767	1.55322	1.35297
XLOC_015276	co_vs_ctrl	LOC106607589	hlx	H2.0-like homeobox protein	2.06621	1.74568	2.50268	2.63925
XLOC_041635	co_vs_ctrl	LOC106576442	trim35	zinc-binding protein A33-like	2.06644	2.82534	3.1723	2.4897
XLOC_067720	co_vs_ctrl	LOC106595379	acss2	acetyl-coenzyme A synthetase, cytoplasmic-like	2.06659	2.39619	2.0577	2.15565
XLOC_059350	co_vs_ctrl	fbxo32	fbxo32	F-box protein 32	2.07467	2.72154	3.3671	1.95932
XLOC_051102	co_vs_ctrl	LOC106583744	ssuh2	protein SSUH2 homolog	2.07733	1.70275	1.59596	2.03517
XLOC_028432	co_vs_ctrl	LOC106564453	b3galt2	beta-1,3-galactosyltransferase 2-like	2.08613	1.79773	1.55898	1.72687
XLOC_047685	co_vs_ctrl	LOC106580409	unc45b	protein unc-45 homolog B-like	2.10098	1.84933	2.74507	2.76778
XLOC_002849	co_vs_ctrl	LOC106611907	gprc5c	G-protein coupled receptor family C group 5 member C-like	2.1027	1.66648	1.39741	2.17652
XLOC_027395	co_vs_ctrl	sycc	cars	Cysteinyl-tRNA synthetase, cytoplasmic	2.10443	1.8844	1.7233	1.88943
XLOC_067352	co_vs_ctrl	LOC106595143	ugp2	UTP--glucose-1-phosphate uridylyltransferase-like	2.11549	1.93049	2.05584	2.44195
XLOC_032871	co_vs_ctrl	lmod3	arl6ip5	leiomodin 3	2.11609	2.64485	2.94658	2.31037
XLOC_060382	co_vs_ctrl	LOC106591291	samhd1	deoxynucleoside triphosphate triphosphohydrolase SAMHD1-like	2.12493	1.78097	2.05265	1.92762
XLOC_037110	co_vs_ctrl	LOC106572462	ppdpf	pancreatic progenitor cell differentiation and proliferation factor-like	2.16271	3.64699	4.03477	2.59793
XLOC_033953	co_vs_ctrl	dtna	dtna	dystrobrevin alpha	2.17681	1.48998	2.76526	1.75357
XLOC_000574	co_vs_ctrl	LOC106603641	mapre3	microtubule-associated protein RP/EB family member 3-like	2.19159	1.69075	2.461	2.71787
XLOC_067594	co_vs_ctrl	LOC106595311	fcgbp	IgGFc-binding protein-like	2.20431	1.81527	1.32384	2.5403
XLOC_003256	co_vs_ctrl	LOC106567149	hspa5	78 kDa glucose-regulated protein-like	2.22824	1.9813	2.30794	2.23383
XLOC_024021	co_vs_ctrl	LOC106561265	mrc1	macrophage mannose receptor 1-like	2.2584	1.62553	1.4164	2.90683
XLOC_052234	co_vs_ctrl	LOC106584666	trim16	tripartite motif-containing protein 16-like protein	2.25858	1.2321	1.64717	1.5625
XLOC_008065	co_vs_ctrl	LOC106595984	emilin1	EMILIN-2-like	2.29976	2.49433	2.25629	1.65897
XLOC_039420	co_vs_ctrl	LOC106574559	xirp2	xin actin-binding repeat-containing protein 2-like	2.3009	1.5643	2.95541	1.82999
XLOC_042779	co_vs_ctrl	bag3	bag3	BCL2-associated athanogene 3	2.30122	1.55852	3.20584	1.64399
XLOC_046567	co_vs_ctrl	s20aa	slc20a1a	Sodium-dependent phosphate transporter 1-A	2.30755	1.80274	1.88347	2.63037
XLOC_025315	co_vs_ctrl	LOC106561166	alpk3	alpha-protein kinase 3-like	2.32075	2.21031	3.58922	2.7008
XLOC_046384	co_vs_ctrl	LOC106580203	na	probable lipid phosphate phosphatase PPAPDC3	2.36295	2.13575	2.88784	2.17757
XLOC_006441	co_vs_ctrl	LOC106595796	gcn2	probable serine/threonine-protein kinase GCN2	2.40178	2.17125	2.57486	2.52452
XLOC_002425	co_vs_ctrl	LOC106604599	sorbs1	sorbin and SH3 domain-containing protein 1-like	2.40235	1.84122	2.01731	2.05529
XLOC_021788	co_vs_ctrl	cf12	cfl2	cofilin 2	2.41919	2.14764	3.43271	2.71998
XLOC_013923	co_vs_ctrl	LOC106605145	na	uncharacterized LOC106605145	2.42826	1.65995	1.7928	1.59881
XLOC_063639	co_vs_ctrl	LOC106592862	has2	hyaluronan synthase 2-like	2.44609	3.57694	1.79898	2.67084
XLOC_055154	co_vs_ctrl	LOC106587805	fbn1	fibrillin-1-like	2.45416	1.80506	1.77209	1.28967
XLOC_041742	co_vs_ctrl	LOC106576572	cacna2d1	voltage-dependent calcium channel subunit alpha-2/delta-1-like	2.47119	2.37785	3.99032	3.47974
XLOC_034223	co_vs_ctrl	LOC106569754	dnajb4	dnaJ homolog subfamily B member 4-like	2.48641	2.29675	2.83137	2.48064
XLOC_044593	co_vs_ctrl	LOC106578269	na	uncharacterized LOC106578269	2.50658	1.79069	2.72219	2.23686
XLOC_014987	co_vs_ctrl	LOC106607104	cd9	CD9 antigen-like	2.53622	2.14573	2.35871	2.51955
XLOC_018308	co_vs_ctrl	srk2	srk2	Tyrosine-protein kinase SRK2	2.53623	1.35091	2.26408	1.7124
XLOC_014496	co_vs_ctrl	LOC106606196	slc16a3	monocarboxylate transporter 4-like	2.55071	2.17718	2.02834	2.51495
XLOC_009357	co_vs_ctrl	LOC106601778	na	uncharacterized LOC106601778	2.59547	1.92118	2.77766	1.60744
XLOC_011093	co_vs_ctrl	alp	pdlim3	alkaline phosphatase	2.62792	2.65021	3.75704	2.10648
XLOC_080293	co_vs_ctrl	LOC106599213	na	uncharacterized LOC106599213	2.65099	3.71845	3.05223	2.79258
XLOC_017921	co_vs_ctrl	LOC106609636	slc6a11	sodium- and chloride-dependent GABA transporter 3-like	2.65798	1.37186	1.79561	1.67886
XLOC_035712	co_vs_ctrl	LOC106569913	mllt11	protein AF1q-like	2.6649	2.15321	3.65918	2.73887
XLOC_054344	co_vs_ctrl	LOC106586429	samd9	sterile alpha motif domain-containing protein 9-like	2.68093	2.13743	2.17931	2.83313
XLOC_008401	co_vs_ctrl	LOC106599321	jph1	junctophilin-1-like	2.68931	3.88083	4.26011	3.88366
XLOC_010409	co_vs_ctrl	LOC106603489	sgcd	delta-sarcoglycan-like	2.70603	1.71734	3.3056	2.39539
XLOC_031829	co_vs_ctrl	LOC106567948	dgat2	diacylglycerol O-acyltransferase 2-like	2.75428	2.24372	1.89822	2.96734
XLOC_068784	co_vs_ctrl	LOC106595913	tmem50b	cytochrome P450 2F3-like	2.75771	1.91142	1.72451	2.48358
XLOC_077449	co_vs_ctrl	LOC106598963	plec	plectin-like	2.79183	2.07715	-1.35894	1.91948
XLOC_007996	co_vs_ctrl	LOC106601986	gys1	glycogen [starch] synthase, muscle-like	2.80059	3.593	3.2827	4.06479
XLOC_060591	co_vs_ctrl	LOC106591377	trim16	tripartite motif-containing protein 16-like	2.8142	1.80298	2.19672	2.5363
XLOC_026112	co_vs_ctrl	LOC106562554	oit3	ZP domain-containing protein-like	2.85998	1.8769	1.59462	2.32109
XLOC_032314	co_vs_ctrl	LOC106566383	eno1	alpha-enolase	2.86756	1.83231	3.00263	2.74123
XLOC_066468	co_vs_ctrl	LOC106594612	na	uncharacterized LOC106594612	2.87353	1.78473	2.30973	2.9081
XLOC_068634	co_vs_ctrl	LOC106595837	trim16	stonustoxin subunit beta-like	2.8777	2.28204	2.76742	3.13112
XLOC_075033	co_vs_ctrl	LOC106598636	na	uncharacterized LOC106598636	2.88418	4.756	3.75046	3.41883
XLOC_024903	co_vs_ctrl	LOC106560477	pgm1	phosphoglucomutase-1-like	2.88858	2.39601	2.63209	3.20732
XLOC_044824	co_vs_ctrl	LOC106578705	hacd3	very-long-chain (3R)-3-hydroxyacyl-CoA dehydratase 1-like	2.97232	3.00702	3.82888	4.09524
XLOC_025245	co_vs_ctrl	LOC106560870	cdh13	cadherin-13-like	2.97319	1.37626	2.7339	1.75566
XLOC_001604	co_vs_ctrl	LOC106568264	vcan	versican core protein-like	2.97689	2.28864	2.39521	2.2577
XLOC_060016	co_vs_ctrl	LOC106591136	na	uncharacterized LOC106591136	2.97949	1.6041	2.57445	2.887
XLOC_045110	co_vs_ctrl	LOC106579238	pacsin3	protein kinase C and casein kinase substrate in neurons protein 2-like	2.98417	2.09045	2.46847	2.77815
XLOC_024752	co_vs_ctrl	LOC106560227	prkaa2	5'-AMP-activated protein kinase catalytic subunit alpha-2-like	3.01214	1.64466	2.11209	2.2282
XLOC_054924	co_vs_ctrl	LOC106587367	na	uncharacterized LOC106587367	3.01607	2.024	2.19359	2.779
XLOC_035471	co_vs_ctrl	LOC106569692	pde4dip	myomegalin-like	3.04449	2.9044	3.67835	3.59707
XLOC_032997	co_vs_ctrl	LOC106567543	dmpk	myotonin-protein kinase-like	3.09092	2.41291	2.98704	2.06318
XLOC_008571	co_vs_ctrl	LOC106600095	mapk1	mitogen-activated protein kinase kinase kinase MLT-like	3.10294	1.82482	3.7797	2.10288
XLOC_054794	co_vs_ctrl	LOC106587287	cdh5	cadherin-5-like	3.11666	2.1143	2.88417	2.23489
XLOC_023047	co_vs_ctrl	LOC106613343	ryr1	ryanodine receptor 1-like	3.15796	2.95519	3.99909	3.48219
XLOC_055508	co_vs_ctrl	cmya5	cmya5	cardiomyopathy associated 5	3.18156	3.06198	4.02179	3.79739
XLOC_005733	co_vs_ctrl	LOC106583351	tpi1	triosephosphate isomerase B-like	3.18636	3.4609	4.17456	5.14492
XLOC_018959	co_vs_ctrl	LOC106609893	ms4a12	membrane-spanning 4-domains subfamily A member 12-like	3.19529	2.80787	3.01528	2.94791
XLOC_035655	co_vs_ctrl	LOC106570000	cacng6	voltage-dependent calcium channel gamma-6 subunit-like	3.20323	2.67373	4.17945	4.04412
XLOC_039553	co_vs_ctrl	LOC106574743	speg	striated muscle preferentially expressed protein kinase-like	3.20832	3.23022	4.2247	4.07838
XLOC_004116	co_vs_ctrl	LOC106579857	cobl	protein cordon-bleu-like	3.22699	2.78001	3.83764	3.72876
XLOC_022834	co_vs_ctrl	sh3bg	sh3bgr	SH3 domain-binding glutamic acid-rich protein	3.24868	3.92316	4.3284	4.17829
XLOC_016738	co_vs_ctrl	filip1	filip1	filamin A interacting protein 1	3.27571	2.52025	2.98472	3.45848
XLOC_045909	co_vs_ctrl	LOC106579029	aldh18a1	delta-1-pyrroline-5-carboxylate synthase-like	3.28218	2.7784	1.66993	2.72276
XLOC_047342	co_vs_ctrl	fgf12	fgf12	fibroblast growth factor 12	3.29201	3.87722	4.53505	5.0398
XLOC_003987	co_vs_ctrl	LOC106578046	kcnn3	intermediate conductance calcium-activated potassium channel protein 4-like	3.29651	4.9469	3.16429	3.45888
XLOC_030798	co_vs_ctrl	LOC106566062	slc38a3	sodium-coupled neutral amino acid transporter 3-like	3.30313	3.30287	4.01745	2.78169
XLOC_020825	co_vs_ctrl	fgf12	fgf12	fibroblast growth factor 12	3.31017	3.54101	4.03391	3.71175
XLOC_039227	co_vs_ctrl	LOC106574137	usp13	ubiquitin carboxyl-terminal hydrolase 13-like	3.31628	3.67594	4.49258	3.49394
XLOC_058136	co_vs_ctrl	LOC106589438	qkia	protein quaking-A-like	3.35028	2.43941	3.62498	2.00843
XLOC_018969	co_vs_ctrl	LOC106609907	slc43a1	large neutral amino acids transporter small subunit 3-like	3.37337	1.69097	2.82039	3.08839
XLOC_037086	co_vs_ctrl	LOC106572384	slc38a3	sodium-coupled neutral amino acid transporter 3-like	3.47403	3.75512	2.8585	3.09166
XLOC_052313	co_vs_ctrl	pnpla2	na	patatin like phospholipase domain containing 2	3.48908	2.71446	2.87952	2.92936
XLOC_015192	co_vs_ctrl	LOC106607477	pdk2	pyruvate dehydrogenase (acetyl-transferring) kinase isozyme 2, mitochondrial-like	3.5034	4.50811	3.6239	3.33412
XLOC_003377	co_vs_ctrl	LOC106568282	wdr45	WD repeat domain phosphoinositide-interacting protein 4-like	3.55038	2.41528	3.72137	2.61993
XLOC_046371	co_vs_ctrl	LOC106579825	hspb8	heat shock protein beta-8-like	3.57917	4.26674	4.97841	3.73085
XLOC_019669	co_vs_ctrl	LOC106610325	gigyf2	PERQ amino acid-rich with GYF domain-containing protein 2-like	3.59988	2.15723	4.45779	4.45671
XLOC_082821	co_vs_ctrl	LOC106599382	na	uncharacterized LOC106599382	3.67042	3.63898	2.92293	2.37844
XLOC_052852	co_vs_ctrl	pdlim5	pdlim5	PDZ and LIM domain 5	3.67432	2.81444	4.02463	2.35097
XLOC_035639	co_vs_ctrl	LOC106570027	klhl31	kelch-like protein 31	3.75284	2.14973	4.21746	3.12233
XLOC_021826	co_vs_ctrl	LOC106611276	sptb	spectrin beta chain, erythrocytic-like	3.78464	4.22423	4.71328	3.8621
XLOC_048146	co_vs_ctrl	LOC106581123	sh3bgr	SH3 domain-binding glutamic acid-rich-like protein	3.87489	3.24144	4.33487	4.22251
XLOC_054475	co_vs_ctrl	LOC106586628	casq2	calsequestrin-2-like	3.87858	3.50784	5.02389	2.7444
XLOC_046628	co_vs_ctrl	LOC106580341	ank1	ankyrin-1-like	3.96396	3.79621	4.80268	5.4327
XLOC_063205	co_vs_ctrl	LOC106592612	speg	striated muscle preferentially expressed protein kinase-like	3.98415	3.27267	3.58517	3.94508
XLOC_019434	co_vs_ctrl	pdli3	pdlim3	PDZ and LIM domain protein 3	3.98839	2.93579	3.86582	2.74577
XLOC_037521	co_vs_ctrl	LOC106570964	eef2	elongation factor 2-like	4.00273	4.2029	4.80962	4.66768
XLOC_021107	co_vs_ctrl	LOC106612870	c3	complement C4-like	4.03349	4.62963	6.09723	5.55034
XLOC_020355	co_vs_ctrl	LOC106611510	tnmd	tenomodulin-like	4.15027	3.12753	4.24402	1.77311
XLOC_038335	co_vs_ctrl	LOC106572402	tmpo	lamina-associated polypeptide 2, isoforms beta/gamma-like	4.18913	4.11605	4.55244	5.40768
XLOC_049695	co_vs_ctrl	LOC106582752	slc38a3	sodium-coupled neutral amino acid transporter 3-like	4.2229	4.96379	4.65681	4.38794
XLOC_045485	co_vs_ctrl	nrap	nrap	nebulin related anchoring protein	4.35799	4.52756	5.67234	4.03344
XLOC_042776	co_vs_ctrl	mypn	mypn	myopalladin	4.42375	6.24631	6.27704	5.15359
XLOC_007043	co_vs_ctrl	LOC100195747	dtna	dystrobrevin alpha	4.52848	4.31733	4.83949	4.75514
XLOC_012787	co_vs_ctrl	tmod4	tmod4	tropomodulin 4 (muscle)	4.54433	5.30352	5.59524	6.43434
XLOC_017789	co_vs_ctrl	LOC106609466	bcl2l13	bcl-2-like protein 13	4.58938	4.61618	4.28131	3.45414
XLOC_055101	co_vs_ctrl	LOC106587738	gatm	glycine amidinotransferase, mitochondrial-like	4.61256	4.40125	6.1341	6.45558
XLOC_041578	co_vs_ctrl	LOC106576332	mybpc1	myosin-binding protein C, slow-type-like	4.76322	3.85182	5.84552	1.96357
XLOC_015654	co_vs_ctrl	LOC106608253	ryr3	ryanodine receptor 3-like	4.78662	4.44942	5.4735	4.95063
XLOC_004138	co_vs_ctrl	LOC106580182	txnip	thioredoxin-interacting protein-like	4.81441	4.88363	5.58584	5.21692
XLOC_008609	co_vs_ctrl	LOC106600477	svil	supervillin-like	4.99151	5.41429	6.63584	5.87495
XLOC_000598	co_vs_ctrl	LOC106603250	txlnb	beta-taxilin-like	5.00064	4.73416	6.00338	5.46766
XLOC_002182	co_vs_ctrl	LOC106598511	rtn1	reticulon-1-A-like	5.06171	3.80673	5.78819	3.33589
XLOC_031734	co_vs_ctrl	LOC100194713	usp25	ubiquitin carboxyl-terminal hydrolase 28	5.07395	5.16225	6.05248	7.48834
XLOC_016900	co_vs_ctrl	smyd2	smyd2	SET and MYND domain containing 2	5.14646	4.89989	5.14776	5.17279
XLOC_054846	co_vs_ctrl	LOC106587203	ampd3	AMP deaminase 3-like	5.15684	4.3549	5.35595	3.95316
XLOC_037611	co_vs_ctrl	LOC106571098	ryr3	ryanodine receptor 3-like	5.19474	5.96962	7.12532	7.77394
XLOC_054328	co_vs_ctrl	neb	neb	nebulin	5.23026	4.49586	6.08611	3.19324
XLOC_034950	co_vs_ctrl	LOC100194505	slc7a7	Y+L amino acid transporter 1 (Y+LAT1)-like	5.53518	4.46369	4.82944	6.17246
XLOC_050137	co_vs_ctrl	LOC106583433	ifi44	interferon-induced protein 44-like	5.61453	4.11247	3.69883	3.7593
XLOC_017376	co_vs_ctrl	LOC106608670	eif5a	eukaryotic translation initiation factor 5A-1	5.89641	5.35412	6.61423	7.83613
XLOC_034882	co_vs_ctrl	LOC106568643	na	muscle-related coiled-coil protein-like	5.92857	6.03267	6.39818	6.74895
XLOC_018954	co_vs_ctrl	LOC106609884	tmod1	tropomodulin-1-like	6.24508	4.58642	6.55343	4.42142
XLOC_005405	co_vs_ctrl	LOC106577172	rbfox1	RNA binding protein fox-1 homolog 1-like	6.94871	7.76817	8.43981	7.51778
XLOC_056994	co_vs_ctrl	LOC106588474	klhl31	kelch-like protein 31	7.19873	7.0776	7.86103	7.86922
XLOC_008779	co_vs_ctrl	LOC106600945	tnnt1	troponin T, slow skeletal muscle-like	7.96327	5.03276	7.91194	4.3972
XLOC_040301	co_vs_ctrl	LOC106574005	obscn	obscurin-like	8.62949	7.02841	8.40143	3.89678
XLOC_007743	co_vs_ctrl	LOC106601538	mybpc2	myosin-binding protein C, fast-type-like	8.70052	8.33853	9.27803	6.41124
XLOC_018811	co_vs_ctrl	LOC106609638	tnni1	troponin I, slow skeletal muscle-like	9.26581	7.2532	9.06517	7.09304
XLOC_007328	co_vs_ctrl	atp2a1	atp2a1	ATPase sarcoplasmic/endoplasmic reticulum Ca2+ transporting 1	9.54105	10.3703	10.5342	8.82756
XLOC_010107	co_vs_ctrl	pygma	pygm	phosphorylase, glycogen (muscle) A	10.423	8.73863	11.1656	11.1809
XLOC_038246	co_vs_ctrl	myh7b	myh7	myosin heavy chain 7B	11.2946	10.8685	11.6585	9.52987

## Sheet: T4 unique co vs. single
Sub table T4. Unique DEGs found in group co vs. single infection
gene_id	group	gene_short_name	gene symbol	GENENAME	0.3%FAw3	0.3%FAw3+IS	1%FAw6	1%FAw3
XLOC_018067	co_vs_single	LOC106608395	ser2	sericin-2-like	-1.78787	-2.04431	-1.01672	-2.21915
XLOC_011801	co_vs_single	LOC106603639	na	zinc finger and BTB domain-containing protein 16-A	1.08679	1.2487	1.39649	2.404
XLOC_056366	co_vs_single	LOC106588292	na	uncharacterized LOC106588292	1.15086	1.00457	1.69739	1.24595
XLOC_056431	co_vs_single	tap2b	tap2	transport-associated protein 2b	1.16523	1.44271	1.29117	1.41988
XLOC_030532	co_vs_single	LOC106565470	dtx3l	E3 ubiquitin-protein ligase DTX3L-like	1.39981	1.045	1.06019	1.13901
XLOC_048192	co_vs_single	LOC106581250	ksr1	kinase suppressor of Ras 1-like	1.47065	1.27122	1.20904	1.26931
XLOC_029116	co_vs_single	stat2	stat2	signal transducer and activator of transcription 2	1.47395	1.61993	1.79894	1.37225
XLOC_039866	co_vs_single	LOC106573172	parp12	poly [ADP-ribose] polymerase 12-like	1.50304	1.24879	1.21029	1.09968
XLOC_051295	co_vs_single	LOC106584061	tut4	terminal uridylyltransferase 4-like	1.52211	1.10927	1.41274	1.75495
XLOC_012247	co_vs_single	LOC106604346	trim25	E3 ubiquitin/ISG15 ligase TRIM25-like	1.52801	1.83755	2.89434	2.67297
XLOC_017781	co_vs_single	LOC106609439	parp12	poly [ADP-ribose] polymerase 12-like	1.56294	1.17804	1.54755	1.61999
XLOC_046405	co_vs_single	LOC106580169	tspan3	tetraspanin-3-like	1.58801	1.14854	1.27989	1.39002
XLOC_032482	co_vs_single	uckl1	uckl1	uridine-cytidine kinase 1-like 1	1.65775	1.16767	1.81382	1.75887
XLOC_025621	co_vs_single	nampt	nampt	nicotinamide phosphoribosyltransferase	1.70008	1.59287	1.96044	1.4656
XLOC_059040	co_vs_single	LOC106590291	zcchc2	zinc finger CCHC domain-containing protein 2-like	1.706	1.18588	1.24347	1.54384
XLOC_022698	co_vs_single	LOC106612549	il4i1	L-amino-acid oxidase-like	1.75752	1.41394	1.73873	1.41338
XLOC_000179	co_vs_single	LOC106560797	ctsl	cathepsin L1-like	1.79653	1.3003	1.80668	1.5797
XLOC_053450	co_vs_single	LOC106585755	na	uncharacterized LOC106585755	1.80045	1.26009	1.37583	1.59603
XLOC_043296	co_vs_single	LOC106577641	plac8l1	placenta-specific gene 8 protein-like	1.80058	2.13092	2.02123	1.67631
XLOC_017605	co_vs_single	LOC106609042	na	uncharacterized LOC106609042	1.8239	1.68439	1.85733	1.2287
XLOC_027787	co_vs_single	LOC106563179	parp14	poly [ADP-ribose] polymerase 14-like	1.82471	1.82477	1.85881	1.64875
XLOC_036882	co_vs_single	LOC106572249	snx19	sorting nexin-19-like	1.84865	1.1297	1.53197	1.28075
XLOC_010703	co_vs_single	bafb	tbx6	Barrier-to-autointegration factor B	1.85853	1.5264	2.26452	1.56604
XLOC_018310	co_vs_single	LOC106608837	ubp21	uncharacterized protein DDB_G0290685-like	1.86136	1.8682	1.65609	1.4775
XLOC_054592	co_vs_single	LOC106586857	il10rb	interleukin-10 receptor subunit beta-like	1.86513	1.76531	2.48983	2.06341
XLOC_009468	co_vs_single	LOC106601929	rnf213	E3 ubiquitin-protein ligase RNF213-like	1.88277	1.2794	1.57931	1.34088
XLOC_065943	co_vs_single	LOC106594284	rnf144a	probable E3 ubiquitin-protein ligase RNF144A-A	1.91737	1.84378	2.45753	1.63687
XLOC_043466	co_vs_single	LOC106577944	na	uncharacterized LOC106577944	1.92879	1.00353	1.11664	1.39281
XLOC_080474	co_vs_single	LOC106599220	muc5ac	mucin-5AC-like	1.96738	2.53836	2.67721	3.33345
XLOC_004516	co_vs_single	LOC106588087	na	uncharacterized LOC106588087	2.01644	2.40644	2.22474	2.42142
XLOC_036246	co_vs_single	LOC106570943	trim25	E3 ubiquitin/ISG15 ligase TRIM25-like	2.04482	1.45737	1.72873	1.72145
XLOC_001793	co_vs_single	LOC106572043	rnf213	E3 ubiquitin-protein ligase RNF213-like	2.25825	2.65387	2.43117	1.93946
XLOC_003993	co_vs_single	LOC106578340	cd22	B-cell receptor CD22-like	2.28447	1.97766	1.60346	1.83557
XLOC_059908	co_vs_single	LOC106591064	ankrd5	serine/threonine-protein kinase ppk4-like	2.29425	1.93559	2.85583	2.13926
XLOC_013224	co_vs_single	LOC106606114	na	uncharacterized LOC106606114	2.29547	1.74954	2.20737	2.88557
XLOC_030064	co_vs_single	LOC106564720	cxcl11	C-X-C motif chemokine 11-like	2.35617	1.48913	2.92307	2.91762
XLOC_075022	co_vs_single	LOC106598632	trim25	E3 ubiquitin/ISG15 ligase TRIM25-like	2.48755	2.6937	2.50058	2.22732
XLOC_057634	co_vs_single	lgi1	lgi1	leucine rich glioma inactivated 1	2.5641	2.02892	2.61194	2.47705
XLOC_049901	co_vs_single	LOC106583080	trim16	tripartite motif-containing protein 16-like protein	2.62099	2.43357	3.08132	3.33313
XLOC_044393	co_vs_single	tri39	mefv	Tripartite motif-containing protein 39	2.63257	1.4849	1.35279	1.12594
XLOC_058149	co_vs_single	LOC106589232	tdrkh	tudor and KH domain-containing protein-like	2.64642	2.25707	2.23622	2.34386
XLOC_057781	co_vs_single	prvb	pvalb2	parvalbumin beta	2.70739	-2.52791	2.2612	2.58072
XLOC_017794	co_vs_single	dram1	dram1	DNA damage regulated autophagy modulator 1	2.91686	2.46699	2.79227	2.52203
XLOC_008203	co_vs_single	LOC106598377	pigr	CMRF35-like molecule 3	2.94694	1.27684	2.21656	1.86992
XLOC_042450	co_vs_single	LOC106576210	parp12	poly [ADP-ribose] polymerase 12-like	2.99058	2.01415	2.27484	3.26988
XLOC_066376	co_vs_single	LOC106594559	banf1	barrier-to-autointegration factor-like	3.05144	2.55885	3.44706	2.54069
XLOC_007100	co_vs_single	LOC106600326	casq1	calsequestrin-1-like	3.05162	-1.91755	1.96668	3.0153
XLOC_009531	co_vs_single	LOC106602018	na	uncharacterized LOC106602018	3.12662	2.02544	2.07905	2.21437
XLOC_004580	co_vs_single	LOC106586893	cxcl11	C-X-C motif chemokine 11-like	3.176	1.81597	2.71659	2.67508
XLOC_015134	co_vs_single	LOC106607269	tcap	telethonin-like	3.51823	1.40905	3.62934	1.67035
XLOC_063941	co_vs_single	LOC106593068	aste1	protein asteroid homolog 1-like	4.09151	2.21828	1.91057	2.02183
XLOC_056439	co_vs_single	LOC106588384	na	uncharacterized LOC106588384	4.21109	3.85292	4.60977	3.61005
XLOC_016363	co_vs_single	LOC106606981	ppp1r12b	protein phosphatase 1 regulatory subunit 12B-like	4.31945	2.35248	3.21136	4.32707
XLOC_008899	co_vs_single	LOC106601000	tcap	telethonin-like	4.61695	1.30011	3.81089	1.47442
XLOC_034356	co_vs_single	LOC106570029	cgas	cyclic GMP-AMP synthase-like	4.76	4.05421	5.49192	4.76275
XLOC_031272	co_vs_single	LOC106566836	tnnc1	troponin C, slow skeletal and cardiac muscles-like	5.14076	1.34574	2.70559	1.94063

## Sheet: T5 single|pre vs co|pre
Sub table T5. Shared DEGs found in between single vs. pre-infection and co vs. pre infection
gene_id	group	gene_short_name	gene symbol	GENENAME	0.3%FAw3	0.3%FAw3+IS	1%FAw6	1%FAw3		gene_id	group	gene_short_name	gene symbol	GENENAME	0.3%FAw3	0.3%FAw3+IS	1%FAw6	1%FAw3
XLOC_052828	single_vs_ctrl	LOC106585764	hapln1	hyaluronan and proteoglycan link protein 1-like	-7.08999	-8.02556	-8.73709	-8.35759		XLOC_052828	co_vs_ctrl	LOC106585764	hapln1	hyaluronan and proteoglycan link protein 1-like	-6.39902	-8.6029	-8.3106	-8.9819
XLOC_035578	single_vs_ctrl	LOC106570111	s100a11	protein S100-A11-like	-6.64827	-8.1436	-8.73437	-7.104		XLOC_035578	co_vs_ctrl	LOC106570111	s100a11	protein S100-A11-like	-7.0185	-7.76869	-7.81736	-6.93529
XLOC_059151	single_vs_ctrl	LOC106590496	prg4	proteoglycan 4-like	-6.30999	-3.92846	-5.77436	-6.28328		XLOC_059151	co_vs_ctrl	LOC106590496	prg4	proteoglycan 4-like	-5.72239	-3.94405	-5.17608	-5.9003
XLOC_003042	single_vs_ctrl	LOC106561998	thbs4	thrombospondin-4-B-like	-6.09382	-4.82148	-5.54436	-5.51278		XLOC_003042	co_vs_ctrl	LOC106561998	thbs4	thrombospondin-4-B-like	-5.3454	-4.65168	-5.15207	-6.22081
XLOC_003977	single_vs_ctrl	LOC106577511	apoc1	apolipoprotein C-I-like	-6.03239	-4.12879	-4.54424	-2.8124		XLOC_003977	co_vs_ctrl	LOC106577511	apoc1	apolipoprotein C-I-like	-5.94636	-4.18585	-3.65231	-2.74616
XLOC_053065	single_vs_ctrl	LOC100380751	tnc	tenascin	-5.30777	-2.40374	-4.96847	-5.73699		XLOC_053065	co_vs_ctrl	LOC100380751	tnc	tenascin	-4.72465	-3.80401	-3.8822	-4.53909
XLOC_049215	single_vs_ctrl	ccdc80	ccdc80	coiled-coil domain containing 80	-4.96828	-2.98903	-4.65082	-3.75023		XLOC_049215	co_vs_ctrl	ccdc80	ccdc80	coiled-coil domain containing 80	-4.50489	-3.97315	-4.99909	-4.1601
XLOC_005985	single_vs_ctrl	LOC106586900	msxc	homeobox protein MSH-C-like	-4.8458	-3.40455	-4.81587	-5.04821		XLOC_005985	co_vs_ctrl	LOC106586900	msxc	homeobox protein MSH-C-like	-4.86236	-5.16904	-5.03678	-5.09609
XLOC_028243	single_vs_ctrl	LOC106564144	col11a1	collagen alpha-1(XI) chain-like	-4.45096	-3.78964	-3.70289	-5.22798		XLOC_028243	co_vs_ctrl	LOC106564144	col11a1	collagen alpha-1(XI) chain-like	-3.10954	-3.35114	-3.45293	-3.9894
XLOC_029605	single_vs_ctrl	LOC106566125	ndufa4	cytochrome c oxidase subunit NDUFA4-like	-4.27583	-5.48286	-4.57935	-4.93603		XLOC_029605	co_vs_ctrl	LOC106566125	ndufa4	cytochrome c oxidase subunit NDUFA4-like	-5.11565	-6.15133	-6.10805	-4.67325
XLOC_028563	single_vs_ctrl	LOC106564687	msh	homeobox protein MSH-C-like	-3.95879	-3.16538	-4.12509	-3.7077		XLOC_028563	co_vs_ctrl	LOC106564687	msh	homeobox protein MSH-C-like	-3.85255	-4.05576	-4.61631	-3.59777
XLOC_042834	single_vs_ctrl	LOC106576749	na	uncharacterized LOC106576749	-3.93086	-3.46472	-2.68689	-4.26307		XLOC_042834	co_vs_ctrl	LOC106576749	na	uncharacterized LOC106576749	-3.57592	-4.6627	-2.95824	-3.86904
XLOC_008370	single_vs_ctrl	tnn	tnn	tenascin N	-3.92528	-3.24498	-3.51329	-3.64145		XLOC_008370	co_vs_ctrl	tnn	tnn	tenascin N	-3.28232	-2.21347	-3.10262	-5.18861
XLOC_002491	single_vs_ctrl	LOC106606259	tlx1	T-cell leukemia homeobox protein 1-like	-3.88066	-3.31704	-2.81399	-3.29115		XLOC_002491	co_vs_ctrl	LOC106606259	tlx1	T-cell leukemia homeobox protein 1-like	-3.47389	-2.96225	-3.62457	-3.11721
XLOC_003591	single_vs_ctrl	angptl2	angptl2	angiopoietin like 2	-3.72036	-1.85312	-3.5857	-3.06608		XLOC_003591	co_vs_ctrl	angptl2	angptl2	angiopoietin like 2	-2.89188	-2.38398	-2.09281	-3.11834
XLOC_033414	single_vs_ctrl	LOC106568357	thbs4	uncharacterized LOC106568357	-3.69198	-2.38856	-3.59972	-3.03028		XLOC_033414	co_vs_ctrl	LOC106568357	thbs4	uncharacterized LOC106568357	-3.6277	-3.24932	-3.04974	-3.4141
XLOC_035065	single_vs_ctrl	LOC106569000	prg4	proteoglycan 4-like	-3.68692	-4.59143	-3.70264	-4.5417		XLOC_035065	co_vs_ctrl	LOC106569000	prg4	proteoglycan 4-like	-3.40457	-4.67953	-4.44881	-4.58637
XLOC_050895	single_vs_ctrl	LOC100286414	fmod	fibromodulin	-3.65816	-4.41672	-4.64278	-4.51283		XLOC_050895	co_vs_ctrl	LOC100286414	fmod	fibromodulin	-4.01627	-5.22711	-5.17378	-4.43207
XLOC_026944	single_vs_ctrl	LOC106561948	mdk-b	midkine-B-like	-3.65168	-2.38344	-3.83492	-2.83111		XLOC_026944	co_vs_ctrl	LOC106561948	mdk-b	midkine-B-like	-3.95355	-2.66602	-3.40293	-3.45434
XLOC_032096	single_vs_ctrl	LOC106568354	thbs4	thrombospondin-4-B-like	-3.63262	-1.58922	-2.94036	-3.37958		XLOC_032096	co_vs_ctrl	LOC106568354	thbs4	thrombospondin-4-B-like	-2.90584	-1.72114	-2.00733	-3.03165
XLOC_025823	single_vs_ctrl	LOC106562051	mmp15	matrix metalloproteinase-15-like	-3.59087	-1.89232	-3.17505	-3.05177		XLOC_025823	co_vs_ctrl	LOC106562051	mmp15	matrix metalloproteinase-15-like	-2.84953	-2.88008	-2.35902	-3.13585
XLOC_042988	single_vs_ctrl	ccdc88a	ccdc88a	coiled-coil domain containing 88A	-3.5458	-2.91227	-2.80901	-3.54413		XLOC_042988	co_vs_ctrl	ccdc88a	ccdc88a	coiled-coil domain containing 88A	-3.71985	-2.78974	-2.95546	-3.9801
XLOC_021106	single_vs_ctrl	LOC106612873	frem2	FRAS1-related extracellular matrix protein 2-like	-3.50376	-1.84196	-2.63194	-4.9455		XLOC_021106	co_vs_ctrl	LOC106612873	frem2	FRAS1-related extracellular matrix protein 2-like	-2.41669	-2.26398	-3.21825	-3.78028
XLOC_044707	single_vs_ctrl	col11a1	col11a1	collagen type XI alpha 1 chain	-3.49806	-3.4819	-3.86415	-5.17203		XLOC_044707	co_vs_ctrl	col11a1	col11a1	collagen type XI alpha 1 chain	-2.65167	-4.68818	-4.17318	-4.17992
XLOC_029333	single_vs_ctrl	LOC106566006	ndufa4	cytochrome c oxidase subunit NDUFA4 pseudogene	-3.46767	-4.89648	-4.3714	-4.16005		XLOC_029333	co_vs_ctrl	LOC106566006	ndufa4	cytochrome c oxidase subunit NDUFA4 pseudogene	-5.07229	-5.8489	-5.51968	-5.03557
XLOC_049159	single_vs_ctrl	LOC106581766	dlx2	homeobox protein Dlx2a-like	-3.45945	-2.92841	-3.3398	-3.81455		XLOC_049159	co_vs_ctrl	LOC106581766	dlx2	homeobox protein Dlx2a-like	-3.16069	-3.22577	-3.29042	-3.25695
XLOC_051526	single_vs_ctrl	LOC106584478	nuak1	NUAK family SNF1-like kinase 1	-3.43629	-2.38831	-3.10599	-4.20136		XLOC_051526	co_vs_ctrl	LOC106584478	nuak1	NUAK family SNF1-like kinase 1	-2.70964	-3.29284	-2.96213	-3.44222
XLOC_008185	single_vs_ctrl	LOC106598121	na	uncharacterized LOC106598121	-3.4061	-3.84562	-4.12069	-3.85091		XLOC_008185	co_vs_ctrl	LOC106598121	na	uncharacterized LOC106598121	-3.82059	-3.9579	-4.5822	-4.3578
XLOC_016735	single_vs_ctrl	col12a1	col12a1	collagen type XII alpha 1 chain	-3.31708	-3.27577	-3.80615	-3.45604		XLOC_016735	co_vs_ctrl	col12a1	col12a1	collagen type XII alpha 1 chain	-2.62535	-3.79977	-3.70775	-3.85054
XLOC_031386	single_vs_ctrl	LOC106567034	c1ql4	complement C1q-like protein 4	-3.29412	-2.77321	-3.36461	-3.2541		XLOC_031386	co_vs_ctrl	LOC106567034	c1ql4	complement C1q-like protein 4	-2.03769	-3.17027	-2.68667	-2.0745
XLOC_031084	single_vs_ctrl	bgn	bgn	biglycan	-3.27815	-3.54747	-4.68467	-3.84911		XLOC_031084	co_vs_ctrl	bgn	bgn	biglycan	-2.91731	-4.69203	-4.46591	-4.52284
XLOC_001066	single_vs_ctrl	LOC106613509	ms4a4a	membrane-spanning 4-domains subfamily A member 4A-like	-3.27496	-2.43213	-3.44171	-2.81682		XLOC_001066	co_vs_ctrl	LOC106613509	ms4a4a	membrane-spanning 4-domains subfamily A member 4A-like	-3.96055	-3.81058	-3.56735	-3.33102
XLOC_008441	single_vs_ctrl	LOC106599713	tubb2a	tubulin beta-2A chain-like	-3.26516	-1.8846	-2.70348	-2.1575		XLOC_008441	co_vs_ctrl	LOC106599713	tubb2a	tubulin beta-2A chain-like	-3.6823	-1.88555	-2.23809	-1.99929
XLOC_054573	single_vs_ctrl	LOC106586814	egfl6	epidermal growth factor-like protein 6	-3.22084	-2.15877	-2.82645	-3.8466		XLOC_054573	co_vs_ctrl	LOC106586814	egfl6	epidermal growth factor-like protein 6	-3.18891	-3.37471	-3.13625	-3.73151
XLOC_012057	single_vs_ctrl	LOC106604056	slc43a2	large neutral amino acids transporter small subunit 4-like	-3.21146	-1.48427	-2.27988	-2.83586		XLOC_012057	co_vs_ctrl	LOC106604056	slc43a2	large neutral amino acids transporter small subunit 4-like	-2.21657	-1.43818	-2.95309	-1.39094
XLOC_046880	single_vs_ctrl	LOC106580780	smtnl2	smoothelin-like protein 2	-3.17709	-1.38172	-2.56212	-2.41039		XLOC_046880	co_vs_ctrl	LOC106580780	smtnl2	smoothelin-like protein 2	-2.12867	-1.49788	-1.73594	-1.79226
XLOC_024887	single_vs_ctrl	col24a1	col24a1	collagen type XXIV alpha 1 chain	-3.12199	-2.23885	-2.51928	-2.52258		XLOC_024887	co_vs_ctrl	col24a1	col24a1	collagen type XXIV alpha 1 chain	-2.27004	-2.09609	-2.28647	-3.03391
XLOC_000815	single_vs_ctrl	LOC106607527	htra1	serine protease HTRA1A-like	-3.07706	-2.81142	-3.18936	-2.84495		XLOC_000815	co_vs_ctrl	LOC106607527	htra1	serine protease HTRA1A-like	-3.08135	-3.27264	-3.78356	-3.76416
XLOC_058526	single_vs_ctrl	LOC106590044	svil	supervillin-like	-3.0729	-1.1351	-3.01574	-2.45231		XLOC_058526	co_vs_ctrl	LOC106590044	svil	supervillin-like	-2.06791	-2.04432	-2.16497	-2.26335
XLOC_003341	single_vs_ctrl	LOC106567724	tnc	tenascin-like	-3.06299	-2.02727	-2.92697	-2.59408		XLOC_003341	co_vs_ctrl	LOC106567724	tnc	tenascin-like	-2.47688	-2.50043	-2.49407	-2.97002
XLOC_025550	single_vs_ctrl	LOC106561549	st7	suppressor of tumorigenicity 7 protein homolog	-3.05947	-1.48908	-2.11022	-1.95067		XLOC_025550	co_vs_ctrl	LOC106561549	st7	suppressor of tumorigenicity 7 protein homolog	-1.72076	-1.96069	-2.3836	-1.51037
XLOC_040133	single_vs_ctrl	LOC100380741	nell2	protein kinase C-binding protein NELL2	-2.95681	-2.70096	-2.94677	-3.59582		XLOC_040133	co_vs_ctrl	LOC100380741	nell2	protein kinase C-binding protein NELL2	-3.05872	-3.48035	-3.94191	-3.62111
XLOC_012056	single_vs_ctrl	LOC106604057	na	uncharacterized LOC106604057	-2.9547	-2.03856	-3.00329	-3.1339		XLOC_012056	co_vs_ctrl	LOC106604057	na	uncharacterized LOC106604057	-2.58346	-2.49508	-3.32288	-1.96997
XLOC_047518	single_vs_ctrl	LOC106579968	mmp11	stromelysin-3-like	-2.94326	-2.88664	-3.27197	-3.39923		XLOC_047518	co_vs_ctrl	LOC106579968	mmp11	stromelysin-3-like	-2.82134	-3.90801	-3.11981	-3.24354
XLOC_032015	single_vs_ctrl	LOC106568184	bmpr1b	bone morphogenetic protein receptor type-1B-like	-2.93962	-2.71936	-1.75984	-2.65785		XLOC_032015	co_vs_ctrl	LOC106568184	bmpr1b	bone morphogenetic protein receptor type-1B-like	-2.05714	-1.67515	-1.2965	-2.68019
XLOC_048785	single_vs_ctrl	LOC106582229	sdri	serine-aspartate repeat-containing protein I-like	-2.93416	-1.86682	-1.5658	-3.41749		XLOC_048785	co_vs_ctrl	LOC106582229	sdri	serine-aspartate repeat-containing protein I-like	-1.50195	-2.65679	-1.66216	-2.92738
XLOC_047625	single_vs_ctrl	LOC106580372	rph3a	rabphilin-3A-like	-2.91432	-2.70883	-1.52002	-4.56023		XLOC_047625	co_vs_ctrl	LOC106580372	rph3a	rabphilin-3A-like	-2.37795	-3.02679	-3.17486	-4.07681
XLOC_049265	single_vs_ctrl	LOC106582008	filip1l	filamin A-interacting protein 1-like	-2.86711	-1.81153	-2.45873	-2.30182		XLOC_049265	co_vs_ctrl	LOC106582008	filip1l	filamin A-interacting protein 1-like	-2.3782	-1.89294	-2.02156	-2.17857
XLOC_041206	single_vs_ctrl	LOC106575649	filip1l	filamin A-interacting protein 1-like	-2.85887	-1.60965	-1.94463	-2.83754		XLOC_041206	co_vs_ctrl	LOC106575649	filip1l	filamin A-interacting protein 1-like	-2.20838	-1.70398	-1.18927	-2.45339
XLOC_010201	single_vs_ctrl	LOC106603196	cpn	calphotin-like	-2.85132	-1.64857	-2.54832	-3.52487		XLOC_010201	co_vs_ctrl	LOC106603196	cpn	calphotin-like	-2.46663	-2.69222	-3.01562	-3.28199
XLOC_052452	single_vs_ctrl	nsmf	nsmf	NMDA receptor synaptonuclear signaling and neuronal migration factor	-2.84166	-3.94694	-3.15493	-4.64116		XLOC_052452	co_vs_ctrl	nsmf	nsmf	NMDA receptor synaptonuclear signaling and neuronal migration factor	-2.01884	-3.12869	-3.05364	-1.68753
XLOC_049934	single_vs_ctrl	LOC106583154	mustn1	musculoskeletal embryonic nuclear protein 1-like	-2.83954	-1.23092	-3.1378	-1.85132		XLOC_049934	co_vs_ctrl	LOC106583154	mustn1	musculoskeletal embryonic nuclear protein 1-like	-3.20326	-2.17802	-3.22105	-2.83426
XLOC_024474	single_vs_ctrl	LOC106613459	na	uncharacterized LOC106613459	-2.81264	-2.39344	-2.71606	-2.92951		XLOC_024474	co_vs_ctrl	LOC106613459	na	uncharacterized LOC106613459	-1.98692	-2.34799	-2.42881	-2.48423
XLOC_007342	single_vs_ctrl	LOC106600764	fth1	ferritin, middle subunit-like	-2.78172	-1.84318	-2.26866	-1.70928		XLOC_007342	co_vs_ctrl	LOC106600764	fth1	ferritin, middle subunit-like	-3.65734	-1.47511	-2.29018	-2.3905
XLOC_054357	single_vs_ctrl	LOC106586448	map2	microtubule-associated protein 2-like	-2.7786	-1.88909	-3.19386	-2.33411		XLOC_054357	co_vs_ctrl	LOC106586448	map2	microtubule-associated protein 2-like	-3.0665	-2.46093	-2.81486	-2.13019
XLOC_040952	single_vs_ctrl	LOC106575189	gli2	zinc finger protein GLI2-like	-2.77087	-1.58731	-1.98646	-2.36899		XLOC_040952	co_vs_ctrl	LOC106575189	gli2	zinc finger protein GLI2-like	-1.80642	-2.17539	-2.96525	-3.24576
XLOC_009961	single_vs_ctrl	LOC106602749	sfrp2	secreted frizzled-related protein 2-like	-2.76962	-2.68976	-2.12355	-3.78593		XLOC_009961	co_vs_ctrl	LOC106602749	sfrp2	secreted frizzled-related protein 2-like	-3.00885	-2.13641	-2.9576	-3.65946
XLOC_014213	single_vs_ctrl	apoc1	apoc1	Apolipoprotein C-I	-2.75328	-1.48612	-2.27685	-1.45524		XLOC_014213	co_vs_ctrl	apoc1	apoc1	Apolipoprotein C-I	-2.45982	-2.21776	-3.03851	-2.39615
XLOC_012262	single_vs_ctrl	LOC106604392	tgfb2	transforming growth factor beta-2-like	-2.7415	-2.17604	-2.58527	-4.22918		XLOC_012262	co_vs_ctrl	LOC106604392	tgfb2	transforming growth factor beta-2-like	-2.40446	-3.78404	-4.25952	-3.56393
XLOC_042890	single_vs_ctrl	LOC106576964	prss12	neurotrypsin-like	-2.73524	-2.07525	-1.86877	-3.10117		XLOC_042890	co_vs_ctrl	LOC106576964	prss12	neurotrypsin-like	-2.1216	-2.14894	-2.11336	-2.86414
XLOC_026394	single_vs_ctrl	LOC106563019	tnc	tenascin-like	-2.73419	-3.22794	-3.95453	-3.72337		XLOC_026394	co_vs_ctrl	LOC106563019	tnc	tenascin-like	-1.68789	-3.65867	-2.4535	-3.29403
XLOC_000368	single_vs_ctrl	LOC106595507	kif26a	kinesin-like protein KIF26A	-2.72787	-1.50686	-2.00222	-2.7298		XLOC_000368	co_vs_ctrl	LOC106595507	kif26a	kinesin-like protein KIF26A	-2.14583	-1.23406	-1.66365	-1.81975
XLOC_004911	single_vs_ctrl	LOC106593482	col11a1	collagen alpha-1(XI) chain-like	-2.7173	-2.97365	-2.61844	-3.38829		XLOC_004911	co_vs_ctrl	LOC106593482	col11a1	collagen alpha-1(XI) chain-like	-2.09164	-2.93764	-2.84023	-3.06437
XLOC_003262	single_vs_ctrl	LOC106566936	tbx3	T-box transcription factor TBX3-like	-2.7104	-3.017	-3.1582	-2.90039		XLOC_003262	co_vs_ctrl	LOC106566936	tbx3	T-box transcription factor TBX3-like	-2.59455	-2.77869	-2.60835	-2.85896
XLOC_005968	single_vs_ctrl	LOC106587151	vsig1	V-set and immunoglobulin domain-containing protein 1-like	-2.70854	-1.807	-1.90014	-1.96748		XLOC_005968	co_vs_ctrl	LOC106587151	vsig1	V-set and immunoglobulin domain-containing protein 1-like	-2.59158	-2.47379	-2.55793	-2.40247
XLOC_024670	single_vs_ctrl	colgalt2	colgalt2	collagen beta(1-O)galactosyltransferase 2	-2.69485	-3.07251	-3.76032	-2.99173		XLOC_024670	co_vs_ctrl	colgalt2	colgalt2	collagen beta(1-O)galactosyltransferase 2	-3.0401	-3.55049	-3.67786	-3.92177
XLOC_053710	single_vs_ctrl	LOC106586239	sp9	transcription factor Sp9	-2.69358	-1.90459	-2.29963	-2.17749		XLOC_053710	co_vs_ctrl	LOC106586239	sp9	transcription factor Sp9	-2.70887	-2.23096	-2.23099	-2.49765
XLOC_057262	single_vs_ctrl	LOC106588628	ptpru	receptor-type tyrosine-protein phosphatase U-like	-2.69274	-1.63192	-3.04327	-2.85617		XLOC_057262	co_vs_ctrl	LOC106588628	ptpru	receptor-type tyrosine-protein phosphatase U-like	-2.95948	-1.63677	-3.20323	-2.72197
XLOC_007129	single_vs_ctrl	LOC106600142	ccl20	C-C motif chemokine 20-like	-2.67572	-3.46846	-2.21553	-2.35849		XLOC_007129	co_vs_ctrl	LOC106600142	ccl20	C-C motif chemokine 20-like	-2.89266	-4.18044	-2.46521	-3.07489
XLOC_042125	single_vs_ctrl	LOC106575647	filip1l	filamin A-interacting protein 1-like	-2.67248	-1.75389	-1.88434	-2.60456		XLOC_042125	co_vs_ctrl	LOC106575647	filip1l	filamin A-interacting protein 1-like	-2.36263	-1.93983	-1.71777	-2.50592
XLOC_050741	single_vs_ctrl	LOC106583145	col7a1	collagen alpha-1(VII) chain-like	-2.67036	-1.47807	-1.87607	-3.14167		XLOC_050741	co_vs_ctrl	LOC106583145	col7a1	collagen alpha-1(VII) chain-like	-2.15596	-2.27307	-2.24786	-3.09645
XLOC_041607	single_vs_ctrl	LOC106576314	frrs1	putative ferric-chelate reductase 1	-2.66463	-2.46001	-1.49709	-3.21806		XLOC_041607	co_vs_ctrl	LOC106576314	frrs1	putative ferric-chelate reductase 1	-1.95087	-2.6379	-2.05629	-2.72843
XLOC_055526	single_vs_ctrl	LOC106587075	nav2	neuron navigator 2-like	-2.6589	-2.17301	-2.481	-2.61913		XLOC_055526	co_vs_ctrl	LOC106587075	nav2	neuron navigator 2-like	-2.29173	-2.48539	-2.44585	-2.36693
XLOC_031959	single_vs_ctrl	LOC106568122	fgfr1	fibroblast growth factor receptor homolog 1-like	-2.65637	-1.87647	-2.27822	-1.98371		XLOC_031959	co_vs_ctrl	LOC106568122	fgfr1	fibroblast growth factor receptor homolog 1-like	-1.75867	-2.58112	-2.80021	-2.13073
XLOC_047549	single_vs_ctrl	LOC106579929	hpd	4-hydroxyphenylpyruvate dioxygenase-like	-2.64173	-3.87977	-3.43426	-3.58783		XLOC_047549	co_vs_ctrl	LOC106579929	hpd	4-hydroxyphenylpyruvate dioxygenase-like	-2.94204	-5.35404	-4.0746	-4.50885
XLOC_055594	single_vs_ctrl	LOC106587293	neto2	neuropilin and tolloid-like protein 2	-2.6387	-3.0017	-3.13963	-4.192		XLOC_055594	co_vs_ctrl	LOC106587293	neto2	neuropilin and tolloid-like protein 2	-2.88643	-3.67472	-3.44158	-3.65169
XLOC_020960	single_vs_ctrl	LOC106612665	smtnl2	smoothelin-like protein 2	-2.63431	-1.72818	-2.73221	-2.30241		XLOC_020960	co_vs_ctrl	LOC106612665	smtnl2	smoothelin-like protein 2	-2.24946	-1.84735	-2.02297	-1.47617
XLOC_011959	single_vs_ctrl	LOC106603908	havcr1	hepatitis A virus cellular receptor 1 homolog	-2.63117	-2.09603	-2.46924	-2.09565		XLOC_011959	co_vs_ctrl	LOC106603908	havcr1	hepatitis A virus cellular receptor 1 homolog	-1.60398	-1.90523	-1.5195	-1.1195
XLOC_027913	single_vs_ctrl	LOC106563635	na	uncharacterized LOC106563635	-2.57152	-3.1374	-2.4002	-2.49689		XLOC_027913	co_vs_ctrl	LOC106563635	na	uncharacterized LOC106563635	-2.54092	-4.03932	-3.14868	-2.77045
XLOC_033933	single_vs_ctrl	igfbp-3b1	igfbp3	insulin-like growth factor binding protein 3 paralog B1	-2.56691	-2.1826	-1.57565	-2.3427		XLOC_033933	co_vs_ctrl	igfbp-3b1	igfbp3	insulin-like growth factor binding protein 3 paralog B1	-3.34024	-3.81744	-4.02733	-3.14853
XLOC_040402	single_vs_ctrl	LOC106574385	na	uncharacterized LOC106574385	-2.56474	-2.65171	-2.50868	-2.27697		XLOC_040402	co_vs_ctrl	LOC106574385	na	uncharacterized LOC106574385	-2.71682	-3.51613	-3.30253	-2.92516
XLOC_052860	single_vs_ctrl	mpeg1	mpeg1	macrophage expressed 1	-2.56276	-2.2244	-2.27261	-2.52564		XLOC_052860	co_vs_ctrl	mpeg1	mpeg1	macrophage expressed 1	-1.81089	-2.40241	-2.3374	-2.08566
XLOC_022688	single_vs_ctrl	daw1	daw1	dynein assembly factor with WD repeats 1	-2.55978	-2.83269	-1.87511	-1.94826		XLOC_022688	co_vs_ctrl	daw1	daw1	dynein assembly factor with WD repeats 1	-2.87871	-2.89292	-2.2927	-2.34009
XLOC_040252	single_vs_ctrl	LOC106573979	k-cam	B-cadherin-like	-2.50662	-1.43779	-1.59363	-1.84257		XLOC_040252	co_vs_ctrl	LOC106573979	k-cam	B-cadherin-like	-2.54788	-1.7832	-1.82163	-2.40065
XLOC_035740	single_vs_ctrl	LOC106569863	cndp2	cytosolic non-specific dipeptidase-like	-2.50007	-1.88588	-2.38872	-2.66895		XLOC_035740	co_vs_ctrl	LOC106569863	cndp2	cytosolic non-specific dipeptidase-like	-2.21949	-3.19489	-2.46518	-2.51988
XLOC_007361	single_vs_ctrl	LOC106600936	dlx3b	homeobox protein Dlx3b-like	-2.49529	-2.61414	-2.99739	-3.47437		XLOC_007361	co_vs_ctrl	LOC106600936	dlx3b	homeobox protein Dlx3b-like	-3.08144	-2.59066	-3.88233	-3.42401
XLOC_047995	single_vs_ctrl	LOC106580920	mecom	MDS1 and EVI1 complex locus protein EVI1-like	-2.49197	-2.05447	-2.84125	-3.42534		XLOC_047995	co_vs_ctrl	LOC106580920	mecom	MDS1 and EVI1 complex locus protein EVI1-like	-2.25605	-3.21937	-2.55294	-3.42799
XLOC_051284	single_vs_ctrl	LOC106584045	col24a1	collagen alpha-1(XXIV) chain-like	-2.48521	-2.39437	-2.21544	-3.79869		XLOC_051284	co_vs_ctrl	LOC106584045	col24a1	collagen alpha-1(XXIV) chain-like	-2.14358	-3.54998	-2.72573	-3.16169
XLOC_001712	single_vs_ctrl	LOC106570480	mmp11	stromelysin-3-like	-2.46111	-2.05487	-2.5776	-3.49593		XLOC_001712	co_vs_ctrl	LOC106570480	mmp11	stromelysin-3-like	-2.15977	-2.52005	-3.64794	-3.51699
XLOC_037040	single_vs_ctrl	LOC106572006	arhgef19	rho guanine nucleotide exchange factor 19-like	-2.45474	-2.05084	-1.75562	-3.81853		XLOC_037040	co_vs_ctrl	LOC106572006	arhgef19	rho guanine nucleotide exchange factor 19-like	-1.48072	-2.83212	-2.57466	-2.1401
XLOC_057039	single_vs_ctrl	LOC106588396	col11a2	collagen alpha-2(XI) chain-like	-2.45355	-2.66305	-2.89098	-2.95344		XLOC_057039	co_vs_ctrl	LOC106588396	col11a2	collagen alpha-2(XI) chain-like	-1.72666	-4.17079	-2.87848	-2.78894
XLOC_058177	single_vs_ctrl	LOC106589493	myh16	myosin-16-like	-2.44888	-2.05678	-2.31818	-2.69853		XLOC_058177	co_vs_ctrl	LOC106589493	myh16	myosin-16-like	-1.66043	-2.56473	-2.73611	-3.00428
XLOC_053652	single_vs_ctrl	LOC106586140	slc40a1	solute carrier family 40 member 1-like	-2.44576	-2.14278	-2.08679	-2.25852		XLOC_053652	co_vs_ctrl	LOC106586140	slc40a1	solute carrier family 40 member 1-like	-2.28691	-3.02371	-3.16266	-3.11467
XLOC_055550	single_vs_ctrl	LOC106587109	mdk-b	midkine-B-like	-2.43642	-2.81341	-2.88981	-2.60871		XLOC_055550	co_vs_ctrl	LOC106587109	mdk-b	midkine-B-like	-2.46519	-3.68745	-3.34563	-2.95006
XLOC_035279	single_vs_ctrl	alat2	gpt2	Alanine aminotransferase 2-like	-2.43277	-1.92977	-2.02964	-1.77587		XLOC_035279	co_vs_ctrl	alat2	gpt2	Alanine aminotransferase 2-like	-2.13812	-2.49164	-2.46981	-2.31609
XLOC_013781	single_vs_ctrl	LOC106604927	dscam	Down syndrome cell adhesion molecule-like	-2.43044	-2.82084	-2.92231	-1.96225		XLOC_013781	co_vs_ctrl	LOC106604927	dscam	Down syndrome cell adhesion molecule-like	-2.74686	-3.80039	-3.36719	-2.99531
XLOC_029033	single_vs_ctrl	LOC106565496	pmel	melanocyte protein PMEL-like	-2.40632	-3.62881	-4.18384	-2.82193		XLOC_029033	co_vs_ctrl	LOC106565496	pmel	melanocyte protein PMEL-like	-3.54037	-2.38943	-3.79521	-4.51123
XLOC_059130	single_vs_ctrl	LOC106590453	flt3	receptor-type tyrosine-protein kinase FLT3-like	-2.39081	-2.21584	-2.2765	-2.48529		XLOC_059130	co_vs_ctrl	LOC106590453	flt3	receptor-type tyrosine-protein kinase FLT3-like	-1.59934	-3.12448	-2.64602	-2.30077
XLOC_017546	single_vs_ctrl	LOC106608934	alox12	arachidonate 12-lipoxygenase, 12S-type-like	-2.38811	-2.03941	-2.14276	-2.16571		XLOC_017546	co_vs_ctrl	LOC106608934	alox12	arachidonate 12-lipoxygenase, 12S-type-like	-2.56867	-2.72952	-2.40539	-2.15855
XLOC_061908	single_vs_ctrl	LOC106591842	c1qc	complement C1q subcomponent subunit C-like	-2.37958	-1.70742	-1.75507	-2.18625		XLOC_061908	co_vs_ctrl	LOC106591842	c1qc	complement C1q subcomponent subunit C-like	-1.55815	-1.72953	-1.67379	-1.31683
XLOC_030474	single_vs_ctrl	LOC106565392	rem1	GTP-binding protein REM 1-like	-2.37931	-1.70704	-2.10557	-2.2343		XLOC_030474	co_vs_ctrl	LOC106565392	rem1	GTP-binding protein REM 1-like	-2.27822	-2.19639	-1.75264	-2.68252
XLOC_060962	single_vs_ctrl	c1qb	c1qb	complement component 1, q subcomponent, B chain	-2.3737	-1.99051	-1.88483	-1.78452		XLOC_060962	co_vs_ctrl	c1qb	c1qb	complement component 1, q subcomponent, B chain	-1.86463	-1.94934	-1.66857	-1.28201
XLOC_030127	single_vs_ctrl	LOC106564946	sp6	transcription factor Sp6-like	-2.3627	-1.22749	-2.09027	-2.01762		XLOC_030127	co_vs_ctrl	LOC106564946	sp6	transcription factor Sp6-like	-2.48438	-1.14248	-1.40987	-1.61068
XLOC_052547	single_vs_ctrl	LOC106584991	ssh1	protein phosphatase Slingshot homolog 1-like	-2.33011	-1.66556	-1.74101	-3.01657		XLOC_052547	co_vs_ctrl	LOC106584991	ssh1	protein phosphatase Slingshot homolog 1-like	-1.25352	-1.62847	-1.97728	-1.57113
XLOC_028336	single_vs_ctrl	LOC106564300	na	uncharacterized LOC106564300	-2.32534	-3.09584	-2.09665	-2.45541		XLOC_028336	co_vs_ctrl	LOC106564300	na	uncharacterized LOC106564300	-2.74314	-3.30506	-2.32056	-2.16312
XLOC_056786	single_vs_ctrl	LOC106588990	slc45a4	solute carrier family 45 member 4-like	-2.31314	-1.67098	-1.99322	-2.21928		XLOC_056786	co_vs_ctrl	LOC106588990	slc45a4	solute carrier family 45 member 4-like	-1.70406	-1.96378	-1.84382	-1.55039
XLOC_025820	single_vs_ctrl	LOC106562046	adgrg5	adhesion G-protein coupled receptor G5-like	-2.30019	-2.09186	-1.7294	-2.42328		XLOC_025820	co_vs_ctrl	LOC106562046	adgrg5	adhesion G-protein coupled receptor G5-like	-2.01394	-2.108	-2.15671	-2.34871
XLOC_004318	single_vs_ctrl	LOC100136502	cd4	CD4-like protein	-2.29451	-1.82246	-2.15495	-2.25015		XLOC_004318	co_vs_ctrl	LOC100136502	cd4	CD4-like protein	-1.80441	-2.29798	-2.0218	-1.72266
XLOC_023892	single_vs_ctrl	LOC106560917	olfm4	olfactomedin-4-like	-2.28118	-1.81754	-2.00484	-1.30511		XLOC_023892	co_vs_ctrl	LOC106560917	olfm4	olfactomedin-4-like	-1.35434	-1.50996	-1.99517	-1.69337
XLOC_025304	single_vs_ctrl	LOC106561150	rora	nuclear receptor ROR-alpha	-2.27366	-1.76074	-1.66948	-2.80639		XLOC_025304	co_vs_ctrl	LOC106561150	rora	nuclear receptor ROR-alpha	-1.75301	-2.31082	-2.64356	-2.47952
XLOC_050533	single_vs_ctrl	bpifb2	bpifb2	BPI fold containing family B member 2	-2.26972	-1.84389	-2.17697	-1.9734		XLOC_050533	co_vs_ctrl	bpifb2	bpifb2	BPI fold containing family B member 2	-2.5854	-2.52661	-2.66272	-2.42466
XLOC_000215	single_vs_ctrl	LOC106566577	id2	DNA-binding protein inhibitor ID-2-like	-2.26732	-1.922	-1.87801	-2.18535		XLOC_000215	co_vs_ctrl	LOC106566577	id2	DNA-binding protein inhibitor ID-2-like	-1.91868	-2.28923	-2.3041	-2.18937
XLOC_028126	single_vs_ctrl	c1qc	c1qc	complement component 1, q subcomponent, C chain	-2.26111	-2.11608	-1.95825	-2.14917		XLOC_028126	co_vs_ctrl	c1qc	c1qc	complement component 1, q subcomponent, C chain	-1.71637	-2.37005	-1.96188	-1.92513
XLOC_008846	single_vs_ctrl	LOC106600846	prr15la	proline-rich protein 15-like protein A	-2.25673	-2.3066	-2.08828	-3.20356		XLOC_008846	co_vs_ctrl	LOC106600846	prr15la	proline-rich protein 15-like protein A	-2.22706	-2.04593	-2.56051	-2.22914
XLOC_012714	single_vs_ctrl	LOC106605168	siglec1	sialoadhesin-like	-2.24356	-1.89612	-1.38581	-1.1814		XLOC_012714	co_vs_ctrl	LOC106605168	siglec1	sialoadhesin-like	-1.73588	-1.83655	-1.39024	-1.43253
XLOC_054798	single_vs_ctrl	LOC106587278	na	skin secretory protein xP2-like	-2.24218	-1.95765	-1.90113	-1.90889		XLOC_054798	co_vs_ctrl	LOC106587278	na	skin secretory protein xP2-like	-1.91432	-2.27148	-2.06909	-1.87022
XLOC_012750	single_vs_ctrl	LOC106605270	satb1	DNA-binding protein SATB1-like	-2.22028	-1.49335	-1.38826	-2.04995		XLOC_012750	co_vs_ctrl	LOC106605270	satb1	DNA-binding protein SATB1-like	-2.04021	-2.31124	-2.16884	-2.35197
XLOC_027982	single_vs_ctrl	LOC106563730	tkt	uncharacterized LOC106563730	-2.20636	-2.59554	-2.40556	-2.40958		XLOC_027982	co_vs_ctrl	LOC106563730	tkt	uncharacterized LOC106563730	-2.48757	-3.55314	-3.21328	-2.52765
XLOC_090584	single_vs_ctrl	LOC106600115	fth1	ferritin, middle subunit-like	-2.18222	-1.61089	-2.471	-1.20767		XLOC_090584	co_vs_ctrl	LOC106600115	fth1	ferritin, middle subunit-like	-3.15531	-1.12022	-2.15785	-2.07891
XLOC_017381	single_vs_ctrl	LOC106608661	cpz	carboxypeptidase Z-like	-2.1792	-1.64977	-2.63692	-2.18912		XLOC_017381	co_vs_ctrl	LOC106608661	cpz	carboxypeptidase Z-like	-2.05549	-2.49987	-2.95573	-2.29072
XLOC_040676	single_vs_ctrl	LOC106574771	filip1l	filamin A-interacting protein 1-like	-2.169	-1.08657	-1.40221	-1.95995		XLOC_040676	co_vs_ctrl	LOC106574771	filip1l	filamin A-interacting protein 1-like	-1.874	-1.08571	-1.20021	-2.3515
XLOC_091230	single_vs_ctrl	LOC106600246	h2-ab1	H-2 class II histocompatibility antigen, I-E beta chain-like	-2.16603	-2.39176	-1.98976	-2.46336		XLOC_091230	co_vs_ctrl	LOC106600246	h2-ab1	H-2 class II histocompatibility antigen, I-E beta chain-like	-1.76618	-3.21311	-2.41652	-2.03231
XLOC_028365	single_vs_ctrl	LOC106564360	rt1-ba	H-2 class II histocompatibility antigen, A-Q alpha chain-like	-2.16262	-1.63926	-1.73892	-1.95054		XLOC_028365	co_vs_ctrl	LOC106564360	rt1-ba	H-2 class II histocompatibility antigen, A-Q alpha chain-like	-2.17682	-2.27513	-2.66004	-1.91371
XLOC_032517	single_vs_ctrl	LOC106566619	il17re	interleukin-17 receptor E-like	-2.16181	-1.56076	-1.37527	-2.26688		XLOC_032517	co_vs_ctrl	LOC106566619	il17re	interleukin-17 receptor E-like	-1.96545	-2.21126	-2.43784	-2.71744
XLOC_013410	single_vs_ctrl	LOC106604204	emx1	homeobox protein EMX1-like	-2.15749	-1.698	-1.9859	-1.77517		XLOC_013410	co_vs_ctrl	LOC106604204	emx1	homeobox protein EMX1-like	-2.15977	-1.53099	-1.70478	-1.8194
XLOC_002112	single_vs_ctrl	LOC106583826	pld4	phospholipase D4-like	-2.14898	-1.98935	-1.84753	-1.75943		XLOC_002112	co_vs_ctrl	LOC106583826	pld4	phospholipase D4-like	-1.80705	-2.30063	-2.56698	-2.07152
XLOC_009012	single_vs_ctrl	mgp	mgp	matrix Gla protein	-2.13998	-2.07863	-2.51531	-2.26644		XLOC_009012	co_vs_ctrl	mgp	mgp	matrix Gla protein	-2.11377	-4.21874	-3.31458	-2.83211
XLOC_050487	single_vs_ctrl	LOC106582620	cd40	tumor necrosis factor receptor superfamily member 5-like	-2.13706	-2.29619	-2.22045	-2.74013		XLOC_050487	co_vs_ctrl	LOC106582620	cd40	tumor necrosis factor receptor superfamily member 5-like	-2.37742	-3.02784	-2.65487	-2.16188
XLOC_031062	single_vs_ctrl	LOC106566470	id1	DNA-binding protein inhibitor ID-1-like	-2.13049	-1.25468	-1.76187	-1.65017		XLOC_031062	co_vs_ctrl	LOC106566470	id1	DNA-binding protein inhibitor ID-1-like	-1.91732	-1.74718	-1.78967	-1.50448
XLOC_052439	single_vs_ctrl	LOC106585164	adamts12	A disintegrin and metalloproteinase with thrombospondin motifs 12-like	-2.12852	-1.33085	-2.01934	-2.99003		XLOC_052439	co_vs_ctrl	LOC106585164	adamts12	A disintegrin and metalloproteinase with thrombospondin motifs 12-like	-1.16301	-2.21101	-2.10825	-2.779
XLOC_051388	single_vs_ctrl	LOC106584222	ndnf	protein NDNF-like	-2.1159	-1.61643	-2.06223	-2.22787		XLOC_051388	co_vs_ctrl	LOC106584222	ndnf	protein NDNF-like	-1.68436	-2.50904	-2.21899	-2.88529
XLOC_026131	single_vs_ctrl	LOC106562591	adamts17	A disintegrin and metalloproteinase with thrombospondin motifs 17-like	-2.10525	-1.25716	-2.16828	-2.87879		XLOC_026131	co_vs_ctrl	LOC106562591	adamts17	A disintegrin and metalloproteinase with thrombospondin motifs 17-like	-1.4888	-2.55978	-2.7161	-2.74459
XLOC_015586	single_vs_ctrl	ccr6	ccr6	C-C chemokine receptor type 6	-2.10354	-2.08539	-1.99631	-1.82213		XLOC_015586	co_vs_ctrl	ccr6	ccr6	C-C chemokine receptor type 6	-2.17343	-2.93227	-2.48858	-2.14984
XLOC_043238	single_vs_ctrl	LOC106577552	capg	macrophage-capping protein-like	-2.09181	-1.91134	-1.49203	-2.20741		XLOC_043238	co_vs_ctrl	LOC106577552	capg	macrophage-capping protein-like	-1.95179	-1.85216	-1.6766	-2.17076
XLOC_032936	single_vs_ctrl	LOC106567416	na	uncharacterized LOC106567416	-2.08835	-2.07625	-4.35233	-3.57464		XLOC_032936	co_vs_ctrl	LOC106567416	na	uncharacterized LOC106567416	-2.33683	-4.09997	-3.63447	-4.13155
XLOC_054246	single_vs_ctrl	LOC106586238	ola1	obg-like ATPase 1	-2.08172	-1.42224	-1.92031	-1.57858		XLOC_054246	co_vs_ctrl	LOC106586238	ola1	obg-like ATPase 1	-2.04307	-1.68117	-1.51438	-1.87205
XLOC_047776	single_vs_ctrl	aebp1	pold2	AE binding protein 1	-2.07727	-1.92799	-2.36854	-2.3506		XLOC_047776	co_vs_ctrl	aebp1	pold2	AE binding protein 1	-1.39328	-2.38968	-2.26727	-2.30694
XLOC_004038	single_vs_ctrl	LOC106578543	cthrc1	collagen triple helix repeat-containing protein 1-like	-2.07374	-2.27658	-2.01945	-1.54779		XLOC_004038	co_vs_ctrl	LOC106578543	cthrc1	collagen triple helix repeat-containing protein 1-like	-3.31652	-2.77931	-2.95797	-3.87485
XLOC_023019	single_vs_ctrl	LOC106613309	p2ry13	P2Y purinoceptor 13-like	-2.06434	-1.9444	-1.90166	-2.05859		XLOC_023019	co_vs_ctrl	LOC106613309	p2ry13	P2Y purinoceptor 13-like	-1.65896	-1.73147	-1.76386	-1.15295
XLOC_017476	single_vs_ctrl	LOC106608822	efnb3	ephrin-B3-like	-2.05625	-1.98722	-2.25835	-2.27435		XLOC_017476	co_vs_ctrl	LOC106608822	efnb3	ephrin-B3-like	-2.22747	-1.67656	-2.53159	-2.67814
XLOC_017993	single_vs_ctrl	LOC106609751	tspan8	tetraspanin-8-like	-2.05456	-1.36588	-1.82623	-1.98959		XLOC_017993	co_vs_ctrl	LOC106609751	tspan8	tetraspanin-8-like	-1.51716	-1.74274	-1.77967	-1.74834
XLOC_032821	single_vs_ctrl	LOC106567195	na	uncharacterized LOC106567195	-2.0455	-2.4123	-2.01987	-1.81638		XLOC_032821	co_vs_ctrl	LOC106567195	na	uncharacterized LOC106567195	-1.71432	-2.68867	-2.3466	-2.01023
XLOC_023749	single_vs_ctrl	ap3b2	ap3b2	adaptor related protein complex 3 subunit beta 2	-2.03383	-2.1196	-2.84464	-2.36908		XLOC_023749	co_vs_ctrl	ap3b2	ap3b2	adaptor related protein complex 3 subunit beta 2	-1.73238	-3.12552	-2.90798	-2.89771
XLOC_012785	single_vs_ctrl	LOC106605328	ctss	cathepsin S-like	-2.02333	-2.09384	-1.90701	-1.63092		XLOC_012785	co_vs_ctrl	LOC106605328	ctss	cathepsin S-like	-2.09261	-2.40071	-2.07122	-1.7561
XLOC_049284	single_vs_ctrl	LOC106582139	srpx	sushi-repeat-containing protein SRPX-like	-2.02165	-2.00162	-2.1037	-2.41467		XLOC_049284	co_vs_ctrl	LOC106582139	srpx	sushi-repeat-containing protein SRPX-like	-1.38831	-2.59737	-2.12632	-2.46904
XLOC_030734	single_vs_ctrl	LOC106565754	sema3f	semaphorin-3F-like	-2.02022	-1.47952	-1.25916	-1.93051		XLOC_030734	co_vs_ctrl	LOC106565754	sema3f	semaphorin-3F-like	-1.78758	-1.66864	-1.41824	-1.85105
XLOC_003575	single_vs_ctrl	ror2	ror2	receptor tyrosine kinase like orphan receptor 2	-2.01106	-1.25388	-1.64672	-1.8003		XLOC_003575	co_vs_ctrl	ror2	ror2	receptor tyrosine kinase like orphan receptor 2	-1.95494	-2.10295	-1.8725	-1.60279
XLOC_058625	single_vs_ctrl	sdr16c5	sdr16c5	short chain dehydrogenase/reductase family 16C member 5	-2.00129	-1.71203	-1.52224	-1.20087		XLOC_058625	co_vs_ctrl	sdr16c5	sdr16c5	short chain dehydrogenase/reductase family 16C member 5	-1.52297	-2.12773	-1.9928	-1.73739
XLOC_030634	single_vs_ctrl	LOC100136577	h2-ab1	H-2 class II histocompatibility antigen, I-E beta chain	-2.00078	-2.52955	-1.95348	-2.27616		XLOC_030634	co_vs_ctrl	LOC100136577	h2-ab1	H-2 class II histocompatibility antigen, I-E beta chain	-1.94742	-3.07875	-2.57846	-2.18833
XLOC_045010	single_vs_ctrl	LOC106578974	tbc1d12	TBC1 domain family member 12-like	-1.98944	-1.31769	-1.51014	-1.5082		XLOC_045010	co_vs_ctrl	LOC106578974	tbc1d12	TBC1 domain family member 12-like	-1.26435	-1.73026	-1.45746	-1.27901
XLOC_038703	single_vs_ctrl	LOC106573078	cald1	non-muscle caldesmon-like	-1.98457	-2.00312	-2.72613	-1.99423		XLOC_038703	co_vs_ctrl	LOC106573078	cald1	non-muscle caldesmon-like	-2.0973	-2.87644	-2.85129	-2.32216
XLOC_054791	single_vs_ctrl	LOC106587175	cdca9	borealin-2-like	-1.97693	-2.06258	-2.05396	-2.42522		XLOC_054791	co_vs_ctrl	LOC106587175	cdca9	borealin-2-like	-2.77963	-2.3322	-2.66882	-2.52012
XLOC_052566	single_vs_ctrl	tco2	tcn2	Transcobalamin-2	-1.97457	-1.73133	-1.60597	-1.4073		XLOC_052566	co_vs_ctrl	tco2	tcn2	Transcobalamin-2	-2.177	-1.81401	-2.08032	-1.93942
XLOC_013067	single_vs_ctrl	LOC106605837	trpv6	transient receptor potential cation channel subfamily V member 6-like	-1.95833	-1.83904	-2.01667	-2.21721		XLOC_013067	co_vs_ctrl	LOC106605837	trpv6	transient receptor potential cation channel subfamily V member 6-like	-2.77262	-2.60736	-2.60531	-2.94349
XLOC_052286	single_vs_ctrl	LOC106584705	spi1	transcription factor PU.1-like	-1.95667	-1.46768	-1.46241	-1.5114		XLOC_052286	co_vs_ctrl	LOC106584705	spi1	transcription factor PU.1-like	-1.47082	-1.87562	-1.78483	-1.49916
XLOC_023596	single_vs_ctrl	LOC106560515	mpl	thrombopoietin receptor-like	-1.95417	-2.38019	-1.42013	-2.12191		XLOC_023596	co_vs_ctrl	LOC106560515	mpl	thrombopoietin receptor-like	-1.95665	-2.59709	-2.43202	-1.88746
XLOC_044164	single_vs_ctrl	LOC106577537	mettl12	ependymin-like	-1.95332	-2.16503	-2.02886	-2.31817		XLOC_044164	co_vs_ctrl	LOC106577537	mettl12	ependymin-like	-2.07625	-2.9861	-2.67881	-2.21386
XLOC_022691	single_vs_ctrl	LOC106612562	mecom	MDS1 and EVI1 complex locus protein EVI1-like	-1.94532	-1.97307	-2.19978	-2.1807		XLOC_022691	co_vs_ctrl	LOC106612562	mecom	MDS1 and EVI1 complex locus protein EVI1-like	-1.59653	-2.40452	-1.67438	-2.12811
XLOC_018429	single_vs_ctrl	LOC106608989	slamf9	SLAM family member 9-like	-1.93822	-1.98854	-1.31967	-2.72331		XLOC_018429	co_vs_ctrl	LOC106608989	slamf9	SLAM family member 9-like	-2.01486	-2.58503	-2.84127	-3.26775
XLOC_038059	single_vs_ctrl	pparg	pparg	peroxisome proliferator activated receptor gamma	-1.93026	-1.99473	-1.60105	-1.56435		XLOC_038059	co_vs_ctrl	pparg	pparg	peroxisome proliferator activated receptor gamma	-1.92025	-1.74295	-2.19112	-2.04811
XLOC_005765	single_vs_ctrl	LOC106583947	prss35	inactive serine protease 35-like	-1.92916	-2.40303	-2.55538	-2.57651		XLOC_005765	co_vs_ctrl	LOC106583947	prss35	inactive serine protease 35-like	-1.44599	-3.4715	-2.49372	-3.02575
XLOC_037193	single_vs_ctrl	LOC106572596	nckap5	nck-associated protein 5-like	-1.92234	-1.87375	-2.73895	-2.43513		XLOC_037193	co_vs_ctrl	LOC106572596	nckap5	nck-associated protein 5-like	-1.44216	-2.08728	-2.05193	-2.11356
XLOC_017790	single_vs_ctrl	spic	spic	Spi-C transcription factor (Spi-1/PU.1 related)	-1.91475	-1.54208	-1.58679	-2.25912		XLOC_017790	co_vs_ctrl	spic	spic	Spi-C transcription factor (Spi-1/PU.1 related)	-1.81483	-2.19703	-1.90628	-2.1944
XLOC_043389	single_vs_ctrl	LOC106577838	shtn1	shootin-1-like	-1.91141	-1.89083	-1.69817	-1.58351		XLOC_043389	co_vs_ctrl	LOC106577838	shtn1	shootin-1-like	-1.59938	-2.24805	-2.04876	-1.73354
XLOC_041011	single_vs_ctrl	LOC106575308	col28a1	collagen alpha-1(XXVIII) chain-like	-1.9107	-1.67466	-2.51612	-4.16412		XLOC_041011	co_vs_ctrl	LOC106575308	col28a1	collagen alpha-1(XXVIII) chain-like	-1.55886	-2.49269	-2.03555	-2.09992
XLOC_016802	single_vs_ctrl	smpdl3a	smpdl3a	sphingomyelin phosphodiesterase acid like 3A	-1.9058	-2.06023	-1.24181	-2.65868		XLOC_016802	co_vs_ctrl	smpdl3a	smpdl3a	sphingomyelin phosphodiesterase acid like 3A	-2.66602	-2.92476	-2.18301	-3.00736
XLOC_038084	single_vs_ctrl	LOC106571950	gpd1	glycerol-3-phosphate dehydrogenase [NAD(+)], cytoplasmic	-1.90444	-1.64536	-1.70527	-1.6876		XLOC_038084	co_vs_ctrl	LOC106571950	gpd1	glycerol-3-phosphate dehydrogenase [NAD(+)], cytoplasmic	-2.00043	-2.22037	-1.79817	-1.85557
XLOC_000248	single_vs_ctrl	LOC106572523	na	uncharacterized LOC106572523	-1.9039	-1.75296	-2.11694	-1.48618		XLOC_000248	co_vs_ctrl	LOC106572523	na	uncharacterized LOC106572523	-1.46492	-3.01384	-2.14201	-2.26094
XLOC_048728	single_vs_ctrl	klh13	klhl13	Kelch-like protein 13	-1.8786	-1.85258	-1.67447	-1.83751		XLOC_048728	co_vs_ctrl	klh13	klhl13	Kelch-like protein 13	-1.70967	-2.39693	-2.4352	-1.93318
XLOC_031091	single_vs_ctrl	LOC106566524	wnt5a	protein Wnt-5a-like	-1.86909	-1.40368	-2.35403	-2.40984		XLOC_031091	co_vs_ctrl	LOC106566524	wnt5a	protein Wnt-5a-like	-1.80001	-2.27525	-2.64375	-2.12639
XLOC_039439	single_vs_ctrl	LOC106574572	tspear	thrombospondin-type laminin G domain and EAR repeat-containing protein-like	-1.86784	-1.70655	-2.32144	-2.2584		XLOC_039439	co_vs_ctrl	LOC106574572	tspear	thrombospondin-type laminin G domain and EAR repeat-containing protein-like	-1.28172	-2.1062	-2.12516	-2.28801
XLOC_027566	single_vs_ctrl	LOC106562969	ttc33	tetratricopeptide repeat protein 33-like	-1.86439	-2.1486	-2.32216	-2.74283		XLOC_027566	co_vs_ctrl	LOC106562969	ttc33	tetratricopeptide repeat protein 33-like	-1.74603	-2.13462	-2.04904	-1.52436
XLOC_067264	single_vs_ctrl	LOC106595077	na	uncharacterized LOC106595077	-1.8617	-2.73423	-2.5983	-2.09091		XLOC_067264	co_vs_ctrl	LOC106595077	na	uncharacterized LOC106595077	-2.37276	-3.71173	-3.7606	-2.34985
XLOC_038873	single_vs_ctrl	LOC106573404	cd209a	CD209 antigen-like protein A	-1.85583	-1.90693	-1.44192	-1.60449		XLOC_038873	co_vs_ctrl	LOC106573404	cd209a	CD209 antigen-like protein A	-1.79237	-2.66069	-1.78544	-1.41545
XLOC_052486	single_vs_ctrl	LOC106585096	tbx1	T-box transcription factor TBX1-like	-1.85285	-1.40007	-1.98657	-2.15777		XLOC_052486	co_vs_ctrl	LOC106585096	tbx1	T-box transcription factor TBX1-like	-1.69464	-1.82377	-2.03149	-2.0679
XLOC_018951	single_vs_ctrl	LOC106609880	abca1	ATP-binding cassette sub-family A member 1-like	-1.85239	-1.41171	-1.61029	-1.08474		XLOC_018951	co_vs_ctrl	LOC106609880	abca1	ATP-binding cassette sub-family A member 1-like	-1.19485	-1.28821	-1.42436	-1.04612
XLOC_026874	single_vs_ctrl	stoml3	stom	stomatin like 3	-1.83637	-1.72929	-1.84187	-1.38599		XLOC_026874	co_vs_ctrl	stoml3	stom	stomatin like 3	-1.65298	-2.18608	-2.02742	-1.77879
XLOC_047028	single_vs_ctrl	LOC106581089	na	uncharacterized LOC106581089	-1.82758	-1.96867	-1.25831	-1.52257		XLOC_047028	co_vs_ctrl	LOC106581089	na	uncharacterized LOC106581089	-1.63263	-1.83032	-1.59451	-1.6501
XLOC_048095	single_vs_ctrl	LOC106581205	na	uncharacterized LOC106581205	-1.82051	-2.21361	-1.48036	-2.45637		XLOC_048095	co_vs_ctrl	LOC106581205	na	uncharacterized LOC106581205	-2.45613	-2.87683	-2.74351	-3.41496
XLOC_039323	single_vs_ctrl	fstl1	fstl1	Follistatin-related protein 1	-1.81615	-1.18178	-2.18686	-1.94299		XLOC_039323	co_vs_ctrl	fstl1	fstl1	Follistatin-related protein 1	-1.72099	-2.05371	-2.09383	-2.17115
XLOC_036380	single_vs_ctrl	kcrb	tck1	Creatine kinase B-type	-1.81387	-2.27382	-1.70656	-1.92227		XLOC_036380	co_vs_ctrl	kcrb	tck1	Creatine kinase B-type	-1.47618	-2.20903	-1.95278	-1.55652
XLOC_034237	single_vs_ctrl	LOC106569771	lmna	lamin-A-like	-1.81359	-1.67732	-2.03713	-2.14741		XLOC_034237	co_vs_ctrl	LOC106569771	lmna	lamin-A-like	-1.76126	-1.9116	-1.69816	-2.45809
XLOC_031920	single_vs_ctrl	LOC106567798	gab3	GRB2-associated-binding protein 3-like	-1.80332	-1.58771	-1.76135	-2.05546		XLOC_031920	co_vs_ctrl	LOC106567798	gab3	GRB2-associated-binding protein 3-like	-1.38312	-1.73432	-1.73998	-1.84588
XLOC_043218	single_vs_ctrl	LOC106577510	chia	acidic mammalian chitinase-like	-1.79959	-1.35623	-1.19854	-1.20272		XLOC_043218	co_vs_ctrl	LOC106577510	chia	acidic mammalian chitinase-like	-1.50645	-1.35583	-1.56557	-1.30348
XLOC_038964	single_vs_ctrl	LOC100136589	tsta3	metallothionein A	-1.7979	-1.66674	-1.98545	-1.26248		XLOC_038964	co_vs_ctrl	LOC100136589	tsta3	metallothionein A	-2.6749	-2.1395	-3.09752	-1.61611
XLOC_058285	single_vs_ctrl	LOC106589635	retsat	putative all-trans-retinol 13,14-reductase	-1.78862	-2.63147	-2.70502	-1.86036		XLOC_058285	co_vs_ctrl	LOC106589635	retsat	putative all-trans-retinol 13,14-reductase	-1.93937	-3.65883	-2.00629	-3.02937
XLOC_018199	single_vs_ctrl	LOC106608597	epd	ependymin-like	-1.78836	-1.30159	-1.68959	-1.50375		XLOC_018199	co_vs_ctrl	LOC106608597	epd	ependymin-like	-1.5381	-1.88904	-1.54698	-1.18177
XLOC_055571	single_vs_ctrl	LOC106587149	adgrg3	probable G-protein coupled receptor 97	-1.78018	-1.40268	-1.33574	-2.155		XLOC_055571	co_vs_ctrl	LOC106587149	adgrg3	probable G-protein coupled receptor 97	-1.65433	-1.76236	-1.65225	-1.31914
XLOC_039001	single_vs_ctrl	LOC106573648	olfm4	olfactomedin-4-like	-1.77862	-1.64166	-1.42852	-1.07693		XLOC_039001	co_vs_ctrl	LOC106573648	olfm4	olfactomedin-4-like	-1.35362	-1.29869	-1.46931	-1.10492
XLOC_009853	single_vs_ctrl	LOC106602602	abca1	ATP-binding cassette sub-family A member 1-like	-1.77752	-1.28229	-1.75652	-1.79718		XLOC_009853	co_vs_ctrl	LOC106602602	abca1	ATP-binding cassette sub-family A member 1-like	-1.16017	-1.34987	-1.6139	-1.15245
XLOC_011667	single_vs_ctrl	LOC106603618	na	uncharacterized LOC106603618	-1.77693	-1.88537	-1.63597	-1.16019		XLOC_011667	co_vs_ctrl	LOC106603618	na	uncharacterized LOC106603618	-1.55172	-1.89178	-1.86149	-1.42009
XLOC_049387	single_vs_ctrl	LOC106582261	frzb	secreted frizzled-related protein 3-like	-1.77552	-2.47895	-2.17965	-2.39055		XLOC_049387	co_vs_ctrl	LOC106582261	frzb	secreted frizzled-related protein 3-like	-1.58146	-2.91886	-2.08446	-2.38832
XLOC_005652	single_vs_ctrl	LOC106582030	satb1	DNA-binding protein SATB1-like	-1.77336	-1.32558	-1.44284	-1.65389		XLOC_005652	co_vs_ctrl	LOC106582030	satb1	DNA-binding protein SATB1-like	-1.83969	-1.99053	-1.82809	-1.90346
XLOC_047729	single_vs_ctrl	LOC106580488	tbx1	T-box transcription factor TBX1	-1.77218	-1.98081	-1.91765	-1.84183		XLOC_047729	co_vs_ctrl	LOC106580488	tbx1	T-box transcription factor TBX1	-2.09316	-2.43993	-1.95096	-1.95359
XLOC_035684	single_vs_ctrl	LOC106569953	col11a1	collagen alpha-1(XI) chain-like	-1.7522	-2.26345	-2.46405	-2.18128		XLOC_035684	co_vs_ctrl	LOC106569953	col11a1	collagen alpha-1(XI) chain-like	-1.32183	-3.49337	-2.53613	-2.89892
XLOC_048638	single_vs_ctrl	LOC106581952	na	uncharacterized LOC106581952	-1.74954	-1.8165	-1.4509	-1.45166		XLOC_048638	co_vs_ctrl	LOC106581952	na	uncharacterized LOC106581952	-1.81351	-2.53107	-2.26459	-1.81755
XLOC_045274	single_vs_ctrl	LOC106579503	flt3	receptor-type tyrosine-protein kinase FLT3-like	-1.74886	-2.02185	-1.76444	-1.82294		XLOC_045274	co_vs_ctrl	LOC106579503	flt3	receptor-type tyrosine-protein kinase FLT3-like	-1.33101	-2.45655	-2.38676	-1.75329
XLOC_037001	single_vs_ctrl	LOC106572285	ptpn18	tyrosine-protein phosphatase non-receptor type 18-like	-1.7424	-1.96585	-1.28303	-1.49772		XLOC_037001	co_vs_ctrl	LOC106572285	ptpn18	tyrosine-protein phosphatase non-receptor type 18-like	-1.63077	-2.58283	-1.77021	-1.97537
XLOC_037774	single_vs_ctrl	LOC106571373	gja1	gap junction alpha-1 protein	-1.74232	-1.66699	-2.46441	-2.20264		XLOC_037774	co_vs_ctrl	LOC106571373	gja1	gap junction alpha-1 protein	-1.74191	-3.19945	-2.28851	-2.24496
XLOC_056492	single_vs_ctrl	LOC106588312	sema4a	semaphorin-4A-like	-1.73756	-1.40732	-1.32005	-1.23404		XLOC_056492	co_vs_ctrl	LOC106588312	sema4a	semaphorin-4A-like	-1.31966	-1.21232	-1.34293	-1.15072
XLOC_035177	single_vs_ctrl	LOC106569254	lyn	tyrosine-protein kinase Lyn-like	-1.73619	-1.50112	-1.35401	-1.24889		XLOC_035177	co_vs_ctrl	LOC106569254	lyn	tyrosine-protein kinase Lyn-like	-1.34679	-1.85676	-1.52958	-1.30097
XLOC_026823	single_vs_ctrl	postn	postn	periostin	-1.7344	-1.95734	-3.07267	-3.18456		XLOC_026823	co_vs_ctrl	postn	postn	periostin	-2.14585	-3.44008	-2.74583	-2.87433
XLOC_013805	single_vs_ctrl	cb055	kiaa1211l	CB055 protein	-1.73329	-1.38852	-1.31033	-1.29342		XLOC_013805	co_vs_ctrl	cb055	kiaa1211l	CB055 protein	-2.13601	-1.73312	-1.96447	-1.65703
XLOC_043079	single_vs_ctrl	LOC106577304	cpxm2	inactive carboxypeptidase-like protein X2	-1.73305	-1.62836	-2.4858	-2.59128		XLOC_043079	co_vs_ctrl	LOC106577304	cpxm2	inactive carboxypeptidase-like protein X2	-1.70996	-2.77532	-2.73294	-2.78053
XLOC_001780	single_vs_ctrl	syk	kars	spleen associated tyrosine kinase	-1.72969	-1.48622	-1.29075	-1.09444		XLOC_001780	co_vs_ctrl	syk	kars	spleen associated tyrosine kinase	-1.25436	-1.5259	-1.64343	-1.11187
XLOC_003146	single_vs_ctrl	LOC106563758	il7r	interleukin-7 receptor subunit alpha-like	-1.71856	-2.0755	-1.437	-2.21286		XLOC_003146	co_vs_ctrl	LOC106563758	il7r	interleukin-7 receptor subunit alpha-like	-1.66607	-2.33198	-1.71759	-2.32806
XLOC_038204	single_vs_ctrl	LOC100380856	tox	thymocyte selection-associated high mobility group box protein TOX	-1.71391	-1.89415	-1.21215	-1.38423		XLOC_038204	co_vs_ctrl	LOC100380856	tox	thymocyte selection-associated high mobility group box protein TOX	-1.11762	-2.42443	-1.32626	-1.45291
XLOC_058601	single_vs_ctrl	LOC106590189	ccr9	C-C chemokine receptor type 9-like	-1.71306	-2.60578	-1.36321	-2.50859		XLOC_058601	co_vs_ctrl	LOC106590189	ccr9	C-C chemokine receptor type 9-like	-1.66271	-2.84978	-2.59611	-3.0965
XLOC_004119	single_vs_ctrl	LOC106579923	entpd3	ectonucleoside triphosphate diphosphohydrolase 3-like	-1.70379	-2.22288	-2.08496	-1.97362		XLOC_004119	co_vs_ctrl	LOC106579923	entpd3	ectonucleoside triphosphate diphosphohydrolase 3-like	-1.46919	-3.27075	-2.73775	-2.38892
XLOC_009128	single_vs_ctrl	LOC106601388	cxcl11.1	growth-regulated alpha protein-like	-1.70222	-2.32468	-1.66042	-1.78984		XLOC_009128	co_vs_ctrl	LOC106601388	cxcl11.1	growth-regulated alpha protein-like	-1.54314	-3.09115	-2.04663	-1.678
XLOC_058860	single_vs_ctrl	LOC106590648	acp5	tartrate-resistant acid phosphatase type 5-like	-1.70124	-2.44536	-1.87598	-1.65966		XLOC_058860	co_vs_ctrl	LOC106590648	acp5	tartrate-resistant acid phosphatase type 5-like	-1.51203	-2.98682	-2.35355	-2.01893
XLOC_044917	single_vs_ctrl	LOC106578810	psap	prosaposin-like	-1.7002	-2.10438	-1.85841	-1.37431		XLOC_044917	co_vs_ctrl	LOC106578810	psap	prosaposin-like	-1.37603	-2.14342	-1.87169	-1.34717
XLOC_024984	single_vs_ctrl	LOC106560606	inpp5d	phosphatidylinositol 3,4,5-trisphosphate 5-phosphatase 1-like	-1.69409	-1.65748	-1.19475	-1.57484		XLOC_024984	co_vs_ctrl	LOC106560606	inpp5d	phosphatidylinositol 3,4,5-trisphosphate 5-phosphatase 1-like	-1.10105	-1.66513	-1.44089	-1.22303
XLOC_030638	single_vs_ctrl	LOC106565699	rplp2	H-2 class II histocompatibility antigen, A-U alpha chain-like	-1.69054	-2.22062	-1.90401	-1.92614		XLOC_030638	co_vs_ctrl	LOC106565699	rplp2	H-2 class II histocompatibility antigen, A-U alpha chain-like	-1.49257	-2.95174	-2.30939	-1.63638
XLOC_053070	single_vs_ctrl	cd53	cd53	Leukocyte surface antigen CD53	-1.67217	-1.91418	-1.56934	-1.18826		XLOC_053070	co_vs_ctrl	cd53	cd53	Leukocyte surface antigen CD53	-1.42526	-1.86182	-1.67939	-1.23479
XLOC_000639	single_vs_ctrl	LOC106604225	cxcl12	stromal cell-derived factor 1-like	-1.6684	-1.62882	-2.01696	-2.35081		XLOC_000639	co_vs_ctrl	LOC106604225	cxcl12	stromal cell-derived factor 1-like	-1.86948	-2.25683	-2.20368	-2.42258
XLOC_011621	single_vs_ctrl	LOC106603324	cnksr2	connector enhancer of kinase suppressor of ras 2-like	-1.66802	-1.75008	-1.44685	-2.11606		XLOC_011621	co_vs_ctrl	LOC106603324	cnksr2	connector enhancer of kinase suppressor of ras 2-like	-1.30224	-2.24721	-1.79709	-1.84984
XLOC_045024	single_vs_ctrl	LOC106578993	sun1	SUN domain-containing protein 1-like	-1.66783	-1.75226	-1.36304	-1.74338		XLOC_045024	co_vs_ctrl	LOC106578993	sun1	SUN domain-containing protein 1-like	-1.72433	-1.975	-2.06777	-2.01011
XLOC_046318	single_vs_ctrl	LOC106579751	plod2	procollagen-lysine,2-oxoglutarate 5-dioxygenase 2-like	-1.66453	-2.18255	-1.78795	-3.31612		XLOC_046318	co_vs_ctrl	LOC106579751	plod2	procollagen-lysine,2-oxoglutarate 5-dioxygenase 2-like	-1.2178	-3.19842	-2.00581	-2.31278
XLOC_059899	single_vs_ctrl	LOC106591057	na	uncharacterized LOC106591057	-1.6628	-3.13972	-2.27919	-3.16857		XLOC_059899	co_vs_ctrl	LOC106591057	na	uncharacterized LOC106591057	-3.07016	-3.73739	-3.63944	-2.00213
XLOC_060702	single_vs_ctrl	LOC106591444	pls1	plastin-1-like	-1.65959	-1.96242	-1.6018	-3.11781		XLOC_060702	co_vs_ctrl	LOC106591444	pls1	plastin-1-like	-2.08278	-2.66431	-1.49957	-1.96601
XLOC_043932	single_vs_ctrl	LOC106577097	hnrpll	heterogeneous nuclear ribonucleoprotein L-like	-1.65889	-1.33927	-1.85666	-1.66344		XLOC_043932	co_vs_ctrl	LOC106577097	hnrpll	heterogeneous nuclear ribonucleoprotein L-like	-1.97055	-1.67841	-2.27956	-1.82985
XLOC_065246	single_vs_ctrl	aif1	aif1	allograft inflammatory factor 1	-1.65562	-2.25879	-1.75497	-1.4889		XLOC_065246	co_vs_ctrl	aif1	aif1	allograft inflammatory factor 1	-1.95885	-2.98474	-2.39994	-2.35516
XLOC_046053	single_vs_ctrl	LOC106579127	endod1	endonuclease domain-containing 1 protein-like	-1.65459	-1.83503	-1.51922	-1.00357		XLOC_046053	co_vs_ctrl	LOC106579127	endod1	endonuclease domain-containing 1 protein-like	-1.4001	-1.9155	-1.42886	-1.22669
XLOC_030121	single_vs_ctrl	LOC106564996	ccr7	C-C chemokine receptor type 7-like	-1.65434	-2.5295	-1.52098	-2.24169		XLOC_030121	co_vs_ctrl	LOC106564996	ccr7	C-C chemokine receptor type 7-like	-2.44109	-3.40242	-3.36228	-3.57358
XLOC_016632	single_vs_ctrl	LOC106607522	il2rb	interleukin-2 receptor subunit beta-like	-1.64415	-1.48016	-1.53707	-1.41275		XLOC_016632	co_vs_ctrl	LOC106607522	il2rb	interleukin-2 receptor subunit beta-like	-1.52176	-2.13542	-1.95501	-1.81219
XLOC_007492	single_vs_ctrl	LOC106601131	wnt9b	protein Wnt-9b-like	-1.64014	-1.55879	-1.50454	-2.00357		XLOC_007492	co_vs_ctrl	LOC106601131	wnt9b	protein Wnt-9b-like	-1.49049	-1.6141	-1.51086	-1.39103
XLOC_025226	single_vs_ctrl	LOC106560895	na	uncharacterized LOC106560895	-1.63823	-1.90763	-2.18478	-1.31049		XLOC_025226	co_vs_ctrl	LOC106560895	na	uncharacterized LOC106560895	-1.8168	-3.9709	-2.55888	-2.84269
XLOC_054558	single_vs_ctrl	LOC106586784	ccdc80	coiled-coil domain-containing protein 80-like	-1.63653	-2.18273	-2.79198	-1.82542		XLOC_054558	co_vs_ctrl	LOC106586784	ccdc80	coiled-coil domain-containing protein 80-like	-1.96312	-3.12675	-2.76491	-2.39667
XLOC_015189	single_vs_ctrl	LOC106607480	prr15la	proline-rich protein 15-like protein A	-1.6358	-1.721	-1.91093	-1.90857		XLOC_015189	co_vs_ctrl	LOC106607480	prr15la	proline-rich protein 15-like protein A	-1.53808	-1.44585	-1.7312	-1.65218
XLOC_033638	single_vs_ctrl	LOC106568733	rgs8	regulator of G-protein signaling 8-like	-1.63206	-1.99387	-1.51424	-1.16429		XLOC_033638	co_vs_ctrl	LOC106568733	rgs8	regulator of G-protein signaling 8-like	-1.65274	-2.13818	-2.02862	-1.4556
XLOC_049758	single_vs_ctrl	LOC106582887	mafb	transcription factor MafB-like	-1.62897	-1.56435	-1.182	-1.14557		XLOC_049758	co_vs_ctrl	LOC106582887	mafb	transcription factor MafB-like	-1.19113	-1.53526	-1.49064	-1.45813
XLOC_032037	single_vs_ctrl	LOC106568154	ccdc80	coiled-coil domain-containing protein 80-like	-1.62841	-2.11413	-2.62258	-1.75607		XLOC_032037	co_vs_ctrl	LOC106568154	ccdc80	coiled-coil domain-containing protein 80-like	-1.858	-2.7445	-2.58328	-2.1439
XLOC_051071	single_vs_ctrl	LOC106583724	na	uncharacterized LOC106583724	-1.62434	-1.29771	-1.50495	-1.37144		XLOC_051071	co_vs_ctrl	LOC106583724	na	uncharacterized LOC106583724	-1.26149	-1.28564	-1.61137	-1.44924
XLOC_023347	single_vs_ctrl	LOC106613828	crim1	cysteine-rich motor neuron 1 protein-like	-1.60319	-2.03658	-2.13492	-2.17485		XLOC_023347	co_vs_ctrl	LOC106613828	crim1	cysteine-rich motor neuron 1 protein-like	-1.81772	-2.79856	-2.53151	-2.05214
XLOC_000334	single_vs_ctrl	LOC106589171	rasgrp1	RAS guanyl-releasing protein 1-like	-1.60253	-1.72853	-1.31798	-2.40332		XLOC_000334	co_vs_ctrl	LOC106589171	rasgrp1	RAS guanyl-releasing protein 1-like	-1.44531	-2.27613	-1.94286	-2.19612
XLOC_027071	single_vs_ctrl	tcf12	tcf12	transcription factor 12	-1.60176	-1.23201	-1.50608	-1.37256		XLOC_027071	co_vs_ctrl	tcf12	tcf12	transcription factor 12	-1.2967	-1.67182	-1.43144	-1.4949
XLOC_049125	single_vs_ctrl	cytip	cyth3	cytohesin 1 interacting protein	-1.59875	-2.55903	-1.72195	-2.18926		XLOC_049125	co_vs_ctrl	cytip	cyth3	cytohesin 1 interacting protein	-1.43214	-2.80519	-2.22562	-1.96138
XLOC_001630	single_vs_ctrl	LOC106568813	col5a1	collagen alpha-1(XI) chain-like	-1.57892	-1.16135	-1.89196	-2.24328		XLOC_001630	co_vs_ctrl	LOC106568813	col5a1	collagen alpha-1(XI) chain-like	-1.04972	-1.90077	-1.3983	-1.90468
XLOC_013741	single_vs_ctrl	LOC106604826	dock2	dedicator of cytokinesis protein 2-like	-1.5763	-1.74736	-1.21485	-1.56348		XLOC_013741	co_vs_ctrl	LOC106604826	dock2	dedicator of cytokinesis protein 2-like	-1.26227	-2.04078	-1.9236	-1.61717
XLOC_027445	single_vs_ctrl	LOC106562796	cald1	non-muscle caldesmon-like	-1.57051	-1.36278	-1.73266	-1.42638		XLOC_027445	co_vs_ctrl	LOC106562796	cald1	non-muscle caldesmon-like	-1.13213	-1.75662	-1.83724	-1.12639
XLOC_022780	single_vs_ctrl	LOC106612809	na	uncharacterized LOC106612809	-1.56938	-1.87704	-1.59006	-2.67184		XLOC_022780	co_vs_ctrl	LOC106612809	na	uncharacterized LOC106612809	-2.05116	-2.97899	-3.14806	-3.62761
XLOC_016850	single_vs_ctrl	LOC106607829	galnt14	polypeptide N-acetylgalactosaminyltransferase 14-like	-1.56936	-1.63669	-1.5315	-2.59853		XLOC_016850	co_vs_ctrl	LOC106607829	galnt14	polypeptide N-acetylgalactosaminyltransferase 14-like	-1.20507	-2.60924	-2.77655	-1.91618
XLOC_044366	single_vs_ctrl	LOC106577877	col4a5	collagen alpha-5(IV) chain-like	-1.56874	-1.35673	-1.3093	-2.02445		XLOC_044366	co_vs_ctrl	LOC106577877	col4a5	collagen alpha-5(IV) chain-like	-1.3712	-1.05405	-1.29242	-1.14749
XLOC_063320	single_vs_ctrl	LOC106592697	na	uncharacterized LOC106592697	-1.56356	-2.35769	-1.92129	-1.7018		XLOC_063320	co_vs_ctrl	LOC106592697	na	uncharacterized LOC106592697	-1.80239	-2.73717	-2.26433	-2.00381
XLOC_062300	single_vs_ctrl	LOC106592051	n4bp2l1	NEDD4-binding protein 2-like 1	-1.5599	-2.50505	-1.45117	-1.74116		XLOC_062300	co_vs_ctrl	LOC106592051	n4bp2l1	NEDD4-binding protein 2-like 1	-1.43156	-2.52688	-2.04801	-2.16539
XLOC_027186	single_vs_ctrl	LOC106562343	pepd	xaa-Pro dipeptidase-like	-1.55828	-1.67101	-1.36745	-1.32327		XLOC_027186	co_vs_ctrl	LOC106562343	pepd	xaa-Pro dipeptidase-like	-2.01153	-2.08443	-1.63984	-1.60037
XLOC_053290	single_vs_ctrl	LOC106585460	gstt1	glutathione S-transferase theta-1-like	-1.55707	-1.87206	-1.66035	-1.49204		XLOC_053290	co_vs_ctrl	LOC106585460	gstt1	glutathione S-transferase theta-1-like	-1.08539	-2.28443	-1.57844	-1.40108
XLOC_034430	single_vs_ctrl	tp8l2	tnfaip8l2	Tumor necrosis factor, alpha-induced protein 8-like protein 2	-1.55477	-1.67041	-1.48441	-1.39735		XLOC_034430	co_vs_ctrl	tp8l2	tnfaip8l2	Tumor necrosis factor, alpha-induced protein 8-like protein 2	-1.30418	-2.13001	-1.93575	-1.68012
XLOC_052057	single_vs_ctrl	LOC106584369	zap70	tyrosine-protein kinase ZAP-70-like	-1.54671	-2.40133	-1.41005	-1.9129		XLOC_052057	co_vs_ctrl	LOC106584369	zap70	tyrosine-protein kinase ZAP-70-like	-1.3694	-3.0987	-2.30231	-2.16146
XLOC_030723	single_vs_ctrl	LOC106565791	id1	DNA-binding protein inhibitor ID-1-like	-1.54539	-1.22074	-1.22515	-1.26763		XLOC_030723	co_vs_ctrl	LOC106565791	id1	DNA-binding protein inhibitor ID-1-like	-1.84226	-1.43135	-1.20588	-1.587
XLOC_037735	single_vs_ctrl	marcs	marcks	Myristoylated alanine-rich C-kinase substrate	-1.54246	-1.50451	-1.3902	-1.26997		XLOC_037735	co_vs_ctrl	marcs	marcks	Myristoylated alanine-rich C-kinase substrate	-1.37676	-1.86167	-1.62664	-1.42006
XLOC_027120	single_vs_ctrl	LOC106562292	kctd15	BTB/POZ domain-containing protein kctd15-like	-1.53838	-2.11637	-1.68327	-1.4622		XLOC_027120	co_vs_ctrl	LOC106562292	kctd15	BTB/POZ domain-containing protein kctd15-like	-1.94093	-2.27868	-2.13703	-2.11266
XLOC_064449	single_vs_ctrl	LOC106593399	na	uncharacterized protein PB18E9.04c-like	-1.53149	-2.17333	-2.08051	-1.71038		XLOC_064449	co_vs_ctrl	LOC106593399	na	uncharacterized protein PB18E9.04c-like	-2.01506	-2.44713	-2.01355	-1.79169
XLOC_005896	single_vs_ctrl	LOC106588440	myadm	myeloid-associated differentiation marker-like	-1.51807	-2.22498	-1.97877	-1.74258		XLOC_005896	co_vs_ctrl	LOC106588440	myadm	myeloid-associated differentiation marker-like	-1.64601	-2.40935	-1.99782	-2.18448
XLOC_017457	single_vs_ctrl	LOC106608731	na	uncharacterized LOC106608731	-1.51691	-2.40307	-2.0993	-1.97699		XLOC_017457	co_vs_ctrl	LOC106608731	na	uncharacterized LOC106608731	-2.07324	-3.20851	-2.53343	-1.48943
XLOC_042847	single_vs_ctrl	cst7	cst7	cystatin F	-1.51557	-1.88695	-1.89665	-1.81959		XLOC_042847	co_vs_ctrl	cst7	cst7	cystatin F	-1.80772	-2.94729	-1.94967	-2.02226
XLOC_043357	single_vs_ctrl	ylat1	slc7a7	Y+L amino acid transporter 1	-1.51273	-1.61328	-1.62577	-1.127		XLOC_043357	co_vs_ctrl	ylat1	slc7a7	Y+L amino acid transporter 1	-1.14887	-1.57412	-1.47486	-1.14553
XLOC_019876	single_vs_ctrl	LOC106610669	ctsl	cathepsin L1-like	-1.5125	-2.07639	-1.45812	-2.12787		XLOC_019876	co_vs_ctrl	LOC106610669	ctsl	cathepsin L1-like	-1.25115	-2.6097	-2.24359	-2.35368
XLOC_048618	single_vs_ctrl	LOC106581929	col5a2	collagen alpha-2(V) chain-like	-1.50893	-1.48769	-1.63794	-2.02207		XLOC_048618	co_vs_ctrl	LOC106581929	col5a2	collagen alpha-2(V) chain-like	-1.13866	-2.02078	-1.60209	-1.92856
XLOC_014531	single_vs_ctrl	LOC106606251	klf18	rho GDP-dissociation inhibitor 2-like	-1.50344	-1.45294	-1.09593	-1.03208		XLOC_014531	co_vs_ctrl	LOC106606251	klf18	rho GDP-dissociation inhibitor 2-like	-1.22886	-2.14035	-1.67764	-1.38833
XLOC_037711	single_vs_ctrl	LOC106571269	col12a1	collagen alpha-1(XII) chain-like	-1.49987	-1.61141	-1.7869	-1.36145		XLOC_037711	co_vs_ctrl	LOC106571269	col12a1	collagen alpha-1(XII) chain-like	-1.55156	-2.28598	-1.73735	-2.29371
XLOC_042171	single_vs_ctrl	LOC106575734	cd247	T-cell surface glycoprotein CD3 zeta chain-like	-1.49516	-2.20036	-1.36078	-1.62479		XLOC_042171	co_vs_ctrl	LOC106575734	cd247	T-cell surface glycoprotein CD3 zeta chain-like	-1.37977	-2.2669	-1.88123	-1.5808
XLOC_004237	single_vs_ctrl	LOC106582194	tmem106b	transmembrane protein 106B-like	-1.49355	-1.12534	-1.43896	-1.4557		XLOC_004237	co_vs_ctrl	LOC106582194	tmem106b	transmembrane protein 106B-like	-1.10043	-2.21936	-1.27951	-1.43963
XLOC_029996	single_vs_ctrl	LOC106564527	hcls1	hematopoietic lineage cell-specific protein-like	-1.48546	-1.82237	-1.37942	-1.29359		XLOC_029996	co_vs_ctrl	LOC106564527	hcls1	hematopoietic lineage cell-specific protein-like	-1.70215	-2.32969	-2.15645	-1.96509
XLOC_037757	single_vs_ctrl	cf190	leg1	CF190 protein	-1.4836	-2.02629	-1.54207	-1.56238		XLOC_037757	co_vs_ctrl	cf190	leg1	CF190 protein	-1.37217	-2.44409	-1.78308	-2.10888
XLOC_024675	single_vs_ctrl	LOC106613835	lpxn	leupaxin-like	-1.47947	-2.00906	-1.2213	-1.69236		XLOC_024675	co_vs_ctrl	LOC106613835	lpxn	leupaxin-like	-1.38345	-2.63294	-2.19833	-1.71839
XLOC_033599	single_vs_ctrl	ccr9	ccr9	C-C chemokine receptor type 9	-1.4773	-2.19174	-1.19742	-1.66892		XLOC_033599	co_vs_ctrl	ccr9	ccr9	C-C chemokine receptor type 9	-1.52813	-1.92842	-1.29335	-1.76298
XLOC_018366	single_vs_ctrl	LOC106608922	col4a5	collagen alpha-5(IV) chain-like	-1.4758	-1.50431	-1.47755	-2.23062		XLOC_018366	co_vs_ctrl	LOC106608922	col4a5	collagen alpha-5(IV) chain-like	-1.29255	-1.36592	-1.0876	-1.58869
XLOC_007412	single_vs_ctrl	LOC106600859	rara	retinoic acid receptor alpha-B	-1.47071	-1.33544	-1.46886	-1.39204		XLOC_007412	co_vs_ctrl	LOC106600859	rara	retinoic acid receptor alpha-B	-1.07262	-1.23664	-1.29257	-1.19973
XLOC_036273	single_vs_ctrl	LOC106570983	dnmt3a	DNA (cytosine-5)-methyltransferase 3A-like	-1.46884	-1.73851	-1.34946	-2.0502		XLOC_036273	co_vs_ctrl	LOC106570983	dnmt3a	DNA (cytosine-5)-methyltransferase 3A-like	-1.42149	-2.24772	-2.09183	-1.7852
XLOC_016789	single_vs_ctrl	LOC106607753	themis	protein THEMIS-like	-1.46219	-1.75214	-1.43318	-1.516		XLOC_016789	co_vs_ctrl	LOC106607753	themis	protein THEMIS-like	-1.47378	-2.47672	-1.90655	-1.65717
XLOC_034322	single_vs_ctrl	LOC106570059	na	transmembrane protein C9orf91 homolog	-1.4536	-1.5623	-1.15649	-1.20627		XLOC_034322	co_vs_ctrl	LOC106570059	na	transmembrane protein C9orf91 homolog	-1.13376	-1.76186	-1.44801	-1.36236
XLOC_032521	single_vs_ctrl	LOC106566613	susd3	uncharacterized LOC106566613	-1.44266	-2.12031	-1.41425	-1.48084		XLOC_032521	co_vs_ctrl	LOC106566613	susd3	uncharacterized LOC106566613	-1.06691	-2.38828	-1.99157	-1.677
XLOC_045842	single_vs_ctrl	LOC106578930	mefv	NACHT, LRR and PYD domains-containing protein 3-like	-1.43963	-1.47879	-1.09383	-1.56538		XLOC_045842	co_vs_ctrl	LOC106578930	mefv	NACHT, LRR and PYD domains-containing protein 3-like	-1.2702	-1.63611	-1.9457	-1.66715
XLOC_015270	single_vs_ctrl	tagap	tagap	T-cell activation GTPase activating protein	-1.43848	-2.24083	-1.3742	-1.67776		XLOC_015270	co_vs_ctrl	tagap	tagap	T-cell activation GTPase activating protein	-1.52315	-2.48082	-2.10485	-1.9109
XLOC_037123	single_vs_ctrl	LOC106572505	na	uncharacterized LOC106572505	-1.43241	-2.40959	-1.6082	-1.86236		XLOC_037123	co_vs_ctrl	LOC106572505	na	uncharacterized LOC106572505	-1.87568	-2.48204	-2.23607	-2.48006
XLOC_020369	single_vs_ctrl	sash3	sash3	SAM and SH3 domain containing 3	-1.41133	-2.08706	-1.11331	-1.77057		XLOC_020369	co_vs_ctrl	sash3	sash3	SAM and SH3 domain containing 3	-1.34864	-2.51809	-2.06398	-1.84862
XLOC_033640	single_vs_ctrl	LOC106568734	rgs1	regulator of G-protein signaling 21-like	-1.40385	-1.53716	-1.29168	-1.3419		XLOC_033640	co_vs_ctrl	LOC106568734	rgs1	regulator of G-protein signaling 21-like	-1.31964	-1.60728	-1.55706	-1.25408
XLOC_054391	single_vs_ctrl	lcp1	lcp1	lymphocyte cytosolic protein 1	-1.40323	-1.60964	-1.20609	-1.12191		XLOC_054391	co_vs_ctrl	lcp1	lcp1	lymphocyte cytosolic protein 1	-1.05713	-1.9166	-1.66033	-1.13674
XLOC_023855	single_vs_ctrl	parvg	foxn3	parvin gamma	-1.40201	-1.66168	-1.10777	-1.16077		XLOC_023855	co_vs_ctrl	parvg	foxn3	parvin gamma	-1.29335	-1.95423	-1.46087	-1.4845
XLOC_047557	single_vs_ctrl	LOC106579922	dtx1	E3 ubiquitin-protein ligase DTX1-like	-1.40116	-1.52881	-1.2241	-1.75496		XLOC_047557	co_vs_ctrl	LOC106579922	dtx1	E3 ubiquitin-protein ligase DTX1-like	-1.42609	-2.29956	-1.79634	-1.70558
XLOC_036949	single_vs_ctrl	LOC106572146	wap	perlwapin-like	-1.39818	-2.0209	-1.60956	-2.08929		XLOC_036949	co_vs_ctrl	LOC106572146	wap	perlwapin-like	-1.80791	-3.10669	-2.78152	-2.68257
XLOC_040154	single_vs_ctrl	LOC106573567	fbn2	fibrillin-2-like	-1.39225	-1.00231	-1.69657	-1.33889		XLOC_040154	co_vs_ctrl	LOC106573567	fbn2	fibrillin-2-like	-1.13623	-1.83671	-1.42511	-1.64882
XLOC_018228	single_vs_ctrl	LOC106608695	na	uncharacterized LOC106608695	-1.3905	-1.97176	-1.18713	-1.94127		XLOC_018228	co_vs_ctrl	LOC106608695	na	uncharacterized LOC106608695	-1.32736	-2.31691	-1.95537	-1.99908
XLOC_026605	single_vs_ctrl	LOC106563456	fermt3	fermitin family homolog 3-like	-1.39034	-1.73305	-1.41319	-1.08448		XLOC_026605	co_vs_ctrl	LOC106563456	fermt3	fermitin family homolog 3-like	-1.29109	-1.97793	-1.76534	-1.59804
XLOC_046904	single_vs_ctrl	cd3e	cd3e	CD3e molecule	-1.38499	-1.705	-1.20636	-1.78282		XLOC_046904	co_vs_ctrl	cd3e	cd3e	CD3e molecule	-1.69511	-2.42519	-2.07827	-2.15887
XLOC_027478	single_vs_ctrl	LOC106562850	lsp1	lymphocyte-specific protein 1-like	-1.38006	-1.50532	-1.96005	-1.45897		XLOC_027478	co_vs_ctrl	LOC106562850	lsp1	lymphocyte-specific protein 1-like	-1.38413	-2.22749	-2.06799	-1.50648
XLOC_057576	single_vs_ctrl	LOC106589283	skap1	src kinase-associated phosphoprotein 1-like	-1.37684	-1.84933	-1.20793	-2.32032		XLOC_057576	co_vs_ctrl	LOC106589283	skap1	src kinase-associated phosphoprotein 1-like	-1.36798	-2.03553	-1.80239	-2.14728
XLOC_012691	single_vs_ctrl	LOC106605123	fam176b	protein eva-1 homolog B-like	-1.37513	-1.06899	-1.56907	-1.46281		XLOC_012691	co_vs_ctrl	LOC106605123	fam176b	protein eva-1 homolog B-like	-1.37601	-2.00119	-1.52389	-1.74547
XLOC_004808	single_vs_ctrl	LOC106591630	loxl4	lysyl oxidase homolog 4-like	-1.37398	-1.22329	-2.69828	-2.15621		XLOC_004808	co_vs_ctrl	LOC106591630	loxl4	lysyl oxidase homolog 4-like	-1.78642	-3.8553	-2.8571	-3.21009
XLOC_003134	single_vs_ctrl	LOC106565782	gzmk	granzyme K-like	-1.37343	-2.1717	-1.2796	-1.85405		XLOC_003134	co_vs_ctrl	LOC106565782	gzmk	granzyme K-like	-1.59026	-2.62796	-2.57592	-2.38157
XLOC_011937	single_vs_ctrl	LOC106603868	msx2	homeobox protein MSX-2-like	-1.36644	-1.13547	-1.109	-2.38765		XLOC_011937	co_vs_ctrl	LOC106603868	msx2	homeobox protein MSX-2-like	-1.43648	-1.03135	-1.56164	-2.10453
XLOC_000678	single_vs_ctrl	ikzf1	ikzf3	IKAROS family zinc finger 1	-1.36368	-1.94884	-1.22541	-1.67611		XLOC_000678	co_vs_ctrl	ikzf1	ikzf3	IKAROS family zinc finger 1	-1.26483	-2.35299	-2.27824	-1.86569
XLOC_003129	single_vs_ctrl	LOC106563559	eno3	FYN-binding protein-like	-1.36163	-1.67623	-1.24436	-1.15585		XLOC_003129	co_vs_ctrl	LOC106563559	eno3	FYN-binding protein-like	-1.14703	-1.77985	-1.56136	-1.23249
XLOC_035172	single_vs_ctrl	LOC106569090	klf4	Krueppel-like factor 4	-1.34063	-1.5119	-1.16271	-1.77461		XLOC_035172	co_vs_ctrl	LOC106569090	klf4	Krueppel-like factor 4	-1.86077	-1.60588	-1.43642	-2.04212
XLOC_015310	single_vs_ctrl	LOC106607674	prkd3	serine/threonine-protein kinase D3-like	-1.3346	-1.33099	-1.33905	-1.62857		XLOC_015310	co_vs_ctrl	LOC106607674	prkd3	serine/threonine-protein kinase D3-like	-1.17764	-1.5539	-1.76369	-1.6721
XLOC_029849	single_vs_ctrl	LOC106564264	dennd1c	DENN domain-containing protein 1C-like	-1.33083	-1.48559	-1.20117	-1.32015		XLOC_029849	co_vs_ctrl	LOC106564264	dennd1c	DENN domain-containing protein 1C-like	-1.17884	-1.61156	-1.47073	-1.66008
XLOC_031543	single_vs_ctrl	LOC106567288	hmga1	high mobility group protein HMG-I/HMG-Y-like	-1.32973	-1.38494	-1.23972	-1.58138		XLOC_031543	co_vs_ctrl	LOC106567288	hmga1	high mobility group protein HMG-I/HMG-Y-like	-1.12898	-2.06338	-1.60067	-1.89545
XLOC_006877	single_vs_ctrl	LOC106599162	cyp7a1	cholesterol 7-alpha-monooxygenase-like	-1.32947	-1.79482	-1.42679	-2.08699		XLOC_006877	co_vs_ctrl	LOC106599162	cyp7a1	cholesterol 7-alpha-monooxygenase-like	-1.30114	-1.2589	-1.16192	-1.16145
XLOC_034208	single_vs_ctrl	LOC106569732	col6a1	collagen alpha-1(VI) chain-like	-1.32532	-1.87154	-2.39093	-1.65495		XLOC_034208	co_vs_ctrl	LOC106569732	col6a1	collagen alpha-1(VI) chain-like	-1.61036	-2.97919	-2.42889	-2.3085
XLOC_003038	single_vs_ctrl	LOC106561919	na	uncharacterized LOC106561919	-1.32459	-1.08286	-1.41729	-2.07904		XLOC_003038	co_vs_ctrl	LOC106561919	na	uncharacterized LOC106561919	-1.04422	-2.2371	-1.96263	-2.06285
XLOC_013562	single_vs_ctrl	btk	btk	Bruton tyrosine kinase	-1.3218	-1.62297	-1.1376	-1.22052		XLOC_013562	co_vs_ctrl	btk	btk	Bruton tyrosine kinase	-1.27058	-1.84504	-1.79883	-1.52303
XLOC_019906	single_vs_ctrl	id2	id2	DNA-binding protein inhibitor ID-2	-1.30705	-1.15328	-1.16595	-1.18161		XLOC_019906	co_vs_ctrl	id2	id2	inhibitor of DNA binding 2	-1.36403	-1.51007	-1.69833	-1.61552
XLOC_058602	single_vs_ctrl	gli3	gli3	GLI family zinc finger 3	-1.30026	-1.77432	-1.33205	-1.3263		XLOC_058602	co_vs_ctrl	gli3	gli3	GLI family zinc finger 3	-1.14012	-1.92076	-1.62104	-1.69048
XLOC_005716	single_vs_ctrl	LOC106583140	eva1b	protein eva-1 homolog B-like	-1.29201	-1.07863	-1.58203	-1.11878		XLOC_005716	co_vs_ctrl	LOC106583140	eva1b	protein eva-1 homolog B-like	-1.25657	-1.79918	-1.53307	-1.34477
XLOC_018563	single_vs_ctrl	LOC106609208	pik3cg	phosphatidylinositol 4,5-bisphosphate 3-kinase catalytic subunit gamma isoform-like	-1.28016	-1.37951	-1.28872	-1.02342		XLOC_018563	co_vs_ctrl	LOC106609208	pik3cg	phosphatidylinositol 4,5-bisphosphate 3-kinase catalytic subunit gamma isoform-like	-1.15678	-1.8523	-1.66522	-1.27343
XLOC_012272	single_vs_ctrl	LOC106604374	ccdc88a	girdin-like	-1.273	-1.4966	-1.27877	-1.21984		XLOC_012272	co_vs_ctrl	LOC106604374	ccdc88a	girdin-like	-1.30415	-1.97618	-1.79242	-1.46359
XLOC_029796	single_vs_ctrl	LOC106564155	vav1	proto-oncogene vav-like	-1.27187	-1.58035	-1.13796	-1.36023		XLOC_029796	co_vs_ctrl	LOC106564155	vav1	proto-oncogene vav-like	-1.12544	-1.87219	-1.51552	-1.29254
XLOC_028875	single_vs_ctrl	LOC100136451	cd8b	CD8 beta	-1.27137	-1.86343	-1.40451	-1.9378		XLOC_028875	co_vs_ctrl	LOC100136451	cd8b	CD8 beta	-1.60268	-2.59309	-2.05823	-2.17959
XLOC_023781	single_vs_ctrl	LOC106561079	rps13	40S ribosomal protein S13	-1.26942	-2.71863	-1.78079	-1.8866		XLOC_023781	co_vs_ctrl	LOC106561079	rps13	40S ribosomal protein S13	-1.84266	-3.33776	-2.06371	-2.13138
XLOC_028099	single_vs_ctrl	LOC106563917	cd96	T-cell surface protein tactile-like	-1.2608	-1.69074	-1.09256	-1.30834		XLOC_028099	co_vs_ctrl	LOC106563917	cd96	T-cell surface protein tactile-like	-1.42982	-2.0346	-2.12317	-1.83083
XLOC_014381	single_vs_ctrl	LOC106606028	ptk2	focal adhesion kinase 1-like	-1.25606	-1.23101	-1.36399	-1.20795		XLOC_014381	co_vs_ctrl	LOC106606028	ptk2	focal adhesion kinase 1-like	-1.4495	-1.47705	-1.5871	-1.42626
XLOC_054023	single_vs_ctrl	LOC106586833	ccdc80	coiled-coil domain-containing protein 80-like	-1.25355	-1.27801	-1.93508	-1.39228		XLOC_054023	co_vs_ctrl	LOC106586833	ccdc80	coiled-coil domain-containing protein 80-like	-1.30118	-2.16644	-1.98308	-2.18342
XLOC_056719	single_vs_ctrl	LOC106588851	na	uncharacterized LOC106588851	-1.24953	-2.30558	-1.78617	-1.69049		XLOC_056719	co_vs_ctrl	LOC106588851	na	uncharacterized LOC106588851	-1.9088	-2.6358	-2.25049	-1.73448
XLOC_021481	single_vs_ctrl	LOC106610662	id3	DNA-binding protein inhibitor ID-3-A-like	-1.23005	-2.03777	-1.49587	-1.75527		XLOC_021481	co_vs_ctrl	LOC106610662	id3	DNA-binding protein inhibitor ID-3-A-like	-1.67132	-2.50308	-2.09319	-1.99965
XLOC_021734	single_vs_ctrl	LOC106611122	lbh	protein LBH-like	-1.21793	-1.63388	-1.40287	-1.38053		XLOC_021734	co_vs_ctrl	LOC106611122	lbh	protein LBH-like	-1.10401	-1.97566	-1.48415	-1.73224
XLOC_021607	single_vs_ctrl	LOC106610850	gchfr	GTP cyclohydrolase 1 feedback regulatory protein-like	-1.21769	-1.47513	-1.00095	-1.01069		XLOC_021607	co_vs_ctrl	LOC106610850	gchfr	GTP cyclohydrolase 1 feedback regulatory protein-like	-1.47011	-2.47665	-1.63333	-1.76844
XLOC_031605	single_vs_ctrl	lcp2	lcp2	lymphocyte cytosolic protein 2	-1.21314	-1.25688	-1.11888	-1.04682		XLOC_031605	co_vs_ctrl	lcp2	lcp2	lymphocyte cytosolic protein 2	-1.15581	-1.40153	-1.39539	-1.13008
XLOC_023357	single_vs_ctrl	LOC106613845	zap70	tyrosine-protein kinase ZAP-70-like	-1.20684	-1.94689	-1.19605	-1.89394		XLOC_023357	co_vs_ctrl	LOC106613845	zap70	tyrosine-protein kinase ZAP-70-like	-2.2774	-2.72369	-2.33517	-2.77382
XLOC_034788	single_vs_ctrl	fa49a	fam49a	FAM49A	-1.2007	-1.85342	-1.41322	-1.05066		XLOC_034788	co_vs_ctrl	fa49a	fam49a	FAM49A	-1.23722	-2.14978	-1.87874	-1.36091
XLOC_020300	single_vs_ctrl	LOC106611417	trbc2	T-cell receptor beta-2 chain C region-like	-1.19006	-1.97404	-1.18526	-1.69165		XLOC_020300	co_vs_ctrl	LOC106611417	trbc2	T-cell receptor beta-2 chain C region-like	-1.37194	-2.19495	-1.85494	-1.87025
XLOC_026711	single_vs_ctrl	LOC106563690	il2rg	cytokine receptor common subunit gamma-like	-1.18236	-1.56801	-1.10558	-1.11502		XLOC_026711	co_vs_ctrl	LOC106563690	il2rg	cytokine receptor common subunit gamma-like	-1.15925	-1.76971	-1.44807	-1.20164
XLOC_057003	single_vs_ctrl	LOC106588287	na	uncharacterized LOC106588287	-1.18026	-1.94633	-1.44787	-1.32304		XLOC_057003	co_vs_ctrl	LOC106588287	na	uncharacterized LOC106588287	-1.97008	-2.43017	-2.237	-1.94171
XLOC_011135	single_vs_ctrl	LOC106602706	cnot10	uncharacterized LOC106602706	-1.1711	-2.56474	-1.36153	-1.5724		XLOC_011135	co_vs_ctrl	LOC106602706	cnot10	uncharacterized LOC106602706	-1.51045	-3.27138	-2.59879	-2.28913
XLOC_043189	single_vs_ctrl	entpd1	entpd1	ectonucleoside triphosphate diphosphohydrolase 1	-1.16409	-1.48871	-1.14181	-1.03297		XLOC_043189	co_vs_ctrl	entpd1	entpd1	ectonucleoside triphosphate diphosphohydrolase 1	-1.6137	-2.25372	-1.6279	-1.86391
XLOC_049650	single_vs_ctrl	LOC106582667	mars	rho GTPase-activating protein 15-like	-1.15841	-1.39051	-1.00444	-1.35756		XLOC_049650	co_vs_ctrl	LOC106582667	mars	rho GTPase-activating protein 15-like	-1.24102	-1.70192	-1.75392	-1.48451
XLOC_041143	single_vs_ctrl	LOC106575540	cd2	T-cell surface antigen CD2-like	-1.15504	-2.36477	-1.45822	-1.602		XLOC_041143	co_vs_ctrl	LOC106575540	cd2	T-cell surface antigen CD2-like	-1.42472	-2.78513	-1.94615	-2.18317
XLOC_003002	single_vs_ctrl	cercam	cercam	cerebral endothelial cell adhesion molecule	-1.15016	-1.24011	-1.5638	-1.4754		XLOC_003002	co_vs_ctrl	cercam	cercam	cerebral endothelial cell adhesion molecule	-1.29665	-2.4896	-2.01918	-1.8179
XLOC_028650	single_vs_ctrl	ngap	rasal2	Ras GTPase-activating protein nGAP	-1.14689	-1.98172	-1.34963	-1.7274		XLOC_028650	co_vs_ctrl	ngap	rasal2	Ras GTPase-activating protein nGAP	-1.32815	-2.47346	-2.19153	-2.00114
XLOC_026536	single_vs_ctrl	LOC106563192	psap	proactivator polypeptide-like	-1.1455	-2.22296	-1.65905	-1.5721		XLOC_026536	co_vs_ctrl	LOC106563192	psap	proactivator polypeptide-like	-1.12329	-2.2887	-2.20771	-1.57529
XLOC_026960	single_vs_ctrl	LOC106561979	kiaa0754	uncharacterized protein KIAA0754-like	-1.14518	-1.55423	-1.92029	-1.83603		XLOC_026960	co_vs_ctrl	LOC106561979	kiaa0754	uncharacterized protein KIAA0754-like	-1.77811	-2.69628	-2.50808	-2.19682
XLOC_056464	single_vs_ctrl	LOC106588354	tnfaip8l2	tumor necrosis factor alpha-induced protein 8-like protein 2	-1.13993	-1.50634	-1.2365	-1.10316		XLOC_056464	co_vs_ctrl	LOC106588354	tnfaip8l2	tumor necrosis factor alpha-induced protein 8-like protein 2	-1.33096	-2.00052	-2.00028	-1.65191
XLOC_036490	single_vs_ctrl	LOC106571317	fyn	tyrosine-protein kinase Fyn-like	-1.13013	-1.46828	-1.02731	-1.41985		XLOC_036490	co_vs_ctrl	LOC106571317	fyn	tyrosine-protein kinase Fyn-like	-1.0298	-2.03909	-1.46584	-1.47316
XLOC_010080	single_vs_ctrl	LOC106602940	map4k2	mitogen-activated protein kinase kinase kinase kinase 2-like	-1.12915	-1.98745	-1.17019	-1.96534		XLOC_010080	co_vs_ctrl	LOC106602940	map4k2	mitogen-activated protein kinase kinase kinase kinase 2-like	-1.1004	-2.249	-2.02052	-2.28919
XLOC_037326	single_vs_ctrl	LOC106572891	clfa	clumping factor A-like	-1.10674	-1.76409	-1.03771	-1.59495		XLOC_037326	co_vs_ctrl	LOC106572891	clfa	clumping factor A-like	-1.4757	-2.70731	-1.80469	-1.81092
XLOC_050677	single_vs_ctrl	mfap2	mfap2	microfibrillar-associated protein 2	-1.10246	-1.56754	-2.113	-1.57665		XLOC_050677	co_vs_ctrl	mfap2	mfap2	microfibril associated protein 2	-1.01554	-2.8862	-2.01647	-2.71743
XLOC_049487	single_vs_ctrl	rhg15	arhgap15	Rho GTPase-activating protein 15	-1.10191	-1.69226	-1.03342	-1.22421		XLOC_049487	co_vs_ctrl	rhg15	arhgap15	Rho GTPase-activating protein 15	-1.38552	-2.35443	-1.72825	-1.78709
XLOC_046171	single_vs_ctrl	LOC106579452	sh3kbp1	SH3 domain-containing kinase-binding protein 1-like	-1.07744	-1.20916	-1.36379	-1.05356		XLOC_046171	co_vs_ctrl	LOC106579452	sh3kbp1	SH3 domain-containing kinase-binding protein 1-like	-1.05595	-1.85762	-1.51433	-1.20206
XLOC_005739	single_vs_ctrl	LOC106583450	na	uncharacterized LOC106583450	-1.07328	-2.33083	-1.34463	-1.36859		XLOC_005739	co_vs_ctrl	LOC106583450	na	uncharacterized LOC106583450	-1.78488	-3.40201	-2.87676	-2.64491
XLOC_044196	single_vs_ctrl	LOC106577735	cenpb	major centromere autoantigen B-like	-1.05326	-2.17945	-1.02425	-1.64593		XLOC_044196	co_vs_ctrl	LOC106577735	cenpb	major centromere autoantigen B-like	-1.38348	-2.72737	-1.99275	-1.97813
XLOC_028963	single_vs_ctrl	LOC106565341	srgap3	SLIT-ROBO Rho GTPase-activating protein 3-like	-1.04349	-1.34537	-1.1472	-1.51942		XLOC_028963	co_vs_ctrl	LOC106565341	srgap3	SLIT-ROBO Rho GTPase-activating protein 3-like	-1.06003	-2.29942	-1.81382	-1.89648
XLOC_061086	single_vs_ctrl	LOC106591571	lrrc17	leucine-rich repeat-containing protein 17-like	-1.03417	-1.26996	-1.72308	-1.10709		XLOC_061086	co_vs_ctrl	LOC106591571	lrrc17	leucine-rich repeat-containing protein 17-like	-1.37868	-2.42539	-2.06014	-2.44521
XLOC_051459	single_vs_ctrl	LOC106584358	ttc39c	tetratricopeptide repeat protein 39C	1.0187	1.07167	1.0478	1.20216		XLOC_051459	co_vs_ctrl	LOC106584358	ttc39c	tetratricopeptide repeat protein 39C	1.02483	1.31337	1.12617	1.0682
XLOC_030165	single_vs_ctrl	LOC106564890	card14	caspase recruitment domain-containing protein 14-like	1.02177	1.01563	1.41155	1.34307		XLOC_030165	co_vs_ctrl	LOC106564890	card14	caspase recruitment domain-containing protein 14-like	1.17205	1.63084	2.37466	1.40184
XLOC_032160	single_vs_ctrl	LOC106568458	klf4	Krueppel-like factor 4	1.02785	2.15883	2.19198	1.82345		XLOC_032160	co_vs_ctrl	LOC106568458	klf4	Krueppel-like factor 4	1.63629	2.47149	2.22974	1.17916
XLOC_051270	single_vs_ctrl	pgm1	pgm1	phosphoglucomutase 1	1.0417	3.20714	1.49317	1.50698		XLOC_051270	co_vs_ctrl	pgm1	pgm1	phosphoglucomutase 1	2.49655	2.20294	3.50699	3.81986
XLOC_015816	single_vs_ctrl	LOC106606306	ndel1b	nuclear distribution protein nudE-like 1-B	1.04186	1.13868	1.12347	1.28103		XLOC_015816	co_vs_ctrl	LOC106606306	ndel1b	nuclear distribution protein nudE-like 1-B	1.22322	1.53013	1.7172	1.09561
XLOC_025464	single_vs_ctrl	LOC106561357	tigar	probable fructose-2,6-bisphosphatase TIGAR A	1.05148	1.23569	1.07773	1.5065		XLOC_025464	co_vs_ctrl	LOC106561357	tigar	probable fructose-2,6-bisphosphatase TIGAR A	1.16825	1.43708	1.68441	1.73651
XLOC_069527	single_vs_ctrl	LOC106596322	ppl	periplakin-like	1.06791	1.31054	1.11508	1.20818		XLOC_069527	co_vs_ctrl	LOC106596322	ppl	periplakin-like	1.10021	1.9436	1.94066	1.62175
XLOC_018955	single_vs_ctrl	LOC106609886	gne	bifunctional UDP-N-acetylglucosamine 2-epimerase/N-acetylmannosamine kinase-like	1.08409	1.39787	1.30221	1.34324		XLOC_018955	co_vs_ctrl	LOC106609886	gne	bifunctional UDP-N-acetylglucosamine 2-epimerase/N-acetylmannosamine kinase-like	1.25093	1.70174	1.35201	1.59282
XLOC_008419	single_vs_ctrl	LOC106599266	elovl1	elongation of very long chain fatty acids protein 1-like	1.09278	1.28621	1.097	1.45095		XLOC_008419	co_vs_ctrl	LOC106599266	elovl1	elongation of very long chain fatty acids protein 1-like	1.14643	2.04129	1.85979	1.30682
XLOC_012149	single_vs_ctrl	peam3	nmt3	phosphoethanolamine N-methyltransferase 3	1.11808	1.39202	1.67053	1.61186		XLOC_012149	co_vs_ctrl	peam3	nmt3	phosphoethanolamine N-methyltransferase 3	1.75807	2.31627	2.11143	1.83167
XLOC_010036	single_vs_ctrl	LOC106602865	trim16	tripartite motif-containing protein 16-like	1.12085	1.77566	1.16544	1.43842		XLOC_010036	co_vs_ctrl	LOC106602865	trim16	tripartite motif-containing protein 16-like	1.13844	2.03285	1.62874	1.42889
XLOC_033502	single_vs_ctrl	LOC106568532	nars1	asparagine--tRNA ligase, cytoplasmic-like	1.13785	1.10142	1.15232	1.60281		XLOC_033502	co_vs_ctrl	LOC106568532	nars1	asparagine--tRNA ligase, cytoplasmic-like	1.33675	1.44776	1.39116	1.42673
XLOC_003546	single_vs_ctrl	LOC106571348	elovl7	elongation of very long chain fatty acids protein 7-like	1.13999	2.03128	1.14657	1.90216		XLOC_003546	co_vs_ctrl	LOC106571348	elovl7	elongation of very long chain fatty acids protein 7-like	1.34849	2.53736	1.84114	1.28976
XLOC_038027	single_vs_ctrl	LOC106571856	slc6a6	sodium- and chloride-dependent taurine transporter-like	1.19363	1.86534	1.22354	1.55577		XLOC_038027	co_vs_ctrl	LOC106571856	slc6a6	sodium- and chloride-dependent taurine transporter-like	1.10139	2.14321	1.85981	1.78385
XLOC_028530	single_vs_ctrl	LOC106564604	sec23a	protein transport protein Sec23A-like	1.20002	1.302	1.33301	1.12383		XLOC_028530	co_vs_ctrl	LOC106564604	sec23a	protein transport protein Sec23A-like	1.93964	1.97868	1.91728	1.55889
XLOC_059450	single_vs_ctrl	msmo1	msmo1	methylsterol monooxygenase 1	1.20823	1.09819	1.16808	1.30282		XLOC_059450	co_vs_ctrl	msmo1	msmo1	methylsterol monooxygenase 1	1.30381	1.4524	1.64438	1.66345
XLOC_055928	single_vs_ctrl	LOC106587778	olpb	cell surface glycoprotein 1-like	1.21906	2.25121	1.18508	1.35067		XLOC_055928	co_vs_ctrl	LOC106587778	olpb	cell surface glycoprotein 1-like	1.62589	2.82573	1.48318	1.30026
XLOC_057914	single_vs_ctrl	LOC106589825	hk1	hexokinase-1-like	1.23577	1.4279	1.26798	1.39753		XLOC_057914	co_vs_ctrl	LOC106589825	hk1	hexokinase-1-like	1.56117	2.0286	2.01386	1.91541
XLOC_033445	single_vs_ctrl	LOC106568427	na	uncharacterized LOC106568427	1.25143	1.45721	1.08449	1.58534		XLOC_033445	co_vs_ctrl	LOC106568427	na	uncharacterized LOC106568427	1.73463	2.32676	1.90704	1.65708
XLOC_034258	single_vs_ctrl	hhatl	hhat	hedgehog acyltransferase like	1.28243	5.07178	2.34047	2.30723		XLOC_034258	co_vs_ctrl	hhatl	hhat	hedgehog acyltransferase like	2.21656	4.7736	3.54418	3.76903
XLOC_043810	single_vs_ctrl	LOC106576941	ahnak	neuroblast differentiation-associated protein AHNAK-like	1.31107	1.67316	1.30531	1.95234		XLOC_043810	co_vs_ctrl	LOC106576941	ahnak	neuroblast differentiation-associated protein AHNAK-like	2.03392	2.38656	2.07381	1.85586
XLOC_026972	single_vs_ctrl	gpt2	gpt2	glutamic--pyruvic transaminase 2	1.31775	1.07048	1.27125	1.14337		XLOC_026972	co_vs_ctrl	gpt2	gpt2	glutamic--pyruvic transaminase 2	1.81575	1.75644	1.75755	1.40651
XLOC_045868	single_vs_ctrl	LOC106578980	ppp1r3cb	protein phosphatase 1 regulatory subunit 3C-B-like	1.3266	1.39832	1.20491	1.40209		XLOC_045868	co_vs_ctrl	LOC106578980	ppp1r3cb	protein phosphatase 1 regulatory subunit 3C-B-like	1.58586	1.24894	1.17674	2.11785
XLOC_018628	single_vs_ctrl	LOC106609361	adm2	ADM2-like	1.33602	2.14318	1.26017	1.64972		XLOC_018628	co_vs_ctrl	LOC106609361	adm2	ADM2-like	2.69675	3.22807	2.8312	2.7236
XLOC_007654	single_vs_ctrl	LOC106601393	evpl	envoplakin-like	1.34806	1.17698	1.3351	1.40914		XLOC_007654	co_vs_ctrl	LOC106601393	evpl	envoplakin-like	1.44696	1.8377	2.17965	1.67015
XLOC_052845	single_vs_ctrl	LOC106585803	rhobtb2	rho-related BTB domain-containing protein 2-like	1.36333	1.72244	1.38268	1.43013		XLOC_052845	co_vs_ctrl	LOC106585803	rhobtb2	rho-related BTB domain-containing protein 2-like	1.52842	2.62781	2.70882	1.97538
XLOC_035781	single_vs_ctrl	LOC106570220	st3gal1	CMP-N-acetylneuraminate-beta-galactosamide-alpha-2,3-sialyltransferase 1-like	1.37699	2.1734	1.67159	2.12739		XLOC_035781	co_vs_ctrl	LOC106570220	st3gal1	CMP-N-acetylneuraminate-beta-galactosamide-alpha-2,3-sialyltransferase 1-like	1.37869	2.72226	2.59632	2.19519
XLOC_002983	single_vs_ctrl	LOC106561364	klf4	Krueppel-like factor 4	1.38222	2.1034	2.29986	2.24966		XLOC_002983	co_vs_ctrl	LOC106561364	klf4	Krueppel-like factor 4	2.60445	2.75459	2.0075	1.54024
XLOC_030677	single_vs_ctrl	LOC106565867	slc2a1	solute carrier family 2, facilitated glucose transporter member 1-like	1.38597	1.78595	1.43889	1.5553		XLOC_030677	co_vs_ctrl	LOC106565867	slc2a1	solute carrier family 2, facilitated glucose transporter member 1-like	1.86404	2.00065	1.76407	2.43756
XLOC_006097	single_vs_ctrl	LOC106590115	ldlr-a	low-density lipoprotein receptor-like	1.39504	1.54838	1.50239	1.91552		XLOC_006097	co_vs_ctrl	LOC106590115	ldlr-a	low-density lipoprotein receptor-like	2.04058	2.05611	1.60051	2.134
XLOC_017359	single_vs_ctrl	LOC106608595	pygm	glycogen phosphorylase, muscle form	1.41988	1.09732	1.44319	1.50267		XLOC_017359	co_vs_ctrl	LOC106608595	pygm	glycogen phosphorylase, muscle form	2.66761	1.10378	2.84976	1.94054
XLOC_009314	single_vs_ctrl	LOC106601716	aldh3b1	aldehyde dehydrogenase family 3 member B1-like	1.4556	1.31117	1.23541	1.37904		XLOC_009314	co_vs_ctrl	LOC106601716	aldh3b1	aldehyde dehydrogenase family 3 member B1-like	1.94279	2.12117	1.6734	1.5232
XLOC_044378	single_vs_ctrl	LOC106577904	hes19	transcription factor Sox-19b-like	1.45938	1.06022	1.33703	1.64029		XLOC_044378	co_vs_ctrl	LOC106577904	hes19	transcription factor Sox-19b-like	1.95034	1.51086	1.45446	1.52435
XLOC_088855	single_vs_ctrl	LOC106599924	na	uncharacterized LOC106599924	1.46083	1.99913	1.14638	1.38432		XLOC_088855	co_vs_ctrl	LOC106599924	na	uncharacterized LOC106599924	1.69316	2.40432	1.5335	1.25122
XLOC_030762	single_vs_ctrl	LOC106565719	nme2	nucleoside diphosphate kinase B-like	1.47118	1.57381	1.42138	2.10478		XLOC_030762	co_vs_ctrl	LOC106565719	nme2	nucleoside diphosphate kinase B-like	1.22901	1.4837	1.24635	1.27816
XLOC_053948	single_vs_ctrl	LOC106586671	col6a5	collagen alpha-2(IV) chain-like	1.47482	2.09322	1.2275	1.19757		XLOC_053948	co_vs_ctrl	LOC106586671	col6a5	collagen alpha-2(IV) chain-like	2.46148	1.68308	1.99963	1.74363
XLOC_037878	single_vs_ctrl	chga	chga	chromogranin A	1.47871	2.81967	2.3484	3.40503		XLOC_037878	co_vs_ctrl	chga	chga	chromogranin A	2.07502	3.61129	2.86873	2.26933
XLOC_006488	single_vs_ctrl	LOC106596660	ndufv2	acetyl-coenzyme A synthetase, cytoplasmic-like	1.4789	1.34565	1.2171	1.52634		XLOC_006488	co_vs_ctrl	LOC106596660	ndufv2	acetyl-coenzyme A synthetase, cytoplasmic-like	1.65509	1.87577	1.73746	1.81836
XLOC_029160	single_vs_ctrl	LOC106565623	etnk1	ethanolamine kinase 1-like	1.4851	1.41163	1.21312	1.50277		XLOC_029160	co_vs_ctrl	LOC106565623	etnk1	ethanolamine kinase 1-like	1.48892	1.81405	1.46965	1.52304
XLOC_069621	single_vs_ctrl	LOC106596374	aldh3b1	aldehyde dehydrogenase family 3 member B1-like	1.50521	1.10087	1.06698	1.50992		XLOC_069621	co_vs_ctrl	LOC106596374	aldh3b1	aldehyde dehydrogenase family 3 member B1-like	1.524	1.65428	1.35665	1.34012
XLOC_030372	single_vs_ctrl	LOC106565174	hyal2	hyaluronidase-2-like	1.50653	1.40072	1.26191	1.79939		XLOC_030372	co_vs_ctrl	LOC106565174	hyal2	hyaluronidase-2-like	1.73618	2.09283	2.00979	1.80197
XLOC_011991	single_vs_ctrl	vkorl	vkorc1l1	Vitamin K epoxide reductase complex subunit 1-like protein 1	1.5182	1.01472	1.08628	1.43591		XLOC_011991	co_vs_ctrl	vkorl	vkorc1l1	Vitamin K epoxide reductase complex subunit 1-like protein 1	1.53037	1.58163	1.63077	1.68768
XLOC_057314	single_vs_ctrl	LOC106588768	sesn1	sestrin-1-like	1.52828	1.54923	1.20917	1.44213		XLOC_057314	co_vs_ctrl	LOC106588768	sesn1	sestrin-1-like	2.61448	2.31128	2.07323	2.23132
XLOC_042916	single_vs_ctrl	LOC106577008	papss2	bifunctional 3'-phosphoadenosine 5'-phosphosulfate synthase 2-like	1.5403	1.41873	1.59577	1.56306		XLOC_042916	co_vs_ctrl	LOC106577008	papss2	bifunctional 3'-phosphoadenosine 5'-phosphosulfate synthase 2-like	1.31765	1.26496	1.10339	1.61618
XLOC_050653	single_vs_ctrl	tmem183a	tmem183a	transmembrane protein 183A	1.5422	1.3625	1.158	2.3555		XLOC_050653	co_vs_ctrl	tmem183a	tmem183a	transmembrane protein 183A	1.04169	1.617	1.02504	1.84035
XLOC_057111	single_vs_ctrl	LOC106588568	cyp51a1	lanosterol 14-alpha demethylase	1.54352	1.79053	1.1345	1.92031		XLOC_057111	co_vs_ctrl	LOC106588568	cyp51a1	lanosterol 14-alpha demethylase	1.05724	1.93981	1.44771	1.57371
XLOC_034539	single_vs_ctrl	LOC106570297	asns	asparagine synthetase [glutamine-hydrolyzing]-like	1.54926	1.43189	1.235	1.61984		XLOC_034539	co_vs_ctrl	LOC106570297	asns	asparagine synthetase [glutamine-hydrolyzing]-like	1.65638	2.25174	1.79389	2.0868
XLOC_017276	single_vs_ctrl	LOC106608508	fabp2	fatty acid-binding protein, intestinal-like	1.55015	2.91557	2.36672	2.42448		XLOC_017276	co_vs_ctrl	LOC106608508	fabp2	fatty acid-binding protein, intestinal-like	5.32058	3.57985	5.34059	3.48371
XLOC_039780	single_vs_ctrl	LOC106573096	ano1	anoctamin-1-like	1.55353	2.76554	1.76356	1.55046		XLOC_039780	co_vs_ctrl	LOC106573096	ano1	anoctamin-1-like	1.99542	1.56761	2.57522	1.8424
XLOC_042865	single_vs_ctrl	LOC106576683	na	uncharacterized LOC106576683	1.58166	2.37884	1.731	1.64736		XLOC_042865	co_vs_ctrl	LOC106576683	na	uncharacterized LOC106576683	2.09514	2.56274	2.32438	2.08392
XLOC_059719	single_vs_ctrl	LOC106590979	plk1	serine/threonine-protein kinase PLK1-like	1.6072	1.74416	1.43667	1.82232		XLOC_059719	co_vs_ctrl	LOC106590979	plk1	serine/threonine-protein kinase PLK1-like	1.41008	1.53419	1.30171	1.22583
XLOC_001760	single_vs_ctrl	sh2d4a	sh2d4a	SH2 domain containing 4A	1.61188	1.25927	1.30798	1.84561		XLOC_001760	co_vs_ctrl	sh2d4a	sh2d4a	SH2 domain containing 4A	1.1497	1.54286	1.32432	1.54917
XLOC_050590	single_vs_ctrl	mstn1	mustn1	Musculoskeletal embryonic nuclear protein 1	1.62892	3.90726	1.71466	2.28779		XLOC_050590	co_vs_ctrl	mstn1	mustn1	Musculoskeletal embryonic nuclear protein 1	5.33929	4.1052	5.32907	3.76694
XLOC_003045	single_vs_ctrl	LOC106562041	gna14	guanine nucleotide-binding protein subunit alpha-14-like	1.63747	1.19944	1.26647	1.71672		XLOC_003045	co_vs_ctrl	LOC106562041	gna14	guanine nucleotide-binding protein subunit alpha-14-like	1.75671	1.78743	1.80956	1.53638
XLOC_053955	single_vs_ctrl	LOC106586691	cbs	cystathionine beta-synthase-like	1.64913	1.71371	1.21401	1.65163		XLOC_053955	co_vs_ctrl	LOC106586691	cbs	cystathionine beta-synthase-like	1.93132	1.91709	1.67416	1.83341
XLOC_013925	single_vs_ctrl	LOC106605147	slc9a1	sodium/hydrogen exchanger 1-like	1.65811	2.44653	1.12934	1.88807		XLOC_013925	co_vs_ctrl	LOC106605147	slc9a1	sodium/hydrogen exchanger 1-like	1.78758	3.30827	2.44167	2.47306
XLOC_051422	single_vs_ctrl	tgm1	na	transglutaminase 1 (K polypeptide epidermal type I, protein-glutamine-gamma-glutamyltransferase)	1.67024	2.57535	1.70977	2.52614		XLOC_051422	co_vs_ctrl	tgm1	na	transglutaminase 1	2.26892	3.20699	2.63885	2.45705
XLOC_008873	single_vs_ctrl	LOC106600798	flo11	flocculation protein FLO11-like	1.67214	1.64271	1.14425	1.41455		XLOC_008873	co_vs_ctrl	LOC106600798	flo11	flocculation protein FLO11-like	1.80939	1.95393	2.05663	1.81456
XLOC_011344	single_vs_ctrl	LOC106602864	trim29	tripartite motif-containing protein 16-like	1.67373	1.40419	1.62037	1.85543		XLOC_011344	co_vs_ctrl	LOC106602864	trim29	tripartite motif-containing protein 16-like	1.93702	1.79406	1.76185	1.44688
XLOC_038160	single_vs_ctrl	LOC106572213	errfi1	ERBB receptor feedback inhibitor 1-like	1.67675	3.38682	2.24779	2.64245		XLOC_038160	co_vs_ctrl	LOC106572213	errfi1	ERBB receptor feedback inhibitor 1-like	2.72766	4.06893	3.40965	3.07835
XLOC_022522	single_vs_ctrl	slc1a5	slc1a4	solute carrier family 1 member 5	1.69261	1.63246	1.42357	1.44706		XLOC_022522	co_vs_ctrl	slc1a5	slc1a4	solute carrier family 1 member 5	2.71685	2.48371	2.24857	2.44962
XLOC_030617	single_vs_ctrl	atad3	atad3	ATPase family AAA domain-containing protein 3	1.69319	1.60463	1.0662	1.74492		XLOC_030617	co_vs_ctrl	atad3	atad3	ATPase family AAA domain-containing protein 3	1.4263	1.94415	1.38808	1.52791
XLOC_017387	single_vs_ctrl	plin2	plin2	perilipin 2	1.74353	3.62915	1.94974	2.74775		XLOC_017387	co_vs_ctrl	plin2	plin2	perilipin 2	2.90451	2.41983	2.72457	3.89632
XLOC_049017	single_vs_ctrl	LOC106581624	na	uncharacterized LOC106581624	1.75722	2.9751	2.1001	2.52685		XLOC_049017	co_vs_ctrl	LOC106581624	na	uncharacterized LOC106581624	1.4853	3.66226	3.11681	2.73105
XLOC_015890	single_vs_ctrl	gys1	gys1	glycogen synthase 1	1.76024	2.6854	1.3683	2.57822		XLOC_015890	co_vs_ctrl	gys1	gys1	glycogen synthase 1	2.0722	2.65604	2.5105	3.16392
XLOC_035032	single_vs_ctrl	LOC106568963	plvap	plasmalemma vesicle-associated protein-like	1.78803	2.11033	1.53013	1.59853		XLOC_035032	co_vs_ctrl	LOC106568963	plvap	plasmalemma vesicle-associated protein-like	2.17645	1.68577	1.6566	1.77656
XLOC_011416	single_vs_ctrl	LOC106602939	arap1	arf-GAP with Rho-GAP domain, ANK repeat and PH domain-containing protein 1-like	1.78974	1.03984	1.06337	1.32322		XLOC_011416	co_vs_ctrl	LOC106602939	arap1	arf-GAP with Rho-GAP domain, ANK repeat and PH domain-containing protein 1-like	2.28768	1.55423	1.47741	1.86117
XLOC_001567	single_vs_ctrl	LOC106567788	na	uncharacterized LOC106567788	1.78981	1.29462	1.39354	1.56688		XLOC_001567	co_vs_ctrl	LOC106567788	na	uncharacterized LOC106567788	1.66887	1.2796	1.26178	1.80765
XLOC_002908	single_vs_ctrl	LOC106613909	adam9	disintegrin and metalloproteinase domain-containing protein 9-like	1.79524	2.1368	1.14746	1.65753		XLOC_002908	co_vs_ctrl	LOC106613909	adam9	disintegrin and metalloproteinase domain-containing protein 9-like	1.86706	2.53374	1.93803	2.3192
XLOC_046414	single_vs_ctrl	LOC106580153	aqp3	aquaporin-3-like	1.79581	2.72551	1.5416	2.40259		XLOC_046414	co_vs_ctrl	LOC106580153	aqp3	aquaporin-3-like	2.31919	3.54961	2.42893	2.69971
XLOC_051970	single_vs_ctrl	dhcr24	dhcr24	24-dehydrocholesterol reductase	1.79998	1.82702	1.311	1.76805		XLOC_051970	co_vs_ctrl	dhcr24	dhcr24	24-dehydrocholesterol reductase	1.40386	2.06099	1.61288	1.54221
XLOC_010622	single_vs_ctrl	LOC106603948	hspb1	heat shock protein beta-1-like	1.81573	3.10476	1.77659	2.19116		XLOC_010622	co_vs_ctrl	LOC106603948	hspb1	heat shock protein beta-1-like	4.64247	3.33522	5.69923	3.19505
XLOC_055681	single_vs_ctrl	crld2	crispld2	Cysteine-rich secretory protein LCCL domain-containing 2	1.81711	1.33192	1.34036	2.16227		XLOC_055681	co_vs_ctrl	crld2	crispld2	Cysteine-rich secretory protein LCCL domain-containing 2	2.49953	1.63329	2.04018	2.0204
XLOC_014932	single_vs_ctrl	LOC106606992	evpl	envoplakin-like	1.82151	1.0527	1.02312	1.81491		XLOC_014932	co_vs_ctrl	LOC106606992	evpl	envoplakin-like	1.78941	1.62316	1.80551	1.70168
XLOC_017792	single_vs_ctrl	mybpc1	mybpc1	myosin binding protein C, slow type	1.83288	4.20709	2.29634	2.64836		XLOC_017792	co_vs_ctrl	mybpc1	mybpc1	myosin binding protein C, slow type	5.84463	4.95435	6.50246	3.26178
XLOC_050673	single_vs_ctrl	LOC106583108	slc45a3	solute carrier family 45 member 3-like	1.83548	2.37791	1.71798	2.21646		XLOC_050673	co_vs_ctrl	LOC106583108	slc45a3	solute carrier family 45 member 3-like	2.68858	2.93761	2.52917	1.96587
XLOC_041050	single_vs_ctrl	LOC106575381	crlf1	cytokine receptor-like factor 1	1.83856	2.88572	1.44679	2.51529		XLOC_041050	co_vs_ctrl	LOC106575381	crlf1	cytokine receptor-like factor 1	1.75568	3.58656	2.01396	1.92397
XLOC_044028	single_vs_ctrl	LOC106577311	adam9	disintegrin and metalloproteinase domain-containing protein 9-like	1.83873	1.98868	1.16042	1.86674		XLOC_044028	co_vs_ctrl	LOC106577311	adam9	disintegrin and metalloproteinase domain-containing protein 9-like	1.68731	2.35508	1.83472	2.2214
XLOC_005498	single_vs_ctrl	LOC106579093	sqle	squalene monooxygenase-like	1.84425	1.91702	1.23016	2.05491		XLOC_005498	co_vs_ctrl	LOC106579093	sqle	squalene monooxygenase-like	1.32535	2.14797	1.61376	1.68031
XLOC_012707	single_vs_ctrl	vsig10l	vsig10l	V-set and immunoglobulin domain containing 10 like	1.85752	2.2114	1.77445	2.2076		XLOC_012707	co_vs_ctrl	vsig10l	vsig10l	V-set and immunoglobulin domain containing 10 like	1.83643	2.90436	2.67274	2.00537
XLOC_028624	single_vs_ctrl	LOC106564956	krt222	keratin, type I cytoskeletal 18-A-like	1.87826	2.09782	2.07176	1.68887		XLOC_028624	co_vs_ctrl	LOC106564956	krt222	keratin, type I cytoskeletal 18-A-like	2.45261	1.73471	1.57823	1.93135
XLOC_017663	single_vs_ctrl	LOC106609095	lamb1	laminin subunit beta-1-like	1.87999	1.97943	1.41989	1.62603		XLOC_017663	co_vs_ctrl	LOC106609095	lamb1	laminin subunit beta-1-like	2.5654	1.45615	2.23022	2.00442
XLOC_058966	single_vs_ctrl	LOC106590119	ackr4	atypical chemokine receptor 4-like	1.90287	2.53557	1.73542	2.27861		XLOC_058966	co_vs_ctrl	LOC106590119	ackr4	atypical chemokine receptor 4-like	2.25079	2.30287	1.63031	1.97546
XLOC_015462	single_vs_ctrl	fdft1	fdft1	farnesyl-diphosphate farnesyltransferase 1	1.91486	1.85169	1.29767	2.12988		XLOC_015462	co_vs_ctrl	fdft1	fdft1	farnesyl-diphosphate farnesyltransferase 1	1.26209	1.93989	1.24269	1.59216
XLOC_037438	single_vs_ctrl	hmgcr	hmgcr	3-hydroxy-3-methylglutaryl-CoA reductase	1.93972	1.81012	1.09524	2.11982		XLOC_037438	co_vs_ctrl	hmgcr	hmgcr	3-hydroxy-3-methylglutaryl-CoA reductase	1.3982	2.06114	1.45994	2.00912
XLOC_040483	single_vs_ctrl	LOC106574417	slitrk6	SLIT and NTRK-like protein 6	1.97007	2.1943	2.25066	1.56283		XLOC_040483	co_vs_ctrl	LOC106574417	slitrk6	SLIT and NTRK-like protein 6	2.00668	2.5229	2.35873	1.93779
XLOC_021565	single_vs_ctrl	LOC106610810	pabpc4	polyadenylate-binding protein 4-like	1.98143	4.55455	2.58409	2.80969		XLOC_021565	co_vs_ctrl	LOC106610810	pabpc4	polyadenylate-binding protein 4-like	4.52221	4.02299	5.01235	4.8634
XLOC_038658	single_vs_ctrl	LOC106573007	ebp	3-beta-hydroxysteroid-Delta(8),Delta(7)-isomerase-like	2.00218	2.38311	1.10143	2.60423		XLOC_038658	co_vs_ctrl	LOC106573007	ebp	3-beta-hydroxysteroid-Delta(8),Delta(7)-isomerase-like	1.15611	2.37251	1.43033	2.03517
XLOC_053221	single_vs_ctrl	LOC106585589	egr3	early growth response protein 3-like	2.00465	2.4558	2.1788	2.21294		XLOC_053221	co_vs_ctrl	LOC106585589	egr3	early growth response protein 3-like	2.61734	3.00996	1.75225	1.45456
XLOC_020588	single_vs_ctrl	LOC106611946	gfpt2	glutamine--fructose-6-phosphate aminotransferase [isomerizing] 2-like	2.00668	1.32142	1.6416	2.0883		XLOC_020588	co_vs_ctrl	LOC106611946	gfpt2	glutamine--fructose-6-phosphate aminotransferase [isomerizing] 2-like	2.44055	1.68406	1.98237	2.13005
XLOC_048860	single_vs_ctrl	LOC100194727	neb	nebulin	2.02981	6.80749	3.89375	3.38822		XLOC_048860	co_vs_ctrl	LOC100194727	neb	nebulin	5.14861	6.161	6.79939	7.42635
XLOC_028338	single_vs_ctrl	LOC106564305	litaf	lipopolysaccharide-induced tumor necrosis factor-alpha factor homolog	2.03043	1.82924	1.06325	3.13365		XLOC_028338	co_vs_ctrl	LOC106564305	litaf	lipopolysaccharide-induced tumor necrosis factor-alpha factor homolog	1.27386	2.49783	1.63297	2.29977
XLOC_034647	single_vs_ctrl	LOC106570498	tinag	tubulointerstitial nephritis antigen-like	2.06481	2.01144	1.43294	1.98087		XLOC_034647	co_vs_ctrl	LOC106570498	tinag	tubulointerstitial nephritis antigen-like	2.43861	1.99656	2.25547	2.36315
XLOC_020890	single_vs_ctrl	LOC106612468	oaf	out at first protein homolog	2.07082	2.32464	1.64454	2.25141		XLOC_020890	co_vs_ctrl	LOC106612468	oaf	out at first protein homolog	1.40682	1.8788	1.52084	2.23284
XLOC_059264	single_vs_ctrl	LOC106590660	xkr9	XK-related protein 9-like	2.07894	2.88083	2.24542	2.25316		XLOC_059264	co_vs_ctrl	LOC106590660	xkr9	XK-related protein 9-like	2.5916	3.64825	3.38475	2.93481
XLOC_054762	single_vs_ctrl	LOC106587139	dhcr7	7-dehydrocholesterol reductase-like	2.1024	2.36783	1.42468	2.39181		XLOC_054762	co_vs_ctrl	LOC106587139	dhcr7	7-dehydrocholesterol reductase-like	1.10266	2.60912	1.66752	1.95025
XLOC_035630	single_vs_ctrl	LOC106570043	prdm1	PR domain zinc finger protein 1-like	2.12102	2.18879	2.20969	2.82328		XLOC_035630	co_vs_ctrl	LOC106570043	prdm1	PR domain zinc finger protein 1-like	2.97025	2.35769	3.07629	3.40166
XLOC_032087	single_vs_ctrl	LOC106568341	man2a1	alpha-mannosidase 2-like	2.12842	2.33769	1.9212	2.10266		XLOC_032087	co_vs_ctrl	LOC106568341	man2a1	alpha-mannosidase 2-like	1.60845	2.26745	1.50179	2.2185
XLOC_040685	single_vs_ctrl	ackr3	ackr3	atypical chemokine receptor 3	2.15685	2.36944	1.4383	2.08181		XLOC_040685	co_vs_ctrl	ackr3	ackr3	atypical chemokine receptor 3	3.04006	1.9651	1.75289	2.24579
XLOC_044448	single_vs_ctrl	LOC106578055	frrs1	putative ferric-chelate reductase 1	2.15766	1.13885	1.72334	1.42288		XLOC_044448	co_vs_ctrl	LOC106578055	frrs1	putative ferric-chelate reductase 1	2.56226	1.55698	1.6762	1.80188
XLOC_008309	single_vs_ctrl	LOC106599103	rxrg	retinoic acid receptor RXR-gamma-A-like	2.19583	3.11512	1.99422	2.55193		XLOC_008309	co_vs_ctrl	LOC106599103	rxrg	retinoic acid receptor RXR-gamma-A-like	3.4464	1.98065	3.22307	3.61963
XLOC_014827	single_vs_ctrl	LOC106606807	elfn2	protein phosphatase 1 regulatory subunit 29-like	2.22142	2.98963	2.08799	3.3161		XLOC_014827	co_vs_ctrl	LOC106606807	elfn2	protein phosphatase 1 regulatory subunit 29-like	1.57603	3.10357	2.07496	2.46578
XLOC_023543	single_vs_ctrl	igfbp-1a1	igfbp1	insulin-like growth factor binding protein 1 paralog A1	2.24136	3.47724	1.58355	2.38559		XLOC_023543	co_vs_ctrl	igfbp-1a1	igfbp1	insulin-like growth factor binding protein 1 paralog A1	2.97987	3.50819	2.15846	2.86606
XLOC_062081	single_vs_ctrl	LOC106591920	ebp	3-beta-hydroxysteroid-Delta(8),Delta(7)-isomerase-like	2.26641	2.46667	1.12218	2.74315		XLOC_062081	co_vs_ctrl	LOC106591920	ebp	3-beta-hydroxysteroid-Delta(8),Delta(7)-isomerase-like	1.11558	2.59674	1.30131	2.02873
XLOC_044403	single_vs_ctrl	LOC106577951	na	uncharacterized LOC106577951	2.26717	2.1585	1.92692	3.26462		XLOC_044403	co_vs_ctrl	LOC106577951	na	uncharacterized LOC106577951	4.81309	1.90554	4.57028	3.98405
XLOC_030066	single_vs_ctrl	LOC106564681	egf1	myosin-10-like	2.26812	2.93819	1.25949	2.08675		XLOC_030066	co_vs_ctrl	LOC106564681	egf1	myosin-10-like	2.52428	1.88161	1.24299	2.22962
XLOC_016077	single_vs_ctrl	LOC106606712	c1galt1	glycoprotein-N-acetylgalactosamine 3-beta-galactosyltransferase 1-like	2.27015	1.70714	1.30874	2.23838		XLOC_016077	co_vs_ctrl	LOC106606712	c1galt1	glycoprotein-N-acetylgalactosamine 3-beta-galactosyltransferase 1-like	2.95995	1.86377	1.91578	2.19504
XLOC_037060	single_vs_ctrl	LOC106572353	cr1	complement factor H-like	2.28439	1.86932	2.19101	2.25163		XLOC_037060	co_vs_ctrl	LOC106572353	cr1	complement factor H-like	2.11947	2.40282	2.40543	2.055
XLOC_068000	single_vs_ctrl	LOC106595515	slc16a3	monocarboxylate transporter 4-like	2.28458	2.37121	1.86871	2.04445		XLOC_068000	co_vs_ctrl	LOC106595515	slc16a3	monocarboxylate transporter 4-like	2.56747	2.54946	2.16646	2.7995
XLOC_039059	single_vs_ctrl	LOC106573546	lpl	lipoprotein lipase-like	2.28797	2.45777	1.65773	1.63314		XLOC_039059	co_vs_ctrl	LOC106573546	lpl	lipoprotein lipase-like	2.86534	1.91761	2.04115	2.15517
XLOC_013669	single_vs_ctrl	LOC106604686	slc7a11	cystine/glutamate transporter-like	2.29602	2.0488	2.31903	2.56446		XLOC_013669	co_vs_ctrl	LOC106604686	slc7a11	cystine/glutamate transporter-like	3.07757	2.55659	2.48615	2.19218
XLOC_049902	single_vs_ctrl	LOC106583079	kcnc1	potassium voltage-gated channel subfamily C member 1-like	2.30503	3.04312	2.86797	2.39995		XLOC_049902	co_vs_ctrl	LOC106583079	kcnc1	potassium voltage-gated channel subfamily C member 1-like	3.35366	2.91488	3.44482	3.40376
XLOC_028454	single_vs_ctrl	LOC106564480	dusp5	dual specificity protein phosphatase 5-like	2.30958	2.68689	1.36232	2.69348		XLOC_028454	co_vs_ctrl	LOC106564480	dusp5	dual specificity protein phosphatase 5-like	2.02582	3.11907	2.08056	2.2887
XLOC_059896	single_vs_ctrl	LOC106591053	mfap4	microfibril-associated glycoprotein 4-like	2.3244	3.05819	2.38755	2.69072		XLOC_059896	co_vs_ctrl	LOC106591053	mfap4	microfibril-associated glycoprotein 4-like	2.74892	2.27399	2.51443	3.79418
XLOC_043498	single_vs_ctrl	LOC106577994	frrs1	putative ferric-chelate reductase 1	2.34423	2.27794	1.81986	2.65313		XLOC_043498	co_vs_ctrl	LOC106577994	frrs1	putative ferric-chelate reductase 1	2.42897	2.81891	2.65845	2.30554
XLOC_053693	single_vs_ctrl	LOC106586211	phgdh	D-3-phosphoglycerate dehydrogenase-like	2.34454	1.99343	1.42294	2.33827		XLOC_053693	co_vs_ctrl	LOC106586211	phgdh	D-3-phosphoglycerate dehydrogenase-like	1.97601	2.48837	1.39273	1.61611
XLOC_048622	single_vs_ctrl	LOC106581932	calcrl	calcitonin gene-related peptide type 1 receptor	2.35685	2.80884	2.68951	2.13349		XLOC_048622	co_vs_ctrl	LOC106581932	calcrl	calcitonin gene-related peptide type 1 receptor	2.45848	3.02898	2.67698	1.60993
XLOC_047328	single_vs_ctrl	LOC106581604	ehd2	EH domain-containing protein 2-like	2.37669	3.2435	1.80332	2.03035		XLOC_047328	co_vs_ctrl	LOC106581604	ehd2	EH domain-containing protein 2-like	2.80126	2.19913	2.18408	1.94146
XLOC_002951	single_vs_ctrl	LOC106560709	scarb2	lysosome membrane protein 2-like	2.38048	5.18471	3.1534	2.73169		XLOC_002951	co_vs_ctrl	LOC106560709	scarb2	lysosome membrane protein 2-like	3.17882	3.82041	2.50847	3.2468
XLOC_045058	single_vs_ctrl	sost	sost	sclerostin	2.38249	2.56465	2.26334	2.8344		XLOC_045058	co_vs_ctrl	sost	sost	sclerostin	2.71375	2.11827	2.28732	2.71241
XLOC_068333	single_vs_ctrl	LOC106595667	c1galt1	glycoprotein-N-acetylgalactosamine 3-beta-galactosyltransferase 1 pseudogene	2.38314	1.65117	1.27742	2.43822		XLOC_068333	co_vs_ctrl	LOC106595667	c1galt1	glycoprotein-N-acetylgalactosamine 3-beta-galactosyltransferase 1 pseudogene	2.7804	1.69154	1.5707	1.88034
XLOC_001766	single_vs_ctrl	LOC106571543	hmgcs1	hydroxymethylglutaryl-CoA synthase, cytoplasmic-like	2.41531	2.85926	2.04847	3.08732		XLOC_001766	co_vs_ctrl	LOC106571543	hmgcs1	hydroxymethylglutaryl-CoA synthase, cytoplasmic-like	2.00892	3.1816	2.18683	2.45454
XLOC_056443	single_vs_ctrl	LOC106588374	tnc	tenascin-like	2.45085	2.69164	2.05497	1.91806		XLOC_056443	co_vs_ctrl	LOC106588374	tnc	tenascin-like	3.36987	2.11261	2.94221	2.08587
XLOC_003766	single_vs_ctrl	LOC106573887	hsa2	hyaluronan synthase 2 pseudogene	2.47146	3.20374	1.30613	2.20144		XLOC_003766	co_vs_ctrl	LOC106573887	hsa2	hyaluronan synthase 2 pseudogene	2.71107	3.69443	1.88445	2.75741
XLOC_024067	single_vs_ctrl	pamr1	pamr1	peptidase domain containing associated with muscle regeneration 1	2.48372	3.01983	1.24303	2.60048		XLOC_024067	co_vs_ctrl	pamr1	pamr1	peptidase domain containing associated with muscle regeneration 1	2.60467	1.99127	1.70637	2.37405
XLOC_056986	single_vs_ctrl	LOC106588492	prdm1	PR domain zinc finger protein 1-like	2.50381	2.5734	1.95265	2.40194		XLOC_056986	co_vs_ctrl	LOC106588492	prdm1	PR domain zinc finger protein 1-like	2.24093	2.83137	2.22462	3.38605
XLOC_023981	single_vs_ctrl	tpm1	tpm1	tropomyosin 1 (alpha)	2.55095	6.97561	4.26179	3.4139		XLOC_023981	co_vs_ctrl	tpm1	tpm1	tropomyosin 1 (alpha)	4.54238	5.21714	6.62992	7.13794
XLOC_026561	single_vs_ctrl	pkp3	pkp3	plakophilin 3	2.55539	4.08875	2.2125	3.03821		XLOC_026561	co_vs_ctrl	pkp3	pkp3	plakophilin 3	2.80413	3.34233	3.59199	3.13364
XLOC_034697	single_vs_ctrl	LOC106570571	ckm	myelin P2 protein-like	2.57764	3.12847	2.10183	2.82255		XLOC_034697	co_vs_ctrl	LOC106570571	ckm	myelin P2 protein-like	3.23315	2.2393	2.15291	3.24373
XLOC_022768	single_vs_ctrl	LOC106612831	eln	elastin-like	2.66065	2.68201	1.73763	2.45769		XLOC_022768	co_vs_ctrl	LOC106612831	eln	elastin-like	2.88809	1.68374	2.19983	1.98448
XLOC_043940	single_vs_ctrl	LOC106577171	mal	myelin and lymphocyte protein-like	2.66323	4.24805	1.681	3.88753		XLOC_043940	co_vs_ctrl	LOC106577171	mal	myelin and lymphocyte protein-like	2.48281	5.14973	1.88686	3.4555
XLOC_058574	single_vs_ctrl	LOC106590142	emilin2	EMILIN-2-like	2.68144	2.38543	2.18637	2.60939		XLOC_058574	co_vs_ctrl	LOC106590142	emilin2	EMILIN-2-like	3.08967	1.49858	2.39971	2.34583
XLOC_011115	single_vs_ctrl	LOC106602668	muc5ac	mucin-5AC-like	2.69355	3.44057	2.50793	2.04321		XLOC_011115	co_vs_ctrl	LOC106602668	muc5ac	mucin-5AC-like	4.23052	4.50744	2.93396	3.17824
XLOC_057352	single_vs_ctrl	LOC106588813	fabp3	fatty acid-binding protein, heart-like	2.7323	3.13134	2.39605	2.31358		XLOC_057352	co_vs_ctrl	LOC106588813	fabp3	fatty acid-binding protein, heart-like	3.19423	2.3612	2.56797	2.54904
XLOC_014186	single_vs_ctrl	hsp70-3	hspa8	heat shock protein 70	2.73242	4.6173	2.45865	4.0622		XLOC_014186	co_vs_ctrl	hsp70-3	hspa8	heat shock protein 70	5.00129	4.24102	5.38882	6.52568
XLOC_012335	single_vs_ctrl	LOC106604450	tnmd	tenomodulin-like	2.74767	3.5392	2.149	1.93962		XLOC_012335	co_vs_ctrl	LOC106604450	tnmd	tenomodulin-like	3.78385	2.18894	2.83691	2.12302
XLOC_036416	single_vs_ctrl	LOC106571195	rhag	ammonium transporter Rh type A-like	2.82147	3.42064	2.89899	3.40651		XLOC_036416	co_vs_ctrl	LOC106571195	rhag	ammonium transporter Rh type A-like	2.45151	1.98649	2.36402	2.54743
XLOC_030399	single_vs_ctrl	LOC106565122	g0s2	G0/G1 switch protein 2-like	2.84911	2.87196	2.10437	3.18745		XLOC_030399	co_vs_ctrl	LOC106565122	g0s2	G0/G1 switch protein 2-like	2.91819	2.22132	1.96774	3.98191
XLOC_046154	single_vs_ctrl	LOC106579474	map7d2	MAP7 domain-containing protein 2-like	2.92986	1.9421	1.63749	1.59304		XLOC_046154	co_vs_ctrl	LOC106579474	map7d2	MAP7 domain-containing protein 2-like	2.86907	1.8411	1.97315	1.62901
XLOC_022358	single_vs_ctrl	LOC106612167	stc2	stanniocalcin-2-like	2.94044	3.05435	3.30687	3.99963		XLOC_022358	co_vs_ctrl	LOC106612167	stc2	stanniocalcin-2-like	3.36563	2.32482	2.99512	3.51102
XLOC_052461	single_vs_ctrl	LOC106585130	sfrp1	secreted frizzled-related protein 1-like	2.96421	3.06964	2.56771	2.71811		XLOC_052461	co_vs_ctrl	LOC106585130	sfrp1	secreted frizzled-related protein 1-like	3.23995	1.68642	2.40928	2.77693
XLOC_046590	single_vs_ctrl	LOC106579855	egr3	early growth response protein 3-like	3.02392	2.6945	2.06246	2.40483		XLOC_046590	co_vs_ctrl	LOC106579855	egr3	early growth response protein 3-like	3.40951	3.27108	1.49198	1.46958
XLOC_016457	single_vs_ctrl	LOC100194731	na	primary amine oxidase, liver isozyme	3.05965	3.9197	3.23095	2.53921		XLOC_016457	co_vs_ctrl	LOC100194731	na	primary amine oxidase, liver isozyme	4.24723	3.22519	4.39806	3.26984
XLOC_015082	single_vs_ctrl	LOC106607344	mslnl	uncharacterized LOC106607344	3.06026	3.25052	1.14724	2.98164		XLOC_015082	co_vs_ctrl	LOC106607344	mslnl	uncharacterized LOC106607344	3.7807	4.14262	2.78079	4.06053
XLOC_032616	single_vs_ctrl	hspb7	hspb7	heat shock protein family, alpha-crystallin-related, b7	3.07566	5.90622	3.97628	4.13611		XLOC_032616	co_vs_ctrl	hspb7	hspb7	heat shock protein family, alpha-crystallin-related, b7	7.27175	6.61067	8.27554	5.08218
XLOC_035701	single_vs_ctrl	col14a1	col14a1	collagen type XIV alpha 1 chain	3.08188	4.3555	2.30788	2.03234		XLOC_035701	co_vs_ctrl	col14a1	col14a1	collagen type XIV alpha 1 chain	2.59432	2.21316	1.9302	1.96891
XLOC_050675	single_vs_ctrl	LOC106583106	cldn19	claudin-19-like	3.0961	2.44552	2.10236	2.39425		XLOC_050675	co_vs_ctrl	LOC106583106	cldn19	claudin-19-like	2.67427	1.24616	2.14524	1.69312
XLOC_032668	single_vs_ctrl	LOC106566773	sema3b	semaphorin-3B-like	3.10133	2.68667	1.55014	2.56355		XLOC_032668	co_vs_ctrl	LOC106566773	sema3b	semaphorin-3B-like	2.05595	2.48026	2.24264	2.42416
XLOC_036830	single_vs_ctrl	LOC106571918	cdh13	cadherin-13-like	3.14883	3.52514	2.18946	3.22855		XLOC_036830	co_vs_ctrl	LOC106571918	cdh13	cadherin-13-like	2.08334	3.21712	2.12048	3.09986
XLOC_055745	single_vs_ctrl	LOC106587461	spon1	spondin-1-like	3.15819	3.02734	2.40078	3.06753		XLOC_055745	co_vs_ctrl	LOC106587461	spon1	spondin-1-like	3.24172	1.95263	2.22988	2.33279
XLOC_022015	single_vs_ctrl	fgfp1	fgfbp1	Fibroblast growth factor-binding protein 1	3.18742	3.88835	3.26767	3.67194		XLOC_022015	co_vs_ctrl	fgfp1	fgfbp1	Fibroblast growth factor-binding protein 1	2.55099	3.89295	3.71171	3.36006
XLOC_033494	single_vs_ctrl	LOC106568513	scarb2	lysosome membrane protein 2-like	3.20193	3.9848	4.22398	3.07775		XLOC_033494	co_vs_ctrl	LOC106568513	scarb2	lysosome membrane protein 2-like	4.53032	2.84584	4.08244	3.56625
XLOC_025118	single_vs_ctrl	LOC106561093	c11orf96	uncharacterized protein C11orf96 homolog	3.22872	3.63357	2.64203	3.27577		XLOC_025118	co_vs_ctrl	LOC106561093	c11orf96	uncharacterized protein C11orf96 homolog	4.13208	3.06263	3.26538	3.7107
XLOC_038239	single_vs_ctrl	LOC106572096	pi16	peptidase inhibitor 16-like	3.22975	2.9458	2.48565	3.12567		XLOC_038239	co_vs_ctrl	LOC106572096	pi16	peptidase inhibitor 16-like	3.2069	2.38195	2.57997	3.32653
XLOC_033973	single_vs_ctrl	LOC100136504	na	slow myosin light chain 1	3.26969	5.22599	4.58351	5.49212		XLOC_033973	co_vs_ctrl	LOC100136504	na	slow myosin light chain 1	8.33323	6.4416	7.41138	7.77719
XLOC_039426	single_vs_ctrl	LOC106574549	klhl41	kelch-like protein 41b	3.27237	7.19663	5.85323	5.32543		XLOC_039426	co_vs_ctrl	LOC106574549	klhl41	kelch-like protein 41b	6.73227	6.35427	8.61871	7.9346
XLOC_038283	single_vs_ctrl	ampd1	ampd1	adenosine monophosphate deaminase 1	3.27323	6.71281	6.68757	4.0765		XLOC_038283	co_vs_ctrl	ampd1	ampd1	adenosine monophosphate deaminase 1	5.77647	5.7568	8.23686	7.19408
XLOC_030306	single_vs_ctrl	LOC106565281	tgm5	protein-glutamine gamma-glutamyltransferase 5-like	3.30623	2.46962	2.11566	3.40831		XLOC_030306	co_vs_ctrl	LOC106565281	tgm5	protein-glutamine gamma-glutamyltransferase 5-like	2.77695	2.83267	2.50529	3.65963
XLOC_015106	single_vs_ctrl	LOC106607299	ptrf	polymerase I and transcript release factor-like	3.30718	4.8596	2.65478	2.75559		XLOC_015106	co_vs_ctrl	LOC106607299	ptrf	polymerase I and transcript release factor-like	4.24644	4.32202	4.08908	4.19206
XLOC_001008	single_vs_ctrl	LOC106611257	thbs2	thrombospondin-2-like	3.36948	3.00455	3.27925	2.79387		XLOC_001008	co_vs_ctrl	LOC106611257	thbs2	thrombospondin-2-like	4.07392	2.43841	3.22665	3.2424
XLOC_035973	single_vs_ctrl	gpnmb	gpnmb	glycoprotein (transmembrane) nmb	3.40221	3.54885	2.8631	3.48383		XLOC_035973	co_vs_ctrl	gpnmb	gpnmb	glycoprotein (transmembrane) nmb	2.97905	2.07686	2.37056	3.17043
XLOC_035066	single_vs_ctrl	LOC106568909	rxrg	retinoic acid receptor RXR-gamma-A-like	3.40253	3.73514	4.22864	2.96808		XLOC_035066	co_vs_ctrl	LOC106568909	rxrg	retinoic acid receptor RXR-gamma-A-like	4.5846	2.62462	5.80653	4.64642
XLOC_010792	single_vs_ctrl	nar4	art1	Ecto-ADP-ribosyltransferase 4	3.46746	2.97996	3.83784	3.81918		XLOC_010792	co_vs_ctrl	nar4	art1	Ecto-ADP-ribosyltransferase 4	3.06302	2.18508	3.65951	3.78974
XLOC_026672	single_vs_ctrl	LOC106563640	hdd11	putative defense protein Hdd11	3.48631	3.29837	3.03589	4.60538		XLOC_026672	co_vs_ctrl	LOC106563640	hdd11	putative defense protein Hdd11	2.99534	2.23465	1.79741	3.32469
XLOC_049336	single_vs_ctrl	il17d	il17d	interleukin 17D	3.52566	3.69892	2.28938	2.37804		XLOC_049336	co_vs_ctrl	il17d	il17d	interleukin 17D	3.43727	1.9647	1.91745	1.84596
XLOC_024265	single_vs_ctrl	LOC106561616	ano1	anoctamin-1-like	3.53247	3.17474	2.67405	2.76185		XLOC_024265	co_vs_ctrl	LOC106561616	ano1	anoctamin-1-like	3.7393	2.20454	3.3995	3.47568
XLOC_051666	single_vs_ctrl	slc27a2	slc27a2	solute carrier family 27 member 2	3.53282	5.71772	4.47823	3.78982		XLOC_051666	co_vs_ctrl	slc27a2	slc27a2	solute carrier family 27 member 2	4.68184	4.83055	4.28266	4.15514
XLOC_031355	single_vs_ctrl	LOC106566997	pfkm	ATP-dependent 6-phosphofructokinase, muscle type-like	3.54464	7.16521	5.84106	4.46801		XLOC_031355	co_vs_ctrl	LOC106566997	pfkm	ATP-dependent 6-phosphofructokinase, muscle type-like	6.92215	7.31616	7.86835	6.61368
XLOC_035436	single_vs_ctrl	LOC106569629	lpl	lipoprotein lipase-like	3.5695	2.85613	2.12331	2.81811		XLOC_035436	co_vs_ctrl	LOC106569629	lpl	lipoprotein lipase-like	4.54487	2.17461	2.50519	3.33518
XLOC_026441	single_vs_ctrl	c6	c6	complement C6	3.60852	5.62619	3.40487	3.80843		XLOC_026441	co_vs_ctrl	c6	c6	complement C6	4.52282	4.87318	3.30061	4.37053
XLOC_039608	single_vs_ctrl	LOC100194643	mylp	myosin, light polypeptide 3-3	3.70582	7.50885	4.44631	4.29277		XLOC_039608	co_vs_ctrl	LOC100194643	mylp	myosin, light polypeptide 3-3	6.25938	6.08455	7.65381	7.35938
XLOC_031077	single_vs_ctrl	slc6a8	slc6a8	solute carrier family 6 member 8	3.80203	5.85903	3.18175	2.87037		XLOC_031077	co_vs_ctrl	slc6a8	slc6a8	solute carrier family 6 member 8	4.42504	5.7122	3.99623	4.15194
XLOC_015837	single_vs_ctrl	mbl2	mbl2	Mannose-binding protein C	3.91286	5.63004	4.41958	5.02938		XLOC_015837	co_vs_ctrl	mbl2	mbl2	Mannose-binding protein C	3.59888	4.60853	3.84922	4.35675
XLOC_003477	single_vs_ctrl	LOC106570078	na	uncharacterized LOC106570078	3.92565	3.47978	3.56427	4.08647		XLOC_003477	co_vs_ctrl	LOC106570078	na	uncharacterized LOC106570078	4.21363	4.43381	3.3914	3.7342
XLOC_053021	single_vs_ctrl	co7	c7	Complement component C7	4.00957	3.16685	3.58699	3.24252		XLOC_053021	co_vs_ctrl	co7	c7	Complement component C7	4.22154	2.02706	3.7598	3.56039
XLOC_025028	single_vs_ctrl	ldha	ldha	lactate dehydrogenase A4	4.02889	7.50943	5.20335	4.96927		XLOC_025028	co_vs_ctrl	ldha	ldha	lactate dehydrogenase A4	6.31079	6.31512	8.01946	8.30376
XLOC_019737	single_vs_ctrl	LOC106610433	vwa7	von Willebrand factor A domain-containing protein 7-like	4.21462	3.19053	2.28104	3.57852		XLOC_019737	co_vs_ctrl	LOC106610433	vwa7	von Willebrand factor A domain-containing protein 7-like	3.05513	2.98856	1.88337	3.47049
XLOC_001768	single_vs_ctrl	LOC106571564	tpm2	tropomyosin beta chain	4.32287	7.00477	4.08536	5.53493		XLOC_001768	co_vs_ctrl	LOC106571564	tpm2	tropomyosin beta chain	7.73453	6.79901	8.40282	5.27909
XLOC_041327	single_vs_ctrl	LOC106575818	myl3	myosin light chain 3, skeletal muscle isoform-like	4.48166	8.05319	5.15475	5.52113		XLOC_041327	co_vs_ctrl	LOC106575818	myl3	myosin light chain 3, skeletal muscle isoform-like	6.91327	6.88496	8.23041	8.66383
XLOC_050983	single_vs_ctrl	LOC106583591	cytl1	cytokine-like protein 1	4.51757	5.51695	3.89869	3.51984		XLOC_050983	co_vs_ctrl	LOC106583591	cytl1	cytokine-like protein 1	4.90231	4.6595	4.19981	3.7619
XLOC_038933	single_vs_ctrl	plin1	plin1	perilipin 1	4.58877	4.87013	4.34601	4.39429		XLOC_038933	co_vs_ctrl	plin1	plin1	perilipin 1	5.33545	3.2265	3.93141	4.48637
XLOC_024578	single_vs_ctrl	LOC106613695	lpl	lipoprotein lipase-like	4.61794	4.70526	3.79839	4.45522		XLOC_024578	co_vs_ctrl	LOC106613695	lpl	lipoprotein lipase-like	5.51588	3.78326	3.87005	5.17039
XLOC_045013	single_vs_ctrl	LOC106578982	rbp4b	retinol-binding protein 4-B	4.6419	3.78365	3.76107	4.58449		XLOC_045013	co_vs_ctrl	LOC106578982	rbp4b	retinol-binding protein 4-B	4.49887	2.4999	3.78411	4.35184
XLOC_001276	single_vs_ctrl	LOC106562158	fam169a	soluble lamin-associated protein of 75 kDa-like	4.72407	4.49266	4.31948	5.09542		XLOC_001276	co_vs_ctrl	LOC106562158	fam169a	soluble lamin-associated protein of 75 kDa-like	4.83529	4.13772	3.84354	5.02149
XLOC_068287	single_vs_ctrl	LOC100194636	eno3	enolase 3-2	5.03765	8.70954	6.70465	6.98541		XLOC_068287	co_vs_ctrl	LOC100194636	eno3	enolase 3-2	8.02159	7.55583	9.48101	10.0452
XLOC_005361	single_vs_ctrl	gapdh	gapdh	glyceraldehyde-3-phosphate dehydrogenase	5.49967	9.10364	8.66438	8.64898		XLOC_005361	co_vs_ctrl	gapdh	gapdh	glyceraldehyde-3-phosphate dehydrogenase	7.81283	7.67007	11.1079	11.7804
XLOC_030782	single_vs_ctrl	ret7	rbp7	Retinoid-binding protein 7	5.58401	4.68666	4.2118	4.29781		XLOC_030782	co_vs_ctrl	ret7	rbp7	Retinoid-binding protein 7	6.28249	3.67949	4.9089	5.26645
XLOC_054533	single_vs_ctrl	fhl2	fhl2	four and a half LIM domains 2	5.85144	6.94132	5.97082	6.74016		XLOC_054533	co_vs_ctrl	fhl2	fhl2	four and a half LIM domains 2	9.7269	7.48057	9.42065	6.85606
XLOC_011168	single_vs_ctrl	LOC106602733	fabp2	fatty acid-binding protein, intestinal-like	5.94688	6.52953	6.95263	5.7739		XLOC_011168	co_vs_ctrl	LOC106602733	fabp2	fatty acid-binding protein, intestinal-like	6.52028	5.09091	6.86916	6.21077
XLOC_040142	single_vs_ctrl	LOC106573596	cilp	cartilage intermediate layer protein 1-like	5.98873	5.3846	5.61281	5.83962		XLOC_040142	co_vs_ctrl	LOC106573596	cilp	cartilage intermediate layer protein 1-like	7.0002	4.80414	6.33873	6.30719
XLOC_040470	single_vs_ctrl	LOC106574225	fhl2	four and a half LIM domains protein 2-like	6.29563	6.55006	5.00204	6.39173		XLOC_040470	co_vs_ctrl	LOC106574225	fhl2	four and a half LIM domains protein 2-like	5.65305	4.84433	3.93683	5.87888
XLOC_003880	single_vs_ctrl	LOC106575942	gapdh	glyceraldehyde-3-phosphate dehydrogenase	6.31161	8.97746	8.72419	8.83538		XLOC_003880	co_vs_ctrl	LOC106575942	gapdh	glyceraldehyde-3-phosphate dehydrogenase	8.45994	7.56295	11.2346	11.8456
XLOC_025632	single_vs_ctrl	pk	pkm	pyruvate kinase	6.82359	9.20827	8.49139	8.07005		XLOC_025632	co_vs_ctrl	pk	pkm	pyruvate kinase	9.83778	8.22656	11.303	11.1405
XLOC_043409	single_vs_ctrl	LOC106577856	actn3	alpha-actinin-3-like	7.21653	10.3603	10.0373	9.40078		XLOC_043409	co_vs_ctrl	LOC106577856	actn3	alpha-actinin-3-like	11.0337	10.0179	13.5795	12.6585
XLOC_046120	single_vs_ctrl	LOC100194624	aldoa	aldolase a, fructose-bisphosphate 1	7.8639	9.69188	9.8985	9.78989		XLOC_046120	co_vs_ctrl	LOC100194624	aldoa	aldolase a, fructose-bisphosphate 1	11.1797	8.86309	12.7976	12.6588
XLOC_022682	single_vs_ctrl	LOC106612582	pros1	vitamin K-dependent protein S-like	8.10809	7.63302	5.15719	4.47506		XLOC_022682	co_vs_ctrl	LOC106612582	pros1	vitamin K-dependent protein S-like	8.3255	4.67947	4.51353	4.53312
XLOC_046104	single_vs_ctrl	LOC106579065	atp2a1	sarcoplasmic/endoplasmic reticulum calcium ATPase 1	8.26797	9.87535	10.6462	10.0069		XLOC_046104	co_vs_ctrl	LOC106579065	atp2a1	sarcoplasmic/endoplasmic reticulum calcium ATPase 1	11.5206	9.2883	13.3575	12.884

## Sheet: T6 single|pre vs co|single
Sub table T6. Shared DEGs found in between single vs. pre-infection and co vs. single einfection
gene_id	group	gene_short_name	gene symbol	GENENAME	0.3%FAw3	0.3%FAw3+IS	1%FAw6	1%FAw3		gene_id	group	gene_short_name	gene symbol	GENENAME	0.3%FAw3	0.3%FAw3+IS	1%FAw6	1%FAw3
XLOC_014196	single_vs_ctrl	LOC106605607	plaur	urokinase plasminogen activator surface receptor-like	-3.67812	-1.95251	-2.8196	-2.65147		XLOC_014196	co_vs_single	LOC106605607	plaur	urokinase plasminogen activator surface receptor-like	2.81536	2.78924	4.5588	4.39303
XLOC_047474	single_vs_ctrl	LOC106580049	vldlr	very low-density lipoprotein receptor-like	-2.12101	-2.59083	-1.78806	-2.11591		XLOC_047474	co_vs_single	LOC106580049	vldlr	very low-density lipoprotein receptor-like	2.48982	1.86558	1.58618	2.56524
XLOC_025113	single_vs_ctrl	LOC106561098	mfge8	lactadherin-like	-2.0267	-1.68375	-1.62273	-1.92328		XLOC_025113	co_vs_single	LOC106561098	mfge8	lactadherin-like	2.67217	1.758	2.21395	2.8479

## Sheet: T7 co|pre vs co|single
Sub table T7. Shared DEGs found in between co vs. pre-infection and co vs. single infection
gene_id	group	gene_short_name	gene symbol	GENENAME	0.3%FAw3	0.3%FAw3+IS	1%FAw6	1%FAw3		gene_id	group	gene_short_name	gene symbol	GENENAME	0.3%FAw3	0.3%FAw3+IS	1%FAw6	1%FAw3
XLOC_025782	co_vs_ctrl	hce1	lce	High choriolytic enzyme 1	-1.34775	-1.4485	-1.45036	-1.42013		XLOC_025782	co_vs_single	hce1	lce	High choriolytic enzyme 1	-1.02417	-1.4001	-1.1267	-1.32707
XLOC_036839	co_vs_ctrl	LOC106571937	rbm38	RNA-binding protein 38-like	1.13932	1.26944	1.3361	1.59947		XLOC_036839	co_vs_single	LOC106571937	rbm38	RNA-binding protein 38-like	1.7057	1.34921	1.63366	1.68743
XLOC_048748	co_vs_ctrl	LOC106582157	ranbp2	E3 SUMO-protein ligase RanBP2-like	1.15606	1.67596	1.27419	1.70138		XLOC_048748	co_vs_single	LOC106582157	ranbp2	E3 SUMO-protein ligase RanBP2-like	2.00079	1.3819	1.28904	2.22839
XLOC_000375	co_vs_ctrl	LOC106596965	btbd7	BTB/POZ domain-containing protein 7-like	1.26184	1.25469	1.47241	1.65947		XLOC_000375	co_vs_single	LOC106596965	btbd7	BTB/POZ domain-containing protein 7-like	1.30566	1.10652	1.46695	1.76639
XLOC_051606	co_vs_ctrl	LOC100380646	cecr2	cat eye syndrome critical region protein 5 homolog	1.41282	1.02129	1.70583	1.65204		XLOC_051606	co_vs_single	LOC100380646	cecr2	cat eye syndrome critical region protein 5 homolog	1.26119	1.43853	1.65632	1.34644
XLOC_049972	co_vs_ctrl	LOC106583304	rbms2	RNA-binding motif, single-stranded-interacting protein 2-like	1.41345	1.07462	1.7837	1.43782		XLOC_049972	co_vs_single	LOC106583304	rbms2	RNA-binding motif, single-stranded-interacting protein 2-like	2.46522	1.94785	2.58013	3.01339
XLOC_046207	co_vs_ctrl	LOC106579549	gpt2	alanine aminotransferase 2-like	1.49645	2.94474	3.30896	2.47347		XLOC_046207	co_vs_single	LOC106579549	gpt2	alanine aminotransferase 2-like	1.76252	1.44912	1.98159	2.2603
XLOC_051886	co_vs_ctrl	LOC106584072	dsp	desmoplakin-like	1.58424	1.35058	2.1988	1.77701		XLOC_051886	co_vs_single	LOC106584072	dsp	desmoplakin-like	1.65011	1.05725	1.51376	1.73152
XLOC_025382	co_vs_ctrl	LOC106561321	na	uncharacterized LOC106561321	1.62471	1.13101	1.33459	1.85683		XLOC_025382	co_vs_single	LOC106561321	na	uncharacterized LOC106561321	1.46323	1.42894	1.27867	1.34961
XLOC_022259	co_vs_ctrl	LOC106611992	fmr1	fragile X mental retardation protein 1 homolog A-like	1.67745	1.27816	1.74206	1.8304		XLOC_022259	co_vs_single	LOC106611992	fmr1	fragile X mental retardation protein 1 homolog A-like	1.82789	1.51726	1.78051	1.956
XLOC_000048	co_vs_ctrl	LOC106606645	supt20h	transcription factor SPT20 homolog	1.69441	1.0691	1.69161	1.57525		XLOC_000048	co_vs_single	LOC106606645	supt20h	transcription factor SPT20 homolog	1.66688	1.28608	1.52784	1.6494
XLOC_005184	co_vs_ctrl	LOC106573969	adar	double-stranded RNA-specific adenosine deaminase-like	1.70766	1.29454	1.8281	1.56758		XLOC_005184	co_vs_single	LOC106573969	adar	double-stranded RNA-specific adenosine deaminase-like	1.48184	1.27787	1.24792	1.47521
XLOC_009888	co_vs_ctrl	tlr3	tlr3	toll like receptor 3	1.77612	1.33502	1.84134	2.17766		XLOC_009888	co_vs_single	tlr3	tlr3	toll like receptor 3	1.68111	1.69243	1.84216	1.69539
XLOC_049971	co_vs_ctrl	dtx3l	dtx3	deltex-3-like	1.78287	1.05429	1.45551	1.75784		XLOC_049971	co_vs_single	dtx3l	dtx3	deltex-3-like	1.59092	1.31648	1.23094	1.31451
XLOC_016897	co_vs_ctrl	LOC106607932	ifi44	interferon-induced protein 44-like	1.78439	1.51357	1.51524	1.96426		XLOC_016897	co_vs_single	LOC106607932	ifi44	interferon-induced protein 44-like	1.90371	1.75845	1.38397	1.8937
XLOC_040528	co_vs_ctrl	LOC106574532	atg9a	autophagy-related protein 9A-like	1.8178	1.45242	1.78997	1.82459		XLOC_040528	co_vs_single	LOC106574532	atg9a	autophagy-related protein 9A-like	1.22909	1.09511	1.30445	1.19247
XLOC_007932	co_vs_ctrl	LOC106601898	rnf213	E3 ubiquitin-protein ligase RNF213-like	1.84245	1.02649	1.65213	1.88115		XLOC_007932	co_vs_single	LOC106601898	rnf213	E3 ubiquitin-protein ligase RNF213-like	1.18787	1.28722	1.35712	1.05673
XLOC_041954	co_vs_ctrl	LOC106575328	atg9a	autophagy-related protein 9A-like	1.85022	1.27756	1.58076	1.84932		XLOC_041954	co_vs_single	LOC106575328	atg9a	autophagy-related protein 9A-like	1.87842	1.11508	1.5652	1.64814
XLOC_043044	co_vs_ctrl	LOC106577246	tmem150a	transmembrane protein 150A-like	1.90527	1.72819	2.36606	2.45643		XLOC_043044	co_vs_single	LOC106577246	tmem150a	transmembrane protein 150A-like	2.33554	1.80224	2.59832	2.53747
XLOC_005077	co_vs_ctrl	LOC106595807	eif2ak3	eukaryotic translation initiation factor 2-alpha kinase 3-like	1.9196	1.52814	1.83873	2.02097		XLOC_005077	co_vs_single	LOC106595807	eif2ak3	eukaryotic translation initiation factor 2-alpha kinase 3-like	1.09901	1.27374	1.33781	1.07885
XLOC_042348	co_vs_ctrl	mov10	mov10	helicase MOV-10	1.9465	1.22881	1.96349	2.07105		XLOC_042348	co_vs_single	mov10	mov10	helicase MOV-10	1.89718	1.52164	1.97987	1.83199
XLOC_013863	co_vs_ctrl	LOC106605064	trim10	nuclear factor 7, brain-like	1.95581	1.60062	2.13961	2.41526		XLOC_013863	co_vs_single	LOC106605064	trim10	nuclear factor 7, brain-like	1.3679	1.3364	1.49784	1.57558
XLOC_033410	co_vs_ctrl	LOC106568337	gcnt4	beta-1,3-galactosyl-O-glycosyl-glycoprotein beta-1,6-N-acetylglucosaminyltransferase 4-like	1.97722	1.33248	2.52883	2.35281		XLOC_033410	co_vs_single	LOC106568337	gcnt4	beta-1,3-galactosyl-O-glycosyl-glycoprotein beta-1,6-N-acetylglucosaminyltransferase 4-like	1.88596	1.78945	2.48795	2.35141
XLOC_012243	co_vs_ctrl	LOC106604343	trim16	tripartite motif-containing protein 16-like	2.00226	1.7432	1.5022	1.79147		XLOC_012243	co_vs_single	LOC106604343	trim16	tripartite motif-containing protein 16-like	1.39348	1.26562	1.0942	2.02553
XLOC_079353	co_vs_ctrl	LOC106599139	trim16	stonustoxin subunit beta-like	2.02718	2.07712	1.95921	1.81858		XLOC_079353	co_vs_single	LOC106599139	trim16	stonustoxin subunit beta-like	2.12764	1.87522	1.6158	1.46894
XLOC_001644	co_vs_ctrl	LOC106568982	trim25	E3 ubiquitin/ISG15 ligase TRIM25-like	2.0484	1.35355	1.47011	1.99976		XLOC_001644	co_vs_single	LOC106568982	trim25	E3 ubiquitin/ISG15 ligase TRIM25-like	1.64679	1.14166	1.26376	1.86373
XLOC_012240	co_vs_ctrl	LOC106604347	na	uncharacterized LOC106604347	2.08534	1.21777	1.66706	1.9973		XLOC_012240	co_vs_single	LOC106604347	na	uncharacterized LOC106604347	1.51144	1.28539	1.30943	1.19633
XLOC_027583	co_vs_ctrl	LOC106563086	na	jeltraxin-like	2.0964	1.41973	1.95958	2.32169		XLOC_027583	co_vs_single	LOC106563086	na	jeltraxin-like	2.16846	2.066	2.68098	2.89023
XLOC_049138	co_vs_ctrl	ifih1	ifih1	interferon induced with helicase C domain 1	2.10319	1.51561	2.09693	2.23068		XLOC_049138	co_vs_single	ifih1	ifih1	interferon induced with helicase C domain 1	1.80996	1.62239	1.75207	1.58184
XLOC_075440	co_vs_ctrl	LOC106598702	trim25	E3 ubiquitin/ISG15 ligase TRIM25-like	2.13321	1.765	1.36915	2.51696		XLOC_075440	co_vs_single	LOC106598702	trim25	E3 ubiquitin/ISG15 ligase TRIM25-like	2.57317	1.91738	1.57747	1.82606
XLOC_024001	co_vs_ctrl	LOC106561186	trim25	E3 ubiquitin/ISG15 ligase TRIM25-like	2.15061	1.18058	1.5513	1.9445		XLOC_024001	co_vs_single	LOC106561186	trim25	E3 ubiquitin/ISG15 ligase TRIM25-like	2.40965	2.033	2.09233	1.83508
XLOC_054410	co_vs_ctrl	epsti1	epsti1	epithelial stromal interaction 1	2.19012	1.52882	2.0704	2.47142		XLOC_054410	co_vs_single	epsti1	epsti1	epithelial stromal interaction 1	2.2307	1.99007	2.06258	1.99264
XLOC_017469	co_vs_ctrl	LOC106608810	gvinp1	interferon-induced very large GTPase 1-like	2.22206	2.16918	2.40636	2.48872		XLOC_017469	co_vs_single	LOC106608810	gvinp1	interferon-induced very large GTPase 1-like	2.06689	1.99311	1.94709	2.16966
XLOC_041474	co_vs_ctrl	LOC100380855	nampt	nicotinamide phosphoribosyltransferase	2.25022	1.33919	2.38257	2.44107		XLOC_041474	co_vs_single	LOC100380855	nampt	nicotinamide phosphoribosyltransferase	2.47976	2.12518	2.6062	2.29544
XLOC_037111	co_vs_ctrl	LOC106572465	dnmt3a	DNA (cytosine-5)-methyltransferase 3A-like	2.27649	2.5444	2.62033	2.52422		XLOC_037111	co_vs_single	LOC106572465	dnmt3a	DNA (cytosine-5)-methyltransferase 3A-like	2.35753	1.5066	1.92165	2.94251
XLOC_052226	co_vs_ctrl	LOC106584677	trim25	E3 ubiquitin/ISG15 ligase TRIM25-like	2.28967	1.81386	2.44632	2.2849		XLOC_052226	co_vs_single	LOC106584677	trim25	E3 ubiquitin/ISG15 ligase TRIM25-like	2.5297	2.21427	2.5287	2.3313
XLOC_005574	co_vs_ctrl	LOC106580462	tdp2	tyrosyl-DNA phosphodiesterase 2-like	2.31197	1.46173	2.06988	2.31214		XLOC_005574	co_vs_single	LOC106580462	tdp2	tyrosyl-DNA phosphodiesterase 2-like	1.88122	1.65158	1.82972	2.02315
XLOC_017682	co_vs_ctrl	LOC106609207	nampt	nicotinamide phosphoribosyltransferase-like	2.319	1.48582	2.31118	2.33758		XLOC_017682	co_vs_single	LOC106609207	nampt	nicotinamide phosphoribosyltransferase-like	1.8497	1.56249	1.86869	1.50947
XLOC_005506	co_vs_ctrl	LOC106579269	ncoa7	nuclear receptor coactivator 7-like	2.36999	2.62204	3.20894	3.22784		XLOC_005506	co_vs_single	LOC106579269	ncoa7	nuclear receptor coactivator 7-like	1.89599	2.12408	2.54614	2.34917
XLOC_062931	co_vs_ctrl	LOC106592440	trim16	tripartite motif-containing protein 16-like	2.37142	1.27525	2.00309	2.11136		XLOC_062931	co_vs_single	LOC106592440	trim16	tripartite motif-containing protein 16-like	2.36477	1.52568	1.58035	1.89781
XLOC_009469	co_vs_ctrl	LOC106601932	na	E3 ubiquitin-protein ligase RNF213-like	2.37147	1.9204	2.23247	2.36046		XLOC_009469	co_vs_single	LOC106601932	na	E3 ubiquitin-protein ligase RNF213-like	2.50976	1.51953	1.74206	2.49209
XLOC_032816	co_vs_ctrl	spats2	spats2	spermatogenesis associated serine rich 2	2.37599	1.89492	2.20504	1.79554		XLOC_032816	co_vs_single	spats2	spats2	spermatogenesis associated serine rich 2	1.62478	1.16581	1.52504	1.14695
XLOC_045156	co_vs_ctrl	LOC106579159	dtx3l	uncharacterized LOC106579159	2.37847	1.2587	1.9912	2.12751		XLOC_045156	co_vs_single	LOC106579159	dtx3l	uncharacterized LOC106579159	1.8305	1.76371	1.65332	1.58392
XLOC_040559	co_vs_ctrl	LOC106574482	ifi44l	interferon-induced protein 44-like	2.40146	1.40999	2.6722	2.86382		XLOC_040559	co_vs_single	LOC106574482	ifi44l	interferon-induced protein 44-like	3.05455	2.88912	3.17982	2.82518
XLOC_058150	co_vs_ctrl	LOC106589450	parp9	poly [ADP-ribose] polymerase 9-like	2.42795	1.12539	1.94045	2.22295		XLOC_058150	co_vs_single	LOC106589450	parp9	poly [ADP-ribose] polymerase 9-like	1.59908	1.54359	1.39986	1.0964
XLOC_033276	co_vs_ctrl	LOC106567757	lgals9	galectin-9-like	2.43205	1.65995	2.63009	2.96679		XLOC_033276	co_vs_single	LOC106567757	lgals9	galectin-9-like	3.46504	2.97857	3.62184	3.15426
XLOC_045374	co_vs_ctrl	LOC106579686	na	uncharacterized LOC106579686	2.47424	1.5263	1.87946	2.87125		XLOC_045374	co_vs_single	LOC106579686	na	uncharacterized LOC106579686	2.76443	2.49067	2.73277	2.25671
XLOC_044495	co_vs_ctrl	LOC106578113	cpras1	circularly permutated Ras protein 1-like	2.4939	1.34717	2.45822	2.3741		XLOC_044495	co_vs_single	LOC106578113	cpras1	circularly permutated Ras protein 1-like	2.45655	2.38469	2.55921	2.08433
XLOC_010239	co_vs_ctrl	LOC106603287	lgals9	galectin-9-like	2.50381	1.31784	2.72879	2.76059		XLOC_010239	co_vs_single	LOC106603287	lgals9	galectin-9-like	2.93638	2.1337	2.9732	2.90266
XLOC_007960	co_vs_ctrl	LOC106601933	rnf213	E3 ubiquitin-protein ligase RNF213-like	2.52149	1.85401	2.02529	2.31673		XLOC_007960	co_vs_single	LOC106601933	rnf213	E3 ubiquitin-protein ligase RNF213-like	2.22224	1.59195	1.29633	2.0514
XLOC_018395	co_vs_ctrl	LOC106608959	tdrd7	tudor domain-containing protein 7B-like	2.52664	1.63902	2.65121	2.85738		XLOC_018395	co_vs_single	LOC106608959	tdrd7	tudor domain-containing protein 7B-like	1.87825	1.50782	2.40241	1.65973
XLOC_061170	co_vs_ctrl	LOC106591596	trim16	tripartite motif-containing protein 16-like	2.53245	1.19008	1.91152	2.12767		XLOC_061170	co_vs_single	LOC106591596	trim16	ubl carboxyl-terminal hydrolase 18-like isoform X1	2.58098	1.48921	1.59456	1.36832
XLOC_039694	co_vs_ctrl	LOC106575021	na	uncharacterized LOC106575021	2.53593	4.66883	2.93551	3.64983		XLOC_039694	co_vs_single	LOC106575021	na	uncharacterized LOC106575021	2.98014	3.12831	3.28359	2.88613
XLOC_001651	co_vs_ctrl	dck	dck	deoxycytidine kinase	2.54	1.93765	2.34776	2.79555		XLOC_001651	co_vs_single	dck	dck	deoxycytidine kinase	1.21458	1.40614	1.78748	1.12989
XLOC_024534	co_vs_ctrl	LOC106613620	na	uncharacterized LOC106613620	2.54976	1.58932	2.55046	2.17127		XLOC_024534	co_vs_single	LOC106613620	na	uncharacterized LOC106613620	2.17985	1.50798	2.7512	1.75333
XLOC_054524	co_vs_ctrl	LOC106586715	na	uncharacterized LOC106586715	2.57612	1.9154	2.64759	2.77795		XLOC_054524	co_vs_single	LOC106586715	na	uncharacterized LOC106586715	2.23199	2.27471	2.25904	2.44618
XLOC_066465	co_vs_ctrl	LOC106594610	na	uncharacterized LOC106594610	2.59609	2.31815	2.71561	3.34262		XLOC_066465	co_vs_single	LOC106594610	na	uncharacterized LOC106594610	2.51993	3.10656	3.33497	2.94877
XLOC_007305	co_vs_ctrl	LOC106600688	parp14	poly [ADP-ribose] polymerase 14-like	2.60085	1.7387	2.29034	2.49035		XLOC_007305	co_vs_single	LOC106600688	parp14	poly [ADP-ribose] polymerase 14-like	1.98769	1.66766	1.71129	1.81727
XLOC_068689	co_vs_ctrl	LOC106595875	trim16	tripartite motif-containing protein 16-like	2.67366	1.09783	2.09996	1.82372		XLOC_068689	co_vs_single	LOC106595875	trim16	tripartite motif-containing protein 16-like	2.24047	1.69817	1.49035	1.55054
XLOC_041572	co_vs_ctrl	LOC106576261	usp18	ubl carboxyl-terminal hydrolase 18-like	2.67444	1.70209	2.50576	2.70335		XLOC_041572	co_vs_single	LOC106576261	usp18	ubl carboxyl-terminal hydrolase 18-like	2.17688	2.18771	2.32115	1.84249
XLOC_042648	co_vs_ctrl	LOC106576573	trim27	zinc finger protein RFP-like	2.73231	2.07633	2.80871	3.12721		XLOC_042648	co_vs_single	LOC106576573	trim27	zinc finger protein RFP-like	3.00737	2.69115	3.10807	2.95114
XLOC_011866	co_vs_ctrl	LOC106603685	trim16	tripartite motif-containing protein 16-like	2.75733	1.46979	1.9284	2.05788		XLOC_011866	co_vs_single	LOC106603685	trim16	tripartite motif-containing protein 16-like	2.42178	1.3813	1.66688	1.79824
XLOC_046289	co_vs_ctrl	LOC106579703	ptchd3	patched domain-containing protein 3-like	2.75838	1.7529	2.55751	3.21117		XLOC_046289	co_vs_single	LOC106579703	ptchd3	patched domain-containing protein 3-like	3.51918	2.55236	3.44824	3.14542
XLOC_018408	co_vs_ctrl	LOC106608979	trim39	E3 ubiquitin-protein ligase TRIM39-like	2.79039	2.48917	2.89981	2.9678		XLOC_018408	co_vs_single	LOC106608979	trim39	E3 ubiquitin-protein ligase TRIM39-like	2.26159	2.31365	2.43177	2.13641
XLOC_045238	co_vs_ctrl	irf-3	irf3	interferon regulatory factor 3	2.81832	2.00475	2.63805	2.77485		XLOC_045238	co_vs_single	irf-3	irf3	interferon regulatory factor 3	2.18757	2.16215	2.20416	1.94577
XLOC_053187	co_vs_ctrl	LOC106585268	trafd1	TRAF-type zinc finger domain-containing protein 1-like	2.83537	1.3629	2.81472	3.28706		XLOC_053187	co_vs_single	LOC106585268	trafd1	TRAF-type zinc finger domain-containing protein 1-like	3.48933	2.46564	3.32533	3.14087
XLOC_057690	co_vs_ctrl	LOC106589231	trim39	E3 ubiquitin-protein ligase TRIM39-like	2.87006	2.16432	2.83287	2.5472		XLOC_057690	co_vs_single	LOC106589231	trim39	E3 ubiquitin-protein ligase TRIM39-like	2.52302	2.13217	2.34431	2.37591
XLOC_036030	co_vs_ctrl	LOC106570620	rtp3	receptor-transporting protein 3-like	2.89714	1.08349	2.58475	2.70483		XLOC_036030	co_vs_single	LOC106570620	rtp3	receptor-transporting protein 3-like	3.18392	2.52404	3.51896	2.92585
XLOC_025386	co_vs_ctrl	irf7b	irf7	interferon regulatory factor 7B	2.94847	1.82897	2.66317	3.38983		XLOC_025386	co_vs_single	irf7b	irf7	interferon regulatory factor 7B	3.26295	2.82257	3.14088	2.94448
XLOC_044999	co_vs_ctrl	LOC106578964	ifit1b	interferon-induced protein with tetratricopeptide repeats 5-like	2.95929	2.08031	2.94399	3.1089		XLOC_044999	co_vs_single	LOC106578964	ifit1b	interferon-induced protein with tetratricopeptide repeats 5-like	2.40069	2.36075	2.49545	2.25051
XLOC_043510	co_vs_ctrl	LOC106578008	na	uncharacterized LOC106578008	2.99349	2.31422	2.63645	2.96179		XLOC_043510	co_vs_single	LOC106578008	na	uncharacterized LOC106578008	2.41769	2.02042	2.32165	2.52048
XLOC_056808	co_vs_ctrl	LOC106589024	rbm43	RNA-binding protein 43-like	3.02103	1.87359	2.54407	2.7843		XLOC_056808	co_vs_single	LOC106589024	rbm43	RNA-binding protein 43-like	2.44083	2.2021	2.0308	1.79183
XLOC_060114	co_vs_ctrl	LOC106591196	trim25	E3 ubiquitin/ISG15 ligase TRIM25-like	3.0844	2.26645	2.49171	2.20869		XLOC_060114	co_vs_single	LOC106591196	trim25	E3 ubiquitin/ISG15 ligase TRIM25-like	3.09052	1.75578	1.68184	2.68753
XLOC_007325	co_vs_ctrl	LOC106600701	swp2	nuclear pore complex protein Nup214-like	3.14082	2.82602	3.43225	3.68949		XLOC_007325	co_vs_single	LOC106600701	swp2	nuclear pore complex protein Nup214-like	3.95535	3.95052	4.35685	4.00539
XLOC_043382	co_vs_ctrl	LOC106577849	na	uncharacterized LOC106577849	3.17982	1.55445	3.90104	4.49134		XLOC_043382	co_vs_single	LOC106577849	na	uncharacterized LOC106577849	4.09582	3.75816	5.46648	5.73561
XLOC_062092	co_vs_ctrl	LOC106591927	socs1	suppressor of cytokine signaling 1-like	3.20197	1.41651	2.60403	2.89545		XLOC_062092	co_vs_single	LOC106591927	socs1	suppressor of cytokine signaling 1-like	2.25784	1.85245	2.18813	1.62704
XLOC_062723	co_vs_ctrl	LOC106592320	gimap7	GTPase IMAP family member 7-like	3.24515	2.07415	3.70399	4.15439		XLOC_062723	co_vs_single	LOC106592320	gimap7	GTPase IMAP family member 7-like	2.5219	2.57553	2.92015	2.90403
XLOC_049106	co_vs_ctrl	stat1	stat1	Signal transducer and activator of transcription 1	3.25385	2.35508	3.08821	3.29838		XLOC_049106	co_vs_single	stat1	stat1	Signal transducer and activator of transcription 1	3.51082	3.2144	3.32383	2.69788
XLOC_007559	co_vs_ctrl	cd9	cd9	CD9 molecule	3.26287	2.13919	3.17175	3.25995		XLOC_007559	co_vs_single	cd9	cd9	CD9 molecule	3.39576	3.55346	3.4344	2.81887
XLOC_060770	co_vs_ctrl	ddx58	ddx58	DExD/H-box helicase 58	3.29823	2.52982	3.18006	3.41133		XLOC_060770	co_vs_single	ddx58	ddx58	DExD/H-box helicase 58	2.73498	2.50635	2.64408	2.87553
XLOC_025256	co_vs_ctrl	LOC106560850	nlrc5	protein NLRC5-like	3.31042	1.86072	2.706	3.04256		XLOC_025256	co_vs_single	LOC106560850	nlrc5	protein NLRC5-like	2.61631	2.33922	2.31247	2.58119
XLOC_071657	co_vs_ctrl	LOC106597471	trim47	tripartite motif-containing protein 47-like	3.36338	1.26644	2.91839	2.61		XLOC_071657	co_vs_single	LOC106597471	trim47	tripartite motif-containing protein 47-like	3.01974	1.43663	2.23147	1.83367
XLOC_057043	co_vs_ctrl	LOC106588383	na	uncharacterized LOC106588383	3.3827	1.82924	3.46459	3.60251		XLOC_057043	co_vs_single	LOC106588383	na	uncharacterized LOC106588383	4.01539	3.52606	4.27671	3.64527
XLOC_002515	co_vs_ctrl	LOC106606998	cgas	cyclic GMP-AMP synthase-like	3.39234	2.45758	3.11273	3.1395		XLOC_002515	co_vs_single	LOC106606998	cgas	cyclic GMP-AMP synthase-like	2.2086	2.07624	2.26228	1.83544
XLOC_052889	co_vs_ctrl	LOC106585878	ccl19	C-C motif chemokine 19-like	3.4146	1.27033	3.25085	3.83611		XLOC_052889	co_vs_single	LOC106585878	ccl19	C-C motif chemokine 19-like	4.09414	3.04352	3.53906	3.14063
XLOC_043631	co_vs_ctrl	ddx58	na	DExD/H-box helicase 58	3.44734	2.65217	3.38	3.54671		XLOC_043631	co_vs_single	ddx58	na	DExD/H-box helicase 58	3.19906	2.62461	2.62857	3.14159
XLOC_054074	co_vs_ctrl	LOC106586887	wdr48	interferon-induced GTP-binding protein Mx-like	3.4631	2.30679	1.83131	2.43376		XLOC_054074	co_vs_single	LOC106586887	wdr48	interferon-induced GTP-binding protein Mx-like	3.26402	3.03994	2.05558	2.68517
XLOC_038853	co_vs_ctrl	irf7	irf7	interferon regulatory factor 7	3.52481	1.7632	3.15395	3.31648		XLOC_038853	co_vs_single	irf7	irf7	interferon regulatory factor 7	2.60198	2.4079	2.86003	1.68266
XLOC_009341	co_vs_ctrl	LOC106601757	samd9l	sterile alpha motif domain-containing protein 9-like	3.52592	2.45646	3.48283	3.825		XLOC_009341	co_vs_single	LOC106601757	samd9l	sterile alpha motif domain-containing protein 9-like	4.33403	3.12288	4.02254	4.40368
XLOC_015114	co_vs_ctrl	LOC106607291	dhx58	probable ATP-dependent RNA helicase DHX58	3.67367	2.55514	3.51587	3.68859		XLOC_015114	co_vs_single	LOC106607291	dhx58	probable ATP-dependent RNA helicase DHX58	3.02578	2.71189	3.34936	2.70822
XLOC_044871	co_vs_ctrl	LOC106578729	eif4g3	uncharacterized LOC106578729	3.70943	2.48338	3.47034	3.38202		XLOC_044871	co_vs_single	LOC106578729	eif4g3	uncharacterized LOC106578729	2.24588	2.36685	2.60988	2.07882
XLOC_070886	co_vs_ctrl	LOC106597052	trim25	E3 ubiquitin/ISG15 ligase TRIM25-like	3.73868	3.20219	2.05878	2.89239		XLOC_070886	co_vs_single	LOC106597052	trim25	E3 ubiquitin/ISG15 ligase TRIM25-like	2.12106	2.03016	2.15228	2.24226
XLOC_035695	co_vs_ctrl	LOC100194553	na	VHSV-induced protein-like	3.74099	2.19947	3.44202	3.79983		XLOC_035695	co_vs_single	LOC100194553	na	VHSV-induced protein-like	3.36892	3.26828	3.33004	2.82319
XLOC_066024	co_vs_ctrl	LOC106594338	na	uncharacterized LOC106594338	3.75052	2.84033	2.56904	2.9431		XLOC_066024	co_vs_single	LOC106594338	na	uncharacterized LOC106594338	2.30255	1.97777	1.14155	1.99023
XLOC_018802	co_vs_ctrl	LOC106609623	trim47	zinc finger protein RFP-like	3.77539	2.92659	2.90425	3.72298		XLOC_018802	co_vs_single	LOC106609623	trim47	zinc finger protein RFP-like	4.10441	2.81367	3.5284	3.31968
XLOC_052222	co_vs_ctrl	LOC106584676	trim16	tripartite motif-containing protein 16-like	3.78773	2.40838	2.85685	3.03592		XLOC_052222	co_vs_single	LOC106584676	trim16	tripartite motif-containing protein 16-like	2.09462	1.99817	2.06833	1.75047
XLOC_048745	co_vs_ctrl	LOC106582055	c3orf38	uncharacterized protein C3orf38-like	3.95526	2.71797	3.67238	3.90291		XLOC_048745	co_vs_single	LOC106582055	c3orf38	uncharacterized protein C3orf38-like	3.99451	3.55404	4.19847	3.70837
XLOC_008920	co_vs_ctrl	dhx58	dhx58	DEXH (Asp-Glu-X-His) box polypeptide 58	3.98276	2.60065	3.7292	3.71721		XLOC_008920	co_vs_single	dhx58	dhx58	DEXH (Asp-Glu-X-His) box polypeptide 58	2.91072	2.61208	3.04612	2.14575
XLOC_062083	co_vs_ctrl	LOC106591922	herc6	probable E3 ubiquitin-protein ligase HERC6	3.99723	2.56712	3.65861	3.42292		XLOC_062083	co_vs_single	LOC106591922	herc6	probable E3 ubiquitin-protein ligase HERC6	3.89436	3.70571	3.56321	3.64565
XLOC_043473	co_vs_ctrl	LOC106577947	samd9	sterile alpha motif domain-containing protein 9-like	4.00251	2.63954	3.89666	3.60607		XLOC_043473	co_vs_single	LOC106577947	samd9	sterile alpha motif domain-containing protein 9-like	1.88588	1.59433	2.34264	1.36038
XLOC_049967	co_vs_ctrl	LOC106583163	na	uncharacterized LOC106583163	4.08018	2.57477	3.45076	4.07539		XLOC_049967	co_vs_single	LOC106583163	na	uncharacterized LOC106583163	2.96139	1.9498	2.80916	2.87115
XLOC_058193	co_vs_ctrl	LOC106589505	na	uncharacterized LOC106589505	4.08145	3.00378	4.21302	3.91173		XLOC_058193	co_vs_single	LOC106589505	na	uncharacterized LOC106589505	3.71572	3.29839	3.92697	3.17888
XLOC_049210	co_vs_ctrl	LOC106581934	fam171b	protein FAM171B-like	4.13041	2.60217	4.3329	3.70352		XLOC_049210	co_vs_single	LOC106581934	fam171b	protein FAM171B-like	3.22305	3.00995	4.29265	2.578
XLOC_004853	co_vs_ctrl	LOC106592293	hian7	GTPase IMAP family member 7-like	4.14363	1.97136	4.06632	5.06653		XLOC_004853	co_vs_single	LOC106592293	hian7	GTPase IMAP family member 7-like	2.31072	2.9355	2.60432	3.01372
XLOC_029208	co_vs_ctrl	LOC106565851	nampt	nicotinamide phosphoribosyltransferase-like	4.20105	3.58136	4.1147	4.18763		XLOC_029208	co_vs_single	LOC106565851	nampt	nicotinamide phosphoribosyltransferase-like	3.32805	2.61217	3.20084	2.74001
XLOC_018816	co_vs_ctrl	LOC106609653	parp11	poly [ADP-ribose] polymerase 11-like	4.24533	2.73182	3.48098	3.99805		XLOC_018816	co_vs_single	LOC106609653	parp11	poly [ADP-ribose] polymerase 11-like	2.57125	2.90022	2.56567	2.65461
XLOC_021510	co_vs_ctrl	cmpk2	dtymk	cytidine/uridine monophosphate kinase 2	4.33438	2.68455	4.30477	4.29137		XLOC_021510	co_vs_single	cmpk2	dtymk	cytidine/uridine monophosphate kinase 2	3.43867	3.17627	3.6589	2.60802
XLOC_003815	co_vs_ctrl	LOC106574776	aste1	protein asteroid homolog 1-like	4.41241	2.78724	4.37208	4.75492		XLOC_003815	co_vs_single	LOC106574776	aste1	protein asteroid homolog 1-like	4.5102	3.88297	4.49565	3.25173
XLOC_030538	co_vs_ctrl	LOC106565475	na	uncharacterized LOC106565475	4.4507	2.51606	4.15723	4.34679		XLOC_030538	co_vs_single	LOC106565475	na	uncharacterized LOC106565475	3.70123	3.57488	4.08851	2.78936
XLOC_016696	co_vs_ctrl	LOC106607641	mthfd1	C-1-tetrahydrofolate synthase, cytoplasmic-like	4.51328	4.56078	3.99076	3.61209		XLOC_016696	co_vs_single	LOC106607641	mthfd1	C-1-tetrahydrofolate synthase, cytoplasmic-like	4.58264	2.93517	3.79664	3.51962
XLOC_024136	co_vs_ctrl	LOC106561394	parp12	poly [ADP-ribose] polymerase 12-like	4.54005	4.33113	4.6534	4.87404		XLOC_024136	co_vs_single	LOC106561394	parp12	poly [ADP-ribose] polymerase 12-like	3.35321	3.86571	3.43563	3.2949
XLOC_005245	co_vs_ctrl	LOC106574762	aste1	protein asteroid homolog 1-like	4.60158	3.64877	4.504	4.63574		XLOC_005245	co_vs_single	LOC106574762	aste1	protein asteroid homolog 1-like	3.86237	3.87057	4.5502	3.66844
XLOC_044410	co_vs_ctrl	LOC106577990	trim39	E3 ubiquitin-protein ligase TRIM39-like	4.82657	3.92655	5.52965	4.70626		XLOC_044410	co_vs_single	LOC106577990	trim39	E3 ubiquitin-protein ligase TRIM39-like	3.84002	5.38893	3.90962	3.19255
XLOC_050213	co_vs_ctrl	LOC106583653	rnf213	E3 ubiquitin-protein ligase RNF213-like	4.8634	3.2645	4.15084	3.97599		XLOC_050213	co_vs_single	LOC106583653	rnf213	E3 ubiquitin-protein ligase RNF213-like	4.33418	3.48032	3.62268	3.404
XLOC_070647	co_vs_ctrl	LOC106596922	pml	protein PML-like	4.87383	3.52622	4.65171	4.86714		XLOC_070647	co_vs_single	LOC106596922	pml	protein PML-like	2.98666	3.33724	3.54176	2.40567
XLOC_003818	co_vs_ctrl	LOC106574784	aste1	protein asteroid homolog 1-like	4.87731	3.55456	4.70545	4.7059		XLOC_003818	co_vs_single	LOC106574784	aste1	protein asteroid homolog 1-like	4.15367	3.8109	4.64708	3.4846
XLOC_016485	co_vs_ctrl	LOC106607151	gvinp1	interferon-induced very large GTPase 1-like	4.88057	2.19494	3.57489	4.83404		XLOC_016485	co_vs_single	LOC106607151	gvinp1	interferon-induced very large GTPase 1-like	3.76694	2.90329	3.85498	3.29391
XLOC_000369	co_vs_ctrl	LOC106595751	trim35	zinc-binding protein A33-like	4.91349	2.809	4.32609	4.19733		XLOC_000369	co_vs_single	LOC106595751	trim35	zinc-binding protein A33-like	3.5548	3.56722	4.0135	2.74185
XLOC_028657	co_vs_ctrl	LOC106564892	na	uncharacterized LOC106564892	4.94996	4.11561	5.64283	5.4339		XLOC_028657	co_vs_single	LOC106564892	na	uncharacterized LOC106564892	5.20931	4.77357	5.40961	4.62364
XLOC_037456	co_vs_ctrl	LOC106570861	ccl20	C-C motif chemokine 20-like	4.95155	2.93954	3.57671	4.79142		XLOC_037456	co_vs_single	LOC106570861	ccl20	C-C motif chemokine 20-like	3.38633	3.63058	3.52834	2.24805
XLOC_058110	co_vs_ctrl	LOC106589386	ifit5	interferon-induced protein with tetratricopeptide repeats 5-like	5.20077	3.40887	5.25686	5.32196		XLOC_058110	co_vs_single	LOC106589386	ifit5	interferon-induced protein with tetratricopeptide repeats 5-like	4.93079	4.40179	5.56188	4.00953
XLOC_065173	co_vs_ctrl	LOC106593843	herc6	probable E3 ubiquitin-protein ligase HERC6	5.30549	3.62912	5.11571	4.95719		XLOC_065173	co_vs_single	LOC106593843	herc6	probable E3 ubiquitin-protein ligase HERC6	3.30752	3.93518	4.65166	3.91631
XLOC_002608	co_vs_ctrl	LOC106608578	ifit5	interferon-induced protein with tetratricopeptide repeats 5-like	5.8006	3.20694	5.81185	5.58029		XLOC_002608	co_vs_single	LOC106608578	ifit5	interferon-induced protein with tetratricopeptide repeats 5-like	5.12553	4.6153	5.85192	5.05808
XLOC_000211	co_vs_ctrl	LOC106566099	rsad2	radical S-adenosyl methionine domain-containing protein 2-like	5.8095	4.36337	6.03821	6.27765		XLOC_000211	co_vs_single	LOC106566099	rsad2	radical S-adenosyl methionine domain-containing protein 2-like	5.31725	4.7109	6.29856	4.46614
XLOC_052545	co_vs_ctrl	LOC100136541	isg15	ISG15-like protein	6.23399	3.45176	6.119	5.62529		XLOC_052545	co_vs_single	LOC100136541	isg15	ISG15-like protein	3.44371	3.9541	5.46693	3.51686
XLOC_043471	co_vs_ctrl	LOC106577945	samd9	sterile alpha motif domain-containing protein 9-like	6.39972	2.91201	5.89304	4.75258		XLOC_043471	co_vs_single	LOC106577945	samd9	sterile alpha motif domain-containing protein 9-like	2.87678	3.27649	4.64286	2.48013

## Sheet: T8 common_all
Sub table 8. Shared DEGs found in between single vs. pre-infection, co vs. pre infection, and co vs single infection
gene_id	group	gene_short_name	gene symbol	GENENAME	0.3%FAw3	0.3%FAw3+IS	1%FAw6	1%FAw3		gene_id	group	gene_short_name	gene symbol	GENENAME	0.3%FAw3	0.3%FAw3+IS	1%FAw6	1%FAw3		gene_id	group	gene_short_name	gene symbol	GENENAME	0.3%FAw3	0.3%FAw3+IS	1%FAw6	1%FAw3
XLOC_057727	single_vs_ctrl	LOC106589511	wfikkn2	WAP, Kazal, immunoglobulin, Kunitz and NTR domain-containing protein 2-like	-1.99668	-2.39786	-1.90517	-8.40911		XLOC_057727	co_vs_ctrl	LOC106589511	wfikkn2	WAP, Kazal, immunoglobulin, Kunitz and NTR domain-containing protein 2-like	-5.30041	-5.48391	-4.91267	-2.97449		XLOC_057727	co_vs_single	LOC106589511	wfikkn2	WAP, Kazal, immunoglobulin, Kunitz and NTR domain-containing protein 2-like	-3.30373	-3.08605	-3.0075	5.43462
XLOC_039114	single_vs_ctrl	LOC106573921	na	uncharacterized LOC106573921	1.45708	1.27973	1.29855	1.37042		XLOC_039114	co_vs_ctrl	LOC106573921	na	uncharacterized LOC106573921	3.48735	3.28849	3.76573	3.50989		XLOC_039114	co_vs_single	LOC106573921	na	uncharacterized LOC106573921	2.03027	2.00875	2.46718	2.13947
XLOC_024319	single_vs_ctrl	LOC106561692	flnc	filamin-C-like	3.19797	6.79449	3.33551	4.23693		XLOC_024319	co_vs_ctrl	LOC106561692	flnc	filamin-C-like	7.81444	8.14766	8.4558	5.67117		XLOC_024319	co_vs_single	LOC106561692	flnc	filamin-C-like	4.61647	1.35318	5.12029	1.43424
XLOC_058297	single_vs_ctrl	LOC106589658	act2	actin, alpha skeletal muscle 2-like	4.09868	7.86427	4.91722	4.79003		XLOC_058297	co_vs_ctrl	LOC106589658	act2	actin, alpha skeletal muscle 2-like	6.00939	6.00216	7.33842	8.32655		XLOC_058297	co_vs_single	LOC106589658	act2	actin, alpha skeletal muscle 2-like	1.91072	-1.8621	2.4212	3.53651
XLOC_010563	single_vs_ctrl	LOC106603842	cytl1	cytokine-like protein 1	5.08573	6.15197	4.27552	7.24137		XLOC_010563	co_vs_ctrl	LOC106603842	cytl1	cytokine-like protein 1	3.70807	3.44845	2.81557	5.5244		XLOC_010563	co_vs_single	LOC106603842	cytl1	cytokine-like protein 1	-1.37766	-2.70352	-1.45996	-1.71698
