# Supplementary material for: Transcriptome Analysis of Atlantic Salmon (Salmo salar) Skin in Response to Sea Lice and Infectious Salmon Anemia Virus Co-Infection Under Different Experimental Functional Diets
Source: Front Immunol. 2022 Jan 3;12:787033. doi: 10.3389/fimmu.2021.787033 (PMC8763012; doi:10.3389/fimmu.2021.787033)
Supplement: Supplementary file 1 [file DataSheet_1.zip › Supplementary Files/Supplementary File 7.xlsx]

## Sheet: Label
Supplimentary File 7 : ClueGO analysis for differentialluy expressed genes shared in three groups comparison (single vs pre, co vs pre, single vs co infection)
T1 single vs. pre : Enriched Go term and KEGG pathway in single vs pre infection
T2 co vs. pre : Enriched Go term and KEGG pathway in co vs pre infection
T3 co vs. single : Enriched Go term and KEGG pathway in single vs co infection

## Sheet: T1 single vs. pre
GOID	GOTerm	Ontology Source	Term PValue	Term PValue Corrected with Bonferroni step down	Group PValue	Group PValue Corrected with Bonferroni step down	GOLevels	GOGroups	% Associated Genes	Nr. Genes	Associated Genes Found
GO:0001678	cellular glucose homeostasis	GO_BiologicalProcess-EBI-UniProt-GOA-ACAP-ARAP_03.03.2021_00h00	0.000355141	0.0234393	0.000355141	0.00142057	[4, 6, 7]	Group00	19.0476	4	[LOC106561616, LOC106573096, LOC106589825, LOC106599162]
KEGG:00360	Phenylalanine metabolism	KEGG_06.11.2017	0.000390013	0.0253508	0.000390013	0.00117004	[-1]	Group01	13.1579	5	[LOC100194731, LOC106573680, LOC106579929, LOC106596374, LOC106601716]
KEGG:03320	PPAR signaling pathway	KEGG_06.11.2017	5.02503e-06	0.000437178	5.02503e-06	5.02503e-05	[-1]	Group02	7.7381	13	[LOC106568909, LOC106569629, LOC106570571, LOC106573546, LOC106599103, LOC106599162, LOC106602733, LOC106608508, LOC106613695, plin1, plin2, pparg, slc27a2]
GO:0004713	protein tyrosine kinase activity	GO_BiologicalProcess-EBI-UniProt-GOA-ACAP-ARAP_03.03.2021_00h00	0.000250484	0.0172834	0.000250484	0.0015029	[8, 9, 10]	Group03	5.03597	14	[LOC106569254, LOC106571317, LOC106579503, LOC106584369, LOC106590453, LOC106605839, LOC106606028, LOC106608828, LOC106611874, LOC106613845, btk, jak3, lyn, syk]
KEGG:04512	ECM-receptor interaction	KEGG_06.11.2017	6.68866e-05	0.00515027	6.68866e-05	0.000468206	[-1]	Group04	5.71429	14	[LOC100380751, LOC106561998, LOC106563019, LOC106567724, LOC106568354, LOC106569732, LOC106577877, LOC106586671, LOC106588374, LOC106608922, LOC106608923, LOC106609095, LOC106611257, tnn]
GO:0006952	defense response	GO_BiologicalProcess-EBI-UniProt-GOA-ACAP-ARAP_03.03.2021_00h00	0.000269264	0.01831	0.000269264	0.00134632	[3]	Group05	4.77707	15	[LOC100302030, LOC101448046, LOC106564996, LOC106566619, LOC106588537, LOC106601388, LOC106604225, LOC106611874, bpifb2, c6, co7, cxcl12, il17d, tlr9, tp8l2]
GO:0008237	metallopeptidase activity	GO_BiologicalProcess-EBI-UniProt-GOA-ACAP-ARAP_03.03.2021_00h00	0.000392101	0.0250944	0.000392101	0.000784201	[6, 7, 9, 10]	Group06	4.43213	16	[LOC106562051, LOC106562343, LOC106562591, LOC106566892, LOC106569863, LOC106570480, LOC106573613, LOC106577304, LOC106579968, LOC106580931, LOC106585164, LOC106587290, LOC106589511, LOC106608661, LOC106613909, aebp1]
KEGG:04672	Intestinal immune network for IgA production	KEGG_06.11.2017	8.33066e-07	7.6642e-05	2.35705e-07	3.06417e-06	[-1]	Group07	12.5	10	[LOC100136577, LOC106564360, LOC106565699, LOC106590189, LOC106600246, LOC106604225, LOC106604808, ccr9, cxcl12, sdf1]
GO:0042611	MHC protein complex	GO_CellularComponent-EBI-UniProt-GOA-ACAP-ARAP_03.03.2021_00h00	0.000148844	0.0110145	2.35705e-07	3.06417e-06	[4, 5]	Group07	23.5294	4	[LOC100136577, LOC106565699, LOC106592944, LOC106600246]
GO:0002250	adaptive immune response	GO_BiologicalProcess-EBI-UniProt-GOA-ACAP-ARAP_03.03.2021_00h00	5.63302e-07	5.23871e-05	1.40297e-06	1.54326e-05	[3]	Group08	18.1818	8	[LOC100136502, LOC106565699, LOC106587151, LOC106591842, btk, c1qb, c6, co7]
GO:0006956	complement activation	GO_BiologicalProcess-EBI-UniProt-GOA-ACAP-ARAP_03.03.2021_00h00	0.000301004	0.0201673	1.40297e-06	1.54326e-05	[3, 4, 5, 6, 7]	Group08	13.8889	5	[LOC101448046, LOC106591842, c1qb, c6, co7]
GO:0031012	extracellular matrix	GO_CellularComponent-EBI-UniProt-GOA-ACAP-ARAP_03.03.2021_00h00	5.17052e-10	5.0671e-08	5.17052e-10	7.75577e-09	[3, 4]	Group09	10.6509	18	[LOC100286414, LOC106562051, LOC106565326, LOC106570480, LOC106573567, LOC106577877, LOC106579968, LOC106580931, LOC106583520, LOC106586671, LOC106588374, LOC106608922, LOC106608923, LOC106609095, LOC106612831, fbln1, mfap2, mgp]
GO:0062023	collagen-containing extracellular matrix	GO_CellularComponent-EBI-UniProt-GOA-ACAP-ARAP_03.03.2021_00h00	1.65512e-08	1.58891e-06	5.17052e-10	7.75577e-09	[4, 5]	Group09	11.4754	14	[LOC100286414, LOC106565326, LOC106573567, LOC106577877, LOC106580931, LOC106583520, LOC106586671, LOC106588374, LOC106608922, LOC106608923, LOC106609095, LOC106612831, fbln1, mgp]
GO:0005539	glycosaminoglycan binding	GO_MolecularFunction-EBI-UniProt-GOA-ACAP-ARAP_03.03.2021_00h00	7.87384e-06	0.000669277	7.87384e-06	7.08646e-05	[3]	Group10	8.8	11	[LOC106561948, LOC106569629, LOC106573546, LOC106580142, LOC106585763, LOC106585764, LOC106587109, LOC106611257, LOC106613695, fstl1, sost]
GO:0008201	heparin binding	GO_MolecularFunction-EBI-UniProt-GOA-ACAP-ARAP_03.03.2021_00h00	4.5527e-05	0.00359664	7.87384e-06	7.08646e-05	[3, 4]	Group10	10.2564	8	[LOC106561948, LOC106569629, LOC106573546, LOC106587109, LOC106611257, LOC106613695, fstl1, sost]
GO:0004465	lipoprotein lipase activity	GO_MolecularFunction-EBI-UniProt-GOA-ACAP-ARAP_03.03.2021_00h00	0.000237292	0.0166104	7.87384e-06	7.08646e-05	[6]	Group10	37.5	3	[LOC106569629, LOC106573546, LOC106613695]
GO:0030155	regulation of cell adhesion	GO_BiologicalProcess-EBI-UniProt-GOA-ACAP-ARAP_03.03.2021_00h00	0.000777808	0.0451129	0.000777808	0.000777808	[3, 4]	Group11	11.3636	5	[LOC106569415, LOC106576211, LOC106586814, gata3, myoc]
GO:0045785	positive regulation of cell adhesion	GO_BiologicalProcess-EBI-UniProt-GOA-ACAP-ARAP_03.03.2021_00h00	8.68736e-05	0.00651552	0.000777808	0.000777808	[3, 4, 5]	Group11	50	3	[LOC106576211, LOC106586814, gata3]
GO:0010810	regulation of cell-substrate adhesion	GO_BiologicalProcess-EBI-UniProt-GOA-ACAP-ARAP_03.03.2021_00h00	0.000237292	0.0166104	0.000777808	0.000777808	[4, 5]	Group11	37.5	3	[LOC106569415, LOC106586814, myoc]
KEGG:00010	Glycolysis / Gluconeogenesis	KEGG_06.11.2017	1.07543e-05	0.000903362	6.2932e-05	0.000503456	[-1]	Group12	7.79221	12	[LOC100194624, LOC100194636, LOC106566997, LOC106575942, LOC106589825, LOC106596374, LOC106596660, LOC106601716, gapdh, ldha, pgm1, pk]
GO:0006165	nucleoside diphosphate phosphorylation	GO_BiologicalProcess-EBI-UniProt-GOA-ACAP-ARAP_03.03.2021_00h00	0.000229018	0.0162603	6.2932e-05	0.000503456	[6, 7, 8]	Group12	8.16327	8	[LOC100194624, LOC100194636, LOC106565719, LOC106566997, LOC106575942, LOC106589825, gapdh, pk]
GO:0009150	purine ribonucleotide metabolic process	GO_BiologicalProcess-EBI-UniProt-GOA-ACAP-ARAP_03.03.2021_00h00	0.000399793	0.025187	6.2932e-05	0.000503456	[6, 7, 8, 9]	Group12	4.60123	15	[LOC100194624, LOC100194636, LOC106565719, LOC106566997, LOC106571348, LOC106571543, LOC106575942, LOC106589825, LOC106596660, LOC106599266, ampd1, erg19, gapdh, hmgcr, pk]
GO:0006096	glycolytic process	GO_BiologicalProcess-EBI-UniProt-GOA-ACAP-ARAP_03.03.2021_00h00	0.000174652	0.012575	6.2932e-05	0.000503456	[4, 5, 8, 9, 10, 11, 12]	Group12	9.85915	7	[LOC100194624, LOC100194636, LOC106566997, LOC106575942, LOC106589825, gapdh, pk]
KEGG:00100	Steroid biosynthesis	KEGG_06.11.2017	5.17896e-08	4.92002e-06	1.37931e-06	1.65518e-05	[-1]	Group13	24.2424	8	[LOC106573007, LOC106579093, LOC106587139, LOC106588568, LOC106591920, dhcr24, fdft1, msmo1]
GO:0008202	steroid metabolic process	GO_BiologicalProcess-EBI-UniProt-GOA-ACAP-ARAP_03.03.2021_00h00	3.05514e-06	0.000278018	1.37931e-06	1.65518e-05	[4]	Group13	10.8696	10	[LOC106571543, LOC106573007, LOC106576803, LOC106579093, LOC106587139, LOC106591920, LOC106599162, erg19, hmgcr, slc27a2]
GO:1901617	organic hydroxy compound biosynthetic process	GO_BiologicalProcess-EBI-UniProt-GOA-ACAP-ARAP_03.03.2021_00h00	0.000570414	0.0342248	1.37931e-06	1.65518e-05	[4]	Group13	8.13953	7	[LOC106571543, LOC106579093, LOC106587139, LOC106599162, erg19, hmgcr, slc27a2]
GO:0016125	sterol metabolic process	GO_BiologicalProcess-EBI-UniProt-GOA-ACAP-ARAP_03.03.2021_00h00	4.97147e-06	0.00043749	1.37931e-06	1.65518e-05	[4, 5]	Group13	13.7931	8	[LOC106571543, LOC106573007, LOC106579093, LOC106587139, LOC106591920, LOC106599162, erg19, hmgcr]
GO:0006694	steroid biosynthetic process	GO_BiologicalProcess-EBI-UniProt-GOA-ACAP-ARAP_03.03.2021_00h00	1.76931e-05	0.00141545	1.37931e-06	1.65518e-05	[5]	Group13	14	7	[LOC106571543, LOC106579093, LOC106587139, LOC106599162, erg19, hmgcr, slc27a2]
GO:0016126	sterol biosynthetic process	GO_BiologicalProcess-EBI-UniProt-GOA-ACAP-ARAP_03.03.2021_00h00	4.58359e-06	0.000407939	1.37931e-06	1.65518e-05	[5, 6]	Group13	31.25	5	[LOC106571543, LOC106579093, LOC106587139, erg19, hmgcr]
KEGG:04060	Cytokine-cytokine receptor interaction	KEGG_06.11.2017	1.42771e-11	1.41343e-09	3.09096e-08	4.32734e-07	[-1]	Group14	6.73469	33	[LOC106560515, LOC106561562, LOC106563690, LOC106563758, LOC106564072, LOC106564996, LOC106566619, LOC106568165, LOC106568184, LOC106571462, LOC106579494, LOC106579503, LOC106584036, LOC106587941, LOC106588537, LOC106590189, LOC106590453, LOC106600142, LOC106604225, LOC106604392, LOC106604808, LOC106607522, LOC106611874, LOC106612126, LOC106612744, LOC106613637, LOC106613702, ackr3, ccr6, ccr9, c…
GO:0070887	cellular response to chemical stimulus	GO_BiologicalProcess-EBI-UniProt-GOA-ACAP-ARAP_03.03.2021_00h00	3.68483e-06	0.000331635	3.09096e-08	4.32734e-07	[3]	Group14	4.21941	30	[LOC106561616, LOC106563758, LOC106564996, LOC106566619, LOC106568165, LOC106568909, LOC106573096, LOC106576803, LOC106579494, LOC106582620, LOC106584036, LOC106587941, LOC106588537, LOC106590119, LOC106590189, LOC106599103, LOC106599162, LOC106600142, LOC106600445, LOC106601388, LOC106604225, LOC106611874, LOC106612126, LOC106612744, LOC106613702, agtr2, ccr6, cxcl12, il17d, tlr9]
GO:0006935	chemotaxis	GO_BiologicalProcess-EBI-UniProt-GOA-ACAP-ARAP_03.03.2021_00h00	1.24499e-05	0.00103334	3.09096e-08	4.32734e-07	[3, 4]	Group14	6.27615	15	[LOC106564996, LOC106579494, LOC106587941, LOC106588537, LOC106590119, LOC106590189, LOC106600142, LOC106600445, LOC106601388, LOC106604225, LOC106604927, LOC106613702, ackr3, ccr6, cxcl12]
GO:0016477	cell migration	GO_BiologicalProcess-EBI-UniProt-GOA-ACAP-ARAP_03.03.2021_00h00	5.917e-05	0.00461526	3.09096e-08	4.32734e-07	[3, 4]	Group14	6.13208	13	[LOC106569415, LOC106579494, LOC106587941, LOC106600142, LOC106600445, LOC106601388, LOC106604225, LOC106613702, ccdc88a, cxcl12, myoc, nsmf, syk]
GO:0001664	G protein-coupled receptor binding	GO_MolecularFunction-EBI-UniProt-GOA-ACAP-ARAP_03.03.2021_00h00	8.61681e-05	0.00654878	3.09096e-08	4.32734e-07	[4]	Group14	8.25688	9	[LOC106562041, LOC106579494, LOC106587941, LOC106600142, LOC106600445, LOC106601388, LOC106604225, LOC106613702, cxcl12]
GO:0005126	cytokine receptor binding	GO_MolecularFunction-EBI-UniProt-GOA-ACAP-ARAP_03.03.2021_00h00	0.000666911	0.0393478	3.09096e-08	4.32734e-07	[4]	Group14	5.36585	11	[LOC106561562, LOC106579494, LOC106587941, LOC106600142, LOC106600445, LOC106601388, LOC106604225, LOC106604392, LOC106604808, LOC106613702, cxcl12]
GO:0071310	cellular response to organic substance	GO_BiologicalProcess-EBI-UniProt-GOA-ACAP-ARAP_03.03.2021_00h00	1.25072e-05	0.00102559	3.09096e-08	4.32734e-07	[4]	Group14	4.60922	23	[LOC106561616, LOC106563758, LOC106564996, LOC106566619, LOC106568165, LOC106568909, LOC106573096, LOC106582620, LOC106584036, LOC106588537, LOC106590119, LOC106590189, LOC106599103, LOC106599162, LOC106604225, LOC106611874, LOC106612126, LOC106612744, agtr2, ccr6, cxcl12, il17d, tlr9]
GO:0071345	cellular response to cytokine stimulus	GO_BiologicalProcess-EBI-UniProt-GOA-ACAP-ARAP_03.03.2021_00h00	3.11053e-09	3.01722e-07	3.09096e-08	4.32734e-07	[5]	Group14	10.9589	16	[LOC106563758, LOC106564996, LOC106566619, LOC106568165, LOC106582620, LOC106584036, LOC106588537, LOC106590119, LOC106590189, LOC106604225, LOC106611874, LOC106612126, LOC106612744, ccr6, cxcl12, tlr9]
GO:0005125	cytokine activity	GO_BiologicalProcess-EBI-UniProt-GOA-ACAP-ARAP_03.03.2021_00h00	0.000410643	0.0254599	3.09096e-08	4.32734e-07	[4, 5, 6, 7]	Group14	6.13497	10	[LOC106579494, LOC106587941, LOC106600142, LOC106600445, LOC106601388, LOC106604225, LOC106612126, LOC106613702, cxcl12, il17d]
GO:0004896	cytokine receptor activity	GO_BiologicalProcess-EBI-UniProt-GOA-ACAP-ARAP_03.03.2021_00h00	2.09341e-07	1.9678e-05	3.09096e-08	4.32734e-07	[5, 6, 7]	Group14	12.6437	11	[LOC106563758, LOC106564996, LOC106566619, LOC106568165, LOC106584036, LOC106588537, LOC106590119, LOC106590189, LOC106612126, LOC106612744, ccr6]
GO:0070098	chemokine-mediated signaling pathway	GO_BiologicalProcess-EBI-UniProt-GOA-ACAP-ARAP_03.03.2021_00h00	7.39585e-06	0.000636043	3.09096e-08	4.32734e-07	[5, 6, 7]	Group14	15.9091	7	[LOC106564996, LOC106588537, LOC106590119, LOC106590189, LOC106604225, ccr6, cxcl12]
GO:0008009	chemokine activity	GO_BiologicalProcess-EBI-UniProt-GOA-ACAP-ARAP_03.03.2021_00h00	1.65863e-05	0.00134349	3.09096e-08	4.32734e-07	[5, 6, 7, 8]	Group14	11.7647	8	[LOC106579494, LOC106587941, LOC106600142, LOC106600445, LOC106601388, LOC106604225, LOC106613702, cxcl12]
GO:0004950	chemokine receptor activity	GO_BiologicalProcess-EBI-UniProt-GOA-ACAP-ARAP_03.03.2021_00h00	0.000559028	0.0341007	3.09096e-08	4.32734e-07	[6, 7, 8, 9]	Group14	12.1951	5	[LOC106564996, LOC106588537, LOC106590119, LOC106590189, ccr6]
GO:0016493	C-C chemokine receptor activity	GO_BiologicalProcess-EBI-UniProt-GOA-ACAP-ARAP_03.03.2021_00h00	0.000150156	0.0109614	3.09096e-08	4.32734e-07	[7, 8, 9, 10]	Group14	42.8571	3	[LOC106564996, LOC106588537, ccr6]

## Sheet: T2 co vs. pre
GOID	GOTerm	Ontology Source	Term PValue	Term PValue Corrected with Bonferroni step down	Group PValue	Group PValue Corrected with Bonferroni step down	GOLevels	GOGroups	% Associated Genes	Nr. Genes	Associated Genes Found
GO:0007010	cytoskeleton organization	GO_BiologicalProcess-EBI-UniProt-GOA-ACAP-ARAP_03.03.2021_00h00	7.76227e-05	0.0173875	7.76227e-05	0.000232868	[5]	Group00	5.2381	44	[LOC106564527, LOC106564614, LOC106564908, LOC106567248, LOC106567543, LOC106568976, LOC106573266, LOC106574559, LOC106579474, LOC106581604, LOC106582249, LOC106584072, LOC106584991, LOC106586448, LOC106588289, LOC106590044, LOC106591444, LOC106593617, LOC106596322, LOC106598932, LOC106598963, LOC106599713, LOC106600477, LOC106601075, LOC106601393, LOC106603859, LOC106604826, LOC106606185, LOC106…
GO:0047280	nicotinamide phosphoribosyltransferase activity	GO_MolecularFunction-EBI-UniProt-GOA-ACAP-ARAP_03.03.2021_00h00	8.56129e-05	0.0189205	8.56129e-05	8.56129e-05	[5]	Group01	75	3	[LOC100380855, LOC106565851, LOC106609207]
GO:0071901	negative regulation of protein serine/threonine kinase activity	GO_BiologicalProcess-EBI-UniProt-GOA-ACAP-ARAP_03.03.2021_00h00	8.02613e-05	0.017818	8.02613e-05	0.000160523	[8, 9, 10, 11, 12]	Group02	15.6863	8	[LOC106560698, LOC106563492, LOC106564480, LOC106566241, LOC106567099, LOC106590170, LOC106604105, LOC106609234]
KEGG:00100	Steroid biosynthesis	KEGG_06.11.2017	2.14478e-07	5.36195e-05	2.14478e-07	3.21717e-06	[-1]	Group03	27.2727	9	[LOC106573007, LOC106579093, LOC106587139, LOC106588568, LOC106591920, dhcr24, fdft1, lich, msmo1]
KEGG:03010	Ribosome	KEGG_06.11.2017	2.83173e-05	0.00665458	2.83173e-05	0.000141587	[-1]	Group04	7.56014	22	[LOC100136354, LOC106561079, LOC106562456, LOC106565904, LOC106566811, LOC106571853, LOC106578732, LOC106580567, LOC106584629, LOC106584630, LOC106585178, LOC106588181, LOC106589173, LOC106593275, LOC106599175, LOC106603708, LOC106605923, LOC106611504, LOC106612432, LOC106613625, rs15a, rs19]
KEGG:03320	PPAR signaling pathway	KEGG_06.11.2017	5.48581e-06	0.00133305	5.48581e-06	4.93723e-05	[-1]	Group05	10.119	17	[LOC100380740, LOC106568909, LOC106569629, LOC106570571, LOC106573546, LOC106599103, LOC106599162, LOC106602733, LOC106604599, LOC106608508, LOC106613695, fabp7, plin1, plin2, pparg, slc27a2, slc27a4]
GO:0008202	steroid metabolic process	GO_BiologicalProcess-EBI-UniProt-GOA-ACAP-ARAP_03.03.2021_00h00	5.32523e-05	0.0120883	5.32523e-05	0.000213009	[4]	Group06	11.9565	11	[LOC106569045, LOC106571543, LOC106573007, LOC106577399, LOC106578605, LOC106579093, LOC106587139, LOC106591920, LOC106599162, hmgcr, slc27a2]
GO:0010628	positive regulation of gene expression	GO_BiologicalProcess-EBI-UniProt-GOA-ACAP-ARAP_03.03.2021_00h00	8.02613e-05	0.017818	8.02613e-05	0.000160523	[4, 5, 6]	Group07	15.6863	8	[LOC106577894, LOC106608670, LOC106608944, ddx58, irf7, irf7b, pe2r4, tlr3]
GO:0031012	extracellular matrix	GO_CellularComponent-EBI-UniProt-GOA-ACAP-ARAP_03.03.2021_00h00	5.94252e-06	0.00143215	5.94252e-06	4.75402e-05	[3, 4]	Group08	10.0592	17	[LOC100286414, LOC106562051, LOC106562416, LOC106569443, LOC106570480, LOC106573246, LOC106573567, LOC106577877, LOC106579968, LOC106586671, LOC106588374, LOC106602881, LOC106608922, LOC106609095, LOC106612831, mfap2, mgp]
GO:0002250	adaptive immune response	GO_BiologicalProcess-EBI-UniProt-GOA-ACAP-ARAP_03.03.2021_00h00	2.65537e-05	0.00626667	7.03525e-07	9.14582e-06	[3]	Group09	18.1818	8	[LOC100136502, LOC106565699, LOC106587151, LOC106591842, btk, c1qb, c6, co7]
GO:0002449	lymphocyte mediated immunity	GO_BiologicalProcess-EBI-UniProt-GOA-ACAP-ARAP_03.03.2021_00h00	3.17869e-05	0.00743813	7.03525e-07	9.14582e-06	[4]	Group09	26.087	6	[LOC106577894, LOC106591842, LOC106608944, c1qb, c6, co7]
KEGG:00500	Starch and sucrose metabolism	KEGG_06.11.2017	2.44757e-05	0.00580073	7.47044e-06	5.22931e-05	[-1]	Group10	14.2857	10	[LOC106560477, LOC106568905, LOC106589825, LOC106595143, LOC106599117, LOC106601986, LOC106608595, gys1, pgm1, pygma]
GO:0005978	glycogen biosynthetic process	GO_BiologicalProcess-EBI-UniProt-GOA-ACAP-ARAP_03.03.2021_00h00	0.000107539	0.023551	7.47044e-06	5.22931e-05	[7, 8]	Group10	27.7778	5	[LOC106568905, LOC106578980, LOC106599117, LOC106601986, gys1]
GO:0005539	glycosaminoglycan binding	GO_MolecularFunction-EBI-UniProt-GOA-ACAP-ARAP_03.03.2021_00h00	2.36178e-06	0.000578636	2.36178e-06	2.59796e-05	[3]	Group11	12	15	[LOC106561308, LOC106561948, LOC106568264, LOC106569629, LOC106571482, LOC106573546, LOC106574791, LOC106584182, LOC106585764, LOC106587109, LOC106605015, LOC106611257, LOC106613695, fstl1, sost]
GO:0008201	heparin binding	GO_MolecularFunction-EBI-UniProt-GOA-ACAP-ARAP_03.03.2021_00h00	1.72317e-06	0.000425622	2.36178e-06	2.59796e-05	[3, 4]	Group11	15.3846	12	[LOC106561948, LOC106569629, LOC106571482, LOC106573546, LOC106574791, LOC106584182, LOC106587109, LOC106605015, LOC106611257, LOC106613695, fstl1, sost]
GO:0008544	epidermis development	GO_BiologicalProcess-EBI-UniProt-GOA-ACAP-ARAP_03.03.2021_00h00	4.04216e-05	0.0093374	3.03747e-07	4.25245e-06	[4]	Group12	33.3333	5	[LOC106564908, LOC106588289, LOC106601393, LOC106606992, LOC106607014]
GO:0045104	intermediate filament cytoskeleton organization	GO_BiologicalProcess-EBI-UniProt-GOA-ACAP-ARAP_03.03.2021_00h00	3.3269e-08	8.38378e-06	3.03747e-07	4.25245e-06	[3, 6]	Group12	24.4444	11	[LOC106564908, LOC106584072, LOC106588289, LOC106593617, LOC106596322, LOC106598963, LOC106601393, LOC106606185, LOC106606306, LOC106606992, LOC106607014]
KEGG:04672	Intestinal immune network for IgA production	KEGG_06.11.2017	7.89838e-05	0.0176134	4.75406e-06	4.75406e-05	[-1]	Group13	12.5	10	[LOC100136577, LOC106564356, LOC106564360, LOC106565699, LOC106590189, LOC106597311, LOC106600246, LOC106604225, ccr9, cxcr4]
GO:0042613	MHC class II protein complex	GO_CellularComponent-EBI-UniProt-GOA-ACAP-ARAP_03.03.2021_00h00	6.86895e-05	0.0155238	4.75406e-06	4.75406e-05	[5, 6]	Group13	44.4444	4	[LOC100136577, LOC106564356, LOC106565699, LOC106600246]
GO:0070098	chemokine-mediated signaling pathway	GO_BiologicalProcess-EBI-UniProt-GOA-ACAP-ARAP_03.03.2021_00h00	2.65537e-05	0.00626667	4.75406e-06	4.75406e-05	[5, 6, 7]	Group13	18.1818	8	[LOC106564996, LOC106590119, LOC106590189, LOC106597311, LOC106604225, LOC106605554, ccr6, cxcr4]
GO:0005615	extracellular space	GO_CellularComponent-EBI-UniProt-GOA-ACAP-ARAP_03.03.2021_00h00	1.36697e-05	0.00326706	1.31587e-06	1.57904e-05	[2, 3]	Group14	6.58174	31	[LOC100136541, LOC100380855, LOC106565851, LOC106570861, LOC106573546, LOC106577537, LOC106577897, LOC106578810, LOC106581278, LOC106585878, LOC106587932, LOC106588280, LOC106591630, LOC106591784, LOC106600142, LOC106600446, LOC106601388, LOC106604192, LOC106604225, LOC106604392, LOC106604935, LOC106608597, LOC106609207, LOC106612870, LOC106613695, bpifb2, groa, grp78, hce1, il17d, sost]
GO:0006935	chemotaxis	GO_BiologicalProcess-EBI-UniProt-GOA-ACAP-ARAP_03.03.2021_00h00	4.95831e-05	0.0113049	1.31587e-06	1.57904e-05	[3, 4]	Group14	7.94979	19	[LOC106564996, LOC106570861, LOC106585878, LOC106587932, LOC106590119, LOC106590189, LOC106597311, LOC106600142, LOC106600446, LOC106601388, LOC106603264, LOC106604225, LOC106604927, LOC106604935, LOC106605554, ackr3, ccr6, cxcr4, groa]
GO:0008009	chemokine activity	GO_BiologicalProcess-EBI-UniProt-GOA-ACAP-ARAP_03.03.2021_00h00	0.000114144	0.0248834	1.31587e-06	1.57904e-05	[5, 6, 7, 8]	Group14	13.2353	9	[LOC106570861, LOC106585878, LOC106587932, LOC106600142, LOC106600446, LOC106601388, LOC106604225, LOC106604935, groa]
GO:0006790	sulfur compound metabolic process	GO_BiologicalProcess-EBI-UniProt-GOA-ACAP-ARAP_03.03.2021_00h00	4.38988e-05	0.0100967	2.54996e-05	0.000152998	[3]	Group15	8.62944	17	[LOC106569200, LOC106571348, LOC106571543, LOC106577008, LOC106580346, LOC106585265, LOC106585460, LOC106586691, LOC106596660, LOC106599266, LOC106601015, acaca, bhmt, chac1, gstz1, hpgds, pdhb]
GO:0044272	sulfur compound biosynthetic process	GO_BiologicalProcess-EBI-UniProt-GOA-ACAP-ARAP_03.03.2021_00h00	3.90376e-05	0.00905671	2.54996e-05	0.000152998	[4]	Group15	12.3596	11	[LOC106569200, LOC106571348, LOC106580346, LOC106585265, LOC106586691, LOC106596660, LOC106599266, LOC106601015, acaca, bhmt, pdhb]
GO:0034032	purine nucleoside bisphosphate metabolic process	GO_BiologicalProcess-EBI-UniProt-GOA-ACAP-ARAP_03.03.2021_00h00	0.000143318	0.0311	2.54996e-05	0.000152998	[5, 6, 7, 8]	Group15	12.8571	9	[LOC106569200, LOC106571348, LOC106571543, LOC106596660, LOC106599266, LOC106601015, acaca, hmgcr, pdhb]
GO:0033875	ribonucleoside bisphosphate metabolic process	GO_BiologicalProcess-EBI-UniProt-GOA-ACAP-ARAP_03.03.2021_00h00	0.000143318	0.0311	2.54996e-05	0.000152998	[6, 7, 8]	Group15	12.8571	9	[LOC106569200, LOC106571348, LOC106571543, LOC106596660, LOC106599266, LOC106601015, acaca, hmgcr, pdhb]
GO:0006952	defense response	GO_BiologicalProcess-EBI-UniProt-GOA-ACAP-ARAP_03.03.2021_00h00	8.82099e-08	2.21407e-05	1.39655e-07	2.23448e-06	[3]	Group16	8.9172	28	[LOC100136365, LOC100136541, LOC106564996, LOC106566619, LOC106573969, LOC106574791, LOC106577894, LOC106591291, LOC106591927, LOC106595796, LOC106600009, LOC106601388, LOC106604225, LOC106607291, LOC106608944, bpifb2, c6, co7, ddx58, dhx58, groa, grp78, ifih1, il17d, pgh1, pkz, tlr3, tp8l2]
GO:0051707	response to other organism	GO_BiologicalProcess-EBI-UniProt-GOA-ACAP-ARAP_03.03.2021_00h00	1.94941e-06	0.000479556	1.39655e-07	2.23448e-06	[2, 4]	Group16	9.2511	21	[LOC100136365, LOC100136541, LOC106573969, LOC106577894, LOC106591291, LOC106591927, LOC106595796, LOC106600009, LOC106607291, LOC106608944, bpifb2, c6, co7, ddx58, dhx58, grp78, ifih1, il17d, pkz, tlr3, tp8l2]
GO:0045087	innate immune response	GO_BiologicalProcess-EBI-UniProt-GOA-ACAP-ARAP_03.03.2021_00h00	3.80336e-05	0.00886183	1.39655e-07	2.23448e-06	[3, 4, 5, 6]	Group16	10.0719	14	[LOC100136541, LOC106577894, LOC106591927, LOC106600009, LOC106607291, LOC106608944, c6, co7, ddx58, dhx58, grp78, ifih1, tlr3, tp8l2]
GO:0051607	defense response to virus	GO_BiologicalProcess-EBI-UniProt-GOA-ACAP-ARAP_03.03.2021_00h00	1.0872e-05	0.00260928	1.39655e-07	2.23448e-06	[3, 4, 5, 6, 7]	Group16	15.625	10	[LOC100136541, LOC106573969, LOC106591291, LOC106595796, LOC106607291, ddx58, dhx58, ifih1, pkz, tlr3]
GO:0003726	double-stranded RNA adenosine deaminase activity	GO_MolecularFunction-EBI-UniProt-GOA-ACAP-ARAP_03.03.2021_00h00	0.000209558	0.0452646	1.39655e-07	2.23448e-06	[5, 6]	Group16	60	3	[LOC106573969, LOC106595796, pkz]
KEGG:04060	Cytokine-cytokine receptor interaction	KEGG_06.11.2017	4.84186e-06	0.00118141	6.28401e-09	1.06828e-07	[-1]	Group17	6.73469	33	[LOC106560515, LOC106563690, LOC106563758, LOC106564996, LOC106566619, LOC106568184, LOC106568648, LOC106570861, LOC106571482, LOC106574239, LOC106579503, LOC106584182, LOC106585878, LOC106590189, LOC106590453, LOC106597311, LOC106600142, LOC106601102, LOC106604225, LOC106604392, LOC106604935, LOC106605015, LOC106605145, LOC106605554, LOC106607522, LOC106612986, ackr3, ccr6, ccr9, cxcr4, groa, il…
KEGG:04672	Intestinal immune network for IgA production	KEGG_06.11.2017	7.89838e-05	0.0176134	6.28401e-09	1.06828e-07	[-1]	Group17	12.5	10	[LOC100136577, LOC106564356, LOC106564360, LOC106565699, LOC106590189, LOC106597311, LOC106600246, LOC106604225, ccr9, cxcr4]
GO:0140375	immune receptor activity	GO_MolecularFunction-EBI-UniProt-GOA-ACAP-ARAP_03.03.2021_00h00	7.16984e-05	0.0161321	6.28401e-09	1.06828e-07	[3]	Group17	11.5789	11	[LOC106563758, LOC106564996, LOC106566619, LOC106569423, LOC106577663, LOC106590119, LOC106590189, LOC106597311, LOC106605554, ccr6, cxcr4]
GO:0006935	chemotaxis	GO_BiologicalProcess-EBI-UniProt-GOA-ACAP-ARAP_03.03.2021_00h00	4.95831e-05	0.0113049	6.28401e-09	1.06828e-07	[3, 4]	Group17	7.94979	19	[LOC106564996, LOC106570861, LOC106585878, LOC106587932, LOC106590119, LOC106590189, LOC106597311, LOC106600142, LOC106600446, LOC106601388, LOC106603264, LOC106604225, LOC106604927, LOC106604935, LOC106605554, ackr3, ccr6, cxcr4, groa]
GO:0071345	cellular response to cytokine stimulus	GO_BiologicalProcess-EBI-UniProt-GOA-ACAP-ARAP_03.03.2021_00h00	1.60431e-05	0.00381826	6.28401e-09	1.06828e-07	[5]	Group17	10.274	15	[LOC100136541, LOC106563758, LOC106564996, LOC106566619, LOC106582620, LOC106590119, LOC106590189, LOC106591927, LOC106597311, LOC106600009, LOC106604225, LOC106605554, ccr6, cxcr4, grp78]
GO:0070098	chemokine-mediated signaling pathway	GO_BiologicalProcess-EBI-UniProt-GOA-ACAP-ARAP_03.03.2021_00h00	2.65537e-05	0.00626667	6.28401e-09	1.06828e-07	[5, 6, 7]	Group17	18.1818	8	[LOC106564996, LOC106590119, LOC106590189, LOC106597311, LOC106604225, LOC106605554, ccr6, cxcr4]
GO:0008009	chemokine activity	GO_BiologicalProcess-EBI-UniProt-GOA-ACAP-ARAP_03.03.2021_00h00	0.000114144	0.0248834	6.28401e-09	1.06828e-07	[5, 6, 7, 8]	Group17	13.2353	9	[LOC106570861, LOC106585878, LOC106587932, LOC106600142, LOC106600446, LOC106601388, LOC106604225, LOC106604935, groa]
KEGG:00010	Glycolysis / Gluconeogenesis	KEGG_06.11.2017	1.66342e-06	0.000412529	1.0047e-10	1.80845e-09	[-1]	Group18	11.039	17	[LOC100194624, LOC100194636, LOC106560477, LOC106566383, LOC106566997, LOC106575942, LOC106583351, LOC106589825, LOC106595379, LOC106596374, LOC106596660, LOC106601716, gapdh, ldha, pdhb, pgm1, pk]
GO:0006082	organic acid metabolic process	GO_BiologicalProcess-EBI-UniProt-GOA-ACAP-ARAP_03.03.2021_00h00	2.59917e-09	6.57591e-07	1.0047e-10	1.80845e-09	[3]	Group18	7.44337	46	[LOC100194624, LOC100194636, LOC106560331, LOC106562698, LOC106566383, LOC106566997, LOC106567176, LOC106568532, LOC106569200, LOC106570297, LOC106571348, LOC106572524, LOC106575942, LOC106577387, LOC106577824, LOC106578705, LOC106579029, LOC106579929, LOC106581773, LOC106582376, LOC106583351, LOC106583784, LOC106586211, LOC106586691, LOC106587738, LOC106589612, LOC106589825, LOC106596660, LOC106…
GO:0016052	carbohydrate catabolic process	GO_BiologicalProcess-EBI-UniProt-GOA-ACAP-ARAP_03.03.2021_00h00	4.80881e-05	0.0110122	1.0047e-10	1.80845e-09	[4]	Group18	12.0879	11	[LOC100194624, LOC100194636, LOC106566383, LOC106566997, LOC106568905, LOC106575942, LOC106583351, LOC106589825, LOC106599117, gapdh, pk]
GO:0019752	carboxylic acid metabolic process	GO_BiologicalProcess-EBI-UniProt-GOA-ACAP-ARAP_03.03.2021_00h00	2.37029e-09	6.02054e-07	1.0047e-10	1.80845e-09	[5]	Group18	7.56302	45	[LOC100194624, LOC100194636, LOC106560331, LOC106562698, LOC106566383, LOC106566997, LOC106567176, LOC106568532, LOC106569200, LOC106570297, LOC106571348, LOC106572524, LOC106575942, LOC106577387, LOC106577824, LOC106578705, LOC106579029, LOC106581773, LOC106582376, LOC106583351, LOC106583784, LOC106586211, LOC106586691, LOC106587738, LOC106589612, LOC106589825, LOC106596660, LOC106599162, LOC106…
GO:0046394	carboxylic acid biosynthetic process	GO_BiologicalProcess-EBI-UniProt-GOA-ACAP-ARAP_03.03.2021_00h00	5.51638e-06	0.00133496	1.0047e-10	1.80845e-09	[5, 6]	Group18	9.67742	18	[LOC106560331, LOC106569200, LOC106570297, LOC106571348, LOC106578705, LOC106579029, LOC106586211, LOC106586691, LOC106587738, LOC106589612, LOC106599162, LOC106599266, acaca, bhmt, haao, pgh1, psat1, slc27a2]
GO:0032787	monocarboxylic acid metabolic process	GO_BiologicalProcess-EBI-UniProt-GOA-ACAP-ARAP_03.03.2021_00h00	7.0308e-07	0.000175067	1.0047e-10	1.80845e-09	[6]	Group18	8.68056	25	[LOC100194624, LOC100194636, LOC106566383, LOC106566997, LOC106569200, LOC106571348, LOC106575942, LOC106577824, LOC106578705, LOC106582376, LOC106583351, LOC106587738, LOC106589612, LOC106589825, LOC106596660, LOC106599162, LOC106599266, acaca, gapdh, haao, pdhb, pgh1, pk, slc27a2, slc27a4]
GO:0006090	pyruvate metabolic process	GO_BiologicalProcess-EBI-UniProt-GOA-ACAP-ARAP_03.03.2021_00h00	9.75938e-05	0.0214706	1.0047e-10	1.80845e-09	[7]	Group18	12.1951	10	[LOC100194624, LOC100194636, LOC106566383, LOC106566997, LOC106575942, LOC106583351, LOC106589825, gapdh, pdhb, pk]

## Sheet: T3 co vs. single
GOID	GOTerm	Ontology Source	Term PValue	Term PValue Corrected with Bonferroni step down	Group PValue	Group PValue Corrected with Bonferroni step down	GOLevels	GOGroups	% Associated Genes	Nr. Genes	Associated Genes Found
GO:0150034	distal axon	GO_CellularComponent-EBI-UniProt-GOA-ACAP-ARAP_03.03.2021_00h00	0.00471646	0.0141494	0.00471646	0.00943291	[2, 6]	Group0	8.33333	2	[LOC106611992, prvb]
GO:0019205	nucleobase-containing compound kinase activity	GO_BiologicalProcess-EBI-UniProt-GOA-ACAP-ARAP_03.03.2021_00h00	0.00209401	0.0146581	0.00209401	0.00628203	[7]	Group1	5.08475	3	[cmpk2, dck, uckl1]
GO:0019206	nucleoside kinase activity	GO_BiologicalProcess-EBI-UniProt-GOA-ACAP-ARAP_03.03.2021_00h00	0.00265889	0.0159533	0.00209401	0.00628203	[7, 8, 9]	Group1	11.1111	2	[dck, uckl1]
GO:0005776	autophagosome	GO_CellularComponent-EBI-UniProt-GOA-ACAP-ARAP_03.03.2021_00h00	0.00511225	0.0102245	0.00511225	0.00511225	[4, 5, 6]	Group2	8	2	[LOC106574532, LOC106575328]
GO:0000421	autophagosome membrane	GO_CellularComponent-EBI-UniProt-GOA-ACAP-ARAP_03.03.2021_00h00	0.00184016	0.0147212	0.00511225	0.00511225	[5, 6, 7]	Group2	13.3333	2	[LOC106574532, LOC106575328]
KEGG:04623	Cytosolic DNA-sensing pathway	KEGG_06.11.2017	1.40573e-06	2.53031e-05	1.26464e-07	6.32319e-07	[-1]	Group3	5.46875	7	[LOC106570029, LOC106573969, LOC106606998, ddx58, irf-3, irf7, irf7b]
GO:0001817	regulation of cytokine production	GO_BiologicalProcess-EBI-UniProt-GOA-ACAP-ARAP_03.03.2021_00h00	0.0104109	0.0104109	1.26464e-07	6.32319e-07	[3, 4, 5, 6]	Group3	5.55556	2	[ddx58, tlr3]
GO:0001819	positive regulation of cytokine production	GO_BiologicalProcess-EBI-UniProt-GOA-ACAP-ARAP_03.03.2021_00h00	0.00328342	0.0164171	1.26464e-07	6.32319e-07	[3, 4, 5, 6, 7]	Group3	10	2	[ddx58, tlr3]
GO:0010628	positive regulation of gene expression	GO_BiologicalProcess-EBI-UniProt-GOA-ACAP-ARAP_03.03.2021_00h00	6.88542e-05	0.000757397	1.26464e-07	6.32319e-07	[4, 5, 6]	Group3	7.84314	4	[ddx58, irf7, irf7b, tlr3]
GO:0043330	response to exogenous dsRNA	GO_BiologicalProcess-EBI-UniProt-GOA-ACAP-ARAP_03.03.2021_00h00	5.43813e-05	0.000652576	1.26464e-07	6.32319e-07	[5, 6]	Group3	66.6667	2	[dhx58, tlr3]
GO:0045087	innate immune response	GO_BiologicalProcess-EBI-UniProt-GOA-ACAP-ARAP_03.03.2021_00h00	9.7342e-09	2.33621e-07	3.78876e-08	2.27326e-07	[3, 4, 5, 6]	Group4	6.47482	9	[LOC100136541, LOC100136587, LOC106591927, LOC106607291, ddx58, dhx58, ifih1, stat2, tlr3]
GO:0051607	defense response to virus	GO_BiologicalProcess-EBI-UniProt-GOA-ACAP-ARAP_03.03.2021_00h00	1.1613e-08	2.671e-07	3.78876e-08	2.27326e-07	[3, 4, 5, 6, 7]	Group4	10.9375	7	[LOC100136541, LOC106573969, LOC106607291, ddx58, dhx58, ifih1, tlr3]
GO:0140546	defense response to symbiont	GO_BiologicalProcess-EBI-UniProt-GOA-ACAP-ARAP_03.03.2021_00h00	1.1613e-08	2.671e-07	3.78876e-08	2.27326e-07	[4, 5, 6]	Group4	10.9375	7	[LOC100136541, LOC106573969, LOC106607291, ddx58, dhx58, ifih1, tlr3]
GO:0034340	response to type I interferon	GO_BiologicalProcess-EBI-UniProt-GOA-ACAP-ARAP_03.03.2021_00h00	1.55307e-07	3.26145e-06	3.78876e-08	2.27326e-07	[4, 5, 6, 7]	Group4	33.3333	4	[LOC100136541, LOC100136587, LOC106591927, stat2]
GO:0034341	response to interferon-gamma	GO_BiologicalProcess-EBI-UniProt-GOA-ACAP-ARAP_03.03.2021_00h00	0.00433554	0.0173422	3.78876e-08	2.27326e-07	[4, 5, 6, 7]	Group4	8.69565	2	[LOC106591927, stat2]
GO:0003724	RNA helicase activity	GO_MolecularFunction-EBI-UniProt-GOA-ACAP-ARAP_03.03.2021_00h00	4.89644e-05	0.000636537	3.78876e-08	2.27326e-07	[3, 9]	Group4	5.43478	5	[LOC106607291, ddx58, dhx58, ifih1, mov10]
GO:0097677	STAT family protein binding	GO_MolecularFunction-EBI-UniProt-GOA-ACAP-ARAP_03.03.2021_00h00	0.000180252	0.00180252	3.78876e-08	2.27326e-07	[6]	Group4	40	2	[LOC106591927, stat2]
GO:0071346	cellular response to interferon-gamma	GO_BiologicalProcess-EBI-UniProt-GOA-ACAP-ARAP_03.03.2021_00h00	0.00433554	0.0173422	3.78876e-08	2.27326e-07	[5, 6, 7, 8]	Group4	8.69565	2	[LOC106591927, stat2]
GO:0071357	cellular response to type I interferon	GO_BiologicalProcess-EBI-UniProt-GOA-ACAP-ARAP_03.03.2021_00h00	6.32869e-06	9.49303e-05	3.78876e-08	2.27326e-07	[5, 6, 7, 8]	Group4	33.3333	3	[LOC100136541, LOC106591927, stat2]
KEGG:00760	Nicotinate and nicotinamide metabolism	KEGG_06.11.2017	0.000250517	0.00225466	1.49107e-06	5.96427e-06	[-1]	Group5	5.6338	4	[LOC100380855, LOC106565851, LOC106609207, nampt]
GO:0032922	circadian regulation of gene expression	GO_BiologicalProcess-EBI-UniProt-GOA-ACAP-ARAP_03.03.2021_00h00	4.24004e-07	8.48007e-06	1.49107e-06	5.96427e-06	[2, 3, 5, 6]	Group5	26.6667	4	[LOC100380855, LOC106565851, LOC106609207, nampt]
GO:0005125	cytokine activity	GO_BiologicalProcess-EBI-UniProt-GOA-ACAP-ARAP_03.03.2021_00h00	3.89229e-08	8.56303e-07	1.49107e-06	5.96427e-06	[4, 5, 6, 7]	Group5	5.52147	9	[LOC100380855, LOC106564720, LOC106565851, LOC106570861, LOC106570878, LOC106585878, LOC106586893, LOC106609207, nampt]
GO:0008009	chemokine activity	GO_BiologicalProcess-EBI-UniProt-GOA-ACAP-ARAP_03.03.2021_00h00	1.1272e-05	0.000157807	1.49107e-06	5.96427e-06	[5, 6, 7, 8]	Group5	7.35294	5	[LOC106564720, LOC106570861, LOC106570878, LOC106585878, LOC106586893]
GO:0019362	pyridine nucleotide metabolic process	GO_BiologicalProcess-EBI-UniProt-GOA-ACAP-ARAP_03.03.2021_00h00	3.20308e-06	5.12492e-05	1.49107e-06	5.96427e-06	[5, 6, 7, 8]	Group5	16.6667	4	[LOC100380855, LOC106565851, LOC106609207, nampt]
GO:0019363	pyridine nucleotide biosynthetic process	GO_BiologicalProcess-EBI-UniProt-GOA-ACAP-ARAP_03.03.2021_00h00	2.21977e-06	3.77361e-05	1.49107e-06	5.96427e-06	[6, 7, 8, 9]	Group5	18.1818	4	[LOC100380855, LOC106565851, LOC106609207, nampt]
GO:0046496	nicotinamide nucleotide metabolic process	GO_BiologicalProcess-EBI-UniProt-GOA-ACAP-ARAP_03.03.2021_00h00	3.20308e-06	5.12492e-05	1.49107e-06	5.96427e-06	[6, 7, 8, 9]	Group5	16.6667	4	[LOC100380855, LOC106565851, LOC106609207, nampt]
GO:0019359	nicotinamide nucleotide biosynthetic process	GO_BiologicalProcess-EBI-UniProt-GOA-ACAP-ARAP_03.03.2021_00h00	2.21977e-06	3.77361e-05	1.49107e-06	5.96427e-06	[7, 8, 9, 10]	Group5	18.1818	4	[LOC100380855, LOC106565851, LOC106609207, nampt]
GO:0009435	NAD biosynthetic process	GO_BiologicalProcess-EBI-UniProt-GOA-ACAP-ARAP_03.03.2021_00h00	9.41045e-07	1.78798e-05	1.49107e-06	5.96427e-06	[8, 9, 10, 11]	Group5	22.2222	4	[LOC100380855, LOC106565851, LOC106609207, nampt]
