# Supplementary material for: Transcriptome Analysis of Atlantic Salmon (Salmo salar) Skin in Response to Sea Lice and Infectious Salmon Anemia Virus Co-Infection Under Different Experimental Functional Diets
Source: Front Immunol. 2022 Jan 3;12:787033. doi: 10.3389/fimmu.2021.787033 (PMC8763012; doi:10.3389/fimmu.2021.787033)
Supplement: Supplementary file 1 [file DataSheet_1.zip › Supplementary Files/Supplementary File 8_single vs pre-infection.xlsx]

## Sheet: Label
Supplemantary Table 8. All DEGS between single infection and pre-infection among the four diets.
T1 DEGs identified in 0.3%FA diet between single lice infection (coded as REDSLICE) and pre-infection (coded as REDAS)
T2 DEGs identified in 0.3%FA+IS diet between single lice infection (coded as GREENSLICE) and pre-infection (coded as GREENAS)
T3 DEGs identified in 1.0%FAω6 diet between single lice infection ( coded as YELLOWSLICE) and pre-infection (coded as YELLOWAS)
T4 DEGs identified in 1.0%FAω3 diet in between single lice infection and pre-infection samples
T5 All_diet_non_uniq : Non unique DEGs in single lice infection vs pre-infection samples between all pair wise comparison (T1-T4)
T6 All_diet_uniq : unique DEGs in single lice infection vs pre-infection samples between all pair wise comparison (T1-T4)

## Sheet: T1 Red ctr vs lice
Sub table T1. DEGs identified in 0.3%FA (red) diet in between single lice infection (coded as REDSLICE) and pre-infection (coded as REDAS)
gene_id	gene_short_name	gene_symbol	GENENAME	locus	sample_1	sample_2	value_1	value_2	log2_fold_change	test_stat	p_value	q_value
XLOC_013089	asal	dbi	Mannose-specific lectin	NC_027304.1:71521479-72161643	REDAS	REDSLICE	2.87048	1504.75	9.03401	0.993648	5e-05	0.00167621
XLOC_005953	LOC106588495	-	uncharacterized LOC106588495	NC_027301.1:47174464-47271239	REDAS	REDSLICE	13.8016	6627.1	8.9074	1.06504	5e-05	0.00167621
XLOC_009237	mlc-2	myl2	myosin regulatory light chain 2	NC_027302.1:75677412-75696877	REDAS	REDSLICE	0.0598196	23.4344	8.61379	1.49355	0.0017	0.0295917
XLOC_004556	LOC106588483	-	uncharacterized LOC106588483	NC_027301.1:47174464-47271239	REDAS	REDSLICE	4.79092	1754.47	8.51652	0.563994	5e-05	0.00167621
XLOC_046104	LOC106579065	atp2a1	sarcoplasmic/endoplasmic reticulum calcium ATPase 1	NC_027318.1:60560091-60645326	REDAS	REDSLICE	0.112368	34.6377	8.26797	2.35962	5e-05	0.00167621
XLOC_022682	LOC106612582	pros1	vitamin K-dependent protein S-like	NC_027308.1:106424131-106506631	REDAS	REDSLICE	0.0164594	4.54143	8.10809	0.811753	5e-05	0.00167621
XLOC_046120	LOC100194624	aldoa	aldolase a, fructose-bisphosphate 1	NC_027318.1:62283498-62292289	REDAS	REDSLICE	0.398537	92.8406	7.8639	5.16549	5e-05	0.00167621
XLOC_028596	LOC106564722	-	uncharacterized LOC106564722	NC_027311.1:21937607-21943278	REDAS	REDSLICE	18.9679	3635.97	7.58263	2.49445	5e-05	0.00167621
XLOC_021019	LOC106612591	ckm	creatine kinase M-type-like	NC_027308.1:106129059-106132808	REDAS	REDSLICE	0.059523	9.99129	7.39108	3.68184	5e-05	0.00167621
XLOC_043409	LOC106577856	actn3	alpha-actinin-3-like	NC_027317.1:59214414-59323799	REDAS	REDSLICE	0.0105175	1.56425	7.21653	1.33785	5e-05	0.00167621
XLOC_027675	LOC100194644	pgam2	phosphoglycerate mutase 2-1 (muscle)	NC_027310.1:63339980-63345372	REDAS	REDSLICE	0.201781	27.2799	7.07891	4.15037	5e-05	0.00167621
XLOC_010107	pygma	pygm	phosphorylase, glycogen (muscle) A	NC_027303.1:34159008-34171691	REDAS	REDSLICE	0.0672676	8.7348	7.02072	5.18734	5e-05	0.00167621
XLOC_025632	pk	pkm	pyruvate kinase	NC_027309.1:109680761-109705658	REDAS	REDSLICE	0.189516	21.466	6.82359	3.90067	5e-05	0.00167621
XLOC_060439	LOC106591310	-	uncharacterized LOC106591310	NW_012343720.1:5876-45627	REDAS	REDSLICE	1.88714	208.392	6.78695	6.79489	5e-05	0.00167621
XLOC_034315	LOC106570071	-	tetranectin-like	NC_027313.1:54387110-54404791	REDAS	REDSLICE	0.314503	33.2623	6.72467	2.42639	0.00315	0.0470926
XLOC_003335	LOC106567539	aqp3	aquaporin-3-like	NC_027300.1:133221693-133227973	REDAS	REDSLICE	0.0431623	4.20815	6.60727	4.12255	0.0008	0.0165674
XLOC_003880	LOC106575942	gapdh	glyceraldehyde-3-phosphate dehydrogenase	NC_027301.1:8975586-8980700	REDAS	REDSLICE	1.07482	85.3734	6.31161	4.34287	5e-05	0.00167621
XLOC_040470	LOC106574225	fhl2	four and a half LIM domains protein 2-like	NC_027315.1:66243504-66255856	REDAS	REDSLICE	0.129061	10.1383	6.29563	4.64041	5e-05	0.00167621
XLOC_054939	LOC106587473	pkp3	plakophilin-3-like	NC_027325.1:25259693-25272420	REDAS	REDSLICE	0.0610973	4.03879	6.04667	3.53776	0.00315	0.0470926
XLOC_063907	LOC106593049	myh3	myosin heavy chain, fast skeletal muscle-like	NW_012349327.1:107-16064	REDAS	REDSLICE	0.0172843	1.12602	6.02563	3.13928	0.001	0.0197087
XLOC_040142	LOC106573596	cilp	cartilage intermediate layer protein 1-like	NC_027315.1:38012907-38040540	REDAS	REDSLICE	0.0169148	1.07412	5.98873	4.37095	5e-05	0.00167621
XLOC_011168	LOC106602733	fabp2	fatty acid-binding protein, intestinal-like	NC_027303.1:23543798-23545779	REDAS	REDSLICE	0.419504	25.8777	5.94688	4.24103	5e-05	0.00167621
XLOC_054533	fhl2	fhl2	four and a half LIM domains 2	NC_027324.1:39098001-39126789	REDAS	REDSLICE	0.0217117	1.25359	5.85144	0.941254	5e-05	0.00167621
XLOC_047849	LOC106580712	ncf2	neutrophil cytosol factor 2-like	NC_027319.1:40949030-40966547	REDAS	REDSLICE	0.0420075	2.14673	5.67535	1.90929	0.0011	0.0212218
XLOC_030782	ret7	rbp7	Retinoid-binding protein 7	NC_027311.1:76417113-76420349	REDAS	REDSLICE	0.440936	21.151	5.58401	3.91494	0.00065	0.0140664
XLOC_005361	gapdh	gapdh	glyceraldehyde-3-phosphate dehydrogenase	NC_027301.1:10344607-10349721	REDAS	REDSLICE	2.23871	101.289	5.49967	3.69246	5e-05	0.00167621
XLOC_009200	LOC106601521	gfap	glial fibrillary acidic protein-like	NC_027302.1:74485246-74512513	REDAS	REDSLICE	0.062841	2.62718	5.38566	3.72257	5e-05	0.00167621
XLOC_047878	LOC106580674	-	uncharacterized LOC106580674	NC_027319.1:43333477-43348553	REDAS	REDSLICE	0.414672	15.1368	5.18995	2.25527	0.00075	0.0157375
XLOC_020653	LOC106612040	fgl1	fibrinogen-like protein 1	NC_027308.1:75436991-75440461	REDAS	REDSLICE	0.0778786	2.71983	5.12615	2.82857	0.0018	0.0308991
XLOC_010563	LOC106603842	cytl1	cytokine-like protein 1	NC_027303.1:70157245-70158572	REDAS	REDSLICE	0.788576	26.7794	5.08573	3.27827	5e-05	0.00167621
XLOC_068287	LOC100194636	eno3	enolase 3-2	NW_012356518.1:4562-7706	REDAS	REDSLICE	0.938898	30.8391	5.03765	3.92877	0.00115	0.0219623
XLOC_010865	LOC106602268	aloxe3	hydroperoxide isomerase ALOXE3-like	NC_027303.1:5828305-6013555	REDAS	REDSLICE	2.38447	76.8117	5.00958	3.67302	5e-05	0.00167621
XLOC_061816	LOC106591776	-	endonuclease domain-containing 1 protein-like	NW_012347204.1:3053-6679	REDAS	REDSLICE	0.0513834	1.63941	4.99573	2.66281	0.00185	0.0315505
XLOC_062797	LOC106592374	mybpc2	myosin-binding protein C, fast-type-like	NW_012348103.1:4871-20719	REDAS	REDSLICE	0.0491146	1.53999	4.97063	2.43572	0.0026	0.0408177
XLOC_066892	LOC100194636	ckm	enolase 3-2	NW_012353926.1:5659-9145	REDAS	REDSLICE	1.80812	51.0645	4.81976	4.36992	5e-05	0.00167621
XLOC_016541	LOC106607322	-	uncharacterized LOC106607322	NC_027305.1:36755762-36899212	REDAS	REDSLICE	11.4568	308.579	4.75136	4.14094	0.00015	0.00429515
XLOC_001276	LOC106562158	fam169a	soluble lamin-associated protein of 75 kDa-like	NC_027300.1:114025632-114051928	REDAS	REDSLICE	0.0518732	1.37098	4.72407	3.30997	5e-05	0.00167621
XLOC_056413	LOC106588431	gapdh	glyceraldehyde-3-phosphate dehydrogenase-like	NC_027326.1:9063109-9070261	REDAS	REDSLICE	0.958425	24.0195	4.6474	3.53346	5e-05	0.00167621
XLOC_045013	LOC106578982	rbp4b	retinol-binding protein 4-B	NC_027318.1:46304220-46306362	REDAS	REDSLICE	13.2995	332.036	4.6419	5.82416	5e-05	0.00167621
XLOC_024578	LOC106613695	lpl	lipoprotein lipase-like	NC_027309.1:17003398-17013170	REDAS	REDSLICE	0.249796	6.13373	4.61794	4.7237	5e-05	0.00167621
XLOC_038933	plin1	plin1	perilipin 1	NC_027315.1:28003171-28037072	REDAS	REDSLICE	0.491578	11.8291	4.58877	5.22827	5e-05	0.00167621
XLOC_050983	LOC106583591	cytl1	cytokine-like protein 1	NC_027321.1:45104957-45172103	REDAS	REDSLICE	0.0776824	1.77929	4.51757	0.686023	0.0009	0.0181706
XLOC_022851	LOC106612967	kirrel3	kin of IRRE-like protein 3	NC_027308.1:118078407-118305480	REDAS	REDSLICE	0.035163	0.800821	4.50935	2.97936	5e-05	0.00167621
XLOC_041327	LOC106575818	myl3	myosin light chain 3, skeletal muscle isoform-like	NC_027316.1:26357274-26364183	REDAS	REDSLICE	0.596534	13.3276	4.48166	3.93844	5e-05	0.00167621
XLOC_046130	cpn1	cpn1	carboxypeptidase N subunit 1	NC_027318.1:63701696-63876273	REDAS	REDSLICE	0.102712	2.2435	4.44908	1.82831	0.0015	0.026916
XLOC_022515	LOC106612380	-	uncharacterized LOC106612380	NC_027308.1:94014426-94023061	REDAS	REDSLICE	0.105285	2.27147	4.43125	2.84643	0.00125	0.0234317
XLOC_007382	LOC106600886	-	uncharacterized LOC106600886	NC_027302.1:54437577-54460705	REDAS	REDSLICE	0.021651	0.463654	4.42054	0.86159	0.00315	0.0470926
XLOC_001768	LOC106571564	tpm2	tropomyosin beta chain	NC_027300.1:150170912-150207805	REDAS	REDSLICE	1.41607	28.34	4.32287	4.1439	5e-05	0.00167621
XLOC_050176	tgm2	tgm2	transglutaminase 2, C polypeptide	NC_027321.1:46726966-46756907	REDAS	REDSLICE	5.03495	95.9287	4.25191	4.50026	5e-05	0.00167621
XLOC_019737	LOC106610433	vwa7	von Willebrand factor A domain-containing protein 7-like	NC_027307.1:21465131-21489102	REDAS	REDSLICE	0.892434	16.5693	4.21462	4.41481	5e-05	0.00167621
XLOC_023926	cbln1	cbln1	cerebellin 1 precursor	NC_027309.1:78680708-78690519	REDAS	REDSLICE	0.110787	2.05198	4.21116	2.74188	5e-05	0.00167621
XLOC_058297	LOC106589658	act2	actin, alpha skeletal muscle 2-like	NC_027327.1:19462450-19465523	REDAS	REDSLICE	0.20963	3.59151	4.09868	3.28577	5e-05	0.00167621
XLOC_049981	hoxc8	hoxc8	homeobox C8	NC_027321.1:32680829-32683992	REDAS	REDSLICE	0.109404	1.82318	4.05872	2.63202	5e-05	0.00167621
XLOC_030475	LOC106565393	pnp	purine nucleoside phosphorylase-like	NC_027311.1:51976465-51983787	REDAS	REDSLICE	0.11957	1.99018	4.05697	2.9798	0.00235	0.0378435
XLOC_025028	ldha	ldha	lactate dehydrogenase A4	NC_027309.1:53875665-53926490	REDAS	REDSLICE	1.32426	21.6168	4.02889	1.10025	0.00145	0.0262283
XLOC_053021	co7	c7	Complement component C7	NC_027323.1:5522746-5531412	REDAS	REDSLICE	0.617158	9.94021	4.00957	3.92179	5e-05	0.00167621
XLOC_004640	LOC106589210	erp27	endoplasmic reticulum resident protein 27-like	NC_027301.1:53397181-53401546	REDAS	REDSLICE	0.149376	2.40504	4.00904	2.20034	0.0011	0.0212218
XLOC_020129	LOC106611103	-	uncharacterized protein C15orf41 homolog	NC_027308.1:28792946-28882186	REDAS	REDSLICE	0.0780426	1.21188	3.95684	2.12687	0.0013	0.0241386
XLOC_033032	LOC106567586	gdpd4	glycerophosphodiester phosphodiesterase domain-containing protein 5-like	NC_027312.1:61510757-61544560	REDAS	REDSLICE	0.0315325	0.483683	3.93915	2.01608	0.0013	0.0241386
XLOC_003477	LOC106570078	-	uncharacterized LOC106570078	NC_027300.1:145048823-145052017	REDAS	REDSLICE	0.175387	2.66523	3.92565	3.07331	5e-05	0.00167621
XLOC_015837	mbl2	mbl2	Mannose-binding protein C	NC_027305.1:4576550-4607992	REDAS	REDSLICE	2.51615	37.8987	3.91286	3.02531	5e-05	0.00167621
XLOC_031077	slc6a8	slc6a8	solute carrier family 6 member 8	NC_027312.1:10329381-10356731	REDAS	REDSLICE	0.0775393	1.08155	3.80203	2.86266	5e-05	0.00167621
XLOC_040131	LOC106573613	adamts20	A disintegrin and metalloproteinase with thrombospondin motifs 20-like	NC_027315.1:36847259-36992772	REDAS	REDSLICE	0.0862287	1.14343	3.72905	2.87747	5e-05	0.00167621
XLOC_008064	LOC106595978	myom1	uncharacterized LOC106595978	NC_027302.1:67000-71254	REDAS	REDSLICE	0.0415272	0.547904	3.72179	1.91947	0.0026	0.0408177
XLOC_039608	LOC100194643	mylp	myosin, light polypeptide 3-3	NC_027315.1:79424598-79436637	REDAS	REDSLICE	0.893472	11.6585	3.70582	3.13372	5e-05	0.00167621
XLOC_026441	c6	c6	complement C6	NC_027310.1:63754635-63777182	REDAS	REDSLICE	0.235767	2.87578	3.60852	3.17261	5e-05	0.00167621
XLOC_048510	LOC106581733	-	uncharacterized LOC106581733	NC_027320.1:11869033-11871254	REDAS	REDSLICE	195.942	2386.5	3.6064	2.80369	5e-05	0.00167621
XLOC_035436	LOC106569629	lpl	lipoprotein lipase-like	NC_027313.1:41713252-41726670	REDAS	REDSLICE	0.377305	4.4794	3.5695	3.94163	5e-05	0.00167621
XLOC_031355	LOC106566997	pfkm	ATP-dependent 6-phosphofructokinase, muscle type-like	NC_027312.1:32630938-32657544	REDAS	REDSLICE	0.0876483	1.02279	3.54464	2.9488	5e-05	0.00167621
XLOC_051666	slc27a2	slc27a2	solute carrier family 27 member 2	NC_027322.1:43602866-43631029	REDAS	REDSLICE	0.295937	3.42517	3.53282	2.32649	5e-05	0.00167621
XLOC_024265	LOC106561616	ano1	anoctamin-1-like	NC_027309.1:105949213-106048434	REDAS	REDSLICE	0.0724596	0.838445	3.53247	2.54089	5e-05	0.00167621
XLOC_049336	il17d	il17d	interleukin 17D	NC_027320.1:30744688-30754168	REDAS	REDSLICE	0.696315	8.01927	3.52566	3.19164	5e-05	0.00167621
XLOC_043471	LOC106577945	samd9	sterile alpha motif domain-containing protein 9-like	NC_027317.1:62074696-62108321	REDAS	REDSLICE	0.59914	6.88713	3.52294	3.06195	5e-05	0.00167621
XLOC_026672	LOC106563640	hdd11	putative defense protein Hdd11	NC_027310.1:78824643-78827188	REDAS	REDSLICE	0.402896	4.51519	3.48631	2.31904	0.0002	0.00544271
XLOC_024591	LOC106613711	cers2	ceramide synthase 2-like	NC_027309.1:17400116-17436471	REDAS	REDSLICE	0.0702089	0.780664	3.47498	2.19578	5e-05	0.00167621
XLOC_010792	nar4	art1	Ecto-ADP-ribosyltransferase 4	NC_027303.1:2511641-2513578	REDAS	REDSLICE	0.542686	6.00287	3.46746	2.75867	5e-05	0.00167621
XLOC_022512	rtn2	rtn2	reticulon 2	NC_027308.1:93817027-93830711	REDAS	REDSLICE	0.0839458	0.925178	3.4622	2.15916	5e-05	0.00167621
XLOC_001466	LOC106565613	smyd1	histone-lysine N-methyltransferase Smyd1-like	NC_027300.1:125168630-125189191	REDAS	REDSLICE	0.0631411	0.681995	3.43311	1.64199	0.001	0.0197087
XLOC_035066	LOC106568909	rxrg	retinoic acid receptor RXR-gamma-A-like	NC_027313.1:14472232-14522880	REDAS	REDSLICE	0.0526029	0.556254	3.40253	1.62899	0.0021	0.0347681
XLOC_035973	gpnmb	gpnmb	glycoprotein (transmembrane) nmb	NC_027313.1:80370101-80390165	REDAS	REDSLICE	0.492852	5.21053	3.40221	3.45165	5e-05	0.00167621
XLOC_044401	LOC106577950	samd9	sterile alpha motif domain-containing protein 9-like	NC_027317.1:62362392-62418395	REDAS	REDSLICE	0.314002	3.29996	3.3936	2.97876	5e-05	0.00167621
XLOC_017518	f13a	f13a1	Coagulation factor XIII A chain	NC_027306.1:21497129-21534618	REDAS	REDSLICE	2.98588	31.255	3.38786	1.95735	0.00055	0.0123272
XLOC_001008	LOC106611257	thbs2	thrombospondin-2-like	NC_027300.1:88033096-88081881	REDAS	REDSLICE	0.50734	5.24339	3.36948	4.01447	5e-05	0.00167621
XLOC_035361	LOC106569486	ca12	carbonic anhydrase 12-like	NC_027313.1:36282251-36287511	REDAS	REDSLICE	0.230375	2.3399	3.34439	2.62249	5e-05	0.00167621
XLOC_015106	LOC106607299	ptrf	polymerase I and transcript release factor-like	NC_027305.1:37511098-37542219	REDAS	REDSLICE	0.0665238	0.658473	3.30718	2.59386	5e-05	0.00167621
XLOC_030306	LOC106565281	tgm5	protein-glutamine gamma-glutamyltransferase 5-like	NC_027311.1:38153469-38162139	REDAS	REDSLICE	21.1399	209.111	3.30623	3.23333	5e-05	0.00167621
XLOC_057106	LOC106588523	muc1	integumentary mucin C.1-like	NC_027326.1:13958064-13959011	REDAS	REDSLICE	0.371982	3.66077	3.29884	2.54995	5e-05	0.00167621
XLOC_024582	LOC106613702	ccl17	C-C motif chemokine 17-like	NC_027309.1:17156859-17159215	REDAS	REDSLICE	0.667829	6.51953	3.28722	2.43139	5e-05	0.00167621
XLOC_038283	ampd1	ampd1	adenosine monophosphate deaminase 1	NC_027314.1:75457714-75490687	REDAS	REDSLICE	0.159787	1.54484	3.27323	2.19743	5e-05	0.00167621
XLOC_039426	LOC106574549	klhl41	kelch-like protein 41b	NC_027315.1:70986660-70990859	REDAS	REDSLICE	0.0893322	0.863159	3.27237	2.22039	0.0002	0.00544271
XLOC_033973	LOC100136504	-	slow myosin light chain 1	NC_027313.1:31774561-31778833	REDAS	REDSLICE	0.3137	3.02545	3.26969	2.009	0.00335	0.0492975
XLOC_037457	LOC106570886	ccl4	C-C motif chemokine 4-like	NC_027314.1:3266866-3268902	REDAS	REDSLICE	1.74651	16.7264	3.25957	3.68632	5e-05	0.00167621
XLOC_038239	LOC106572096	pi16	peptidase inhibitor 16-like	NC_027314.1:72064581-72071487	REDAS	REDSLICE	1.07034	10.0409	3.22975	3.95413	5e-05	0.00167621
XLOC_025118	LOC106561093	c11orf96	uncharacterized protein C11orf96 homolog	NC_027309.1:66011699-66013423	REDAS	REDSLICE	0.512285	4.80233	3.22872	3.19273	5e-05	0.00167621
XLOC_033494	LOC106568513	scarb2	lysosome membrane protein 2-like	NC_027312.1:100933303-100989841	REDAS	REDSLICE	0.498647	4.5885	3.20193	3.70413	5e-05	0.00167621
XLOC_024319	LOC106561692	flnc	filamin-C-like	NC_027309.1:108905663-108953120	REDAS	REDSLICE	0.0443175	0.406687	3.19797	2.48416	5e-05	0.00167621
XLOC_022015	fgfp1	fgfbp1	Fibroblast growth factor-binding protein 1	NC_027308.1:53197074-53198218	REDAS	REDSLICE	13.8926	126.559	3.18742	3.98086	5e-05	0.00167621
XLOC_065475	LOC106594026	-	cAMP-regulated D2 protein-like	NW_012351607.1:335-8685	REDAS	REDSLICE	0.0443931	0.399762	3.17073	1.93646	0.0012	0.0227019
XLOC_055745	LOC106587461	spon1	spondin-1-like	NC_027325.1:24700730-24841401	REDAS	REDSLICE	0.166855	1.48953	3.15819	2.31196	5e-05	0.00167621
XLOC_036830	LOC106571918	cdh13	cadherin-13-like	NC_027314.1:60362043-60421677	REDAS	REDSLICE	11.0418	97.933	3.14883	3.42055	5e-05	0.00167621
XLOC_032668	LOC106566773	sema3b	semaphorin-3B-like	NC_027312.1:28742296-28826142	REDAS	REDSLICE	0.103018	0.884113	3.10133	2.69275	5e-05	0.00167621
XLOC_050675	LOC106583106	cldn19	claudin-19-like	NC_027321.1:26808798-26826071	REDAS	REDSLICE	0.344839	2.94873	3.0961	3.17686	5e-05	0.00167621
XLOC_035701	col14a1	col14a1	collagen type XIV alpha 1 chain	NC_027313.1:59874444-59965541	REDAS	REDSLICE	0.27754	2.34998	3.08188	3.31547	5e-05	0.00167621
XLOC_032616	hspb7	hspb7	heat shock protein family B (small) member 7	NC_027312.1:25600560-25604211	REDAS	REDSLICE	0.346418	2.92055	3.07566	2.13231	5e-05	0.00167621
XLOC_015082	LOC106607344	mslnl	uncharacterized LOC106607344	NC_027305.1:35785864-35806444	REDAS	REDSLICE	1.46882	12.2518	3.06026	4.49316	5e-05	0.00167621
XLOC_016457	LOC100194731	-	primary amine oxidase, liver isozyme	NC_027305.1:32631050-32634478	REDAS	REDSLICE	0.0664836	0.554322	3.05965	1.96462	0.002	0.0334953
XLOC_046590	LOC106579855	egr3	early growth response protein 3-like	NC_027319.1:23581285-23591128	REDAS	REDSLICE	0.492758	4.00797	3.02392	3.4489	5e-05	0.00167621
XLOC_037019	LOC106572039	bgn	biglycan-like	NC_027314.1:75245059-75252621	REDAS	REDSLICE	0.268986	2.16633	3.00964	2.51432	5e-05	0.00167621
XLOC_039489	LOC106574635	-	uncharacterized LOC106574635	NC_027315.1:74466887-74478074	REDAS	REDSLICE	0.110786	0.891841	3.00901	2.56525	5e-05	0.00167621
XLOC_016415	LOC106607082	palm	paralemmin-1-like	NC_027305.1:30832485-30869126	REDAS	REDSLICE	0.108389	0.861516	2.99065	1.92992	5e-05	0.00167621
XLOC_052461	LOC106585130	sfrp1	secreted frizzled-related protein 1-like	NC_027323.1:9417395-9436119	REDAS	REDSLICE	1.79463	14.0053	2.96421	3.80879	5e-05	0.00167621
XLOC_025451	LOC106561380	slc23a2	solute carrier family 23 member 1-like	NC_027309.1:97425850-97473476	REDAS	REDSLICE	0.103637	0.806753	2.96059	1.9206	0.0006	0.0132029
XLOC_037086	LOC106572384	slc38a3	sodium-coupled neutral amino acid transporter 3-like	NC_027314.1:81767872-81792688	REDAS	REDSLICE	0.317993	2.46358	2.95369	1.88178	0.00025	0.00653846
XLOC_056081	LOC106587999	trpm1	transient receptor potential cation channel subfamily M member 1-like	NC_027325.1:42858707-42888248	REDAS	REDSLICE	0.0815249	0.631467	2.95339	2.17318	5e-05	0.00167621
XLOC_050994	LOC106583605	krt8	keratin, type II cytoskeletal 8-like	NC_027321.1:47076090-47088131	REDAS	REDSLICE	0.392324	3.03159	2.94996	2.97181	5e-05	0.00167621
XLOC_008477	LOC100136453	camp	cathelicidin	NC_027302.1:31588660-31590151	REDAS	REDSLICE	125.71	971.235	2.94972	2.7851	5e-05	0.00167621
XLOC_022358	LOC106612167	stc2	stanniocalcin-2-like	NC_027308.1:80431936-80450949	REDAS	REDSLICE	0.19448	1.49292	2.94044	2.07216	5e-05	0.00167621
XLOC_046154	LOC106579474	map7d2	MAP7 domain-containing protein 2-like	NC_027318.1:66593809-66609364	REDAS	REDSLICE	0.0888734	0.677246	2.92986	2.21158	5e-05	0.00167621
XLOC_058793	LOC106590529	lcn15	lipocalin-like	NC_027328.1:27747543-27749943	REDAS	REDSLICE	20.0835	152.859	2.92813	4.04873	5e-05	0.00167621
XLOC_057485	LOC106589055	nrsn1	neurensin-1-like	NC_027326.1:37017384-37024018	REDAS	REDSLICE	0.0778857	0.589448	2.91993	1.89328	5e-05	0.00167621
XLOC_032559	LOC106566713	gpd1	glycerol-3-phosphate dehydrogenase [NAD(+)], cytoplasmic-like	NC_027312.1:21329243-21346598	REDAS	REDSLICE	0.849461	6.3563	2.90357	3.04273	5e-05	0.00167621
XLOC_003987	LOC106578046	kcnn3	intermediate conductance calcium-activated potassium channel protein 4-like	NC_027301.1:12981856-13030535	REDAS	REDSLICE	0.128682	0.95943	2.89837	2.25428	5e-05	0.00167621
XLOC_002863	LOC106611732	znf503	zinc finger protein 503-like	NC_027300.1:98674953-98677754	REDAS	REDSLICE	0.107023	0.794608	2.89232	2.19387	0.00045	0.0105017
XLOC_046934	LOC106580879	tmem255b	transmembrane protein 255B-like	NC_027319.1:50579723-50611499	REDAS	REDSLICE	0.648571	4.72991	2.86648	2.15009	5e-05	0.00167621
XLOC_030399	LOC106565122	g0s2	G0/G1 switch protein 2-like	NC_027311.1:45885929-45887015	REDAS	REDSLICE	2.59609	18.7064	2.84911	3.57004	5e-05	0.00167621
XLOC_042858	LOC106576697	slc2a9	solute carrier family 2, facilitated glucose transporter member 9-like	NC_027317.1:12951591-12969863	REDAS	REDSLICE	0.133035	0.955181	2.84396	2.12754	5e-05	0.00167621
XLOC_018614	LOC106609266	-	uncharacterized LOC106609266	NC_027306.1:39825112-39843719	REDAS	REDSLICE	0.109889	0.776831	2.82156	0.478992	0.0015	0.026916
XLOC_036416	LOC106571195	rhag	ammonium transporter Rh type A-like	NC_027314.1:23737686-23753522	REDAS	REDSLICE	0.241819	1.70938	2.82147	2.45516	5e-05	0.00167621
XLOC_067997	LOC106595512	tnik	TRAF2 and NCK-interacting protein kinase-like	NW_012356032.1:64-8232	REDAS	REDSLICE	0.851853	5.93967	2.80171	2.25086	5e-05	0.00167621
XLOC_043894	LOC106577064	grem2	gremlin-2-like	NC_027317.1:21838664-21892102	REDAS	REDSLICE	0.135851	0.946009	2.79983	1.72277	0.00055	0.0123272
XLOC_052545	LOC100136541	isg15	ISG15-like protein	NC_027323.1:15680164-15682081	REDAS	REDSLICE	8.0773	55.8759	2.79028	2.98618	5e-05	0.00167621
XLOC_012335	LOC106604450	tnmd	tenomodulin-like	NC_027304.1:22471800-22542537	REDAS	REDSLICE	0.458016	3.07618	2.74767	2.56988	5e-05	0.00167621
XLOC_038766	LOC106573225	spon1	spondin-1-like	NC_027315.1:11329468-11481311	REDAS	REDSLICE	0.240562	1.61074	2.74324	2.58555	5e-05	0.00167621
XLOC_014186	hsp70-3	hspa8	heat shock protein 70	NC_027304.1:66858064-66863595	REDAS	REDSLICE	0.415237	2.75955	2.73242	2.56955	5e-05	0.00167621
XLOC_057352	LOC106588813	fabp3	fatty acid-binding protein, heart-like	NC_027326.1:24806441-24810035	REDAS	REDSLICE	4.29667	28.552	2.7323	2.7969	5e-05	0.00167621
XLOC_032891	LOC106567361	grik2	probable glutamate receptor	NC_027312.1:44213269-44221945	REDAS	REDSLICE	0.148503	0.966042	2.70159	2.36345	5e-05	0.00167621
XLOC_011617	agtr2	agtr2	angiotensin II receptor type 2	NC_027303.1:44312032-44317762	REDAS	REDSLICE	0.272441	1.76795	2.69807	2.51451	5e-05	0.00167621
XLOC_011115	LOC106602668	muc5ac	mucin-5AC-like	NC_027303.1:19096578-19105027	REDAS	REDSLICE	1.17297	7.58796	2.69355	3.38891	5e-05	0.00167621
XLOC_058574	LOC106590142	emilin2	EMILIN-2-like	NC_027328.1:12337118-12357680	REDAS	REDSLICE	0.333483	2.13928	2.68144	2.5846	5e-05	0.00167621
XLOC_000861	arhgef33	arhgef33	Rho guanine nucleotide exchange factor 33	NC_027300.1:69871664-69891805	REDAS	REDSLICE	0.3173	2.02415	2.6734	2.79578	5e-05	0.00167621
XLOC_054487	cd200	cd200	CD200 molecule	NC_027324.1:34302684-34325424	REDAS	REDSLICE	0.311925	1.97808	2.66483	2.48555	5e-05	0.00167621
XLOC_043940	LOC106577171	mal	myelin and lymphocyte protein-like	NC_027317.1:26214338-26249073	REDAS	REDSLICE	3.17579	20.117	2.66323	2.87801	5e-05	0.00167621
XLOC_022768	LOC106612831	eln	elastin-like	NC_027308.1:112473278-112557887	REDAS	REDSLICE	1.8444	11.6625	2.66065	2.71683	5e-05	0.00167621
XLOC_014496	LOC106606196	slc16a3	monocarboxylate transporter 4-like	NC_027305.1:504140-613040	REDAS	REDSLICE	2.76857	17.3606	2.64861	2.03839	0.0006	0.0132029
XLOC_008779	LOC106600945	tnnt1	troponin T, slow skeletal muscle-like	NC_027302.1:52676384-52686407	REDAS	REDSLICE	0.416903	2.5616	2.61926	1.6296	5e-05	0.00167621
XLOC_001332	LOC106563402	-	uncharacterized LOC106563402	NC_027300.1:117075435-117080659	REDAS	REDSLICE	5.131	31.4991	2.618	3.02164	5e-05	0.00167621
XLOC_015080	LOC106607345	-	uncharacterized LOC106607345	NC_027305.1:35759116-35764219	REDAS	REDSLICE	1.54715	9.47079	2.61387	3.016	5e-05	0.00167621
XLOC_017921	LOC106609636	slc6a11	sodium- and chloride-dependent GABA transporter 3-like	NC_027306.1:50036113-50045538	REDAS	REDSLICE	0.206658	1.25628	2.60384	2.41476	5e-05	0.00167621
XLOC_006907	LOC106599532	gpc5	glypican-5-like	NC_027302.1:17647061-17900183	REDAS	REDSLICE	0.0782197	0.475316	2.60328	1.79812	5e-05	0.00167621
XLOC_018671	LOC106609381	ppfia4	liprin-alpha-4-like	NC_027306.1:44101482-44298694	REDAS	REDSLICE	0.0701988	0.425726	2.60041	1.85564	0.00025	0.00653846
XLOC_058172	LOC106589486	plaur	urokinase plasminogen activator surface receptor-like	NC_027327.1:11944884-11955003	REDAS	REDSLICE	0.0900276	0.539662	2.58362	0.864883	5e-05	0.00167621
XLOC_034697	LOC106570571	ckm	myelin P2 protein-like	NC_027313.1:83276039-83277426	REDAS	REDSLICE	14.7415	88.0012	2.57764	3.6601	5e-05	0.00167621
XLOC_049243	LOC106581990	tmem182	transmembrane protein 182-like	NC_027320.1:23859852-23867130	REDAS	REDSLICE	0.0811514	0.481606	2.56917	1.63291	0.00035	0.00858457
XLOC_026561	pkp3	pkp3	plakophilin 3	NC_027310.1:74331251-74353340	REDAS	REDSLICE	0.608061	3.57434	2.55539	3.09897	5e-05	0.00167621
XLOC_023981	tpm1	tpm1	tropomyosin 1 (alpha)	NC_027309.1:83578419-83592289	REDAS	REDSLICE	4.63079	27.1374	2.55095	3.09084	5e-05	0.00167621
XLOC_046146	LOC106579482	vipr2	vasoactive intestinal polypeptide receptor 2-like	NC_027318.1:66332757-66362820	REDAS	REDSLICE	0.604929	3.54204	2.54974	2.35223	5e-05	0.00167621
XLOC_036216	epgn	epgn	Epigen	NC_027314.1:4347839-4350754	REDAS	REDSLICE	35.3899	206.989	2.54815	3.42594	5e-05	0.00167621
XLOC_020248	ddo	ddo	D-aspartate oxidase	NC_027308.1:40673015-40812284	REDAS	REDSLICE	0.126896	0.740321	2.5445	0.916849	0.0001	0.00306497
XLOC_082821	LOC106599382	-	uncharacterized LOC106599382	NW_012412908.1:943-1671	REDAS	REDSLICE	0.286901	1.63196	2.50798	1.66943	0.0019	0.032209
XLOC_056986	LOC106588492	prdm1	PR domain zinc finger protein 1-like	NC_027326.1:6947804-6961639	REDAS	REDSLICE	0.613345	3.47878	2.50381	2.74874	5e-05	0.00167621
XLOC_024067	pamr1	pamr1	peptidase domain containing associated with muscle regeneration 1	NC_027309.1:90159944-90212841	REDAS	REDSLICE	0.351006	1.96331	2.48372	2.66856	5e-05	0.00167621
XLOC_044733	steap2	-	STEAP2 metalloreductase	NC_027318.1:15566372-15576043	REDAS	REDSLICE	0.234672	1.30679	2.47732	1.76292	0.0007	0.0149087
XLOC_003766	LOC106573887	hsa2	hyaluronan synthase 2 pseudogene	NC_027301.1:3415407-3423912	REDAS	REDSLICE	2.1797	12.0887	2.47146	2.14377	0.0034	0.0498234
XLOC_013987	LOC106605281	-	ras/Rap GTPase-activating protein SynGAP-like	NC_027304.1:55673743-55784476	REDAS	REDSLICE	0.0942471	0.522668	2.47137	1.01942	0.001	0.0197087
XLOC_023291	yjefn3	yjefn3	YjeF N-terminal domain containing 3	NC_027309.1:18609224-18685440	REDAS	REDSLICE	0.183329	1.0072	2.45785	1.76474	0.0015	0.026916
XLOC_056443	LOC106588374	tnc	tenascin-like	NC_027326.1:10545505-10574193	REDAS	REDSLICE	0.613493	3.3542	2.45085	2.37048	5e-05	0.00167621
XLOC_032383	LOC106566438	fam110a	protein FAM110A-like	NC_027312.1:7972072-7993192	REDAS	REDSLICE	0.723485	3.91634	2.43647	3.18672	5e-05	0.00167621
XLOC_020289	LOC106611397	-	uncharacterized LOC106611397	NC_027308.1:44026934-44039527	REDAS	REDSLICE	7.39752	39.8975	2.43118	2.91758	5e-05	0.00167621
XLOC_001766	LOC106571543	hmgcs1	hydroxymethylglutaryl-CoA synthase, cytoplasmic-like	NC_027300.1:150012591-150027489	REDAS	REDSLICE	7.27548	38.8098	2.41531	3.24822	5e-05	0.00167621
XLOC_041208	LOC106575650	col8a1	collagen alpha-1(VIII) chain-like	NC_027316.1:21342746-21348386	REDAS	REDSLICE	0.0835037	0.44425	2.41146	1.82918	0.0002	0.00544271
XLOC_056911	LOC106588185	crabp2	cellular retinoic acid-binding protein 2-like	NC_027326.1:1442754-1459819	REDAS	REDSLICE	0.437718	2.31734	2.4044	1.84852	0.0001	0.00306497
XLOC_038432	LOC100194719	pfkfb1	6-phosphofructo-2-kinase/fructose-2,6-bisphosphatase	NC_027314.1:87565145-87586428	REDAS	REDSLICE	0.158205	0.833257	2.39697	1.5724	0.0004	0.00954992
XLOC_067517	LOC106595248	-	uncharacterized LOC106595248	NW_012355024.1:7380-9903	REDAS	REDSLICE	0.317791	1.66399	2.38849	1.84496	0.00185	0.0315505
XLOC_046169	LOC106579494	ccl20	C-C motif chemokine 20-like	NC_027318.1:66969454-66972122	REDAS	REDSLICE	2.20914	11.5282	2.38361	2.52703	5e-05	0.00167621
XLOC_068333	LOC106595667	c1galt1	glycoprotein-N-acetylgalactosamine 3-beta-galactosyltransferase 1 pseudogene	NW_012356616.1:3850-8234	REDAS	REDSLICE	4.13512	21.5717	2.38314	3.77322	5e-05	0.00167621
XLOC_045058	sost	sost	sclerostin	NC_027318.1:49858325-49864963	REDAS	REDSLICE	0.426494	2.22389	2.38249	2.65223	5e-05	0.00167621
XLOC_002951	LOC106560709	scarb2	lysosome membrane protein 2-like	NC_027300.1:106501855-106566639	REDAS	REDSLICE	0.162227	0.844732	2.38048	1.73489	0.00095	0.0189427
XLOC_001044	hpse2	hpse2	heparanase 2 (inactive)	NC_027300.1:91320862-91435520	REDAS	REDSLICE	0.0879935	0.458066	2.38009	1.75579	0.00045	0.0105017
XLOC_007680	LOC106601448	gas7	growth arrest-specific protein 7-like	NC_027302.1:72474071-72485566	REDAS	REDSLICE	0.164787	0.85716	2.37896	1.80883	0.00025	0.00653846
XLOC_047328	LOC106581604	ehd2	EH domain-containing protein 2-like	NC_027319.1:86024414-86077543	REDAS	REDSLICE	0.351075	1.82329	2.37669	2.37926	5e-05	0.00167621
XLOC_048622	LOC106581932	calcrl	calcitonin gene-related peptide type 1 receptor	NC_027320.1:21463500-21523946	REDAS	REDSLICE	0.108576	0.556182	2.35685	1.82227	0.00015	0.00429515
XLOC_068784	LOC106595913	tmem50b	cytochrome P450 2F3-like	NW_012357586.1:535-7378	REDAS	REDSLICE	0.110342	0.56488	2.35597	2.13735	5e-05	0.00167621
XLOC_053693	LOC106586211	phgdh	D-3-phosphoglycerate dehydrogenase-like	NC_027324.1:13956791-13962969	REDAS	REDSLICE	24.3037	123.438	2.34454	3.47529	5e-05	0.00167621
XLOC_043498	LOC106577994	frrs1	putative ferric-chelate reductase 1	NC_027317.1:63466865-63471502	REDAS	REDSLICE	69.4596	352.71	2.34423	2.63419	5e-05	0.00167621
XLOC_038129	LOC106572304	sema3a	semaphorin-3ab-like	NC_027314.1:63722322-63760048	REDAS	REDSLICE	0.120875	0.608121	2.33084	1.94656	5e-05	0.00167621
XLOC_059896	LOC106591053	mfap4	microfibril-associated glycoprotein 4-like	NW_012343385.1:9569-20173	REDAS	REDSLICE	0.128774	0.644974	2.3244	1.41841	0.0009	0.0181706
XLOC_053510	LOC106585899	-	protein-lysine 6-oxidase-like	NC_027323.1:41517751-41524538	REDAS	REDSLICE	4.64696	23.1433	2.31624	2.36906	5e-05	0.00167621
XLOC_028454	LOC106564480	dusp5	dual specificity protein phosphatase 5-like	NC_027311.1:13392013-13402134	REDAS	REDSLICE	4.68996	23.25	2.30958	2.59592	5e-05	0.00167621
XLOC_053965	abi3bp	abi3bp	ABI family member 3 binding protein	NC_027324.1:36699053-36759654	REDAS	REDSLICE	0.753195	3.72273	2.30527	2.30934	0.0001	0.00306497
XLOC_049902	LOC106583079	kcnc1	potassium voltage-gated channel subfamily C member 1-like	NC_027321.1:27556209-27564438	REDAS	REDSLICE	0.270366	1.33609	2.30503	2.09406	5e-05	0.00167621
XLOC_007698	LOC106601491	-	RING finger protein 186-like	NC_027302.1:73243476-73245671	REDAS	REDSLICE	0.834426	4.11095	2.30062	2.09244	0.0001	0.00306497
XLOC_061719	LOC106591737	trpm1	transient receptor potential cation channel subfamily M member 1-like	NW_012346122.1:28850-36799	REDAS	REDSLICE	0.253101	1.24356	2.29669	1.95987	0.0001	0.00306497
XLOC_013669	LOC106604686	slc7a11	cystine/glutamate transporter-like	NC_027304.1:31784950-31795031	REDAS	REDSLICE	0.813192	3.99359	2.29602	2.81934	5e-05	0.00167621
XLOC_039059	LOC106573546	lpl	lipoprotein lipase-like	NC_027315.1:39742314-39751032	REDAS	REDSLICE	0.551446	2.69308	2.28797	2.54792	5e-05	0.00167621
XLOC_027775	LOC106563188	-	smoothelin-like	NC_027310.1:72465824-72477744	REDAS	REDSLICE	0.105207	0.513404	2.28686	1.57902	0.00095	0.0189427
XLOC_068000	LOC106595515	slc16a3	monocarboxylate transporter 4-like	NW_012356040.1:17-6111	REDAS	REDSLICE	0.917335	4.46946	2.28458	2.00737	0.00025	0.00653846
XLOC_037060	LOC106572353	cr1	complement factor H-like	NC_027314.1:79083235-79088578	REDAS	REDSLICE	14.6478	71.358	2.28439	3.65577	5e-05	0.00167621
XLOC_019434	pdli3	pdlim3	PDZ and LIM domain protein 3	NC_027307.1:1427269-1454543	REDAS	REDSLICE	0.279795	1.35629	2.27722	1.59641	0.0018	0.0308991
XLOC_040130	LOC106573615	csga	C-factor-like	NC_027315.1:36782548-36817606	REDAS	REDSLICE	0.237387	1.15028	2.27667	1.62847	0.00035	0.00858457
XLOC_002182	LOC106598511	rtn1	reticulon-1-A-like	NC_027300.1:26888429-26968684	REDAS	REDSLICE	0.322996	1.56181	2.27363	1.61476	0.00055	0.0123272
XLOC_047573	LOC106579895	lmx1b	LIM/homeobox protein LMX-1.2-like	NC_027319.1:21826433-21884114	REDAS	REDSLICE	1.296	6.25997	2.27209	2.42379	0.0001	0.00306497
XLOC_016077	LOC106606712	c1galt1	glycoprotein-N-acetylgalactosamine 3-beta-galactosyltransferase 1-like	NC_027305.1:18837331-18838592	REDAS	REDSLICE	1.93167	9.31789	2.27015	2.74466	5e-05	0.00167621
XLOC_030066	LOC106564681	egf1	myosin-10-like	NC_027311.1:19835553-19937922	REDAS	REDSLICE	0.164034	0.790142	2.26812	2.50216	5e-05	0.00167621
XLOC_004908	LOC101448046	cfd	serine protease-like protein	NC_027301.1:66400231-66532278	REDAS	REDSLICE	27.8181	133.975	2.26786	3.01091	5e-05	0.00167621
XLOC_044403	LOC106577951	-	uncharacterized LOC106577951	NC_027317.1:62443031-62454291	REDAS	REDSLICE	0.298806	1.43838	2.26717	1.64027	0.00045	0.0105017
XLOC_062081	LOC106591920	ebp	3-beta-hydroxysteroid-Delta(8),Delta(7)-isomerase-like	NW_012347400.1:15081-17611	REDAS	REDSLICE	12.6395	60.8118	2.26641	2.97442	5e-05	0.00167621
XLOC_030548	LOC106565585	ptgis	prostacyclin synthase-like	NC_027311.1:56022770-56052964	REDAS	REDSLICE	0.231791	1.111	2.26096	1.9735	5e-05	0.00167621
XLOC_044138	LOC106577482	-	protocadherin-7-like	NC_027317.1:42582222-42797976	REDAS	REDSLICE	0.104244	0.498039	2.2563	1.67081	5e-05	0.00167621
XLOC_023543	igfbp-1a1	igfbp1	insulin-like growth factor binding protein 1 paralog A1	NC_027309.1:38367110-38370832	REDAS	REDSLICE	3.69666	17.4794	2.24136	2.68638	5e-05	0.00167621
XLOC_016670	LOC106607573	-	serine/threonine-protein kinase Nek2-like	NC_027305.1:47002991-47010625	REDAS	REDSLICE	0.207149	0.975504	2.23548	2.06788	5e-05	0.00167621
XLOC_034766	LOC106570689	marcksl1	MARCKS-related protein-like	NC_027313.1:87548648-87552922	REDAS	REDSLICE	4.11941	19.2784	2.22648	2.70506	5e-05	0.00167621
XLOC_014827	LOC106606807	elfn2	protein phosphatase 1 regulatory subunit 29-like	NC_027305.1:21845287-21972421	REDAS	REDSLICE	0.143124	0.667461	2.22142	2.39979	5e-05	0.00167621
XLOC_006108	LOC106590170	dusp5	dual specificity protein phosphatase 5-like	NC_027301.1:56415582-56442883	REDAS	REDSLICE	6.25328	29.0685	2.21677	2.97356	5e-05	0.00167621
XLOC_047715	LOC106580476	dusp2	dual specificity protein phosphatase 2-like	NC_027319.1:30915474-30921928	REDAS	REDSLICE	2.23316	10.3656	2.21464	2.29765	5e-05	0.00167621
XLOC_026385	LOC106563105	c1ql2	complement C1q-like protein 2	NC_027310.1:58117870-58119931	REDAS	REDSLICE	0.306084	1.41174	2.20548	1.52867	0.0015	0.026916
XLOC_036169	LOC106570825	-	uncharacterized LOC106570825	NC_027314.1:1546898-1587819	REDAS	REDSLICE	15.2466	69.874	2.19627	1.87393	0.0002	0.00544271
XLOC_008309	LOC106599103	rxrg	retinoic acid receptor RXR-gamma-A-like	NC_027302.1:15076635-15105181	REDAS	REDSLICE	0.287914	1.31908	2.19583	1.76342	5e-05	0.00167621
XLOC_022264	spon2	spon2	spondin 2	NC_027308.1:74414181-74439024	REDAS	REDSLICE	1.2245	5.60469	2.19444	2.43776	5e-05	0.00167621
XLOC_025761	LOC106561924	tspan4	tetraspanin-4-like	NC_027310.1:8237696-8346918	REDAS	REDSLICE	0.409755	1.87264	2.19224	1.52121	0.0002	0.00544271
XLOC_051186	LOC106583889	hebp2	heme-binding protein 2-like	NC_027322.1:754400-757558	REDAS	REDSLICE	2.29994	10.5016	2.19094	2.34119	5e-05	0.00167621
XLOC_041879	LOC106575194	plg	phospholipase A2 inhibitor 31 kDa subunit-like	NC_027316.1:8138843-8143662	REDAS	REDSLICE	9.19961	41.9815	2.19011	2.30233	5e-05	0.00167621
XLOC_027558	LOC106562961	-	noelin-like	NC_027310.1:52424548-52497053	REDAS	REDSLICE	0.182697	0.822714	2.17094	1.72022	0.00055	0.0123272
XLOC_005733	LOC106583351	tpi1	triosephosphate isomerase B-like	NC_027301.1:30852657-30859270	REDAS	REDSLICE	19.6751	88.5995	2.17092	3.45293	5e-05	0.00167621
XLOC_044448	LOC106578055	frrs1	putative ferric-chelate reductase 1	NC_027317.1:65501669-65509535	REDAS	REDSLICE	7.53534	33.622	2.15766	3.50722	5e-05	0.00167621
XLOC_040685	ackr3	ackr3	atypical chemokine receptor 3	NC_027315.1:78220680-78244805	REDAS	REDSLICE	0.215199	0.959655	2.15685	1.95274	0.0002	0.00544271
XLOC_023583	LOC106560495	-	uncharacterized LOC106560495	NC_027309.1:43078700-43082738	REDAS	REDSLICE	0.226101	1.00708	2.15514	1.35064	0.00325	0.0481906
XLOC_001420	LOC106564853	epx	eosinophil peroxidase-like	NC_027300.1:121580751-121586403	REDAS	REDSLICE	0.409301	1.80003	2.13678	1.91527	5e-05	0.00167621
XLOC_032087	LOC106568341	man2a1	alpha-mannosidase 2-like	NC_027312.1:92939137-92990046	REDAS	REDSLICE	0.156858	0.68584	2.12842	1.94292	0.0001	0.00306497
XLOC_028708	LOC106564984	-	uncharacterized LOC106564984	NC_027311.1:28291791-28293188	REDAS	REDSLICE	1.26261	5.50807	2.12514	1.8163	0.00135	0.0248468
XLOC_035630	LOC106570043	prdm1	PR domain zinc finger protein 1-like	NC_027313.1:56154976-56171049	REDAS	REDSLICE	1.04686	4.55384	2.12102	2.66426	5e-05	0.00167621
XLOC_043473	LOC106577947	samd9	sterile alpha motif domain-containing protein 9-like	NC_027317.1:62125015-62174931	REDAS	REDSLICE	1.51625	6.57566	2.11662	2.71324	5e-05	0.00167621
XLOC_020355	LOC106611510	tnmd	tenomodulin-like	NC_027308.1:51292113-51421328	REDAS	REDSLICE	0.194758	0.841233	2.11082	1.63663	0.0022	0.0360001
XLOC_029965	sdf1	cxcl12	Stromal cell-derived factor 1	NC_027311.1:12911427-12932992	REDAS	REDSLICE	0.170642	0.733137	2.10311	1.40574	0.0002	0.00544271
XLOC_054762	LOC106587139	dhcr7	7-dehydrocholesterol reductase-like	NC_027325.1:10462059-10472553	REDAS	REDSLICE	2.62072	11.254	2.1024	2.97691	5e-05	0.00167621
XLOC_042142	LOC106575679	tmeff2	tomoregulin-2-like	NC_027316.1:22750375-22757867	REDAS	REDSLICE	0.109282	0.469143	2.10197	1.39469	5e-05	0.00167621
XLOC_046567	s20aa	slc20a1a	Sodium-dependent phosphate transporter 1-A	NC_027319.1:22415600-22422996	REDAS	REDSLICE	0.920675	3.94742	2.10014	2.66309	5e-05	0.00167621
XLOC_007996	LOC106601986	gys1	glycogen [starch] synthase, muscle-like	NC_027302.1:88881778-88896192	REDAS	REDSLICE	0.25984	1.11403	2.10009	1.54024	0.0008	0.0165674
XLOC_040453	LOC106574371	plg	phospholipase A2 inhibitor 31 kDa subunit-like	NC_027315.1:65332455-65333715	REDAS	REDSLICE	5.06876	21.7235	2.09955	2.37465	5e-05	0.00167621
XLOC_054794	LOC106587287	cdh5	cadherin-5-like	NC_027325.1:14855115-14868058	REDAS	REDSLICE	0.146236	0.622135	2.08893	1.82816	0.00025	0.00653846
XLOC_033484	ccbe1	ccbe1	collagen and calcium binding EGF domains 1	NC_027312.1:99479331-99591196	REDAS	REDSLICE	1.21459	5.13721	2.08052	2.04614	0.0001	0.00306497
XLOC_059264	LOC106590660	xkr9	XK-related protein 9-like	NC_027328.1:36945398-36955020	REDAS	REDSLICE	0.353222	1.49235	2.07894	2.00366	0.00045	0.0105017
XLOC_037428	LOC106570815	il1b	interleukin-1 beta-like	NC_027314.1:669411-672611	REDAS	REDSLICE	3.40512	14.3619	2.07647	2.31475	5e-05	0.00167621
XLOC_020890	LOC106612468	oaf	out at first protein homolog	NC_027308.1:98089879-98126617	REDAS	REDSLICE	1.20295	5.05389	2.07082	2.73991	5e-05	0.00167621
XLOC_024235	LOC106561550	-	ankyrin repeat, SAM and basic leucine zipper domain-containing protein 1-like	NC_027309.1:103231386-103287276	REDAS	REDSLICE	0.417443	1.75377	2.07081	1.89643	5e-05	0.00167621
XLOC_046204	LOC106579545	cpa6	carboxypeptidase A6-like	NC_027318.1:68731902-68768649	REDAS	REDSLICE	0.339336	1.42008	2.06519	1.7963	0.00025	0.00653846
XLOC_034647	LOC106570498	tinag	tubulointerstitial nephritis antigen-like	NC_027313.1:78901595-78977748	REDAS	REDSLICE	0.304275	1.27302	2.06481	2.29363	5e-05	0.00167621
XLOC_048119	LOC106581167	hic1	hypermethylated in cancer 1 protein-like	NC_027319.1:59378197-59426448	REDAS	REDSLICE	0.144502	0.598902	2.05123	2.09682	5e-05	0.00167621
XLOC_028885	LOC106565178	ifi44	interferon-induced protein 44-like	NC_027311.1:44174577-44194228	REDAS	REDSLICE	3.53017	14.528	2.04103	2.54893	5e-05	0.00167621
XLOC_028338	LOC106564305	litaf	lipopolysaccharide-induced tumor necrosis factor-alpha factor homolog	NC_027311.1:8286568-8354574	REDAS	REDSLICE	17.3695	70.9589	2.03043	2.73215	5e-05	0.00167621
XLOC_048860	LOC100194727	neb	nebulin	NC_027320.1:42525808-42621977	REDAS	REDSLICE	0.210713	0.86045	2.02981	1.49001	0.00015	0.00429515
XLOC_051642	LOC106584654	ckmt2	creatine kinase S-type, mitochondrial	NC_027322.1:41667063-41678846	REDAS	REDSLICE	1.93337	7.86318	2.02399	2.47226	5e-05	0.00167621
XLOC_046897	LOC106580802	cylc1	cylicin-1-like	NC_027319.1:47443309-47454510	REDAS	REDSLICE	37.2178	151.32	2.02354	2.38164	5e-05	0.00167621
XLOC_029295	LOC106565937	-	tumor necrosis factor receptor superfamily member 21-like	NC_027311.1:74777063-74785512	REDAS	REDSLICE	0.0962334	0.391067	2.0228	1.21253	0.0007	0.0149087
XLOC_054382	LOC106586473	dnajc10	dnaJ homolog subfamily C member 10-like	NC_027324.1:27318159-27353275	REDAS	REDSLICE	0.780684	3.16279	2.01839	1.79755	0.0004	0.00954992
XLOC_008885	LOC106601046	plxdc1	plexin domain-containing protein 1-like	NC_027302.1:59076725-59093876	REDAS	REDSLICE	0.369646	1.49716	2.01801	1.92511	0.0002	0.00544271
XLOC_008562	LOC106600156	ednrb	endothelin B receptor-like	NC_027302.1:36456822-36516034	REDAS	REDSLICE	0.395211	1.59368	2.01167	2.15627	5e-05	0.00167621
XLOC_035586	LOC106570104	s100a1	protein S100-A1-like	NC_027313.1:52521491-52523724	REDAS	REDSLICE	79.0048	318.52	2.01137	2.54128	5e-05	0.00167621
XLOC_047323	ttc36	ttc36	tetratricopeptide repeat domain 36	NC_027319.1:85348242-85354140	REDAS	REDSLICE	2.52326	10.1487	2.00793	2.15554	5e-05	0.00167621
XLOC_028466	LOC106564497	ldlr	low-density lipoprotein receptor-like	NC_027311.1:14114571-14135013	REDAS	REDSLICE	1.1395	4.58161	2.00746	2.99648	5e-05	0.00167621
XLOC_047427	LOC106580115	aifm3	apoptosis-inducing factor 3-like	NC_027319.1:12982363-13035744	REDAS	REDSLICE	0.899044	3.6134	2.00689	1.92585	5e-05	0.00167621
XLOC_001006	LOC106611194	mvp	major vault protein-like	NC_027300.1:87748649-87912657	REDAS	REDSLICE	0.531092	2.13449	2.00686	1.78396	0.00015	0.00429515
XLOC_020588	LOC106611946	gfpt2	glutamine--fructose-6-phosphate aminotransferase [isomerizing] 2-like	NC_027308.1:69197702-69228904	REDAS	REDSLICE	5.35454	21.5175	2.00668	3.10664	5e-05	0.00167621
XLOC_053221	LOC106585589	egr3	early growth response protein 3-like	NC_027323.1:20038004-20048650	REDAS	REDSLICE	1.33921	5.37414	2.00465	2.42543	5e-05	0.00167621
XLOC_038658	LOC106573007	ebp	3-beta-hydroxysteroid-Delta(8),Delta(7)-isomerase-like	NC_027314.1:103676593-103680619	REDAS	REDSLICE	14.4707	57.9704	2.00218	2.69676	5e-05	0.00167621
XLOC_001411	LOC106564789	grn	apelin receptor B-like	NC_027300.1:121379876-121382135	REDAS	REDSLICE	0.210669	0.843247	2.00097	1.70446	0.00055	0.0123272
XLOC_033755	ttpa	ttpa	tocopherol (alpha) transfer protein (ataxia (Friedreich-like) with vitamin E deficiency)	NC_027313.1:16059782-16065113	REDAS	REDSLICE	0.378703	1.51361	1.99885	1.51449	0.00055	0.0123272
XLOC_077449	LOC106598963	plec	plectin-like	NW_012390293.1:4-2562	REDAS	REDSLICE	0.65651	2.6228	1.99822	1.93054	0.0001	0.00306497
XLOC_065173	LOC106593843	herc6	probable E3 ubiquitin-protein ligase HERC6	NW_012351115.1:4645-13219	REDAS	REDSLICE	0.455921	1.82111	1.99796	2.03951	5e-05	0.00167621
XLOC_049956	LOC106583179	pgis	prostacyclin synthase-like	NC_027321.1:30844976-30858967	REDAS	REDSLICE	0.791116	3.15626	1.99626	2.02801	5e-05	0.00167621
XLOC_017749	gata3	gata3	GATA-binding protein 3	NC_027306.1:39825112-39843719	REDAS	REDSLICE	2.7057	10.7684	1.99273	2.93193	5e-05	0.00167621
XLOC_022805	LOC106613039	hic1	hypermethylated in cancer 1 protein-like	NC_027308.1:114980964-115001050	REDAS	REDSLICE	0.109929	0.437077	1.99131	1.68269	5e-05	0.00167621
XLOC_051639	LOC106584658	ag2	uncharacterized protein C11orf96 homolog	NC_027322.1:41610956-41613128	REDAS	REDSLICE	0.272165	1.08154	1.99053	1.69514	0.00015	0.00429515
XLOC_063639	LOC106592862	has2	hyaluronan synthase 2-like	NW_012348967.1:9578-14428	REDAS	REDSLICE	0.236554	0.939655	1.98996	1.60521	0.0021	0.0347681
XLOC_023457	LOC106560251	-	complement C1q tumor necrosis factor-related protein 7-like	NC_027309.1:30087365-30096730	REDAS	REDSLICE	0.176644	0.700918	1.9884	1.41039	0.0027	0.0419911
XLOC_008014	LOC106602015	stxbp4	syntaxin-binding protein 4-like	NC_027302.1:89904450-89919901	REDAS	REDSLICE	0.12477	0.494826	1.98765	1.62072	0.00025	0.00653846
XLOC_019234	loxe3	aloxe3	Epidermis-type lipoxygenase 3	NC_027307.1:18278148-18290685	REDAS	REDSLICE	1.22856	4.86416	1.98522	2.58601	5e-05	0.00167621
XLOC_021565	LOC106610810	pabpc4	polyadenylate-binding protein 4-like	NC_027308.1:17020370-17030244	REDAS	REDSLICE	0.471527	1.86199	1.98143	2.07646	5e-05	0.00167621
XLOC_039171	LOC106574034	serpinb1	leukocyte elastase inhibitor-like	NC_027315.1:47729109-47738852	REDAS	REDSLICE	0.244688	0.965176	1.97985	1.52866	5e-05	0.00167621
XLOC_002292	egln3	egln3	egl-9 family hypoxia inducible factor 3	NC_027300.1:35365930-35373992	REDAS	REDSLICE	0.232341	0.911806	1.97248	1.62596	5e-05	0.00167621
XLOC_040483	LOC106574417	slitrk6	SLIT and NTRK-like protein 6	NC_027315.1:68980176-68995592	REDAS	REDSLICE	0.440898	1.72738	1.97007	2.32874	5e-05	0.00167621
XLOC_064504	LOC106593439	samhd1	deoxynucleoside triphosphate triphosphohydrolase SAMHD1-like	NW_012350166.1:1073-3439	REDAS	REDSLICE	79.2138	309.114	1.96432	2.47168	5e-05	0.00167621
XLOC_004457	LOC106585813	fat4	protocadherin Fat 4-like	NC_027301.1:42355684-42371687	REDAS	REDSLICE	0.113055	0.440914	1.96348	1.73245	0.00015	0.00429515
XLOC_048560	LOC106581777	phgdh	D-3-phosphoglycerate dehydrogenase-like	NC_027320.1:16148545-16165346	REDAS	REDSLICE	18.0026	70.1589	1.96242	3.03799	5e-05	0.00167621
XLOC_005557	LOC106580111	adam15	disintegrin and metalloproteinase domain-containing protein 15-like	NC_027301.1:21008773-21039793	REDAS	REDSLICE	0.255302	0.989352	1.95428	2.08222	5e-05	0.00167621
XLOC_047225	LOC106581445	-	ventricular zone-expressed PH domain-containing protein-like	NC_027319.1:76970641-76980871	REDAS	REDSLICE	0.133008	0.515203	1.95362	1.24263	0.003	0.0454174
XLOC_015889	LOC106606413	-	lysoplasmalogenase-like	NC_027305.1:8133098-8137449	REDAS	REDSLICE	2.75894	10.6793	1.95263	1.76977	0.00225	0.036621
XLOC_015836	LOC106606327	pmp22	peripheral myelin protein 22-like	NC_027305.1:4468114-4481303	REDAS	REDSLICE	2.46008	9.5213	1.95246	2.46506	5e-05	0.00167621
XLOC_042752	cxcl12	cxcl12	C-X-C motif chemokine ligand 12	NC_027317.1:3719884-3761712	REDAS	REDSLICE	1.9258	7.44368	1.95056	2.38129	5e-05	0.00167621
XLOC_044480	LOC106578095	muc17	mucin-17-like	NC_027317.1:66483825-66487270	REDAS	REDSLICE	0.255991	0.989003	1.94988	1.7727	0.00015	0.00429515
XLOC_020098	kcrt	tck1	Creatine kinase, testis isozyme	NC_027308.1:26149954-26173503	REDAS	REDSLICE	7.86502	30.3545	1.94839	1.98329	0.0007	0.0149087
XLOC_056772	LOC106588972	wisp1	WNT1-inducible-signaling pathway protein 1-like	NC_027326.1:32294209-32362337	REDAS	REDSLICE	1.3912	5.35428	1.94436	1.75005	0.0029	0.0442868
XLOC_037438	hmgcr	hmgcr	3-hydroxy-3-methylglutaryl-CoA reductase	NC_027314.1:1791465-1809285	REDAS	REDSLICE	5.15107	19.7611	1.93972	2.77753	5e-05	0.00167621
XLOC_035749	LOC106569855	dan4	cell wall protein DAN4-like	NC_027313.1:62570257-62979178	REDAS	REDSLICE	6.3439	24.283	1.93651	1.602	0.00275	0.0425693
XLOC_045316	LOC106579596	cox4i1	cytochrome c oxidase subunit 4 isoform 1, mitochondrial-like	NC_027318.1:70592919-70604338	REDAS	REDSLICE	4.3407	16.5995	1.93514	2.37651	5e-05	0.00167621
XLOC_020478	pcdh10	pcdh10	protocadherin 10	NC_027308.1:61831176-61843193	REDAS	REDSLICE	0.182348	0.692467	1.92505	1.32573	0.00155	0.0275821
XLOC_028106	thsd1	thsd1	thrombospondin type 1 domain containing 1	NC_027310.1:91869875-91913454	REDAS	REDSLICE	0.112444	0.426311	1.9227	1.86261	5e-05	0.00167621
XLOC_015462	fdft1	fdft1	farnesyl-diphosphate farnesyltransferase 1	NC_027305.1:63290371-63304395	REDAS	REDSLICE	9.87859	37.25	1.91486	2.86549	5e-05	0.00167621
XLOC_000594	LOC106603322	-	centromere protein O-like	NC_027300.1:41930096-41964171	REDAS	REDSLICE	0.389017	1.46677	1.91473	0.944123	0.0018	0.0308991
XLOC_020062	LOC106611013	-	uncharacterized LOC106611013	NC_027308.1:23588335-23590249	REDAS	REDSLICE	3.18622	11.9659	1.90901	2.36589	5e-05	0.00167621
XLOC_033706	LOC106568940	rab11b	ras-related protein Rab-11B-like	NC_027313.1:13320733-13328831	REDAS	REDSLICE	0.756585	2.83065	1.90356	1.77515	0.0002	0.00544271
XLOC_058966	LOC106590119	ackr4	atypical chemokine receptor 4-like	NC_027328.1:10916525-10965043	REDAS	REDSLICE	0.84156	3.14706	1.90287	2.11218	5e-05	0.00167621
XLOC_031829	LOC106567948	dgat2	diacylglycerol O-acyltransferase 2-like	NC_027312.1:75159917-75194762	REDAS	REDSLICE	0.976316	3.64921	1.90217	1.88947	5e-05	0.00167621
XLOC_042484	LOC106576277	parpbp	PCNA-interacting partner-like	NC_027316.1:44682063-44720373	REDAS	REDSLICE	0.53575	2.00014	1.90047	2.08243	5e-05	0.00167621
XLOC_005751	ct054	rft2	CT054 protein	NC_027301.1:32502808-32511768	REDAS	REDSLICE	0.477209	1.78141	1.90033	1.90363	5e-05	0.00167621
XLOC_011469	LOC106603177	tst	thiosulfate sulfurtransferase/rhodanese-like domain-containing protein 1	NC_027303.1:35115279-35131866	REDAS	REDSLICE	3.90565	14.5418	1.89657	2.15584	5e-05	0.00167621
XLOC_007699	LOC106601490	rnf208	RING finger protein 208-like	NC_027302.1:73271445-73284053	REDAS	REDSLICE	0.815056	3.02292	1.89097	1.45712	0.0033	0.0487419
XLOC_070647	LOC106596922	pml	protein PML-like	NW_012362619.1:993-1958	REDAS	REDSLICE	15.5686	57.5897	1.88717	2.73127	5e-05	0.00167621
XLOC_056585	LOC106588611	nudc	nuclear migration protein nudC-like	NC_027326.1:17755811-17764030	REDAS	REDSLICE	9.65054	35.5413	1.88082	2.46088	5e-05	0.00167621
XLOC_017663	LOC106609095	lamb1	laminin subunit beta-1-like	NC_027306.1:33537445-33568039	REDAS	REDSLICE	0.281182	1.03495	1.87999	2.17157	5e-05	0.00167621
XLOC_028624	LOC106564956	krt222	keratin, type I cytoskeletal 18-A-like	NC_027311.1:22905427-22933427	REDAS	REDSLICE	0.336302	1.23635	1.87826	1.62892	0.0005	0.0114231
XLOC_050911	csf1	csf1	colony stimulating factor 1	NC_027321.1:40326798-40351424	REDAS	REDSLICE	0.232423	0.853044	1.87587	1.79864	0.0003	0.00757889
XLOC_066669	LOC106594731	-	ubiquitin-associated domain-containing protein 2-like	NW_012353504.1:1-8948	REDAS	REDSLICE	0.233973	0.857162	1.87323	1.65651	0.00075	0.0157375
XLOC_036566	LOC106571448	slc5a6	sodium-dependent multivitamin transporter-like	NC_027314.1:36176756-36221166	REDAS	REDSLICE	0.166153	0.607755	1.87098	2.06962	5e-05	0.00167621
XLOC_057632	cep55	-	centrosomal protein 55	NC_027327.1:6235684-6271783	REDAS	REDSLICE	2.05599	7.49786	1.86664	1.45514	0.0029	0.0442868
XLOC_055119	LOC106587759	cuzd1	CUB and zona pellucida-like domain-containing protein 1	NC_027325.1:36156808-36160967	REDAS	REDSLICE	7.82164	28.4621	1.8635	2.69998	5e-05	0.00167621
XLOC_026051	LOC106562437	irx3	iroquois-class homeodomain protein irx-3-like	NC_027310.1:30605315-30608753	REDAS	REDSLICE	4.34321	15.7402	1.85762	2.37569	5e-05	0.00167621
XLOC_012707	vsig10l	vsig10l	V-set and immunoglobulin domain containing 10 like	NC_027304.1:53403500-53410025	REDAS	REDSLICE	5.19457	18.8243	1.85752	2.50611	5e-05	0.00167621
XLOC_015496	akap12	akap12	A-kinase anchoring protein 12	NC_027305.1:66861096-66927045	REDAS	REDSLICE	1.28067	4.6143	1.84921	2.36588	5e-05	0.00167621
XLOC_059192	LOC106590554	-	uncharacterized LOC106590554	NC_027328.1:29118294-29122485	REDAS	REDSLICE	12.2521	44.0088	1.84476	2.42474	5e-05	0.00167621
XLOC_005498	LOC106579093	sqle	squalene monooxygenase-like	NC_027301.1:16355991-16368447	REDAS	REDSLICE	4.50297	16.1686	1.84425	2.48734	5e-05	0.00167621
XLOC_060512	LOC106591341	plk1	serine/threonine-protein kinase PLK1-like	NW_012343773.1:38618-42859	REDAS	REDSLICE	4.5749	16.3948	1.84143	2.61294	5e-05	0.00167621
XLOC_030918	LOC106566248	ogn	mimecan-like	NC_027311.1:90307310-90314606	REDAS	REDSLICE	1.23233	4.41572	1.84126	2.26077	5e-05	0.00167621
XLOC_044028	LOC106577311	adam9	disintegrin and metalloproteinase domain-containing protein 9-like	NC_027317.1:33649654-33655697	REDAS	REDSLICE	5.38793	19.2724	1.83873	2.93344	5e-05	0.00167621
XLOC_041050	LOC106575381	crlf1	cytokine receptor-like factor 1	NC_027316.1:14657000-14666542	REDAS	REDSLICE	1.67837	6.00277	1.83856	2.10272	5e-05	0.00167621
XLOC_002388	LOC106602899	babam2	BRCA1-A complex subunit BRE-like	NC_027300.1:45067351-45254752	REDAS	REDSLICE	2.01589	7.20202	1.83698	2.28933	5e-05	0.00167621
XLOC_050673	LOC106583108	slc45a3	solute carrier family 45 member 3-like	NC_027321.1:26433646-26442476	REDAS	REDSLICE	0.49192	1.75562	1.83548	1.83045	0.0001	0.00306497
XLOC_031227	LOC106566897	calcrl	calcitonin gene-related peptide type 1 receptor-like	NC_027312.1:23252141-23275383	REDAS	REDSLICE	0.179927	0.641625	1.83432	1.47964	0.00065	0.0140664
XLOC_004853	LOC106592293	hian7	GTPase IMAP family member 7-like	NC_027301.1:63121098-63125408	REDAS	REDSLICE	0.416116	1.48243	1.83291	1.51374	0.00045	0.0105017
XLOC_017792	mybpc1	mybpc1	myosin binding protein C, slow type	NC_027306.1:42459067-42492554	REDAS	REDSLICE	0.430704	1.53437	1.83288	1.60091	5e-05	0.00167621
XLOC_017482	LOC106608829	tmem88	transmembrane protein 88-like	NC_027306.1:20248464-20257169	REDAS	REDSLICE	0.710905	2.52253	1.82714	1.89225	0.0001	0.00306497
XLOC_025593	LOC106561641	cntn1	contactin-1a-like	NC_027309.1:107255809-107409430	REDAS	REDSLICE	0.216379	0.765881	1.82356	1.87199	5e-05	0.00167621
XLOC_062317	LOC106592063	slc6a11	sodium- and chloride-dependent GABA transporter 3-like	NW_012347588.1:12039-21988	REDAS	REDSLICE	0.40684	1.43985	1.82338	1.70282	0.0011	0.0212218
XLOC_014932	LOC106606992	evpl	envoplakin-like	NC_027305.1:28845524-28849013	REDAS	REDSLICE	3.1832	11.251	1.82151	2.87418	5e-05	0.00167621
XLOC_007696	LOC106601492	rnf208	RING finger protein 208-like	NC_027302.1:73166355-73183099	REDAS	REDSLICE	1.53283	5.40931	1.81925	1.74846	0.0015	0.026916
XLOC_055681	crld2	crispld2	Cysteine-rich secretory protein LCCL domain-containing 2	NC_027325.1:21477539-21497841	REDAS	REDSLICE	0.869524	3.06399	1.81711	2.2248	5e-05	0.00167621
XLOC_031611	ebf1	ebf1	EBF transcription factor 1	NC_027312.1:50659370-50802665	REDAS	REDSLICE	0.178163	0.627512	1.81645	1.51671	5e-05	0.00167621
XLOC_010622	LOC106603948	hspb1	heat shock protein beta-1-like	NC_027303.1:76301202-76316496	REDAS	REDSLICE	0.295893	1.04166	1.81573	1.56346	0.001	0.0197087
XLOC_062952	plk1	plk1	polo like kinase 1	NW_012348242.1:8795-17765	REDAS	REDSLICE	6.58099	23.1475	1.81448	2.98937	5e-05	0.00167621
XLOC_064948	LOC106593681	-	uncharacterized LOC106593681	NW_012350693.1:6849-7566	REDAS	REDSLICE	1.81432	6.3807	1.81429	1.52035	0.00175	0.0302518
XLOC_033345	LOC106568170	skp2	S-phase kinase-associated protein 2-like	NC_027312.1:88868894-88875859	REDAS	REDSLICE	0.561639	1.97144	1.81153	1.97048	0.0001	0.00306497
XLOC_016796	LOC106607767	hey2	hairy/enhancer-of-split related with YRPW motif protein 2-like	NC_027305.1:56327950-56331218	REDAS	REDSLICE	0.233519	0.818223	1.80896	1.45698	0.00185	0.0315505
XLOC_017780	LOC106609446	slc16a7	monocarboxylate transporter 2-like	NC_027306.1:42017370-42063312	REDAS	REDSLICE	0.848364	2.96678	1.80614	1.97253	5e-05	0.00167621
XLOC_001095	LOC106612072	c1qtnf1	complement C1q tumor necrosis factor-related protein 1-like	NC_027300.1:95768204-95807817	REDAS	REDSLICE	0.33511	1.16692	1.8	1.68021	0.00095	0.0189427
XLOC_051970	dhcr24	dhcr24	24-dehydrocholesterol reductase	NC_027322.1:21938691-21954604	REDAS	REDSLICE	5.43405	18.9221	1.79998	2.53814	5e-05	0.00167621
XLOC_046414	LOC106580153	aqp3	aquaporin-3-like	NC_027319.1:7848621-7859312	REDAS	REDSLICE	10.2069	35.4395	1.79581	2.77156	5e-05	0.00167621
XLOC_002908	LOC106613909	adam9	disintegrin and metalloproteinase domain-containing protein 9-like	NC_027300.1:102053896-102071068	REDAS	REDSLICE	11.8172	41.0142	1.79524	2.36976	5e-05	0.00167621
XLOC_015204	LOC106607464	gbgt1	globoside alpha-1,3-N-acetylgalactosaminyltransferase 1-like	NC_027305.1:42097013-42120441	REDAS	REDSLICE	13.9556	48.3127	1.79156	2.70302	5e-05	0.00167621
XLOC_001567	LOC106567788	-	uncharacterized LOC106567788	NC_027300.1:135044396-135048812	REDAS	REDSLICE	1.03138	3.56619	1.78981	2.34965	5e-05	0.00167621
XLOC_011416	LOC106602939	arap1	arf-GAP with Rho-GAP domain, ANK repeat and PH domain-containing protein 1-like	NC_027303.1:32689958-32701452	REDAS	REDSLICE	1.19832	4.14323	1.78974	2.66889	5e-05	0.00167621
XLOC_035032	LOC106568963	plvap	plasmalemma vesicle-associated protein-like	NC_027313.1:12408195-12414182	REDAS	REDSLICE	0.937958	3.23916	1.78803	2.13262	0.0001	0.00306497
XLOC_065632	LOC106594115	vwa7	von Willebrand factor A domain-containing protein 7-like	NW_012351891.1:83-6060	REDAS	REDSLICE	0.312737	1.07989	1.78786	1.47239	0.0024	0.0384512
XLOC_026070	LOC106562473	myo5a	unconventional myosin-Va-like	NC_027310.1:32150581-32157459	REDAS	REDSLICE	0.117228	0.404255	1.78594	1.57156	0.0003	0.00757889
XLOC_027333	LOC106562603	cuzd1	ZP domain-containing protein-like	NC_027310.1:36729438-36733392	REDAS	REDSLICE	1.626	5.57107	1.77662	2.17895	5e-05	0.00167621
XLOC_014942	LOC106607066	kpna2	importin subunit alpha-1-like	NC_027305.1:29242075-29245437	REDAS	REDSLICE	8.79811	30.0988	1.77444	2.98503	5e-05	0.00167621
XLOC_001330	dema	epb49	Dematin	NC_027300.1:117025255-117034266	REDAS	REDSLICE	0.264598	0.903829	1.77225	1.38079	0.0008	0.0165674
XLOC_039126	LOC106573933	-	tetraspanin-33-like	NC_027315.1:44588347-44593896	REDAS	REDSLICE	7.93136	27.0386	1.76938	2.49072	5e-05	0.00167621
XLOC_054135	LOC106586015	-	interleukin-7 receptor subunit alpha-like	NC_027324.1:760923-770720	REDAS	REDSLICE	0.177647	0.60556	1.76926	1.12599	0.00155	0.0275821
XLOC_035204	LOC106569200	elovl1	elongation of very long chain fatty acids protein 1-like	NC_027313.1:26056802-26074236	REDAS	REDSLICE	1.89569	6.45964	1.76874	2.19118	5e-05	0.00167621
XLOC_016883	LOC106607898	vegfa	vascular endothelial growth factor A-A-like	NC_027305.1:62511233-62593992	REDAS	REDSLICE	0.660896	2.24686	1.76542	1.92641	0.0003	0.00757889
XLOC_071010	cd2l6	cdk19	Cell division cycle 2-like protein kinase 6	NW_012363696.1:2635-4930	REDAS	REDSLICE	1.91549	6.49458	1.76152	1.50718	0.00125	0.0234317
XLOC_015890	gys1	gys1	glycogen synthase 1	NC_027305.1:8150649-8174672	REDAS	REDSLICE	1.7169	5.81608	1.76024	2.57106	5e-05	0.00167621
XLOC_003256	LOC106567149	hspa5	78 kDa glucose-regulated protein-like	NC_027300.1:127869905-127885037	REDAS	REDSLICE	5.49703	18.605	1.75897	2.12253	0.0001	0.00306497
XLOC_049017	LOC106581624	-	uncharacterized LOC106581624	NC_027320.1:23245-27807	REDAS	REDSLICE	0.87853	2.96983	1.75722	1.81039	0.00045	0.0105017
XLOC_035842	LOC100136469	agr2	anterior gradient-2-like protein 2	NC_027313.1:70642733-70645697	REDAS	REDSLICE	117.383	396.513	1.75614	2.19747	5e-05	0.00167621
XLOC_003435	LOC106569472	kank1	KN motif and ankyrin repeat domain-containing protein 1-like	NC_027300.1:142021818-142053554	REDAS	REDSLICE	0.267109	0.900858	1.75387	1.83828	0.00015	0.00429515
XLOC_022140	LOC106611743	vegf	vascular endothelial growth factor receptor kdr-like	NC_027308.1:63517692-63608439	REDAS	REDSLICE	0.2184	0.734597	1.74998	1.82516	0.0002	0.00544271
XLOC_029601	stk6	aurka	Serine/threonine-protein kinase 6	NC_027311.1:81708670-81715938	REDAS	REDSLICE	5.47093	18.388	1.74891	2.83641	5e-05	0.00167621
XLOC_059019	LOC106590221	hprt1	hypoxanthine-guanine phosphoribosyltransferase-like	NC_027328.1:16226819-16242566	REDAS	REDSLICE	0.33312	1.11706	1.74559	1.54529	0.00025	0.00653846
XLOC_017387	plin2	plin2	perilipin 2	NC_027306.1:12693759-12698814	REDAS	REDSLICE	0.784564	2.62714	1.74353	1.72834	0.00085	0.0173726
XLOC_016890	LOC106607946	prss23	serine protease 23-like	NC_027305.1:62885734-62888785	REDAS	REDSLICE	1.1953	3.97373	1.73313	1.87546	0.0001	0.00306497
XLOC_012315	hs3st1	hs3st1	heparan sulfate-glucosamine 3-sulfotransferase 1	NC_027304.1:19111174-19114124	REDAS	REDSLICE	3.75562	12.4188	1.7254	2.23861	5e-05	0.00167621
XLOC_051102	LOC106583744	ssuh2	protein SSUH2 homolog	NC_027321.1:57120860-57136581	REDAS	REDSLICE	4.6169	15.266	1.72532	2.8522	5e-05	0.00167621
XLOC_044285	LOC106577692	cnfnb	cornifelin homolog B-like	NC_027317.1:55052689-55063131	REDAS	REDSLICE	3.83465	12.668	1.72403	2.40301	5e-05	0.00167621
XLOC_024577	LOC106613694	lpl	lipoprotein lipase-like	NC_027309.1:16988858-16995804	REDAS	REDSLICE	0.227327	0.750645	1.72336	1.4987	0.00085	0.0173726
XLOC_005937	LOC106587732	trak1	trafficking kinesin-binding protein 1-like	NC_027301.1:46499384-46545349	REDAS	REDSLICE	0.31772	1.04862	1.72267	1.47395	0.0002	0.00544271
XLOC_032469	emilin3	emilin3	elastin microfibril interfacer 3	NC_027312.1:14593287-14611151	REDAS	REDSLICE	0.147656	0.486779	1.72102	1.53621	0.00085	0.0173726
XLOC_057207	LOC106588536	muc5ac	mucin-5AC-like	NC_027326.1:15204123-15236631	REDAS	REDSLICE	2.18564	7.19567	1.71907	2.06765	5e-05	0.00167621
XLOC_032878	LOC106567285	ppp1r12b	protein phosphatase 1 regulatory subunit 12B-like	NC_027312.1:42792360-42839109	REDAS	REDSLICE	0.208041	0.684378	1.71793	1.30595	0.001	0.0197087
XLOC_054913	erg19	mvd	Diphosphomevalonate decarboxylase	NC_027325.1:22909575-22918547	REDAS	REDSLICE	2.15933	7.09823	1.71687	2.24197	5e-05	0.00167621
XLOC_048894	yh09	-	YHR209W	NC_027320.1:44779255-44782764	REDAS	REDSLICE	2.57146	8.3581	1.70059	1.81251	0.0009	0.0181706
XLOC_059096	LOC106590362	xmrk	melanoma receptor tyrosine-protein kinase-like	NC_027328.1:22713756-22784977	REDAS	REDSLICE	0.682276	2.21404	1.69825	1.83025	0.0003	0.00757889
XLOC_030617	atad3	atad3	ATPase family AAA domain-containing protein 3	NC_027311.1:60155681-60176036	REDAS	REDSLICE	3.54069	11.4495	1.69319	2.59967	5e-05	0.00167621
XLOC_052222	LOC106584676	trim16	tripartite motif-containing protein 16-like	NC_027322.1:41021704-41034501	REDAS	REDSLICE	0.601961	1.94645	1.6931	1.67093	0.00045	0.0105017
XLOC_022522	slc1a5	slc1a4	solute carrier family 1 member 5	NC_027308.1:94386683-94400619	REDAS	REDSLICE	4.21744	13.6325	1.69261	2.68742	5e-05	0.00167621
XLOC_002849	LOC106611907	gprc5c	G-protein coupled receptor family C group 5 member C-like	NC_027300.1:97328490-97345190	REDAS	REDSLICE	0.396582	1.28127	1.69188	1.75966	0.0002	0.00544271
XLOC_041102	LOC106575472	adam9	disintegrin and metalloproteinase domain-containing protein 9-like	NC_027316.1:16634605-16644960	REDAS	REDSLICE	16.1585	52.0502	1.68761	2.50888	5e-05	0.00167621
XLOC_050644	LOC106582964	hes5	transcription factor HES-5-like	NC_027321.1:23750045-23756461	REDAS	REDSLICE	0.389536	1.25386	1.68654	1.33844	0.0033	0.0487419
XLOC_026922	LOC106561910	usp6nl	USP6 N-terminal-like protein	NC_027310.1:6944571-6985165	REDAS	REDSLICE	0.18244	0.587107	1.6862	1.61288	0.00045	0.0105017
XLOC_013923	LOC106605145	-	uncharacterized LOC106605145	NC_027304.1:52478796-52491264	REDAS	REDSLICE	0.981633	3.1461	1.68031	2.16775	5e-05	0.00167621
XLOC_060524	LOC106591349	tns1	tensin-like	NW_012343784.1:117-11475	REDAS	REDSLICE	0.237269	0.759428	1.67839	1.60359	5e-05	0.00167621
XLOC_038160	LOC106572213	errfi1	ERBB receptor feedback inhibitor 1-like	NC_027314.1:66011696-66020596	REDAS	REDSLICE	0.185953	0.594507	1.67675	1.29278	0.00225	0.036621
XLOC_018816	LOC106609653	parp11	poly [ADP-ribose] polymerase 11-like	NC_027306.1:50912507-50916657	REDAS	REDSLICE	0.775361	2.4743	1.67408	1.76851	0.0002	0.00544271
XLOC_011344	LOC106602864	trim29	tripartite motif-containing protein 16-like	NC_027303.1:28530829-28542966	REDAS	REDSLICE	5.99056	19.1122	1.67373	2.5821	5e-05	0.00167621
XLOC_008873	LOC106600798	flo11	flocculation protein FLO11-like	NC_027302.1:58435551-58463030	REDAS	REDSLICE	0.64546	2.057	1.67214	1.8227	5e-05	0.00167621
XLOC_016600	LOC106607495	-	uncharacterized LOC106607495	NC_027305.1:40453110-40460711	REDAS	REDSLICE	1.31341	4.18371	1.67147	1.78243	5e-05	0.00167621
XLOC_051422	tgm1	-	transglutaminase 1 (K polypeptide epidermal type I, protein-glutamine-gamma-glutamyltransferase)	NC_027322.1:23839941-23860311	REDAS	REDSLICE	12.5785	40.0335	1.67024	2.1577	5e-05	0.00167621
XLOC_010204	LOC106603199	pcolce	procollagen C-endopeptidase enhancer 2-like	NC_027303.1:38539530-38543788	REDAS	REDSLICE	4.86108	15.4658	1.66974	2.04169	5e-05	0.00167621
XLOC_046054	ramp2	ramp1	receptor activity modifying protein 2	NC_027318.1:57529942-57535474	REDAS	REDSLICE	1.79026	5.6948	1.66948	1.79179	0.0006	0.0132029
XLOC_023843	fbln1	fbln1	fibulin 1	NC_027309.1:72216532-72268685	REDAS	REDSLICE	1.92862	6.12727	1.66768	1.60817	0.00085	0.0173726
XLOC_011851	LOC106603727	usp2	ubiquitin carboxyl-terminal hydrolase 2-like	NC_027303.1:63084597-63095458	REDAS	REDSLICE	0.345153	1.09388	1.66415	1.55485	0.00055	0.0123272
XLOC_029099	LOC106565550	-	GATA-binding factor 2-like	NC_027311.1:57814648-57826277	REDAS	REDSLICE	0.326014	1.03146	1.66168	1.43251	0.00265	0.0414132
XLOC_004197	rhbg	rhag	Rhesus blood group, B glycoprotein	NC_027301.1:23967076-23978545	REDAS	REDSLICE	1.35674	4.28997	1.66082	2.04012	5e-05	0.00167621
XLOC_026455	ccnb1	ccnb1	cyclin B1	NC_027310.1:64281247-64284548	REDAS	REDSLICE	12.1237	38.3169	1.66015	2.73453	5e-05	0.00167621
XLOC_038464	LOC106572648	-	formin-like protein 3	NC_027314.1:88627218-88636702	REDAS	REDSLICE	0.858873	2.71341	1.65959	1.58018	0.0031	0.0465293
XLOC_005779	LOC106584182	vegfa	vascular endothelial growth factor A-A	NC_027301.1:35142055-35159397	REDAS	REDSLICE	0.528674	1.66921	1.65871	1.73246	0.00015	0.00429515
XLOC_013925	LOC106605147	slc9a1	sodium/hydrogen exchanger 1-like	NC_027304.1:52788869-52842240	REDAS	REDSLICE	0.996448	3.14481	1.65811	2.55454	5e-05	0.00167621
XLOC_013287	LOC106604089	magt1	magnesium transporter protein 1-like	NC_027304.1:713446-741968	REDAS	REDSLICE	1.70339	5.36381	1.65485	1.61007	5e-05	0.00167621
XLOC_025257	LOC106560849	-	cholesteryl ester transfer protein-like	NC_027309.1:79299858-79318353	REDAS	REDSLICE	2.23987	7.04227	1.65263	1.74693	0.0005	0.0114231
XLOC_053955	LOC106586691	cbs	cystathionine beta-synthase-like	NC_027324.1:36073808-36094813	REDAS	REDSLICE	4.13065	12.9555	1.64913	2.67843	5e-05	0.00167621
XLOC_035161	LOC106569077	-	tenascin-N-like	NC_027313.1:22497260-22529208	REDAS	REDSLICE	2.80847	8.79967	1.64767	1.97332	5e-05	0.00167621
XLOC_041534	LOC106576211	gata3	transcription factor GATA-3-like	NC_027316.1:42068414-42080481	REDAS	REDSLICE	2.51879	7.87864	1.64522	2.25148	5e-05	0.00167621
XLOC_024334	LOC106561720	arid3b	AT-rich interactive domain-containing protein 3B-like	NC_027309.1:109723585-109762778	REDAS	REDSLICE	0.233969	0.731602	1.64474	1.42245	0.00165	0.0289267
XLOC_017762	LOC106609351	-	uncharacterized LOC106609351	NC_027306.1:41070197-41127721	REDAS	REDSLICE	0.265642	0.829161	1.64217	0.874783	0.0001	0.00306497
XLOC_051277	LOC106584036	lepr	leptin receptor-like	NC_027322.1:9507124-9571163	REDAS	REDSLICE	1.11716	3.48354	1.64071	2.3023	5e-05	0.00167621
XLOC_001725	LOC106570345	pmp22	uncharacterized LOC106570345	NC_027300.1:146124126-146137007	REDAS	REDSLICE	7.81538	24.3664	1.6405	2.5387	5e-05	0.00167621
XLOC_003045	LOC106562041	gna14	guanine nucleotide-binding protein subunit alpha-14-like	NC_027300.1:113624764-113638368	REDAS	REDSLICE	3.5271	10.9735	1.63747	2.29111	5e-05	0.00167621
XLOC_028132	LOC106563956	trim35	tripartite motif-containing protein 35-like	NC_027310.1:93294518-93307015	REDAS	REDSLICE	0.403563	1.25315	1.6347	1.44215	0.0031	0.0465293
XLOC_029766	LOC106564099	msln	mesothelin-like protein	NC_027311.1:3071220-3076123	REDAS	REDSLICE	11.1353	34.5721	1.63446	2.56489	5e-05	0.00167621
XLOC_043018	LOC106577211	ddit4	DNA damage-inducible transcript 4 protein-like	NC_027317.1:27461911-27464266	REDAS	REDSLICE	0.388676	1.20537	1.63283	1.3936	0.00255	0.0402473
XLOC_050590	mstn1	mustn1	Musculoskeletal embryonic nuclear protein 1	NC_027321.1:17568149-17570485	REDAS	REDSLICE	1.08325	3.35029	1.62892	1.25685	0.0023	0.0372347
XLOC_039451	LOC106574503	-	uncharacterized LOC106574503	NC_027315.1:72244358-72249309	REDAS	REDSLICE	0.855485	2.64141	1.62649	1.11263	0.0019	0.032209
XLOC_020284	LOC106611381	capn1	calpain-1 catalytic subunit-like	NC_027308.1:43817242-43878741	REDAS	REDSLICE	52.758	162.783	1.62549	1.75312	0.00065	0.0140664
XLOC_043250	LOC100380740	plin2	perilipin-2	NC_027317.1:48663248-48670539	REDAS	REDSLICE	1.38866	4.24804	1.61311	1.94468	0.00015	0.00429515
XLOC_015276	LOC106607589	hlx	H2.0-like homeobox protein	NC_027305.1:47765840-47769276	REDAS	REDSLICE	1.18678	3.62882	1.61245	1.59333	0.00245	0.039053
XLOC_001760	sh2d4a	sh2d4a	SH2 domain containing 4A	NC_027300.1:149689852-149705795	REDAS	REDSLICE	2.85833	8.73651	1.61188	2.42867	5e-05	0.00167621
XLOC_045333	LOC106579646	apcdd1	protein APCDD1-like	NC_027318.1:72881005-72893923	REDAS	REDSLICE	0.331383	1.01202	1.61067	1.60173	0.00135	0.0248468
XLOC_037146	LOC106572541	-	uncharacterized LOC106572541	NC_027314.1:84716551-84761939	REDAS	REDSLICE	2.9164	8.90115	1.60981	2.07301	5e-05	0.00167621
XLOC_008394	LOC106599341	hel-s-11	carbonic anhydrase-like	NC_027302.1:24417017-24426549	REDAS	REDSLICE	43.2189	131.84	1.60905	1.94099	5e-05	0.00167621
XLOC_059719	LOC106590979	plk1	serine/threonine-protein kinase PLK1-like	NW_012343276.1:35407-39386	REDAS	REDSLICE	1.36052	4.14496	1.6072	1.95389	5e-05	0.00167621
XLOC_062875	trnaa-ugc	-	transfer RNA alanine (anticodon UGC)	NW_012348194.1:0-11567	REDAS	REDSLICE	0.150357	0.458054	1.60713	1.40709	0.0022	0.0360001
XLOC_028952	LOC106565326	prelp	prolargin-like	NC_027311.1:48021468-48027325	REDAS	REDSLICE	10.0092	30.3251	1.59919	2.30048	5e-05	0.00167621
XLOC_023531	LOC106560379	tsta3	GDP-L-fucose synthase-like	NC_027309.1:37368991-37379413	REDAS	REDSLICE	12.4801	37.7616	1.5973	2.4866	5e-05	0.00167621
XLOC_001184	LOC106560605	-	uncharacterized LOC106560605	NC_027300.1:105862108-105878398	REDAS	REDSLICE	0.419794	1.2659	1.59241	1.69641	0.0005	0.0114231
XLOC_018733	LOC106609562	ckap4	cytoskeleton-associated protein 4-like	NC_027306.1:46689476-46700887	REDAS	REDSLICE	4.22239	12.7108	1.58992	2.40575	5e-05	0.00167621
XLOC_007652	LOC106601395	kpna2	importin subunit alpha-1-like	NC_027302.1:70239258-70242511	REDAS	REDSLICE	9.84465	29.6311	1.5897	2.7152	5e-05	0.00167621
XLOC_052400	noxa1	noxa1	NADPH oxidase activator 1	NC_027323.1:4670470-4680579	REDAS	REDSLICE	1.97889	5.93894	1.58551	2.32132	5e-05	0.00167621
XLOC_027332	LOC106562604	cuzd1	CUB and zona pellucida-like domain-containing protein 1	NC_027310.1:36696584-36713512	REDAS	REDSLICE	6.41506	19.2104	1.58235	2.15929	5e-05	0.00167621
XLOC_022383	LOC106612199	nsdhl	sterol-4-alpha-carboxylate 3-dehydrogenase, decarboxylating-like	NC_027308.1:82836361-82841951	REDAS	REDSLICE	2.7251	8.15742	1.5818	2.28331	5e-05	0.00167621
XLOC_042865	LOC106576683	-	uncharacterized LOC106576683	NC_027317.1:13211517-13245152	REDAS	REDSLICE	4.61221	13.805	1.58166	2.52016	5e-05	0.00167621
XLOC_052647	apja	aplnra	Apelin receptor A	NC_027323.1:23569453-23571621	REDAS	REDSLICE	0.357124	1.06313	1.57383	1.40878	0.00245	0.039053
XLOC_024243	LOC106561562	kitlg	kit ligand-like	NC_027309.1:104033963-104071062	REDAS	REDSLICE	3.6036	10.7272	1.57376	2.59482	5e-05	0.00167621
XLOC_023891	LOC106560919	ndrg4	protein NDRG4-like	NC_027309.1:76108015-76149839	REDAS	REDSLICE	0.165685	0.492511	1.57171	1.4172	0.0002	0.00544271
XLOC_045595	idi1	idi1	isopentenyl-diphosphate delta isomerase 1	NC_027318.1:16234597-16266257	REDAS	REDSLICE	14.3039	42.4985	1.571	1.92756	0.0005	0.0114231
XLOC_062054	LOC106591898	fam111a	protein FAM111A-like	NW_012347368.1:3980-21245	REDAS	REDSLICE	14.2044	42.186	1.57043	2.24619	5e-05	0.00167621
XLOC_005253	LOC106574877	s100a5	protein S100-A5-like	NC_027301.1:6568714-6572139	REDAS	REDSLICE	307.908	912.178	1.56682	2.21019	5e-05	0.00167621
XLOC_006863	LOC106599111	atf6	cyclic AMP-dependent transcription factor ATF-6 alpha-like	NC_027302.1:15129211-15202298	REDAS	REDSLICE	2.86421	8.46456	1.5633	1.77089	0.0013	0.0241386
XLOC_039780	LOC106573096	ano1	anoctamin-1-like	NC_027315.1:5671009-5741578	REDAS	REDSLICE	0.20645	0.606004	1.55353	1.21684	0.00295	0.0448558
XLOC_028432	LOC106564453	b3galt2	beta-1,3-galactosyltransferase 2-like	NC_027311.1:12414133-12425337	REDAS	REDSLICE	4.21193	12.3436	1.55121	2.59575	5e-05	0.00167621
XLOC_017276	LOC106608508	fabp2	fatty acid-binding protein, intestinal-like	NC_027306.1:4268541-4274345	REDAS	REDSLICE	0.402207	1.17785	1.55015	1.32309	0.00335	0.0492975
XLOC_034539	LOC106570297	asns	asparagine synthetase [glutamine-hydrolyzing]-like	NC_027313.1:69021986-69038976	REDAS	REDSLICE	10.9946	32.1775	1.54926	2.09768	5e-05	0.00167621
XLOC_055673	ccnb2	-	cyclin B2	NC_027325.1:20682672-20685237	REDAS	REDSLICE	3.89349	11.3846	1.54795	2.31327	5e-05	0.00167621
XLOC_065689	cg047	-	CG047 protein	NW_012351968.1:6163-10361	REDAS	REDSLICE	1.13667	3.31594	1.5446	1.60058	0.00115	0.0219623
XLOC_036824	LOC106571916	cdh26	cadherin-like protein 26	NC_027314.1:60177772-60330956	REDAS	REDSLICE	12.7305	37.1227	1.54401	2.16797	5e-05	0.00167621
XLOC_057111	LOC106588568	cyp51a1	lanosterol 14-alpha demethylase	NC_027326.1:14302399-14312440	REDAS	REDSLICE	5.9228	17.2652	1.54352	2.32682	5e-05	0.00167621
XLOC_050653	tmem183a	tmem183a	transmembrane protein 183A	NC_027321.1:25126918-25132771	REDAS	REDSLICE	2.44176	7.11136	1.5422	2.28183	5e-05	0.00167621
XLOC_005948	LOC106587472	-	nuclear pore complex protein Nup133-like	NC_027301.1:46908528-46920726	REDAS	REDSLICE	2.06768	6.01406	1.54033	1.69665	0.00035	0.00858457
XLOC_042916	LOC106577008	papss2	bifunctional 3'-phosphoadenosine 5'-phosphosulfate synthase 2-like	NC_027317.1:18325017-18346598	REDAS	REDSLICE	1.50521	4.37799	1.5403	2.06242	5e-05	0.00167621
XLOC_031341	LOC106566973	krt8	keratin, type II cytoskeletal 8-like	NC_027312.1:31964449-31970196	REDAS	REDSLICE	66.0057	191.052	1.5333	1.8879	5e-05	0.00167621
XLOC_009356	LOC106601777	-	uncharacterized LOC106601777	NC_027302.1:80980621-80991146	REDAS	REDSLICE	0.776407	2.24172	1.52972	1.34096	0.00315	0.0470926
XLOC_020602	LOC106611930	egr1	early growth response protein 1-like	NC_027308.1:70062259-70066761	REDAS	REDSLICE	3.78584	10.9214	1.52848	1.89442	5e-05	0.00167621
XLOC_057314	LOC106588768	sesn1	sestrin-1-like	NC_027326.1:23094014-23103535	REDAS	REDSLICE	0.898796	2.5925	1.52828	1.92213	5e-05	0.00167621
XLOC_018187	LOC106608581	cd93	complement component C1q receptor-like	NC_027306.1:9639616-9644248	REDAS	REDSLICE	0.499572	1.44013	1.52744	1.84011	0.0001	0.00306497
XLOC_050993	LOC106583604	-	keratin, type II cytoskeletal 8-like	NC_027321.1:47025348-47031229	REDAS	REDSLICE	174.489	502.594	1.52626	1.54465	0.00085	0.0173726
XLOC_015975	LOC106606521	-	myeloid-associated differentiation marker-like	NC_027305.1:12636659-12641073	REDAS	REDSLICE	0.317849	0.91526	1.52584	1.53734	0.00105	0.0204706
XLOC_051689	LOC106584768	ano9	anoctamin-9-like	NC_027322.1:45090633-45126381	REDAS	REDSLICE	0.537193	1.54546	1.52452	1.71693	0.0003	0.00757889
XLOC_015893	LOC106606416	ccnf	cyclin-F-like	NC_027305.1:8276462-8297597	REDAS	REDSLICE	1.87626	5.39764	1.52447	2.33092	5e-05	0.00167621
XLOC_055734	cenpn	-	centromere protein N	NC_027325.1:23877890-23881415	REDAS	REDSLICE	2.14218	6.16254	1.52444	1.79571	0.00035	0.00858457
XLOC_060806	LOC106591484	-	uncharacterized LOC106591484	NW_012344174.1:34756-40347	REDAS	REDSLICE	1.28458	3.68621	1.52084	1.91173	5e-05	0.00167621
XLOC_011991	vkorl	vkorc1l1	Vitamin K epoxide reductase complex subunit 1-like protein 1	NC_027303.1:77246049-77264495	REDAS	REDSLICE	2.25992	6.47316	1.5182	2.38804	5e-05	0.00167621
XLOC_004460	LOC106585752	-	nucleoplasmin-like protein ANO39	NC_027301.1:42556426-42563642	REDAS	REDSLICE	9.34588	26.7498	1.51712	2.19887	5e-05	0.00167621
XLOC_003347	stard4	stard4	StAR related lipid transfer domain containing 4	NC_027300.1:134946551-134953763	REDAS	REDSLICE	6.35519	18.1517	1.5141	2.43617	5e-05	0.00167621
XLOC_051768	LOC106583874	-	carnitine O-palmitoyltransferase 1, liver isoform-like	NC_027322.1:244141-296296	REDAS	REDSLICE	0.892926	2.5486	1.51309	1.65755	0.0008	0.0165674
XLOC_045909	LOC106579029	aldh18a1	delta-1-pyrroline-5-carboxylate synthase-like	NC_027318.1:49458073-49472016	REDAS	REDSLICE	0.539381	1.53799	1.51167	1.65918	0.00035	0.00858457
XLOC_012317	gsr	gsr	glutathione-disulfide reductase	NC_027304.1:19204536-19214209	REDAS	REDSLICE	33.6817	95.9474	1.51028	2.31103	5e-05	0.00167621
XLOC_053689	LOC106586205	rdh7	retinol dehydrogenase 3-like	NC_027324.1:13778927-13855392	REDAS	REDSLICE	10.042	28.5682	1.50836	2.30866	5e-05	0.00167621
XLOC_002660	LOC106609787	fam20c	extracellular serine/threonine protein kinase FAM20C-like	NC_027300.1:75731970-75820145	REDAS	REDSLICE	0.497286	1.41425	1.50789	1.55144	0.00145	0.0262283
XLOC_042965	LOC106577060	p4ha1	prolyl 4-hydroxylase subunit alpha-1-like	NC_027317.1:21501553-21518827	REDAS	REDSLICE	15.4853	44.0335	1.5077	2.29328	5e-05	0.00167621
XLOC_030372	LOC106565174	hyal2	hyaluronidase-2-like	NC_027311.1:44331959-44345136	REDAS	REDSLICE	10.1393	28.8085	1.50653	2.33498	5e-05	0.00167621
XLOC_025120	hsd17b12	hsd17b12	hydroxysteroid 17-beta dehydrogenase 12	NC_027309.1:66074003-66101041	REDAS	REDSLICE	8.19193	23.2732	1.5064	2.57001	5e-05	0.00167621
XLOC_008025	LOC106602029	pmp22	peripheral myelin protein 22-like	NC_027302.1:90435980-90439290	REDAS	REDSLICE	3.02896	8.60091	1.50567	1.90878	5e-05	0.00167621
XLOC_002672	birc5	-	baculoviral IAP repeat containing 5	NC_027300.1:76644629-76651852	REDAS	REDSLICE	25.2668	71.7296	1.50532	2.44709	5e-05	0.00167621
XLOC_069621	LOC106596374	aldh3b1	aldehyde dehydrogenase family 3 member B1-like	NW_012359783.1:4-5713	REDAS	REDSLICE	3.92124	11.131	1.50521	2.53752	5e-05	0.00167621
XLOC_013606	LOC106604515	elovl6	elongation of very long chain fatty acids protein 6	NC_027304.1:25925269-25951941	REDAS	REDSLICE	4.60568	13.0667	1.50441	2.2576	5e-05	0.00167621
XLOC_036813	LOC106571895	-	androgen-dependent TFPI-regulating protein-like	NC_027314.1:59321473-59326766	REDAS	REDSLICE	1.22935	3.47832	1.5005	1.56059	0.00275	0.0425693
XLOC_069815	LOC106596479	cmas	N-acylneuraminate cytidylyltransferase-like	NW_012360384.1:5093-6361	REDAS	REDSLICE	1.41393	4.00008	1.50032	1.5701	0.00125	0.0234317
XLOC_019571	LOC106610172	galnt7	N-acetylgalactosaminyltransferase 7-like	NC_027307.1:11744022-11778977	REDAS	REDSLICE	12.2947	34.6466	1.49468	2.51867	5e-05	0.00167621
XLOC_042979	LOC106577137	-	kinesin-like protein KIF11-B	NC_027317.1:22492786-22509225	REDAS	REDSLICE	6.70728	18.8667	1.49204	1.8389	0.0001	0.00306497
XLOC_002350	pax9	pax9	paired box 9	NC_027300.1:40721822-40733601	REDAS	REDSLICE	3.46206	9.73566	1.49165	2.16499	5e-05	0.00167621
XLOC_067720	LOC106595379	acss2	acetyl-coenzyme A synthetase, cytoplasmic-like	NW_012355428.1:656-9427	REDAS	REDSLICE	1.63068	4.56616	1.48551	1.41404	0.0026	0.0408177
XLOC_029160	LOC106565623	etnk1	ethanolamine kinase 1-like	NC_027311.1:60997813-61014605	REDAS	REDSLICE	1.17955	3.30197	1.4851	2.14082	5e-05	0.00167621
XLOC_022384	LOC106612200	gcna	acidic repeat-containing protein-like	NC_027308.1:82842164-82861418	REDAS	REDSLICE	1.21415	3.39664	1.48416	1.9768	0.00015	0.00429515
XLOC_058466	LOC106589940	-	kinesin-like protein KIF20B	NC_027327.1:35034802-35088549	REDAS	REDSLICE	2.09671	5.86129	1.48309	1.64445	0.0004	0.00954992
XLOC_034146	pask	-	PAS domain containing serine/threonine kinase	NC_027313.1:42508641-42522152	REDAS	REDSLICE	2.30235	6.43475	1.48278	1.84817	0.00015	0.00429515
XLOC_049114	LOC106581838	chpf	chondroitin sulfate synthase 2-like	NC_027320.1:12793805-12810256	REDAS	REDSLICE	0.80643	2.25	1.4803	2.18488	5e-05	0.00167621
XLOC_042568	LOC106576430	-	cytoskeleton-associated protein 4-like	NC_027316.1:48747435-48805275	REDAS	REDSLICE	6.29616	17.5574	1.47953	1.69929	0.0004	0.00954992
XLOC_010536	LOC106603763	clmp	CXADR-like membrane protein	NC_027303.1:66932328-67086445	REDAS	REDSLICE	0.446593	1.24513	1.47926	1.77904	0.0003	0.00757889
XLOC_006488	LOC106596660	ndufv2	acetyl-coenzyme A synthetase, cytoplasmic-like	NC_027302.1:2793817-2799155	REDAS	REDSLICE	3.62472	10.1034	1.4789	2.33319	5e-05	0.00167621
XLOC_008910	LOC106601015	acly	ATP-citrate synthase-like	NC_027302.1:59977007-60004314	REDAS	REDSLICE	7.26829	20.2582	1.47882	2.33657	5e-05	0.00167621
XLOC_037878	chga	chga	chromogranin A	NC_027314.1:40943540-40960924	REDAS	REDSLICE	0.366628	1.02179	1.47871	1.30265	0.0029	0.0442868
XLOC_012004	LOC106603981	vwa7	von Willebrand factor A domain-containing protein 7-like	NC_027303.1:77962386-77982855	REDAS	REDSLICE	0.549681	1.5318	1.47856	1.53812	0.0007	0.0149087
XLOC_013882	LOC106605090	cdca3	cell division cycle-associated protein 3-like	NC_027304.1:49797761-49812882	REDAS	REDSLICE	9.79712	27.2753	1.47717	2.4737	5e-05	0.00167621
XLOC_053948	LOC106586671	col6a5	collagen alpha-2(IV) chain-like	NC_027324.1:35443824-35576825	REDAS	REDSLICE	1.01853	2.83101	1.47482	1.79176	0.0009	0.0181706
XLOC_068343	LOC106595677	-	kinesin-like protein KIF23	NW_012356636.1:3379-8867	REDAS	REDSLICE	3.22708	8.95618	1.47266	1.814	0.00035	0.00858457
XLOC_037331	enoa	-	Alpha-enolase	NC_027314.1:98259553-98285970	REDAS	REDSLICE	153.118	424.558	1.47132	1.82002	0.00035	0.00858457
XLOC_030762	LOC106565719	nme2	nucleoside diphosphate kinase B-like	NC_027311.1:74319967-74338232	REDAS	REDSLICE	0.652521	1.80911	1.47118	1.90361	5e-05	0.00167621
XLOC_009720	LOC106602330	-	uncharacterized LOC106602330	NC_027303.1:8158194-8171240	REDAS	REDSLICE	1.64166	4.54811	1.47011	2.08969	5e-05	0.00167621
XLOC_060382	LOC106591291	samhd1	deoxynucleoside triphosphate triphosphohydrolase SAMHD1-like	NW_012343689.1:29809-44566	REDAS	REDSLICE	38.7027	106.859	1.4652	2.18373	5e-05	0.00167621
XLOC_044871	LOC106578729	eif4g3	uncharacterized LOC106578729	NC_027318.1:32688935-32708434	REDAS	REDSLICE	4.65464	12.8369	1.46356	2.28689	5e-05	0.00167621
XLOC_015472	fndc1	fndc1	fibronectin type III domain containing 1	NC_027305.1:63889809-63953924	REDAS	REDSLICE	3.28483	9.0477	1.46173	1.63877	0.0002	0.00544271
XLOC_005040	LOC106595274	cd200	OX-2 membrane glycoprotein-like	NC_027301.1:71118085-71196960	REDAS	REDSLICE	1.01099	2.78444	1.46162	1.45887	0.00265	0.0414132
XLOC_088855	LOC106599924	-	uncharacterized LOC106599924	NW_012473668.1:15-602	REDAS	REDSLICE	47.591	131.002	1.46083	2.02925	5e-05	0.00167621
XLOC_044378	LOC106577904	hes19	transcription factor Sox-19b-like	NC_027317.1:60976609-60982276	REDAS	REDSLICE	6.42656	17.6723	1.45938	2.35581	5e-05	0.00167621
XLOC_042033	LOC106575466	tnik	TRAF2 and NCK-interacting protein kinase-like	NC_027316.1:16368841-16407844	REDAS	REDSLICE	8.75695	24.073	1.45892	1.95068	0.0001	0.00306497
XLOC_028799	LOC106565291	-	ubiquitin-conjugating enzyme E2 C-like	NC_027311.1:36659730-36662096	REDAS	REDSLICE	27.1892	74.7147	1.45836	2.37065	5e-05	0.00167621
XLOC_039114	LOC106573921	-	uncharacterized LOC106573921	NC_027315.1:43693009-43702056	REDAS	REDSLICE	4.12147	11.3156	1.45708	2.16965	5e-05	0.00167621
XLOC_051542	LOC106584487	-	uncharacterized LOC106584487	NC_027322.1:34494382-34769535	REDAS	REDSLICE	13.4281	36.864	1.45696	2.22811	5e-05	0.00167621
XLOC_037514	psat1	psat1	phosphoserine aminotransferase 1	NC_027314.1:8995486-9014277	REDAS	REDSLICE	33.1404	90.9628	1.45668	2.32096	5e-05	0.00167621
XLOC_009314	LOC106601716	aldh3b1	aldehyde dehydrogenase family 3 member B1-like	NC_027302.1:78853797-79004671	REDAS	REDSLICE	4.19522	11.5063	1.4556	2.39692	5e-05	0.00167621
XLOC_030018	LOC106564577	mpv17l	mpv17-like protein	NC_027311.1:15697839-15703195	REDAS	REDSLICE	0.481867	1.31559	1.449	1.35532	0.0026	0.0408177
XLOC_024944	fam129a	fam129a	family with sequence similarity 129 member A	NC_027309.1:45480911-45550593	REDAS	REDSLICE	3.17146	8.65391	1.4482	2.30739	5e-05	0.00167621
XLOC_066024	LOC106594338	-	uncharacterized LOC106594338	NW_012352470.1:5630-9568	REDAS	REDSLICE	0.441534	1.20461	1.44797	1.53018	0.00165	0.0289267
XLOC_057784	dlgap5	dlgap5	DLG associated protein 5	NC_027327.1:15614056-15631535	REDAS	REDSLICE	3.30249	9.00554	1.44726	2.41637	5e-05	0.00167621
XLOC_045637	LOC106578605	insig1	insulin-induced gene 1 protein-like	NC_027318.1:26786766-26790738	REDAS	REDSLICE	3.36868	9.1445	1.44072	2.13577	5e-05	0.00167621
XLOC_021954	LOC106611509	pcdh19	protocadherin-19-like	NC_027308.1:50786133-50877849	REDAS	REDSLICE	0.317968	0.861504	1.43798	1.28535	0.00215	0.0353845
XLOC_065445	LOC106594008	melk	maternal embryonic leucine zipper kinase-like	NW_012351548.1:4786-12659	REDAS	REDSLICE	2.25674	6.10392	1.43549	1.46491	0.0009	0.0181706
XLOC_056009	LOC106587907	itgb	integrin beta-like protein A	NC_027325.1:40932286-40937803	REDAS	REDSLICE	4.51676	12.1601	1.4288	1.799	5e-05	0.00167621
XLOC_040485	LOC106574413	-	E3 ubiquitin-protein ligase Midline-1-like	NC_027315.1:69599941-69652863	REDAS	REDSLICE	1.35203	3.63852	1.42823	1.77079	5e-05	0.00167621
XLOC_020648	LOC106612018	casp3	caspase-3-like	NC_027308.1:74994796-75001065	REDAS	REDSLICE	21.9432	58.98	1.42645	1.96196	5e-05	0.00167621
XLOC_004499	LOC106588289	evpl	envoplakin-like	NC_027301.1:44613905-44629105	REDAS	REDSLICE	2.79441	7.5103	1.42633	2.35503	5e-05	0.00167621
XLOC_053192	LOC106585278	hip1r	huntingtin-interacting protein 1-related protein-like	NC_027323.1:17564777-17601021	REDAS	REDSLICE	2.03641	5.47118	1.42583	1.87891	0.00015	0.00429515
XLOC_010117	LOC106603038	kif20a	kinesin-like protein KIF20A	NC_027303.1:34531379-34546141	REDAS	REDSLICE	4.7857	12.8324	1.42299	1.95507	0.0001	0.00306497
XLOC_015321	LOC106607702	bub1	mitotic checkpoint serine/threonine-protein kinase BUB1-like	NC_027305.1:52669417-52682169	REDAS	REDSLICE	1.69758	4.54313	1.42021	2.25939	5e-05	0.00167621
XLOC_017359	LOC106608595	pygm	glycogen phosphorylase, muscle form	NC_027306.1:10114790-10127361	REDAS	REDSLICE	0.984435	2.63399	1.41988	1.81057	0.0003	0.00757889
XLOC_002180	LOC100195680	tacc3	transforming acidic coiled-coil-containing protein 3	NC_027300.1:26865527-26888339	REDAS	REDSLICE	8.34143	22.3175	1.41981	2.44077	5e-05	0.00167621
XLOC_020357	pttg1	-	pituitary tumor-transforming 1	NC_027308.1:51591455-51593972	REDAS	REDSLICE	18.4598	49.143	1.4126	2.22265	5e-05	0.00167621
XLOC_016878	LOC106607886	-	uncharacterized LOC106607886	NC_027305.1:62077011-62079810	REDAS	REDSLICE	11.8422	31.4817	1.41058	2.19285	5e-05	0.00167621
XLOC_029765	LOC106564109	mslnl	mesothelin-like	NC_027311.1:3048507-3054734	REDAS	REDSLICE	3.16382	8.39306	1.40753	1.81059	0.0001	0.00306497
XLOC_051979	myoc	myoc	myocilin	NC_027322.1:22697672-22713813	REDAS	REDSLICE	2.11291	5.5974	1.40552	1.75752	0.00045	0.0105017
XLOC_023896	LOC106560912	anln	actin-binding protein anillin-like	NC_027309.1:76266839-76288037	REDAS	REDSLICE	3.0702	8.13191	1.40526	2.29757	5e-05	0.00167621
XLOC_036443	id2	-	DNA-binding protein inhibitor ID-2	NC_027314.1:25578042-25580305	REDAS	REDSLICE	2.24224	5.91997	1.40065	1.51171	0.0015	0.026916
XLOC_003545	depdc1b	depdc1b	DEP domain containing 1B	NC_027300.1:149051728-149069659	REDAS	REDSLICE	0.652962	1.7233	1.4001	1.94501	0.0001	0.00306497
XLOC_036370	bub1b	bub1b	Mitotic checkpoint serine/threonine-protein kinase BUB1 beta	NC_027314.1:20941290-20959188	REDAS	REDSLICE	1.5706	4.14281	1.3993	2.04576	5e-05	0.00167621
XLOC_009536	LOC106602036	fam83g	protein FAM83G-like	NC_027302.1:90750874-90762796	REDAS	REDSLICE	1.83594	4.83349	1.39655	2.12064	5e-05	0.00167621
XLOC_003277	LOC106566708	-	G2/mitotic-specific cyclin-B1-like	NC_027300.1:129312439-129316414	REDAS	REDSLICE	11.4166	30.0398	1.39574	2.31171	5e-05	0.00167621
XLOC_006097	LOC106590115	ldlr-a	low-density lipoprotein receptor-like	NC_027301.1:55925092-55947054	REDAS	REDSLICE	4.01928	10.5705	1.39504	2.12617	5e-05	0.00167621
XLOC_037823	LOC106571444	-	CAD protein-like	NC_027314.1:35702266-35726840	REDAS	REDSLICE	5.15655	13.5382	1.39256	1.45574	0.00085	0.0173726
XLOC_001958	osr1	osr1	odd-skipped related transciption factor 1	NC_027300.1:7341708-7350417	REDAS	REDSLICE	0.985891	2.58803	1.39235	1.62078	0.0005	0.0114231
XLOC_054845	LOC106587204	adm	ADM-like	NC_027325.1:18370000-18372562	REDAS	REDSLICE	0.753151	1.97608	1.39163	1.35775	0.003	0.0454174
XLOC_015340	LOC106607733	lama4	laminin subunit alpha-4-like	NC_027305.1:54686708-54716966	REDAS	REDSLICE	1.90916	5.0091	1.39161	2.09985	5e-05	0.00167621
XLOC_018201	LOC106608687	map3k11	mitogen-activated protein kinase kinase kinase 11-like	NC_027306.1:11662953-11705771	REDAS	REDSLICE	0.359272	0.941005	1.38913	1.66907	0.00055	0.0123272
XLOC_033341	LOC106568175	-	nuclear pore complex protein Nup155-like	NC_027312.1:88664196-88700897	REDAS	REDSLICE	0.563523	1.47499	1.38816	1.57611	0.00035	0.00858457
XLOC_030677	LOC106565867	slc2a1	solute carrier family 2, facilitated glucose transporter member 1-like	NC_027311.1:65091151-65217618	REDAS	REDSLICE	3.07766	8.04339	1.38597	2.03669	5e-05	0.00167621
XLOC_051638	LOC106584659	hsd17b	very-long-chain 3-oxoacyl-CoA reductase-A-like	NC_027322.1:41526759-41565392	REDAS	REDSLICE	0.525426	1.37217	1.3849	1.40103	0.0015	0.026916
XLOC_001902	arg2	arg2	arginase 2	NC_027300.1:3292530-3304699	REDAS	REDSLICE	6.90915	18.0292	1.38375	1.87442	0.0002	0.00544271
XLOC_024843	LOC106560369	foxc1a	forkhead box C1-A-like	NC_027309.1:37778685-37787017	REDAS	REDSLICE	1.83334	4.78403	1.38375	1.76986	0.00035	0.00858457
XLOC_002983	LOC106561364	klf4	Krueppel-like factor 4	NC_027300.1:109172070-109180416	REDAS	REDSLICE	2.06463	5.38185	1.38222	1.89964	0.0001	0.00306497
XLOC_027296	LOC106562543	fbn1	fibrillin-1-like	NC_027310.1:34904462-34908907	REDAS	REDSLICE	5.06564	13.1771	1.37921	2.1067	5e-05	0.00167621
XLOC_002610	LOC106608619	znf503	zinc finger protein 503-like	NC_027300.1:71770354-71773335	REDAS	REDSLICE	2.68893	6.98477	1.37718	2.03448	5e-05	0.00167621
XLOC_035781	LOC106570220	st3gal1	CMP-N-acetylneuraminate-beta-galactosamide-alpha-2,3-sialyltransferase 1-like	NC_027313.1:65012893-65031658	REDAS	REDSLICE	2.85778	7.42241	1.37699	1.85619	5e-05	0.00167621
XLOC_026958	LOC106561971	ano1	anoctamin-1-like	NC_027310.1:10041737-10112551	REDAS	REDSLICE	1.85979	4.82718	1.37604	1.80381	5e-05	0.00167621
XLOC_021318	numa1	numa1	nuclear mitotic apparatus protein 1	NC_027308.1:130998569-131013468	REDAS	REDSLICE	1.66092	4.30177	1.37295	2.20316	5e-05	0.00167621
XLOC_023614	LOC106560548	aspm	abnormal spindle-like microcephaly-associated protein homolog	NC_027309.1:46307005-46366496	REDAS	REDSLICE	1.63748	4.24067	1.37282	1.76985	0.00085	0.0173726
XLOC_018459	LOC106609043	depdc7	DEP domain-containing protein 7-like	NC_027306.1:26299344-26305414	REDAS	REDSLICE	1.78671	4.62431	1.37194	2.03086	5e-05	0.00167621
XLOC_033702	LOC106568947	pde4d	cAMP-specific 3',5'-cyclic phosphodiesterase 4D-like	NC_027313.1:13082519-13141559	REDAS	REDSLICE	0.185299	0.479531	1.37177	1.37437	0.0007	0.0149087
XLOC_051600	gtse1	-	G2 and S-phase expressed 1	NC_027322.1:39079500-39084897	REDAS	REDSLICE	2.4293	6.2865	1.37172	1.89064	0.00015	0.00429515
XLOC_012584	LOC106604926	egr1	early growth response protein 1-like	NC_027304.1:39594839-39599147	REDAS	REDSLICE	21.3182	55.1612	1.37157	1.61781	0.0005	0.0114231
XLOC_058412	LOC106589862	tmem100	transmembrane protein 100-like	NC_027327.1:29426453-29433273	REDAS	REDSLICE	0.497035	1.28603	1.3715	1.40428	0.00175	0.0302518
XLOC_020371	LOC106611534	gstp1	glutathione S-transferase P-like	NC_027308.1:52340662-52343834	REDAS	REDSLICE	91.301	236.074	1.37054	1.79423	0.0002	0.00544271
XLOC_033109	LOC106568024	-	collagen alpha-1(XXVI) chain-like	NC_027312.1:70215745-70264410	REDAS	REDSLICE	0.275127	0.710438	1.36861	1.44899	0.00195	0.032853
XLOC_059030	LOC106590301	-	serine/threonine-protein kinase greatwall-like	NC_027328.1:17624217-17648518	REDAS	REDSLICE	1.59703	4.12376	1.36857	1.65092	0.0031	0.0465293
XLOC_027635	LOC106563025	-	uncharacterized LOC106563025	NC_027310.1:58254336-58257105	REDAS	REDSLICE	5.47538	14.1103	1.36572	1.99353	5e-05	0.00167621
XLOC_052845	LOC106585803	rhobtb2	rho-related BTB domain-containing protein 2-like	NC_027323.1:36901798-36971916	REDAS	REDSLICE	2.25463	5.80067	1.36333	2.04565	5e-05	0.00167621
XLOC_058495	LOC106589985	capn2	calpain-2 catalytic subunit-like	NC_027327.1:37947920-37974487	REDAS	REDSLICE	8.20779	21.0983	1.36206	1.60168	0.00055	0.0123272
XLOC_017741	pfkfb3	pfkfb3	6-phosphofructo-2-kinase/fructose-2,6-biphosphatase 3	NC_027306.1:39555302-39564815	REDAS	REDSLICE	0.615477	1.58189	1.36187	1.5897	0.00025	0.00653846
XLOC_000369	LOC106595751	trim35	zinc-binding protein A33-like	NC_027300.1:26304782-26306666	REDAS	REDSLICE	1.11058	2.8481	1.35869	1.43238	0.00265	0.0414132
XLOC_030368	LOC106565181	-	retinol dehydrogenase 12-like	NC_027311.1:44074709-44092387	REDAS	REDSLICE	2.88192	7.37926	1.35645	1.76857	0.0002	0.00544271
XLOC_020263	cenpf	-	centromere protein F	NC_027308.1:41631771-41651585	REDAS	REDSLICE	6.17466	15.8057	1.35601	1.59615	0.0008	0.0165674
XLOC_015705	mtfr2	mtfr2	mitochondrial fission regulator 2	NC_027305.1:85229144-85237722	REDAS	REDSLICE	1.39586	3.57221	1.35566	1.52467	0.0009	0.0181706
XLOC_000696	LOC106605019	csad	cysteine sulfinic acid decarboxylase-like	NC_027300.1:51897467-51916647	REDAS	REDSLICE	4.31991	11.0458	1.35442	1.96785	0.0001	0.00306497
XLOC_017723	LOC106609314	-	protein FAM60A-like	NC_027306.1:38273011-38285713	REDAS	REDSLICE	0.674939	1.72438	1.35325	1.70848	0.00015	0.00429515
XLOC_018534	LOC106609252	bcl2l14	apoptosis facilitator Bcl-2-like protein 14	NC_027306.1:33833828-33875188	REDAS	REDSLICE	7.37731	18.8409	1.3527	1.64514	0.0008	0.0165674
XLOC_022276	enpp6	enpp6	ectonucleotide pyrophosphatase/phosphodiesterase 6	NC_027308.1:74936084-74951334	REDAS	REDSLICE	10.9717	27.939	1.3485	2.32253	5e-05	0.00167621
XLOC_007654	LOC106601393	evpl	envoplakin-like	NC_027302.1:70321710-70334163	REDAS	REDSLICE	10.0686	25.6316	1.34806	1.91596	5e-05	0.00167621
XLOC_007431	LOC106600827	-	uncharacterized LOC106600827	NC_027302.1:57672629-57677160	REDAS	REDSLICE	2.58526	6.57832	1.34741	1.85767	0.0001	0.00306497
XLOC_000833	LOC106607826	-	cyclin-dependent kinase 1-like	NC_027300.1:66239327-66243620	REDAS	REDSLICE	16.2083	41.2093	1.34623	2.2793	5e-05	0.00167621
XLOC_034667	LOC106570533	igf2bp3	insulin-like growth factor 2 mRNA-binding protein 3	NC_027313.1:80331057-80369750	REDAS	REDSLICE	0.826466	2.09501	1.34193	1.75879	0.00015	0.00429515
XLOC_003321	LOC106567349	-	chloride intracellular channel protein 1-like	NC_027300.1:132057743-132070680	REDAS	REDSLICE	0.648591	1.64339	1.34129	1.36354	0.00235	0.0378435
XLOC_018628	LOC106609361	adm2	ADM2-like	NC_027306.1:41317771-41334249	REDAS	REDSLICE	0.499402	1.26076	1.33602	1.54101	0.0003	0.00757889
XLOC_036893	LOC106572230	tpx2-b	targeting protein for Xklp2-A-like	NC_027314.1:65258674-65268195	REDAS	REDSLICE	5.58882	14.0958	1.33466	2.21926	5e-05	0.00167621
XLOC_031109	tp53inp2	tp53inp2	tumor protein p53 inducible nuclear protein 2	NC_027312.1:13384411-13400710	REDAS	REDSLICE	8.46109	21.3395	1.33461	2.02137	5e-05	0.00167621
XLOC_032471	LOC106566581	-	uncharacterized LOC106566581	NC_027312.1:14750991-14753910	REDAS	REDSLICE	2.30928	5.82311	1.33435	1.43586	0.0033	0.0487419
XLOC_036217	hbegf	hbegf	Proheparin-binding EGF-like growth factor	NC_027314.1:4363687-4379420	REDAS	REDSLICE	4.46545	11.2564	1.33387	1.39164	0.00325	0.0481906
XLOC_002819	sfxn2	sfxn2	sideroflexin 2	NC_027300.1:94657019-94663001	REDAS	REDSLICE	18.6761	47.0422	1.33276	2.20017	5e-05	0.00167621
XLOC_004316	LOC106583386	cdca3	cell division cycle-associated protein 3-like	NC_027301.1:30929724-30937601	REDAS	REDSLICE	11.2337	28.2868	1.3323	2.2164	5e-05	0.00167621
XLOC_054259	LOC106586251	cycs	cytochrome c	NC_027324.1:15339080-15343075	REDAS	REDSLICE	33.3573	83.9713	1.33189	2.1175	5e-05	0.00167621
XLOC_053804	LOC106586396	adcy5	adenylate cyclase type 5-like	NC_027324.1:21867180-22005332	REDAS	REDSLICE	0.166815	0.419588	1.33073	1.29672	0.00325	0.0481906
XLOC_064134	cnd3	-	Condensin complex subunit 3	NW_012349599.1:1280-6020	REDAS	REDSLICE	15.7347	39.5674	1.33036	2.04341	5e-05	0.00167621
XLOC_057532	LOC106589124	trib1	tribbles homolog 1-like	NC_027326.1:41206508-41224430	REDAS	REDSLICE	1.69334	4.25385	1.32889	1.92258	5e-05	0.00167621
XLOC_056082	LOC106588000	-	forkhead box protein B1-like	NC_027325.1:42912525-42915175	REDAS	REDSLICE	0.91446	2.29537	1.32774	1.57263	0.0008	0.0165674
XLOC_002201	LOC106599566	lbh	protein LBH-like	NC_027300.1:28286405-28316583	REDAS	REDSLICE	26.9259	67.5586	1.32714	2.02923	5e-05	0.00167621
XLOC_045868	LOC106578980	ppp1r3cb	protein phosphatase 1 regulatory subunit 3C-B-like	NC_027318.1:46067487-46071878	REDAS	REDSLICE	1.5599	3.9124	1.3266	1.86826	5e-05	0.00167621
XLOC_051329	LOC106584201	foxc1a	forkhead box C1-A-like	NC_027322.1:12914970-12917253	REDAS	REDSLICE	5.22098	13.0935	1.32646	2.09257	5e-05	0.00167621
XLOC_001651	dck	dck	deoxycytidine kinase	NC_027300.1:141538812-141579863	REDAS	REDSLICE	6.35741	15.9321	1.32542	1.95845	0.00015	0.00429515
XLOC_056987	borea	-	Borealin	NC_027326.1:7538387-7544010	REDAS	REDSLICE	12.0762	30.2612	1.3253	2.23733	5e-05	0.00167621
XLOC_022088	LOC106611678	-	uncharacterized LOC106611678	NC_027308.1:60851241-60866864	REDAS	REDSLICE	0.410555	1.02807	1.32429	1.36007	0.00245	0.039053
XLOC_015671	stk35	-	serine/threonine kinase 35	NC_027305.1:82226904-82236511	REDAS	REDSLICE	2.64998	6.62853	1.32271	1.6708	0.0004	0.00954992
XLOC_002580	LOC106608059	sptbn1	spectrin beta chain, non-erythrocytic 1	NC_027300.1:68976589-69094846	REDAS	REDSLICE	1.98667	4.96665	1.32192	1.45921	0.00215	0.0353845
XLOC_034649	LOC106570501	rab25	ras-related protein Rab-25-like	NC_027313.1:78997188-79004333	REDAS	REDSLICE	3.20746	8.0159	1.32143	2.00351	5e-05	0.00167621
XLOC_027927	LOC106563621	-	kinesin-like protein KIF20A	NC_027310.1:79001816-79017543	REDAS	REDSLICE	5.15811	12.8858	1.32087	1.97983	5e-05	0.00167621
XLOC_026972	gpt2	gpt2	glutamic--pyruvic transaminase 2	NC_027310.1:12105872-12123580	REDAS	REDSLICE	3.44853	8.59639	1.31775	2.25763	5e-05	0.00167621
XLOC_042820	epcam	epcam	epithelial cell adhesion molecule	NC_027317.1:9910235-9914071	REDAS	REDSLICE	325.432	810.901	1.31717	1.36233	0.0025	0.0396513
XLOC_036270	LOC106570977	trim16	tripartite motif-containing protein 16-like	NC_027314.1:10252035-10263389	REDAS	REDSLICE	1.57722	3.92894	1.31675	1.54654	0.0019	0.032209
XLOC_017898	LOC106609581	-	uncharacterized LOC106609581	NC_027306.1:47804484-47928294	REDAS	REDSLICE	6.56455	16.349	1.31643	1.79862	5e-05	0.00167621
XLOC_030097	LOC106564727	capn9	calpain-9-like	NC_027311.1:22138128-22171236	REDAS	REDSLICE	51.1501	127.315	1.31559	1.69077	0.0002	0.00544271
XLOC_043810	LOC106576941	ahnak	neuroblast differentiation-associated protein AHNAK-like	NC_027317.1:14137576-14180738	REDAS	REDSLICE	5.85806	14.5353	1.31107	1.85538	0.0001	0.00306497
XLOC_033634	LOC106568722	pde4b	cAMP-specific 3',5'-cyclic phosphodiesterase 4B-like	NC_027313.1:8797360-8972325	REDAS	REDSLICE	1.58391	3.92652	1.30976	1.73305	0.0001	0.00306497
XLOC_001073	LOC106612430	hk1	hexokinase-1	NC_027300.1:94171576-94214632	REDAS	REDSLICE	0.514236	1.27457	1.3095	1.37574	0.0028	0.0431446
XLOC_008812	LOC106600888	-	uncharacterized LOC106600888	NC_027302.1:54385174-54422189	REDAS	REDSLICE	1.04707	2.58635	1.30456	1.46292	0.001	0.0197087
XLOC_024845	LOC106560372	-	forkhead box protein Q1-like	NC_027309.1:37823298-37825196	REDAS	REDSLICE	9.19309	22.7074	1.30454	2.09504	5e-05	0.00167621
XLOC_017617	nhsl2	nhsl2	NHS like 2	NC_027306.1:27698822-27849426	REDAS	REDSLICE	0.338111	0.834755	1.30385	1.69206	0.00015	0.00429515
XLOC_042974	cdc2	-	Cell division control protein 2 homolog	NC_027317.1:22353069-22359505	REDAS	REDSLICE	26.7938	66.056	1.30179	2.20277	5e-05	0.00167621
XLOC_053414	LOC106585666	mvk	mevalonate kinase-like	NC_027323.1:31647991-31663806	REDAS	REDSLICE	0.631604	1.55476	1.2996	1.62695	0.00095	0.0189427
XLOC_024296	LOC106561666	-	neuroepithelial cell-transforming gene 1 protein-like	NC_027309.1:108123113-108133285	REDAS	REDSLICE	3.73775	9.19266	1.29831	2.01587	5e-05	0.00167621
XLOC_044732	LOC106578523	steap1b	metalloreductase STEAP1-like	NC_027318.1:15552386-15566105	REDAS	REDSLICE	1.23359	3.03389	1.29831	1.61416	0.00025	0.00653846
XLOC_044910	LOC106578804	-	kinesin-like protein KIF20B	NC_027318.1:36798019-36814402	REDAS	REDSLICE	2.102	5.16827	1.29792	1.79162	0.0002	0.00544271
XLOC_068216	LOC106595606	pex2	pollen-specific leucine-rich repeat extensin-like protein 1	NW_012356394.1:1764-5087	REDAS	REDSLICE	16.3874	40.2809	1.29751	2.22508	5e-05	0.00167621
XLOC_036185	marveld2	marveld2	MARVEL domain containing 2	NC_027314.1:2487347-2494548	REDAS	REDSLICE	3.8738	9.52119	1.29739	1.87817	5e-05	0.00167621
XLOC_053989	LOC106586777	slc9a2	sodium/hydrogen exchanger 2-like	NC_027324.1:38924028-38960583	REDAS	REDSLICE	4.97448	12.2116	1.29563	1.46237	0.0015	0.026916
XLOC_050520	LOC106582814	fam83h	protein FAM83H-like	NC_027321.1:12104313-12110820	REDAS	REDSLICE	0.878259	2.1553	1.29517	1.5332	0.00075	0.0157375
XLOC_022769	LOC106612829	gbas	phosphoserine phosphatase-like	NC_027308.1:112671156-112693805	REDAS	REDSLICE	15.1896	37.2174	1.29289	1.46746	0.0016	0.0282586
XLOC_032648	tpx2	-	Targeting protein for Xklp2	NC_027312.1:26785801-26793389	REDAS	REDSLICE	7.99307	19.5839	1.29285	2.20112	5e-05	0.00167621
XLOC_040931	LOC106575217	nab1	NGFI-A-binding protein 1-like	NC_027316.1:7066708-7073788	REDAS	REDSLICE	0.787185	1.92832	1.29257	1.69933	0.0005	0.0114231
XLOC_047611	LOC106579835	inpp5a	type I inositol 1,4,5-trisphosphate 5-phosphatase-like	NC_027319.1:24410644-24474469	REDAS	REDSLICE	0.628141	1.5369	1.29086	1.55807	0.0005	0.0114231
XLOC_010302	ercc6l	ercc6l	ERCC excision repair 6 like, spindle assembly checkpoint helicase	NC_027303.1:45642412-45653407	REDAS	REDSLICE	2.14098	5.23521	1.28997	2.08629	5e-05	0.00167621
XLOC_044843	LOC106578682	-	transcriptional regulator Myc-like	NC_027318.1:30534581-30540274	REDAS	REDSLICE	4.23944	10.3605	1.28915	1.84805	5e-05	0.00167621
XLOC_030351	LOC106565211	-	rac GTPase-activating protein 1-like	NC_027311.1:42760787-42771288	REDAS	REDSLICE	1.38781	3.39095	1.28888	1.89027	0.0002	0.00544271
XLOC_000837	LOC106607864	-	kinesin-like protein KIF11	NC_027300.1:66398684-66436226	REDAS	REDSLICE	3.69645	9.0317	1.28886	1.6051	0.00115	0.0219623
XLOC_024260	LOC106561604	-	aurora kinase B-like	NC_027309.1:105304871-105311731	REDAS	REDSLICE	9.46634	23.0897	1.28637	2.19841	5e-05	0.00167621
XLOC_010610	LOC106603927	tmsb	uncharacterized LOC106603927	NC_027303.1:75430118-75433392	REDAS	REDSLICE	11.4229	27.851	1.28581	1.6557	0.00055	0.0123272
XLOC_039299	LOC106574337	adamts5	A disintegrin and metalloproteinase with thrombospondin motifs 5-like	NC_027315.1:60924283-60962098	REDAS	REDSLICE	0.256717	0.625064	1.28383	1.4249	0.0026	0.0408177
XLOC_026479	grp78	hspa5	78 kDa glucose-regulated protein	NC_027310.1:65720623-65740729	REDAS	REDSLICE	59.3888	144.587	1.28367	1.84811	0.0001	0.00306497
XLOC_021549	LOC106610784	zdhhc14	probable palmitoyltransferase ZDHHC14	NC_027308.1:15435615-15535713	REDAS	REDSLICE	1.91856	4.66873	1.283	1.73047	0.0002	0.00544271
XLOC_034258	hhatl	hhat	hedgehog acyltransferase like	NC_027313.1:49261733-49293528	REDAS	REDSLICE	1.09579	2.66549	1.28243	1.29111	0.003	0.0454174
XLOC_033093	LOC106567679	upk3b	uroplakin-3b-like protein	NC_027312.1:68979209-68983870	REDAS	REDSLICE	95.2772	231.355	1.27991	1.65522	0.00055	0.0123272
XLOC_044920	LOC106578831	kif20b	kinesin-like protein KIF20B	NC_027318.1:38506114-38521998	REDAS	REDSLICE	0.661258	1.60164	1.27626	1.50071	0.00125	0.0234317
XLOC_047948	LOC106580822	trim16	tripartite motif-containing protein 16-like protein	NC_027319.1:49242518-49248556	REDAS	REDSLICE	1.23848	2.99939	1.2761	1.46955	0.002	0.0334953
XLOC_020646	LOC106612015	acsl1	long-chain-fatty-acid--CoA ligase 1-like	NC_027308.1:74962424-74984884	REDAS	REDSLICE	1.31113	3.16744	1.27251	1.75466	5e-05	0.00167621
XLOC_045966	ki67	-	Antigen KI-67	NC_027318.1:52145111-52168353	REDAS	REDSLICE	7.56848	18.2791	1.27212	1.96808	5e-05	0.00167621
XLOC_047603	gfpt1	gfpt1	glutamine-fructose-6-phosphate transaminase 1	NC_027319.1:23912226-23935282	REDAS	REDSLICE	16.0798	38.8094	1.27116	2.11821	5e-05	0.00167621
XLOC_049147	spc25	-	SPC25, NDC80 kinetochore complex component	NC_027320.1:15909185-15920011	REDAS	REDSLICE	7.26198	17.527	1.27114	1.85949	5e-05	0.00167621
XLOC_037589	LOC106571055	armc1	armadillo repeat-containing protein 1-like	NC_027314.1:16493125-16505637	REDAS	REDSLICE	2.89311	6.96728	1.26797	2.05063	5e-05	0.00167621
XLOC_026112	LOC106562554	oit3	ZP domain-containing protein-like	NC_027310.1:34958157-34964962	REDAS	REDSLICE	1.73554	4.17667	1.26697	1.5472	0.0014	0.0255409
XLOC_032798	LOC106567157	cd34	hematopoietic progenitor cell antigen CD34-like	NC_027312.1:38913737-38953194	REDAS	REDSLICE	1.55871	3.75053	1.26674	1.55588	0.00085	0.0173726
XLOC_007008	cdc20	-	cell division cycle 20	NC_027302.1:26086448-26096447	REDAS	REDSLICE	23.7418	57.1079	1.26626	1.72156	0.00025	0.00653846
XLOC_048885	LOC106582376	idh1	isocitrate dehydrogenase [NADP] cytoplasmic-like	NC_027320.1:44071074-44085631	REDAS	REDSLICE	7.88782	18.9517	1.26463	2.10407	5e-05	0.00167621
XLOC_003878	ncapd2	-	non-SMC condensin I complex subunit D2	NC_027301.1:8939789-8959807	REDAS	REDSLICE	6.43548	15.4585	1.26428	1.92422	5e-05	0.00167621
XLOC_007037	LOC106599739	foxq1	forkhead box protein Q1-like	NC_027302.1:29438901-29441844	REDAS	REDSLICE	8.32963	19.9809	1.2623	1.7009	0.0002	0.00544271
XLOC_043229	LOC106577533	pygm	glycogen phosphorylase, muscle form-like	NC_027317.1:46211743-46238968	REDAS	REDSLICE	1.07282	2.56514	1.25763	1.70476	0.0001	0.00306497
XLOC_005474	LOC106578554	vtcn1	V-set domain containing T-cell activation inhibitor 1-like	NC_027301.1:14482579-14487686	REDAS	REDSLICE	22.4461	53.6449	1.25698	2.12215	5e-05	0.00167621
XLOC_002568	LOC106607745	ank3	ankyrin-3-like	NC_027300.1:65968825-66186572	REDAS	REDSLICE	0.568047	1.35511	1.25432	1.02691	0.00285	0.0437127
XLOC_046158	LOC106579463	-	acyl-coenzyme A thioesterase 9, mitochondrial-like	NC_027318.1:66684533-66711883	REDAS	REDSLICE	3.26185	7.77407	1.25298	1.57566	0.0009	0.0181706
XLOC_033445	LOC106568427	-	uncharacterized LOC106568427	NC_027312.1:96596335-96626488	REDAS	REDSLICE	2.04585	4.87069	1.25143	1.75817	5e-05	0.00167621
XLOC_057395	LOC106588889	-	shugoshin-like 1	NC_027326.1:28965827-28974011	REDAS	REDSLICE	1.20996	2.87644	1.24933	1.68237	0.0004	0.00954992
XLOC_016041	LOC106606639	-	uncharacterized LOC106606639	NC_027305.1:16649205-16655615	REDAS	REDSLICE	1.26657	3.00984	1.24876	1.59761	0.0006	0.0132029
XLOC_014036	LOC106605474	slc22a13	solute carrier family 22 member 13-like	NC_027304.1:58632160-58645984	REDAS	REDSLICE	0.225992	0.536816	1.24816	1.20496	0.0034	0.0498234
XLOC_027389	LOC106562698	cars1	cysteine--tRNA ligase, cytoplasmic-like	NC_027310.1:39865959-39877994	REDAS	REDSLICE	9.3871	22.2928	1.24783	1.92753	5e-05	0.00167621
XLOC_057400	LOC106588893	tinag	tubulointerstitial nephritis antigen-like	NC_027326.1:29077822-29159594	REDAS	REDSLICE	4.44232	10.5489	1.24771	1.72122	0.0002	0.00544271
XLOC_054711	LOC106587056	-	cytoskeleton-associated protein 5-like	NC_027325.1:5197316-5282038	REDAS	REDSLICE	3.40288	8.07453	1.24662	1.47535	0.0018	0.0308991
XLOC_052471	LOC106585119	-	condensin complex subunit 2-like	NC_027323.1:10218171-10227099	REDAS	REDSLICE	7.06814	16.7445	1.24429	1.60367	0.00065	0.0140664
XLOC_013676	LOC106604694	mgat4b	alpha-1,3-mannosyl-glycoprotein 4-beta-N-acetylglucosaminyltransferase B-like	NC_027304.1:32047848-32072751	REDAS	REDSLICE	2.14106	5.06259	1.24155	1.62516	0.00085	0.0173726
XLOC_025806	shcbp1	-	SHC binding and spindle associated 1	NC_027310.1:12209424-12230013	REDAS	REDSLICE	4.67641	11.0474	1.24023	1.74719	0.0001	0.00306497
XLOC_047502	LOC106580002	arrdc1	arrestin domain-containing protein 1-like	NC_027319.1:17532485-17543125	REDAS	REDSLICE	0.770735	1.8204	1.23995	1.60303	0.0008	0.0165674
XLOC_034930	LOC106568727	hsd17b7	3-keto-steroid reductase-like	NC_027313.1:9081193-9103574	REDAS	REDSLICE	3.04011	7.16991	1.23783	1.53788	0.0011	0.0212218
XLOC_038264	pgd	pgd	phosphogluconate dehydrogenase	NC_027314.1:74772390-74783017	REDAS	REDSLICE	54.0258	127.409	1.23775	1.78246	0.00015	0.00429515
XLOC_057914	LOC106589825	hk1	hexokinase-1-like	NC_027327.1:28243478-28292963	REDAS	REDSLICE	8.77684	20.6701	1.23577	1.90242	5e-05	0.00167621
XLOC_060016	LOC106591136	-	uncharacterized LOC106591136	NW_012343471.1:4571-20215	REDAS	REDSLICE	1.16115	2.73275	1.2348	1.75947	5e-05	0.00167621
XLOC_046624	LOC106580346	mat2a	S-adenosylmethionine synthase isoform type-2-like	NC_027319.1:26496739-26504245	REDAS	REDSLICE	19.6549	46.2367	1.23415	1.8796	5e-05	0.00167621
XLOC_035479	LOC106569698	-	protein FAM111A-like	NC_027313.1:44097357-44108409	REDAS	REDSLICE	4.4814	10.5322	1.23279	1.96719	5e-05	0.00167621
XLOC_001428	ska1	-	spindle and kinetochore associated complex subunit 1	NC_027300.1:121765162-121768356	REDAS	REDSLICE	3.77522	8.8709	1.23252	1.65355	0.00035	0.00858457
XLOC_040322	LOC106574112	plcxd1	PI-PLC X domain-containing protein 1-like	NC_027315.1:50535100-50568091	REDAS	REDSLICE	2.82024	6.62424	1.23194	1.91632	5e-05	0.00167621
XLOC_011483	LOC106603080	-	uncharacterized LOC106603080	NC_027303.1:35564545-35582692	REDAS	REDSLICE	1.32173	3.10417	1.23178	1.57523	0.00045	0.0105017
XLOC_051122	iars	-	isoleucyl-tRNA synthetase	NC_027321.1:58904042-59032165	REDAS	REDSLICE	21.5422	50.5859	1.23157	1.7462	5e-05	0.00167621
XLOC_004539	LOC106587593	ahnak	neuroblast differentiation-associated protein AHNAK-like	NC_027301.1:46715131-46725633	REDAS	REDSLICE	4.06558	9.54129	1.23072	1.8766	5e-05	0.00167621
XLOC_031417	LOC106567074	lima1	LIM domain and actin-binding protein 1-like	NC_027312.1:35875239-35987416	REDAS	REDSLICE	17.1823	40.3176	1.23049	1.45345	0.0021	0.0347681
XLOC_001763	il31r	il31ra	Interleukin-31 receptor A	NC_027300.1:149781403-149795984	REDAS	REDSLICE	1.87824	4.40025	1.2282	1.77331	0.00015	0.00429515
XLOC_025051	phla2	phlda2	Pleckstrin homology-like domain family A member 2	NC_027309.1:57564499-57568416	REDAS	REDSLICE	27.4996	64.4183	1.22806	1.66877	0.00025	0.00653846
XLOC_001520	LOC106566600	c7	complement component C7-like	NC_027300.1:129757214-129762858	REDAS	REDSLICE	1.25597	2.93887	1.22646	1.65668	0.0005	0.0114231
XLOC_012190	LOC106604248	nsdhl	sterol-4-alpha-carboxylate 3-dehydrogenase, decarboxylating-like	NC_027304.1:9770485-9777318	REDAS	REDSLICE	3.50459	8.19217	1.225	1.78745	0.0001	0.00306497
XLOC_039254	LOC106574198	bok	bcl-2-related ovarian killer protein homolog A	NC_027315.1:56641905-56681527	REDAS	REDSLICE	3.13927	7.33655	1.22467	1.86968	0.0001	0.00306497
XLOC_063075	LOC106592537	zg16	zymogen granule membrane protein 16-like	NW_012348385.1:9324-12436	REDAS	REDSLICE	10.8743	25.3727	1.22236	1.40763	0.00305	0.0459806
XLOC_024253	LOC106561597	slc2a13	proton myo-inositol cotransporter-like	NC_027309.1:104900442-105022016	REDAS	REDSLICE	5.37337	12.5335	1.22189	1.47685	0.00275	0.0425693
XLOC_019632	LOC106610270	-	sperm-associated antigen 5-like	NC_027307.1:16767743-16778810	REDAS	REDSLICE	0.796374	1.85664	1.22118	1.62152	0.0005	0.0114231
XLOC_063820	LOC106592982	parg	poly(ADP-ribose) glycohydrolase-like	NW_012349203.1:159-9321	REDAS	REDSLICE	4.1759	9.72768	1.22001	1.74685	5e-05	0.00167621
XLOC_055928	LOC106587778	olpb	cell surface glycoprotein 1-like	NC_027325.1:36567966-36571346	REDAS	REDSLICE	55.5723	129.37	1.21906	1.70413	0.0002	0.00544271
XLOC_040178	LOC106573828	tnfaip8l1	tumor necrosis factor alpha-induced protein 8-like protein 1	NC_027315.1:40505580-40521845	REDAS	REDSLICE	0.874391	2.0349	1.21861	1.52439	0.0003	0.00757889
XLOC_043159	LOC106577433	adam9	disintegrin and metalloproteinase domain-containing protein 9-like	NC_027317.1:38422524-38449632	REDAS	REDSLICE	11.0158	25.6133	1.21732	2.01901	5e-05	0.00167621
XLOC_026110	LOC106562547	-	deoxyuridine 5'-triphosphate nucleotidohydrolase-like	NC_027310.1:34901227-34903322	REDAS	REDSLICE	45.0507	104.71	1.21677	1.73256	0.00025	0.00653846
XLOC_054591	LOC106586842	-	interferon alpha/beta receptor 1a-like	NC_027324.1:44802528-44816087	REDAS	REDSLICE	5.37588	12.4914	1.21636	1.76633	0.0003	0.00757889
XLOC_033306	LOC106568251	-	uncharacterized LOC106568251	NC_027312.1:86157539-86202281	REDAS	REDSLICE	0.402197	0.934073	1.21563	1.35724	0.0007	0.0149087
XLOC_023534	gmds	gmds	GDP-mannose 4,6-dehydratase	NC_027309.1:37563146-37777461	REDAS	REDSLICE	60.0099	139.227	1.21417	1.82935	5e-05	0.00167621
XLOC_016135	LOC106606772	slc27a1	long-chain fatty acid transport protein 1-like	NC_027305.1:21365974-21379008	REDAS	REDSLICE	0.805744	1.86928	1.21409	1.56818	0.00045	0.0105017
XLOC_034939	LOC106568741	fyttd1	UAP56-interacting factor-like	NC_027313.1:9737534-9747276	REDAS	REDSLICE	6.42307	14.8906	1.21307	1.85128	5e-05	0.00167621
XLOC_004344	LOC106583830	-	dual specificity protein kinase Ttk-like	NC_027301.1:33355244-33364522	REDAS	REDSLICE	3.54385	8.2125	1.2125	1.9955	5e-05	0.00167621
XLOC_004577	LOC106587011	myh10	myosin-10	NC_027301.1:48566620-48660524	REDAS	REDSLICE	0.214617	0.497285	1.21231	1.1865	0.0029	0.0442868
XLOC_012357	ccna2	-	cyclin A2	NC_027304.1:23933779-23938745	REDAS	REDSLICE	4.65352	10.7727	1.21099	1.85816	5e-05	0.00167621
XLOC_059450	msmo1	msmo1	methylsterol monooxygenase 1	NW_012342001.1:1826-9994	REDAS	REDSLICE	20.3339	46.9821	1.20823	1.55075	0.0005	0.0114231
XLOC_070779	LOC100380713	tcaf	TRPM8 channel-associated factor homolog	NW_012362968.1:10-5537	REDAS	REDSLICE	1.29269	2.98624	1.20795	1.60477	0.00065	0.0140664
XLOC_050799	LOC106583280	-	tubulin alpha-1B chain-like	NC_027321.1:33461171-33464907	REDAS	REDSLICE	1.35518	3.12967	1.20752	1.41099	0.0019	0.032209
XLOC_031728	sc5d	sc5dl	sterol-C5-desaturase	NC_027312.1:65800739-65815653	REDAS	REDSLICE	11.7302	27.0819	1.2071	2.03713	5e-05	0.00167621
XLOC_066761	LOC106594784	-	structural maintenance of chromosomes protein 2-like	NW_012353671.1:2316-10338	REDAS	REDSLICE	5.61171	12.9406	1.20539	1.65928	5e-05	0.00167621
XLOC_003041	LOC106561989	-	fructose-1,6-bisphosphatase 1-like	NC_027300.1:113420862-113426455	REDAS	REDSLICE	2.63722	6.07757	1.20448	1.85477	5e-05	0.00167621
XLOC_028530	LOC106564604	sec23a	protein transport protein Sec23A-like	NC_027311.1:16495970-16508029	REDAS	REDSLICE	2.03062	4.66521	1.20002	1.52722	0.0009	0.0181706
XLOC_013797	LOC106604950	hspa9	stress-70 protein, mitochondrial	NC_027304.1:40946848-40961798	REDAS	REDSLICE	18.6402	42.7632	1.19796	1.90018	5e-05	0.00167621
XLOC_024930	orc1	-	origin recognition complex subunit 1	NC_027309.1:44320857-44332242	REDAS	REDSLICE	2.63344	6.03734	1.19697	1.54641	0.0004	0.00954992
XLOC_007381	LOC106600890	ctsd	cathepsin D-like	NC_027302.1:54422615-54437307	REDAS	REDSLICE	2.25209	5.16099	1.19638	1.72868	0.0001	0.00306497
XLOC_033808	LOC106569045	cyp7b1	25-hydroxycholesterol 7-alpha-hydroxylase	NC_027313.1:20428274-20465720	REDAS	REDSLICE	6.61194	15.1401	1.19523	1.96871	5e-05	0.00167621
XLOC_037427	LOC106570813	ckap2	cytoskeleton-associated protein 2-like	NC_027314.1:601833-668247	REDAS	REDSLICE	0.820837	1.87844	1.19437	1.34789	0.0028	0.0431446
XLOC_038027	LOC106571856	slc6a6	sodium- and chloride-dependent taurine transporter-like	NC_027314.1:57001111-57021890	REDAS	REDSLICE	5.15091	11.7815	1.19363	1.57912	0.0005	0.0114231
XLOC_070810	LOC106597007	cdip1	cell death-inducing p53-target protein 1 homolog	NW_012363036.1:1011-5155	REDAS	REDSLICE	28.2169	64.4544	1.19172	1.53114	0.0012	0.0227019
XLOC_059018	arhgap21	arhgap21	Rho GTPase activating protein 21	NC_027328.1:16117566-16217604	REDAS	REDSLICE	0.755104	1.72335	1.19047	1.49634	0.00145	0.0262283
XLOC_008440	LOC106599708	dsc2	desmocollin-2-like	NC_027302.1:28536515-28582855	REDAS	REDSLICE	14.1314	32.244	1.19013	1.43881	0.00315	0.0470926
XLOC_054725	LOC106587076	-	transcription factor E2F8-like	NC_027325.1:8167201-8179962	REDAS	REDSLICE	0.837567	1.91084	1.18993	1.44769	0.0019	0.032209
XLOC_018654	LOC106609479	-	small nuclear ribonucleoprotein F	NC_027306.1:42821353-42823091	REDAS	REDSLICE	15.4618	35.2662	1.18958	1.75958	5e-05	0.00167621
XLOC_055703	LOC106587408	-	spore wall protein 2-like	NC_027325.1:22223030-22233742	REDAS	REDSLICE	2.00906	4.57579	1.1875	1.50418	0.0018	0.0308991
XLOC_054446	ska3	-	spindle and kinetochore associated complex subunit 3	NC_027324.1:31182757-31189899	REDAS	REDSLICE	1.60366	3.65229	1.18743	1.60527	0.0007	0.0149087
XLOC_024136	LOC106561394	parp12	poly [ADP-ribose] polymerase 12-like	NC_027309.1:95902999-96066324	REDAS	REDSLICE	0.975285	2.22027	1.18684	1.58588	0.00105	0.0204706
XLOC_049616	LOC106582629	mtss1	MTSS1-like protein	NC_027321.1:544729-702247	REDAS	REDSLICE	1.99247	4.52935	1.18475	1.92062	0.0001	0.00306497
XLOC_011809	ncapd3	-	non-SMC condensin II complex subunit D3	NC_027303.1:58937556-59021751	REDAS	REDSLICE	5.11629	11.6254	1.1841	1.74129	0.0001	0.00306497
XLOC_011380	LOC106602895	hes19	transcription factor Sox-19a-like	NC_027303.1:30915786-30925409	REDAS	REDSLICE	2.0694	4.70177	1.18399	1.73375	0.0002	0.00544271
XLOC_002515	LOC106606998	cgas	cyclic GMP-AMP synthase-like	NC_027300.1:58207604-58211596	REDAS	REDSLICE	3.78964	8.6087	1.18374	1.90115	5e-05	0.00167621
XLOC_024153	LOC106561369	cecr2	cat eye syndrome critical region protein 2-like	NC_027309.1:97806275-97858988	REDAS	REDSLICE	0.669561	1.5201	1.18288	1.65001	0.0004	0.00954992
XLOC_050218	LOC106583655	-	uncharacterized LOC106583655	NC_027321.1:50319827-50321234	REDAS	REDSLICE	54.1542	122.92	1.18258	1.98402	5e-05	0.00167621
XLOC_049376	LOC106582242	gbp1	interferon-induced guanylate-binding protein 1-like	NC_027320.1:34969167-34973999	REDAS	REDSLICE	1.99048	4.50648	1.17889	1.39826	0.00265	0.0414132
XLOC_016919	LOC106607986	ust	uronyl 2-sulfotransferase-like	NC_027305.1:65238428-65354406	REDAS	REDSLICE	1.08592	2.45234	1.17523	1.57202	0.00075	0.0157375
XLOC_027791	LOC106563174	plac8l1	protein PLANT CADMIUM RESISTANCE 10-like	NC_027310.1:73034821-73038616	REDAS	REDSLICE	5.41545	12.214	1.17338	1.63082	0.0005	0.0114231
XLOC_039710	LOC106575042	-	ribosome biogenesis protein wdr12	NC_027315.1:87138715-87164971	REDAS	REDSLICE	2.9337	6.6125	1.17247	1.44881	0.0032	0.0476422
XLOC_027860	LOC106563443	lrrn4	leucine-rich repeat neuronal protein 4-like	NC_027310.1:76483062-76485100	REDAS	REDSLICE	3.36642	7.58745	1.1724	1.40029	0.0025	0.0396513
XLOC_056621	LOC106588679	anln	actin-binding protein anillin-like	NC_027326.1:20469384-20493814	REDAS	REDSLICE	5.36317	12.0814	1.17163	1.82424	5e-05	0.00167621
XLOC_008018	rnf222	rnf222	ring finger protein 222	NC_027302.1:90123917-90126036	REDAS	REDSLICE	2.92754	6.59403	1.17147	1.50608	0.00155	0.0275821
XLOC_055679	LOC106587322	cgnl1	cingulin-like protein 1	NC_027325.1:21063314-21099674	REDAS	REDSLICE	1.26977	2.85764	1.17026	1.64249	0.0006	0.0132029
XLOC_034291	LOC106570108	cks1b	cyclin-dependent kinases regulatory subunit 1	NC_027313.1:51987674-52017278	REDAS	REDSLICE	5.74625	12.9298	1.17	1.38925	0.00305	0.0459806
XLOC_047732	LOC106580495	hk2	hexokinase-2-like	NC_027319.1:33750300-33853171	REDAS	REDSLICE	2.14023	4.81291	1.16915	1.6273	0.00045	0.0105017
XLOC_055089	LOC106587720	edil3	EGF-like repeat and discoidin I-like domain-containing protein 3	NC_027325.1:34564451-34575881	REDAS	REDSLICE	5.34544	11.9986	1.16649	1.67555	0.00025	0.00653846
XLOC_005825	LOC106585260	pacs2	phosphofurin acidic cluster sorting protein 2-like	NC_027301.1:39409105-39504134	REDAS	REDSLICE	0.980589	2.20101	1.16645	1.43517	0.00155	0.0275821
XLOC_007444	LOC106600806	trim25	E3 ubiquitin/ISG15 ligase TRIM25-like	NC_027302.1:58239369-58255005	REDAS	REDSLICE	5.33641	11.9742	1.16599	1.87393	5e-05	0.00167621
XLOC_004367	ptpru	ptpru	protein tyrosine phosphatase, receptor type U	NC_027301.1:35696486-36113850	REDAS	REDSLICE	1.3143	2.94852	1.1657	1.6448	0.00035	0.00858457
XLOC_036666	LOC106571639	glo1	lactoylglutathione lyase-like	NC_027314.1:44430279-44433941	REDAS	REDSLICE	26.7935	60.0758	1.1649	1.83158	5e-05	0.00167621
XLOC_013490	LOC106604349	hmmr	hyaluronan mediated motility receptor-like	NC_027304.1:13942193-13962254	REDAS	REDSLICE	1.59677	3.57923	1.16449	1.81762	5e-05	0.00167621
XLOC_019869	LOC106610656	grhl3	grainyhead-like protein 3 homolog	NC_027308.1:7024127-7040570	REDAS	REDSLICE	10.2937	23.0453	1.16272	1.68388	0.0001	0.00306497
XLOC_009424	LOC106601868	-	cyclin-F-like	NC_027302.1:84155725-84303679	REDAS	REDSLICE	2.2197	4.9672	1.16207	1.67457	0.00065	0.0140664
XLOC_004648	LOC106589391	-	xaa-Pro aminopeptidase 1-like	NC_027301.1:53803244-53807339	REDAS	REDSLICE	4.67585	10.4616	1.1618	1.53352	0.001	0.0197087
XLOC_047587	cenpe	-	centromere protein E	NC_027319.1:22732375-22755272	REDAS	REDSLICE	3.17684	7.10378	1.161	1.87794	5e-05	0.00167621
XLOC_009751	LOC106602388	galnt7	N-acetylgalactosaminyltransferase 7-like	NC_027303.1:11081193-11113215	REDAS	REDSLICE	2.19427	4.90185	1.15958	1.70322	0.0002	0.00544271
XLOC_036182	dhfr	-	dihydrofolate reductase	NC_027314.1:2391300-2402854	REDAS	REDSLICE	10.0405	22.4207	1.159	1.7136	5e-05	0.00167621
XLOC_018531	LOC106609153	timp3	metalloproteinase inhibitor 3-like	NC_027306.1:33568957-33655529	REDAS	REDSLICE	1.57088	3.50648	1.15845	1.38177	0.0034	0.0498234
XLOC_031368	LOC100380735	galnt6	polypeptide N-acetylgalactosaminyltransferase 6	NC_027312.1:33527310-33547700	REDAS	REDSLICE	11.0603	24.6765	1.15775	1.5835	0.0015	0.026916
XLOC_039785	LOC106573105	-	aurora kinase B-like	NC_027315.1:6314808-6323878	REDAS	REDSLICE	5.80094	12.9418	1.15768	1.8418	0.0001	0.00306497
XLOC_037674	LOC106571199	-	serine/threonine-protein kinase Nek2-like	NC_027314.1:23823602-23830046	REDAS	REDSLICE	1.7683	3.93633	1.15449	1.58539	0.00085	0.0173726
XLOC_015495	mthfd1l	-	methylenetetrahydrofolate dehydrogenase (NADP+ dependent) 1 like	NC_027305.1:66769844-66854371	REDAS	REDSLICE	10.9645	24.3968	1.15385	1.72935	0.00015	0.00429515
XLOC_018956	LOC106609889	nans	sialic acid synthase-like	NC_027307.1:566748-575090	REDAS	REDSLICE	27.2582	60.6314	1.15337	1.69584	0.0003	0.00757889
XLOC_045122	LOC106579221	-	uncharacterized LOC106579221	NC_027318.1:53271098-53273695	REDAS	REDSLICE	3.9852	8.8631	1.15316	1.50098	0.00115	0.0219623
XLOC_053444	LOC106585763	vcan	versican core protein-like	NC_027323.1:34643606-34721162	REDAS	REDSLICE	0.539612	1.2	1.15304	1.53803	0.0024	0.0384512
XLOC_002416	LOC106604506	-	uncharacterized LOC106604506	NC_027300.1:48370597-48374196	REDAS	REDSLICE	4.24154	9.43032	1.15272	1.84381	5e-05	0.00167621
XLOC_062691	LOC106592294	tcaf1	TRPM8 channel-associated factor homolog	NW_012347964.1:9041-18641	REDAS	REDSLICE	15.3634	34.1405	1.15198	1.70745	0.00025	0.00653846
XLOC_016439	LOC106607219	-	ribonucleoprotein PTB-binding 1-like	NC_027305.1:31956899-31969157	REDAS	REDSLICE	2.0278	4.50578	1.15186	1.56295	0.0004	0.00954992
XLOC_040837	LOC106575038	c5ar1	C5a anaphylatoxin chemotactic receptor 1-like	NC_027315.1:87006160-87016073	REDAS	REDSLICE	2.04368	4.53336	1.14942	1.45416	0.00185	0.0315505
XLOC_036912	acot7	acot7	acyl-CoA thioesterase 7	NC_027314.1:66296855-66362236	REDAS	REDSLICE	4.80212	10.6513	1.14929	1.59722	0.0005	0.0114231
XLOC_006143	LOC106590876	fam83f	protein FAM83F-like	NC_027301.1:58928911-58937939	REDAS	REDSLICE	2.20232	4.88325	1.14882	1.33151	0.00325	0.0481906
XLOC_037471	LOC106570892	anxa3	annexin A3-like	NC_027314.1:4136486-4155876	REDAS	REDSLICE	20.1443	44.6295	1.14762	1.73313	0.0005	0.0114231
XLOC_053732	LOC106586274	-	1-acyl-sn-glycerol-3-phosphate acyltransferase gamma-like	NC_027324.1:16385600-16412027	REDAS	REDSLICE	3.61718	8.01168	1.14724	1.78747	0.0001	0.00306497
XLOC_064357	sync	sync	syncoilin, intermediate filament protein	NW_012349928.1:200-8468	REDAS	REDSLICE	16.6385	36.8519	1.14721	1.37773	0.00195	0.032853
XLOC_005578	ccne2	-	cyclin E2	NC_027301.1:22185245-22190751	REDAS	REDSLICE	1.62146	3.58712	1.14554	1.47138	0.00175	0.0302518
XLOC_062747	ube2t	-	ubiquitin conjugating enzyme E2 T	NW_012348029.1:15684-17414	REDAS	REDSLICE	16.3344	36.1136	1.14463	1.50903	0.00095	0.0189427
XLOC_017675	LOC106609234	cdkn1b	cyclin-dependent kinase inhibitor 1B-like	NC_027306.1:34686718-34697943	REDAS	REDSLICE	1.97018	4.35515	1.1444	1.67157	0.0003	0.00757889
XLOC_026731	LOC106563746	arap1	arf-GAP with Rho-GAP domain, ANK repeat and PH domain-containing protein 1-like	NC_027310.1:82364874-82387491	REDAS	REDSLICE	1.99885	4.41679	1.14383	1.38747	0.001	0.0197087
XLOC_049275	g12	mid1ip1b	Gastrulation-specific protein G12	NC_027320.1:26362258-26363788	REDAS	REDSLICE	72.6027	160.181	1.1416	1.64644	5e-05	0.00167621
XLOC_008243	LOC106598864	amotl2a	angiomotin-like 2a	NC_027302.1:11673273-11684476	REDAS	REDSLICE	5.049	11.1336	1.14085	1.89865	5e-05	0.00167621
XLOC_059988	LOC106591112	-	uncharacterized LOC106591112	NW_012343445.1:870-8718	REDAS	REDSLICE	10.2972	22.703	1.14062	1.94141	5e-05	0.00167621
XLOC_003546	LOC106571348	elovl7	elongation of very long chain fatty acids protein 7-like	NC_027300.1:149069902-149077574	REDAS	REDSLICE	6.83337	15.0593	1.13999	1.60293	0.0007	0.0149087
XLOC_028614	LOC106564754	trak1	trafficking kinesin-binding protein 1-like	NC_027311.1:22576414-22620238	REDAS	REDSLICE	0.523196	1.15289	1.13984	1.28872	5e-05	0.00167621
XLOC_033502	LOC106568532	nars1	asparagine--tRNA ligase, cytoplasmic-like	NC_027312.1:102040443-102088467	REDAS	REDSLICE	4.87368	10.7247	1.13785	1.83079	5e-05	0.00167621
XLOC_020666	hmmr	hmmr	hyaluronan mediated motility receptor	NC_027308.1:76158370-76176830	REDAS	REDSLICE	2.60249	5.72639	1.13774	1.67802	0.00045	0.0105017
XLOC_025759	LOC106561922	-	transcription factor E2F8-like	NC_027310.1:8138389-8150367	REDAS	REDSLICE	2.11205	4.64643	1.13748	1.725	0.0001	0.00306497
XLOC_045741	LOC106578800	-	calpain-2 catalytic subunit-like	NC_027318.1:36600884-36693522	REDAS	REDSLICE	65.0092	142.975	1.13704	1.52196	0.0012	0.0227019
XLOC_045400	terf1	-	telomeric repeat binding factor 1	NC_027318.1:79412013-79422270	REDAS	REDSLICE	1.06576	2.34185	1.13577	1.37604	0.00285	0.0437127
XLOC_060092	LOC106591175	litaf	lipopolysaccharide-induced tumor necrosis factor-alpha factor homolog	NW_012343530.1:17580-33391	REDAS	REDSLICE	17.866	39.2249	1.13456	1.75444	5e-05	0.00167621
XLOC_031293	LOC106566801	-	uncharacterized LOC106566801	NC_027312.1:27590908-27609536	REDAS	REDSLICE	0.572675	1.25728	1.13452	1.41689	0.00285	0.0437127
XLOC_043763	apmap	apmap	adipocyte plasma membrane associated protein	NC_027317.1:11925012-11935416	REDAS	REDSLICE	4.01867	8.82167	1.13433	1.77174	5e-05	0.00167621
XLOC_008739	aldoa	aldoa	fructose-bisphosphate aldolase A	NC_027302.1:51093247-51105749	REDAS	REDSLICE	191.07	418.827	1.13225	1.42585	0.00255	0.0402473
XLOC_055160	LOC106587812	mesh1	guanosine-3',5'-bis(diphosphate) 3'-pyrophosphohydrolase MESH1-like	NC_027325.1:37812342-37823039	REDAS	REDSLICE	5.53235	12.1222	1.13168	1.63648	0.0004	0.00954992
XLOC_068484	LOC106595749	-	uncharacterized LOC106595749	NW_012356866.1:2800-3994	REDAS	REDSLICE	4.25414	9.31836	1.13121	1.42787	0.00115	0.0219623
XLOC_021124	LOC106612839	tlcd2	TLC domain-containing protein 2-like	NC_027308.1:112092282-112117523	REDAS	REDSLICE	1.04588	2.28851	1.12969	1.4144	0.00145	0.0262283
XLOC_021683	rtn1	rtn1	reticulon 1	NC_027308.1:24654729-24760736	REDAS	REDSLICE	7.66468	16.7658	1.12923	1.42904	0.00195	0.032853
XLOC_051797	LOC106583908	-	fructose-bisphosphate aldolase A-like	NC_027322.1:2081613-2096214	REDAS	REDSLICE	92.8922	203.175	1.12909	1.57136	0.00085	0.0173726
XLOC_012718	LOC106605236	-	serine/threonine-protein kinase Nek8-like	NC_027304.1:53927933-53949045	REDAS	REDSLICE	1.80557	3.94374	1.12711	1.47831	0.0019	0.032209
XLOC_008312	LOC106599119	-	uncharacterized LOC106599119	NC_027302.1:15263752-15284903	REDAS	REDSLICE	11.1522	24.3407	1.12604	1.64977	0.0004	0.00954992
XLOC_012840	LOC106605450	iqgap3	ras GTPase-activating-like protein IQGAP3	NC_027304.1:59271134-59287492	REDAS	REDSLICE	2.32654	5.07668	1.1257	1.86764	0.0001	0.00306497
XLOC_013914	LOC106605138	rhbdl2	rhomboid-related protein 2-like	NC_027304.1:52261743-52288599	REDAS	REDSLICE	6.90395	15.0363	1.12296	1.86074	5e-05	0.00167621
XLOC_000776	LOC106606915	-	potassium voltage-gated channel subfamily KQT member 5-like	NC_027300.1:57990743-58159892	REDAS	REDSLICE	0.362207	0.788346	1.12201	1.13222	0.0015	0.026916
XLOC_040254	sass6	-	SAS-6 centriolar assembly protein	NC_027315.1:44745600-44758523	REDAS	REDSLICE	2.00192	4.35625	1.1217	1.52987	0.00135	0.0248468
XLOC_010036	LOC106602865	trim16	tripartite motif-containing protein 16-like	NC_027303.1:28545444-28558102	REDAS	REDSLICE	6.84885	14.8945	1.12085	1.65222	0.00035	0.00858457
XLOC_049967	LOC106583163	-	uncharacterized LOC106583163	NC_027321.1:31757123-31760798	REDAS	REDSLICE	2.496	5.42044	1.11879	1.55955	0.0007	0.0149087
XLOC_012149	peam3	nmt3	phosphoethanolamine N-methyltransferase 3	NC_027304.1:6568082-6664789	REDAS	REDSLICE	6.98811	15.1682	1.11808	1.6436	0.0007	0.0149087
XLOC_043772	LOC106576710	-	uncharacterized LOC106576710	NC_027317.1:12345760-12351612	REDAS	REDSLICE	79.2625	171.972	1.11747	1.61822	0.0002	0.00544271
XLOC_011430	LOC106602957	slc7a3	cationic amino acid transporter 3-like	NC_027303.1:33337428-33351230	REDAS	REDSLICE	6.23919	13.5359	1.11735	1.83267	0.0001	0.00306497
XLOC_025905	LOC106562209	myo1e	unconventional myosin-Ie-like	NC_027310.1:19827183-19887695	REDAS	REDSLICE	1.12574	2.44195	1.11716	1.57094	0.00105	0.0204706
XLOC_046888	LOC106580789	pitpna	phosphatidylinositol transfer protein alpha isoform-like	NC_027319.1:47067522-47081420	REDAS	REDSLICE	16.9221	36.6819	1.11616	1.88736	5e-05	0.00167621
XLOC_032401	LOC106566482	pim3	serine/threonine-protein kinase pim-1-like	NC_027312.1:9656120-9663811	REDAS	REDSLICE	14.6879	31.798	1.11431	1.5601	0.00065	0.0140664
XLOC_011647	LOC106603376	arap1	arf-GAP with Rho-GAP domain, ANK repeat and PH domain-containing protein 1-like	NC_027303.1:45614429-45642375	REDAS	REDSLICE	0.755646	1.63434	1.11292	1.5487	0.0006	0.0132029
XLOC_057078	tcpg	-	T-complex protein 1 subunit gamma	NC_027326.1:12027827-12037672	REDAS	REDSLICE	29.2138	63.1451	1.11202	1.80592	0.0001	0.00306497
XLOC_028525	LOC106564599	sec23a	uncharacterized LOC106564599	NC_027311.1:16401406-16403058	REDAS	REDSLICE	7.16976	15.4955	1.11185	1.71888	0.0002	0.00544271
XLOC_022456	LOC106612300	gatd3a	ES1 protein homolog, mitochondrial-like	NC_027308.1:89028349-89031956	REDAS	REDSLICE	14.6205	31.593	1.11161	1.64505	0.00015	0.00429515
XLOC_020380	LOC106611545	-	cyclin-A2-like	NC_027308.1:53132092-53142689	REDAS	REDSLICE	7.10039	15.3323	1.1106	1.81216	0.00025	0.00653846
XLOC_021724	LOC106611136	odc1	ornithine decarboxylase 1-like	NC_027308.1:27129396-27134433	REDAS	REDSLICE	38.8295	83.843	1.11054	1.6606	0.0004	0.00954992
XLOC_028989	LOC106565373	cit	citron Rho-interacting kinase-like	NC_027311.1:51406215-51458203	REDAS	REDSLICE	1.142	2.46486	1.10994	1.74437	0.0002	0.00544271
XLOC_044593	LOC106578269	-	uncharacterized LOC106578269	NC_027318.1:977407-998655	REDAS	REDSLICE	1.53088	3.30288	1.10937	1.33363	0.00245	0.039053
XLOC_007924	LOC106601890	adcy9	adenylate cyclase type 9-like	NC_027302.1:85067933-85100346	REDAS	REDSLICE	0.320186	0.690595	1.10893	1.36523	0.0031	0.0465293
XLOC_051359	LOC106584139	uap1	UDP-N-acetylhexosamine pyrophosphorylase-like	NC_027322.1:19484256-19506557	REDAS	REDSLICE	9.94213	21.4224	1.10749	1.61675	0.0002	0.00544271
XLOC_004288	LOC106582951	rhbdl2	rhomboid-related protein 2-like	NC_027301.1:28430175-28444525	REDAS	REDSLICE	11.0827	23.844	1.10532	1.71714	0.0002	0.00544271
XLOC_017086	chac1	phf13	ChaC, cation transport regulator-like 1	NC_027305.1:81745173-81747450	REDAS	REDSLICE	43.4509	93.4635	1.10502	1.66499	0.00025	0.00653846
XLOC_056426	LOC106588407	-	carboxy-terminal kinesin 2-like	NC_027326.1:9996426-10002354	REDAS	REDSLICE	11.1088	23.8942	1.10496	1.90304	5e-05	0.00167621
XLOC_068175	LOC106595594	-	uncharacterized LOC106595594	NW_012356358.1:1349-5872	REDAS	REDSLICE	3.64179	7.83026	1.10441	1.40536	0.0012	0.0227019
XLOC_000129	LOC106606833	-	uncharacterized LOC106606833	NC_027300.1:6478203-6626981	REDAS	REDSLICE	5.97159	12.8337	1.10375	1.69432	0.00025	0.00653846
XLOC_048294	LOC106581404	-	PCTP-like protein	NC_027319.1:74701511-74720984	REDAS	REDSLICE	8.35829	17.9626	1.10371	1.39483	0.00215	0.0353845
XLOC_014422	LOC106606100	dgat1	diacylglycerol O-acyltransferase 1-like	NC_027304.1:77044006-77059591	REDAS	REDSLICE	2.85245	6.12831	1.10329	1.51624	0.001	0.0197087
XLOC_036108	LOC106570727	mfsd2a	sodium-dependent lysophosphatidylcholine symporter 1-B-like	NC_027313.1:89458249-89495605	REDAS	REDSLICE	1.64005	3.51941	1.10159	1.49798	0.00165	0.0289267
XLOC_010192	LOC106603166	-	chromosome-associated kinesin KIF4-like	NC_027303.1:37912536-37931694	REDAS	REDSLICE	3.30575	7.09335	1.10149	1.75952	0.0001	0.00306497
XLOC_054859	LOC106587180	cyb5a	cytochrome b5-like	NC_027325.1:19413630-19418438	REDAS	REDSLICE	8.13785	17.4555	1.10096	1.78436	5e-05	0.00167621
XLOC_050439	LOC106582690	-	adenosine receptor A1-like	NC_027321.1:6693407-6712316	REDAS	REDSLICE	1.16091	2.48988	1.10082	1.48064	0.00105	0.0204706
XLOC_050929	lamb3	-	laminin subunit beta 3	NC_027321.1:41290007-41313276	REDAS	REDSLICE	28.5517	61.2282	1.10062	1.45193	0.00125	0.0234317
XLOC_036031	LOC106570609	fam83h	protein FAM83H-like	NC_027313.1:84548904-84585866	REDAS	REDSLICE	4.12598	8.84456	1.10005	1.8205	5e-05	0.00167621
XLOC_044317	LOC106577817	txnl1	thioredoxin-like	NC_027317.1:57401317-57405644	REDAS	REDSLICE	75.8234	162.466	1.09943	1.44465	0.00145	0.0262283
XLOC_050567	LOC106582888	-	protein FAM83D-like	NC_027321.1:15811304-15842436	REDAS	REDSLICE	9.12445	19.5481	1.09922	1.71821	5e-05	0.00167621
XLOC_062233	LOC106592023	-	uncharacterized LOC106592023	NW_012347546.1:17544-22055	REDAS	REDSLICE	4.37444	9.37074	1.09906	1.63252	0.0006	0.0132029
XLOC_049018	scel	scel	sciellin	NC_027320.1:27861-59884	REDAS	REDSLICE	91.795	196.637	1.09905	1.40627	0.00335	0.0492975
XLOC_011160	mnd1	-	meiotic nuclear divisions 1	NC_027303.1:22771957-22801920	REDAS	REDSLICE	3.37772	7.23253	1.09845	1.54149	0.0011	0.0212218
XLOC_009862	sias	-	Sialic acid synthase	NC_027303.1:15883857-15891022	REDAS	REDSLICE	33.3351	71.2877	1.09661	1.88098	5e-05	0.00167621
XLOC_026153	prc1	-	regulator of cytokinesis 1	NC_027310.1:37524339-37536003	REDAS	REDSLICE	2.33937	5.00237	1.09649	1.53413	0.0006	0.0132029
XLOC_032625	LOC106566852	vwa1	von Willebrand factor A domain-containing protein 1-like	NC_027312.1:25914628-25925845	REDAS	REDSLICE	1.44264	3.08319	1.09572	1.40478	0.00185	0.0315505
XLOC_033200	LOC106567863	-	ribonucleoside-diphosphate reductase large subunit	NC_027312.1:78345259-78364920	REDAS	REDSLICE	7.6511	16.332	1.09396	1.73983	5e-05	0.00167621
XLOC_010104	LOC106602982	-	equilibrative nucleoside transporter 2-like	NC_027303.1:33741899-33748908	REDAS	REDSLICE	5.44493	11.6167	1.09321	1.77471	5e-05	0.00167621
XLOC_008419	LOC106599266	elovl1	elongation of very long chain fatty acids protein 1-like	NC_027302.1:26101474-26118315	REDAS	REDSLICE	10.2355	21.8307	1.09278	1.70609	0.0004	0.00954992
XLOC_008750	LOC106600720	gdpd3	glycerophosphodiester phosphodiesterase domain-containing protein 3-like	NC_027302.1:51403797-51425952	REDAS	REDSLICE	23.9245	51.0056	1.09217	1.46708	0.0015	0.026916
XLOC_000271	LOC106578183	gale	UDP-glucose 4-epimerase-like	NC_027300.1:20223359-20229108	REDAS	REDSLICE	27.8397	59.3462	1.09201	1.88933	0.0001	0.00306497
XLOC_006027	sec23b	sec23a	Sec23 homolog B, coat complex II component	NC_027301.1:52393127-52406179	REDAS	REDSLICE	11.0028	23.4355	1.09083	1.74654	0.0003	0.00757889
XLOC_006369	LOC106594168	cyp3a27	cytochrome P450 3A27	NC_027301.1:68164007-68178779	REDAS	REDSLICE	12.8198	27.2645	1.08865	1.90927	5e-05	0.00167621
XLOC_015248	LOC106607545	camsap3	calmodulin-regulated spectrin-associated protein 3-like	NC_027305.1:44371139-44427553	REDAS	REDSLICE	0.589118	1.25162	1.08717	1.31343	0.00335	0.0492975
XLOC_058563	chmp4c	chmp4c	charged multivesicular body protein 4C	NC_027328.1:11203959-11207264	REDAS	REDSLICE	1.63274	3.46634	1.08612	1.41998	0.0026	0.0408177
XLOC_053237	LOC106585574	cxadr	coxsackievirus and adenovirus receptor homolog	NC_027323.1:20691538-20702215	REDAS	REDSLICE	10.7948	22.9059	1.08538	1.75722	0.0001	0.00306497
XLOC_058264	LOC106589612	fasn	fatty acid synthase-like	NC_027327.1:16344016-16374445	REDAS	REDSLICE	3.77678	8.01392	1.08535	1.68308	0.0003	0.00757889
XLOC_018955	LOC106609886	gne	bifunctional UDP-N-acetylglucosamine 2-epimerase/N-acetylmannosamine kinase-like	NC_027307.1:501679-541526	REDAS	REDSLICE	7.99837	16.9568	1.08409	1.79602	0.00015	0.00429515
XLOC_026075	LOC106562483	fbn1	fibrillin-1-like	NC_027310.1:32392874-32395770	REDAS	REDSLICE	4.66255	9.86856	1.08172	1.5829	0.0008	0.0165674
XLOC_034348	clspn	-	claspin	NC_027313.1:56687977-56713255	REDAS	REDSLICE	1.55195	3.28394	1.08135	1.59075	0.0007	0.0149087
XLOC_027794	cldx	cldn7a	Claudin-like protein ZF4A22	NC_027310.1:73067175-73075709	REDAS	REDSLICE	53.4382	113.056	1.08109	1.7302	0.00035	0.00858457
XLOC_037812	nsl1	-	NSL1, MIS12 kinetochore complex component	NC_027314.1:34989213-34993222	REDAS	REDSLICE	6.94741	14.6915	1.08043	1.46795	0.0023	0.0372347
XLOC_005877	ima2	-	Importin subunit alpha-2	NC_027301.1:42598795-42605301	REDAS	REDSLICE	26.1208	55.1891	1.07918	1.83194	0.0001	0.00306497
XLOC_029876	LOC106564313	pgam1	phosphoglycerate mutase 1	NC_027311.1:8412083-8415389	REDAS	REDSLICE	39.7825	83.9734	1.0778	1.4753	0.00105	0.0204706
XLOC_032118	LOC106568399	itga2	integrin alpha-2-like	NC_027312.1:95314034-95350444	REDAS	REDSLICE	4.2368	8.93747	1.07689	1.62934	0.0006	0.0132029
XLOC_003125	LOC106563511	-	protein regulator of cytokinesis 1-like	NC_027300.1:117524379-117538636	REDAS	REDSLICE	4.49056	9.47157	1.07671	1.70094	0.00015	0.00429515
XLOC_030235	LOC106564782	efemp1	EGF-containing fibulin-like extracellular matrix protein 1	NC_027311.1:29781074-29814202	REDAS	REDSLICE	3.86606	8.14837	1.07565	1.60103	0.00085	0.0173726
XLOC_047687	LOC106580410	col4a3bp	collagen type IV alpha-3-binding protein-like	NC_027319.1:29295109-29414707	REDAS	REDSLICE	7.53426	15.8787	1.07555	1.58829	0.0011	0.0212218
XLOC_023467	LOC106560267	rasl11b	ras-like protein family member 11B	NC_027309.1:30703861-30706896	REDAS	REDSLICE	4.17738	8.80144	1.07514	1.6524	0.0001	0.00306497
XLOC_052905	aacs	aacs	acetoacetyl-CoA synthetase	NC_027323.1:42968117-43022765	REDAS	REDSLICE	3.80313	8.01145	1.07488	1.70177	0.00035	0.00858457
XLOC_044946	LOC106578865	-	uncharacterized LOC106578865	NC_027318.1:40594469-40602847	REDAS	REDSLICE	7.59132	15.9878	1.07455	1.70678	0.0002	0.00544271
XLOC_067346	LOC106595137	ildr1	immunoglobulin-like domain-containing receptor 1	NW_012354743.1:244-4140	REDAS	REDSLICE	1.78837	3.76466	1.07387	1.41875	0.0019	0.032209
XLOC_027251	dut	-	deoxyuridine triphosphatase	NC_027310.1:32396938-32401676	REDAS	REDSLICE	47.1504	99.2394	1.07364	1.7766	0.00015	0.00429515
XLOC_046766	LOC106580584	agpat9	glycerol-3-phosphate acyltransferase 3-like	NC_027319.1:37539221-37552320	REDAS	REDSLICE	18.8898	39.751	1.07338	1.82222	5e-05	0.00167621
XLOC_059564	LOC106590897	-	acyl-CoA dehydrogenase family member 9, mitochondrial-like	NW_012342699.1:3473-13436	REDAS	REDSLICE	10.7092	22.5299	1.07299	1.39734	0.00095	0.0189427
XLOC_008920	dhx58	dhx58	DEXH (Asp-Glu-X-His) box polypeptide 58	NC_027302.1:60282170-60293676	REDAS	REDSLICE	4.7308	9.9461	1.07205	1.66892	0.00045	0.0105017
XLOC_035286	LOC106569302	-	lipid phosphate phosphohydrolase 3-like	NC_027313.1:32818179-32861142	REDAS	REDSLICE	5.1823	10.8925	1.07167	1.39137	0.0032	0.0476422
XLOC_069527	LOC106596322	ppl	periplakin-like	NW_012359485.1:1383-5665	REDAS	REDSLICE	15.7889	33.0997	1.06791	1.67371	5e-05	0.00167621
XLOC_007606	LOC106601288	-	ribonucleoprotein PTB-binding 1-like	NC_027302.1:67352896-67366009	REDAS	REDSLICE	0.726595	1.5231	1.06779	1.40701	0.0018	0.0308991
XLOC_009357	LOC106601778	-	uncharacterized LOC106601778	NC_027302.1:81003272-81007021	REDAS	REDSLICE	1.88927	3.95919	1.06738	1.38467	0.00205	0.034129
XLOC_024978	lonp1	lonp1	lon peptidase 1, mitochondrial	NC_027309.1:48875144-48917965	REDAS	REDSLICE	4.26638	8.93234	1.06602	1.5802	0.0005	0.0114231
XLOC_043671	LOC106576862	prom1a	prominin-1-A-like	NC_027317.1:4292773-4329528	REDAS	REDSLICE	2.39786	5.02006	1.06596	1.45255	0.0025	0.0396513
XLOC_010375	LOC106603543	-	cytoskeleton-associated protein 2-like	NC_027303.1:48904889-48909564	REDAS	REDSLICE	3.29065	6.88688	1.06548	1.62263	0.0005	0.0114231
XLOC_007047	mcm4	-	minichromosome maintenance complex component 4	NC_027302.1:30659404-30675575	REDAS	REDSLICE	7.66303	16.0254	1.06438	1.66895	0.00015	0.00429515
XLOC_057510	yars	-	tyrosyl-tRNA synthetase	NC_027326.1:39774972-39784814	REDAS	REDSLICE	19.9005	41.6079	1.06405	1.64311	0.0001	0.00306497
XLOC_025768	LOC106561936	-	uncharacterized protein PB18E9.04c-like	NC_027310.1:8787501-8797023	REDAS	REDSLICE	4.2857	8.95429	1.06305	1.47448	0.00125	0.0234317
XLOC_052997	LOC106584911	aebp1	adipocyte enhancer-binding protein 1-like	NC_027323.1:2297351-2305847	REDAS	REDSLICE	2.17183	4.53543	1.06233	1.42684	0.0018	0.0308991
XLOC_011340	fis1	-	fission, mitochondrial 1	NC_027303.1:28207674-28216084	REDAS	REDSLICE	10.2445	21.3876	1.06192	1.38151	0.00185	0.0315505
XLOC_035023	LOC106568974	-	growth arrest and DNA damage-inducible protein GADD45 alpha-like	NC_027313.1:11766744-11769961	REDAS	REDSLICE	10.1831	21.2454	1.06097	1.51476	0.0017	0.0295917
XLOC_028424	LOC106564443	fam83f	protein FAM83F-like	NC_027311.1:12083289-12085664	REDAS	REDSLICE	5.02012	10.4627	1.05946	1.64525	0.00015	0.00429515
XLOC_027108	LOC106562275	mvd	diphosphomevalonate decarboxylase-like	NC_027310.1:22085335-22090458	REDAS	REDSLICE	6.78129	14.1331	1.05944	1.73652	5e-05	0.00167621
XLOC_016983	LOC106608082	-	peptidyl-prolyl cis-trans isomerase FKBP3-like	NC_027305.1:71111863-71115392	REDAS	REDSLICE	30.7453	64.0769	1.05944	1.81323	5e-05	0.00167621
XLOC_031796	LOC106568002	-	arginine--tRNA ligase, cytoplasmic-like	NC_027312.1:71006169-71020147	REDAS	REDSLICE	8.7794	18.2892	1.0588	1.79776	5e-05	0.00167621
XLOC_034538	LOC106570296	anln	actin-binding protein anillin-like	NC_027313.1:68981931-69021829	REDAS	REDSLICE	10.0566	20.9405	1.05816	1.58784	0.00055	0.0123272
XLOC_015587	LOC106608189	-	lactoylglutathione lyase-like	NC_027305.1:74500030-74511744	REDAS	REDSLICE	87.6168	182.362	1.05752	1.60975	0.0003	0.00757889
XLOC_012625	LOC106605015	vegfa	vascular endothelial growth factor A-A-like	NC_027304.1:45655311-45673969	REDAS	REDSLICE	1.75805	3.65759	1.05692	1.45888	0.0018	0.0308991
XLOC_041835	LOC106575107	b3gnt4	N-acetyllactosaminide beta-1,3-N-acetylglucosaminyltransferase 4-like	NC_027316.1:3755341-3769492	REDAS	REDSLICE	0.945339	1.96504	1.05566	1.43142	0.0018	0.0308991
XLOC_050705	mep50	-	Methylosome protein 50	NC_027321.1:27818476-27827969	REDAS	REDSLICE	14.3237	29.765	1.05521	1.70294	0.00035	0.00858457
XLOC_032945	egr1	egr1	early growth response 1	NC_027312.1:50007273-50011631	REDAS	REDSLICE	4.59436	9.53369	1.05317	1.34876	0.0032	0.0476422
XLOC_004711	LOC106590365	-	xaa-Pro aminopeptidase 1-like	NC_027301.1:56986795-56993986	REDAS	REDSLICE	2.93957	6.0967	1.05242	1.36105	0.0031	0.0465293
XLOC_025464	LOC106561357	tigar	probable fructose-2,6-bisphosphatase TIGAR A	NC_027309.1:98101446-98108705	REDAS	REDSLICE	1.26763	2.62738	1.05148	1.45302	0.00085	0.0173726
XLOC_000507	g2e3	-	G2/M-phase specific E3 ubiquitin protein ligase	NC_027300.1:34594444-34630037	REDAS	REDSLICE	1.35676	2.80445	1.04756	1.47126	0.00095	0.0189427
XLOC_029199	LOC106565864	tcp11l1	T-complex protein 11-like protein 2	NC_027311.1:65223131-65282084	REDAS	REDSLICE	4.25225	8.78596	1.04697	1.68028	0.0004	0.00954992
XLOC_058867	tr1l1	-	translocation-associated membrane protein 1-like 1	NC_027328.1:36960602-36994813	REDAS	REDSLICE	10.49	21.652	1.04548	1.78377	0.0001	0.00306497
XLOC_020017	LOC106610844	-	rho GTPase-activating protein 11A-like	NC_027308.1:20070581-20082287	REDAS	REDSLICE	2.2939	4.72515	1.04256	1.5075	0.00075	0.0157375
XLOC_015816	LOC106606306	ndel1b	nuclear distribution protein nudE-like 1-B	NC_027305.1:3932476-3950262	REDAS	REDSLICE	2.84594	5.85945	1.04186	1.59418	0.00055	0.0123272
XLOC_051270	pgm1	pgm1	phosphoglucomutase 1	NC_027322.1:8895610-8911212	REDAS	REDSLICE	9.98561	20.5569	1.0417	1.69933	0.00015	0.00429515
XLOC_046024	LOC106579162	dbf4b	protein DBF4 homolog B-like	NC_027318.1:55895812-55921061	REDAS	REDSLICE	0.648569	1.33481	1.04131	1.35216	0.00215	0.0353845
XLOC_029080	LOC106565567	fam212ab	protein FAM212A-like	NC_027311.1:57161813-57166961	REDAS	REDSLICE	7.61566	15.664	1.04041	1.60401	0.0004	0.00954992
XLOC_044149	LOC106577502	-	mitotic spindle assembly checkpoint protein MAD2A-like	NC_027317.1:44985484-45084577	REDAS	REDSLICE	2.90563	5.97616	1.04037	1.50892	0.00085	0.0173726
XLOC_052483	LOC106585103	-	hexokinase-2-like	NC_027323.1:10722768-10797247	REDAS	REDSLICE	7.25036	14.9116	1.04031	1.80862	0.00015	0.00429515
XLOC_037387	ube2t	-	ubiquitin conjugating enzyme E2 T	NC_027314.1:102755927-102759175	REDAS	REDSLICE	20.89	42.8436	1.03627	1.52737	0.00095	0.0189427
XLOC_023959	mctp2	mctp2	multiple C2 and transmembrane domain containing 2	NC_027309.1:81259196-81303298	REDAS	REDSLICE	5.10504	10.4683	1.03603	1.64315	0.0003	0.00757889
XLOC_015494	LOC106608006	-	syntaxin-11-like	NC_027305.1:66750507-66755093	REDAS	REDSLICE	7.13259	14.6216	1.03561	1.68135	0.00035	0.00858457
XLOC_044179	ybx2a	ybx2-b	Y-box-binding protein 2-A	NC_027317.1:47928322-47975242	REDAS	REDSLICE	35.6845	73.065	1.03388	1.63244	0.0007	0.0149087
XLOC_018829	csrp2	-	cysteine and glycine-rich protein 2	NC_027306.1:51893383-51899324	REDAS	REDSLICE	47.8938	98.0254	1.03332	1.65229	0.00025	0.00653846
XLOC_053736	LOC106586278	-	NADH dehydrogenase [ubiquinone] 1 alpha subcomplex subunit 10, mitochondrial-like	NC_027324.1:16689183-16697116	REDAS	REDSLICE	8.10161	16.5759	1.03281	1.63072	0.0003	0.00757889
XLOC_039228	LOC106574136	-	putative uncharacterized protein DDB_G0290521	NC_027315.1:52851760-52864517	REDAS	REDSLICE	5.52632	11.3012	1.03209	1.47068	0.0018	0.0308991
XLOC_012156	LOC106604193	-	ras GTPase-activating protein-binding protein 1-like	NC_027304.1:7263814-7272718	REDAS	REDSLICE	24.4712	50.0378	1.03193	1.68233	0.0001	0.00306497
XLOC_053184	LOC106585265	mat2a	S-adenosylmethionine synthase isoform type-2-like	NC_027323.1:17205370-17219728	REDAS	REDSLICE	7.72026	15.7847	1.0318	1.609	0.00055	0.0123272
XLOC_052010	LOC106584307	ect2	protein ECT2-like	NC_027322.1:25596712-25620803	REDAS	REDSLICE	2.11197	4.31718	1.0315	1.51454	0.0016	0.0282586
XLOC_050317	gmppb	gmppb	GDP-mannose pyrophosphorylase B	NC_027321.1:57801453-57817646	REDAS	REDSLICE	5.18469	10.5976	1.03141	1.71516	0.0001	0.00306497
XLOC_012658	LOC106605066	snrnp70	riboflavin transporter 2-like	NC_027304.1:48305024-48313875	REDAS	REDSLICE	3.72572	7.61497	1.03132	1.6286	0.00055	0.0123272
XLOC_044148	LOC106577496	ablim2	actin-binding LIM protein 2-like	NC_027317.1:44858007-44968117	REDAS	REDSLICE	0.877903	1.79266	1.02997	1.26508	0.00285	0.0437127
XLOC_053512	LOC106585901	ier3	uncharacterized LOC106585901	NC_027323.1:41617405-41618777	REDAS	REDSLICE	12.2043	24.916	1.02968	1.62415	0.00035	0.00858457
XLOC_031354	LOC106566995	-	uncharacterized LOC106566995	NC_027312.1:32615231-32630570	REDAS	REDSLICE	2.02122	4.12518	1.02923	1.50292	0.00065	0.0140664
XLOC_032160	LOC106568458	klf4	Krueppel-like factor 4	NC_027312.1:97998358-98003703	REDAS	REDSLICE	14.5436	29.6542	1.02785	1.51874	0.0012	0.0227019
XLOC_036855	if2b	eif2s2	Eukaryotic translation initiation factor 2 subunit 2	NC_027314.1:62553962-62619321	REDAS	REDSLICE	11.0952	22.6174	1.0275	1.26091	0.0018	0.0308991
XLOC_050242	LOC106583712	col2a1	collagen alpha-1(II) chain	NC_027321.1:53429385-53512213	REDAS	REDSLICE	0.734795	1.49635	1.02604	1.34108	0.00235	0.0378435
XLOC_012287	LOC106604502	pcdh1	protocadherin-1-like	NC_027304.1:16920160-17266939	REDAS	REDSLICE	1.1346	2.31042	1.02598	1.48722	0.0019	0.032209
XLOC_005208	LOC106574224	chn2	beta-chimaerin pseudogene	NC_027301.1:4949035-4949641	REDAS	REDSLICE	9.28786	18.9115	1.02584	1.39558	0.00145	0.0262283
XLOC_015883	LOC106606402	cant1	soluble calcium-activated nucleotidase 1-like	NC_027305.1:7636146-7638658	REDAS	REDSLICE	6.65214	13.542	1.02555	1.63243	0.00015	0.00429515
XLOC_054310	LOC106586346	dnajb11	dnaJ homolog subfamily B member 11-like	NC_027324.1:20766915-20783141	REDAS	REDSLICE	5.07767	10.3208	1.02332	1.55141	0.00025	0.00653846
XLOC_035900	LOC106570407	dgat1	diacylglycerol O-acyltransferase 1-like	NC_027313.1:74819866-74860290	REDAS	REDSLICE	1.90542	3.87234	1.0231	1.46246	0.0012	0.0227019
XLOC_022870	LOC106613101	-	dehydrogenase/reductase SDR family member 13-like	NC_027308.1:120289238-120293511	REDAS	REDSLICE	9.47066	19.2413	1.02267	1.5863	0.00025	0.00653846
XLOC_024680	acer1	acer1	alkaline ceramidase 1	NC_027309.1:22659982-22664215	REDAS	REDSLICE	4.37825	8.89397	1.02247	1.52974	0.0006	0.0132029
XLOC_030165	LOC106564890	card14	caspase recruitment domain-containing protein 14-like	NC_027311.1:24924855-24940650	REDAS	REDSLICE	3.24074	6.58004	1.02177	1.45176	0.0027	0.0419911
XLOC_032810	racgap1	-	Rac GTPase activating protein 1	NC_027312.1:39898529-39905780	REDAS	REDSLICE	4.85687	9.85921	1.02144	1.73404	5e-05	0.00167621
XLOC_019005	LOC106609973	mogs	mannosyl-oligosaccharide glucosidase-like	NC_027307.1:3917583-3933009	REDAS	REDSLICE	2.61284	5.30134	1.02074	1.56046	0.0007	0.0149087
XLOC_058961	insig1	insig1	insulin induced gene 1	NC_027328.1:10080657-10092379	REDAS	REDSLICE	6.24634	12.6672	1.02001	1.65321	0.0004	0.00954992
XLOC_054587	slc37a1	-	solute carrier family 37 member 1	NC_027324.1:44544684-44590144	REDAS	REDSLICE	4.40455	8.93026	1.01971	1.41003	0.0024	0.0384512
XLOC_008420	glna	glul	Glutamine synthetase	NC_027302.1:26205700-26209789	REDAS	REDSLICE	36.1116	73.2061	1.0195	1.6609	0.00045	0.0105017
XLOC_052924	LOC106585948	cds2	phosphatidate cytidylyltransferase 2-like	NC_027323.1:44544880-44582105	REDAS	REDSLICE	3.48463	7.06377	1.01943	1.35566	0.00335	0.0492975
XLOC_049024	lmo7	lmo7	LIM domain 7	NC_027320.1:833080-950975	REDAS	REDSLICE	24.688	50.0304	1.01899	1.39363	0.00295	0.0448558
XLOC_057074	LOC106588334	-	acidic leucine-rich nuclear phosphoprotein 32 family member E	NC_027326.1:11933304-11949712	REDAS	REDSLICE	19.4226	39.3533	1.01875	1.7231	0.0001	0.00306497
XLOC_051459	LOC106584358	ttc39c	tetratricopeptide repeat protein 39C	NC_027322.1:28928257-28944846	REDAS	REDSLICE	4.912	9.95213	1.0187	1.6752	0.00015	0.00429515
XLOC_043244	LOC106577562	-	phospholipid scramblase 2-like	NC_027317.1:48093988-48102339	REDAS	REDSLICE	4.93397	9.98426	1.01691	1.46205	0.0023	0.0372347
XLOC_055172	LOC106587841	chsy1	chondroitin sulfate synthase 1-like	NC_027325.1:38532674-38545286	REDAS	REDSLICE	1.41173	2.85522	1.01613	1.45192	0.001	0.0197087
XLOC_053180	LOC106585259	ank1	ankyrin-1-like	NC_027323.1:16884837-17070760	REDAS	REDSLICE	1.17016	2.3664	1.01599	1.27774	0.002	0.0334953
XLOC_009271	LOC106601642	-	long-chain fatty acid transport protein 1-like	NC_027302.1:76764079-76771983	REDAS	REDSLICE	1.53311	3.10005	1.01583	1.34507	0.0028	0.0431446
XLOC_003199	LOC106564912	slc20a1	sodium-dependent phosphate transporter 1-B-like	NC_027300.1:121655779-121674549	REDAS	REDSLICE	10.0435	20.2917	1.01463	1.51272	0.0013	0.0241386
XLOC_058396	LOC106589838	-	inhibitor of apoptosis protein-like	NC_027327.1:28753366-28776000	REDAS	REDSLICE	29.1013	58.7525	1.01357	1.62696	0.00025	0.00653846
XLOC_030627	LOC106565622	sox13	transcription factor SOX-13-like	NC_027311.1:61015023-61062270	REDAS	REDSLICE	15.1363	30.4816	1.00992	1.64597	0.0004	0.00954992
XLOC_007485	LOC106601042	rtxa	cytolysin RTX-A-like	NC_027302.1:61010452-61012901	REDAS	REDSLICE	165.143	331.824	1.0067	1.39418	0.0026	0.0408177
XLOC_052916	LOC106585939	lipg	endothelial lipase-like	NC_027323.1:44290485-44302777	REDAS	REDSLICE	9.7702	19.6237	1.00614	1.58139	0.0004	0.00954992
XLOC_057895	gsh1	-	Glutamate--cysteine ligase catalytic subunit	NC_027327.1:27233697-27241738	REDAS	REDSLICE	13.115	26.308	1.00429	1.43776	0.002	0.0334953
XLOC_013715	LOC106604754	-	centromere protein I-like	NC_027304.1:34244136-34267007	REDAS	REDSLICE	2.04253	4.09086	1.00205	1.43126	0.00185	0.0315505
XLOC_038394	LOC106572524	cs	citrate synthase, mitochondrial-like	NC_027314.1:83488623-83513506	REDAS	REDSLICE	7.10456	14.229	1.00201	1.61368	0.0005	0.0114231
XLOC_048388	LOC106581541	slc7a1	high affinity cationic amino acid transporter 1-like	NC_027319.1:81387139-81515690	REDAS	REDSLICE	2.83696	5.67901	1.00129	1.65007	0.0004	0.00954992
XLOC_001901	LOC106598856	rdh12	retinol dehydrogenase 12-like	NC_027300.1:3249681-3267235	REDAS	REDSLICE	2.79644	5.59612	1.00083	1.45079	0.00185	0.0315505
XLOC_043261	LOC106577590	-	histone H2A.Z	NC_027317.1:49306096-49307695	REDAS	REDSLICE	71.6114	143.285	1.00062	1.68661	0.0001	0.00306497
XLOC_039198	LOC106574092	-	E3 ubiquitin-protein ligase UHRF1-like	NC_027315.1:49658886-49674543	REDAS	REDSLICE	4.38454	8.77165	1.00042	1.62662	0.00065	0.0140664
XLOC_020932	LOC106612705	blvrb	flavin reductase (NADPH)-like	NC_027308.1:101803658-101806732	REDAS	REDSLICE	12.8054	6.40133	-1.00031	-1.45271	0.0017	0.0295917
XLOC_048712	LOC106582098	tbl1xr1	F-box-like/WD repeat-containing protein TBL1X	NC_027320.1:29515652-29552576	REDAS	REDSLICE	3.585	1.78744	-1.00408	-1.51037	0.00095	0.0189427
XLOC_024939	LOC106560533	pde4dip	myomegalin-like	NC_027309.1:45279537-45388661	REDAS	REDSLICE	4.06489	2.02547	-1.00496	-1.51628	0.0014	0.0255409
XLOC_025036	tmem86a	-	transmembrane protein 86A	NC_027309.1:55401104-55465328	REDAS	REDSLICE	3.36103	1.67244	-1.00695	-1.12552	0.0028	0.0431446
XLOC_053470	me2	-	malic enzyme 2	NC_027323.1:38386140-38417182	REDAS	REDSLICE	9.07156	4.50821	-1.0088	-1.48169	0.0016	0.0282586
XLOC_027021	LOC106562141	cd276	CD276 antigen-like	NC_027310.1:16738514-16821483	REDAS	REDSLICE	9.39186	4.66646	-1.00908	-1.56136	0.00035	0.00858457
XLOC_012843	LOC106605446	smad4	mothers against decapentaplegic homolog 4-like	NC_027304.1:59422634-59439019	REDAS	REDSLICE	3.12467	1.55178	-1.00978	-1.44436	0.0015	0.026916
XLOC_018507	LOC106609116	abcd2	ATP-binding cassette sub-family D member 2-like	NC_027306.1:32643150-32666286	REDAS	REDSLICE	1.7559	0.870839	-1.01173	-1.39464	0.0027	0.0419911
XLOC_038478	LOC106572666	esyt1	extended synaptotagmin-1-like	NC_027314.1:89572258-89621953	REDAS	REDSLICE	1.69877	0.842444	-1.01184	-1.43741	0.0017	0.0295917
XLOC_039220	LOC106574153	ptprs	receptor-type tyrosine-protein phosphatase S-like	NC_027315.1:51877999-52273350	REDAS	REDSLICE	0.662558	0.328406	-1.01257	-1.12252	0.0004	0.00954992
XLOC_051906	LOC106584181	ptprf	receptor-type tyrosine-protein phosphatase F-like	NC_027322.1:14974815-15401409	REDAS	REDSLICE	3.33256	1.65013	-1.01405	-1.44739	0.00035	0.00858457
XLOC_049970	LOC106583158	esyt1	extended synaptotagmin-1-like	NC_027321.1:31903352-31984903	REDAS	REDSLICE	2.22832	1.10335	-1.01407	-1.41791	0.00145	0.0262283
XLOC_001454	LOC106565430	gsn	gelsolin-like	NC_027300.1:124363451-124402159	REDAS	REDSLICE	37.7487	18.652	-1.0171	-1.38821	0.002	0.0334953
XLOC_038049	LOC106571892	fgd3	FYVE, RhoGEF and PH domain-containing protein 3-like	NC_027314.1:59108966-59222679	REDAS	REDSLICE	5.32934	2.62661	-1.02076	-1.63047	0.0004	0.00954992
XLOC_056805	LOC106589020	-	ribonuclease ZC3H12A-like	NC_027326.1:35497907-35513435	REDAS	REDSLICE	3.39476	1.67197	-1.02176	-1.48062	0.0018	0.0308991
XLOC_048616	igfbp-5b1	igfbp5	insulin-like growth factor binding protein 5 paralog B1	NC_027320.1:20761447-20875138	REDAS	REDSLICE	2.53833	1.24821	-1.02402	-1.46126	0.00105	0.0204706
XLOC_066543	LOC106594652	-	TBC1 domain family member 1-like	NW_012353290.1:2454-10755	REDAS	REDSLICE	5.00051	2.45876	-1.02414	-1.46516	0.0016	0.0282586
XLOC_007000	LOC106599287	-	biliverdin reductase A-like	NC_027302.1:25561924-25583573	REDAS	REDSLICE	7.84762	3.85351	-1.02608	-1.49427	0.00105	0.0204706
XLOC_063869	LOC106593020	-	focal adhesion kinase 1-like	NW_012349277.1:422-4010	REDAS	REDSLICE	5.30674	2.60427	-1.02695	-1.58175	0.0007	0.0149087
XLOC_028578	LOC106564667	-	uncharacterized LOC106564667	NC_027311.1:20493289-20506198	REDAS	REDSLICE	5.65981	2.77263	-1.0295	-1.39185	0.0031	0.0465293
XLOC_064655	LOC106593528	lsp1	caldesmon, smooth muscle-like	NW_012350354.1:8701-13828	REDAS	REDSLICE	22.1528	10.8492	-1.02989	-1.44012	0.0016	0.0282586
XLOC_033331	LOC106568190	-	small G protein signaling modulator 1-like	NC_027312.1:87531395-87558420	REDAS	REDSLICE	6.06918	2.96965	-1.03121	-1.69234	0.0005	0.0114231
XLOC_033276	LOC106567757	lgals9	galectin-9-like	NC_027312.1:82768676-82777732	REDAS	REDSLICE	5.23756	2.55959	-1.03298	-1.36256	0.0023	0.0372347
XLOC_051252	LOC106584008	prrx1	paired mesoderm homeobox protein 1-like	NC_027322.1:6439456-6449126	REDAS	REDSLICE	12.717	6.21313	-1.03337	-1.43216	0.00175	0.0302518
XLOC_019184	arhgap10	arhgap10	Rho GTPase activating protein 10	NC_027307.1:15255923-15321158	REDAS	REDSLICE	2.17198	1.06074	-1.03394	-1.44751	0.0016	0.0282586
XLOC_000857	LOC106608126	bcl2l11	bcl-2-like protein 11	NC_027300.1:69445309-69463859	REDAS	REDSLICE	3.88211	1.89581	-1.03402	-1.49858	0.00115	0.0219623
XLOC_032981	p4ha2	p4ha2	procollagen-proline, 2-oxoglutarate 4-dioxygenase (proline 4-hydroxylase), alpha polypeptide 2	NC_027312.1:54371780-54540821	REDAS	REDSLICE	10.2869	5.02329	-1.0341	-1.44564	0.00155	0.0275821
XLOC_061086	LOC106591571	lrrc17	leucine-rich repeat-containing protein 17-like	NW_012344606.1:30228-34945	REDAS	REDSLICE	8.40241	4.10288	-1.03417	-1.41657	0.0019	0.032209
XLOC_052554	LOC106584981	limk2	LIM domain kinase 2-like	NC_027323.1:16229397-16259717	REDAS	REDSLICE	24.3602	11.8936	-1.03434	-1.52487	0.0008	0.0165674
XLOC_029988	LOC106564504	-	sphingosine 1-phosphate receptor 1-like	NC_027311.1:14211213-14257238	REDAS	REDSLICE	5.54477	2.7067	-1.03459	-1.59532	0.0007	0.0149087
XLOC_031931	LOC106567777	eda	ectodysplasin-A-like	NC_027312.1:81754338-81820160	REDAS	REDSLICE	1.62563	0.792602	-1.03633	-1.40768	0.0015	0.026916
XLOC_062102	LOC106591933	osbpl3	oxysterol-binding protein-related protein 3-like	NW_012347419.1:3672-19368	REDAS	REDSLICE	1.42864	0.695031	-1.03949	-1.28339	0.0033	0.0487419
XLOC_028843	LOC106565236	slc48a1b	heme transporter hrg1-A-like	NC_027311.1:40714875-40725720	REDAS	REDSLICE	4.05131	1.96988	-1.04028	-1.45498	0.0011	0.0212218
XLOC_016808	LOC106607775	gja1	gap junction alpha-1 protein-like	NC_027305.1:56981954-56987364	REDAS	REDSLICE	6.12071	2.97594	-1.04035	-1.53619	0.0006	0.0132029
XLOC_058964	LOC106590112	tgif1	homeobox protein TGIF1-like	NC_027328.1:10623209-10629106	REDAS	REDSLICE	5.07297	2.4657	-1.04083	-1.52938	0.0009	0.0181706
XLOC_028963	LOC106565341	srgap3	SLIT-ROBO Rho GTPase-activating protein 3-like	NC_027311.1:49349197-49426227	REDAS	REDSLICE	2.62423	1.27315	-1.04349	-1.46288	0.00185	0.0315505
XLOC_065160	LOC106593833	-	multiple C2 and transmembrane domain-containing protein 2-like	NW_012351085.1:2745-12821	REDAS	REDSLICE	4.06694	1.97291	-1.04362	-1.35163	0.00315	0.0470926
XLOC_018102	LOC106608426	txk	tyrosine-protein kinase TXK-like	NC_027306.1:1122756-1131965	REDAS	REDSLICE	1.96198	0.951525	-1.04399	-1.02838	0.00305	0.0459806
XLOC_025749	LOC106561904	slc39a1	zinc transporter ZIP1-like	NC_027310.1:6197563-6316862	REDAS	REDSLICE	13.6522	6.61997	-1.04424	-1.76146	0.0001	0.00306497
XLOC_007900	LOC106601850	abca3	ATP-binding cassette sub-family A member 3-like	NC_027302.1:83590657-83598750	REDAS	REDSLICE	3.0672	1.48694	-1.04457	-1.3739	0.0029	0.0442868
XLOC_031167	LOC106566761	-	IQ motif and SEC7 domain-containing protein 1-like	NC_027312.1:18852538-19085736	REDAS	REDSLICE	1.36451	0.661275	-1.04507	-1.4318	0.0014	0.0255409
XLOC_004574	LOC106587077	pik3r5	phosphoinositide 3-kinase regulatory subunit 5-like	NC_027301.1:48437564-48465642	REDAS	REDSLICE	2.34801	1.13724	-1.0459	-1.50041	0.00165	0.0289267
XLOC_009492	LOC106601958	act3	actin, non-muscle 6.2	NC_027302.1:87651962-87656576	REDAS	REDSLICE	8.77816	4.25108	-1.04609	-1.46342	0.0016	0.0282586
XLOC_058761	LOC106590474	atp6v1a	V-type proton ATPase catalytic subunit A	NC_027328.1:26569909-26588258	REDAS	REDSLICE	12.6056	6.08903	-1.04978	-1.69726	5e-05	0.00167621
XLOC_027560	LOC106562963	fnbp1	formin-binding protein 1-like	NC_027310.1:52822085-52927915	REDAS	REDSLICE	3.6507	1.7597	-1.05285	-1.67657	0.0001	0.00306497
XLOC_044196	LOC106577735	cenpb	major centromere autoantigen B-like	NC_027317.1:48602369-48606419	REDAS	REDSLICE	13.9014	6.69877	-1.05326	-1.68916	0.00035	0.00858457
XLOC_008128	LOC106596897	-	collagen alpha-1(XI) chain-like	NC_027302.1:4190547-4367940	REDAS	REDSLICE	11.3539	5.46889	-1.05386	-1.47371	0.00135	0.0248468
XLOC_021541	pxdn	pxdn	peroxidasin	NC_027308.1:14197733-14282490	REDAS	REDSLICE	3.37938	1.62659	-1.05491	-1.68264	0.0004	0.00954992
XLOC_011515	LOC106603123	sipa1l2	signal-induced proliferation-associated 1-like protein 2	NC_027303.1:37014376-37055838	REDAS	REDSLICE	3.43162	1.65164	-1.05499	-1.35261	0.0021	0.0347681
XLOC_005722	csf3r	csf3r	granulocyte colony-stimulating factor receptor	NC_027301.1:29592748-29609134	REDAS	REDSLICE	16.1477	7.76605	-1.05607	-1.7416	0.0002	0.00544271
XLOC_003351	LOC106567829	atp6v1g1	V-type proton ATPase subunit G 1-like	NC_027300.1:135106349-135130532	REDAS	REDSLICE	53.31	25.6341	-1.05634	-1.42857	0.00225	0.036621
XLOC_030494	LOC106565426	ctsz	cathepsin Z-like	NC_027311.1:52822063-52825770	REDAS	REDSLICE	254.271	122.185	-1.0573	-1.52753	0.00075	0.0157375
XLOC_058088	htra1	htra1b	Serine protease HTRA1	NC_027327.1:5071284-5096367	REDAS	REDSLICE	52.4029	25.1694	-1.05797	-1.48602	0.00165	0.0289267
XLOC_004988	LOC106594609	vav1	proto-oncogene vav-like	NC_027301.1:69575638-69588450	REDAS	REDSLICE	9.74464	4.67286	-1.0603	-1.68687	0.0004	0.00954992
XLOC_014476	LOC106606169	-	exostosin-1a-like	NC_027304.1:79832812-79848751	REDAS	REDSLICE	2.08404	0.999005	-1.06082	-1.4888	0.00125	0.0234317
XLOC_032023	LOC106568165	il7r	interleukin-7 receptor subunit alpha-like	NC_027312.1:89002936-89016418	REDAS	REDSLICE	3.86522	1.85174	-1.06167	-1.46416	0.00135	0.0248468
XLOC_037159	LOC106572559	-	homeodomain-interacting protein kinase 1-like	NC_027314.1:85772970-85906221	REDAS	REDSLICE	0.966834	0.462297	-1.06445	-1.18422	0.0032	0.0476422
XLOC_030555	LOC106565577	parp3	poly [ADP-ribose] polymerase 3-like	NC_027311.1:56555769-56575886	REDAS	REDSLICE	10.0453	4.79396	-1.06723	-1.53077	0.00115	0.0219623
XLOC_043767	LOC106576716	-	monoacylglycerol lipase ABHD12-like	NC_027317.1:12098954-12130037	REDAS	REDSLICE	13.674	6.51668	-1.06922	-1.78474	0.00015	0.00429515
XLOC_038452	igfbp6	igfbp6	IGF binding protein 6	NC_027314.1:88176184-88188016	REDAS	REDSLICE	13.7883	6.56911	-1.06968	-1.65165	0.0002	0.00544271
XLOC_026464	LOC106563296	psd3	PH and SEC7 domain-containing protein 1-like	NC_027310.1:64644996-64662853	REDAS	REDSLICE	7.31132	3.47951	-1.07125	-1.75922	0.0002	0.00544271
XLOC_037580	LOC106571044	-	kinesin-like protein KIF13B	NC_027314.1:15565603-15619612	REDAS	REDSLICE	2.91591	1.38678	-1.0722	-1.7458	5e-05	0.00167621
XLOC_050804	LOC106583268	avil	advillin-like	NC_027321.1:33832263-33855280	REDAS	REDSLICE	5.69828	2.709	-1.07277	-1.63296	0.00065	0.0140664
XLOC_005739	LOC106583450	-	uncharacterized LOC106583450	NC_027301.1:31095706-31104591	REDAS	REDSLICE	158.591	75.3684	-1.07328	-1.72407	5e-05	0.00167621
XLOC_022622	LOC106612677	-	uncharacterized LOC106612677	NC_027308.1:102526154-102578716	REDAS	REDSLICE	1.89276	0.898027	-1.07566	-1.50774	0.0008	0.0165674
XLOC_046171	LOC106579452	sh3kbp1	SH3 domain-containing kinase-binding protein 1-like	NC_027318.1:67008341-67028474	REDAS	REDSLICE	10.2883	4.87531	-1.07744	-1.68449	0.0004	0.00954992
XLOC_026340	sr-bi	-	scavenger receptor class B type I	NC_027310.1:55064181-55099878	REDAS	REDSLICE	5.28429	2.50324	-1.07791	-1.72874	0.00015	0.00429515
XLOC_030311	LOC106565275	tox2	TOX high mobility group box family member 2-like	NC_027311.1:38578789-38745700	REDAS	REDSLICE	2.54969	1.20748	-1.07832	-1.40476	0.00155	0.0275821
XLOC_032759	LOC106567106	-	rab GDP dissociation inhibitor alpha	NC_027312.1:36550730-36614135	REDAS	REDSLICE	3.15175	1.49087	-1.08	-1.50281	0.0014	0.0255409
XLOC_015350	LOC106607744	tab2	TGF-beta-activated kinase 1 and MAP3K7-binding protein 2-like	NC_027305.1:55111857-55185232	REDAS	REDSLICE	32.2613	15.256	-1.08042	-1.67462	0.00075	0.0157375
XLOC_025137	LOC106561046	-	dual specificity protein phosphatase 8-like	NC_027309.1:67726092-67791570	REDAS	REDSLICE	2.00099	0.944994	-1.08234	-1.47219	0.0015	0.026916
XLOC_002209	LOC106600466	-	protein C9orf72-like	NC_027300.1:28781917-28788739	REDAS	REDSLICE	7.58945	3.58287	-1.08288	-1.39441	0.0029	0.0442868
XLOC_035478	LOC106569697	endouc	poly(U)-specific endoribonuclease-C-like	NC_027313.1:44052361-44078938	REDAS	REDSLICE	19.6096	9.2571	-1.08293	-1.74711	0.00025	0.00653846
XLOC_047885	LOC106580682	dock10	dedicator of cytokinesis protein 10-like	NC_027319.1:43590698-43757903	REDAS	REDSLICE	4.21059	1.98684	-1.08355	-1.59894	0.00025	0.00653846
XLOC_025214	ca5a	-	carbonic anhydrase 5A	NC_027309.1:75669514-75697236	REDAS	REDSLICE	2.84112	1.33961	-1.08465	-1.56048	0.0004	0.00954992
XLOC_002566	mot9	-	Monocarboxylate transporter 9	NC_027300.1:65913824-65924485	REDAS	REDSLICE	3.20006	1.50792	-1.08554	-1.47502	0.0013	0.0241386
XLOC_004246	ppt2a	ppt2-a	Lysosomal thioesterase PPT2-A	NC_027301.1:26664389-26668908	REDAS	REDSLICE	6.81582	3.21045	-1.08611	-1.41533	0.0017	0.0295917
XLOC_000571	LOC106603664	dtnb	dystrobrevin beta-like	NC_027300.1:40974420-41034377	REDAS	REDSLICE	0.532735	0.250784	-1.08697	-1.12684	0.0008	0.0165674
XLOC_045671	LOC106578677	asap1	arf-GAP with SH3 domain, ANK repeat and PH domain-containing protein 1-like	NC_027318.1:30893748-30969982	REDAS	REDSLICE	2.71596	1.27732	-1.08834	-1.55132	0.0009	0.0181706
XLOC_000115	LOC106604359	ephx2	bifunctional epoxide hydrolase 2-like	NC_027300.1:5080830-5120102	REDAS	REDSLICE	12.6902	5.96111	-1.09006	-1.63487	0.00045	0.0105017
XLOC_008849	LOC106600842	cbx1	chromobox protein homolog 1-like	NC_027302.1:57096756-57119666	REDAS	REDSLICE	2.93775	1.37928	-1.0908	-1.59079	0.0006	0.0132029
XLOC_063779	LOC106592944	b2m	beta-2-microglobulin-like	NW_012349147.1:6170-7264	REDAS	REDSLICE	364.067	170.805	-1.09186	-1.87455	5e-05	0.00167621
XLOC_046930	LOC106580881	ypel2	protein yippee-like 2	NC_027319.1:50321220-50343053	REDAS	REDSLICE	2.38781	1.11985	-1.09238	-1.39155	0.0011	0.0212218
XLOC_016334	LOC106606931	grb2	growth factor receptor-bound protein 2-like	NC_027305.1:25872438-25887147	REDAS	REDSLICE	5.11216	2.39735	-1.09249	-1.6378	0.00035	0.00858457
XLOC_008616	LOC106600502	-	ski-like protein	NC_027302.1:40712718-40753481	REDAS	REDSLICE	2.18098	1.0222	-1.0933	-1.61908	0.0003	0.00757889
XLOC_017549	LOC106608944	-	uncharacterized LOC106608944	NC_027306.1:23037231-23045970	REDAS	REDSLICE	3.89855	1.82401	-1.09583	-1.44902	0.0028	0.0431446
XLOC_010559	LOC106603838	p4ha2	prolyl 4-hydroxylase subunit alpha-2-like	NC_027303.1:69897765-69937628	REDAS	REDSLICE	4.97023	2.32412	-1.09663	-1.51414	0.00105	0.0204706
XLOC_054519	LOC106586714	-	uncharacterized LOC106586714	NC_027324.1:37941067-37978193	REDAS	REDSLICE	3.32934	1.55312	-1.10006	-1.34141	0.0023	0.0372347
XLOC_001628	LOC106568736	-	formin-binding protein 1-like	NC_027300.1:139751534-139861863	REDAS	REDSLICE	13.892	6.48042	-1.10009	-1.82628	5e-05	0.00167621
XLOC_049487	rhg15	arhgap15	Rho GTPase-activating protein 15	NC_027320.1:47207512-47282328	REDAS	REDSLICE	7.90612	3.68346	-1.10191	-1.61357	0.0007	0.0149087
XLOC_037728	LOC106571332	bach2	transcription regulator protein BACH2-like	NC_027314.1:28398409-28504744	REDAS	REDSLICE	1.28486	0.598592	-1.10196	-1.53042	0.00055	0.0123272
XLOC_050677	mfap2	mfap2	microfibril associated protein 2	NC_027321.1:26927301-26934909	REDAS	REDSLICE	15.2224	7.08941	-1.10246	-1.53689	0.00095	0.0189427
XLOC_007618	LOC106601355	-	filaggrin-like	NC_027302.1:68137165-68148785	REDAS	REDSLICE	1.5044	0.700629	-1.10247	-1.43744	0.00195	0.032853
XLOC_018922	LOC106609823	tspan8	tetraspanin-8-like	NC_027306.1:57529449-57538385	REDAS	REDSLICE	13.1638	6.12985	-1.10265	-1.70881	0.0001	0.00306497
XLOC_024592	LOC106613713	ctxn1	cortexin-1-like	NC_027309.1:17545339-17569689	REDAS	REDSLICE	3.6252	1.68711	-1.1035	-1.57269	0.00035	0.00858457
XLOC_003654	LOC106572564	il11ra	interleukin-11 receptor subunit alpha-like	NC_027300.1:156489606-156559025	REDAS	REDSLICE	1.88963	0.878441	-1.10508	-1.40569	0.0018	0.0308991
XLOC_004256	LOC106582397	-	GRAM domain-containing protein 1A-like	NC_027301.1:26738548-26798794	REDAS	REDSLICE	0.699908	0.325247	-1.10563	-1.30695	0.0028	0.0431446
XLOC_053472	LOC106585832	tspan3	tetraspanin-3-like	NC_027323.1:38452305-38458916	REDAS	REDSLICE	22.4997	10.4518	-1.10615	-1.83672	5e-05	0.00167621
XLOC_037326	LOC106572891	clfa	clumping factor A-like	NC_027314.1:98033424-98037002	REDAS	REDSLICE	4.10836	1.90768	-1.10674	-1.52612	0.0007	0.0149087
XLOC_056690	LOC106588809	-	E3 ubiquitin-protein ligase MYLIP-A-like	NC_027326.1:24520117-24543350	REDAS	REDSLICE	7.92377	3.6775	-1.10746	-1.67341	0.0003	0.00757889
XLOC_038400	LOC106572538	calcoco1	calcium-binding and coiled-coil domain-containing protein 1-like	NC_027314.1:84457441-84473955	REDAS	REDSLICE	3.47653	1.60891	-1.11157	-1.59007	0.00045	0.0105017
XLOC_042383	LOC106576073	-	dedicator of cytokinesis protein 4-like	NC_027316.1:37126109-37264719	REDAS	REDSLICE	1.15459	0.534128	-1.11213	-1.54993	0.0004	0.00954992
XLOC_023156	dio1	dio1	iodothyronine deiodinase 1	NC_027309.1:11133010-11135693	REDAS	REDSLICE	19.7721	9.12903	-1.11493	-1.6619	0.00035	0.00858457
XLOC_057321	LOC100380863	srgap1	SLIT-ROBO Rho GTPase-activating protein 3	NC_027326.1:23272525-23303668	REDAS	REDSLICE	3.81089	1.75624	-1.11764	-1.71679	5e-05	0.00167621
XLOC_022852	LOC106612966	ets1	protein c-ets-1-B	NC_027308.1:118739807-118782266	REDAS	REDSLICE	2.50001	1.15174	-1.11812	-1.60532	0.00075	0.0157375
XLOC_035613	LOC106570060	-	sialidase-1-like	NC_027313.1:54759946-54789921	REDAS	REDSLICE	7.19121	3.31181	-1.11861	-1.78359	5e-05	0.00167621
XLOC_056723	LOC106588860	creb5	cyclic AMP-responsive element-binding protein 5-like	NC_027326.1:28120545-28149819	REDAS	REDSLICE	8.9113	4.10179	-1.11938	-1.41143	0.0011	0.0212218
XLOC_046279	LOC106579690	stk17a	serine/threonine-protein kinase 17A-like	NC_027318.1:76177418-76232072	REDAS	REDSLICE	2.8075	1.28928	-1.12272	-1.49237	0.00135	0.0248468
XLOC_036600	LOC106571492	-	protein FAM46A-like	NC_027314.1:38164486-38171950	REDAS	REDSLICE	1.68937	0.775169	-1.12391	-1.52225	0.00185	0.0315505
XLOC_013332	LOC106604155	tspan17	tetraspanin-17-like	NC_027304.1:4647184-4694110	REDAS	REDSLICE	3.03571	1.39198	-1.1249	-1.40479	0.00215	0.0353845
XLOC_028552	LOC106564707	kcnq5	potassium voltage-gated channel subfamily KQT member 5-like	NC_027311.1:17395210-17525966	REDAS	REDSLICE	1.51626	0.694615	-1.12623	-1.45939	0.00115	0.0219623
XLOC_046284	LOC106579687	ahrr	uncharacterized LOC106579687	NC_027318.1:77172309-77298383	REDAS	REDSLICE	2.89432	1.32476	-1.1275	-1.48413	0.0011	0.0212218
XLOC_010080	LOC106602940	map4k2	mitogen-activated protein kinase kinase kinase kinase 2-like	NC_027303.1:32745834-32773117	REDAS	REDSLICE	1.93227	0.883403	-1.12915	-1.50583	0.0015	0.026916
XLOC_036490	LOC106571317	fyn	tyrosine-protein kinase Fyn-like	NC_027314.1:29910975-29982812	REDAS	REDSLICE	6.74235	3.08042	-1.13013	-1.61742	0.0011	0.0212218
XLOC_022182	LOC106611811	dock2	dedicator of cytokinesis protein 2-like	NC_027308.1:65952199-65955144	REDAS	REDSLICE	14.2762	6.49966	-1.13517	-1.76395	0.0001	0.00306497
XLOC_023272	LOC106613700	tax1bp3	tax1-binding protein 3-like	NC_027309.1:17128448-17133657	REDAS	REDSLICE	121.51	55.3145	-1.13534	-1.76413	0.0001	0.00306497
XLOC_007345	LOC106600767	fth1	ferritin, middle subunit-like	NC_027302.1:52247327-52278876	REDAS	REDSLICE	37.6168	17.1127	-1.13631	-1.55117	0.0005	0.0114231
XLOC_027142	LOC106562300	ppfibp2	liprin-beta-2-like	NC_027310.1:23306318-23353178	REDAS	REDSLICE	3.56611	1.62201	-1.13657	-1.43646	0.00065	0.0140664
XLOC_035907	LOC106570420	sdrf	serine-aspartate repeat-containing protein F-like	NC_027313.1:75531853-75548252	REDAS	REDSLICE	6.2203	2.82906	-1.13666	-1.47656	0.0015	0.026916
XLOC_018146	rbpms	-	RNA-binding protein with multiple splicing	NC_027306.1:4290898-4348620	REDAS	REDSLICE	1.47931	0.672407	-1.13752	-1.22604	0.0029	0.0442868
XLOC_005964	LOC106587157	sept9	septin-9-like	NC_027301.1:47858184-47954968	REDAS	REDSLICE	12.3292	5.59552	-1.13974	-1.91636	5e-05	0.00167621
XLOC_056464	LOC106588354	tnfaip8l2	tumor necrosis factor alpha-induced protein 8-like protein 2	NC_027326.1:11492935-11512078	REDAS	REDSLICE	8.27264	3.75398	-1.13993	-1.67276	0.00045	0.0105017
XLOC_025261	LOC100136581	mtb	metallothionein B	NC_027309.1:79348826-79390377	REDAS	REDSLICE	607.197	275.353	-1.14088	-1.41402	0.00315	0.0470926
XLOC_034653	LOC106570513	col16a1	collagen alpha-1(XVI) chain-like	NC_027313.1:79342609-79345889	REDAS	REDSLICE	24.7275	11.2124	-1.14102	-1.78964	5e-05	0.00167621
XLOC_050859	LOC106583559	slc6a13	sodium- and chloride-dependent GABA transporter 2-like	NC_027321.1:37068210-37102193	REDAS	REDSLICE	20.688	9.37918	-1.14126	-1.79799	0.0003	0.00757889
XLOC_017335	LOC106608541	mrc1	macrophage mannose receptor 1-like	NC_027306.1:6591693-6607686	REDAS	REDSLICE	1.73324	0.785774	-1.14128	-1.31537	0.0033	0.0487419
XLOC_057704	LOC106589236	-	uncharacterized LOC106589236	NC_027327.1:11270375-11273232	REDAS	REDSLICE	4.69764	2.12661	-1.14338	-1.47285	0.00225	0.036621
XLOC_036985	LOC106572086	id1	DNA-binding protein inhibitor ID-1-like	NC_027314.1:72241566-72242789	REDAS	REDSLICE	83.8467	37.938	-1.14411	-1.92564	5e-05	0.00167621
XLOC_014110	LOC106605513	-	uncharacterized LOC106605513	NC_027304.1:63340288-63432240	REDAS	REDSLICE	7.95722	3.60018	-1.1442	-1.75449	0.0002	0.00544271
XLOC_026960	LOC106561979	kiaa0754	uncharacterized protein KIAA0754-like	NC_027310.1:10383458-10389786	REDAS	REDSLICE	3.93262	1.77807	-1.14518	-1.50368	0.0013	0.0241386
XLOC_026536	LOC106563192	psap	proactivator polypeptide-like	NC_027310.1:72400395-72423874	REDAS	REDSLICE	14.7053	6.6473	-1.1455	-1.82648	0.0001	0.00306497
XLOC_048900	rab3gap1	rab3	RAB3 GTPase activating protein catalytic subunit 1	NC_027320.1:45683790-45894674	REDAS	REDSLICE	2.63037	1.18825	-1.14643	-1.49484	5e-05	0.00167621
XLOC_028650	ngap	rasal2	Ras GTPase-activating protein nGAP	NC_027311.1:24723497-24736849	REDAS	REDSLICE	4.88458	2.20587	-1.14689	-1.83175	0.0002	0.00544271
XLOC_008563	LOC106600145	epha4	ephrin type-A receptor 4-like	NC_027302.1:36661553-36695016	REDAS	REDSLICE	3.26389	1.47289	-1.14794	-1.60174	0.0004	0.00954992
XLOC_057623	LOC106589351	antxr1	anthrax toxin receptor 1-like	NC_027327.1:4792130-4820118	REDAS	REDSLICE	15.4498	6.96627	-1.14913	-1.60174	0.00135	0.0248468
XLOC_003002	cercam	cercam	cerebral endothelial cell adhesion molecule	NC_027300.1:110581876-110596948	REDAS	REDSLICE	3.92801	1.76986	-1.15016	-1.38533	0.00295	0.0448558
XLOC_029070	srgap3	srgap3	SLIT-ROBO Rho GTPase activating protein 3	NC_027311.1:56093853-56217180	REDAS	REDSLICE	2.2702	1.02258	-1.15061	-1.59116	0.00065	0.0140664
XLOC_046551	LOC106579920	-	filamin-interacting protein FAM101A-like	NC_027319.1:20218633-20228722	REDAS	REDSLICE	4.0395	1.81943	-1.15069	-1.70864	5e-05	0.00167621
XLOC_046964	LOC106580936	-	uncharacterized LOC106580936	NC_027319.1:52478436-52485934	REDAS	REDSLICE	1.627	0.732669	-1.15098	-1.16764	0.00205	0.034129
XLOC_026417	npdc1	npdc1	neural proliferation, differentiation and control, 1	NC_027310.1:61228043-61267847	REDAS	REDSLICE	3.64795	1.64099	-1.15252	-1.40977	0.0023	0.0372347
XLOC_005316	LOC106575707	tnfrsf14	tumor necrosis factor receptor superfamily member 5-like	NC_027301.1:8631617-8640013	REDAS	REDSLICE	4.39232	1.97382	-1.15399	-1.44411	0.0021	0.0347681
XLOC_041143	LOC106575540	cd2	T-cell surface antigen CD2-like	NC_027316.1:18084007-18086284	REDAS	REDSLICE	5.77198	2.59192	-1.15504	-1.55792	0.00085	0.0173726
XLOC_044692	LOC106578440	phldb2	pleckstrin homology-like domain family B member 2	NC_027318.1:11065044-11111796	REDAS	REDSLICE	2.82826	1.27004	-1.15504	-1.3577	0.003	0.0454174
XLOC_015578	LOC106608111	flrt2	leucine-rich repeat transmembrane protein FLRT2-like	NC_027305.1:73564133-73635598	REDAS	REDSLICE	5.06313	2.27198	-1.15608	-1.8438	0.0001	0.00306497
XLOC_045645	LOC106578636	akr	homeobox protein AKR-like	NC_027318.1:27632184-27641009	REDAS	REDSLICE	4.16916	1.87018	-1.15658	-1.56308	0.00075	0.0157375
XLOC_013211	LOC106606096	plekho1	pleckstrin homology domain-containing family O member 1-like	NC_027304.1:76968021-76973134	REDAS	REDSLICE	4.07379	1.827	-1.15689	-1.84607	5e-05	0.00167621
XLOC_049650	LOC106582667	mars	rho GTPase-activating protein 15-like	NC_027321.1:4686135-4798472	REDAS	REDSLICE	3.33645	1.49475	-1.15841	-1.4605	0.00145	0.0262283
XLOC_045923	LOC106579324	-	vesicle-fusing ATPase	NC_027318.1:50388953-50443865	REDAS	REDSLICE	2.17302	0.972124	-1.16049	-1.57358	0.0006	0.0132029
XLOC_041387	LOC106575925	kctd12	BTB/POZ domain-containing protein KCTD12-like	NC_027316.1:29415542-29417472	REDAS	REDSLICE	5.02269	2.24462	-1.16199	-1.59695	0.00065	0.0140664
XLOC_043189	entpd1	entpd1	ectonucleoside triphosphate diphosphohydrolase 1	NC_027317.1:40850343-40915051	REDAS	REDSLICE	5.24611	2.34105	-1.16409	-1.5482	0.00095	0.0189427
XLOC_032368	hck	hck	hemopoietic cell kinase	NC_027312.1:7162724-7177941	REDAS	REDSLICE	22.3435	9.929	-1.17014	-1.75687	0.00015	0.00429515
XLOC_056319	LOC106588209	-	uncharacterized LOC106588209	NC_027326.1:3244423-3261805	REDAS	REDSLICE	4.68688	2.08262	-1.17023	-1.55055	0.0005	0.0114231
XLOC_004015	LOC106578256	cd22	B-cell receptor CD22-like	NC_027301.1:14075283-14087230	REDAS	REDSLICE	7.20709	3.20109	-1.17085	-1.72487	0.0002	0.00544271
XLOC_011135	LOC106602706	cnot10	uncharacterized LOC106602706	NC_027303.1:19765723-19772842	REDAS	REDSLICE	13.6269	6.05148	-1.1711	-1.74476	0.00015	0.00429515
XLOC_054216	LOC106586170	cytip	cytohesin-interacting protein-like	NC_027324.1:11965531-11970194	REDAS	REDSLICE	4.93024	2.18785	-1.17214	-1.69183	0.0003	0.00757889
XLOC_036420	tagap	-	T-cell activation GTPase activating protein	NC_027314.1:24102638-24139402	REDAS	REDSLICE	2.64945	1.17526	-1.1727	-1.53962	0.0007	0.0149087
XLOC_012751	LOC106605274	rftn1	raftlin-like	NC_027304.1:55490862-55558181	REDAS	REDSLICE	1.66785	0.739601	-1.17317	-1.57259	0.00055	0.0123272
XLOC_022089	LOC106611681	muc22	mucin-22-like	NC_027308.1:60942898-60959292	REDAS	REDSLICE	1.5053	0.666235	-1.17595	-1.43585	0.002	0.0334953
XLOC_016619	LOC106607465	abi3	ABI gene family member 3-like	NC_027305.1:42020349-42034557	REDAS	REDSLICE	2.56746	1.13617	-1.17616	-1.56498	0.00095	0.0189427
XLOC_041159	LOC106575565	igfbp2	insulin-like growth factor-binding protein 2-A	NC_027316.1:18780744-18785408	REDAS	REDSLICE	10.5028	4.64499	-1.17702	-1.55671	0.00095	0.0189427
XLOC_057003	LOC106588287	-	uncharacterized LOC106588287	NC_027326.1:8541708-8543369	REDAS	REDSLICE	25.188	11.1147	-1.18026	-1.61971	0.00075	0.0157375
XLOC_001903	LOC106599665	trbc1	T-cell receptor beta-1 chain C region-like	NC_027300.1:3347238-3354352	REDAS	REDSLICE	6.36253	2.80558	-1.1813	-1.3292	0.00165	0.0289267
XLOC_003914	LOC106576265	chd4	chromodomain-helicase-DNA-binding protein 4-like	NC_027301.1:10053133-10102375	REDAS	REDSLICE	5.37591	2.36919	-1.18211	-1.87143	0.00025	0.00653846
XLOC_026711	LOC106563690	il2rg	cytokine receptor common subunit gamma-like	NC_027310.1:81439610-81445386	REDAS	REDSLICE	38.7843	17.0895	-1.18236	-2.05686	5e-05	0.00167621
XLOC_059452	rhoh	rhoh	ras homolog family member H	NW_012342003.1:3183-8220	REDAS	REDSLICE	1.96493	0.864203	-1.18504	-1.29785	0.00335	0.0492975
XLOC_020410	ltc4s	ltc4s	leukotriene C4 synthase	NC_027308.1:57679481-57690970	REDAS	REDSLICE	2.78232	1.22357	-1.18519	-1.59003	0.0006	0.0132029
XLOC_062538	b2m	b2m	beta-2-microglobulin	NW_012347820.1:11859-21489	REDAS	REDSLICE	390.729	171.734	-1.18599	-1.74136	0.00015	0.00429515
XLOC_046022	LOC106579165	fkbp10	peptidyl-prolyl cis-trans isomerase FKBP10-like	NC_027318.1:55792045-55832507	REDAS	REDSLICE	35.972	15.8105	-1.18599	-1.77407	0.0001	0.00306497
XLOC_024822	LOC106560331	glul	glutamine synthetase-like	NC_027309.1:34659105-34663087	REDAS	REDSLICE	28.0097	12.3065	-1.18651	-1.80555	0.0001	0.00306497
XLOC_051752	LOC106584853	-	death-associated protein kinase 2-like	NC_027322.1:48834346-49129487	REDAS	REDSLICE	9.49642	4.17076	-1.18707	-1.422	0.00205	0.034129
XLOC_032140	LOC106568423	colgalt2	procollagen galactosyltransferase 2-like	NC_027312.1:96295977-96310155	REDAS	REDSLICE	4.30795	1.88855	-1.18972	-1.42251	0.00155	0.0275821
XLOC_020300	LOC106611417	trbc2	T-cell receptor beta-2 chain C region-like	NC_027308.1:45050761-45061981	REDAS	REDSLICE	25.7868	11.3019	-1.19006	-1.78979	0.0001	0.00306497
XLOC_043790	calhm2	calhm2	calcium homeostasis modulator family member 2	NC_027317.1:13144223-13146693	REDAS	REDSLICE	2.61037	1.14406	-1.1901	-1.38957	0.00265	0.0414132
XLOC_050647	LOC106582958	iffo2	intermediate filament family orphan 2-like	NC_027321.1:23772783-23858422	REDAS	REDSLICE	4.47544	1.96091	-1.19051	-1.47866	0.00095	0.0189427
XLOC_004526	LOC106588537	ccr7	C-C chemokine receptor type 7-like	NC_027301.1:46192476-46196230	REDAS	REDSLICE	5.1159	2.23764	-1.19301	-1.37771	0.00255	0.0402473
XLOC_052586	LOC106585621	mn1	probable tumor suppressor protein MN1	NC_027323.1:18452935-18476497	REDAS	REDSLICE	11.3978	4.98485	-1.19314	-1.56607	0.00075	0.0157375
XLOC_054514	fhod3	fhod3	formin homology 2 domain containing 3	NC_027324.1:37276862-37374985	REDAS	REDSLICE	4.73005	2.06291	-1.19717	-1.69632	0.0004	0.00954992
XLOC_048310	LOC106581433	ptx3	pentraxin-related protein PTX3-like	NC_027319.1:76538602-76553074	REDAS	REDSLICE	4.09386	1.78357	-1.1987	-1.73492	0.0003	0.00757889
XLOC_031523	mxra8	mxra8	Matrix-remodeling-associated protein 8	NC_027312.1:41660662-41671554	REDAS	REDSLICE	9.77973	4.25821	-1.19955	-1.8146	5e-05	0.00167621
XLOC_034788	fa49a	fam49a	FAM49A	NC_027313.1:88927319-88956831	REDAS	REDSLICE	13.2642	5.77078	-1.2007	-1.71137	0.00015	0.00429515
XLOC_013202	LOC106606078	col6a1	collagen alpha-1(VI) chain-like	NC_027304.1:76598726-76607576	REDAS	REDSLICE	19.3466	8.41311	-1.20137	-1.77405	0.00015	0.00429515
XLOC_046119	LOC106579408	itgad	integrin alpha-X-like	NC_027318.1:62220286-62283466	REDAS	REDSLICE	17.9741	7.80548	-1.20336	-1.77046	0.0001	0.00306497
XLOC_057060	LOC106588355	sema6d	semaphorin-6D-like	NC_027326.1:11202183-11298792	REDAS	REDSLICE	0.670771	0.290914	-1.20523	-1.28609	0.0034	0.0498234
XLOC_063749	LOC106592923	-	uncharacterized LOC106592923	NW_012349096.1:2843-11328	REDAS	REDSLICE	1.39045	0.602611	-1.20625	-1.5106	0.00105	0.0204706
XLOC_023357	LOC106613845	zap70	tyrosine-protein kinase ZAP-70-like	NC_027309.1:22746138-22755812	REDAS	REDSLICE	3.45583	1.49712	-1.20684	-1.57827	0.0006	0.0132029
XLOC_034880	tmem71	tmem71	transmembrane protein 71	NC_027313.1:3919547-3950260	REDAS	REDSLICE	3.98431	1.72605	-1.20685	-1.52057	0.00165	0.0289267
XLOC_042661	LOC106576581	nav3	neuron navigator 3-like	NC_027316.1:55071799-55085870	REDAS	REDSLICE	1.88063	0.814411	-1.20739	-1.58246	0.001	0.0197087
XLOC_015344	fyn	fyn	Proto-oncogene tyrosine-protein kinase FYN	NC_027305.1:54793533-54858856	REDAS	REDSLICE	5.42891	2.34982	-1.20811	-1.75444	0.0002	0.00544271
XLOC_034247	LOC106569780	cd6	T-cell differentiation antigen CD6-like	NC_027313.1:48280341-48291149	REDAS	REDSLICE	2.95682	1.27829	-1.20984	-1.45928	0.00095	0.0189427
XLOC_031313	LOC106566779	mgll	monoglyceride lipase-like	NC_027312.1:28464716-28499975	REDAS	REDSLICE	1.20438	0.520326	-1.2108	-1.49443	0.00165	0.0289267
XLOC_044209	bank1	bank1	B cell scaffold protein with ankyrin repeats 1	NC_027317.1:49082534-49114319	REDAS	REDSLICE	1.82746	0.788678	-1.21233	-1.39307	0.0029	0.0442868
XLOC_052788	kif27	kif27	kinesin family member 27	NC_027323.1:31221457-31234367	REDAS	REDSLICE	1.12174	0.483979	-1.21272	-1.44337	0.00225	0.036621
XLOC_031605	lcp2	lcp2	lymphocyte cytosolic protein 2	NC_027312.1:50138410-50152797	REDAS	REDSLICE	3.24559	1.39991	-1.21314	-1.57123	0.00085	0.0173726
XLOC_002328	LOC106602554	fut8	alpha-(1,6)-fucosyltransferase-like	NC_027300.1:38862675-38978409	REDAS	REDSLICE	5.81213	2.50455	-1.21451	-1.78378	0.0001	0.00306497
XLOC_018254	LOC106608613	-	protein transport protein Sec24D-like	NC_027306.1:14704445-14775259	REDAS	REDSLICE	2.41411	1.04016	-1.21468	-1.40047	0.0024	0.0384512
XLOC_035538	LOC106569795	col11a1	collagen alpha-1(XI) chain-like	NC_027313.1:48812300-48852291	REDAS	REDSLICE	5.34472	2.30285	-1.2147	-1.788	5e-05	0.00167621
XLOC_030527	LOC106565462	-	retinoic acid receptor gamma-A-like	NC_027311.1:54348288-54410382	REDAS	REDSLICE	9.61332	4.13833	-1.21599	-2.12239	5e-05	0.00167621
XLOC_021607	LOC106610850	gchfr	GTP cyclohydrolase 1 feedback regulatory protein-like	NC_027308.1:19659775-19668966	REDAS	REDSLICE	20.9428	9.00483	-1.21769	-1.78386	0.0001	0.00306497
XLOC_021734	LOC106611122	lbh	protein LBH-like	NC_027308.1:27578425-27603272	REDAS	REDSLICE	5.0544	2.17289	-1.21793	-1.66794	0.00085	0.0173726
XLOC_027094	LOC106562245	ctsa	lysosomal protective protein-like	NC_027310.1:21395637-21399959	REDAS	REDSLICE	43.1291	18.4925	-1.22172	-2.10079	5e-05	0.00167621
XLOC_030869	LOC106566166	nckap1l	nck-associated protein 1-like	NC_027311.1:84178240-84214374	REDAS	REDSLICE	16.4966	7.07002	-1.22238	-1.69166	0.00025	0.00653846
XLOC_020769	gm2a	gm2a	GM2 ganglioside activator	NC_027308.1:85287807-85308521	REDAS	REDSLICE	7.85059	3.3643	-1.2225	-1.74067	0.0004	0.00954992
XLOC_025399	LOC106561345	-	uncharacterized LOC106561345	NC_027309.1:92093526-92104923	REDAS	REDSLICE	1.93274	0.828238	-1.22253	-1.46225	0.002	0.0334953
XLOC_041707	LOC106576510	prickle1	prickle-like protein 1	NC_027316.1:51461826-51473226	REDAS	REDSLICE	2.66291	1.14095	-1.22277	-1.5334	0.00175	0.0302518
XLOC_053102	arvcf	-	ARVCF, delta catenin family member	NC_027323.1:11512424-11676279	REDAS	REDSLICE	0.517982	0.221747	-1.22399	-1.18514	5e-05	0.00167621
XLOC_001103	mkk6b	mapk6b	MAPK kinase 6b	NC_027300.1:97466048-97520264	REDAS	REDSLICE	8.12962	3.47639	-1.2256	-1.84506	5e-05	0.00167621
XLOC_012550	LOC106604846	csf1r	macrophage colony-stimulating factor 1 receptor 1-like	NC_027304.1:36973059-36993723	REDAS	REDSLICE	15.4535	6.59303	-1.22892	-2.13469	5e-05	0.00167621
XLOC_021481	LOC106610662	id3	DNA-binding protein inhibitor ID-3-A-like	NC_027308.1:7485732-7487570	REDAS	REDSLICE	32.9138	14.0312	-1.23005	-2.00567	5e-05	0.00167621
XLOC_039023	LOC106573620	lrp5	low-density lipoprotein receptor-related protein 5-like	NC_027315.1:36655756-36741604	REDAS	REDSLICE	3.53334	1.50495	-1.23132	-1.53863	0.0009	0.0181706
XLOC_042434	LOC106576205	flnc	filamin-C-like	NC_027316.1:41253841-41325379	REDAS	REDSLICE	1.1062	0.471077	-1.23157	-1.44772	0.0016	0.0282586
XLOC_008286	LOC106599020	jund	transcription factor jun-D-like	NC_027302.1:13686481-13688466	REDAS	REDSLICE	13.9861	5.95581	-1.23162	-1.92489	5e-05	0.00167621
XLOC_061340	LOC106591644	-	uncharacterized protein DR_0269-like	NW_012344940.1:21-6102	REDAS	REDSLICE	0.508157	0.216355	-1.23187	-0.880691	0.00065	0.0140664
XLOC_036575	LOC106571462	-	tumor necrosis factor receptor superfamily member 21-like	NC_027314.1:36971654-37013089	REDAS	REDSLICE	1.90592	0.811445	-1.23192	-1.58508	0.00105	0.0204706
XLOC_032038	fyb	fyb	FYN-binding protein	NC_027312.1:89998623-90011181	REDAS	REDSLICE	21.9385	9.3354	-1.23268	-1.54542	0.0006	0.0132029
XLOC_021376	LOC106613337	0	transforming growth factor beta-1-like	NC_027308.1:136859027-136895094	REDAS	REDSLICE	9.01182	3.83188	-1.23376	-2.02331	5e-05	0.00167621
XLOC_011997	cssa04h5orf24	-	chromosome ssa04 open reading frame, human C5orf24	NC_027303.1:77747082-77752986	REDAS	REDSLICE	3.05453	1.29807	-1.23459	-1.52264	0.00045	0.0105017
XLOC_017219	LOC106608455	tmem179b	transmembrane protein 179B-like	NC_027306.1:2977152-2992291	REDAS	REDSLICE	4.93627	2.09456	-1.23678	-1.72838	0.00045	0.0105017
XLOC_023769	LOC106560749	gramd2	GRAM domain-containing protein 2-like	NC_027309.1:65132923-65211830	REDAS	REDSLICE	3.78276	1.605	-1.23687	-1.57075	0.0019	0.032209
XLOC_021567	LOC106610812	fam167a	protein FAM167A-like	NC_027308.1:17086783-17095368	REDAS	REDSLICE	19.5751	8.30327	-1.23727	-1.71717	0.0002	0.00544271
XLOC_050228	LOC106583686	src	proto-oncogene tyrosine-protein kinase Src-like	NC_027321.1:51771640-51808058	REDAS	REDSLICE	1.57371	0.667127	-1.23814	-1.79965	0.00015	0.00429515
XLOC_027559	LOC106562962	col5a1	collagen alpha-1(V) chain-like	NC_027310.1:52567223-52702707	REDAS	REDSLICE	17.368	7.35923	-1.23881	-1.60629	0.0009	0.0181706
XLOC_052607	LOC106585594	fgg	bone morphogenetic protein 1-like	NC_027323.1:19834801-19903258	REDAS	REDSLICE	2.15931	0.914891	-1.23889	-1.58922	0.0004	0.00954992
XLOC_045710	jag1	jag1	jagged 1	NC_027318.1:35149310-35260059	REDAS	REDSLICE	11.154	4.71882	-1.24107	-2.15908	5e-05	0.00167621
XLOC_057333	LOC106588741	ankrd28	serine/threonine-protein phosphatase 6 regulatory ankyrin repeat subunit A-like	NC_027326.1:23941167-23996438	REDAS	REDSLICE	3.66239	1.54749	-1.24286	-1.90787	5e-05	0.00167621
XLOC_075938	LOC106598796	dnase1l3	deoxyribonuclease gamma-like	NW_012386532.1:151-1684	REDAS	REDSLICE	545.961	230.378	-1.24479	-1.83431	0.00015	0.00429515
XLOC_046725	mxd1	mxd1	MAX dimerization protein 1	NC_027319.1:33919435-33953006	REDAS	REDSLICE	1.04184	0.439603	-1.24487	-1.30588	0.0017	0.0295917
XLOC_043694	LOC106576820	sgpl1	sphingosine-1-phosphate lyase 1-like	NC_027317.1:6233219-6273632	REDAS	REDSLICE	21.0621	8.87936	-1.24612	-2.04326	5e-05	0.00167621
XLOC_005651	LOC106582009	rftn1	raftlin-like	NC_027301.1:25266241-25328024	REDAS	REDSLICE	1.70509	0.718795	-1.2462	-1.72409	0.00055	0.0123272
XLOC_057750	LOC106589540	sh3bp1	SH3 domain-binding protein 1-like	NC_027327.1:14012375-14053574	REDAS	REDSLICE	6.05683	2.55113	-1.24742	-1.54443	0.001	0.0197087
XLOC_062503	LOC106592181	col6a2	collagen alpha-2(VI) chain-like	NW_012347781.1:574-23453	REDAS	REDSLICE	7.03846	2.96412	-1.24765	-1.46875	0.00145	0.0262283
XLOC_018445	LOC106609015	-	uncharacterized LOC106609015	NC_027306.1:25698004-25705529	REDAS	REDSLICE	2.80853	1.18186	-1.24875	-1.5644	0.00045	0.0105017
XLOC_056719	LOC106588851	-	uncharacterized LOC106588851	NC_027326.1:27858995-27876176	REDAS	REDSLICE	24.3094	10.2242	-1.24953	-1.48668	0.00225	0.036621
XLOC_020038	LOC106611054	rps6kl1	ribosomal protein S6 kinase-like 1	NC_027308.1:22122941-22132388	REDAS	REDSLICE	1.28458	0.539583	-1.25138	-1.36993	0.0024	0.0384512
XLOC_054023	LOC106586833	ccdc80	coiled-coil domain-containing protein 80-like	NC_027324.1:41384371-41394047	REDAS	REDSLICE	9.1907	3.8547	-1.25355	-1.49384	0.0007	0.0149087
XLOC_021165	LOC106612793	dusp14	dual specificity protein phosphatase 14-like	NC_027308.1:113887397-113896093	REDAS	REDSLICE	4.5754	1.91893	-1.2536	-1.59999	0.00025	0.00653846
XLOC_014381	LOC106606028	ptk2	focal adhesion kinase 1-like	NC_027304.1:75244220-75282481	REDAS	REDSLICE	7.65809	3.20633	-1.25606	-1.90337	5e-05	0.00167621
XLOC_025027	LOC106560721	ankrd26	ankyrin repeat domain-containing protein 26-like	NC_027309.1:53672552-53842619	REDAS	REDSLICE	2.5293	1.05733	-1.25831	-1.64933	5e-05	0.00167621
XLOC_050079	LOC106583520	prelp	prolargin-like	NC_027321.1:39414819-39476367	REDAS	REDSLICE	9.36829	3.91536	-1.25864	-1.7252	0.00015	0.00429515
XLOC_032256	LOC106566301	-	arginine-glutamic acid dipeptide repeats protein-like	NC_027312.1:369987-425959	REDAS	REDSLICE	2.22142	0.927647	-1.25983	-1.56778	0.00075	0.0157375
XLOC_022615	LOC106612693	eml1	echinoderm microtubule-associated protein-like 2	NC_027308.1:102081021-102117680	REDAS	REDSLICE	45.4135	18.9532	-1.26068	-2.07316	5e-05	0.00167621
XLOC_028099	LOC106563917	cd96	T-cell surface protein tactile-like	NC_027310.1:91474279-91484540	REDAS	REDSLICE	13.5296	5.6461	-1.2608	-1.77224	0.00025	0.00653846
XLOC_004063	LOC106578794	cxcr3.2	C-X-C chemokine receptor type 3-like	NC_027301.1:15596212-15622403	REDAS	REDSLICE	2.51427	1.04887	-1.2613	-1.63453	0.0003	0.00757889
XLOC_054790	LOC106587295	gpt2	alanine aminotransferase 2-like	NC_027325.1:13425048-13456475	REDAS	REDSLICE	36.0745	15.0436	-1.26183	-1.89237	5e-05	0.00167621
XLOC_057587	LOC106589304	thra	thyroid hormone receptor alpha-like	NC_027327.1:1952223-2152111	REDAS	REDSLICE	2.38366	0.992689	-1.26377	-1.77026	0.0001	0.00306497
XLOC_055650	LOC106587193	-	protein-methionine sulfoxide oxidase MICAL2-like	NC_027325.1:18924631-18970580	REDAS	REDSLICE	2.56611	1.0681	-1.26454	-1.77612	5e-05	0.00167621
XLOC_023622	ptprc	ptprc	protein tyrosine phosphatase, receptor type C	NC_027309.1:47332748-47563563	REDAS	REDSLICE	37.2306	15.4766	-1.2664	-1.77648	0.00045	0.0105017
XLOC_037324	LOC106572896	ampd2	AMP deaminase 2-like	NC_027314.1:97947238-97966608	REDAS	REDSLICE	1.29863	0.539638	-1.26693	-1.39064	0.0009	0.0181706
XLOC_023355	LOC106613838	fcho1	F-BAR domain only protein 1-like	NC_027309.1:22471324-22513588	REDAS	REDSLICE	0.914327	0.379815	-1.26742	-1.36105	0.00265	0.0414132
XLOC_049723	LOC106582833	rassf5	ras association domain-containing protein 5-like	NC_027321.1:12578126-12630636	REDAS	REDSLICE	1.4279	0.592737	-1.26843	-1.69797	5e-05	0.00167621
XLOC_020765	LOC106612236	emx1	homeobox protein EMX1-like	NC_027308.1:84479996-84496256	REDAS	REDSLICE	14.37	5.96471	-1.26854	-1.77195	0.00015	0.00429515
XLOC_023781	LOC106561079	rps13	40S ribosomal protein S13	NC_027309.1:66318488-66330228	REDAS	REDSLICE	291.039	120.731	-1.26942	-2.08048	5e-05	0.00167621
XLOC_033435	LOC106568394	-	chondroitin sulfate proteoglycan 4-like	NC_027312.1:95454504-95482945	REDAS	REDSLICE	1.94331	0.805816	-1.26999	-1.69749	0.00025	0.00653846
XLOC_028875	LOC100136451	cd8b	CD8 beta	NC_027311.1:43606275-43611610	REDAS	REDSLICE	3.67832	1.5238	-1.27137	-1.38307	0.0026	0.0408177
XLOC_029796	LOC106564155	vav1	proto-oncogene vav-like	NC_027311.1:4591542-4594119	REDAS	REDSLICE	7.14644	2.95951	-1.27187	-1.76231	0.00015	0.00429515
XLOC_037472	fras1	-	Fraser extracellular matrix complex subunit 1	NC_027314.1:4157277-4205409	REDAS	REDSLICE	1.61906	0.670486	-1.27188	-1.39441	0.0034	0.0498234
XLOC_012272	LOC106604374	ccdc88a	girdin-like	NC_027304.1:15862754-15886826	REDAS	REDSLICE	3.17936	1.31562	-1.273	-1.96799	5e-05	0.00167621
XLOC_043584	tec	-	tec protein tyrosine kinase	NC_027317.1:68765113-68801314	REDAS	REDSLICE	1.519	0.628552	-1.27302	-1.5179	0.00085	0.0173726
XLOC_029029	LOC106565431	avil	advillin-like	NC_027311.1:52987116-53017657	REDAS	REDSLICE	1.4757	0.610501	-1.27333	-1.45986	0.0025	0.0396513
XLOC_035260	wnt3a	wnt3a	Wnt family member 3A	NC_027313.1:31266159-31292960	REDAS	REDSLICE	0.891287	0.368665	-1.27358	-1.42941	0.00115	0.0219623
XLOC_023805	LOC106561044	-	receptor-type tyrosine-protein phosphatase eta-like	NC_027309.1:67846078-67922089	REDAS	REDSLICE	0.426743	0.176362	-1.27483	-1.3611	0.00105	0.0204706
XLOC_017348	LOC106608575	arsj	arylsulfatase J-like	NC_027306.1:9052011-9075288	REDAS	REDSLICE	3.09905	1.27953	-1.27622	-1.53809	0.0008	0.0165674
XLOC_019229	lef1	lef1	lymphoid enhancer binding factor 1	NC_027307.1:17966043-18030576	REDAS	REDSLICE	14.6935	6.05629	-1.27867	-1.81096	0.0002	0.00544271
XLOC_054976	LOC106587550	swap70	switch-associated protein 70-like	NC_027325.1:28240273-28262034	REDAS	REDSLICE	2.71099	1.11719	-1.27894	-1.39174	0.0033	0.0487419
XLOC_018563	LOC106609208	pik3cg	phosphatidylinositol 4,5-bisphosphate 3-kinase catalytic subunit gamma isoform-like	NC_027306.1:35577625-35585856	REDAS	REDSLICE	3.47461	1.43067	-1.28016	-1.90305	0.0001	0.00306497
XLOC_011644	LOC106603373	sesn3	sestrin-3-like	NC_027303.1:45504453-45522851	REDAS	REDSLICE	2.96522	1.22064	-1.2805	-1.65333	0.001	0.0197087
XLOC_012485	LOC106604752	lig1	DNA ligase 1-like	NC_027304.1:34032874-34243504	REDAS	REDSLICE	0.811831	0.334142	-1.28072	-1.48505	0.00185	0.0315505
XLOC_042823	tisd	zfp36l2	Butyrate response factor 2	NC_027317.1:10104187-10108249	REDAS	REDSLICE	77.2342	31.7797	-1.28113	-1.9044	0.0001	0.00306497
XLOC_058654	LOC106590294	-	uncharacterized LOC106590294	NC_027328.1:17786778-17851734	REDAS	REDSLICE	3.80413	1.56524	-1.28118	-1.36392	0.00325	0.0481906
XLOC_058849	LOC100286462	vav3	guanine nucleotide exchange factor VAV3	NC_027328.1:34048987-34213320	REDAS	REDSLICE	0.831748	0.342228	-1.28119	-1.39009	0.0024	0.0384512
XLOC_019947	LOC106610773	col12a1	collagen alpha-1(XII) chain-like	NC_027308.1:14699321-14772750	REDAS	REDSLICE	5.33059	2.1925	-1.28172	-1.76429	0.0001	0.00306497
XLOC_013664	LOC106604670	tchh	trichohyalin-like	NC_027304.1:30427041-30440972	REDAS	REDSLICE	2.97417	1.22226	-1.28294	-1.46891	0.002	0.0334953
XLOC_014912	LOC106606950	hlf	hepatic leukemia factor-like	NC_027305.1:26571776-26618629	REDAS	REDSLICE	4.82694	1.98095	-1.28492	-1.78545	0.00035	0.00858457
XLOC_002237	LOC106601624	lbh	protein LBH-like	NC_027300.1:29749575-29759349	REDAS	REDSLICE	5.46772	2.2434	-1.28525	-1.49304	0.0026	0.0408177
XLOC_055569	LOC106587146	adgrg5	adhesion G-protein coupled receptor G5-like	NC_027325.1:10608980-10624181	REDAS	REDSLICE	3.51102	1.438	-1.28782	-1.87346	5e-05	0.00167621
XLOC_030633	LOC106565692	mdfi	myoD family inhibitor-like	NC_027311.1:61474736-61480802	REDAS	REDSLICE	1.53723	0.62957	-1.28789	-1.69157	0.00025	0.00653846
XLOC_031371	LOC106567018	-	SLIT-ROBO Rho GTPase-activating protein 3-like	NC_027312.1:33634220-33659958	REDAS	REDSLICE	0.597899	0.244305	-1.29122	-1.10001	0.0027	0.0419911
XLOC_015109	LOC106607294	-	inactive phospholipase C-like protein 2	NC_027305.1:37681567-37778581	REDAS	REDSLICE	0.886653	0.362274	-1.29129	-1.33299	0.00255	0.0402473
XLOC_005716	LOC106583140	eva1b	protein eva-1 homolog B-like	NC_027301.1:29443097-29486187	REDAS	REDSLICE	5.64111	2.30373	-1.29201	-1.7539	0.00025	0.00653846
XLOC_032103	LOC106568366	-	uncharacterized LOC106568366	NC_027312.1:93813211-93818808	REDAS	REDSLICE	70.6836	28.8202	-1.29429	-1.78815	0.00035	0.00858457
XLOC_034109	LOC106569586	cd84	SLAM family member 5-like	NC_027313.1:40339557-40352030	REDAS	REDSLICE	5.28927	2.1558	-1.29485	-1.42709	0.00185	0.0315505
XLOC_048208	LOC106581278	serpinh1	serpin H1-like	NC_027319.1:66268879-66273526	REDAS	REDSLICE	17.9828	7.31806	-1.29709	-2.03184	5e-05	0.00167621
XLOC_014829	leg	lgals1	Beta-galactoside-binding lectin	NC_027305.1:22105269-22110025	REDAS	REDSLICE	42.4086	17.2348	-1.29903	-2.03152	5e-05	0.00167621
XLOC_058602	gli3	gli3	GLI family zinc finger 3	NC_027328.1:14100353-14229273	REDAS	REDSLICE	1.54573	0.627647	-1.30026	-1.79469	0.00015	0.00429515
XLOC_055634	LOC106587232	cd276	CD276 antigen-like	NC_027325.1:17097322-17173452	REDAS	REDSLICE	7.41617	3.01079	-1.30053	-1.55012	0.00055	0.0123272
XLOC_050496	LOC106582771	hmga2	high mobility group protein HMGI-C-like	NC_027321.1:11169257-11178449	REDAS	REDSLICE	0.581584	0.236106	-1.30055	-1.29934	0.00255	0.0402473
XLOC_041183	LOC106575613	col18a1	collagen alpha-1(XVIII) chain-like	NC_027316.1:19931037-19948477	REDAS	REDSLICE	3.74021	1.5183	-1.30066	-1.76985	0.00015	0.00429515
XLOC_002327	LOC106601783	gphn	gephyrin-like	NC_027300.1:38640183-38762785	REDAS	REDSLICE	18.616	7.53736	-1.30441	-2.13195	5e-05	0.00167621
XLOC_012387	nano1	nanos1	Nanos homolog 1	NC_027304.1:27798187-27801202	REDAS	REDSLICE	2.05678	0.832624	-1.30465	-1.42266	0.001	0.0197087
XLOC_055795	LOC106587519	-	tripartite motif-containing protein 66-like	NC_027325.1:27976717-27999284	REDAS	REDSLICE	1.07725	0.43583	-1.30551	-1.25978	0.0021	0.0347681
XLOC_001380	LOC106564343	-	protein phosphatase Slingshot homolog 1-like	NC_027300.1:120451516-120476309	REDAS	REDSLICE	0.863262	0.349155	-1.30593	-1.56634	0.0008	0.0165674
XLOC_030736	LOC106565752	bhlhe40	class E basic helix-loop-helix protein 40-like	NC_027311.1:71672020-71675812	REDAS	REDSLICE	17.8836	7.22843	-1.30689	-1.94781	5e-05	0.00167621
XLOC_019906	id2	id2	DNA-binding protein inhibitor ID-2	NC_027308.1:11039956-11042175	REDAS	REDSLICE	41.4273	16.7427	-1.30705	-2.19897	5e-05	0.00167621
XLOC_000179	LOC106560797	ctsl	cathepsin L1-like	NC_027300.1:10068397-10074292	REDAS	REDSLICE	6.76588	2.73441	-1.30705	-1.70878	0.0005	0.0114231
XLOC_024540	LOC106613631	rab3a	ras-related protein Rab-3A	NC_027309.1:14864792-14888147	REDAS	REDSLICE	15.1204	6.11075	-1.30707	-2.15241	5e-05	0.00167621
XLOC_023327	LOC106613792	shc2	SHC-transforming protein 2-like	NC_027309.1:20753682-20778808	REDAS	REDSLICE	0.969129	0.391465	-1.30781	-1.37797	0.00045	0.0105017
XLOC_046562	LOC106579898	angptl2	angiopoietin-related protein 2-like	NC_027319.1:21646051-21688437	REDAS	REDSLICE	0.954942	0.385715	-1.30788	-1.41229	0.00085	0.0173726
XLOC_000655	LOC106604404	prom2	prominin-1-A-like	NC_027300.1:47599867-47634627	REDAS	REDSLICE	0.522567	0.211055	-1.30799	-1.13059	0.0019	0.032209
XLOC_046583	LOC106579862	entpd4	ectonucleoside triphosphate diphosphohydrolase 4-like	NC_027319.1:23257873-23268480	REDAS	REDSLICE	1.18353	0.476122	-1.31369	-1.54347	0.00075	0.0157375
XLOC_011358	LOC106602872	c11orf53	uncharacterized protein C11orf53 homolog	NC_027303.1:28963561-28968685	REDAS	REDSLICE	2.047	0.823289	-1.31404	-1.23632	0.00315	0.0470926
XLOC_048799	LOC106582249	lcp1	plastin-2	NC_027320.1:35483305-35510770	REDAS	REDSLICE	57.7671	23.2229	-1.3147	-2.01326	5e-05	0.00167621
XLOC_011955	LOC106603899	lcp2	lymphocyte cytosolic protein 2-like	NC_027303.1:74125077-74138110	REDAS	REDSLICE	8.45537	3.39721	-1.31552	-2.06698	5e-05	0.00167621
XLOC_024585	LOC106613704	ccl25	C-C motif chemokine 25-like	NC_027309.1:17194411-17200598	REDAS	REDSLICE	155.295	62.3045	-1.3176	-1.40101	0.0015	0.026916
XLOC_008688	LOC106600657	fth1	ferritin, middle subunit-like	NC_027302.1:48841655-48842306	REDAS	REDSLICE	77.3964	31.0173	-1.31919	-2.02795	5e-05	0.00167621
XLOC_013562	btk	btk	Bruton tyrosine kinase	NC_027304.1:20780066-20804590	REDAS	REDSLICE	8.39732	3.35924	-1.3218	-1.99124	5e-05	0.00167621
XLOC_024553	gamt	gamt	guanidinoacetate N-methyltransferase	NC_027309.1:15529154-15533383	REDAS	REDSLICE	9.98215	3.99202	-1.32223	-1.58719	0.00085	0.0173726
XLOC_024144	LOC106561381	tmtc2	transmembrane and TPR repeat-containing protein 2-like	NC_027309.1:97172655-97365795	REDAS	REDSLICE	1.67776	0.67096	-1.32223	-1.5347	0.0013	0.0241386
XLOC_039891	LOC106573315	banp	protein BANP-like	NC_027315.1:17565008-17642108	REDAS	REDSLICE	2.08136	0.831018	-1.32458	-1.46943	0.00065	0.0140664
XLOC_003038	LOC106561919	-	uncharacterized LOC106561919	NC_027300.1:113134928-113146505	REDAS	REDSLICE	9.60037	3.83308	-1.32459	-2.07471	5e-05	0.00167621
XLOC_034208	LOC106569732	col6a1	collagen alpha-1(VI) chain-like	NC_027313.1:45632446-45637992	REDAS	REDSLICE	60.1654	24.0097	-1.32532	-1.67175	0.00045	0.0105017
XLOC_053609	LOC106586047	klf5	Krueppel-like factor 5	NC_027324.1:3002638-3023387	REDAS	REDSLICE	2.37471	0.945216	-1.32904	-1.64028	0.00065	0.0140664
XLOC_026266	LOC106562854	-	FH1/FH2 domain-containing protein 3-like	NC_027310.1:45911547-45936180	REDAS	REDSLICE	2.82485	1.12425	-1.32921	-1.64273	0.00095	0.0189427
XLOC_006877	LOC106599162	cyp7a1	cholesterol 7-alpha-monooxygenase-like	NC_027302.1:16411864-16416320	REDAS	REDSLICE	6.60639	2.62878	-1.32947	-1.69395	0.00115	0.0219623
XLOC_031543	LOC106567288	hmga1	high mobility group protein HMG-I/HMG-Y-like	NC_027312.1:43363289-43397130	REDAS	REDSLICE	6.26386	2.49203	-1.32973	-1.92143	5e-05	0.00167621
XLOC_048011	LOC106580939	-	pleckstrin homology-like domain family B member 1	NC_027319.1:52577772-52690061	REDAS	REDSLICE	1.68228	0.669203	-1.3299	-1.36495	5e-05	0.00167621
XLOC_003690	sox4	-	SRY-box 4	NC_027301.1:331414-334087	REDAS	REDSLICE	1.43504	0.570834	-1.32994	-1.40801	0.00255	0.0402473
XLOC_024669	rgl1	rgl1	ral guanine nucleotide dissociation stimulator like 1	NC_027309.1:21910708-21944333	REDAS	REDSLICE	2.27763	0.905475	-1.33079	-1.88351	0.0001	0.00306497
XLOC_029849	LOC106564264	dennd1c	DENN domain-containing protein 1C-like	NC_027311.1:7488072-7510436	REDAS	REDSLICE	3.37691	1.34245	-1.33083	-1.80475	0.00045	0.0105017
XLOC_007409	abi1	abi2	Abl interactor 1	NC_027302.1:56109688-56133781	REDAS	REDSLICE	6.95464	2.76373	-1.33136	-2.02697	5e-05	0.00167621
XLOC_024940	LOC106560535	prrx1	paired mesoderm homeobox protein 1-like	NC_027309.1:45399900-45410772	REDAS	REDSLICE	9.74941	3.87153	-1.33241	-1.59859	0.0012	0.0227019
XLOC_045134	LOC106579193	ntn3	netrin-3-like	NC_027318.1:54635810-54693325	REDAS	REDSLICE	0.817121	0.324147	-1.3339	-1.4873	0.00085	0.0173726
XLOC_005289	otoa	otoa	otoancorin	NC_027301.1:7840785-7871037	REDAS	REDSLICE	0.733777	0.291057	-1.33404	-1.31339	0.0021	0.0347681
XLOC_031165	LOC106566606	wnt7a	protein Wnt-7a	NC_027312.1:18667385-18677881	REDAS	REDSLICE	6.7942	2.69431	-1.33439	-1.97732	5e-05	0.00167621
XLOC_015310	LOC106607674	prkd3	serine/threonine-protein kinase D3-like	NC_027305.1:51376345-51432453	REDAS	REDSLICE	1.34674	0.533986	-1.3346	-1.64993	0.0003	0.00757889
XLOC_003580	chsy3	chsy3	chondroitin sulfate synthase 3	NC_027300.1:151363684-151525924	REDAS	REDSLICE	2.56422	1.01657	-1.33482	-1.64239	0.00045	0.0105017
XLOC_052109	rgma	-	RGM domain family, member A	NC_027322.1:32928358-32952152	REDAS	REDSLICE	1.66917	0.661486	-1.33534	-1.41195	0.0013	0.0241386
XLOC_052827	LOC106585765	edil3	EGF-like repeat and discoidin I-like domain-containing protein 3	NC_027323.1:34221287-34434333	REDAS	REDSLICE	1.39847	0.554041	-1.33579	-1.45661	0.002	0.0334953
XLOC_038341	mxra8	-	Matrix-remodeling-associated protein 8	NC_027314.1:81562777-81578867	REDAS	REDSLICE	2.93736	1.16355	-1.33599	-1.43016	0.0025	0.0396513
XLOC_037739	LOC106571314	-	monocarboxylate transporter 10-like	NC_027314.1:30107628-30169886	REDAS	REDSLICE	2.46108	0.974237	-1.33695	-1.86096	5e-05	0.00167621
XLOC_043207	LOC106577493	sorcs2	VPS10 domain-containing receptor SorCS2-like	NC_027317.1:44389353-44731203	REDAS	REDSLICE	1.03715	0.410533	-1.33706	-1.62038	0.00055	0.0123272
XLOC_062732	skap2	skap2	src kinase associated phosphoprotein 2	NW_012348009.1:1039-16579	REDAS	REDSLICE	20.1667	7.97628	-1.33819	-2.07288	5e-05	0.00167621
XLOC_016518	LOC106607353	pdpk1	3-phosphoinositide-dependent protein kinase 1-like	NC_027305.1:35265305-35279404	REDAS	REDSLICE	2.16236	0.855138	-1.33838	-1.50081	0.0004	0.00954992
XLOC_053745	LOC106586330	arhgap15	rho GTPase-activating protein 15-like	NC_027324.1:17905072-17956345	REDAS	REDSLICE	5.95156	2.35312	-1.33869	-1.76989	0.0006	0.0132029
XLOC_035172	LOC106569090	klf4	Krueppel-like factor 4	NC_027313.1:23188156-23190899	REDAS	REDSLICE	19.9132	7.86267	-1.34063	-2.11862	5e-05	0.00167621
XLOC_044973	LOC106578890	clec4m	snaclec 1-like	NC_027318.1:42424070-42426849	REDAS	REDSLICE	40.0266	15.7958	-1.34142	-1.55279	0.00175	0.0302518
XLOC_049515	LOC106582458	-	INO80 complex subunit D-like	NC_027320.1:50478488-50525050	REDAS	REDSLICE	6.14244	2.42358	-1.34167	-2.13427	5e-05	0.00167621
XLOC_031075	LOC106566492	ptpn18	tyrosine-protein phosphatase non-receptor type 18-like	NC_027312.1:10097108-10110893	REDAS	REDSLICE	2.83494	1.11745	-1.34311	-1.58116	0.00115	0.0219623
XLOC_042370	LOC106576052	tfec	transcription factor EC-like	NC_027316.1:36369677-36427632	REDAS	REDSLICE	1.66772	0.657339	-1.34317	-1.34464	0.0008	0.0165674
XLOC_036171	slc39a14	slc39a14	solute carrier family 39 member 14	NC_027314.1:1667650-1713080	REDAS	REDSLICE	6.25046	2.4583	-1.3463	-2.13128	5e-05	0.00167621
XLOC_046406	LOC106580168	mapk6	mitogen-activated protein kinase 4-like	NC_027319.1:7108550-7135545	REDAS	REDSLICE	0.438582	0.172148	-1.3492	-1.181	0.0025	0.0396513
XLOC_001267	epb41l4a	epb41l4a	erythrocyte membrane protein band 4.1 like 4A	NC_027300.1:113022964-113120816	REDAS	REDSLICE	1.32869	0.521495	-1.34928	-1.51523	0.0006	0.0132029
XLOC_049919	b4gn1	b4galnt1	Beta-1,4 N-acetylgalactosaminyltransferase 1	NC_027321.1:28246103-28271542	REDAS	REDSLICE	1.31457	0.515839	-1.3496	-1.57062	0.00045	0.0105017
XLOC_056715	LOC106588844	snx10	sorting nexin-10B-like	NC_027326.1:27620665-27638874	REDAS	REDSLICE	0.895278	0.351152	-1.35024	-1.07416	0.0026	0.0408177
XLOC_001566	pisd	-	phosphatidylserine decarboxylase	NC_027300.1:134996057-135042234	REDAS	REDSLICE	1.29828	0.508982	-1.35091	-1.59827	0.0003	0.00757889
XLOC_001365	LOC106564027	-	netrin receptor UNC5C-like	NC_027300.1:118939533-119109346	REDAS	REDSLICE	0.389974	0.152826	-1.35149	-1.10128	0.0028	0.0431446
XLOC_044313	LOC106577803	slc7a8	large neutral amino acids transporter small subunit 2-like	NC_027317.1:57180392-57203110	REDAS	REDSLICE	3.10836	1.21589	-1.35414	-1.67123	0.00065	0.0140664
XLOC_050101	LOC106583480	def6	differentially expressed in FDCP 6 homolog	NC_027321.1:41186511-41195126	REDAS	REDSLICE	4.38356	1.71446	-1.35434	-1.95192	5e-05	0.00167621
XLOC_052642	LOC106585516	dtx4	E3 ubiquitin-protein ligase DTX1-like	NC_027323.1:23353990-23426046	REDAS	REDSLICE	1.02376	0.399721	-1.35681	-1.4873	0.00085	0.0173726
XLOC_004598	LOC106588599	itprip	inositol 1,4,5-trisphosphate receptor-interacting protein-like	NC_027301.1:51510388-51514034	REDAS	REDSLICE	1.06981	0.417584	-1.35722	-1.3836	0.0022	0.0360001
XLOC_046750	LOC106580528	cd53	leukocyte surface antigen CD53-like	NC_027319.1:35954840-35970311	REDAS	REDSLICE	0.652185	0.25449	-1.35767	-0.917881	0.0013	0.0241386
XLOC_054943	LOC106587480	spi1	transcription factor PU.1-like	NC_027325.1:25405515-25422177	REDAS	REDSLICE	13.2427	5.16642	-1.35796	-2.05423	5e-05	0.00167621
XLOC_054151	LOC106586046	klf12	Krueppel-like factor 12	NC_027324.1:3049712-3256787	REDAS	REDSLICE	3.72915	1.45347	-1.35935	-2.089	5e-05	0.00167621
XLOC_057026	LOC106588414	atp1a3	sodium/potassium-transporting ATPase subunit alpha-3	NC_027326.1:9766986-9800671	REDAS	REDSLICE	4.824	1.87796	-1.36106	-2.1367	5e-05	0.00167621
XLOC_049722	LOC106582776	ikbke	inhibitor of nuclear factor kappa-B kinase subunit epsilon-like	NC_027321.1:12562917-12575292	REDAS	REDSLICE	2.27081	0.883999	-1.36109	-1.3933	0.00075	0.0157375
XLOC_003129	LOC106563559	eno3	FYN-binding protein-like	NC_027300.1:117597642-117608050	REDAS	REDSLICE	17.5966	6.84759	-1.36163	-2.12654	5e-05	0.00167621
XLOC_003363	lhfpl2	lhfpl2a	LHFPL tetraspan subfamily member 2	NC_027300.1:135819162-135901162	REDAS	REDSLICE	3.10335	1.20742	-1.3619	-1.4675	0.00215	0.0353845
XLOC_000678	ikzf1	ikzf3	IKAROS family zinc finger 1	NC_027300.1:49578423-49602433	REDAS	REDSLICE	3.16593	1.23025	-1.36368	-1.61341	0.00085	0.0173726
XLOC_045363	LOC106579677	col18a1	collagen alpha-1(XVIII) chain-like	NC_027318.1:75591073-75683695	REDAS	REDSLICE	0.491075	0.190712	-1.36455	-1.23048	0.00285	0.0437127
XLOC_001231	LOC106561388	prag1	tyrosine-protein kinase SgK223-like	NC_027300.1:109649006-109693379	REDAS	REDSLICE	2.98728	1.15963	-1.36517	-1.82814	0.00035	0.00858457
XLOC_033325	LOC106568200	tesc	calcineurin B homologous protein 3-like	NC_027312.1:86952715-86977934	REDAS	REDSLICE	10.5061	4.07775	-1.36538	-2.21077	5e-05	0.00167621
XLOC_002864	LOC106611671	kcnma1	calcium-activated potassium channel subunit alpha-1-like	NC_027300.1:98977635-99196699	REDAS	REDSLICE	2.1803	0.84583	-1.36609	-1.72902	5e-05	0.00167621
XLOC_033106	LOC106567752	-	uncharacterized LOC106567752	NC_027312.1:69936851-69947282	REDAS	REDSLICE	0.628887	0.243926	-1.36636	-1.42185	0.0006	0.0132029
XLOC_011937	LOC106603868	msx2	homeobox protein MSX-2-like	NC_027303.1:72723645-72729483	REDAS	REDSLICE	10.0078	3.88148	-1.36644	-2.02035	5e-05	0.00167621
XLOC_027718	LOC106563259	fam78a	protein FAM78A-like	NC_027310.1:68482237-68527782	REDAS	REDSLICE	0.669278	0.259537	-1.36666	-1.4403	0.0012	0.0227019
XLOC_002277	LOC106601075	daam1	disheveled-associated activator of morphogenesis 1-like	NC_027300.1:33949467-34031412	REDAS	REDSLICE	2.02679	0.784012	-1.37025	-1.88423	0.00015	0.00429515
XLOC_028789	pmepa1	pmepa1	prostate transmembrane protein, androgen induced 1	NC_027311.1:35460551-35553775	REDAS	REDSLICE	6.5197	2.5193	-1.37178	-1.6848	5e-05	0.00167621
XLOC_003134	LOC106565782	gzmk	granzyme K-like	NC_027300.1:117858699-117863395	REDAS	REDSLICE	4.13612	1.59642	-1.37343	-1.65811	0.0004	0.00954992
XLOC_004808	LOC106591630	loxl4	lysyl oxidase homolog 4-like	NC_027301.1:61778042-61790687	REDAS	REDSLICE	2.92115	1.12705	-1.37398	-1.55659	0.00195	0.032853
XLOC_018552	LOC106609220	dock4	dedicator of cytokinesis protein 4-like	NC_027306.1:35133024-35274033	REDAS	REDSLICE	2.20777	0.851228	-1.37497	-1.57472	0.0006	0.0132029
XLOC_012691	LOC106605123	fam176b	protein eva-1 homolog B-like	NC_027304.1:51206356-51226139	REDAS	REDSLICE	9.34516	3.60273	-1.37513	-2.05415	5e-05	0.00167621
XLOC_000317	LOC106583292	bmf	bcl-2-modifying factor-like	NC_027300.1:22679525-22704726	REDAS	REDSLICE	1.44572	0.556863	-1.37639	-1.67401	0.0004	0.00954992
XLOC_017192	LOC106608419	-	SH3 domain-containing protein 19-like	NC_027306.1:874444-982764	REDAS	REDSLICE	1.29191	0.497555	-1.37658	-1.56875	0.0012	0.0227019
XLOC_014078	LOC106605411	trio	triple functional domain protein-like	NC_027304.1:60499683-60632791	REDAS	REDSLICE	0.934931	0.360069	-1.37659	-1.62953	5e-05	0.00167621
XLOC_048127	LOC106581152	ncam1	neural cell adhesion molecule 1-like	NC_027319.1:59842054-59980539	REDAS	REDSLICE	0.46314	0.17835	-1.37674	-1.17543	0.00025	0.00653846
XLOC_052195	LOC106584589	atp6v1e1	ATP-sensitive inward rectifier potassium channel 11-like	NC_027322.1:39550054-39658675	REDAS	REDSLICE	5.524	2.12722	-1.37674	-1.83401	0.0002	0.00544271
XLOC_029611	LOC106566131	zeb2	zinc finger E-box-binding homeobox 2-like	NC_027311.1:83154097-83216587	REDAS	REDSLICE	0.425379	0.163806	-1.37676	-1.34158	0.0022	0.0360001
XLOC_057576	LOC106589283	skap1	src kinase-associated phosphoprotein 1-like	NC_027327.1:1090264-1223051	REDAS	REDSLICE	1.95485	0.75274	-1.37684	-1.65161	0.00035	0.00858457
XLOC_041562	LOC106576244	-	mitogen-activated protein kinase 11-like	NC_027316.1:43862658-43874925	REDAS	REDSLICE	0.888233	0.341983	-1.37701	-1.42191	0.003	0.0454174
XLOC_049045	LOC106581647	dfna5	non-syndromic hearing impairment protein 5 homolog	NC_027320.1:4848843-4859709	REDAS	REDSLICE	1.00856	0.38829	-1.3771	-1.44459	0.00175	0.0302518
XLOC_009060	LOC106601266	arl4d	ADP-ribosylation factor-like protein 4D	NC_027302.1:66578283-66580534	REDAS	REDSLICE	5.83964	2.24816	-1.37714	-1.66158	0.00075	0.0157375
XLOC_020445	LOC106611654	trim35	zinc-binding protein A33-like	NC_027308.1:60539880-60551858	REDAS	REDSLICE	1.54535	0.594492	-1.37821	-1.6501	0.0005	0.0114231
XLOC_029955	cyh2	cyth2	Cytohesin-2	NC_027311.1:12088166-12090935	REDAS	REDSLICE	4.06642	1.56357	-1.37891	-1.59606	0.00025	0.00653846
XLOC_027478	LOC106562850	lsp1	lymphocyte-specific protein 1-like	NC_027310.1:45776592-45790532	REDAS	REDSLICE	25.0632	9.62937	-1.38006	-1.81898	0.00035	0.00858457
XLOC_046904	cd3e	cd3e	CD3e molecule	NC_027319.1:48981095-48985184	REDAS	REDSLICE	15.2209	5.82796	-1.38499	-2.24426	5e-05	0.00167621
XLOC_004891	LOC106593046	lphn3	CD97 antigen-like	NC_027301.1:65133793-65139556	REDAS	REDSLICE	1.0182	0.389603	-1.38594	-1.50594	0.0022	0.0360001
XLOC_056712	LOC106588839	col16a1	collagen alpha-1(XVI) chain-like	NC_027326.1:27250399-27366077	REDAS	REDSLICE	17.8448	6.82064	-1.38753	-2.15786	5e-05	0.00167621
XLOC_026326	fa69b	fam69b	FAM69B	NC_027310.1:51927924-51956485	REDAS	REDSLICE	3.00955	1.14939	-1.38868	-1.80947	0.00035	0.00858457
XLOC_026605	LOC106563456	fermt3	fermitin family homolog 3-like	NC_027310.1:76091753-76098653	REDAS	REDSLICE	11.4242	4.35803	-1.39034	-2.23629	5e-05	0.00167621
XLOC_021215	LOC106612975	c5ar1	C5a anaphylatoxin chemotactic receptor 1-like	NC_027308.1:117453161-117460722	REDAS	REDSLICE	2.31454	0.882858	-1.39047	-1.55008	0.00145	0.0262283
XLOC_018228	LOC106608695	-	uncharacterized LOC106608695	NC_027306.1:12608263-12614547	REDAS	REDSLICE	5.45774	2.08177	-1.3905	-1.95702	5e-05	0.00167621
XLOC_047097	LOC106581100	barx2	homeobox protein BarH-like 2	NC_027319.1:62161623-62179964	REDAS	REDSLICE	9.88453	3.76813	-1.39132	-2.23365	5e-05	0.00167621
XLOC_026514	LOC106563223	vav2	guanine nucleotide exchange factor VAV2-like	NC_027310.1:69940453-70171341	REDAS	REDSLICE	1.67238	0.637419	-1.39159	-1.39365	0.0009	0.0181706
XLOC_016902	prox1	-	prospero homeobox 1	NC_027305.1:63782845-63795494	REDAS	REDSLICE	1.77594	0.676606	-1.39219	-1.53815	0.00115	0.0219623
XLOC_040154	LOC106573567	fbn2	fibrillin-2-like	NC_027315.1:39114074-39218221	REDAS	REDSLICE	1.85746	0.707636	-1.39225	-1.95194	5e-05	0.00167621
XLOC_018255	LOC106608606	ptprd	receptor-type tyrosine-protein phosphatase delta-like	NC_027306.1:15222421-15349054	REDAS	REDSLICE	1.68227	0.640863	-1.39233	-1.74586	0.0001	0.00306497
XLOC_063016	LOC106592503	grap2	GRB2-related adapter protein-like	NW_012348316.1:5065-18779	REDAS	REDSLICE	9.32572	3.54284	-1.39631	-1.64691	0.00045	0.0105017
XLOC_040956	LOC106575172	fzd7-a	frizzled-7-A-like	NC_027316.1:8647126-8650423	REDAS	REDSLICE	0.978785	0.371539	-1.39748	-1.37274	0.00205	0.034129
XLOC_036949	LOC106572146	wap	perlwapin-like	NC_027314.1:69572012-69587259	REDAS	REDSLICE	28.7887	10.9227	-1.39818	-2.07497	5e-05	0.00167621
XLOC_005331	LOC106576069	-	peroxisomal carnitine O-octanoyltransferase-like	NC_027301.1:9191577-9243960	REDAS	REDSLICE	1.57457	0.597073	-1.39897	-1.56625	0.00035	0.00858457
XLOC_035873	LOC106570362	tmem170b	transmembrane protein 170B-like	NC_027313.1:72220088-72233333	REDAS	REDSLICE	0.470472	0.178364	-1.39928	-1.4317	0.00175	0.0302518
XLOC_026696	grp2	rasgrp2	RAS guanyl-releasing protein 2	NC_027310.1:80339894-80354227	REDAS	REDSLICE	3.59781	1.36368	-1.39961	-2.11534	5e-05	0.00167621
XLOC_039096	LOC106573878	gamt	guanidinoacetate N-methyltransferase	NC_027315.1:42597746-42605907	REDAS	REDSLICE	9.95717	3.7738	-1.39972	-1.66368	0.00045	0.0105017
XLOC_023510	ptprf	ptprf	protein tyrosine phosphatase, receptor type F	NC_027309.1:35420696-35770996	REDAS	REDSLICE	4.2943	1.62638	-1.40076	-2.12607	5e-05	0.00167621
XLOC_047557	LOC106579922	dtx1	E3 ubiquitin-protein ligase DTX1-like	NC_027319.1:19988767-20049463	REDAS	REDSLICE	1.66591	0.630754	-1.40116	-1.96644	5e-05	0.00167621
XLOC_023855	parvg	foxn3	parvin gamma	NC_027309.1:73152665-73165091	REDAS	REDSLICE	5.16883	1.95589	-1.40201	-1.88401	0.00015	0.00429515
XLOC_054391	lcp1	lcp1	lymphocyte cytosolic protein 1	NC_027324.1:27672947-27681088	REDAS	REDSLICE	44.7757	16.9289	-1.40323	-2.40151	5e-05	0.00167621
XLOC_033640	LOC106568734	rgs1	regulator of G-protein signaling 21-like	NC_027313.1:9367695-9370271	REDAS	REDSLICE	4.74029	1.79145	-1.40385	-1.82403	5e-05	0.00167621
XLOC_033780	LOC106568852	gpc1	glypican-1-like	NC_027313.1:17135783-17250355	REDAS	REDSLICE	8.90209	3.36169	-1.40496	-2.30845	5e-05	0.00167621
XLOC_030750	LOC106565923	pdzrn3	E3 ubiquitin-protein ligase PDZRN3-like	NC_027311.1:72822128-72969744	REDAS	REDSLICE	0.456344	0.172206	-1.40598	-1.40444	0.0013	0.0241386
XLOC_025391	LOC106561308	cd44	CD44 antigen-like	NC_027309.1:90302271-90343729	REDAS	REDSLICE	12.6129	4.74516	-1.41036	-2.32474	5e-05	0.00167621
XLOC_043700	LOC106576817	-	phosphoinositide 3-kinase adapter protein 1-like	NC_027317.1:6388522-6416252	REDAS	REDSLICE	1.10302	0.414923	-1.41055	-1.37192	0.0025	0.0396513
XLOC_020369	sash3	sash3	SAM and SH3 domain containing 3	NC_027308.1:52083474-52101261	REDAS	REDSLICE	9.75967	3.66929	-1.41133	-2.20778	5e-05	0.00167621
XLOC_004575	LOC106587067	pik3r6	phosphoinositide 3-kinase regulatory subunit 6-like	NC_027301.1:48465867-48494890	REDAS	REDSLICE	1.15491	0.433502	-1.41367	-1.63374	0.0003	0.00757889
XLOC_029185	LOC106565897	klhdc7a	kelch domain-containing protein 7A-like	NC_027311.1:63650391-63655897	REDAS	REDSLICE	0.654703	0.24559	-1.41459	-1.41318	0.00125	0.0234317
XLOC_041915	LOC106575275	spry2	protein sprouty homolog 2-like	NC_027316.1:10294324-10299349	REDAS	REDSLICE	5.73085	2.14835	-1.41552	-2.17064	5e-05	0.00167621
XLOC_007036	LOC106599909	irf4	interferon regulatory factor 4-like	NC_027302.1:29253099-29261995	REDAS	REDSLICE	1.1218	0.420188	-1.4167	-1.48728	0.00165	0.0289267
XLOC_041056	LOC106575383	-	serine/threonine-protein phosphatase 2A regulatory subunit B'' subunit alpha-like	NC_027316.1:14841163-14844919	REDAS	REDSLICE	0.914008	0.342117	-1.41772	-1.41424	0.0016	0.0282586
XLOC_047706	LOC106580442	rassf2	ras association domain-containing protein 2-like	NC_027319.1:30342379-30363262	REDAS	REDSLICE	2.82003	1.0554	-1.41793	-1.98818	5e-05	0.00167621
XLOC_036226	lipe	lipe	lipase, hormone-sensitive	NC_027314.1:5152439-5175573	REDAS	REDSLICE	0.965335	0.361239	-1.41808	-1.39044	0.0012	0.0227019
XLOC_014349	LOC106605965	-	sialic acid-binding Ig-like lectin 15	NC_027304.1:73537661-73545029	REDAS	REDSLICE	0.98328	0.367603	-1.41945	-1.63172	0.0003	0.00757889
XLOC_038866	LOC106573379	vnx1	low affinity vacuolar monovalent cation/H(+) antiporter-like	NC_027315.1:21820763-21842232	REDAS	REDSLICE	4.66214	1.74285	-1.41955	-2.1153	5e-05	0.00167621
XLOC_032951	LOC106567431	grpel2	grpE protein homolog 2, mitochondrial-like	NC_027312.1:50195054-50206065	REDAS	REDSLICE	1.46547	0.547702	-1.4199	-1.54033	0.00125	0.0234317
XLOC_020645	stox2	-	storkhead box 2	NC_027308.1:74848506-74933692	REDAS	REDSLICE	1.31253	0.490301	-1.42062	-1.77723	0.0004	0.00954992
XLOC_022668	LOC106612597	kiaa0247	sushi domain-containing protein 6-like	NC_027308.1:105928362-105935078	REDAS	REDSLICE	2.60888	0.973574	-1.42207	-1.55162	0.001	0.0197087
XLOC_030156	LOC106564897	mcoln1	mucolipin-1-like	NC_027311.1:24683988-24706820	REDAS	REDSLICE	1.58063	0.589768	-1.42228	-1.76502	0.0001	0.00306497
XLOC_011749	LOC106603483	dbn1	drebrin-like	NC_027303.1:53433863-53544226	REDAS	REDSLICE	6.00621	2.24052	-1.42262	-2.21204	5e-05	0.00167621
XLOC_054160	LOC106586062	col18a1	collagen alpha-1(XVIII) chain-like	NC_027324.1:4838691-5015232	REDAS	REDSLICE	22.0973	8.23638	-1.42379	-2.15027	5e-05	0.00167621
XLOC_006747	rgs18	rgs18	regulator of G-protein signaling 18	NC_027302.1:10099143-10136295	REDAS	REDSLICE	8.79063	3.27579	-1.42412	-1.8963	0.00015	0.00429515
XLOC_025506	LOC106561484	spon1	spondin-1-like	NC_027309.1:100072418-100178132	REDAS	REDSLICE	1.12647	0.419485	-1.42512	-1.50656	0.0021	0.0347681
XLOC_030404	LOC106565117	def6	differentially expressed in FDCP 6 homolog	NC_027311.1:46014930-46031174	REDAS	REDSLICE	3.07687	1.14274	-1.42896	-1.59046	0.0013	0.0241386
XLOC_053118	LOC106585069	-	prisilkin-39-like	NC_027323.1:13516814-13530414	REDAS	REDSLICE	1.05788	0.392678	-1.42975	-1.40199	0.00235	0.0378435
XLOC_034230	LOC106569760	arhgap29	rho GTPase-activating protein 29-like	NC_027313.1:46908514-46975575	REDAS	REDSLICE	3.61736	1.34223	-1.4303	-2.16441	5e-05	0.00167621
XLOC_050022	LOC106583333	-	uncharacterized LOC106583333	NC_027321.1:34523525-34532085	REDAS	REDSLICE	1.88379	0.698619	-1.43106	-1.51276	0.0007	0.0149087
XLOC_056725	LOC106588856	dfna5	non-syndromic hearing impairment protein 5-like	NC_027326.1:28212535-28227291	REDAS	REDSLICE	0.78637	0.291536	-1.43154	-1.46416	0.0009	0.0181706
XLOC_037123	LOC106572505	-	uncharacterized LOC106572505	NC_027314.1:82982690-82985974	REDAS	REDSLICE	4.19169	1.55307	-1.43241	-1.65212	0.00035	0.00858457
XLOC_046874	exoc3l2	exoc3l2	exocyst complex component 3 like 2	NC_027319.1:46705882-46713451	REDAS	REDSLICE	1.21675	0.450816	-1.43242	-1.42425	0.00115	0.0219623
XLOC_025742	LOC106561895	col10a1	collagen alpha-1(X) chain-like	NC_027310.1:4562892-4569087	REDAS	REDSLICE	43.1228	15.9625	-1.43376	-1.86815	5e-05	0.00167621
XLOC_031841	LOC106567928	serpinh1	serpin H1-like	NC_027312.1:76307357-76314455	REDAS	REDSLICE	1.02184	0.377668	-1.43598	-1.41907	0.00275	0.0425693
XLOC_047193	rhog	rhog	Rho-related GTP-binding protein RhoG	NC_027319.1:72720173-72725026	REDAS	REDSLICE	15.2367	5.62624	-1.43731	-2.00903	5e-05	0.00167621
XLOC_015270	tagap	tagap	T-cell activation GTPase activating protein	NC_027305.1:47342623-47350273	REDAS	REDSLICE	6.36009	2.34659	-1.43848	-1.92776	0.0001	0.00306497
XLOC_062355	tppp3	tppp3	tubulin polymerization-promoting protein family member 3	NW_012347641.1:7541-15820	REDAS	REDSLICE	25.9232	9.56256	-1.43878	-1.8079	5e-05	0.00167621
XLOC_045842	LOC106578930	mefv	NACHT, LRR and PYD domains-containing protein 3-like	NC_027318.1:44313623-44327705	REDAS	REDSLICE	2.79145	1.0291	-1.43963	-1.98139	5e-05	0.00167621
XLOC_034265	LOC106569814	vav3	guanine nucleotide exchange factor VAV3-like	NC_027313.1:49613884-49765183	REDAS	REDSLICE	1.08398	0.399356	-1.44059	-1.3002	0.0015	0.026916
XLOC_054669	LOC106587004	fubp3	far upstream element-binding protein 3-like	NC_027325.1:673458-811249	REDAS	REDSLICE	3.8505	1.41781	-1.44138	-1.74619	0.00035	0.00858457
XLOC_032521	LOC106566613	susd3	uncharacterized LOC106566613	NC_027312.1:18349273-18358838	REDAS	REDSLICE	2.67465	0.983976	-1.44266	-1.73231	0.0004	0.00954992
XLOC_042790	LOC106576807	ikzf1	DNA-binding protein Ikaros-like	NC_027317.1:7019288-7044873	REDAS	REDSLICE	1.33531	0.49063	-1.44447	-1.5714	0.00015	0.00429515
XLOC_015157	LOC106607239	-	supervillin-like	NC_027305.1:39309587-39348337	REDAS	REDSLICE	3.00953	1.10576	-1.4445	-1.77668	5e-05	0.00167621
XLOC_033900	ccr3	ccr3	C-C chemokine receptor type 3	NC_027313.1:25493250-25495694	REDAS	REDSLICE	3.21356	1.18071	-1.44451	-1.72798	0.0006	0.0132029
XLOC_053939	btla	btla	B and T lymphocyte associated	NC_027324.1:34291284-34300201	REDAS	REDSLICE	0.866895	0.318288	-1.44553	-1.25914	0.00225	0.036621
XLOC_020243	LOC106611323	syne1	nesprin-1-like	NC_027308.1:40426532-40589592	REDAS	REDSLICE	3.22316	1.18297	-1.44606	-2.36207	5e-05	0.00167621
XLOC_024002	LOC106561185	ccdc79	uncharacterized LOC106561185	NC_027309.1:84690460-84711602	REDAS	REDSLICE	2.17554	0.797004	-1.44871	-1.55319	0.0002	0.00544271
XLOC_020246	LOC106611340	stx11	syntaxin-11-like	NC_027308.1:40646084-40651568	REDAS	REDSLICE	4.12833	1.51172	-1.44937	-1.5219	0.00105	0.0204706
XLOC_004745	LOC106590738	mgat3	beta-1,4-mannosyl-glycoprotein 4-beta-N-acetylglucosaminyltransferase-like	NC_027301.1:58515968-58534717	REDAS	REDSLICE	0.594821	0.217689	-1.45019	-1.95986	5e-05	0.00167621
XLOC_008566	LOC106600445	ccl2	C-C motif chemokine 2-like	NC_027302.1:36733565-36750012	REDAS	REDSLICE	13.9256	5.09422	-1.4508	-2.24518	5e-05	0.00167621
XLOC_017514	LOC106608872	shtn1	shootin-1-like	NC_027306.1:21410240-21450609	REDAS	REDSLICE	1.25607	0.459164	-1.45184	-1.51652	0.00035	0.00858457
XLOC_050732	LOC106583201	pfkfb4	6-phosphofructo-2-kinase/fructose-2,6-bisphosphatase 4-like	NC_027321.1:29067381-29124582	REDAS	REDSLICE	2.32358	0.849296	-1.45201	-1.77733	0.0001	0.00306497
XLOC_058056	LOC106589311	-	transmembrane protein 106B-like	NC_027327.1:2562487-2582716	REDAS	REDSLICE	3.79185	1.38555	-1.45244	-2.03739	5e-05	0.00167621
XLOC_034322	LOC106570059	-	transmembrane protein C9orf91 homolog	NC_027313.1:54797114-54813937	REDAS	REDSLICE	4.64108	1.69451	-1.4536	-1.72395	0.0001	0.00306497
XLOC_013708	LOC106604808	cd40lg	CD40 ligand-like	NC_027304.1:33838707-33843024	REDAS	REDSLICE	1.07605	0.39285	-1.4537	-1.5032	0.0009	0.0181706
XLOC_057939	mkk6c	-	MAPK kinase 6c	NC_027327.1:31103601-31159335	REDAS	REDSLICE	1.44734	0.528115	-1.45448	-1.8211	0.0001	0.00306497
XLOC_018181	afap1	afap1	actin filament associated protein 1	NC_027306.1:8615047-8747927	REDAS	REDSLICE	2.17454	0.793381	-1.45462	-1.82219	5e-05	0.00167621
XLOC_031071	LOC106566480	sla2	src-like-adapter 2	NC_027312.1:9572668-9585097	REDAS	REDSLICE	1.25628	0.457248	-1.45811	-1.53971	0.00085	0.0173726
XLOC_048259	LOC106581354	itm2c	integral membrane protein 2C-like	NC_027319.1:70547331-70559251	REDAS	REDSLICE	5.09292	1.85265	-1.4589	-1.88691	5e-05	0.00167621
XLOC_046055	cd79b	ifna3	CD79b molecule	NC_027318.1:57571314-57585484	REDAS	REDSLICE	4.89207	1.77886	-1.45949	-1.54337	0.0017	0.0295917
XLOC_001177	LOC106560531	col27a1	collagen alpha-1(XXVII) chain B-like	NC_027300.1:105322328-105354984	REDAS	REDSLICE	2.04991	0.745015	-1.46022	-1.5289	0.0011	0.0212218
XLOC_025378	LOC100286559	prr5	proline-rich protein 5	NC_027309.1:88955893-89030789	REDAS	REDSLICE	1.4952	0.543321	-1.46046	-1.50782	0.0011	0.0212218
XLOC_016789	LOC106607753	themis	protein THEMIS-like	NC_027305.1:55540711-55545089	REDAS	REDSLICE	1.29749	0.470914	-1.46219	-1.55025	0.00105	0.0204706
XLOC_000723	LOC106605787	qki	protein quaking-like	NC_027300.1:53908097-54009799	REDAS	REDSLICE	1.2094	0.438867	-1.46244	-1.81066	0.0003	0.00757889
XLOC_045995	nlrc3	nlrc3	NLR family CARD domain containing 3	NC_027318.1:53493754-53544407	REDAS	REDSLICE	2.41043	0.874574	-1.46264	-1.65716	0.0013	0.0241386
XLOC_042000	LOC106575426	-	phospholipase D1-like	NC_027316.1:15454867-15461324	REDAS	REDSLICE	4.165	1.50857	-1.46513	-1.54785	0.0007	0.0149087
XLOC_012365	pdgfc	pdgfc	platelet derived growth factor C	NC_027304.1:25463999-25529151	REDAS	REDSLICE	4.57154	1.65435	-1.46641	-1.94241	5e-05	0.00167621
XLOC_065924	LOC106594277	-	TBC1 domain family member 1-like	NW_012352321.1:339-3139	REDAS	REDSLICE	9.35011	3.38118	-1.46746	-1.77964	5e-05	0.00167621
XLOC_022338	cystm1	cystm1	cysteine rich transmembrane module containing 1	NC_027308.1:79054354-79077843	REDAS	REDSLICE	1.92421	0.695682	-1.46776	-1.49291	0.00065	0.0140664
XLOC_057931	LOC106589861	hlf	hepatic leukemia factor-like	NC_027327.1:29393352-29403733	REDAS	REDSLICE	5.19879	1.87869	-1.46845	-1.91931	0.0002	0.00544271
XLOC_036273	LOC106570983	dnmt3a	DNA (cytosine-5)-methyltransferase 3A-like	NC_027314.1:10638300-10650317	REDAS	REDSLICE	3.44508	1.24461	-1.46884	-1.92994	5e-05	0.00167621
XLOC_021908	LOC106611425	papln	papilin-like	NC_027308.1:45423030-45461620	REDAS	REDSLICE	2.16104	0.780485	-1.46928	-1.38536	0.00285	0.0437127
XLOC_012912	LOC106605567	cxcr3	C-X-C chemokine receptor type 3-like	NC_027304.1:64451719-64463629	REDAS	REDSLICE	1.42624	0.514918	-1.4698	-1.40502	0.0032	0.0476422
XLOC_007412	LOC106600859	rara	retinoic acid receptor alpha-B	NC_027302.1:56257526-56428628	REDAS	REDSLICE	2.32275	0.838062	-1.47071	-1.93727	0.00025	0.00653846
XLOC_047747	sfrp1	sfrp1	Secreted frizzled-related protein 1	NC_027319.1:35245021-35281836	REDAS	REDSLICE	21.049	7.59204	-1.47119	-2.43639	5e-05	0.00167621
XLOC_005542	LOC106579893	-	C-C chemokine receptor type 5-like	NC_027301.1:20018809-20104229	REDAS	REDSLICE	1.69532	0.611198	-1.47185	-1.63938	0.0003	0.00757889
XLOC_050229	LOC106583687	apcdd1	protein APCDD1-like	NC_027321.1:51895195-51922319	REDAS	REDSLICE	1.89667	0.683651	-1.47214	-1.54423	0.00065	0.0140664
XLOC_045081	LOC106579287	adam8	disintegrin and metalloproteinase domain-containing protein 8-like	NC_027318.1:51313610-51321884	REDAS	REDSLICE	9.41705	3.3928	-1.4728	-2.06872	5e-05	0.00167621
XLOC_046833	LOC106580680	mmp28	matrix metalloproteinase-28-like	NC_027319.1:43484210-43527882	REDAS	REDSLICE	1.1759	0.423282	-1.47407	-1.61219	0.0005	0.0114231
XLOC_042839	qki	qki	QKI, KH domain containing RNA binding	NC_027317.1:11301945-11390121	REDAS	REDSLICE	0.743294	0.267386	-1.47501	-1.50285	0.0014	0.0255409
XLOC_018366	LOC106608922	col4a5	collagen alpha-5(IV) chain-like	NC_027306.1:22107103-22193015	REDAS	REDSLICE	7.3296	2.63523	-1.4758	-2.51563	5e-05	0.00167621
XLOC_021868	LOC106611362	eva1a	protein eva-1 homolog A-like	NC_027308.1:41781115-41806109	REDAS	REDSLICE	0.509706	0.183127	-1.47682	-1.39249	0.00235	0.0378435
XLOC_033599	ccr9	ccr9	C-C chemokine receptor type 9	NC_027313.1:5372142-5375220	REDAS	REDSLICE	21.5752	7.74898	-1.4773	-2.42866	5e-05	0.00167621
XLOC_024675	LOC106613835	lpxn	leupaxin-like	NC_027309.1:22446156-22451058	REDAS	REDSLICE	4.12059	1.47773	-1.47947	-2.01109	5e-05	0.00167621
XLOC_051603	LOC106584592	-	dual specificity protein phosphatase 8-like	NC_027322.1:39402392-39513995	REDAS	REDSLICE	1.20352	0.431017	-1.48144	-1.74351	0.0003	0.00757889
XLOC_031130	LOC106566665	prph	intermediate filament protein ON3-like	NC_027312.1:16645358-16650002	REDAS	REDSLICE	3.09964	1.10871	-1.48322	-1.70259	0.0005	0.0114231
XLOC_034732	LOC106570636	-	cysteine and histidine-rich protein 1-like	NC_027313.1:85379026-85391068	REDAS	REDSLICE	1.72666	0.617517	-1.48343	-1.54636	0.00105	0.0204706
XLOC_037757	cf190	leg1	CF190 protein	NC_027314.1:30677088-30686768	REDAS	REDSLICE	1.69962	0.607776	-1.4836	-1.60668	0.00015	0.00429515
XLOC_049702	LOC106582759	sema3f	semaphorin-3F-like	NC_027321.1:10716202-10914733	REDAS	REDSLICE	3.9887	1.42475	-1.48521	-1.93551	0.0001	0.00306497
XLOC_048025	LOC106580961	fcgr1a	high affinity immunoglobulin gamma Fc receptor I-like	NC_027319.1:53441779-53444712	REDAS	REDSLICE	24.4266	8.7249	-1.48524	-2.40944	5e-05	0.00167621
XLOC_022160	LOC106611715	tmem35	transmembrane protein 35-like	NC_027308.1:65184248-65187388	REDAS	REDSLICE	5.14304	1.83683	-1.4854	-1.80044	0.0001	0.00306497
XLOC_029996	LOC106564527	hcls1	hematopoietic lineage cell-specific protein-like	NC_027311.1:14501982-14506730	REDAS	REDSLICE	6.65584	2.37702	-1.48546	-2.10864	5e-05	0.00167621
XLOC_031456	LOC106567148	hspg2	basement membrane-specific heparan sulfate proteoglycan core protein-like	NC_027312.1:38351319-38513018	REDAS	REDSLICE	1.94576	0.694565	-1.48615	-1.98992	5e-05	0.00167621
XLOC_025188	LOC106560975	-	NUAK family SNF1-like kinase 1	NC_027309.1:73800413-73828767	REDAS	REDSLICE	2.11534	0.754462	-1.48737	-2.16613	5e-05	0.00167621
XLOC_032173	sema4d	sema4d	semaphorin 4D	NC_027312.1:98943439-99039724	REDAS	REDSLICE	0.770846	0.27493	-1.48738	-1.74167	5e-05	0.00167621
XLOC_020793	tgfbi	tgfbi	transforming growth factor beta induced	NC_027308.1:88648141-88666411	REDAS	REDSLICE	29.3623	10.4371	-1.49225	-1.9378	5e-05	0.00167621
XLOC_004237	LOC106582194	tmem106b	transmembrane protein 106B-like	NC_027301.1:26153443-26163122	REDAS	REDSLICE	6.38369	2.2671	-1.49355	-2.03265	5e-05	0.00167621
XLOC_011143	LOC106602773	cd209	CD209 antigen-like protein C	NC_027303.1:20468604-20473905	REDAS	REDSLICE	0.649775	0.230645	-1.49426	-1.07726	0.0004	0.00954992
XLOC_042171	LOC106575734	cd247	T-cell surface glycoprotein CD3 zeta chain-like	NC_027316.1:24201962-24204028	REDAS	REDSLICE	6.77473	2.40328	-1.49516	-1.79229	5e-05	0.00167621
XLOC_017701	LOC106609163	lrmp	lymphoid-restricted membrane protein-like	NC_027306.1:37284592-37325479	REDAS	REDSLICE	5.73576	2.0327	-1.49658	-1.96274	0.00015	0.00429515
XLOC_040092	LOC106573681	akr1b1	aldose reductase-like	NC_027315.1:34066398-34073223	REDAS	REDSLICE	2.10095	0.743559	-1.49853	-1.46301	0.002	0.0334953
XLOC_021415	LOC106613390	cdon	cell adhesion molecule-related/down-regulated by oncogenes-like	NC_027308.1:139059073-139074691	REDAS	REDSLICE	1.9322	0.683776	-1.49865	-1.57591	0.00065	0.0140664
XLOC_037711	LOC106571269	col12a1	collagen alpha-1(XII) chain-like	NC_027314.1:27077386-27174279	REDAS	REDSLICE	53.7262	18.9969	-1.49987	-1.63783	0.00065	0.0140664
XLOC_040093	LOC106573680	tat	tyrosine aminotransferase-like	NC_027315.1:34077545-34088894	REDAS	REDSLICE	0.86094	0.304345	-1.50021	-1.30861	0.0029	0.0442868
XLOC_011816	crtam	crtam	cytotoxic and regulatory T cell molecule	NC_027303.1:60834080-60845174	REDAS	REDSLICE	0.886837	0.312996	-1.50253	-1.28476	0.00255	0.0402473
XLOC_087310	LOC106599762	-	endonuclease domain-containing 1 protein-like	NW_012446658.1:247-1347	REDAS	REDSLICE	5.28744	1.86555	-1.50296	-1.57828	0.00125	0.0234317
XLOC_014531	LOC106606251	klf18	rho GDP-dissociation inhibitor 2-like	NC_027305.1:1821714-1835228	REDAS	REDSLICE	5.43356	1.91648	-1.50344	-2.39464	5e-05	0.00167621
XLOC_026927	LOC106561918	nav2	neuron navigator 2-like	NC_027310.1:7828885-8137547	REDAS	REDSLICE	1.15503	0.406945	-1.50502	-1.62426	5e-05	0.00167621
XLOC_034688	LOC106570566	-	phosphoprotein associated with glycosphingolipid-enriched microdomains 1-like	NC_027313.1:82946504-82967767	REDAS	REDSLICE	2.4123	0.849551	-1.50564	-2.22849	5e-05	0.00167621
XLOC_041529	LOC106576192	pfkfb3	6-phosphofructo-2-kinase/fructose-2,6-bisphosphatase 3-like	NC_027316.1:41821897-41831499	REDAS	REDSLICE	1.02426	0.360659	-1.50587	-1.37316	0.0015	0.026916
XLOC_033919	LOC106569184	-	tetratricopeptide repeat protein 39C-like	NC_027313.1:27077942-27102727	REDAS	REDSLICE	0.517181	0.181922	-1.50735	-1.37125	0.00085	0.0173726
XLOC_015102	LOC106607305	fzd2	frizzled-2-like	NC_027305.1:37334435-37337515	REDAS	REDSLICE	2.14769	0.755344	-1.50758	-1.82773	5e-05	0.00167621
XLOC_048618	LOC106581929	col5a2	collagen alpha-2(V) chain-like	NC_027320.1:21070602-21315616	REDAS	REDSLICE	34.8276	12.2375	-1.50893	-2.29104	5e-05	0.00167621
XLOC_011542	LOC106603217	gpr34	P2Y purinoceptor 14-like	NC_027303.1:38433020-38434929	REDAS	REDSLICE	2.13194	0.74839	-1.5103	-1.61475	0.00045	0.0105017
XLOC_019876	LOC106610669	ctsl	cathepsin L1-like	NC_027308.1:7731470-7781365	REDAS	REDSLICE	2.76302	0.968445	-1.5125	-1.71958	0.0003	0.00757889
XLOC_043357	ylat1	slc7a7	Y+L amino acid transporter 1	NC_027317.1:56635272-56657839	REDAS	REDSLICE	5.65801	1.98283	-1.51273	-1.82599	0.00025	0.00653846
XLOC_012316	clnk	clnk	cytokine dependent hematopoietic cell linker	NC_027304.1:19169248-19182381	REDAS	REDSLICE	1.61952	0.567003	-1.51414	-1.41974	0.00045	0.0105017
XLOC_042847	cst7	cst7	cystatin F	NC_027317.1:11921695-11924676	REDAS	REDSLICE	9.52103	3.33006	-1.51557	-1.85124	0.00025	0.00653846
XLOC_044256	LOC106577663	fcer1g	high affinity immunoglobulin epsilon receptor subunit gamma-like	NC_027317.1:54021443-54028986	REDAS	REDSLICE	86.0987	30.0954	-1.51645	-2.56246	5e-05	0.00167621
XLOC_017457	LOC106608731	-	uncharacterized LOC106608731	NC_027306.1:18621697-18628874	REDAS	REDSLICE	1.40807	0.492024	-1.51691	-1.37842	0.0032	0.0476422
XLOC_055680	LOC106587346	tcf12	transcription factor 12-like	NC_027325.1:21100402-21165512	REDAS	REDSLICE	2.26607	0.791372	-1.51777	-2.03758	5e-05	0.00167621
XLOC_005896	LOC106588440	myadm	myeloid-associated differentiation marker-like	NC_027301.1:43970363-43974464	REDAS	REDSLICE	1.20995	0.422458	-1.51807	-1.48201	0.00305	0.0459806
XLOC_030068	LOC106564678	pik3r5	phosphoinositide 3-kinase regulatory subunit 5-like	NC_027311.1:20028787-20053754	REDAS	REDSLICE	2.02733	0.707501	-1.51878	-2.09493	5e-05	0.00167621
XLOC_007656	LOC106601403	-	phosphoribosyl pyrophosphate synthase-associated protein 1-like	NC_027302.1:70452646-70456986	REDAS	REDSLICE	1.22007	0.425364	-1.5202	-1.59726	0.0007	0.0149087
XLOC_011582	LOC106603264	robo1	roundabout homolog 1-like	NC_027303.1:40332783-40556503	REDAS	REDSLICE	0.430679	0.150061	-1.52107	-1.49797	0.0007	0.0149087
XLOC_000620	LOC106602981	gpr137b	integral membrane protein GPR137B-like	NC_027300.1:44678736-44734054	REDAS	REDSLICE	2.21236	0.769578	-1.52345	-2.00588	5e-05	0.00167621
XLOC_011874	tmem132e	tmem132e	transmembrane protein 132E	NC_027303.1:64897156-65264344	REDAS	REDSLICE	1.48862	0.517178	-1.52525	-1.49119	0.00035	0.00858457
XLOC_034680	LOC106570550	col10a1	collagen alpha-2(VIII) chain-like	NC_027313.1:81538656-81618636	REDAS	REDSLICE	0.704885	0.244511	-1.52749	-1.65794	0.0007	0.0149087
XLOC_028841	bin2	bin2	Bridging integrator 2	NC_027311.1:40532334-40566039	REDAS	REDSLICE	17.8517	6.19212	-1.52756	-2.49028	5e-05	0.00167621
XLOC_048913	clm8	cd300a	CMRF35-like molecule 8	NC_027320.1:47780413-47783222	REDAS	REDSLICE	0.702099	0.2432	-1.52953	-1.1406	0.00185	0.0315505
XLOC_010424	LOC106603419	-	homeobox protein cut-like 1	NC_027303.1:54137225-54350009	REDAS	REDSLICE	0.992254	0.343659	-1.52973	-2.12573	5e-05	0.00167621
XLOC_059046	LOC106590282	col15a1	collagen alpha-1(XVIII) chain-like	NC_027328.1:18945193-19026472	REDAS	REDSLICE	3.79567	1.31448	-1.52987	-2.04326	0.0001	0.00306497
XLOC_064449	LOC106593399	-	uncharacterized protein PB18E9.04c-like	NW_012350063.1:3340-12062	REDAS	REDSLICE	4.88949	1.69137	-1.53149	-2.17435	5e-05	0.00167621
XLOC_035094	LOC106568877	fam110b	protein FAM110B-like	NC_027313.1:15876994-15922313	REDAS	REDSLICE	1.08359	0.374724	-1.53192	-1.46576	0.0004	0.00954992
XLOC_050184	LOC106583614	hdac7	histone deacetylase 7-like	NC_027321.1:47432434-47521816	REDAS	REDSLICE	1.00621	0.347922	-1.53209	-1.57164	0.00065	0.0140664
XLOC_031915	LOC106568053	-	uncharacterized protein CXorf21 homolog	NC_027312.1:80338121-80340560	REDAS	REDSLICE	1.53811	0.531605	-1.53273	-1.52144	0.00085	0.0173726
XLOC_001605	LOC106568355	cldn5	claudin-5-like	NC_027300.1:137447358-137449326	REDAS	REDSLICE	2.88603	0.997273	-1.53302	-1.64965	0.0005	0.0114231
XLOC_055877	LOC106587688	-	cell surface glycoprotein 1-like	NC_027325.1:33817337-33824389	REDAS	REDSLICE	1.7606	0.608286	-1.53324	-2.02171	5e-05	0.00167621
XLOC_012847	LOC106605438	sema4a	semaphorin-4A-like	NC_027304.1:59579335-59600790	REDAS	REDSLICE	5.5622	1.92162	-1.53334	-2.23332	5e-05	0.00167621
XLOC_058992	LOC106590161	ankh	progressive ankylosis protein homolog B-like	NC_027328.1:12932550-13031125	REDAS	REDSLICE	36.0615	12.439	-1.53558	-1.77398	0.00175	0.0302518
XLOC_031066	LOC106566473	-	rho GTPase-activating protein 39-like	NC_027312.1:9331543-9468377	REDAS	REDSLICE	2.13323	0.735674	-1.5359	-1.87278	5e-05	0.00167621
XLOC_012570	LOC106604912	rasgef1c	ras-GEF domain-containing family member 1C-like	NC_027304.1:38916468-38976441	REDAS	REDSLICE	0.934391	0.322045	-1.53676	-1.59474	0.00065	0.0140664
XLOC_002646	rhbl4	rhbdf1	Rhomboid-like protease 4	NC_027300.1:75162944-75243859	REDAS	REDSLICE	0.737899	0.254256	-1.53714	-1.3943	0.00055	0.0123272
XLOC_032105	LOC106568372	c3ar1	C3a anaphylatoxin chemotactic receptor	NC_027312.1:94071458-94084440	REDAS	REDSLICE	1.29474	0.445863	-1.53799	-1.50973	0.00165	0.0289267
XLOC_027120	LOC106562292	kctd15	BTB/POZ domain-containing protein kctd15-like	NC_027310.1:22458612-22470442	REDAS	REDSLICE	5.54508	1.90901	-1.53838	-2.35633	5e-05	0.00167621
XLOC_018477	LOC106609070	-	uncharacterized LOC106609070	NC_027306.1:28731159-28752691	REDAS	REDSLICE	4.15545	1.42958	-1.53942	-1.51209	0.00075	0.0157375
XLOC_023772	map1a	map1a	microtubule associated protein 1A	NC_027309.1:65520695-65600756	REDAS	REDSLICE	0.528711	0.181855	-1.53969	-1.95642	5e-05	0.00167621
XLOC_052810	LOC106585631	card9	caspase recruitment domain-containing protein 9-like	NC_027323.1:32096674-32105122	REDAS	REDSLICE	1.17541	0.404212	-1.53998	-1.56347	0.0004	0.00954992
XLOC_002372	catb	eif2s3	Cathepsin B	NC_027300.1:42469049-42474150	REDAS	REDSLICE	267.422	91.9483	-1.54022	-2.10776	5e-05	0.00167621
XLOC_013629	LOC106604621	-	ankyrin repeat domain-containing protein 50-like	NC_027304.1:28629197-28670545	REDAS	REDSLICE	0.565179	0.194195	-1.5412	-1.63711	0.0008	0.0165674
XLOC_050997	LOC106583615	twist2	twist-related protein 2-like	NC_027321.1:47521993-47536070	REDAS	REDSLICE	2.27158	0.780101	-1.54196	-1.42353	0.0026	0.0408177
XLOC_037735	marcs	marcks	Myristoylated alanine-rich C-kinase substrate	NC_027314.1:29605094-29608542	REDAS	REDSLICE	25.449	8.73665	-1.54246	-2.52648	5e-05	0.00167621
XLOC_005212	LOC106574239	tnfrsf11b	tumor necrosis factor receptor superfamily member 11B-like	NC_027301.1:4972669-4993227	REDAS	REDSLICE	4.95895	1.70123	-1.54346	-1.88357	5e-05	0.00167621
XLOC_030723	LOC106565791	id1	DNA-binding protein inhibitor ID-1-like	NC_027311.1:70256020-70259575	REDAS	REDSLICE	86.8219	29.7456	-1.54539	-2.51718	5e-05	0.00167621
XLOC_030552	LOC106565579	-	uncharacterized LOC106565579	NC_027311.1:56515200-56517691	REDAS	REDSLICE	23.6578	8.10075	-1.54619	-1.82187	5e-05	0.00167621
XLOC_052057	LOC106584369	zap70	tyrosine-protein kinase ZAP-70-like	NC_027322.1:29332418-29340557	REDAS	REDSLICE	4.82377	1.65113	-1.54671	-2.06364	5e-05	0.00167621
XLOC_035529	plec	-	plectin	NC_027313.1:47831552-48057505	REDAS	REDSLICE	1.84661	0.631467	-1.5481	-2.43386	5e-05	0.00167621
XLOC_047762	LOC106580560	-	uncharacterized LOC106580560	NC_027319.1:36869738-36930608	REDAS	REDSLICE	1.44603	0.494072	-1.5493	-1.37074	0.00105	0.0204706
XLOC_034419	LOC106569936	hla-b	H-2 class I histocompatibility antigen, Q10 alpha chain-like	NC_027313.1:59735520-59758313	REDAS	REDSLICE	3.69045	1.25934	-1.55113	-1.73112	0.00065	0.0140664
XLOC_041258	LOC106575714	gulp1	PTB domain-containing engulfment adapter protein 1-like	NC_027316.1:23870880-23903464	REDAS	REDSLICE	3.5643	1.21618	-1.55126	-1.84251	5e-05	0.00167621
XLOC_004135	LOC106580132	-	uncharacterized LOC106580132	NC_027301.1:21070906-21074829	REDAS	REDSLICE	2.91087	0.991552	-1.55369	-1.36759	0.0027	0.0419911
XLOC_045033	LOC106579008	hes9	transcription factor Sox-9-B-like	NC_027318.1:48111624-48115567	REDAS	REDSLICE	22.6553	7.71707	-1.55372	-2.53955	5e-05	0.00167621
XLOC_036726	LOC106571774	fndc1	fibronectin type III domain-containing protein 1-like	NC_027314.1:50080228-50165554	REDAS	REDSLICE	1.04479	0.355804	-1.55406	-1.74901	0.00025	0.00653846
XLOC_034430	tp8l2	tnfaip8l2	Tumor necrosis factor, alpha-induced protein 8-like protein 2	NC_027313.1:60609742-60618799	REDAS	REDSLICE	7.2317	2.46155	-1.55477	-2.09492	5e-05	0.00167621
XLOC_010121	LOC106603043	slc25a5	ADP/ATP translocase 2-like	NC_027303.1:34731363-34763533	REDAS	REDSLICE	3.45476	1.17567	-1.5551	-1.91945	0.0007	0.0149087
XLOC_035419	LOC106569597	skil	ski-like protein	NC_027313.1:40800097-40842978	REDAS	REDSLICE	0.994818	0.338419	-1.55562	-1.50523	0.00015	0.00429515
XLOC_054081	LOC106586895	-	E3 ubiquitin-protein ligase TRIM39-like	NC_027324.1:47738992-47743439	REDAS	REDSLICE	12.4878	4.24452	-1.55685	-1.5985	0.0022	0.0360001
XLOC_053290	LOC106585460	gstt1	glutathione S-transferase theta-1-like	NC_027323.1:24811917-24815063	REDAS	REDSLICE	12.6889	4.31219	-1.55707	-2.31028	5e-05	0.00167621
XLOC_035363	LOC106569492	col11a1	collagen alpha-1(XI) chain-like	NC_027313.1:36865077-36937908	REDAS	REDSLICE	0.837943	0.284723	-1.55729	-1.43939	0.0034	0.0498234
XLOC_027186	LOC106562343	pepd	xaa-Pro dipeptidase-like	NC_027310.1:26377340-26391628	REDAS	REDSLICE	26.1062	8.86453	-1.55828	-2.57097	5e-05	0.00167621
XLOC_032697	LOC106566982	chst11	carbohydrate sulfotransferase 11-like	NC_027312.1:32422485-32446611	REDAS	REDSLICE	2.11359	0.717494	-1.55866	-1.71432	0.0003	0.00757889
XLOC_012400	spy1	spry1	sprouty homolog 1	NC_027304.1:28471123-28474979	REDAS	REDSLICE	1.60638	0.545248	-1.55883	-1.48632	0.00315	0.0470926
XLOC_047826	LOC106580564	znf366	zinc finger protein 366-like	NC_027319.1:37995823-38007669	REDAS	REDSLICE	0.82617	0.280222	-1.55987	-1.43961	0.0012	0.0227019
XLOC_062300	LOC106592051	n4bp2l1	NEDD4-binding protein 2-like 1	NW_012347574.1:6496-15974	REDAS	REDSLICE	5.10232	1.73057	-1.5599	-1.96904	0.0002	0.00544271
XLOC_017535	LOC106608923	col4a6	collagen alpha-6(IV) chain-like	NC_027306.1:22193770-22387957	REDAS	REDSLICE	5.32255	1.80465	-1.5604	-2.59445	5e-05	0.00167621
XLOC_054564	LOC106586824	col5a2	collagen alpha-2(V) chain-like	NC_027324.1:42013794-42268203	REDAS	REDSLICE	43.9009	14.8637	-1.56245	-2.02981	5e-05	0.00167621
XLOC_053909	LOC106586623	igsf3	immunoglobulin superfamily member 3-like	NC_027324.1:32672743-32682477	REDAS	REDSLICE	19.1113	6.46616	-1.56345	-2.64066	5e-05	0.00167621
XLOC_063320	LOC106592697	-	uncharacterized LOC106592697	NW_012348660.1:12847-16988	REDAS	REDSLICE	11.9189	4.03234	-1.56356	-2.11371	5e-05	0.00167621
XLOC_018990	LOC106609985	-	uncharacterized LOC106609985	NC_027307.1:3069907-3072125	REDAS	REDSLICE	6.15836	2.08242	-1.56428	-2.01051	5e-05	0.00167621
XLOC_008203	LOC106598377	pigr	CMRF35-like molecule 3	NC_027302.1:9165237-9175300	REDAS	REDSLICE	3.67365	1.23997	-1.56691	-1.68557	0.00015	0.00429515
XLOC_038164	LOC106572206	-	espin-like	NC_027314.1:66159727-66262843	REDAS	REDSLICE	0.461866	0.155842	-1.56739	-1.35526	0.003	0.0454174
XLOC_044366	LOC106577877	col4a5	collagen alpha-5(IV) chain-like	NC_027317.1:59631505-59722260	REDAS	REDSLICE	4.59959	1.55053	-1.56874	-2.5775	5e-05	0.00167621
XLOC_006508	LOC106596853	arhgap29	rho GTPase-activating protein 29-like	NC_027302.1:4070557-4130119	REDAS	REDSLICE	2.26473	0.763239	-1.56913	-2.15092	5e-05	0.00167621
XLOC_007130	LOC106600446	ccl4l2	C-C motif chemokine 4-like	NC_027302.1:36726436-36727860	REDAS	REDSLICE	5.68444	1.91567	-1.56917	-1.64295	0.00065	0.0140664
XLOC_002244	LOC106601549	-	uncharacterized LOC106601549	NC_027300.1:30397899-30402464	REDAS	REDSLICE	15.1838	5.11697	-1.56917	-2.44313	5e-05	0.00167621
XLOC_044699	cd226	cd226	CD226 molecule	NC_027318.1:12272153-12285618	REDAS	REDSLICE	1.50559	0.507339	-1.5693	-1.4844	0.0017	0.0295917
XLOC_016850	LOC106607829	galnt14	polypeptide N-acetylgalactosaminyltransferase 14-like	NC_027305.1:59722464-59840599	REDAS	REDSLICE	8.31609	2.80218	-1.56936	-2.07514	5e-05	0.00167621
XLOC_022780	LOC106612809	-	uncharacterized LOC106612809	NC_027308.1:113272040-113299310	REDAS	REDSLICE	4.72069	1.59065	-1.56938	-2.02475	5e-05	0.00167621
XLOC_027445	LOC106562796	cald1	non-muscle caldesmon-like	NC_027310.1:43520217-43526176	REDAS	REDSLICE	19.6976	6.63196	-1.57051	-2.22007	5e-05	0.00167621
XLOC_014133	LOC106605554	cxcr3	C-X-C chemokine receptor type 3-like	NC_027304.1:64477699-64482212	REDAS	REDSLICE	10.7585	3.61759	-1.57238	-2.61127	5e-05	0.00167621
XLOC_020008	LOC106610864	plekhg3	pleckstrin homology domain-containing family G member 3-like	NC_027308.1:19331749-19380219	REDAS	REDSLICE	1.15225	0.38674	-1.57502	-1.85855	0.00015	0.00429515
XLOC_032422	tlr9	tlr9	toll-like receptor 9	NC_027312.1:11233488-11241142	REDAS	REDSLICE	1.43825	0.482716	-1.57507	-1.43089	0.00145	0.0262283
XLOC_012973	LOC106605682	bcam	basal cell adhesion molecule-like	NC_027304.1:67738778-67816391	REDAS	REDSLICE	0.938549	0.314799	-1.576	-1.50423	0.00125	0.0234317
XLOC_020925	LOC106612716	zfp36l2-a	zinc finger protein 36, C3H1 type-like 2	NC_027308.1:101404581-101407638	REDAS	REDSLICE	0.593897	0.199191	-1.57606	-1.35796	0.0032	0.0476422
XLOC_013741	LOC106604826	dock2	dedicator of cytokinesis protein 2-like	NC_027304.1:36218849-36390847	REDAS	REDSLICE	8.49896	2.85004	-1.5763	-2.26899	5e-05	0.00167621
XLOC_001630	LOC106568813	col5a1	collagen alpha-1(XI) chain-like	NC_027300.1:139967287-140104409	REDAS	REDSLICE	24.2367	8.11279	-1.57892	-2.17443	5e-05	0.00167621
XLOC_020425	spry1	spry1	sprouty RTK signaling antagonist 1	NC_027308.1:58838930-58843221	REDAS	REDSLICE	2.80077	0.936484	-1.5805	-1.87626	0.00015	0.00429515
XLOC_050707	LOC106583060	itgb7	integrin beta-7-like	NC_027321.1:27844029-27857088	REDAS	REDSLICE	1.37366	0.458873	-1.58186	-2.10087	5e-05	0.00167621
XLOC_026410	LOC106563132	col5a2	collagen alpha-2(V) chain-like	NC_027310.1:60831535-60840667	REDAS	REDSLICE	3.00532	1.00345	-1.58256	-1.96112	0.00025	0.00653846
XLOC_008384	lyn	lyn	v-yes-1 Yamaguchi sarcoma viral related oncogene homolog	NC_027302.1:23594044-23609234	REDAS	REDSLICE	7.20845	2.4018	-1.58558	-1.80255	0.0002	0.00544271
XLOC_013270	LOC106606181	-	protein Jumonji pseudogene	NC_027304.1:80349282-80351326	REDAS	REDSLICE	7.69251	2.55716	-1.58891	-2.05881	5e-05	0.00167621
XLOC_044362	LOC106577870	hspg2	basement membrane-specific heparan sulfate proteoglycan core protein-like	NC_027317.1:59399306-59424486	REDAS	REDSLICE	0.826201	0.274512	-1.58962	-1.64259	5e-05	0.00167621
XLOC_014179	LOC106605619	-	uncharacterized LOC106605619	NC_027304.1:66700521-66706941	REDAS	REDSLICE	5.46611	1.81518	-1.5904	-1.63118	0.0019	0.032209
XLOC_024681	LOC100380684	myo1f	unconventional myosin-If	NC_027309.1:22666858-22690502	REDAS	REDSLICE	7.33443	2.43267	-1.59214	-2.4826	5e-05	0.00167621
XLOC_052684	LOC106585459	mmp11	stromelysin-3-like	NC_027323.1:24829787-24840161	REDAS	REDSLICE	2.05846	0.681055	-1.59572	-1.89716	0.0002	0.00544271
XLOC_000751	LOC106606354	-	uncharacterized LOC106606354	NC_027300.1:55823497-55859486	REDAS	REDSLICE	4.36157	1.4409	-1.59788	-1.99006	5e-05	0.00167621
XLOC_049125	cytip	cyth3	cytohesin 1 interacting protein	NC_027320.1:14131773-14136182	REDAS	REDSLICE	5.75337	1.89955	-1.59875	-2.1431	0.0001	0.00306497
XLOC_027071	tcf12	tcf12	transcription factor 12	NC_027310.1:20271578-20291571	REDAS	REDSLICE	2.81732	0.928237	-1.60176	-2.06233	5e-05	0.00167621
XLOC_005614	cats	ctss	Cathepsin S	NC_027301.1:23774886-23782939	REDAS	REDSLICE	273.865	90.2176	-1.60198	-2.23635	5e-05	0.00167621
XLOC_058502	LOC106589996	jag1	protein jagged-1b-like	NC_027327.1:38441771-38525675	REDAS	REDSLICE	2.42185	0.797549	-1.60246	-1.5659	0.001	0.0197087
XLOC_000334	LOC106589171	rasgrp1	RAS guanyl-releasing protein 1-like	NC_027300.1:23945635-23966294	REDAS	REDSLICE	1.63604	0.538748	-1.60253	-1.8991	0.0003	0.00757889
XLOC_023347	LOC106613828	crim1	cysteine-rich motor neuron 1 protein-like	NC_027309.1:22073254-22078441	REDAS	REDSLICE	41.9369	13.8035	-1.60319	-2.63887	5e-05	0.00167621
XLOC_050378	LOC106582623	pmepa1	protein TMEPAI-like	NC_027321.1:36363-127452	REDAS	REDSLICE	0.660309	0.21718	-1.60425	-1.59691	0.00015	0.00429515
XLOC_029081	LOC106565565	col7a1	collagen alpha-1(VII) chain-like	NC_027311.1:57251791-57352740	REDAS	REDSLICE	14.251	4.68587	-1.60467	-2.13185	5e-05	0.00167621
XLOC_040233	LOC106573897	pde4d	cAMP-specific 3',5'-cyclic phosphodiesterase 4C-like	NC_027315.1:43073770-43285480	REDAS	REDSLICE	1.23903	0.407257	-1.6052	-1.58886	0.0001	0.00306497
XLOC_008043	LOC106602058	-	uncharacterized LOC106602058	NC_027302.1:91919732-91923102	REDAS	REDSLICE	2.65812	0.872495	-1.60719	-1.44034	0.0014	0.0255409
XLOC_029899	LOC106564361	-	uncharacterized LOC106564361	NC_027311.1:9244934-9251006	REDAS	REDSLICE	0.568227	0.186292	-1.6089	-0.953825	0.00255	0.0402473
XLOC_054577	LOC100302030	tlr7	TLR8-like	NC_027324.1:43582360-43588497	REDAS	REDSLICE	1.46792	0.480658	-1.61069	-1.86974	5e-05	0.00167621
XLOC_049862	LOC106583052	mdfi	myoD family inhibitor-like	NC_027321.1:24842075-24882969	REDAS	REDSLICE	5.11634	1.67484	-1.61109	-2.4166	5e-05	0.00167621
XLOC_006532	LOC106597311	ccr9	C-C chemokine receptor type 9-like	NC_027302.1:6473673-6479374	REDAS	REDSLICE	11.3362	3.70997	-1.61145	-2.44074	5e-05	0.00167621
XLOC_029042	LOC106565449	agap1	arf-GAP with GTPase, ANK repeat and PH domain-containing protein 1-like	NC_027311.1:53696743-53781034	REDAS	REDSLICE	0.585141	0.191237	-1.61342	-1.71374	5e-05	0.00167621
XLOC_059239	LOC106590626	-	procollagen C-endopeptidase enhancer 2-like	NC_027328.1:33745240-33764142	REDAS	REDSLICE	3.41745	1.11579	-1.61486	-1.54142	0.00065	0.0140664
XLOC_030503	LOC106565443	mmp19	matrix metalloproteinase-19-like	NC_027311.1:53480354-53518937	REDAS	REDSLICE	9.90337	3.23318	-1.61496	-1.90687	5e-05	0.00167621
XLOC_008184	LOC106598110	mrc2	C-type mannose receptor 2-like	NC_027302.1:7895970-8017428	REDAS	REDSLICE	1.62866	0.530136	-1.61925	-1.63651	0.00065	0.0140664
XLOC_042793	LOC106576803	cyp1b1	cytochrome P450 1B1-like	NC_027317.1:7182134-7189965	REDAS	REDSLICE	1.43946	0.467756	-1.6217	-1.77949	0.0004	0.00954992
XLOC_048685	LOC106582137	ankrd10	ankyrin repeat domain-containing protein 10-like	NC_027320.1:26878898-26915455	REDAS	REDSLICE	2.69282	0.874731	-1.62221	-1.9533	5e-05	0.00167621
XLOC_042815	rhoq	rhoq	ras homolog family member Q	NC_027317.1:9669336-9691722	REDAS	REDSLICE	0.991907	0.322195	-1.62227	-1.56541	0.0011	0.0212218
XLOC_005728	themis2	-	thymocyte selection associated family member 2	NC_027301.1:30555513-30566458	REDAS	REDSLICE	1.52653	0.495326	-1.6238	-1.68448	0.0008	0.0165674
XLOC_049224	LOC106581954	ugt3a1	UDP-glucuronosyltransferase-like	NC_027320.1:22908405-22918336	REDAS	REDSLICE	2.94321	0.954737	-1.62422	-1.69667	0.00025	0.00653846
XLOC_051071	LOC106583724	-	uncharacterized LOC106583724	NC_027321.1:53869456-54246301	REDAS	REDSLICE	8.7454	2.83663	-1.62434	-2.28704	5e-05	0.00167621
XLOC_015923	LOC106606461	prkar1b	cAMP-dependent protein kinase type I-beta regulatory subunit-like	NC_027305.1:10629609-10727443	REDAS	REDSLICE	6.34739	2.05822	-1.62476	-1.75322	0.0001	0.00306497
XLOC_040519	LOC106574574	tlr13	toll-like receptor 13	NC_027315.1:71451607-71459364	REDAS	REDSLICE	0.475392	0.154135	-1.62492	-1.51588	0.0008	0.0165674
XLOC_065193	LOC106593856	papln	papilin-like	NW_012351149.1:3092-5010	REDAS	REDSLICE	7.46357	2.41865	-1.62567	-1.68072	0.00015	0.00429515
XLOC_043412	LOC106577851	-	uncharacterized LOC106577851	NC_027317.1:59373759-59396427	REDAS	REDSLICE	3.57475	1.15808	-1.62611	-1.63223	0.00065	0.0140664
XLOC_035942	LOC106570474	dlx5a	homeobox protein Dlx5a-like	NC_027313.1:78422712-78425604	REDAS	REDSLICE	14.2508	4.61082	-1.62795	-2.52156	5e-05	0.00167621
XLOC_014228	LOC106605718	-	chromodomain-helicase-DNA-binding protein 4-like	NC_027304.1:68557241-68562406	REDAS	REDSLICE	1.10917	0.358851	-1.62803	-1.462	0.00045	0.0105017
XLOC_032037	LOC106568154	ccdc80	coiled-coil domain-containing protein 80-like	NC_027312.1:89961166-89967326	REDAS	REDSLICE	1.60095	0.517817	-1.62841	-1.90701	5e-05	0.00167621
XLOC_049758	LOC106582887	mafb	transcription factor MafB-like	NC_027321.1:15770813-15778097	REDAS	REDSLICE	33.6969	10.8949	-1.62897	-2.71769	5e-05	0.00167621
XLOC_057440	LOC106588974	sla	src-like-adapter	NC_027326.1:32220264-32247760	REDAS	REDSLICE	4.43528	1.43137	-1.63163	-2.37365	5e-05	0.00167621
XLOC_046285	LOC106579692	pksj	probable polyketide synthase 1	NC_027318.1:77359879-77366900	REDAS	REDSLICE	1.15108	0.371378	-1.63202	-1.75759	0.0002	0.00544271
XLOC_033638	LOC106568733	rgs8	regulator of G-protein signaling 8-like	NC_027313.1:9305561-9352977	REDAS	REDSLICE	15.5185	5.00669	-1.63206	-2.28954	5e-05	0.00167621
XLOC_008784	LOC106600939	-	uncharacterized LOC106600939	NC_027302.1:52854063-52871582	REDAS	REDSLICE	14.021	4.51868	-1.63362	-1.87514	0.0002	0.00544271
XLOC_045377	LOC106579698	pksj	probable polyketide synthase 1	NC_027318.1:77495043-77522048	REDAS	REDSLICE	1.03303	0.332785	-1.63422	-1.99055	5e-05	0.00167621
XLOC_026710	LOC106563689	cd248	endosialin-like	NC_027310.1:81415686-81439519	REDAS	REDSLICE	2.03504	0.654926	-1.63565	-1.63942	0.00075	0.0157375
XLOC_015189	LOC106607480	prr15la	proline-rich protein 15-like protein A	NC_027305.1:41197206-41204267	REDAS	REDSLICE	2.63007	0.846336	-1.6358	-1.82749	0.0003	0.00757889
XLOC_056365	LOC106588293	-	uncharacterized LOC106588293	NC_027326.1:6806581-6811151	REDAS	REDSLICE	5.81249	1.86969	-1.63636	-1.80137	0.00035	0.00858457
XLOC_054558	LOC106586784	ccdc80	coiled-coil domain-containing protein 80-like	NC_027324.1:40954973-41036439	REDAS	REDSLICE	8.26668	2.65881	-1.63653	-2.09746	5e-05	0.00167621
XLOC_043418	LOC106577876	-	collagen alpha-6(IV) chain-like	NC_027317.1:59723221-60009877	REDAS	REDSLICE	5.27048	1.69437	-1.63719	-2.64185	5e-05	0.00167621
XLOC_049476	LOC106582406	-	ly6/PLAUR domain-containing protein 6-like	NC_027320.1:46426543-46465693	REDAS	REDSLICE	0.560655	0.180209	-1.63744	-1.36095	0.00285	0.0437127
XLOC_025226	LOC106560895	-	uncharacterized LOC106560895	NC_027309.1:76600505-76607376	REDAS	REDSLICE	11.0523	3.55055	-1.63823	-2.17324	5e-05	0.00167621
XLOC_008789	LOC106600935	dlx4a	homeobox protein Dlx4a-like	NC_027302.1:53139656-53158557	REDAS	REDSLICE	24.1386	7.75255	-1.6386	-2.11108	5e-05	0.00167621
XLOC_007492	LOC106601131	wnt9b	protein Wnt-9b-like	NC_027302.1:61448885-61456595	REDAS	REDSLICE	2.29935	0.73769	-1.64014	-1.8509	0.0003	0.00757889
XLOC_021611	LOC106610908	-	probable G-protein coupled receptor 97	NC_027308.1:19759067-19769372	REDAS	REDSLICE	0.631261	0.202436	-1.64077	-1.4127	0.00155	0.0275821
XLOC_038850	LOC106573353	fjx1	four-jointed box protein 1-like	NC_027315.1:20710580-20716252	REDAS	REDSLICE	0.607169	0.194257	-1.64413	-1.66124	0.00035	0.00858457
XLOC_016632	LOC106607522	il2rb	interleukin-2 receptor subunit beta-like	NC_027305.1:43285456-43296582	REDAS	REDSLICE	1.70912	0.546808	-1.64415	-1.85614	5e-05	0.00167621
XLOC_058112	lich	lipa	Lysosomal acid lipase/cholesteryl ester hydrolase	NC_027327.1:6928461-6995680	REDAS	REDSLICE	11.8597	3.79124	-1.64532	-2.21697	5e-05	0.00167621
XLOC_023723	prr5l	prr5l	proline rich 5 like	NC_027309.1:57770736-57791268	REDAS	REDSLICE	0.878288	0.28012	-1.64865	-1.42487	0.0012	0.0227019
XLOC_050945	LOC106583452	cacna2d3	voltage-dependent calcium channel subunit alpha-2/delta-3-like	NC_027321.1:41832236-41908477	REDAS	REDSLICE	0.414157	0.131925	-1.65046	-1.08532	0.00105	0.0204706
XLOC_007543	LOC106601165	myo10	myosin-10-like	NC_027302.1:64081913-64101436	REDAS	REDSLICE	0.587673	0.187007	-1.65192	-1.65808	0.0003	0.00757889
XLOC_044678	tlr13	tlr13	Toll-like receptor 13	NC_027318.1:10221762-10232017	REDAS	REDSLICE	2.26104	0.718587	-1.65375	-2.01908	5e-05	0.00167621
XLOC_030121	LOC106564996	ccr7	C-C chemokine receptor type 7-like	NC_027311.1:22951086-22962412	REDAS	REDSLICE	1.64827	0.523628	-1.65434	-1.48981	0.00165	0.0289267
XLOC_066826	LOC106594819	hsd11b2	corticosteroid 11-beta-dehydrogenase isozyme 2-like	NW_012353789.1:770-10176	REDAS	REDSLICE	2.04827	0.650668	-1.65441	-1.46676	0.00115	0.0219623
XLOC_046053	LOC106579127	endod1	endonuclease domain-containing 1 protein-like	NC_027318.1:57491832-57495593	REDAS	REDSLICE	21.9602	6.97519	-1.65459	-2.66288	5e-05	0.00167621
XLOC_065246	aif1	aif1	allograft inflammatory factor 1	NW_012351206.1:2451-5936	REDAS	REDSLICE	59.8425	18.9942	-1.65562	-2.69891	5e-05	0.00167621
XLOC_030473	dnai1	dnai1	dynein axonemal intermediate chain 1	NC_027311.1:51836477-51886363	REDAS	REDSLICE	4.28713	1.36027	-1.65612	-1.36314	0.00335	0.0492975
XLOC_008438	LOC106599706	cdh2	cadherin-2-like	NC_027302.1:28172769-28257076	REDAS	REDSLICE	2.51234	0.796108	-1.658	-1.95002	0.0001	0.00306497
XLOC_043932	LOC106577097	hnrpll	heterogeneous nuclear ribonucleoprotein L-like	NC_027317.1:25317522-25382020	REDAS	REDSLICE	2.48989	0.788503	-1.65889	-2.12555	5e-05	0.00167621
XLOC_060702	LOC106591444	pls1	plastin-1-like	NW_012344029.1:33161-41997	REDAS	REDSLICE	1.99978	0.63299	-1.65959	-1.73186	0.0008	0.0165674
XLOC_042760	LOC106576864	arhgap22	rho GTPase-activating protein 22-like	NC_027317.1:4198475-4229250	REDAS	REDSLICE	0.895599	0.283415	-1.65994	-2.18878	5e-05	0.00167621
XLOC_021021	LOC106612520	ypel2	protein yippee-like 2	NC_027308.1:106222295-106248589	REDAS	REDSLICE	1.76897	0.559135	-1.66164	-1.59753	0.0012	0.0227019
XLOC_036578	LOC106571459	adgrf3	adhesion G-protein coupled receptor F3-like	NC_027314.1:37122222-37157246	REDAS	REDSLICE	0.617079	0.195023	-1.66181	-1.42401	0.00105	0.0204706
XLOC_059899	LOC106591057	-	uncharacterized LOC106591057	NW_012343388.1:2546-7137	REDAS	REDSLICE	19.5718	6.18125	-1.6628	-1.63245	0.00155	0.0275821
XLOC_046318	LOC106579751	plod2	procollagen-lysine,2-oxoglutarate 5-dioxygenase 2-like	NC_027318.1:80992966-81131822	REDAS	REDSLICE	10.9662	3.45927	-1.66453	-2.06973	5e-05	0.00167621
XLOC_030216	LOC106564813	-	uncharacterized LOC106564813	NC_027311.1:28099238-28138112	REDAS	REDSLICE	4.37996	1.37907	-1.66722	-2.32015	5e-05	0.00167621
XLOC_045024	LOC106578993	sun1	SUN domain-containing protein 1-like	NC_027318.1:47464483-47485233	REDAS	REDSLICE	7.89192	2.48379	-1.66783	-2.25681	5e-05	0.00167621
XLOC_011621	LOC106603324	cnksr2	connector enhancer of kinase suppressor of ras 2-like	NC_027303.1:44337060-44401405	REDAS	REDSLICE	0.956034	0.30085	-1.66802	-1.72149	0.0002	0.00544271
XLOC_047656	LOC106580316	gp1ba	platelet glycoprotein Ib alpha chain-like	NC_027319.1:27714605-27736400	REDAS	REDSLICE	1.46481	0.460884	-1.66824	-1.72379	0.0003	0.00757889
XLOC_000639	LOC106604225	cxcl12	stromal cell-derived factor 1-like	NC_027300.1:46210304-46252439	REDAS	REDSLICE	1.37949	0.433989	-1.6684	-1.84029	0.0003	0.00757889
XLOC_045092	dlx4b	dlx4b	distal-less homeobox gene 4b	NC_027318.1:51835467-51856499	REDAS	REDSLICE	20.3592	6.40492	-1.66843	-2.60488	5e-05	0.00167621
XLOC_026374	LOC106563097	-	dimethylglycine dehydrogenase, mitochondrial-like	NC_027310.1:57398627-57410009	REDAS	REDSLICE	0.661138	0.207988	-1.66845	-1.53079	0.00025	0.00653846
XLOC_036493	LOC106571315	rev3l	DNA polymerase zeta catalytic subunit-like	NC_027314.1:30004382-30105227	REDAS	REDSLICE	1.26197	0.396497	-1.6703	-2.16935	5e-05	0.00167621
XLOC_053070	cd53	cd53	Leukocyte surface antigen CD53	NC_027323.1:8682757-8688841	REDAS	REDSLICE	52.9991	16.6301	-1.67217	-2.77803	5e-05	0.00167621
XLOC_052968	LOC106585997	-	uncharacterized LOC106585997	NC_027323.1:47793505-47801458	REDAS	REDSLICE	0.502776	0.157662	-1.67308	-0.67756	0.0001	0.00306497
XLOC_012048	LOC106604037	dock2	dedicator of cytokinesis protein 2-like	NC_027303.1:80641120-80673592	REDAS	REDSLICE	6.49807	2.0376	-1.67314	-1.77768	0.00015	0.00429515
XLOC_025060	LOC106560727	ifitm5	interferon-induced transmembrane protein 5-like	NC_027309.1:58403429-58406174	REDAS	REDSLICE	8.56198	2.68471	-1.67318	-1.78012	0.0004	0.00954992
XLOC_018463	LOC106609066	-	uncharacterized LOC106609066	NC_027306.1:26720684-26728629	REDAS	REDSLICE	1.37158	0.429742	-1.6743	-1.67668	5e-05	0.00167621
XLOC_004627	LOC106589049	ccw14	covalently-linked cell wall protein 14-like	NC_027301.1:52963349-52966464	REDAS	REDSLICE	1.27696	0.399543	-1.67629	-1.49302	0.0012	0.0227019
XLOC_058522	LOC106590018	nma	BMP and activin membrane-bound inhibitor homolog	NC_027328.1:2298754-2307562	REDAS	REDSLICE	0.881548	0.275698	-1.67695	-1.48563	0.0022	0.0360001
XLOC_025688	frih	-	ferritin, heavy polypeptide 1-1	NC_027309.1:114023089-114024052	REDAS	REDSLICE	12.9766	4.0557	-1.67789	-2.20257	5e-05	0.00167621
XLOC_035148	LOC106569063	-	uncharacterized LOC106569063	NC_027313.1:21200365-21214493	REDAS	REDSLICE	3.84429	1.19987	-1.67984	-2.0773	5e-05	0.00167621
XLOC_020416	LOC106611616	nanos1	nanos homolog 1-like	NC_027308.1:58144785-58147275	REDAS	REDSLICE	1.72185	0.537122	-1.68064	-1.62074	0.00155	0.0275821
XLOC_062451	LOC106592135	il16	pro-interleukin-16-like	NW_012347712.1:3157-17166	REDAS	REDSLICE	2.27127	0.708489	-1.68068	-2.06413	5e-05	0.00167621
XLOC_032679	LOC106566945	prex1	phosphatidylinositol 3,4,5-trisphosphate-dependent Rac exchanger 1 protein-like	NC_027312.1:29434377-29595127	REDAS	REDSLICE	1.87089	0.583015	-1.68212	-2.58495	5e-05	0.00167621
XLOC_014454	LOC106606146	-	protein Jumonji-like	NC_027304.1:78752116-78789696	REDAS	REDSLICE	2.15394	0.669154	-1.68657	-1.54895	0.00085	0.0173726
XLOC_052592	LOC106585613	arid5a	AT-rich interactive domain-containing protein 5A-like	NC_027323.1:19062995-19073754	REDAS	REDSLICE	2.131	0.660855	-1.68912	-1.81327	0.0001	0.00306497
XLOC_035803	LOC106570261	-	receptor-type tyrosine-protein phosphatase U-like	NC_027313.1:67321681-67638585	REDAS	REDSLICE	0.518357	0.16065	-1.69003	-1.45358	5e-05	0.00167621
XLOC_030638	LOC106565699	rplp2	H-2 class II histocompatibility antigen, A-U alpha chain-like	NC_027311.1:61701373-61704031	REDAS	REDSLICE	550.635	170.593	-1.69054	-2.04466	0.0001	0.00306497
XLOC_010045	LOC106602881	adamts15	A disintegrin and metalloproteinase with thrombospondin motifs 15-like	NC_027303.1:29148984-29184459	REDAS	REDSLICE	2.0778	0.643469	-1.69112	-2.15499	5e-05	0.00167621
XLOC_038322	LOC106572339	hmga1	high mobility group protein HMG-I/HMG-Y-like	NC_027314.1:79539799-79548954	REDAS	REDSLICE	2.05578	0.636547	-1.69135	-1.79912	0.0003	0.00757889
XLOC_049986	LOC106583291	lima1	LIM domain and actin-binding protein 1-like	NC_027321.1:32906761-32958340	REDAS	REDSLICE	11.1037	3.4365	-1.69203	-2.55891	5e-05	0.00167621
XLOC_024984	LOC106560606	inpp5d	phosphatidylinositol 3,4,5-trisphosphate 5-phosphatase 1-like	NC_027309.1:49195193-49221325	REDAS	REDSLICE	2.06504	0.638199	-1.69409	-2.24078	5e-05	0.00167621
XLOC_034663	LOC106570526	creb5	cyclic AMP-responsive element-binding protein 5-like	NC_027313.1:80131046-80159480	REDAS	REDSLICE	1.86353	0.57479	-1.69693	-1.85953	5e-05	0.00167621
XLOC_044610	LOC106578313	dlx3b	homeobox protein Dlx3b-like	NC_027318.1:2358456-2361318	REDAS	REDSLICE	18.5383	5.71742	-1.69707	-2.4776	5e-05	0.00167621
XLOC_044917	LOC106578810	psap	prosaposin-like	NC_027318.1:37196763-37239383	REDAS	REDSLICE	211.563	65.107	-1.7002	-2.09204	5e-05	0.00167621
XLOC_058860	LOC106590648	acp5	tartrate-resistant acid phosphatase type 5-like	NC_027328.1:35637735-35641732	REDAS	REDSLICE	18.1652	5.5862	-1.70124	-2.59241	5e-05	0.00167621
XLOC_009128	LOC106601388	cxcl11.1	growth-regulated alpha protein-like	NC_027302.1:69738301-70080381	REDAS	REDSLICE	18.5897	5.71286	-1.70222	-1.97527	5e-05	0.00167621
XLOC_006857	LOC106599098	-	prostaglandin G/H synthase 2-like	NC_027302.1:14957763-14964323	REDAS	REDSLICE	3.75701	1.1534	-1.70369	-1.76826	0.0004	0.00954992
XLOC_004119	LOC106579923	entpd3	ectonucleoside triphosphate diphosphohydrolase 3-like	NC_027301.1:20246827-20265272	REDAS	REDSLICE	1.29773	0.398376	-1.70379	-1.67547	0.0007	0.0149087
XLOC_015972	LOC106606519	cdip1	cell death-inducing p53-target protein 1 homolog	NC_027305.1:12487606-12505844	REDAS	REDSLICE	8.68822	2.66303	-1.70599	-1.58742	0.00095	0.0189427
XLOC_053945	LOC106586658	tnfsf13b	tumor necrosis factor ligand superfamily member 13B-like	NC_027324.1:34910268-34914589	REDAS	REDSLICE	3.57284	1.09201	-1.71008	-2.00578	5e-05	0.00167621
XLOC_040448	LOC106574270	igsf10	immunoglobulin superfamily member 10-like	NC_027315.1:64714914-64743547	REDAS	REDSLICE	0.738376	0.225287	-1.71259	-1.87867	0.00025	0.00653846
XLOC_058601	LOC106590189	ccr9	C-C chemokine receptor type 9-like	NC_027328.1:14053968-14057810	REDAS	REDSLICE	6.41129	1.95553	-1.71306	-2.09394	5e-05	0.00167621
XLOC_050237	LOC106583707	-	integrin alpha-7-like	NC_027321.1:53078007-53153747	REDAS	REDSLICE	1.82365	0.556039	-1.71357	-1.56079	0.0004	0.00954992
XLOC_047169	LOC106581353	gtf2ird2b	lysophosphatidic acid receptor 6-like	NC_027319.1:70522115-70533554	REDAS	REDSLICE	4.25946	1.29867	-1.71364	-1.5333	5e-05	0.00167621
XLOC_038204	LOC100380856	tox	thymocyte selection-associated high mobility group box protein TOX	NC_027314.1:69288194-69426575	REDAS	REDSLICE	2.21185	0.674241	-1.71391	-2.0601	5e-05	0.00167621
XLOC_032611	LOC106566870	arhgef19	rho guanine nucleotide exchange factor 19-like	NC_027312.1:25474657-25512390	REDAS	REDSLICE	3.59025	1.09353	-1.71509	-2.28728	5e-05	0.00167621
XLOC_003146	LOC106563758	il7r	interleukin-7 receptor subunit alpha-like	NC_027300.1:118292430-118304110	REDAS	REDSLICE	3.85709	1.17198	-1.71856	-2.08211	0.0001	0.00306497
XLOC_010470	opcml	opcml	opioid binding protein/cell adhesion molecule like	NC_027303.1:59804257-60178227	REDAS	REDSLICE	4.6662	1.41777	-1.71862	-1.8432	0.0001	0.00306497
XLOC_021861	dusp23	dusp23	dual specificity phosphatase 23	NC_027308.1:41416775-41418661	REDAS	REDSLICE	10.672	3.24006	-1.71974	-2.12066	5e-05	0.00167621
XLOC_002032	LOC106566892	adam17	disintegrin and metalloproteinase domain-containing protein 17-like	NC_027300.1:14285039-14324439	REDAS	REDSLICE	2.21736	0.672567	-1.72109	-2.57275	5e-05	0.00167621
XLOC_022711	LOC106612904	otol1	high affinity immunoglobulin gamma Fc receptor I-like	NC_027308.1:108980773-108994561	REDAS	REDSLICE	22.2715	6.7544	-1.7213	-2.64215	5e-05	0.00167621
XLOC_007414	LOC106600855	dmbt1	uncharacterized LOC106600855	NC_027302.1:56439042-56537517	REDAS	REDSLICE	1.92122	0.582178	-1.72249	-1.55422	0.0012	0.0227019
XLOC_021848	LOC106611327	vps8	vacuolar protein 8-like	NC_027308.1:40359737-40369542	REDAS	REDSLICE	1.05698	0.319685	-1.72523	-1.45579	0.00065	0.0140664
XLOC_047643	LOC106580333	osbp2	oxysterol-binding protein 2-like	NC_027319.1:26920055-27018081	REDAS	REDSLICE	2.22375	0.671208	-1.72816	-2.56653	5e-05	0.00167621
XLOC_030689	LOC106565843	prickle2	prickle-like protein 2	NC_027311.1:66919285-67033998	REDAS	REDSLICE	0.550302	0.166047	-1.72863	-1.54905	0.0005	0.0114231
XLOC_001780	syk	kars	spleen associated tyrosine kinase	NC_027300.1:150797464-150914324	REDAS	REDSLICE	11.584	3.49278	-1.72969	-2.69286	5e-05	0.00167621
XLOC_043079	LOC106577304	cpxm2	inactive carboxypeptidase-like protein X2	NC_027317.1:33118753-33157895	REDAS	REDSLICE	8.47626	2.54979	-1.73305	-2.10256	0.0001	0.00306497
XLOC_013805	cb055	kiaa1211l	CB055 protein	NC_027304.1:41707177-41750883	REDAS	REDSLICE	7.17616	2.15834	-1.73329	-2.71664	5e-05	0.00167621
XLOC_017060	LOC106608240	-	coiled-coil domain-containing protein 85C-A pseudogene	NC_027305.1:79290643-79292146	REDAS	REDSLICE	0.973448	0.292746	-1.73345	-1.41835	0.00175	0.0302518
XLOC_026823	postn	postn	periostin	NC_027310.1:88247300-88324800	REDAS	REDSLICE	16.0612	4.82693	-1.7344	-2.1362	0.0001	0.00306497
XLOC_027176	LOC106562362	trim66	tripartite motif-containing protein 66-like	NC_027310.1:25690828-25717481	REDAS	REDSLICE	1.8223	0.54731	-1.73533	-2.0369	5e-05	0.00167621
XLOC_035177	LOC106569254	lyn	tyrosine-protein kinase Lyn-like	NC_027313.1:23814230-23826487	REDAS	REDSLICE	9.63806	2.89297	-1.73619	-2.45456	5e-05	0.00167621
XLOC_024494	LOC106613553	ltbp1	neurogenic locus notch homolog protein 1-like	NC_027309.1:11708909-11727652	REDAS	REDSLICE	1.72396	0.517302	-1.73665	-1.54566	0.0007	0.0149087
XLOC_056492	LOC106588312	sema4a	semaphorin-4A-like	NC_027326.1:12641711-12693542	REDAS	REDSLICE	11.5274	3.45679	-1.73756	-2.52018	5e-05	0.00167621
XLOC_034672	LOC106570546	col16a1	collagen alpha-1(XVI) chain-like	NC_027313.1:80756406-80820296	REDAS	REDSLICE	2.41995	0.724294	-1.74033	-1.5814	0.00045	0.0105017
XLOC_014007	LOC106605327	lingo1	leucine-rich repeat and immunoglobulin-like domain-containing nogo receptor-interacting protein 1	NC_027304.1:56830426-56853242	REDAS	REDSLICE	0.403159	0.120536	-1.74189	-1.21642	0.00235	0.0378435
XLOC_037774	LOC106571373	gja1	gap junction alpha-1 protein	NC_027314.1:32281026-32286754	REDAS	REDSLICE	5.92501	1.77092	-1.74232	-2.2843	5e-05	0.00167621
XLOC_037001	LOC106572285	ptpn18	tyrosine-protein phosphatase non-receptor type 18-like	NC_027314.1:73247032-73263171	REDAS	REDSLICE	8.64138	2.58266	-1.7424	-2.38526	5e-05	0.00167621
XLOC_030727	LOC106565776	mafb	transcription factor MafB-like	NC_027311.1:70776587-70796627	REDAS	REDSLICE	11.7229	3.50285	-1.74273	-1.66185	0.0017	0.0295917
XLOC_009557	LOC106602062	trim16	tripartite motif-containing protein 16-like protein	NC_027302.1:92045639-92055237	REDAS	REDSLICE	2.9322	0.876114	-1.74279	-2.01416	0.00095	0.0189427
XLOC_047392	LOC106580158	rtkn	rhotekin-like	NC_027319.1:7437888-7532126	REDAS	REDSLICE	1.06814	0.319084	-1.74309	-1.96438	5e-05	0.00167621
XLOC_045979	LOC106579241	-	uncharacterized LOC106579241	NC_027318.1:52898677-52914299	REDAS	REDSLICE	9.21618	2.75219	-1.74359	-2.69155	5e-05	0.00167621
XLOC_039456	LOC106574491	-	uncharacterized LOC106574491	NC_027315.1:72398669-72412749	REDAS	REDSLICE	1.85199	0.552696	-1.74451	-1.82815	0.0006	0.0132029
XLOC_020714	LOC106612126	il12b	interleukin-12 subunit beta-like	NC_027308.1:79952346-79962669	REDAS	REDSLICE	1.91093	0.56987	-1.74557	-1.56111	0.0027	0.0419911
XLOC_045274	LOC106579503	flt3	receptor-type tyrosine-protein kinase FLT3-like	NC_027318.1:67415089-67434153	REDAS	REDSLICE	6.14355	1.82793	-1.74886	-2.55835	5e-05	0.00167621
XLOC_048638	LOC106581952	-	uncharacterized LOC106581952	NC_027320.1:22858454-22868032	REDAS	REDSLICE	4.73467	1.40808	-1.74954	-2.03021	5e-05	0.00167621
XLOC_040939	LOC106575210	adarb1	double-stranded RNA-specific editase 1-like	NC_027316.1:7305069-7372885	REDAS	REDSLICE	8.32674	2.47592	-1.74979	-2.77911	5e-05	0.00167621
XLOC_035684	LOC106569953	col11a1	collagen alpha-1(XI) chain-like	NC_027313.1:59175442-59225150	REDAS	REDSLICE	4.55598	1.35244	-1.7522	-2.13361	5e-05	0.00167621
XLOC_000196	LOC106564204	psap	saposin-C-like	NC_027300.1:11627880-11658287	REDAS	REDSLICE	2.89247	0.857976	-1.75329	-1.45955	0.0008	0.0165674
XLOC_045060	LOC106579328	etv4	ETS translocation variant 4-like	NC_027318.1:50014293-50045703	REDAS	REDSLICE	11.1447	3.29781	-1.75678	-2.39126	5e-05	0.00167621
XLOC_032996	LOC106567542	vasp	vasodilator-stimulated phosphoprotein-like	NC_027312.1:56480738-56521947	REDAS	REDSLICE	6.03509	1.785	-1.75745	-2.81707	5e-05	0.00167621
XLOC_022561	c1qtnf5	c1qtnf5	C1q and TNF related 5	NC_027308.1:98910083-98915725	REDAS	REDSLICE	7.99563	2.36478	-1.75751	-2.13509	5e-05	0.00167621
XLOC_057963	LOC106589919	flrt3	leucine-rich repeat transmembrane protein FLRT3-like	NC_027327.1:34199922-34226614	REDAS	REDSLICE	0.441232	0.130308	-1.75961	-1.51472	0.0023	0.0372347
XLOC_040657	LOC106574739	-	probable G-protein coupled receptor 34	NC_027315.1:76882957-76923404	REDAS	REDSLICE	2.28694	0.675312	-1.75979	-1.74493	0.0004	0.00954992
XLOC_007977	LOC106601960	arhgdib	rho GDP-dissociation inhibitor 2-like	NC_027302.1:87699076-87733397	REDAS	REDSLICE	3.90377	1.1521	-1.7606	-2.63072	5e-05	0.00167621
XLOC_043843	clm1	cd300lf	CMRF35-like molecule 1	NC_027317.1:17003088-17090284	REDAS	REDSLICE	3.72938	1.10025	-1.76111	-1.69128	0.0015	0.026916
XLOC_024009	LOC106561207	sema3e	semaphorin-3E-like	NC_027309.1:85519090-85584425	REDAS	REDSLICE	0.996372	0.292878	-1.76638	-1.73476	0.0003	0.00757889
XLOC_064674	LOC106593543	vav1	proto-oncogene vav-like	NW_012350380.1:1981-13715	REDAS	REDSLICE	7.13116	2.09412	-1.76779	-1.93506	5e-05	0.00167621
XLOC_047729	LOC106580488	tbx1	T-box transcription factor TBX1	NC_027319.1:32931663-32942590	REDAS	REDSLICE	11.497	3.36594	-1.77218	-2.50498	5e-05	0.00167621
XLOC_005652	LOC106582030	satb1	DNA-binding protein SATB1-like	NC_027301.1:25567164-25624519	REDAS	REDSLICE	1.3398	0.391926	-1.77336	-2.0098	5e-05	0.00167621
XLOC_049387	LOC106582261	frzb	secreted frizzled-related protein 3-like	NC_027320.1:35828673-35832594	REDAS	REDSLICE	12.2176	3.56863	-1.77552	-2.44374	5e-05	0.00167621
XLOC_056760	LOC106588950	grn	granulins-like	NC_027326.1:31053000-31055624	REDAS	REDSLICE	49.0245	14.3111	-1.77637	-2.88009	5e-05	0.00167621
XLOC_011667	LOC106603618	-	uncharacterized LOC106603618	NC_027303.1:46910244-46912352	REDAS	REDSLICE	26.0525	7.60219	-1.77693	-2.69073	5e-05	0.00167621
XLOC_009853	LOC106602602	abca1	ATP-binding cassette sub-family A member 1-like	NC_027303.1:15642050-15698466	REDAS	REDSLICE	15.0066	4.37717	-1.77752	-2.20806	5e-05	0.00167621
XLOC_032659	LOC106566803	nol4	nucleolar protein 4-like	NC_027312.1:27272880-27444075	REDAS	REDSLICE	0.58217	0.169741	-1.77811	-1.94947	5e-05	0.00167621
XLOC_044713	LOC106578492	tmem56b	transmembrane protein 56-B-like	NC_027318.1:14059712-14096739	REDAS	REDSLICE	3.3649	0.980815	-1.77851	-2.4307	5e-05	0.00167621
XLOC_039001	LOC106573648	olfm4	olfactomedin-4-like	NC_027315.1:34601145-34641557	REDAS	REDSLICE	61.331	17.8756	-1.77862	-2.77624	5e-05	0.00167621
XLOC_013276	LOC106604073	p2ry10	putative P2Y purinoceptor 10	NC_027304.1:145774-176083	REDAS	REDSLICE	0.96953	0.28235	-1.7798	-0.998501	0.0013	0.0241386
XLOC_055571	LOC106587149	adgrg3	probable G-protein coupled receptor 97	NC_027325.1:10845607-10857515	REDAS	REDSLICE	2.31379	0.673654	-1.78018	-2.29326	5e-05	0.00167621
XLOC_023226	LOC106613637	il6st	interleukin-6 receptor subunit beta-like	NC_027309.1:15210854-15221085	REDAS	REDSLICE	4.78311	1.38865	-1.78426	-2.51221	5e-05	0.00167621
XLOC_018199	LOC106608597	epd	ependymin-like	NC_027306.1:10140142-10147766	REDAS	REDSLICE	47.2531	13.6798	-1.78836	-2.87541	5e-05	0.00167621
XLOC_058285	LOC106589635	retsat	putative all-trans-retinol 13,14-reductase	NC_027327.1:18693605-18707501	REDAS	REDSLICE	2.58919	0.749436	-1.78862	-2.00609	5e-05	0.00167621
XLOC_026178	mex3b	mex3b	mex-3 RNA binding family member B	NC_027310.1:39532239-39536272	REDAS	REDSLICE	3.40875	0.986544	-1.78879	-2.2125	5e-05	0.00167621
XLOC_028753	slc29a1	slc29a1	solute carrier family 29 member 1 (Augustine blood group)	NC_027311.1:30872697-30988623	REDAS	REDSLICE	2.93518	0.846308	-1.7942	-1.82535	0.0002	0.00544271
XLOC_014122	LOC106605534	-	matrilin-2-like	NC_027304.1:64105674-64116844	REDAS	REDSLICE	0.809661	0.233197	-1.79577	-1.38319	0.00035	0.00858457
XLOC_014901	LOC106606929	cyth4	cytohesin-1-like	NC_027305.1:25851186-25857929	REDAS	REDSLICE	3.67703	1.05802	-1.79717	-2.17604	5e-05	0.00167621
XLOC_038964	LOC100136589	tsta3	metallothionein A	NC_027315.1:31201418-31202331	REDAS	REDSLICE	516.843	148.641	-1.7979	-2.52746	5e-05	0.00167621
XLOC_035696	LOC106569945	obscn	uncharacterized LOC106569945	NC_027313.1:59588061-59598653	REDAS	REDSLICE	1.50031	0.431383	-1.79822	-1.55359	0.00035	0.00858457
XLOC_006749	LOC106598526	rgs21	regulator of G-protein signaling 21-like	NC_027302.1:10147625-10149967	REDAS	REDSLICE	21.291	6.11914	-1.79884	-2.80029	5e-05	0.00167621
XLOC_043218	LOC106577510	chia	acidic mammalian chitinase-like	NC_027317.1:45584503-45602654	REDAS	REDSLICE	30.4209	8.7386	-1.79959	-2.47195	5e-05	0.00167621
XLOC_041145	LOC106575543	-	uncharacterized LOC106575543	NC_027316.1:18142839-18155837	REDAS	REDSLICE	2.04701	0.587584	-1.80065	-1.52751	0.0029	0.0442868
XLOC_031920	LOC106567798	gab3	GRB2-associated-binding protein 3-like	NC_027312.1:80831204-80866774	REDAS	REDSLICE	1.5398	0.441175	-1.80332	-1.99757	0.0002	0.00544271
XLOC_004012	LOC106578281	hcst	hematopoietic cell signal transducer-like	NC_027301.1:13984680-13992464	REDAS	REDSLICE	12.4504	3.56589	-1.80386	-1.51427	0.0027	0.0419911
XLOC_038582	LOC106572868	ahcyl1	adenosylhomocysteinase 2-like	NC_027314.1:97082405-97129696	REDAS	REDSLICE	0.390274	0.111767	-1.80399	-1.18226	0.00085	0.0173726
XLOC_048522	wnt6	wnt6	Wnt family member 6	NC_027320.1:12865880-12889737	REDAS	REDSLICE	1.82102	0.521393	-1.80431	-1.85542	0.0002	0.00544271
XLOC_052329	ddb2	ddb2	damage specific DNA binding protein 2	NC_027322.1:46953464-46972823	REDAS	REDSLICE	3.11267	0.891027	-1.80461	-1.94988	0.0001	0.00306497
XLOC_013733	LOC106604790	fgf18	fibroblast growth factor 18-like	NC_027304.1:35248418-35258250	REDAS	REDSLICE	1.53491	0.438738	-1.80672	-1.85704	5e-05	0.00167621
XLOC_007355	LOC106600786	fth1	ferritin, middle subunit-like	NC_027302.1:52656336-52656985	REDAS	REDSLICE	8.49717	2.42237	-1.81056	-1.49952	0.00125	0.0234317
XLOC_034237	LOC106569771	lmna	lamin-A-like	NC_027313.1:47354166-47371888	REDAS	REDSLICE	1.78168	0.506855	-1.81359	-1.69447	0.0003	0.00757889
XLOC_036380	kcrb	tck1	Creatine kinase B-type	NC_027314.1:21649212-21660358	REDAS	REDSLICE	62.9601	17.9075	-1.81387	-2.89907	5e-05	0.00167621
XLOC_039323	fstl1	fstl1	follistatin like 1	NC_027315.1:62613807-62637637	REDAS	REDSLICE	22.2669	6.32328	-1.81615	-2.48837	5e-05	0.00167621
XLOC_022201	LOC106611864	dock2	dedicator of cytokinesis protein 2-like	NC_027308.1:67332064-67432263	REDAS	REDSLICE	2.77739	0.788364	-1.81679	-2.1513	5e-05	0.00167621
XLOC_011855	LOC106603733	-	uncharacterized LOC106603733	NC_027303.1:63265199-63275211	REDAS	REDSLICE	1.8657	0.529333	-1.81747	-1.1758	0.00125	0.0234317
XLOC_000321	LOC106586810	grem1	gremlin-1-like	NC_027300.1:22937080-22940022	REDAS	REDSLICE	1.07022	0.303558	-1.81787	-1.44882	0.0033	0.0487419
XLOC_048095	LOC106581205	-	uncharacterized LOC106581205	NC_027319.1:57644581-57658307	REDAS	REDSLICE	5.25861	1.48882	-1.82051	-1.59042	0.0002	0.00544271
XLOC_060347	LOC106591278	siglec1	sialoadhesin-like	NW_012343669.1:38646-45092	REDAS	REDSLICE	0.557628	0.157799	-1.82121	-1.46007	0.0006	0.0132029
XLOC_033805	LOC106569038	mybl1	myb-related protein A-like	NC_027313.1:20283660-20303735	REDAS	REDSLICE	1.78724	0.505454	-1.82208	-2.18307	5e-05	0.00167621
XLOC_071748	LOC106597516	-	uncharacterized LOC106597516	NW_012366230.1:6-5040	REDAS	REDSLICE	0.669008	0.189123	-1.8227	-1.5104	0.00095	0.0189427
XLOC_043717	LOC106576789	blnk	B-cell linker protein-like	NC_027317.1:7734234-7763191	REDAS	REDSLICE	10.785	3.04584	-1.82412	-2.56819	5e-05	0.00167621
XLOC_047028	LOC106581089	-	uncharacterized LOC106581089	NC_027319.1:57575671-57581086	REDAS	REDSLICE	3.92752	1.10652	-1.82758	-1.99208	5e-05	0.00167621
XLOC_034673	LOC106570545	col16a1	collagen alpha-1(XVI) chain-like	NC_027313.1:80856485-80887485	REDAS	REDSLICE	5.85893	1.65018	-1.82802	-2.05539	0.0001	0.00306497
XLOC_026002	cyp1a	cyp1a3	cytochrome P450 1A	NC_027310.1:26086811-26104517	REDAS	REDSLICE	40.3189	11.3102	-1.83384	-2.59843	5e-05	0.00167621
XLOC_020917	LOC106612744	-	uncharacterized LOC106612744	NC_027308.1:99930326-99935127	REDAS	REDSLICE	1.52198	0.426507	-1.83531	-1.93142	5e-05	0.00167621
XLOC_026874	stoml3	stom	stomatin like 3	NC_027310.1:91992865-92016868	REDAS	REDSLICE	11.7116	3.27954	-1.83637	-2.61161	5e-05	0.00167621
XLOC_012851	LOC106605431	thbs3	thrombospondin-3a-like	NC_027304.1:59659202-59680052	REDAS	REDSLICE	3.0045	0.84122	-1.83657	-1.79991	0.00025	0.00653846
XLOC_036755	LOC106571799	foxo3	forkhead box protein O3-like	NC_027314.1:53938437-54010190	REDAS	REDSLICE	1.10756	0.309409	-1.8398	-1.843	0.0017	0.0295917
XLOC_022894	LOC106613072	serpinh1	serpin H1-like	NC_027308.1:121684770-121688893	REDAS	REDSLICE	3.4174	0.953519	-1.84156	-2.07769	5e-05	0.00167621
XLOC_091001	LOC106600206	was	wiskott-Aldrich syndrome protein homolog	NW_012559883.1:307-1042	REDAS	REDSLICE	7.64517	2.13119	-1.84289	-1.54398	0.00095	0.0189427
XLOC_050554	LOC106582868	mst1r	macrophage-stimulating protein receptor-like	NC_027321.1:15463882-15491766	REDAS	REDSLICE	3.30827	0.92043	-1.8457	-2.62384	5e-05	0.00167621
XLOC_016877	LOC106607884	disp1	protein dispatched homolog 1-like	NC_027305.1:62001447-62076868	REDAS	REDSLICE	5.90529	1.64256	-1.84606	-2.97732	5e-05	0.00167621
XLOC_037430	LOC106570812	urgcp	up-regulator of cell proliferation-like	NC_027314.1:703631-815210	REDAS	REDSLICE	7.6773	2.13533	-1.84614	-1.72747	0.0027	0.0419911
XLOC_020574	LOC106611874	csf1r	macrophage colony-stimulating factor 1 receptor 1-like	NC_027308.1:68244979-68269579	REDAS	REDSLICE	19.3739	5.38836	-1.84619	-3.12922	5e-05	0.00167621
XLOC_037825	rcan2	rcan2	regulator of calcineurin 2	NC_027314.1:35893037-36007884	REDAS	REDSLICE	1.81242	0.502312	-1.85126	-1.91779	5e-05	0.00167621
XLOC_018951	LOC106609880	abca1	ATP-binding cassette sub-family A member 1-like	NC_027307.1:344058-380970	REDAS	REDSLICE	21.4132	5.93001	-1.85239	-2.85417	5e-05	0.00167621
XLOC_068172	LOC106595593	cyp27b1	25-hydroxyvitamin D-1 alpha hydroxylase, mitochondrial-like	NW_012356347.1:1441-7972	REDAS	REDSLICE	5.09152	1.40993	-1.85248	-1.81253	0.0006	0.0132029
XLOC_052486	LOC106585096	tbx1	T-box transcription factor TBX1-like	NC_027323.1:11382953-11429476	REDAS	REDSLICE	13.0966	3.62573	-1.85285	-2.68903	5e-05	0.00167621
XLOC_072541	LOC106597822	krt13	keratin, type I cytoskeletal 13-like	NW_012369209.1:763-4090	REDAS	REDSLICE	19.5398	5.40782	-1.8533	-2.04897	5e-05	0.00167621
XLOC_073150	leg4	-	Galectin-4	NW_012372106.1:582-4002	REDAS	REDSLICE	11.7175	3.24148	-1.85394	-1.55858	0.00045	0.0105017
XLOC_038873	LOC106573404	cd209a	CD209 antigen-like protein A	NC_027315.1:22494968-22498706	REDAS	REDSLICE	8.25902	2.28175	-1.85583	-2.18363	5e-05	0.00167621
XLOC_067264	LOC106595077	-	uncharacterized LOC106595077	NW_012354524.1:3623-4676	REDAS	REDSLICE	3.38014	0.930049	-1.8617	-1.63582	0.0006	0.0132029
XLOC_027566	LOC106562969	ttc33	tetratricopeptide repeat protein 33-like	NC_027310.1:53193049-53237972	REDAS	REDSLICE	1.0312	0.283207	-1.86439	-1.68979	0.0003	0.00757889
XLOC_029330	LOC106565992	tnfrsf9	tumor necrosis factor receptor superfamily member 9-like	NC_027311.1:76509026-76515287	REDAS	REDSLICE	1.26914	0.348536	-1.86447	-1.60627	0.00035	0.00858457
XLOC_038403	LOC106572573	ncr2	natural cytotoxicity triggering receptor 2-like	NC_027314.1:84862534-84875315	REDAS	REDSLICE	0.792244	0.217485	-1.86503	-1.5163	0.0008	0.0165674
XLOC_039439	LOC106574572	tspear	thrombospondin-type laminin G domain and EAR repeat-containing protein-like	NC_027315.1:71670113-71679570	REDAS	REDSLICE	1.55525	0.426112	-1.86784	-1.99496	5e-05	0.00167621
XLOC_031091	LOC106566524	wnt5a	protein Wnt-5a-like	NC_027312.1:11729058-11749274	REDAS	REDSLICE	14.1256	3.86681	-1.86909	-2.63661	5e-05	0.00167621
XLOC_055690	LOC106587438	-	uncharacterized LOC106587438	NC_027325.1:21764798-21783576	REDAS	REDSLICE	1.4283	0.389865	-1.87325	-1.22709	0.002	0.0334953
XLOC_023292	cilp2	cilp2	cartilage intermediate layer protein 2	NC_027309.1:18690829-18727162	REDAS	REDSLICE	1.15916	0.316307	-1.87368	-2.10425	0.0002	0.00544271
XLOC_000713	haao	haao	3-hydroxyanthranilate 3,4-dioxygenase	NC_027300.1:52855182-52866902	REDAS	REDSLICE	2.49327	0.680334	-1.87372	-1.80627	0.00035	0.00858457
XLOC_030610	LOC106565661	-	adenosylhomocysteinase 2-like	NC_027311.1:59620525-59692126	REDAS	REDSLICE	0.54688	0.149223	-1.87376	-1.59516	5e-05	0.00167621
XLOC_001542	LOC106566205	tesk2	dual specificity testis-specific protein kinase 2-like	NC_027300.1:131890633-131920811	REDAS	REDSLICE	5.65514	1.54174	-1.87501	-2.552	5e-05	0.00167621
XLOC_048728	klh13	klhl13	Kelch-like protein 13	NC_027320.1:30569746-30582907	REDAS	REDSLICE	5.39089	1.46604	-1.8786	-2.37943	5e-05	0.00167621
XLOC_045061	LOC106579325	wnt3	proto-oncogene Wnt-3-like	NC_027318.1:50355893-50386762	REDAS	REDSLICE	1.19871	0.325272	-1.88176	-1.66152	0.0019	0.032209
XLOC_037730	LOC106571329	epha7	ephrin type-A receptor 7-like	NC_027314.1:28900266-28974820	REDAS	REDSLICE	0.420257	0.113979	-1.8825	-1.62417	0.0009	0.0181706
XLOC_013757	LOC106604896	-	uncharacterized LOC106604896	NC_027304.1:36850343-36869875	REDAS	REDSLICE	0.580113	0.157045	-1.88516	-1.64417	0.0003	0.00757889
XLOC_032820	slc13a3	slc13a3	solute carrier family 13 member 3	NC_027312.1:40319754-40333272	REDAS	REDSLICE	0.495568	0.133879	-1.88816	-1.6729	0.0002	0.00544271
XLOC_057401	LOC106588895	-	potassium voltage-gated channel subfamily KQT member 4-like	NC_027326.1:29164902-29285954	REDAS	REDSLICE	0.628284	0.1697	-1.88843	-2.11937	5e-05	0.00167621
XLOC_066613	LOC106594688	-	sialic acid-binding Ig-like lectin 15	NW_012353394.1:4-4397	REDAS	REDSLICE	1.21778	0.32881	-1.88892	-1.67148	0.0001	0.00306497
XLOC_031961	LOC106568094	robo1	roundabout homolog 1-like	NC_027312.1:84285516-84551513	REDAS	REDSLICE	0.522616	0.140958	-1.89049	-1.97258	5e-05	0.00167621
XLOC_004443	LOC106586117	gpr137b	integral membrane protein GPR137B-like	NC_027301.1:41642123-41650063	REDAS	REDSLICE	1.55831	0.419938	-1.89174	-1.75314	0.0002	0.00544271
XLOC_052549	LOC106584989	-	uncharacterized LOC106584989	NC_027323.1:15855793-15862161	REDAS	REDSLICE	1.54922	0.416901	-1.89377	-1.5795	0.00115	0.0219623
XLOC_013248	LOC106606148	-	leucine-rich repeat-containing protein 16A-like	NC_027304.1:78800803-78810050	REDAS	REDSLICE	2.06397	0.555277	-1.89414	-1.96869	5e-05	0.00167621
XLOC_051881	LOC106584065	rhpn1	rhophilin-1-like	NC_027322.1:11788175-11850704	REDAS	REDSLICE	1.68224	0.452458	-1.89453	-1.62126	5e-05	0.00167621
XLOC_059178	LOC106590538	lcn15	lipocalin-like	NC_027328.1:27778534-27780617	REDAS	REDSLICE	43.9699	11.8255	-1.89462	-1.62798	0.0015	0.026916
XLOC_001777	LOC100136365	lyz	lysozyme C II	NC_027300.1:150753847-150757495	REDAS	REDSLICE	686.653	184.534	-1.89569	-2.29413	5e-05	0.00167621
XLOC_056063	LOC106587981	kiaa0895	uncharacterized protein KIAA0895-like	NC_027325.1:42384197-42391407	REDAS	REDSLICE	1.73713	0.466687	-1.89618	-2.33721	5e-05	0.00167621
XLOC_035894	LOC106570397	-	collagen alpha-1(XVI) chain-like	NC_027313.1:73016166-73019273	REDAS	REDSLICE	3.23953	0.866553	-1.90242	-1.46154	0.0013	0.0241386
XLOC_031201	bpi	lbp	Bactericidal permeability-increasing protein	NC_027312.1:21814151-21821609	REDAS	REDSLICE	54.6901	14.6261	-1.90274	-3.10665	5e-05	0.00167621
XLOC_062703	LOC106592303	-	chromodomain-helicase-DNA-binding protein 4-like	NW_012347978.1:21-21683	REDAS	REDSLICE	1.55877	0.41673	-1.90322	-1.54514	0.0028	0.0431446
XLOC_000248	LOC106572523	-	uncharacterized LOC106572523	NC_027300.1:17033108-17035456	REDAS	REDSLICE	3.63172	0.970469	-1.9039	-2.08607	5e-05	0.00167621
XLOC_038084	LOC106571950	gpd1	glycerol-3-phosphate dehydrogenase [NAD(+)], cytoplasmic	NC_027314.1:62043267-62054420	REDAS	REDSLICE	8.12759	2.17105	-1.90444	-2.63641	5e-05	0.00167621
XLOC_016802	smpdl3a	smpdl3a	sphingomyelin phosphodiesterase acid like 3A	NC_027305.1:56770023-56785674	REDAS	REDSLICE	9.67667	2.58239	-1.9058	-2.23759	5e-05	0.00167621
XLOC_047855	b3glt	b3glct	Beta-1,3-glucosyltransferase	NC_027319.1:41581949-41745124	REDAS	REDSLICE	6.54454	1.74066	-1.91066	-2.26745	5e-05	0.00167621
XLOC_041011	LOC106575308	col28a1	collagen alpha-1(XXVIII) chain-like	NC_027316.1:12672775-12701783	REDAS	REDSLICE	2.93828	0.781477	-1.9107	-2.23644	5e-05	0.00167621
XLOC_029813	LOC106564197	fth1	ferritin, middle subunit-like	NC_027311.1:5834615-5837287	REDAS	REDSLICE	767.975	204.173	-1.91127	-2.60576	5e-05	0.00167621
XLOC_043389	LOC106577838	shtn1	shootin-1-like	NC_027317.1:58244411-58259946	REDAS	REDSLICE	9.38959	2.49605	-1.91141	-2.94135	5e-05	0.00167621
XLOC_023177	LOC106613563	frem1	FRAS1-related extracellular matrix protein 1-like	NC_027309.1:12443625-12500866	REDAS	REDSLICE	0.747552	0.198692	-1.91164	-1.89649	5e-05	0.00167621
XLOC_054439	cxb6	gjb6	Gap junction beta-6 protein	NC_027324.1:31018427-31022968	REDAS	REDSLICE	7.09114	1.88209	-1.91368	-2.75113	5e-05	0.00167621
XLOC_017790	spic	spic	Spi-C transcription factor (Spi-1/PU.1 related)	NC_027306.1:42443786-42449282	REDAS	REDSLICE	3.72553	0.988073	-1.91475	-1.94669	0.0002	0.00544271
XLOC_057240	LOC106588596	st3gal1	CMP-N-acetylneuraminate-beta-galactosamide-alpha-2,3-sialyltransferase 1-like	NC_027326.1:16509632-16554962	REDAS	REDSLICE	0.477677	0.126664	-1.91503	-1.57487	5e-05	0.00167621
XLOC_039094	jak3	jak2	Janus kinase 3	NC_027315.1:42295420-42334625	REDAS	REDSLICE	2.88481	0.764252	-1.91636	-2.26477	5e-05	0.00167621
XLOC_045512	LOC106578389	cntnap2	contactin-associated protein-like 2	NC_027318.1:8854849-8921611	REDAS	REDSLICE	1.71426	0.452691	-1.92099	-2.00636	5e-05	0.00167621
XLOC_037193	LOC106572596	nckap5	nck-associated protein 5-like	NC_027314.1:87966361-87985048	REDAS	REDSLICE	0.584284	0.15415	-1.92234	-1.79632	0.0001	0.00306497
XLOC_006823	LOC106598999	-	uncharacterized LOC106598999	NC_027302.1:13388379-13396064	REDAS	REDSLICE	2.3144	0.61059	-1.92236	-2.61098	5e-05	0.00167621
XLOC_054682	LOC106587021	afap1l2	actin filament-associated protein 1-like 2	NC_027325.1:1765954-1865243	REDAS	REDSLICE	1.2266	0.323482	-1.9229	-1.90982	5e-05	0.00167621
XLOC_028366	LOC106564356	rt1-b	rano class II histocompatibility antigen, A beta chain-like	NC_027311.1:9234344-9243729	REDAS	REDSLICE	2.70288	0.710437	-1.92772	-2.27694	5e-05	0.00167621
XLOC_005765	LOC106583947	prss35	inactive serine protease 35-like	NC_027301.1:33786248-33869930	REDAS	REDSLICE	7.09146	1.86209	-1.92916	-2.66461	5e-05	0.00167621
XLOC_001890	LOC106578466	trbc1	T-cell receptor beta-1 chain C region-like	NC_027300.1:2448802-2454031	REDAS	REDSLICE	3.83138	1.00583	-1.92948	-1.24707	0.00265	0.0414132
XLOC_009387	LOC106601815	rps2	40S ribosomal protein S2	NC_027302.1:82146214-82148877	REDAS	REDSLICE	4.90592	1.28775	-1.92967	-1.63508	0.00105	0.0204706
XLOC_038059	pparg	pparg	peroxisome proliferator activated receptor gamma	NC_027314.1:59828182-59834982	REDAS	REDSLICE	1.38462	0.363297	-1.93026	-1.80544	5e-05	0.00167621
XLOC_027303	LOC106562562	kiaa0895	uncharacterized protein KIAA0895-like	NC_027310.1:35293624-35299219	REDAS	REDSLICE	1.15897	0.303135	-1.93481	-1.7527	5e-05	0.00167621
XLOC_042227	LOC106575843	-	uncharacterized LOC106575843	NC_027316.1:27355283-27716985	REDAS	REDSLICE	1.82523	0.477123	-1.93565	-0.908455	0.0025	0.0396513
XLOC_042374	strip2	strip2	striatin interacting protein 2	NC_027316.1:36471041-36508785	REDAS	REDSLICE	1.6349	0.42719	-1.93625	-2.10072	5e-05	0.00167621
XLOC_054346	LOC106586430	gli2	zinc finger protein GLI2-like	NC_027324.1:22911677-23014867	REDAS	REDSLICE	2.7606	0.721085	-1.93674	-2.71135	5e-05	0.00167621
XLOC_048672	LOC106581993	-	uncharacterized protein CXorf21 homolog	NC_027320.1:24966592-25002362	REDAS	REDSLICE	2.69944	0.704933	-1.9371	-2.11954	5e-05	0.00167621
XLOC_018429	LOC106608989	slamf9	SLAM family member 9-like	NC_027306.1:24857253-24875160	REDAS	REDSLICE	6.74452	1.7599	-1.93822	-2.66716	5e-05	0.00167621
XLOC_056109	LOC106588035	tppp3	tubulin polymerization-promoting protein family member 3-like	NC_027325.1:44756940-44772473	REDAS	REDSLICE	12.7258	3.31643	-1.94006	-1.82278	0.00095	0.0189427
XLOC_004392	LOC106585147	tmem178a	transmembrane protein 178A-like	NC_027301.1:38617813-38638175	REDAS	REDSLICE	0.643577	0.167666	-1.94052	-1.57112	0.0019	0.032209
XLOC_022691	LOC106612562	mecom	MDS1 and EVI1 complex locus protein EVI1-like	NC_027308.1:107086855-107261777	REDAS	REDSLICE	0.739133	0.191921	-1.94532	-1.87507	5e-05	0.00167621
XLOC_003004	LOC106561608	sh2d3c	SH2 domain-containing protein 3C-like	NC_027300.1:110662126-110743296	REDAS	REDSLICE	0.839224	0.217009	-1.9513	-2.03689	5e-05	0.00167621
XLOC_008932	LOC106601035	fzd2	frizzled-2-like	NC_027302.1:60797802-60822459	REDAS	REDSLICE	2.60123	0.672607	-1.95136	-1.84747	0.0003	0.00757889
XLOC_050444	LOC106582696	il17rd	interleukin-17 receptor D-like	NC_027321.1:6967264-7023724	REDAS	REDSLICE	0.98827	0.255441	-1.95192	-1.79365	0.0002	0.00544271
XLOC_039358	LOC106574262	gli2	zinc finger protein GLI2-like	NC_027315.1:65497956-65581377	REDAS	REDSLICE	0.859559	0.222051	-1.95271	-2.27429	5e-05	0.00167621
XLOC_044164	LOC106577537	mettl12	ependymin-like	NC_027317.1:46258044-46280016	REDAS	REDSLICE	28.4516	7.3468	-1.95332	-1.69165	0.0013	0.0241386
XLOC_036347	LOC106571085	sipa1l1	signal-induced proliferation-associated 1-like protein 1	NC_027314.1:18236812-18360868	REDAS	REDSLICE	0.756458	0.195286	-1.95367	-2.07458	5e-05	0.00167621
XLOC_023596	LOC106560515	mpl	thrombopoietin receptor-like	NC_027309.1:44312360-44320744	REDAS	REDSLICE	1.00223	0.258645	-1.95417	-1.69732	0.0001	0.00306497
XLOC_014062	LOC106605432	thbs3	uncharacterized LOC106605432	NC_027304.1:59659202-59680052	REDAS	REDSLICE	4.73593	1.2221	-1.95428	-1.84467	0.0003	0.00757889
XLOC_052286	LOC106584705	spi1	transcription factor PU.1-like	NC_027322.1:44433739-44447999	REDAS	REDSLICE	7.82203	2.01513	-1.95667	-2.33868	5e-05	0.00167621
XLOC_016010	LOC106606586	-	uncharacterized LOC106606586	NC_027305.1:14895607-14901693	REDAS	REDSLICE	1.3077	0.336732	-1.95736	-1.55653	0.0008	0.0165674
XLOC_013067	LOC106605837	trpv6	transient receptor potential cation channel subfamily V member 6-like	NC_027304.1:70662994-70680966	REDAS	REDSLICE	2.51998	0.648457	-1.95833	-2.41154	5e-05	0.00167621
XLOC_012579	LOC106604923	spon2	spondin-2-like	NC_027304.1:39368972-39383501	REDAS	REDSLICE	3.79036	0.969733	-1.96668	-2.35125	5e-05	0.00167621
XLOC_003157	LOC106564072	bmpr1b	bone morphogenetic protein receptor type-1B-like	NC_027300.1:119109838-119220199	REDAS	REDSLICE	0.706533	0.180279	-1.97052	-1.77248	5e-05	0.00167621
XLOC_059279	LOC106590681	plod2	procollagen-lysine,2-oxoglutarate 5-dioxygenase 2-like	NC_027328.1:39236913-39363189	REDAS	REDSLICE	1.13575	0.289703	-1.97099	-1.6116	0.00025	0.00653846
XLOC_039477	LOC106574599	reep6	receptor expression-enhancing protein 6-like	NC_027315.1:73319850-73324567	REDAS	REDSLICE	6.24662	1.59202	-1.97222	-2.4668	5e-05	0.00167621
XLOC_052566	tco2	tcn2	Transcobalamin-2	NC_027323.1:16800733-16840447	REDAS	REDSLICE	50.4513	12.8371	-1.97457	-2.77342	5e-05	0.00167621
XLOC_054791	LOC106587175	cdca9	borealin-2-like	NC_027325.1:13457094-13460117	REDAS	REDSLICE	2.93952	0.746727	-1.97693	-1.86079	0.00015	0.00429515
XLOC_006973	LOC106599337	dlgap1	disks large-associated protein 1-like	NC_027302.1:24430347-24594736	REDAS	REDSLICE	1.41526	0.359333	-1.97768	-2.06425	5e-05	0.00167621
XLOC_038703	LOC106573078	cald1	non-muscle caldesmon-like	NC_027315.1:4359037-4425589	REDAS	REDSLICE	7.61357	1.92385	-1.98457	-2.02282	0.00015	0.00429515
XLOC_012679	LOC106605105	cyp4b1	cytochrome P450 4B1-like	NC_027304.1:50140845-50160213	REDAS	REDSLICE	5.19521	1.31234	-1.98504	-1.55135	0.00165	0.0289267
XLOC_030480	LOC106565509	-	uncharacterized LOC106565509	NC_027311.1:52270065-52278319	REDAS	REDSLICE	1.36655	0.344602	-1.98753	-1.61253	0.0011	0.0212218
XLOC_031450	LOC106567138	-	lysophosphatidic acid receptor 6-like	NC_027312.1:37992159-38024318	REDAS	REDSLICE	0.505248	0.127249	-1.98933	-1.12702	0.00335	0.0492975
XLOC_045010	LOC106578974	tbc1d12	TBC1 domain family member 12-like	NC_027318.1:46126697-46147528	REDAS	REDSLICE	2.23393	0.562586	-1.98944	-2.52456	5e-05	0.00167621
XLOC_004004	LOC106577885	-	uncharacterized LOC106577885	NC_027301.1:13486769-13512318	REDAS	REDSLICE	2.38172	0.598803	-1.99185	-1.5057	0.001	0.0197087
XLOC_046950	LOC106580923	ubash3b	ubiquitin-associated and SH3 domain-containing protein B-like	NC_027319.1:51739102-51782532	REDAS	REDSLICE	0.966078	0.242403	-1.99473	-1.61033	0.0015	0.026916
XLOC_057727	LOC106589511	wfikkn2	WAP, Kazal, immunoglobulin, Kunitz and NTR domain-containing protein 2-like	NC_027327.1:13053154-13056693	REDAS	REDSLICE	3.06092	0.766991	-1.99668	-1.87203	0.00075	0.0157375
XLOC_030634	LOC100136577	h2-ab1	H-2 class II histocompatibility antigen, I-E beta chain	NC_027311.1:61482508-61699884	REDAS	REDSLICE	990.449	247.479	-2.00078	-1.95169	5e-05	0.00167621
XLOC_011341	LOC106602856	arhgef15	rho guanine nucleotide exchange factor 15-like	NC_027303.1:28238661-28273584	REDAS	REDSLICE	2.09573	0.523588	-2.00095	-1.70842	0.0005	0.0114231
XLOC_058625	sdr16c5	sdr16c5	short chain dehydrogenase/reductase family 16C member 5	NC_027328.1:16072311-16083412	REDAS	REDSLICE	12.9287	3.22928	-2.00129	-2.92512	5e-05	0.00167621
XLOC_033250	LOC106567797	arhgef9	rho guanine nucleotide exchange factor 9-like	NC_027312.1:80868862-80893006	REDAS	REDSLICE	0.453374	0.11318	-2.00209	-1.65921	5e-05	0.00167621
XLOC_023363	LOC106613850	mfsd12	major facilitator superfamily domain-containing protein 12-like	NC_027309.1:22887520-22896402	REDAS	REDSLICE	2.30653	0.575173	-2.00366	-2.20438	5e-05	0.00167621
XLOC_003575	ror2	ror2	receptor tyrosine kinase like orphan receptor 2	NC_027300.1:151035543-151154755	REDAS	REDSLICE	1.21247	0.300804	-2.01106	-2.206	5e-05	0.00167621
XLOC_003329	LOC106567252	col5a2	collagen alpha-1(I) chain-like	NC_027300.1:132593740-132765419	REDAS	REDSLICE	3.37964	0.837046	-2.01349	-2.69884	5e-05	0.00167621
XLOC_028950	LOC106565322	-	uncharacterized LOC106565322	NC_027311.1:47947899-47962074	REDAS	REDSLICE	0.904788	0.223813	-2.01528	-1.2089	0.0006	0.0132029
XLOC_040114	LOC106573651	smpd3	sphingomyelin phosphodiesterase 3-like	NC_027315.1:34520796-34576686	REDAS	REDSLICE	1.30468	0.322568	-2.01602	-1.79136	0.00035	0.00858457
XLOC_039530	LOC106574706	col18a1	collagen alpha-1(XVIII) chain-like	NC_027315.1:76071956-76131714	REDAS	REDSLICE	4.92586	1.21668	-2.01743	-2.05932	0.0005	0.0114231
XLOC_030734	LOC106565754	sema3f	semaphorin-3F-like	NC_027311.1:71419099-71508268	REDAS	REDSLICE	2.36557	0.583162	-2.02022	-2.63575	5e-05	0.00167621
XLOC_017395	LOC106608634	mllt3	protein AF-9-like	NC_027306.1:13022969-13089391	REDAS	REDSLICE	1.52518	0.375722	-2.02124	-2.23323	5e-05	0.00167621
XLOC_049284	LOC106582139	srpx	sushi-repeat-containing protein SRPX-like	NC_027320.1:26808509-26831910	REDAS	REDSLICE	15.1395	3.7285	-2.02165	-3.05187	5e-05	0.00167621
XLOC_012785	LOC106605328	ctss	cathepsin S-like	NC_027304.1:56872974-56879886	REDAS	REDSLICE	236.806	58.2521	-2.02333	-2.94413	5e-05	0.00167621
XLOC_025113	LOC106561098	mfge8	lactadherin-like	NC_027309.1:65784393-65837208	REDAS	REDSLICE	3.54696	0.870483	-2.0267	-2.54062	5e-05	0.00167621
XLOC_014992	mgp	-	matrix Gla protein	NC_027305.1:31639279-31676476	REDAS	REDSLICE	1.63684	0.401502	-2.02744	-1.29712	0.00325	0.0481906
XLOC_054619	LOC106586881	-	transforming acidic coiled-coil-containing protein 1-like	NC_027324.1:47653329-47671400	REDAS	REDSLICE	0.453054	0.111109	-2.02771	-1.44189	0.00175	0.0302518
XLOC_023749	ap3b2	ap3b2	adaptor related protein complex 3 subunit beta 2	NC_027309.1:63240823-63348088	REDAS	REDSLICE	0.775023	0.189266	-2.03383	-2.10192	5e-05	0.00167621
XLOC_035568	LOC106570122	-	uncharacterized LOC106570122	NC_027313.1:51332374-51389112	REDAS	REDSLICE	0.468231	0.114272	-2.03475	-1.34089	0.0016	0.0282586
XLOC_058543	LOC106590086	fam69c	protein FAM69C-like	NC_027328.1:8581409-8609843	REDAS	REDSLICE	0.924662	0.225607	-2.03512	-1.44809	0.0009	0.0181706
XLOC_019418	LOC106609917	-	uncharacterized LOC106609917	NC_027307.1:625660-631033	REDAS	REDSLICE	1.56074	0.379997	-2.03817	-1.84829	0.00015	0.00429515
XLOC_035475	LOC106569695	cd244	natural killer cell receptor 2B4-like	NC_027313.1:43984462-43989254	REDAS	REDSLICE	3.57386	0.869014	-2.04003	-1.47121	0.00135	0.0248468
XLOC_056722	LOC106588861	tax1bp1a	tax1-binding protein 1 homolog A-like	NC_027326.1:28019491-28100334	REDAS	REDSLICE	12.4019	3.00732	-2.04401	-2.27921	5e-05	0.00167621
XLOC_017202	LOC106608430	tlr2	toll-like receptor 2	NC_027306.1:1182309-1212116	REDAS	REDSLICE	1.91017	0.462769	-2.04534	-2.09457	5e-05	0.00167621
XLOC_032821	LOC106567195	-	uncharacterized LOC106567195	NC_027312.1:40349254-40355579	REDAS	REDSLICE	6.90812	1.67341	-2.0455	-2.98077	5e-05	0.00167621
XLOC_031916	LOC106568034	cnksr2	connector enhancer of kinase suppressor of ras 2-like	NC_027312.1:80342035-80414800	REDAS	REDSLICE	0.525958	0.127296	-2.04676	-1.59232	0.0023	0.0372347
XLOC_065274	LOC106593898	-	uncharacterized LOC106593898	NW_012351255.1:1461-5385	REDAS	REDSLICE	2.8261	0.683308	-2.04821	-1.64029	0.0002	0.00544271
XLOC_017993	LOC106609751	tspan8	tetraspanin-8-like	NC_027306.1:54316788-54323381	REDAS	REDSLICE	8.27659	1.99237	-2.05456	-2.4038	5e-05	0.00167621
XLOC_017476	LOC106608822	efnb3	ephrin-B3-like	NC_027306.1:19616183-19722516	REDAS	REDSLICE	1.41058	0.339161	-2.05625	-2.44865	5e-05	0.00167621
XLOC_000796	LOC106607224	sh3pxd2a	SH3 and PX domain-containing protein 2A-like	NC_027300.1:61432810-61546869	REDAS	REDSLICE	0.635781	0.152471	-2.06	-2.09474	5e-05	0.00167621
XLOC_033419	e41l4	epb41l4a	Band 4.1-like protein 4	NC_027312.1:93826707-93950863	REDAS	REDSLICE	8.10094	1.94093	-2.06134	-2.86435	5e-05	0.00167621
XLOC_048580	LOC106581755	sp9	transcription factor Sp9-like	NC_027320.1:16901310-16970580	REDAS	REDSLICE	37.8511	9.06832	-2.06143	-2.49555	5e-05	0.00167621
XLOC_008564	LOC106600129	cabp1	calcium-binding protein J-like	NC_027302.1:36711469-36716324	REDAS	REDSLICE	5.75129	1.37599	-2.06342	-1.98397	5e-05	0.00167621
XLOC_023019	LOC106613309	p2ry13	P2Y purinoceptor 13-like	NC_027308.1:135923350-135929064	REDAS	REDSLICE	6.10902	1.46064	-2.06434	-2.62066	5e-05	0.00167621
XLOC_060072	LOC106591160	-	uncharacterized LOC106591160	NW_012343506.1:720-53094	REDAS	REDSLICE	1.545	0.36812	-2.06936	-1.72373	0.0001	0.00306497
XLOC_027145	LOC106562306	spon1	spondin-1-like	NC_027310.1:23541136-23690509	REDAS	REDSLICE	2.5176	0.598206	-2.07333	-2.20623	5e-05	0.00167621
XLOC_004038	LOC106578543	cthrc1	collagen triple helix repeat-containing protein 1-like	NC_027301.1:14770517-14776595	REDAS	REDSLICE	5.80275	1.3784	-2.07374	-2.2719	5e-05	0.00167621
XLOC_047776	aebp1	pold2	AE binding protein 1	NC_027319.1:37625413-37664072	REDAS	REDSLICE	9.18463	2.17642	-2.07727	-2.35676	5e-05	0.00167621
XLOC_054246	LOC106586238	ola1	obg-like ATPase 1	NC_027324.1:14700131-14745746	REDAS	REDSLICE	39.5855	9.35139	-2.08172	-2.89324	5e-05	0.00167621
XLOC_004631	LOC106589036	-	mpv17-like protein	NC_027301.1:52985523-52991165	REDAS	REDSLICE	0.616542	0.145295	-2.08522	-1.44378	0.00115	0.0219623
XLOC_047137	LOC106581290	chrd	chordin-like	NC_027319.1:67025766-67056578	REDAS	REDSLICE	0.861122	0.202896	-2.08548	-1.65187	0.00095	0.0189427
XLOC_032936	LOC106567416	-	uncharacterized LOC106567416	NC_027312.1:48808770-48810679	REDAS	REDSLICE	14.2386	3.34818	-2.08835	-2.13194	5e-05	0.00167621
XLOC_039824	LOC106573246	lamb1	laminin subunit beta-1-like	NC_027315.1:10234446-10269332	REDAS	REDSLICE	1.80309	0.423325	-2.09063	-2.48079	5e-05	0.00167621
XLOC_053558	LOC100136466	fst	follistatin	NC_027323.1:45805350-45816178	REDAS	REDSLICE	0.617474	0.144918	-2.09115	-1.46593	0.0005	0.0114231
XLOC_043238	LOC106577552	capg	macrophage-capping protein-like	NC_027317.1:47843109-47855243	REDAS	REDSLICE	63.7071	14.9448	-2.09181	-3.40892	5e-05	0.00167621
XLOC_010411	LOC106603488	stard13	rho GTPase-activating protein 7-like	NC_027303.1:53160089-53251602	REDAS	REDSLICE	0.888956	0.208469	-2.09228	-1.70639	5e-05	0.00167621
XLOC_050474	LOC106582741	cttnbp2nl	CTTNBP2 N-terminal-like protein	NC_027321.1:9560974-9589605	REDAS	REDSLICE	0.519623	0.121632	-2.09494	-1.81506	0.00025	0.00653846
XLOC_045619	LOC106578588	inhba	inhibin beta A chain-like	NC_027318.1:24950670-24970036	REDAS	REDSLICE	0.673951	0.157337	-2.09879	-1.93351	5e-05	0.00167621
XLOC_016491	LOC106607136	ankfn1	ankyrin repeat and fibronectin type-III domain-containing protein 1-like	NC_027305.1:34031564-34042227	REDAS	REDSLICE	1.03253	0.240897	-2.0997	-2.02098	5e-05	0.00167621
XLOC_015586	ccr6	ccr6	C-C chemokine receptor type 6	NC_027305.1:74325049-74329091	REDAS	REDSLICE	2.50266	0.582338	-2.10354	-2.26595	5e-05	0.00167621
XLOC_026131	LOC106562591	adamts17	A disintegrin and metalloproteinase with thrombospondin motifs 17-like	NC_027310.1:36033866-36146085	REDAS	REDSLICE	1.85586	0.431322	-2.10525	-2.72657	5e-05	0.00167621
XLOC_081376	LOC106599278	fth1	ferritin, middle subunit-like	NW_012405805.1:211-1164	REDAS	REDSLICE	226.088	52.4977	-2.10656	-3.46875	5e-05	0.00167621
XLOC_020389	LOC106611576	pdgfc	platelet-derived growth factor C-like	NC_027308.1:54660649-55008362	REDAS	REDSLICE	8.42269	1.95553	-2.10672	-2.28155	0.00015	0.00429515
XLOC_051388	LOC106584222	ndnf	protein NDNF-like	NC_027322.1:21581439-21594716	REDAS	REDSLICE	1.01087	0.233208	-2.1159	-2.08392	5e-05	0.00167621
XLOC_047474	LOC106580049	vldlr	very low-density lipoprotein receptor-like	NC_027319.1:16315759-16324928	REDAS	REDSLICE	1.70253	0.391386	-2.12101	-2.53121	5e-05	0.00167621
XLOC_045572	LOC106578485	arhgap29	rho GTPase-activating protein 29-like	NC_027318.1:13837719-13902526	REDAS	REDSLICE	3.16026	0.72566	-2.12268	-2.59895	5e-05	0.00167621
XLOC_000151	LOC106608828	pkdcc	extracellular tyrosine-protein kinase PKDCC-like	NC_027300.1:7766157-7785590	REDAS	REDSLICE	0.536208	0.122911	-2.12518	-1.52609	0.0002	0.00544271
XLOC_052439	LOC106585164	adamts12	A disintegrin and metalloproteinase with thrombospondin motifs 12-like	NC_027323.1:7330009-7376587	REDAS	REDSLICE	1.92238	0.439633	-2.12852	-2.29443	5e-05	0.00167621
XLOC_031062	LOC106566470	id1	DNA-binding protein inhibitor ID-1-like	NC_027312.1:8923798-8925027	REDAS	REDSLICE	27.1174	6.19308	-2.13049	-3.12792	5e-05	0.00167621
XLOC_001464	LOC106565553	-	arrestin domain-containing protein 1-like	NC_027300.1:124801068-124840594	REDAS	REDSLICE	1.18781	0.271215	-2.1308	-2.16905	5e-05	0.00167621
XLOC_050487	LOC106582620	cd40	tumor necrosis factor receptor superfamily member 5-like	NC_027321.1:10963230-10967160	REDAS	REDSLICE	5.29982	1.20487	-2.13706	-2.56258	5e-05	0.00167621
XLOC_009012	mgp	mgp	matrix Gla protein	NC_027302.1:64664880-64671676	REDAS	REDSLICE	10.1125	2.29436	-2.13998	-2.31523	5e-05	0.00167621
XLOC_007837	LOC106601735	sdr42e2	putative short-chain dehydrogenase/reductase family 42E member 2	NC_027302.1:79509779-79534633	REDAS	REDSLICE	0.680784	0.154066	-2.14365	-1.52204	0.0001	0.00306497
XLOC_066016	LOC106594332	-	protein Jumonji-like	NW_012352460.1:3987-6692	REDAS	REDSLICE	1.41793	0.32	-2.14764	-1.60906	0.00275	0.0425693
XLOC_067275	LOC106595083	enpp2	ectonucleotide pyrophosphatase/phosphodiesterase family member 2-like	NW_012354551.1:386-4798	REDAS	REDSLICE	6.54702	1.47712	-2.14805	-2.06206	5e-05	0.00167621
XLOC_002112	LOC106583826	pld4	phospholipase D4-like	NC_027300.1:22177304-22182028	REDAS	REDSLICE	3.70417	0.835185	-2.14898	-2.38931	5e-05	0.00167621
XLOC_039347	LOC106574279	adarb1	double-stranded RNA-specific editase 1-like	NC_027315.1:64531287-64592131	REDAS	REDSLICE	0.665684	0.149924	-2.15061	-1.85143	5e-05	0.00167621
XLOC_050318	LOC106583772	lmcd1	LIM and cysteine-rich domains protein 1-like	NC_027321.1:57818620-57846962	REDAS	REDSLICE	0.896566	0.201825	-2.1513	-1.61153	0.0003	0.00757889
XLOC_035069	LOC106569017	-	uncharacterized LOC106569017	NC_027313.1:14676063-14683418	REDAS	REDSLICE	2.08065	0.46683	-2.15606	-2.01462	5e-05	0.00167621
XLOC_013410	LOC106604204	emx1	homeobox protein EMX1-like	NC_027304.1:7557440-7579492	REDAS	REDSLICE	21.9461	4.91914	-2.15749	-3.1061	5e-05	0.00167621
XLOC_032517	LOC106566619	il17re	interleukin-17 receptor E-like	NC_027312.1:18165802-18182028	REDAS	REDSLICE	0.806398	0.180211	-2.16181	-2.01522	5e-05	0.00167621
XLOC_028365	LOC106564360	rt1-ba	H-2 class II histocompatibility antigen, A-Q alpha chain-like	NC_027311.1:9215601-9218615	REDAS	REDSLICE	4.1574	0.928556	-2.16262	-2.51802	5e-05	0.00167621
XLOC_001113	LOC106611567	-	uncharacterized LOC106611567	NC_027300.1:99528468-99599216	REDAS	REDSLICE	0.39184	0.087495	-2.16299	-1.32711	0.0028	0.0431446
XLOC_091230	LOC106600246	h2-ab1	H-2 class II histocompatibility antigen, I-E beta chain-like	NW_012562982.1:172-454	REDAS	REDSLICE	1784.44	397.613	-2.16603	-3.49915	5e-05	0.00167621
XLOC_040676	LOC106574771	filip1l	filamin A-interacting protein 1-like	NC_027315.1:77532537-77620942	REDAS	REDSLICE	11.479	2.55251	-2.169	-3.29284	5e-05	0.00167621
XLOC_073147	LOC106598055	pabpc1	uncharacterized LOC106598055	NW_012372067.1:906-2750	REDAS	REDSLICE	6.35386	1.41179	-2.17011	-2.30406	5e-05	0.00167621
XLOC_017381	LOC106608661	cpz	carboxypeptidase Z-like	NC_027306.1:12202968-12215100	REDAS	REDSLICE	5.73615	1.26653	-2.1792	-2.79872	5e-05	0.00167621
XLOC_010877	LOC106602294	-	lymphoid enhancer-binding factor 1-like	NC_027303.1:6757403-6762226	REDAS	REDSLICE	0.981245	0.216539	-2.17999	-1.65499	0.0032	0.0476422
XLOC_016540	LOC106607324	wnt9b	protein Wnt-9b-like	NC_027305.1:36716950-36723344	REDAS	REDSLICE	1.39353	0.307422	-2.18045	-2.05115	0.0001	0.00306497
XLOC_090584	LOC106600115	fth1	ferritin, middle subunit-like	NW_012553985.1:381-1112	REDAS	REDSLICE	84.8842	18.703	-2.18222	-3.13934	5e-05	0.00167621
XLOC_012974	LOC106605692	apoa4	apolipoprotein A-IV-like	NC_027304.1:67871544-67887905	REDAS	REDSLICE	2.2001	0.484086	-2.18423	-2.11949	5e-05	0.00167621
XLOC_000614	LOC106603011	emilin1	EMILIN-1-like	NC_027300.1:44393474-44459615	REDAS	REDSLICE	2.04786	0.445895	-2.19934	-2.62082	5e-05	0.00167621
XLOC_065186	LOC106593850	-	mucin-2-like	NW_012351142.1:4169-13178	REDAS	REDSLICE	1.15444	0.250954	-2.2017	-1.61766	0.0008	0.0165674
XLOC_048378	LOC106581520	fgfr1	fibroblast growth factor receptor homolog 1-like	NC_027319.1:80407992-80431627	REDAS	REDSLICE	0.97316	0.21114	-2.20447	-1.93225	5e-05	0.00167621
XLOC_027982	LOC106563730	tkt	uncharacterized LOC106563730	NC_027310.1:82939782-82948887	REDAS	REDSLICE	1034.27	224.107	-2.20636	-2.51398	5e-05	0.00167621
XLOC_043747	LOC106576753	kcng3	potassium voltage-gated channel subfamily G member 3-like	NC_027317.1:10582940-10608047	REDAS	REDSLICE	0.499429	0.108212	-2.20642	-2.00991	0.0001	0.00306497
XLOC_034626	LOC106570472	dlx6a	homeobox protein Dlx6a-like	NC_027313.1:78416544-78419431	REDAS	REDSLICE	0.684821	0.148156	-2.20861	-1.65711	0.00085	0.0173726
XLOC_041525	LOC106576187	ccdc3	coiled-coil domain-containing protein 3-like	NC_027316.1:41672277-41680182	REDAS	REDSLICE	2.10997	0.456214	-2.20944	-1.64135	0.0003	0.00757889
XLOC_012750	LOC106605270	satb1	DNA-binding protein SATB1-like	NC_027304.1:55207891-55262155	REDAS	REDSLICE	1.332	0.285846	-2.22028	-2.24873	5e-05	0.00167621
XLOC_013480	LOC106604332	adrb2	beta-2 adrenergic receptor-like	NC_027304.1:12949845-12960591	REDAS	REDSLICE	0.685509	0.145909	-2.2321	-1.7842	0.0001	0.00306497
XLOC_018873	LOC106609740	nav3	neuron navigator 3-like	NC_027306.1:53295184-53414521	REDAS	REDSLICE	1.83134	0.389716	-2.2324	-2.64799	5e-05	0.00167621
XLOC_023042	LOC106613336	-	cyclin-dependent kinase-like 1	NC_027308.1:136826687-136851061	REDAS	REDSLICE	0.390526	0.0829414	-2.23525	-1.92436	5e-05	0.00167621
XLOC_045577	LOC106578491	cnn3	calponin-3-like	NC_027318.1:14036298-14055547	REDAS	REDSLICE	52.2298	11.0624	-2.2392	-3.06156	5e-05	0.00167621
XLOC_046992	LOC106581006	frem2	FRAS1-related extracellular matrix protein 2-like	NC_027319.1:54807319-54916025	REDAS	REDSLICE	5.06868	1.07342	-2.2394	-3.38193	5e-05	0.00167621
XLOC_061903	LOC106591840	-	uncharacterized LOC106591840	NW_012347289.1:9533-29294	REDAS	REDSLICE	0.651804	0.137969	-2.24009	-1.79956	0.0002	0.00544271
XLOC_054798	LOC106587278	-	skin secretory protein xP2-like	NC_027325.1:14994461-15000607	REDAS	REDSLICE	12.7528	2.69552	-2.24218	-3.31482	5e-05	0.00167621
XLOC_012714	LOC106605168	siglec1	sialoadhesin-like	NC_027304.1:53615283-53636891	REDAS	REDSLICE	1.76153	0.371973	-2.24356	-2.8776	5e-05	0.00167621
XLOC_051484	LOC106584396	-	uncharacterized LOC106584396	NC_027322.1:30593165-30632989	REDAS	REDSLICE	2.87563	0.60679	-2.24461	-1.80384	0.001	0.0197087
XLOC_006288	LOC106592810	-	basement membrane-specific heparan sulfate proteoglycan core protein-like	NC_027301.1:64539947-64552548	REDAS	REDSLICE	1.06741	0.224665	-2.24827	-1.51224	0.0024	0.0384512
XLOC_043327	LOC106577747	-	uncharacterized LOC106577747	NC_027317.1:54845701-54847558	REDAS	REDSLICE	2.05939	0.433068	-2.24955	-1.8885	0.00035	0.00858457
XLOC_008846	LOC106600846	prr15la	proline-rich protein 15-like protein A	NC_027302.1:56999020-57006774	REDAS	REDSLICE	1.23361	0.258127	-2.25673	-2.03213	5e-05	0.00167621
XLOC_039176	LOC106574020	slc44a5b	choline transporter-like protein 5-B	NC_027315.1:48174878-48264075	REDAS	REDSLICE	1.6154	0.337956	-2.25698	-2.25271	5e-05	0.00167621
XLOC_028126	c1qc	c1qc	complement component 1, q subcomponent, C chain	NC_027310.1:93082646-93092265	REDAS	REDSLICE	115.077	24.0063	-2.26111	-3.64108	5e-05	0.00167621
XLOC_000215	LOC106566577	id2	DNA-binding protein inhibitor ID-2-like	NC_027300.1:13923824-13925794	REDAS	REDSLICE	88.202	18.321	-2.26732	-3.81113	5e-05	0.00167621
XLOC_050533	bpifb2	bpifb2	BPI fold containing family B member 2	NC_027321.1:12689322-12701159	REDAS	REDSLICE	110.664	22.9483	-2.26972	-2.77685	5e-05	0.00167621
XLOC_033151	LOC106567945	wnt11	protein Wnt-11-like	NC_027312.1:75469898-75495766	REDAS	REDSLICE	0.925769	0.191744	-2.27147	-1.72967	0.00035	0.00858457
XLOC_002435	LOC106604820	fam82a1	regulator of microtubule dynamics protein 2-like	NC_027300.1:49737005-49859823	REDAS	REDSLICE	1.16526	0.241191	-2.2724	-1.63867	0.0001	0.00306497
XLOC_025304	LOC106561150	rora	nuclear receptor ROR-alpha	NC_027309.1:82915172-83222852	REDAS	REDSLICE	1.43355	0.296466	-2.27366	-2.89229	5e-05	0.00167621
XLOC_023604	LOC106560529	pik3r3	phosphatidylinositol 3-kinase regulatory subunit gamma-like	NC_027309.1:44850900-44886691	REDAS	REDSLICE	0.916676	0.189183	-2.27663	-2.43715	5e-05	0.00167621
XLOC_009638	LOC106602237	clec4m	CD209 antigen-like protein E	NC_027303.1:3552122-3710686	REDAS	REDSLICE	0.604796	0.124688	-2.27813	-1.33393	0.00065	0.0140664
XLOC_046958	LOC106580931	adamts8	A disintegrin and metalloproteinase with thrombospondin motifs 8-like	NC_027319.1:52281812-52293393	REDAS	REDSLICE	0.79665	0.163921	-2.28094	-1.7418	0.00095	0.0189427
XLOC_023892	LOC106560917	olfm4	olfactomedin-4-like	NC_027309.1:76160909-76183747	REDAS	REDSLICE	30.0499	6.18212	-2.28118	-3.14479	5e-05	0.00167621
XLOC_046873	LOC106580772	tnfaip2	tumor necrosis factor alpha-induced protein 2-like	NC_027319.1:46675752-46705394	REDAS	REDSLICE	0.71442	0.145843	-2.29235	-1.65776	0.00055	0.0123272
XLOC_004318	LOC100136502	cd4	CD4-like protein	NC_027301.1:30986631-31013709	REDAS	REDSLICE	24.5995	5.0143	-2.29451	-3.59359	5e-05	0.00167621
XLOC_025820	LOC106562046	adgrg5	adhesion G-protein coupled receptor G5-like	NC_027310.1:14431691-14451151	REDAS	REDSLICE	7.18603	1.45902	-2.30019	-3.2953	5e-05	0.00167621
XLOC_059534	LOC106590880	-	microsomal glutathione S-transferase 1-like	NW_012342557.1:3392-13063	REDAS	REDSLICE	2.66479	0.540168	-2.30254	-1.38391	0.00085	0.0173726
XLOC_056786	LOC106588990	slc45a4	solute carrier family 45 member 4-like	NC_027326.1:33139613-33212366	REDAS	REDSLICE	3.53852	0.71203	-2.31314	-2.92833	5e-05	0.00167621
XLOC_012593	LOC106604935	cxcl14	C-X-C motif chemokine 14-like	NC_027304.1:40539421-40576604	REDAS	REDSLICE	20.0496	4.01793	-2.31905	-3.21081	5e-05	0.00167621
XLOC_022516	LOC106612371	-	uncharacterized LOC106612371	NC_027308.1:94029908-94041472	REDAS	REDSLICE	0.613024	0.12237	-2.32469	-1.82773	5e-05	0.00167621
XLOC_028336	LOC106564300	-	uncharacterized LOC106564300	NC_027311.1:8274201-8281538	REDAS	REDSLICE	2.078	0.414619	-2.32534	-2.06928	5e-05	0.00167621
XLOC_016451	LOC106607203	col11a1	collagen alpha-1(XI) chain-like	NC_027305.1:32349661-32434446	REDAS	REDSLICE	3.98529	0.795154	-2.32538	-3.32736	5e-05	0.00167621
XLOC_052547	LOC106584991	ssh1	protein phosphatase Slingshot homolog 1-like	NC_027323.1:15720826-15783352	REDAS	REDSLICE	10.5121	2.09054	-2.33011	-3.77758	5e-05	0.00167621
XLOC_058945	LOC106590082	inhba	inhibin beta A chain-like	NC_027328.1:8424175-8435402	REDAS	REDSLICE	1.05354	0.209368	-2.33113	-1.95905	0.00035	0.00858457
XLOC_020668	LOC106612060	itk	tyrosine-protein kinase ITK/TSK-like	NC_027308.1:76404698-76409031	REDAS	REDSLICE	0.68773	0.136463	-2.33334	-1.62431	0.0007	0.0149087
XLOC_048156	LOC106581106	c1qtnf9	uncharacterized LOC106581106	NC_027319.1:61712245-61739631	REDAS	REDSLICE	2.37006	0.469662	-2.33523	-2.59211	5e-05	0.00167621
XLOC_021374	leg4	lgals4	Galectin-4	NC_027308.1:136764670-136770084	REDAS	REDSLICE	11.8406	2.34464	-2.3363	-2.17803	5e-05	0.00167621
XLOC_006261	LOC106592441	fcrl5	Fc receptor-like protein 5	NC_027301.1:63401313-63417360	REDAS	REDSLICE	2.38889	0.468883	-2.34904	-2.24598	5e-05	0.00167621
XLOC_030809	LOC106566039	cd9	CD9 antigen-like	NC_027311.1:78710402-78722990	REDAS	REDSLICE	0.810298	0.158627	-2.35281	-1.73715	0.00035	0.00858457
XLOC_019011	LOC106609988	-	uncharacterized LOC106609988	NC_027307.1:4250998-4265907	REDAS	REDSLICE	0.947811	0.185329	-2.35451	-1.56792	5e-05	0.00167621
XLOC_030127	LOC106564946	sp6	transcription factor Sp6-like	NC_027311.1:23101943-23121161	REDAS	REDSLICE	10.216	1.98626	-2.3627	-3.72704	5e-05	0.00167621
XLOC_019145	LOC106610170	hand2	heart- and neural crest derivatives-expressed protein 2	NC_027307.1:11696679-11698870	REDAS	REDSLICE	0.792398	0.154045	-2.36287	-1.39126	0.0022	0.0360001
XLOC_041311	LOC106575794	0	gastrula zinc finger protein xLCGF3.1-like	NC_027316.1:25352471-25357876	REDAS	REDSLICE	0.52895	0.102657	-2.3653	-2.06178	5e-05	0.00167621
XLOC_063321	LOC106592698	-	uncharacterized LOC106592698	NW_012348662.1:1685-3758	REDAS	REDSLICE	1.58206	0.306738	-2.36672	-1.68166	0.003	0.0454174
XLOC_060962	c1qb	c1qb	complement component 1, q subcomponent, B chain	NW_012344370.1:34185-40744	REDAS	REDSLICE	124.71	24.0629	-2.3737	-3.84908	5e-05	0.00167621
XLOC_089010	LOC106599931	-	uncharacterized LOC106599931	NW_012477395.1:9-1289	REDAS	REDSLICE	1.54589	0.297166	-2.37909	-1.37243	0.0001	0.00306497
XLOC_030474	LOC106565392	rem1	GTP-binding protein REM 1-like	NC_027311.1:51937583-51949255	REDAS	REDSLICE	2.77675	0.533694	-2.37931	-2.58483	5e-05	0.00167621
[truncated: 246 more rows]

## Sheet: T2 Green ctr lice
Sub table T2. DEGs identified in 0.3%FA+IS (green) diet in between single lice infection (coded as GREENSLICE) and pre-infection (coded as GREENAS)
gene_id	gene_short_name	gene_symbol	GENENAME	locus	sample_1	sample_2	value_1	value_2	log2_fold_change	test_stat	p_value	q_value
XLOC_048830	thtpa	thtpa	thiamine triphosphatase	NC_027320.1:37351741-37395631	GREENAS	GREENSLICE	0.0284493	52.5327	10.8506	3.40247	0.0003	0.00757889
XLOC_054369	LOC106586456	ttn	titin-like	NC_027324.1:26115250-26297197	GREENAS	GREENSLICE	0.00108749	1.46985	10.4005	1.66359	5e-05	0.00167621
XLOC_043409	LOC106577856	actn3	alpha-actinin-3-like	NC_027317.1:59214414-59323799	GREENAS	GREENSLICE	0.0243399	31.995	10.3603	3.11233	5e-05	0.00167621
XLOC_010487	ckm2	gapdh	creatine kinase-2	NC_027303.1:61713272-61730949	GREENAS	GREENSLICE	0.593687	582.383	9.93805	4.1959	5e-05	0.00167621
XLOC_046104	LOC106579065	atp2a1	sarcoplasmic/endoplasmic reticulum calcium ATPase 1	NC_027318.1:60560091-60645326	GREENAS	GREENSLICE	0.590903	555	9.87535	3.28027	5e-05	0.00167621
XLOC_046120	LOC100194624	aldoa	aldolase a, fructose-bisphosphate 1	NC_027318.1:62283498-62292289	GREENAS	GREENSLICE	2.31426	1914.08	9.69188	2.17679	5e-05	0.00167621
XLOC_007100	LOC106600326	casq1	calsequestrin-1-like	NC_027302.1:35169353-35189711	GREENAS	GREENSLICE	0.0700193	46.5958	9.37823	5.27507	0.0004	0.00954992
XLOC_035431	LOC106569611	itgb1bp3	nicotinamide riboside kinase 2-like	NC_027313.1:41350313-41411417	GREENAS	GREENSLICE	0.00874149	5.29661	9.24297	0.692241	0.00085	0.0173726
XLOC_025632	pk	pkm	pyruvate kinase	NC_027309.1:109680761-109705658	GREENAS	GREENSLICE	0.688709	407.382	9.20827	4.22328	5e-05	0.00167621
XLOC_005361	gapdh	gapdh	glyceraldehyde-3-phosphate dehydrogenase	NC_027301.1:10344607-10349721	GREENAS	GREENSLICE	3.27396	1801.12	9.10364	2.99956	5e-05	0.00167621
XLOC_009237	mlc-2	myl2	myosin regulatory light chain 2	NC_027302.1:75677412-75696877	GREENAS	GREENSLICE	0.860922	445.369	9.0149	3.20302	0.00135	0.0248468
XLOC_003880	LOC106575942	gapdh	glyceraldehyde-3-phosphate dehydrogenase	NC_027301.1:8975586-8980700	GREENAS	GREENSLICE	2.57671	1298.82	8.97746	3.12607	0.0016	0.0282586
XLOC_026017	LOC106562377	gpi	glucose-6-phosphate isomerase-like	NC_027310.1:26966353-26985397	GREENAS	GREENSLICE	0.127875	59.2498	8.85593	5.78285	5e-05	0.00167621
XLOC_068287	LOC100194636	eno3	enolase 3-2	NW_012356518.1:4562-7706	GREENAS	GREENSLICE	1.45106	607.464	8.70954	5.2538	5e-05	0.00167621
XLOC_007743	LOC106601538	mybpc2	myosin-binding protein C, fast-type-like	NC_027302.1:75262569-75440669	GREENAS	GREENSLICE	0.00845769	2.64378	8.28813	0.499588	5e-05	0.00167621
XLOC_066892	LOC100194636	ckm	enolase 3-2	NW_012353926.1:5659-9145	GREENAS	GREENSLICE	3.03873	915.914	8.2356	4.98088	5e-05	0.00167621
XLOC_028604	LOC100194684	myom2	myomesin-2	NC_027311.1:22265769-22289613	GREENAS	GREENSLICE	0.0451569	13.2672	8.1987	5.34532	5e-05	0.00167621
XLOC_025159	LOC106561012	muc2	mucin-2-like	NC_027309.1:71018212-71100458	GREENAS	GREENSLICE	0.0130454	3.6771	8.13888	1.32569	0.00055	0.0123272
XLOC_027675	LOC100194644	pgam2	phosphoglycerate mutase 2-1 (muscle)	NC_027310.1:63339980-63345372	GREENAS	GREENSLICE	1.60912	449.216	8.125	4.52956	0.0002	0.00544271
XLOC_041327	LOC106575818	myl3	myosin light chain 3, skeletal muscle isoform-like	NC_027316.1:26357274-26364183	GREENAS	GREENSLICE	0.925861	245.923	8.05319	5.20465	5e-05	0.00167621
XLOC_058297	LOC106589658	act2	actin, alpha skeletal muscle 2-like	NC_027327.1:19462450-19465523	GREENAS	GREENSLICE	0.356056	82.9656	7.86427	5.72564	5e-05	0.00167621
XLOC_013089	asal	dbi	Mannose-specific lectin	NC_027304.1:71521479-72161643	GREENAS	GREENSLICE	3.27531	704.986	7.74982	0.621746	5e-05	0.00167621
XLOC_022682	LOC106612582	pros1	vitamin K-dependent protein S-like	NC_027308.1:106424131-106506631	GREENAS	GREENSLICE	0.0361728	7.18043	7.63302	1.05111	0.00035	0.00858457
XLOC_025028	ldha	ldha	lactate dehydrogenase A4	NC_027309.1:53875665-53926490	GREENAS	GREENSLICE	2.19789	400.47	7.50943	2.4162	5e-05	0.00167621
XLOC_039608	LOC100194643	mylp	myosin, light polypeptide 3-3	NC_027315.1:79424598-79436637	GREENAS	GREENSLICE	1.2099	220.362	7.50885	5.58604	5e-05	0.00167621
XLOC_027721	LOC106563251	smyd1	histone-lysine N-methyltransferase Smyd1-like	NC_027310.1:68685305-68698405	GREENAS	GREENSLICE	0.0206483	3.75304	7.50589	2.00429	0.00075	0.0157375
XLOC_056994	LOC106588474	klhl31	kelch-like protein 31	NC_027326.1:7678810-8014319	GREENAS	GREENSLICE	0.0718484	11.0657	7.26692	0.0161126	5e-05	0.00167621
XLOC_024328	LOC106561700	bcap29	B-cell receptor-associated protein 29-like	NC_027309.1:109535713-109546461	GREENAS	GREENSLICE	0.0272474	4.16024	7.25441	2.73105	5e-05	0.00167621
XLOC_022512	rtn2	rtn2	reticulon 2	NC_027308.1:93817027-93830711	GREENAS	GREENSLICE	0.123721	18.4279	7.21865	5.11329	5e-05	0.00167621
XLOC_039426	LOC106574549	klhl41	kelch-like protein 41b	NC_027315.1:70986660-70990859	GREENAS	GREENSLICE	0.109279	16.0301	7.19663	5.22053	5e-05	0.00167621
XLOC_058190	dhrs7c	dhrs7ca	dehydrogenase/reductase 7C	NC_027327.1:12678007-12683077	GREENAS	GREENSLICE	0.165235	24.0985	7.18828	5.24155	5e-05	0.00167621
XLOC_001466	LOC106565613	smyd1	histone-lysine N-methyltransferase Smyd1-like	NC_027300.1:125168630-125189191	GREENAS	GREENSLICE	0.12133	17.5972	7.18027	4.79196	0.00015	0.00429515
XLOC_031355	LOC106566997	pfkm	ATP-dependent 6-phosphofructokinase, muscle type-like	NC_027312.1:32630938-32657544	GREENAS	GREENSLICE	0.0828795	11.8958	7.16521	6.08733	5e-05	0.00167621
XLOC_001768	LOC106571564	tpm2	tropomyosin beta chain	NC_027300.1:150170912-150207805	GREENAS	GREENSLICE	1.45641	187.038	7.00477	6.40525	5e-05	0.00167621
XLOC_023981	tpm1	tpm1	tropomyosin 1 (alpha)	NC_027309.1:83578419-83592289	GREENAS	GREENSLICE	6.68576	841.434	6.97561	3.23841	5e-05	0.00167621
XLOC_054533	fhl2	fhl2	four and a half LIM domains 2	NC_027324.1:39098001-39126789	GREENAS	GREENSLICE	0.0670657	8.24227	6.94132	1.8692	5e-05	0.00167621
XLOC_048860	LOC100194727	neb	nebulin	NC_027320.1:42525808-42621977	GREENAS	GREENSLICE	0.235433	26.3709	6.80749	4.29538	5e-05	0.00167621
XLOC_024319	LOC106561692	flnc	filamin-C-like	NC_027309.1:108905663-108953120	GREENAS	GREENSLICE	0.0295595	3.28127	6.79449	5.44701	5e-05	0.00167621
XLOC_003123	LOC106563467	hspb11	heat shock protein beta-11-like	NC_027300.1:117214525-117215499	GREENAS	GREENSLICE	0.213421	22.52	6.72137	5.2048	5e-05	0.00167621
XLOC_038283	ampd1	ampd1	adenosine monophosphate deaminase 1	NC_027314.1:75457714-75490687	GREENAS	GREENSLICE	0.369477	38.7565	6.71281	4.73084	5e-05	0.00167621
XLOC_013449	LOC106604272	asb12	ankyrin repeat and SOCS box protein 12-like	NC_027304.1:10736778-10744997	GREENAS	GREENSLICE	0.0114949	1.14342	6.63621	0.907693	0.00215	0.0353845
XLOC_012787	tmod4	tmod4	tropomodulin 4 (muscle)	NC_027304.1:56979025-56995918	GREENAS	GREENSLICE	0.357493	34.2063	6.5802	2.86103	5e-05	0.00167621
XLOC_040470	LOC106574225	fhl2	four and a half LIM domains protein 2-like	NC_027315.1:66243504-66255856	GREENAS	GREENSLICE	0.179211	16.7931	6.55006	4.97347	5e-05	0.00167621
XLOC_062150	LOC106591971	des	desmin-like	NW_012347470.1:1541-7965	GREENAS	GREENSLICE	0.243197	22.5587	6.53541	5.24632	5e-05	0.00167621
XLOC_011168	LOC106602733	fabp2	fatty acid-binding protein, intestinal-like	NC_027303.1:23543798-23545779	GREENAS	GREENSLICE	0.435918	40.2706	6.52953	4.51069	0.0001	0.00306497
XLOC_004041	LOC106578487	popdc3	blood vessel epicardial substance-like	NC_027301.1:14806719-14838856	GREENAS	GREENSLICE	0.0121433	1.11373	6.51909	0.949433	0.0008	0.0165674
XLOC_034882	LOC106568643	-	muscle-related coiled-coil protein-like	NC_027313.1:4014885-4025167	GREENAS	GREENSLICE	0.0625896	5.67915	6.50361	4.4993	5e-05	0.00167621
XLOC_017376	LOC106608670	eif5a	eukaryotic translation initiation factor 5A-1	NC_027306.1:12020467-12036833	GREENAS	GREENSLICE	0.152171	13.5801	6.47966	2.16533	0.00035	0.00858457
XLOC_040301	LOC106574005	obscn	obscurin-like	NC_027315.1:48710000-48791395	GREENAS	GREENSLICE	0.0123534	1.05509	6.41632	3.5826	5e-05	0.00167621
XLOC_028596	LOC106564722	-	uncharacterized LOC106564722	NC_027311.1:21937607-21943278	GREENAS	GREENSLICE	16.1493	1353.04	6.38859	3.7884	0.0027	0.0419911
XLOC_005953	LOC106588495	-	uncharacterized LOC106588495	NC_027301.1:47174464-47271239	GREENAS	GREENSLICE	24.1776	1987.24	6.36095	2.81735	0.0025	0.0396513
XLOC_023829	LOC106561005	fbln7	fibulin-7-like	NC_027309.1:71377060-71443886	GREENAS	GREENSLICE	0.0697204	5.3882	6.27208	4.27479	0.00075	0.0157375
XLOC_037611	LOC106571098	ryr3	ryanodine receptor 3-like	NC_027314.1:19217502-19222794	GREENAS	GREENSLICE	0.05757	4.39404	6.25409	4.34896	0.0001	0.00306497
XLOC_013657	LOC106604657	smtnl2	smoothelin-like protein 1	NC_027304.1:30168687-30171997	GREENAS	GREENSLICE	0.0446211	3.36429	6.23643	3.05302	5e-05	0.00167621
XLOC_031734	LOC100194713	usp25	ubiquitin carboxyl-terminal hydrolase 28	NC_027312.1:67563911-67602605	GREENAS	GREENSLICE	0.0873832	6.27774	6.16675	3.69484	5e-05	0.00167621
XLOC_010563	LOC106603842	cytl1	cytokine-like protein 1	NC_027303.1:70157245-70158572	GREENAS	GREENSLICE	0.689245	49.0119	6.15197	4.79119	5e-05	0.00167621
XLOC_004556	LOC106588483	-	uncharacterized LOC106588483	NC_027301.1:47174464-47271239	GREENAS	GREENSLICE	9.7582	659.827	6.07933	1.47771	0.0007	0.0149087
XLOC_036508	LOC106571369	ttn	titin-like	NC_027314.1:31909678-32002809	GREENAS	GREENSLICE	0.020082	1.35081	6.07178	3.28614	5e-05	0.00167621
XLOC_032616	hspb7	hspb7	heat shock protein family B (small) member 7	NC_027312.1:25600560-25604211	GREENAS	GREENSLICE	0.383492	22.9989	5.90622	4.68628	5e-05	0.00167621
XLOC_012253	LOC106604402	cisd1	CDGSH iron-sulfur domain-containing protein 1-like	NC_027304.1:15340586-15349207	GREENAS	GREENSLICE	0.168139	9.91222	5.88148	3.62224	0.0008	0.0165674
XLOC_031077	slc6a8	slc6a8	solute carrier family 6 member 8	NC_027312.1:10329381-10356731	GREENAS	GREENSLICE	0.0512409	2.97413	5.85903	4.57907	5e-05	0.00167621
XLOC_055101	LOC106587738	gatm	glycine amidinotransferase, mitochondrial-like	NC_027325.1:35076332-35085414	GREENAS	GREENSLICE	0.0702628	4.0763	5.85835	4.26189	5e-05	0.00167621
XLOC_001055	LOC106612617	klhl31	kelch-like protein 31	NC_027300.1:92720352-92725513	GREENAS	GREENSLICE	0.0780351	4.32116	5.79115	4.09895	5e-05	0.00167621
XLOC_008887	LOC106600985	cacnb1	voltage-dependent L-type calcium channel subunit beta-1-like	NC_027302.1:59114143-59150813	GREENAS	GREENSLICE	0.016781	0.905366	5.7536	1.59499	5e-05	0.00167621
XLOC_051666	slc27a2	slc27a2	solute carrier family 27 member 2	NC_027322.1:43602866-43631029	GREENAS	GREENSLICE	0.106932	5.62744	5.71772	1.6779	5e-05	0.00167621
XLOC_049126	acvr1c	acvr1c	activin A receptor type 1C	NC_027320.1:14138163-14176142	GREENAS	GREENSLICE	0.0156625	0.820076	5.71037	1.47022	0.0001	0.00306497
XLOC_040041	LOC106573765	synm	synemin-like	NC_027315.1:29555340-29570684	GREENAS	GREENSLICE	0.0244917	1.25771	5.68236	3.34997	5e-05	0.00167621
XLOC_015837	mbl2	mbl2	Mannose-binding protein C	NC_027305.1:4576550-4607992	GREENAS	GREENSLICE	1.07256	53.1171	5.63004	5.12709	5e-05	0.00167621
XLOC_026441	c6	c6	complement C6	NC_027310.1:63754635-63777182	GREENAS	GREENSLICE	0.105668	5.21913	5.62619	3.5485	5e-05	0.00167621
XLOC_038432	LOC100194719	pfkfb1	6-phosphofructo-2-kinase/fructose-2,6-bisphosphatase	NC_027314.1:87565145-87586428	GREENAS	GREENSLICE	0.0472029	2.33133	5.62613	2.50818	5e-05	0.00167621
XLOC_008609	LOC106600477	svil	supervillin-like	NC_027302.1:39855491-39935690	GREENAS	GREENSLICE	0.0294683	1.45505	5.62576	2.82131	5e-05	0.00167621
XLOC_021107	LOC106612870	c3	complement C4-like	NC_027308.1:110582110-110643445	GREENAS	GREENSLICE	0.068214	3.32464	5.60699	2.63422	0.0004	0.00954992
XLOC_053114	LOC106585076	-	uncharacterized LOC106585076	NC_027323.1:12988862-12992520	GREENAS	GREENSLICE	0.452772	21.975	5.60093	6.04751	5e-05	0.00167621
XLOC_050983	LOC106583591	cytl1	cytokine-like protein 1	NC_027321.1:45104957-45172103	GREENAS	GREENSLICE	0.0540342	2.4742	5.51695	0.922829	0.00075	0.0157375
XLOC_030523	hoxc10ba	hoxc10	homeobox protein HoxC10ba	NC_027311.1:54211704-54233425	GREENAS	GREENSLICE	0.0738557	3.28373	5.47448	1.80995	0.0002	0.00544271
XLOC_030524	LOC106565461	hoxc11	homeobox protein Hox-C11a-like	NC_027311.1:54211704-54233425	GREENAS	GREENSLICE	0.036618	1.5717	5.42363	1.74135	0.00035	0.00858457
XLOC_040142	LOC106573596	cilp	cartilage intermediate layer protein 1-like	NC_027315.1:38012907-38040540	GREENAS	GREENSLICE	0.0378475	1.58111	5.3846	4.88303	5e-05	0.00167621
XLOC_028661	LOC106564879	cacng1	voltage-dependent calcium channel gamma-1 subunit-like	NC_027311.1:25625934-25650961	GREENAS	GREENSLICE	0.0454354	1.88862	5.37737	3.42217	5e-05	0.00167621
XLOC_045662	LOC106578695	myom1	M-protein, striated muscle-like	NC_027318.1:29931228-29987114	GREENAS	GREENSLICE	0.308529	12.7597	5.37004	0.379436	5e-05	0.00167621
XLOC_007043	LOC100195747	dtna	dystrobrevin alpha	NC_027302.1:30503939-30544744	GREENAS	GREENSLICE	0.0624089	2.53023	5.34137	3.08691	5e-05	0.00167621
XLOC_049243	LOC106581990	tmem182	transmembrane protein 182-like	NC_027320.1:23859852-23867130	GREENAS	GREENSLICE	0.0932461	3.69954	5.31016	3.46447	5e-05	0.00167621
XLOC_038335	LOC106572402	tmpo	lamina-associated polypeptide 2, isoforms beta/gamma-like	NC_027314.1:80714961-80733404	GREENAS	GREENSLICE	0.0605229	2.3682	5.29017	1.74522	5e-05	0.00167621
XLOC_025363	LOC101448020	trim63	MuRF1c	NC_027309.1:88380502-88382217	GREENAS	GREENSLICE	0.116425	4.46144	5.26004	3.27937	0.0006	0.0132029
XLOC_033973	LOC100136504	-	slow myosin light chain 1	NC_027313.1:31774561-31778833	GREENAS	GREENSLICE	0.932449	34.8983	5.22599	4.60564	5e-05	0.00167621
XLOC_043241	LOC106577556	eif5a	eukaryotic translation initiation factor 5A-1	NC_027317.1:47977269-47994944	GREENAS	GREENSLICE	0.15097	5.53418	5.19603	2.13023	5e-05	0.00167621
XLOC_000598	LOC106603250	txlnb	beta-taxilin-like	NC_027300.1:42053404-42059944	GREENAS	GREENSLICE	0.0696367	2.55047	5.19477	3.19007	5e-05	0.00167621
XLOC_002951	LOC106560709	scarb2	lysosome membrane protein 2-like	NC_027300.1:106501855-106566639	GREENAS	GREENSLICE	0.0584653	2.12644	5.18471	3.39349	5e-05	0.00167621
XLOC_047878	LOC106580674	-	uncharacterized LOC106580674	NC_027319.1:43333477-43348553	GREENAS	GREENSLICE	0.645385	22.3796	5.11588	2.69688	0.00085	0.0173726
XLOC_016900	smyd2	smyd2	SET and MYND domain containing 2	NC_027305.1:63637295-63664506	GREENAS	GREENSLICE	0.0859625	2.89434	5.07338	3.15168	5e-05	0.00167621
XLOC_034258	hhatl	hhat	hedgehog acyltransferase like	NC_027313.1:49261733-49293528	GREENAS	GREENSLICE	0.272179	9.15401	5.07178	3.85229	5e-05	0.00167621
XLOC_027713	LOC106563267	myl4	myosin light chain 4 pseudogene	NC_027310.1:67410440-67411497	GREENAS	GREENSLICE	0.108891	3.45716	4.98863	3.13706	0.0012	0.0227019
XLOC_023324	LOC106613780	amh	uncharacterized LOC106613780	NC_027309.1:20355392-20360310	GREENAS	GREENSLICE	0.12446	3.92203	4.97785	1.72282	0.0013	0.0241386
XLOC_020653	LOC106612040	fgl1	fibrinogen-like protein 1	NC_027308.1:75436991-75440461	GREENAS	GREENSLICE	0.125921	3.93547	4.96594	3.13161	0.0014	0.0255409
XLOC_013956	LOC106605240	-	sperm acrosome membrane-associated protein 4-like	NC_027304.1:54142841-54145279	GREENAS	GREENSLICE	0.121357	3.72226	4.93885	2.04688	0.0012	0.0227019
XLOC_049695	LOC106582752	slc38a3	sodium-coupled neutral amino acid transporter 3-like	NC_027321.1:10026188-10089433	GREENAS	GREENSLICE	0.0519919	1.56308	4.90996	3.89173	5e-05	0.00167621
XLOC_038933	plin1	plin1	perilipin 1	NC_027315.1:28003171-28037072	GREENAS	GREENSLICE	0.753536	22.0374	4.87013	5.84374	5e-05	0.00167621
XLOC_015106	LOC106607299	ptrf	polymerase I and transcript release factor-like	NC_027305.1:37511098-37542219	GREENAS	GREENSLICE	0.0528613	1.5347	4.8596	3.70728	5e-05	0.00167621
XLOC_010299	epd1	epd1	Ependymin-1	NC_027303.1:45439065-45450546	GREENAS	GREENSLICE	0.0659367	1.88881	4.84025	1.73003	0.0006	0.0132029
XLOC_048510	LOC106581733	-	uncharacterized LOC106581733	NC_027320.1:11869033-11871254	GREENAS	GREENSLICE	56.4478	1593.9	4.8195	4.08568	5e-05	0.00167621
XLOC_044561	LOC106578225	aimp1	aminoacyl tRNA synthase complex-interacting multifunctional protein 1-like	NC_027317.1:70178327-70215585	GREENAS	GREENSLICE	0.109256	3.02986	4.79347	2.96813	0.00025	0.00653846
XLOC_024578	LOC106613695	lpl	lipoprotein lipase-like	NC_027309.1:17003398-17013170	GREENAS	GREENSLICE	0.310603	8.10267	4.70526	4.88026	5e-05	0.00167621
XLOC_020355	LOC106611510	tnmd	tenomodulin-like	NC_027308.1:51292113-51421328	GREENAS	GREENSLICE	0.145793	3.7602	4.68882	3.24651	5e-05	0.00167621
XLOC_002182	LOC106598511	rtn1	reticulon-1-A-like	NC_027300.1:26888429-26968684	GREENAS	GREENSLICE	0.309448	7.97387	4.68751	3.67947	5e-05	0.00167621
XLOC_030782	ret7	rbp7	Retinoid-binding protein 7	NC_027311.1:76417113-76420349	GREENAS	GREENSLICE	0.931163	23.98	4.68666	3.92498	5e-05	0.00167621
XLOC_016541	LOC106607322	-	uncharacterized LOC106607322	NC_027305.1:36755762-36899212	GREENAS	GREENSLICE	14.1423	360.294	4.67108	4.42535	5e-05	0.00167621
XLOC_059331	LOC106590732	ramp1	receptor activity-modifying protein 1-like	NW_012341870.1:37888-51346	GREENAS	GREENSLICE	0.123706	3.13835	4.66501	2.56068	5e-05	0.00167621
XLOC_056323	LOC106588212	-	prostate stem cell antigen-like	NC_027326.1:3369276-3373232	GREENAS	GREENSLICE	0.537125	13.5775	4.65981	3.38907	0.00265	0.0414132
XLOC_022834	sh3bg	sh3bgr	SH3 domain-binding glutamic acid-rich protein	NC_027308.1:117058438-117082266	GREENAS	GREENSLICE	0.191802	4.72934	4.62395	1.89607	5e-05	0.00167621
XLOC_014186	hsp70-3	hspa8	heat shock protein 70	NC_027304.1:66858064-66863595	GREENAS	GREENSLICE	0.637432	15.6451	4.6173	4.25129	5e-05	0.00167621
XLOC_034950	LOC100194505	slc7a7	Y+L amino acid transporter 1 (Y+LAT1)-like	NC_027313.1:10221619-10239657	GREENAS	GREENSLICE	0.0919195	2.17567	4.56494	2.77099	5e-05	0.00167621
XLOC_021565	LOC106610810	pabpc4	polyadenylate-binding protein 4-like	NC_027308.1:17020370-17030244	GREENAS	GREENSLICE	0.553894	13.0161	4.55455	4.43021	5e-05	0.00167621
XLOC_022343	LOC106612124	srrm2	serine/arginine repetitive matrix protein 2-like	NC_027308.1:79263846-79271403	GREENAS	GREENSLICE	0.0174988	0.410436	4.55183	2.92513	0.00025	0.00653846
XLOC_037110	LOC106572462	ppdpf	pancreatic progenitor cell differentiation and proliferation factor-like	NC_027314.1:82481445-82485013	GREENAS	GREENSLICE	0.35057	8.16853	4.5423	3.67218	5e-05	0.00167621
XLOC_053996	cssa25h2orf40	ecrg4	chromosome ssa25 open reading frame, human C2orf40	NC_027324.1:39258350-39264106	GREENAS	GREENSLICE	0.504058	11.6619	4.53207	3.35284	0.0001	0.00306497
XLOC_001276	LOC106562158	fam169a	soluble lamin-associated protein of 75 kDa-like	NC_027300.1:114025632-114051928	GREENAS	GREENSLICE	0.05354	1.20533	4.49266	3.32651	5e-05	0.00167621
XLOC_072409	LOC106597775	tgm2	protein-glutamine gamma-glutamyltransferase 2-like	NW_012368642.1:246-1445	GREENAS	GREENSLICE	0.956433	21.487	4.48965	3.52924	5e-05	0.00167621
XLOC_033032	LOC106567586	gdpd4	glycerophosphodiester phosphodiesterase domain-containing protein 5-like	NC_027312.1:61510757-61544560	GREENAS	GREENSLICE	0.0240983	0.522395	4.43814	2.17409	5e-05	0.00167621
XLOC_040131	LOC106573613	adamts20	A disintegrin and metalloproteinase with thrombospondin motifs 20-like	NC_027315.1:36847259-36992772	GREENAS	GREENSLICE	0.0594104	1.25876	4.40514	3.14226	0.00295	0.0448558
XLOC_017789	LOC106609466	bcl2l13	bcl-2-like protein 13	NC_027306.1:42433233-42442308	GREENAS	GREENSLICE	0.0685171	1.44195	4.39541	2.56562	0.00205	0.034129
XLOC_009200	LOC106601521	gfap	glial fibrillary acidic protein-like	NC_027302.1:74485246-74512513	GREENAS	GREENSLICE	0.107348	2.24523	4.3865	3.63765	5e-05	0.00167621
XLOC_037521	LOC106570964	eef2	elongation factor 2-like	NC_027314.1:9198802-9239203	GREENAS	GREENSLICE	0.996346	20.6647	4.37438	2.95447	5e-05	0.00167621
XLOC_015654	LOC106608253	ryr3	ryanodine receptor 3-like	NC_027305.1:80093084-80403209	GREENAS	GREENSLICE	0.0281397	0.576659	4.35704	1.84541	5e-05	0.00167621
XLOC_035701	col14a1	col14a1	collagen type XIV alpha 1 chain	NC_027313.1:59874444-59965541	GREENAS	GREENSLICE	0.312547	6.3981	4.3555	4.99594	5e-05	0.00167621
XLOC_007382	LOC106600886	-	uncharacterized LOC106600886	NC_027302.1:54437577-54460705	GREENAS	GREENSLICE	0.0341441	0.692954	4.34305	1.10937	0.0029	0.0442868
XLOC_046628	LOC106580341	ank1	ankyrin-1-like	NC_027319.1:26664850-26866659	GREENAS	GREENSLICE	0.107889	2.17723	4.33487	2.73757	5e-05	0.00167621
XLOC_048146	LOC106581123	sh3bgr	SH3 domain-binding glutamic acid-rich-like protein	NC_027319.1:61389084-61400510	GREENAS	GREENSLICE	0.299738	6.03696	4.33205	2.91435	5e-05	0.00167621
XLOC_018954	LOC106609884	tmod1	tropomodulin-1-like	NC_027307.1:462462-480955	GREENAS	GREENSLICE	0.0669475	1.34699	4.33057	2.32279	5e-05	0.00167621
XLOC_032520	LOC106566614	-	bcl10-interacting CARD protein-like	NC_027312.1:18335087-18339393	GREENAS	GREENSLICE	0.0639688	1.2564	4.29578	2.291	0.00015	0.00429515
XLOC_015295	LOC106607652	asb2	ankyrin repeat and SOCS box protein 2-like	NC_027305.1:49624981-49656303	GREENAS	GREENSLICE	0.0779347	1.51813	4.28389	3.1794	5e-05	0.00167621
XLOC_005608	LOC106580917	tmod4	tropomodulin-4-like	NC_027301.1:23659372-23681246	GREENAS	GREENSLICE	0.473617	9.12087	4.26738	1.77327	0.00175	0.0302518
XLOC_043666	LOC106576905	-	uncharacterized LOC106576905	NC_027317.1:3978784-4001599	GREENAS	GREENSLICE	0.0221688	0.426629	4.26638	2.95174	5e-05	0.00167621
XLOC_043940	LOC106577171	mal	myelin and lymphocyte protein-like	NC_027317.1:26214338-26249073	GREENAS	GREENSLICE	0.880409	16.7291	4.24805	4.38659	5e-05	0.00167621
XLOC_050223	LOC106583677	pltp	phospholipid transfer protein-like	NC_027321.1:51173875-51241302	GREENAS	GREENSLICE	0.233261	4.41435	4.24218	0.466558	0.001	0.0197087
XLOC_039569	LOC106574770	col8a1	collagen alpha-1(VIII) chain-like	NC_027315.1:77738381-77743650	GREENAS	GREENSLICE	0.0336956	0.625819	4.21511	2.85142	0.00045	0.0105017
XLOC_049980	hoxc9	hoxc9	homeobox C9	NC_027321.1:32672637-32680484	GREENAS	GREENSLICE	0.129254	2.39742	4.2132	2.44796	5e-05	0.00167621
XLOC_017792	mybpc1	mybpc1	myosin binding protein C, slow type	NC_027306.1:42459067-42492554	GREENAS	GREENSLICE	0.401067	7.40762	4.20709	4.07318	5e-05	0.00167621
XLOC_055591	LOC106587297	mylk3	myosin light chain kinase 3-like	NC_027325.1:13346985-13424287	GREENAS	GREENSLICE	0.239463	4.40744	4.20206	1.12476	0.00305	0.0459806
XLOC_007369	LOC106600921	ephx3	epoxide hydrolase 4-like	NC_027302.1:53527358-53531256	GREENAS	GREENSLICE	0.079306	1.4333	4.17576	2.69814	5e-05	0.00167621
XLOC_053510	LOC106585899	-	protein-lysine 6-oxidase-like	NC_027323.1:41517751-41524538	GREENAS	GREENSLICE	3.21166	57.8815	4.17171	4.82757	5e-05	0.00167621
XLOC_026355	hapln1	hapln1	hyaluronan and proteoglycan link protein 1	NC_027310.1:55831721-55866719	GREENAS	GREENSLICE	0.174163	3.02459	4.11823	3.84425	5e-05	0.00167621
XLOC_003987	LOC106578046	kcnn3	intermediate conductance calcium-activated potassium channel protein 4-like	NC_027301.1:12981856-13030535	GREENAS	GREENSLICE	0.0653417	1.12868	4.11049	2.67193	5e-05	0.00167621
XLOC_026561	pkp3	pkp3	plakophilin 3	NC_027310.1:74331251-74353340	GREENAS	GREENSLICE	0.470054	7.99805	4.08875	4.966	5e-05	0.00167621
XLOC_008401	LOC106599321	jph1	junctophilin-1-like	NC_027302.1:24943696-24961196	GREENAS	GREENSLICE	0.0571451	0.956346	4.06483	2.05008	0.00075	0.0157375
XLOC_014172	LOC106605628	-	uncharacterized LOC106605628	NC_027304.1:66251378-66265103	GREENAS	GREENSLICE	0.189074	3.12161	4.04527	2.97515	0.00025	0.00653846
XLOC_046371	LOC106579825	hspb8	heat shock protein beta-8-like	NC_027319.1:3773970-3786179	GREENAS	GREENSLICE	0.224132	3.61146	4.01016	3.05122	5e-05	0.00167621
XLOC_044824	LOC106578705	hacd3	very-long-chain (3R)-3-hydroxyacyl-CoA dehydratase 1-like	NC_027318.1:29356962-29374906	GREENAS	GREENSLICE	0.170751	2.71962	3.99344	2.85192	5e-05	0.00167621
XLOC_033494	LOC106568513	scarb2	lysosome membrane protein 2-like	NC_027312.1:100933303-100989841	GREENAS	GREENSLICE	0.630607	9.98399	3.9848	5.3004	5e-05	0.00167621
XLOC_044412	LOC106577963	trim7	tripartite motif-containing protein 7-like	NC_027317.1:62868065-62882077	GREENAS	GREENSLICE	0.0705386	1.11497	3.98245	1.99247	5e-05	0.00167621
XLOC_054328	neb	neb	nebulin	NC_027324.1:21675754-21751627	GREENAS	GREENSLICE	0.769234	12.0315	3.96726	3.71408	5e-05	0.00167621
XLOC_016457	LOC100194731	-	primary amine oxidase, liver isozyme	NC_027305.1:32631050-32634478	GREENAS	GREENSLICE	0.0738849	1.11816	3.9197	3.06451	0.0001	0.00306497
XLOC_054846	LOC106587203	ampd3	AMP deaminase 3-like	NC_027325.1:18376947-18399344	GREENAS	GREENSLICE	0.0703443	1.06112	3.91501	2.47564	0.00015	0.00429515
XLOC_045485	nrap	nrap	nebulin related anchoring protein	NC_027318.1:6183759-6347406	GREENAS	GREENSLICE	0.124824	1.88257	3.91473	3.33466	5e-05	0.00167621
XLOC_050590	mstn1	mustn1	Musculoskeletal embryonic nuclear protein 1	NC_027321.1:17568149-17570485	GREENAS	GREENSLICE	1.74961	26.2509	3.90726	4.15673	5e-05	0.00167621
XLOC_007996	LOC106601986	gys1	glycogen [starch] synthase, muscle-like	NC_027302.1:88881778-88896192	GREENAS	GREENSLICE	0.224729	3.36581	3.90469	2.65938	5e-05	0.00167621
XLOC_022015	fgfp1	fgfbp1	Fibroblast growth factor-binding protein 1	NC_027308.1:53197074-53198218	GREENAS	GREENSLICE	6.97946	103.355	3.88835	4.99481	5e-05	0.00167621
XLOC_018377	LOC106608940	ache	acetylcholinesterase-like	NC_027306.1:22886490-22917729	GREENAS	GREENSLICE	0.0385552	0.560873	3.86268	2.60981	5e-05	0.00167621
XLOC_002184	LOC106598867	six1b	homeobox protein six1b	NC_027300.1:27130626-27134784	GREENAS	GREENSLICE	0.066665	0.968229	3.86035	2.41767	0.0027	0.0419911
XLOC_011822	LOC106603653	-	beta-galactosidase-1-like protein 2	NC_027303.1:61216924-61249464	GREENAS	GREENSLICE	0.0442198	0.636052	3.84638	1.27965	0.0006	0.0132029
XLOC_058367	bag2	bag2	BCL2-associated athanogene 2	NC_027327.1:26586707-26593319	GREENAS	GREENSLICE	0.141182	2.03069	3.84634	2.245	0.00055	0.0123272
XLOC_050176	tgm2	tgm2	transglutaminase 2, C polypeptide	NC_027321.1:46726966-46756907	GREENAS	GREENSLICE	3.12438	44.4384	3.83016	4.14317	5e-05	0.00167621
XLOC_008011	ptx4	ptx4	pentraxin 4	NC_027302.1:89553749-89555080	GREENAS	GREENSLICE	0.101782	1.43174	3.81421	2.51124	0.0009	0.0181706
XLOC_065441	LOC106594007	s100a4	ictacalcin-like	NW_012351540.1:1346-4104	GREENAS	GREENSLICE	11.2683	157.999	3.80958	4.02931	5e-05	0.00167621
XLOC_002863	LOC106611732	znf503	zinc finger protein 503-like	NC_027300.1:98674953-98677754	GREENAS	GREENSLICE	0.0698977	0.966545	3.78952	2.63657	0.0008	0.0165674
XLOC_045013	LOC106578982	rbp4b	retinol-binding protein 4-B	NC_027318.1:46304220-46306362	GREENAS	GREENSLICE	36.1145	497.362	3.78365	4.6982	5e-05	0.00167621
XLOC_047342	fgf12	fgf12	fibroblast growth factor 12	NC_027319.1:664605-834485	GREENAS	GREENSLICE	0.0404839	0.556247	3.7803	2.18256	5e-05	0.00167621
XLOC_021826	LOC106611276	sptb	spectrin beta chain, erythrocytic-like	NC_027308.1:38322152-38407685	GREENAS	GREENSLICE	0.032556	0.446065	3.77626	2.49987	5e-05	0.00167621
XLOC_053180	LOC106585259	ank1	ankyrin-1-like	NC_027323.1:16884837-17070760	GREENAS	GREENSLICE	0.319152	4.36972	3.77523	3.2551	5e-05	0.00167621
XLOC_074663	LOC106598550	tgm2	protein-glutamine gamma-glutamyltransferase 2-like	NW_012380297.1:284-2889	GREENAS	GREENSLICE	0.705597	9.5901	3.76463	2.57525	0.00075	0.0157375
XLOC_061857	LOC106591804	irg1	cis-aconitate decarboxylase-like	NW_012347248.1:8426-19891	GREENAS	GREENSLICE	0.157981	2.11539	3.7431	2.6808	5e-05	0.00167621
XLOC_013555	ky	ky	kyphoscoliosis peptidase	NC_027304.1:19724656-19732029	GREENAS	GREENSLICE	0.037637	0.502856	3.73992	2.22911	0.00035	0.00858457
XLOC_071200	LOC106597223	tgm3	protein-glutamine gamma-glutamyltransferase E-like	NW_012364299.1:255-5572	GREENAS	GREENSLICE	13.201	176.341	3.73966	3.80279	5e-05	0.00167621
XLOC_035066	LOC106568909	rxrg	retinoic acid receptor RXR-gamma-A-like	NC_027313.1:14472232-14522880	GREENAS	GREENSLICE	0.127484	1.69763	3.73514	2.4837	5e-05	0.00167621
XLOC_020825	fgf12	fgf12	fibroblast growth factor 12	NC_027308.1:91948961-92116637	GREENAS	GREENSLICE	0.101402	1.33305	3.71657	2.74739	5e-05	0.00167621
XLOC_049336	il17d	il17d	interleukin 17D	NC_027320.1:30744688-30754168	GREENAS	GREENSLICE	1.01565	13.1897	3.69892	4.02943	5e-05	0.00167621
XLOC_002681	LOC106610323	-	protein FAM20A-like	NC_027300.1:77226970-77277580	GREENAS	GREENSLICE	0.399418	5.17498	3.69558	4.43773	5e-05	0.00167621
XLOC_025118	LOC106561093	c11orf96	uncharacterized protein C11orf96 homolog	NC_027309.1:66011699-66013423	GREENAS	GREENSLICE	0.765461	9.50029	3.63357	4.24307	5e-05	0.00167621
XLOC_017387	plin2	plin2	perilipin 2	NC_027306.1:12693759-12698814	GREENAS	GREENSLICE	0.655516	8.11086	3.62915	3.53669	5e-05	0.00167621
XLOC_038880	LOC106573415	cpt1b	carnitine O-palmitoyltransferase 1, liver isoform-like	NC_027315.1:23328198-23341427	GREENAS	GREENSLICE	0.038553	0.472961	3.6168	2.38273	0.0008	0.0165674
XLOC_030393	LOC106565132	slc25a34	solute carrier family 25 member 34-like	NC_027311.1:45719654-45741421	GREENAS	GREENSLICE	0.0467839	0.571246	3.61003	1.87742	5e-05	0.00167621
XLOC_010629	LOC106603953	ca4	carbonic anhydrase 4-like	NC_027303.1:76787306-76803169	GREENAS	GREENSLICE	0.0757127	0.906228	3.58127	2.59845	5e-05	0.00167621
XLOC_033021	LOC106567617	nrgn	neurogranin-like	NC_027312.1:60334462-60350169	GREENAS	GREENSLICE	0.478284	5.60061	3.54964	2.5081	0.0002	0.00544271
XLOC_035973	gpnmb	gpnmb	glycoprotein (transmembrane) nmb	NC_027313.1:80370101-80390165	GREENAS	GREENSLICE	0.577399	6.75749	3.54885	3.46241	5e-05	0.00167621
XLOC_012335	LOC106604450	tnmd	tenomodulin-like	NC_027304.1:22471800-22542537	GREENAS	GREENSLICE	0.74506	8.66159	3.5392	3.89656	5e-05	0.00167621
XLOC_036830	LOC106571918	cdh13	cadherin-13-like	NC_027314.1:60362043-60421677	GREENAS	GREENSLICE	7.63749	87.9272	3.52514	3.66882	5e-05	0.00167621
XLOC_012670	LOC100136447	ncan	C type lectin receptor B	NC_027304.1:49718085-49727582	GREENAS	GREENSLICE	0.291255	3.34388	3.52117	1.3373	0.00245	0.039053
XLOC_030101	LOC106564733	hk1	hexokinase-1-like	NC_027311.1:22217380-22237735	GREENAS	GREENSLICE	0.0398683	0.457542	3.52059	2.5275	0.0004	0.00954992
XLOC_039227	LOC106574137	usp13	ubiquitin carboxyl-terminal hydrolase 13-like	NC_027315.1:52563886-52771508	GREENAS	GREENSLICE	0.0788212	0.897234	3.50883	2.94533	5e-05	0.00167621
XLOC_046488	LOC106580033	gldc	glycine dehydrogenase (decarboxylating), mitochondrial-like	NC_027319.1:16664608-16681329	GREENAS	GREENSLICE	0.07997	0.898527	3.49003	2.40995	5e-05	0.00167621
XLOC_003477	LOC106570078	-	uncharacterized LOC106570078	NC_027300.1:145048823-145052017	GREENAS	GREENSLICE	0.190312	2.12318	3.47978	2.94256	5e-05	0.00167621
XLOC_023543	igfbp-1a1	igfbp1	insulin-like growth factor binding protein 1 paralog A1	NC_027309.1:38367110-38370832	GREENAS	GREENSLICE	1.73111	19.2788	3.47724	3.97504	5e-05	0.00167621
XLOC_040579	LOC106574597	-	traf2 and NCK-interacting protein kinase-like	NC_027315.1:73170890-73172014	GREENAS	GREENSLICE	0.805329	8.96024	3.47589	2.66546	0.00125	0.0234317
XLOC_007931	LOC106601897	myadml2	myeloid-associated differentiation marker-like protein 2	NC_027302.1:85343481-85346961	GREENAS	GREENSLICE	0.0375874	0.415837	3.46769	2.17348	0.0018	0.0308991
XLOC_050246	LOC106583715	tgm2	protein-glutamine gamma-glutamyltransferase 2-like	NC_027321.1:53749743-53781561	GREENAS	GREENSLICE	37.4638	412.434	3.46059	2.19042	0.0015	0.026916
XLOC_004463	LOC106585744	-	uncharacterized LOC106585744	NC_027301.1:42607413-42613524	GREENAS	GREENSLICE	0.105648	1.15173	3.44647	2.64258	0.00025	0.00653846
XLOC_011115	LOC106602668	muc5ac	mucin-5AC-like	NC_027303.1:19096578-19105027	GREENAS	GREENSLICE	0.725095	7.87243	3.44057	3.78172	5e-05	0.00167621
XLOC_073254	LOC106598092	tgm2	protein-glutamine gamma-glutamyltransferase 2-like	NW_012372595.1:113-4048	GREENAS	GREENSLICE	1.58585	17.1151	3.43195	3.39604	5e-05	0.00167621
XLOC_039253	LOC106574194	mfsd8	SPX domain-containing membrane protein At4g11810-like	NC_027315.1:55325448-55344901	GREENAS	GREENSLICE	0.0840132	0.904821	3.42894	2.69017	5e-05	0.00167621
XLOC_036416	LOC106571195	rhag	ammonium transporter Rh type A-like	NC_027314.1:23737686-23753522	GREENAS	GREENSLICE	0.243123	2.6034	3.42064	2.90181	5e-05	0.00167621
XLOC_053444	LOC106585763	vcan	versican core protein-like	NC_027323.1:34643606-34721162	GREENAS	GREENSLICE	0.155311	1.63053	3.39211	3.54426	5e-05	0.00167621
XLOC_038160	LOC106572213	errfi1	ERBB receptor feedback inhibitor 1-like	NC_027314.1:66011696-66020596	GREENAS	GREENSLICE	0.0934884	0.977893	3.38682	2.81841	5e-05	0.00167621
XLOC_045333	LOC106579646	apcdd1	protein APCDD1-like	NC_027318.1:72881005-72893923	GREENAS	GREENSLICE	0.115882	1.19808	3.37	2.58357	0.0001	0.00306497
XLOC_049276	LOC106582149	tspan7	tetraspanin-7-like	NC_027320.1:26376612-26389040	GREENAS	GREENSLICE	0.086624	0.879666	3.34412	2.59109	0.0001	0.00306497
XLOC_001608	myo18b	myo18b	myosin XVIIIB	NC_027300.1:137654820-137690949	GREENAS	GREENSLICE	0.0695927	0.698456	3.32716	2.39878	0.0002	0.00544271
XLOC_020076	LOC106610991	reep1	receptor expression-enhancing protein 1-like	NC_027308.1:24402276-24422040	GREENAS	GREENSLICE	0.0513236	0.511111	3.31594	2.42944	5e-05	0.00167621
XLOC_057322	LOC106588747	arpp21	cAMP-regulated phosphoprotein 21-like	NC_027326.1:23317043-23327936	GREENAS	GREENSLICE	0.156315	1.55423	3.31367	2.83725	5e-05	0.00167621
XLOC_022036	pitx2	pitx2	paired like homeodomain 2	NC_027308.1:55648034-55704483	GREENAS	GREENSLICE	0.229732	2.28323	3.31305	2.47072	5e-05	0.00167621
XLOC_056692	gmpr	gmpr	guanosine monophosphate reductase	NC_027326.1:24563186-24576545	GREENAS	GREENSLICE	0.236745	2.34571	3.30862	2.19562	5e-05	0.00167621
XLOC_024903	LOC106560477	pgm1	phosphoglucomutase-1-like	NC_027309.1:42657504-42672252	GREENAS	GREENSLICE	0.485939	4.7896	3.30106	3.0269	5e-05	0.00167621
XLOC_051642	LOC106584654	ckmt2	creatine kinase S-type, mitochondrial	NC_027322.1:41667063-41678846	GREENAS	GREENSLICE	0.397191	3.90804	3.29854	2.72911	5e-05	0.00167621
XLOC_026672	LOC106563640	hdd11	putative defense protein Hdd11	NC_027310.1:78824643-78827188	GREENAS	GREENSLICE	0.555377	5.4638	3.29837	2.98077	5e-05	0.00167621
XLOC_026043	LOC106562426	hapln3	hyaluronan and proteoglycan link protein 3-like	NC_027310.1:30277346-30298478	GREENAS	GREENSLICE	0.329439	3.23887	3.29741	3.04115	5e-05	0.00167621
XLOC_051532	LOC106584453	tead4	transcriptional enhancer factor TEF-3-like	NC_027322.1:34079585-34124665	GREENAS	GREENSLICE	0.143677	1.40101	3.28557	2.42454	5e-05	0.00167621
XLOC_016415	LOC106607082	palm	paralemmin-1-like	NC_027305.1:30832485-30869126	GREENAS	GREENSLICE	0.188254	1.81624	3.2702	2.73256	5e-05	0.00167621
XLOC_015082	LOC106607344	mslnl	uncharacterized LOC106607344	NC_027305.1:35785864-35806444	GREENAS	GREENSLICE	1.70872	16.262	3.25052	4.1901	5e-05	0.00167621
XLOC_055508	cmya5	cmya5	cardiomyopathy associated 5	NC_027325.1:3505867-3617089	GREENAS	GREENSLICE	0.224996	2.13993	3.24959	3.36213	5e-05	0.00167621
XLOC_047328	LOC106581604	ehd2	EH domain-containing protein 2-like	NC_027319.1:86024414-86077543	GREENAS	GREENSLICE	0.316312	2.99575	3.2435	3.46823	5e-05	0.00167621
XLOC_047849	LOC106580712	ncf2	neutrophil cytosol factor 2-like	NC_027319.1:40949030-40966547	GREENAS	GREENSLICE	0.0998366	0.9418	3.23778	1.66016	5e-05	0.00167621
XLOC_075033	LOC106598636	-	uncharacterized LOC106598636	NW_012382031.1:591-3236	GREENAS	GREENSLICE	0.16064	1.49187	3.21522	2.14588	0.00245	0.039053
XLOC_020129	LOC106611103	-	uncharacterized protein C15orf41 homolog	NC_027308.1:28792946-28882186	GREENAS	GREENSLICE	0.104494	0.965378	3.20768	2.05716	5e-05	0.00167621
XLOC_051270	pgm1	pgm1	phosphoglucomutase 1	NC_027322.1:8895610-8911212	GREENAS	GREENSLICE	14.6684	135.465	3.20714	2.29908	0.00085	0.0173726
XLOC_003766	LOC106573887	hsa2	hyaluronan synthase 2 pseudogene	NC_027301.1:3415407-3423912	GREENAS	GREENSLICE	1.62192	14.9434	3.20374	2.84838	0.0001	0.00306497
XLOC_013495	ddt4l	ddit4l	DNA-damage-inducible transcript 4-like protein	NC_027304.1:15157785-15337824	GREENAS	GREENSLICE	10.15	93.3897	3.20178	2.25426	0.00335	0.0492975
XLOC_019737	LOC106610433	vwa7	von Willebrand factor A domain-containing protein 7-like	NC_027307.1:21465131-21489102	GREENAS	GREENSLICE	1.2955	11.8272	3.19053	3.88667	5e-05	0.00167621
XLOC_035655	LOC106570000	cacng6	voltage-dependent calcium channel gamma-6 subunit-like	NC_027313.1:57898505-57949842	GREENAS	GREENSLICE	0.121153	1.10523	3.18945	2.20062	0.00085	0.0173726
XLOC_039553	LOC106574743	speg	striated muscle preferentially expressed protein kinase-like	NC_027315.1:76968532-76973042	GREENAS	GREENSLICE	0.176262	1.60732	3.18887	2.53599	5e-05	0.00167621
XLOC_041578	LOC106576332	mybpc1	myosin-binding protein C, slow-type-like	NC_027316.1:44512898-44548373	GREENAS	GREENSLICE	0.872541	7.91563	3.18141	3.73595	5e-05	0.00167621
XLOC_024265	LOC106561616	ano1	anoctamin-1-like	NC_027309.1:105949213-106048434	GREENAS	GREENSLICE	0.117441	1.0605	3.17474	2.91803	5e-05	0.00167621
XLOC_023926	cbln1	cbln1	cerebellin 1 precursor	NC_027309.1:78680708-78690519	GREENAS	GREENSLICE	0.219256	1.96948	3.16712	3.00041	5e-05	0.00167621
XLOC_053021	co7	c7	Complement component C7	NC_027323.1:5522746-5531412	GREENAS	GREENSLICE	1.53559	13.7909	3.16685	3.22789	5e-05	0.00167621
XLOC_036216	epgn	epgn	Epigen	NC_027314.1:4347839-4350754	GREENAS	GREENSLICE	26.1221	234.215	3.16449	3.88408	5e-05	0.00167621
XLOC_041590	LOC106576290	-	UPF0577 protein KIAA1324-like	NC_027316.1:44884598-44898744	GREENAS	GREENSLICE	0.0436059	0.389412	3.1587	2.11746	0.0003	0.00757889
XLOC_019434	pdli3	pdlim3	PDZ and LIM domain protein 3	NC_027307.1:1427269-1454543	GREENAS	GREENSLICE	0.206437	1.81627	3.1372	2.33549	5e-05	0.00167621
XLOC_057352	LOC106588813	fabp3	fatty acid-binding protein, heart-like	NC_027326.1:24806441-24810035	GREENAS	GREENSLICE	4.62976	40.5682	3.13134	3.68003	5e-05	0.00167621
XLOC_033755	ttpa	ttpa	tocopherol (alpha) transfer protein (ataxia (Friedreich-like) with vitamin E deficiency)	NC_027313.1:16059782-16065113	GREENAS	GREENSLICE	0.206275	1.8048	3.1292	2.20963	5e-05	0.00167621
XLOC_034697	LOC106570571	ckm	myelin P2 protein-like	NC_027313.1:83276039-83277426	GREENAS	GREENSLICE	16.6582	145.676	3.12847	4.72782	5e-05	0.00167621
XLOC_008309	LOC106599103	rxrg	retinoic acid receptor RXR-gamma-A-like	NC_027302.1:15076635-15105181	GREENAS	GREENSLICE	0.415896	3.60354	3.11512	2.68669	5e-05	0.00167621
XLOC_060439	LOC106591310	-	uncharacterized LOC106591310	NW_012343720.1:5876-45627	GREENAS	GREENSLICE	4.91525	42.57	3.1145	3.56867	5e-05	0.00167621
XLOC_026853	map3k7cl	map3k7cl	MAP3K7 C-terminal like	NC_027310.1:90181250-90220282	GREENAS	GREENSLICE	0.0633648	0.547704	3.11164	1.58586	0.0006	0.0132029
XLOC_020911	fosb	fosb	FosB proto-oncogene, AP-1 transcription factor subunit	NC_027308.1:99390561-99454546	GREENAS	GREENSLICE	1.07477	9.26257	3.10739	3.92287	5e-05	0.00167621
XLOC_010622	LOC106603948	hspb1	heat shock protein beta-1-like	NC_027303.1:76301202-76316496	GREENAS	GREENSLICE	0.646723	5.56345	3.10476	3.22452	5e-05	0.00167621
XLOC_039470	LOC106574469	nceh1	neutral cholesterol ester hydrolase 1-like	NC_027315.1:73013122-73017324	GREENAS	GREENSLICE	0.111302	0.955757	3.10216	2.25905	0.00135	0.0248468
XLOC_034560	LOC106570343	adcy2	adenylate cyclase type 2-like	NC_027313.1:71156593-71251616	GREENAS	GREENSLICE	0.073201	0.627908	3.10062	2.07091	5e-05	0.00167621
XLOC_044719	LOC106578510	cep78	palmdelphin-like	NC_027318.1:14937344-15028198	GREENAS	GREENSLICE	0.0461578	0.394818	3.09654	0.670915	0.0029	0.0442868
XLOC_035471	LOC106569692	pde4dip	myomegalin-like	NC_027313.1:43626798-43734348	GREENAS	GREENSLICE	0.40948	3.49446	3.0932	2.86966	0.0001	0.00306497
XLOC_066735	LOC106594767	nans	sialic acid synthase-like	NW_012353607.1:1007-7460	GREENAS	GREENSLICE	2.55173	21.744	3.09107	3.27328	5e-05	0.00167621
XLOC_047427	LOC106580115	aifm3	apoptosis-inducing factor 3-like	NC_027319.1:12982363-13035744	GREENAS	GREENSLICE	0.388306	3.28555	3.08087	2.8225	5e-05	0.00167621
XLOC_023047	LOC106613343	ryr1	ryanodine receptor 1-like	NC_027308.1:137119722-137171870	GREENAS	GREENSLICE	0.232586	1.96447	3.0783	2.7818	5e-05	0.00167621
XLOC_052461	LOC106585130	sfrp1	secreted frizzled-related protein 1-like	NC_027323.1:9417395-9436119	GREENAS	GREENSLICE	3.2691	27.4463	3.06964	4.28364	5e-05	0.00167621
XLOC_059896	LOC106591053	mfap4	microfibril-associated glycoprotein 4-like	NW_012343385.1:9569-20173	GREENAS	GREENSLICE	0.129705	1.08034	3.05819	2.61686	5e-05	0.00167621
XLOC_022358	LOC106612167	stc2	stanniocalcin-2-like	NC_027308.1:80431936-80450949	GREENAS	GREENSLICE	0.238829	1.98398	3.05435	2.40583	5e-05	0.00167621
XLOC_049902	LOC106583079	kcnc1	potassium voltage-gated channel subfamily C member 1-like	NC_027321.1:27556209-27564438	GREENAS	GREENSLICE	0.371989	3.0662	3.04312	2.99679	5e-05	0.00167621
XLOC_065727	LOC106594165	-	vimentin A1-like	NW_012352005.1:1462-5880	GREENAS	GREENSLICE	1.22629	10.0632	3.03672	2.81066	5e-05	0.00167621
XLOC_063639	LOC106592862	has2	hyaluronan synthase 2-like	NW_012348967.1:9578-14428	GREENAS	GREENSLICE	0.141504	1.1601	3.03534	2.39867	5e-05	0.00167621
XLOC_055745	LOC106587461	spon1	spondin-1-like	NC_027325.1:24700730-24841401	GREENAS	GREENSLICE	0.247573	2.01847	3.02734	2.92991	5e-05	0.00167621
XLOC_024067	pamr1	pamr1	peptidase domain containing associated with muscle regeneration 1	NC_027309.1:90159944-90212841	GREENAS	GREENSLICE	0.394989	3.20365	3.01983	3.45414	5e-05	0.00167621
XLOC_013297	cdhr2	-	cadherin related family member 2	NC_027304.1:1374172-1420577	GREENAS	GREENSLICE	0.0794674	0.640116	3.0099	2.39349	5e-05	0.00167621
XLOC_001008	LOC106611257	thbs2	thrombospondin-2-like	NC_027300.1:88033096-88081881	GREENAS	GREENSLICE	0.856826	6.87624	3.00455	4.29602	5e-05	0.00167621
XLOC_000665	LOC106604517	mypn	myopalladin-like	NC_027300.1:48458005-48508049	GREENAS	GREENSLICE	0.0510523	0.406427	2.99295	1.81384	0.0001	0.00306497
XLOC_027602	LOC106563058	npy1r	neuropeptide Y receptor type 1-like	NC_027310.1:56320002-56356969	GREENAS	GREENSLICE	0.0566425	0.450221	2.99068	1.62314	0.00195	0.032853
XLOC_014827	LOC106606807	elfn2	protein phosphatase 1 regulatory subunit 29-like	NC_027305.1:21845287-21972421	GREENAS	GREENSLICE	0.117966	0.936967	2.98963	2.90151	5e-05	0.00167621
XLOC_024959	plvap	plvap	plasmalemma vesicle associated protein	NC_027309.1:47568926-47576388	GREENAS	GREENSLICE	0.0524026	0.415858	2.98838	1.9568	0.00075	0.0157375
XLOC_010792	nar4	art1	Ecto-ADP-ribosyltransferase 4	NC_027303.1:2511641-2513578	GREENAS	GREENSLICE	0.746452	5.88922	2.97996	2.91842	5e-05	0.00167621
XLOC_054161	LOC106586063	-	carboxy-terminal domain RNA polymerase II polypeptide A small phosphatase 1-like	NC_027324.1:5038197-5075844	GREENAS	GREENSLICE	0.0861961	0.679805	2.97943	1.97716	5e-05	0.00167621
XLOC_049017	LOC106581624	-	uncharacterized LOC106581624	NC_027320.1:23245-27807	GREENAS	GREENSLICE	0.445865	3.5059	2.9751	2.35989	0.00095	0.0189427
XLOC_057485	LOC106589055	nrsn1	neurensin-1-like	NC_027326.1:37017384-37024018	GREENAS	GREENSLICE	0.0614209	0.480937	2.96905	1.71197	5e-05	0.00167621
XLOC_043015	LOC106577216	sar1b	GTP-binding protein SAR1b-like	NC_027317.1:27336274-27342811	GREENAS	GREENSLICE	0.213235	1.65488	2.95621	2.55792	5e-05	0.00167621
XLOC_004116	LOC106579857	cobl	protein cordon-bleu-like	NC_027301.1:20018809-20104229	GREENAS	GREENSLICE	0.0990004	0.764339	2.94871	1.31095	5e-05	0.00167621
XLOC_038239	LOC106572096	pi16	peptidase inhibitor 16-like	NC_027314.1:72064581-72071487	GREENAS	GREENSLICE	1.78349	13.7418	2.9458	3.87074	5e-05	0.00167621
XLOC_072607	LOC106597855	-	protein Wnt-5b	NW_012369566.1:2472-3675	GREENAS	GREENSLICE	0.198374	1.52644	2.94387	2.02761	0.0026	0.0408177
XLOC_030066	LOC106564681	egf1	myosin-10-like	NC_027311.1:19835553-19937922	GREENAS	GREENSLICE	0.155804	1.19416	2.93819	3.15732	5e-05	0.00167621
XLOC_016890	LOC106607946	prss23	serine protease 23-like	NC_027305.1:62885734-62888785	GREENAS	GREENSLICE	0.987296	7.49143	2.92369	3.5859	5e-05	0.00167621
XLOC_017276	LOC106608508	fabp2	fatty acid-binding protein, intestinal-like	NC_027306.1:4268541-4274345	GREENAS	GREENSLICE	0.65454	4.93869	2.91557	3.06315	5e-05	0.00167621
XLOC_041050	LOC106575381	crlf1	cytokine receptor-like factor 1	NC_027316.1:14657000-14666542	GREENAS	GREENSLICE	0.757113	5.59564	2.88572	2.94101	5e-05	0.00167621
XLOC_059264	LOC106590660	xkr9	XK-related protein 9-like	NC_027328.1:36945398-36955020	GREENAS	GREENSLICE	0.221585	1.63213	2.88083	2.91926	5e-05	0.00167621
XLOC_037824	LOC106571445	sdr16c5	epidermal retinol dehydrogenase 2-like	NC_027314.1:35727009-35731058	GREENAS	GREENSLICE	0.236126	1.73688	2.87887	2.42416	5e-05	0.00167621
XLOC_063205	LOC106592612	speg	striated muscle preferentially expressed protein kinase-like	NW_012348534.1:2520-18225	GREENAS	GREENSLICE	0.0948046	0.696075	2.87621	2.43771	5e-05	0.00167621
XLOC_030399	LOC106565122	g0s2	G0/G1 switch protein 2-like	NC_027311.1:45885929-45887015	GREENAS	GREENSLICE	1.81622	13.2957	2.87196	3.28217	5e-05	0.00167621
XLOC_052313	pnpla2	-	patatin like phospholipase domain containing 2	NC_027322.1:45996533-46008623	GREENAS	GREENSLICE	0.0903216	0.660736	2.87093	2.24342	5e-05	0.00167621
XLOC_057070	LOC106588342	prune	protein prune homolog	NC_027326.1:11721522-11742803	GREENAS	GREENSLICE	0.0758377	0.553814	2.86841	1.91015	0.00025	0.00653846
XLOC_030798	LOC106566062	slc38a3	sodium-coupled neutral amino acid transporter 3-like	NC_027311.1:77438330-77500807	GREENAS	GREENSLICE	0.0760416	0.554216	2.86559	1.9481	5e-05	0.00167621
XLOC_008844	LOC106600850	pdk1	pyruvate dehydrogenase (acetyl-transferring) kinase isozyme 2, mitochondrial-like	NC_027302.1:56925217-56965096	GREENAS	GREENSLICE	0.567799	4.1237	2.86049	2.90515	5e-05	0.00167621
XLOC_001766	LOC106571543	hmgcs1	hydroxymethylglutaryl-CoA synthase, cytoplasmic-like	NC_027300.1:150012591-150027489	GREENAS	GREENSLICE	4.27267	31.0043	2.85926	4.03388	5e-05	0.00167621
XLOC_035436	LOC106569629	lpl	lipoprotein lipase-like	NC_027313.1:41713252-41726670	GREENAS	GREENSLICE	0.800865	5.79881	2.85613	3.41053	5e-05	0.00167621
XLOC_042858	LOC106576697	slc2a9	solute carrier family 2, facilitated glucose transporter member 9-like	NC_027317.1:12951591-12969863	GREENAS	GREENSLICE	0.196429	1.41028	2.8439	2.43468	5e-05	0.00167621
XLOC_062179	LOC106591989	tll1	dorsal-ventral patterning tolloid-like protein 1	NW_012347498.1:13292-23612	GREENAS	GREENSLICE	0.0851301	0.602462	2.82313	1.77859	0.00105	0.0204706
XLOC_037878	chga	chga	chromogranin A	NC_027314.1:40943540-40960924	GREENAS	GREENSLICE	0.23846	1.68353	2.81967	2.20459	5e-05	0.00167621
XLOC_048622	LOC106581932	calcrl	calcitonin gene-related peptide type 1 receptor	NC_027320.1:21463500-21523946	GREENAS	GREENSLICE	0.108594	0.76094	2.80884	2.33234	5e-05	0.00167621
XLOC_015080	LOC106607345	-	uncharacterized LOC106607345	NC_027305.1:35759116-35764219	GREENAS	GREENSLICE	0.971527	6.75322	2.79725	3.14143	5e-05	0.00167621
XLOC_046384	LOC106580203	-	probable lipid phosphate phosphatase PPAPDC3	NC_027319.1:4748319-4761411	GREENAS	GREENSLICE	0.137889	0.954453	2.79117	2.02101	5e-05	0.00167621
XLOC_000178	LOC106560842	vgll2	transcription cofactor vestigial-like protein 2	NC_027300.1:10042900-10057251	GREENAS	GREENSLICE	0.111752	0.771029	2.78648	1.92546	0.003	0.0454174
XLOC_023291	yjefn3	yjefn3	YjeF N-terminal domain containing 3	NC_027309.1:18609224-18685440	GREENAS	GREENSLICE	0.1985	1.36142	2.7779	2.09389	0.00125	0.0234317
XLOC_001044	hpse2	hpse2	heparanase 2 (inactive)	NC_027300.1:91320862-91435520	GREENAS	GREENSLICE	0.0766699	0.525068	2.77577	2.27311	5e-05	0.00167621
XLOC_035712	LOC106569913	mllt11	protein AF1q-like	NC_027313.1:60715020-60720561	GREENAS	GREENSLICE	0.597016	4.0756	2.77117	2.70515	5e-05	0.00167621
XLOC_067997	LOC106595512	tnik	TRAF2 and NCK-interacting protein kinase-like	NW_012356032.1:64-8232	GREENAS	GREENSLICE	1.65845	11.3192	2.77087	2.90769	5e-05	0.00167621
XLOC_006907	LOC106599532	gpc5	glypican-5-like	NC_027302.1:17647061-17900183	GREENAS	GREENSLICE	0.143951	0.980068	2.7673	2.35212	5e-05	0.00167621
XLOC_039780	LOC106573096	ano1	anoctamin-1-like	NC_027315.1:5671009-5741578	GREENAS	GREENSLICE	0.193066	1.31286	2.76554	2.39772	5e-05	0.00167621
XLOC_022155	LOC106611720	fhl1	four and a half LIM domains protein 1-like	NC_027308.1:64837399-64902967	GREENAS	GREENSLICE	4.9475	33.4875	2.75885	2.05004	0.0031	0.0465293
XLOC_002388	LOC106602899	babam2	BRCA1-A complex subunit BRE-like	NC_027300.1:45067351-45254752	GREENAS	GREENSLICE	1.22135	8.21737	2.75019	2.92936	5e-05	0.00167621
XLOC_054794	LOC106587287	cdh5	cadherin-5-like	NC_027325.1:14855115-14868058	GREENAS	GREENSLICE	0.149914	1.00686	2.74766	2.63157	5e-05	0.00167621
XLOC_032314	LOC106566383	eno1	alpha-enolase	NC_027312.1:4732192-4760289	GREENAS	GREENSLICE	2.22892	14.9354	2.74432	2.90281	5e-05	0.00167621
XLOC_059274	LOC106590673	jph1	junctophilin-1-like	NC_027328.1:38555313-38561362	GREENAS	GREENSLICE	0.142075	0.940183	2.72629	2.18073	5e-05	0.00167621
XLOC_046414	LOC106580153	aqp3	aquaporin-3-like	NC_027319.1:7848621-7859312	GREENAS	GREENSLICE	5.53824	36.6295	2.72551	4.14176	5e-05	0.00167621
XLOC_035639	LOC106570027	klhl31	kelch-like protein 31	NC_027313.1:56912450-56922899	GREENAS	GREENSLICE	0.402667	2.66062	2.7241	2.68253	5e-05	0.00167621
XLOC_021788	cf12	cfl2	cofilin 2	NC_027308.1:34359064-34363357	GREENAS	GREENSLICE	0.789001	5.21137	2.72356	2.73671	5e-05	0.00167621
XLOC_039012	LOC106573635	slc7a5	large neutral amino acids transporter small subunit 1-like	NC_027315.1:35024739-35051113	GREENAS	GREENSLICE	2.00632	13.092	2.70606	3.09825	5e-05	0.00167621
XLOC_041208	LOC106575650	col8a1	collagen alpha-1(VIII) chain-like	NC_027316.1:21342746-21348386	GREENAS	GREENSLICE	0.0969284	0.63018	2.70077	2.14997	0.0007	0.0149087
XLOC_046590	LOC106579855	egr3	early growth response protein 3-like	NC_027319.1:23581285-23591128	GREENAS	GREENSLICE	0.581323	3.76306	2.6945	3.00672	5e-05	0.00167621
XLOC_056443	LOC106588374	tnc	tenascin-like	NC_027326.1:10545505-10574193	GREENAS	GREENSLICE	0.788873	5.09648	2.69164	3.16549	5e-05	0.00167621
XLOC_028454	LOC106564480	dusp5	dual specificity protein phosphatase 5-like	NC_027311.1:13392013-13402134	GREENAS	GREENSLICE	3.11819	20.0787	2.68689	3.04484	5e-05	0.00167621
XLOC_032668	LOC106566773	sema3b	semaphorin-3B-like	NC_027312.1:28742296-28826142	GREENAS	GREENSLICE	0.131133	0.84427	2.68667	2.39406	5e-05	0.00167621
XLOC_015890	gys1	gys1	glycogen synthase 1	NC_027305.1:8150649-8174672	GREENAS	GREENSLICE	1.33064	8.55946	2.6854	3.6824	5e-05	0.00167621
XLOC_022768	LOC106612831	eln	elastin-like	NC_027308.1:112473278-112557887	GREENAS	GREENSLICE	2.50508	16.0763	2.68201	3.6224	5e-05	0.00167621
XLOC_007999	LOC106601989	slc16a3	monocarboxylate transporter 4-like	NC_027302.1:88948893-88956467	GREENAS	GREENSLICE	0.541553	3.45047	2.67162	2.23462	5e-05	0.00167621
XLOC_031829	LOC106567948	dgat2	diacylglycerol O-acyltransferase 2-like	NC_027312.1:75159917-75194762	GREENAS	GREENSLICE	0.48427	3.05321	2.65644	1.83278	0.00035	0.00858457
XLOC_054487	cd200	cd200	CD200 molecule	NC_027324.1:34302684-34325424	GREENAS	GREENSLICE	0.616089	3.83994	2.63987	2.96852	5e-05	0.00167621
XLOC_007696	LOC106601492	rnf208	RING finger protein 208-like	NC_027302.1:73166355-73183099	GREENAS	GREENSLICE	0.812988	5.06383	2.63892	2.38175	0.0003	0.00757889
XLOC_035220	tbb2a	tubb2a	Tubulin beta-2A chain	NC_027313.1:28343098-28352283	GREENAS	GREENSLICE	1.63026	10.0648	2.62614	2.99831	5e-05	0.00167621
XLOC_007699	LOC106601490	rnf208	RING finger protein 208-like	NC_027302.1:73271445-73284053	GREENAS	GREENSLICE	0.549606	3.37086	2.61665	2.37554	5e-05	0.00167621
XLOC_000973	dll1	-	delta like canonical Notch ligand 1	NC_027300.1:81511785-81528010	GREENAS	GREENSLICE	0.0649092	0.397885	2.61586	1.71571	0.00035	0.00858457
XLOC_045110	LOC106579238	pacsin3	protein kinase C and casein kinase substrate in neurons protein 2-like	NC_027318.1:53019802-53035699	GREENAS	GREENSLICE	0.716588	4.3755	2.61023	2.62163	5e-05	0.00167621
XLOC_036217	hbegf	hbegf	Proheparin-binding EGF-like growth factor	NC_027314.1:4363687-4379420	GREENAS	GREENSLICE	2.25862	13.6635	2.59681	2.88197	5e-05	0.00167621
XLOC_015182	hoxb7ab	hoxb7	homeobox protein HoxB7ab	NC_027305.1:40695063-40700400	GREENAS	GREENSLICE	0.348236	2.09506	2.58885	2.12673	0.0003	0.00757889
XLOC_034415	LOC106569942	tnxb	tenascin-X-like	NC_027313.1:59641448-59668313	GREENAS	GREENSLICE	0.188063	1.12943	2.5863	2.27922	5e-05	0.00167621
XLOC_035068	LOC106568905	agl	glycogen debranching enzyme-like	NC_027313.1:14633270-14675481	GREENAS	GREENSLICE	0.884315	5.30415	2.58449	2.83964	5e-05	0.00167621
XLOC_032118	LOC106568399	itga2	integrin alpha-2-like	NC_027312.1:95314034-95350444	GREENAS	GREENSLICE	1.11389	6.64896	2.57752	3.52454	5e-05	0.00167621
XLOC_051422	tgm1	-	transglutaminase 1	NC_027322.1:23839941-23860311	GREENAS	GREENSLICE	8.67632	51.7121	2.57535	3.60834	5e-05	0.00167621
XLOC_056986	LOC106588492	prdm1	PR domain zinc finger protein 1-like	NC_027326.1:6947804-6961639	GREENAS	GREENSLICE	0.361583	2.15218	2.5734	2.79134	5e-05	0.00167621
XLOC_039450	LOC106574504	crlf1	cytokine receptor-like factor 1	NC_027315.1:72231725-72243789	GREENAS	GREENSLICE	0.427272	2.53932	2.57122	2.16895	0.0021	0.0347681
XLOC_037086	LOC106572384	slc38a3	sodium-coupled neutral amino acid transporter 3-like	NC_027314.1:81767872-81792688	GREENAS	GREENSLICE	0.183056	1.08542	2.5679	1.77845	0.00045	0.0105017
XLOC_045058	sost	sost	sclerostin	NC_027318.1:49858325-49864963	GREENAS	GREENSLICE	0.523108	3.09476	2.56465	2.86983	5e-05	0.00167621
XLOC_008311	LOC106599117	agl	glycogen debranching enzyme-like	NC_027302.1:15228446-15260476	GREENAS	GREENSLICE	3.61379	21.3362	2.56171	2.30764	0.0005	0.0114231
XLOC_049783	LOC106582920	ip6k2	inositol hexakisphosphate kinase 2-like	NC_027321.1:17190873-17201323	GREENAS	GREENSLICE	0.0822865	0.484207	2.5569	2.12519	5e-05	0.00167621
XLOC_049793	LOC106582928	-	GATA-binding factor 2-like	NC_027321.1:17406799-17422290	GREENAS	GREENSLICE	0.0842305	0.493597	2.55092	1.10409	0.0007	0.0149087
XLOC_058966	LOC106590119	ackr4	atypical chemokine receptor 4-like	NC_027328.1:10916525-10965043	GREENAS	GREENSLICE	0.6479	3.75656	2.53557	2.43112	0.00015	0.00429515
XLOC_010204	LOC106603199	pcolce	procollagen C-endopeptidase enhancer 2-like	NC_027303.1:38539530-38543788	GREENAS	GREENSLICE	3.81484	22.0903	2.53372	3.13037	5e-05	0.00167621
XLOC_008394	LOC106599341	hel-s-11	carbonic anhydrase-like	NC_027302.1:24417017-24426549	GREENAS	GREENSLICE	20.1735	115.682	2.51963	3.20147	5e-05	0.00167621
XLOC_054374	LOC106586462	znf385b	zinc finger protein 385B-like	NC_027324.1:26430267-26609178	GREENAS	GREENSLICE	0.0769595	0.440096	2.51565	1.49992	5e-05	0.00167621
XLOC_053965	abi3bp	abi3bp	ABI family member 3 binding protein	NC_027324.1:36699053-36759654	GREENAS	GREENSLICE	1.54428	8.80036	2.51063	2.97774	5e-05	0.00167621
XLOC_037019	LOC106572039	bgn	biglycan-like	NC_027314.1:75245059-75252621	GREENAS	GREENSLICE	0.845078	4.77211	2.49747	2.91682	5e-05	0.00167621
XLOC_022524	LOC106612397	-	uncharacterized LOC106612397	NC_027308.1:94627603-94630772	GREENAS	GREENSLICE	0.445874	2.51726	2.49715	1.73226	0.00295	0.0448558
XLOC_045836	LOC106578921	snca	alpha-synuclein-like	NC_027318.1:44019960-44039743	GREENAS	GREENSLICE	0.118292	0.664643	2.49023	1.6371	5e-05	0.00167621
XLOC_052852	pdlim5	pdlim5	PDZ and LIM domain 5	NC_027323.1:37487660-37628772	GREENAS	GREENSLICE	0.655319	3.67621	2.48795	2.66767	5e-05	0.00167621
XLOC_030306	LOC106565281	tgm5	protein-glutamine gamma-glutamyltransferase 5-like	NC_027311.1:38153469-38162139	GREENAS	GREENSLICE	36.5941	202.694	2.46962	2.40777	5e-05	0.00167621
XLOC_062081	LOC106591920	ebp	3-beta-hydroxysteroid-Delta(8),Delta(7)-isomerase-like	NW_012347400.1:15081-17611	GREENAS	GREENSLICE	7.74533	42.8137	2.46667	2.96748	5e-05	0.00167621
XLOC_005777	LOC106584161	tgfb2	transforming growth factor beta-2-like	NC_027301.1:34956733-34990309	GREENAS	GREENSLICE	0.166544	0.917354	2.46157	2.15884	0.00025	0.00653846
XLOC_014017	LOC106605341	cspg5	chondroitin sulfate proteoglycan 5-like	NC_027304.1:57388528-57418638	GREENAS	GREENSLICE	0.0969749	0.53393	2.46097	1.25269	5e-05	0.00167621
XLOC_039059	LOC106573546	lpl	lipoprotein lipase-like	NC_027315.1:39742314-39751032	GREENAS	GREENSLICE	0.793271	4.35798	2.45777	3.09738	5e-05	0.00167621
XLOC_053221	LOC106585589	egr3	early growth response protein 3-like	NC_027323.1:20038004-20048650	GREENAS	GREENSLICE	1.14777	6.29685	2.4558	3.06075	5e-05	0.00167621
XLOC_019139	LOC106610162	asb5	ankyrin repeat and SOCS box protein 5-like	NC_027307.1:11125765-11139286	GREENAS	GREENSLICE	0.0842286	0.461437	2.45375	1.6226	5e-05	0.00167621
XLOC_017736	LOC106609284	ucma	unique cartilage matrix-associated protein-like	NC_027306.1:39375775-39379130	GREENAS	GREENSLICE	1.83343	10.0219	2.45053	2.31451	0.00015	0.00429515
XLOC_027238	LOC106562459	fbn1	fibrillin-1-like	NC_027310.1:31686859-31697653	GREENAS	GREENSLICE	0.150915	0.823686	2.44836	1.47012	0.00295	0.0448558
XLOC_013925	LOC106605147	slc9a1	sodium/hydrogen exchanger 1-like	NC_027304.1:52788869-52842240	GREENAS	GREENSLICE	0.624371	3.40348	2.44653	3.22482	5e-05	0.00167621
XLOC_050675	LOC106583106	cldn19	claudin-19-like	NC_027321.1:26808798-26826071	GREENAS	GREENSLICE	0.799344	4.3542	2.44552	2.9406	5e-05	0.00167621
XLOC_047573	LOC106579895	lmx1b	LIM/homeobox protein LMX-1.2-like	NC_027319.1:21826433-21884114	GREENAS	GREENSLICE	1.13133	6.1277	2.43733	3.04193	5e-05	0.00167621
XLOC_018671	LOC106609381	ppfia4	liprin-alpha-4-like	NC_027306.1:44101482-44298694	GREENAS	GREENSLICE	0.102081	0.551568	2.43383	1.96165	0.0003	0.00757889
XLOC_024851	igfbp-3a1	igfbp3	insulin-like growth factor binding protein 3 paralog A1	NC_027309.1:38373215-38414228	GREENAS	GREENSLICE	0.412196	2.22437	2.432	2.52913	5e-05	0.00167621
XLOC_055089	LOC106587720	edil3	EGF-like repeat and discoidin I-like domain-containing protein 3	NC_027325.1:34564451-34575881	GREENAS	GREENSLICE	1.84381	9.91807	2.42737	3.06285	5e-05	0.00167621
XLOC_046204	LOC106579545	cpa6	carboxypeptidase A6-like	NC_027318.1:68731902-68768649	GREENAS	GREENSLICE	0.348262	1.86383	2.42003	2.07273	0.0002	0.00544271
XLOC_029965	sdf1	cxcl12	Stromal cell-derived factor 1	NC_027311.1:12911427-12932992	GREENAS	GREENSLICE	0.289828	1.53618	2.40608	1.61687	0.0003	0.00757889
XLOC_048549	LOC106581709	xirp2	xin actin-binding repeat-containing protein 2-like	NC_027320.1:15671567-15699178	GREENAS	GREENSLICE	0.240139	1.26861	2.40131	1.64342	0.0004	0.00954992
XLOC_018956	LOC106609889	nans	sialic acid synthase-like	NC_027307.1:566748-575090	GREENAS	GREENSLICE	10.6429	55.9796	2.39501	3.23034	5e-05	0.00167621
XLOC_080293	LOC106599213	-	uncharacterized LOC106599213	NW_012400824.1:0-2024	GREENAS	GREENSLICE	0.686946	3.59691	2.38849	1.82856	0.0025	0.0396513
XLOC_058574	LOC106590142	emilin2	EMILIN-2-like	NC_027328.1:12337118-12357680	GREENAS	GREENSLICE	0.625892	3.27027	2.38543	2.76076	5e-05	0.00167621
XLOC_038465	LOC106572649	lrp1	low-density lipoprotein receptor-related protein 1-like	NC_027314.1:88638073-88652717	GREENAS	GREENSLICE	0.165059	0.861431	2.38375	2.02559	0.0003	0.00757889
XLOC_059019	LOC106590221	hprt1	hypoxanthine-guanine phosphoribosyltransferase-like	NC_027328.1:16226819-16242566	GREENAS	GREENSLICE	0.289257	1.50928	2.38344	1.89483	0.0002	0.00544271
XLOC_015681	LOC106608294	fos	proto-oncogene c-Fos-like	NC_027305.1:83155438-83158920	GREENAS	GREENSLICE	1.89352	9.8784	2.38321	2.8927	5e-05	0.00167621
XLOC_002099	LOC106583660	cd276	CD276 antigen-like	NC_027300.1:21587137-21594454	GREENAS	GREENSLICE	0.238423	1.24377	2.38312	1.89011	0.00075	0.0157375
XLOC_038658	LOC106573007	ebp	3-beta-hydroxysteroid-Delta(8),Delta(7)-isomerase-like	NC_027314.1:103676593-103680619	GREENAS	GREENSLICE	9.03111	47.1118	2.38311	3.32957	5e-05	0.00167621
XLOC_037570	LOC106571028	fos	proto-oncogene c-Fos-like	NC_027314.1:14608906-14612113	GREENAS	GREENSLICE	4.48562	23.3898	2.3825	3.51389	5e-05	0.00167621
XLOC_045038	sox8	sox8	SRY-box 8	NC_027318.1:48957124-48960310	GREENAS	GREENSLICE	0.207171	1.07899	2.38079	1.89435	0.00075	0.0157375
XLOC_042865	LOC106576683	-	uncharacterized LOC106576683	NC_027317.1:13211517-13245152	GREENAS	GREENSLICE	3.11839	16.2193	2.37884	3.84195	5e-05	0.00167621
XLOC_050673	LOC106583108	slc45a3	solute carrier family 45 member 3-like	NC_027321.1:26433646-26442476	GREENAS	GREENSLICE	0.484299	2.5173	2.37791	2.42464	0.0002	0.00544271
XLOC_025315	LOC106561166	alpk3	alpha-protein kinase 3-like	NC_027309.1:83932356-83958608	GREENAS	GREENSLICE	0.104142	0.539551	2.37321	1.99992	0.0003	0.00757889
XLOC_048119	LOC106581167	hic1	hypermethylated in cancer 1 protein-like	NC_027319.1:59378197-59426448	GREENAS	GREENSLICE	0.177454	0.918867	2.37241	2.65023	5e-05	0.00167621
XLOC_068000	LOC106595515	slc16a3	monocarboxylate transporter 4-like	NW_012356040.1:17-6111	GREENAS	GREENSLICE	1.30812	6.76787	2.37121	2.32911	0.0002	0.00544271
XLOC_040685	ackr3	ackr3	atypical chemokine receptor 3	NC_027315.1:78220680-78244805	GREENAS	GREENSLICE	0.414978	2.14436	2.36944	2.59874	5e-05	0.00167621
XLOC_054762	LOC106587139	dhcr7	7-dehydrocholesterol reductase-like	NC_027325.1:10462059-10472553	GREENAS	GREENSLICE	1.47765	7.62709	2.36783	3.24909	5e-05	0.00167621
XLOC_000574	LOC106603641	mapre3	microtubule-associated protein RP/EB family member 3-like	NC_027300.1:41142173-41151803	GREENAS	GREENSLICE	0.221023	1.13337	2.35835	1.95343	0.0003	0.00757889
XLOC_027230	LOC106562448	-	talin-2-like	NC_027310.1:31376825-31470456	GREENAS	GREENSLICE	0.0943932	0.482439	2.35359	1.94063	0.00115	0.0219623
XLOC_005471	LOC106578386	fcgbp	IgGFc-binding protein-like	NC_027301.1:14355557-14359208	GREENAS	GREENSLICE	0.94882	4.84533	2.35239	2.96337	5e-05	0.00167621
XLOC_046934	LOC106580879	tmem255b	transmembrane protein 255B-like	NC_027319.1:50579723-50611499	GREENAS	GREENSLICE	0.755188	3.84972	2.34985	1.92454	5e-05	0.00167621
XLOC_009597	LOC106602129	-	carboxypeptidase Z-like	NC_027303.1:1015507-1026959	GREENAS	GREENSLICE	0.138825	0.706543	2.34751	1.8133	0.00095	0.0189427
XLOC_046827	LOC106580667	atp1b3	sodium/potassium-transporting ATPase subunit beta-3-like	NC_027319.1:42869794-42901153	GREENAS	GREENSLICE	0.559204	2.84423	2.34659	2.24909	0.00015	0.00429515
XLOC_006886	trf	tf2	transferrin	NC_027302.1:17218634-17226358	GREENAS	GREENSLICE	0.354661	1.8014	2.34461	2.01669	0.00105	0.0204706
XLOC_022264	spon2	spon2	spondin 2	NC_027308.1:74414181-74439024	GREENAS	GREENSLICE	1.24966	6.33662	2.34218	2.92915	5e-05	0.00167621
XLOC_033929	LOC106569169	dsg1	cadherin-4-like	NC_027313.1:28310112-28337952	GREENAS	GREENSLICE	7.61487	38.5379	2.33939	3.03562	5e-05	0.00167621
XLOC_032087	LOC106568341	man2a1	alpha-mannosidase 2-like	NC_027312.1:92939137-92990046	GREENAS	GREENSLICE	0.169497	0.856792	2.33769	2.21565	0.00025	0.00653846
XLOC_052994	hspb8	hspb8	heat shock protein family B (small) member 8	NC_027323.1:2038973-2061247	GREENAS	GREENSLICE	0.779541	3.93342	2.33509	2.55338	5e-05	0.00167621
XLOC_046054	ramp2	ramp1	receptor activity modifying protein 2	NC_027318.1:57529942-57535474	GREENAS	GREENSLICE	1.16001	5.84104	2.33209	2.17415	0.0001	0.00306497
XLOC_036977	LOC106572101	lamb2	laminin subunit beta-2-like	NC_027314.1:71794323-71837163	GREENAS	GREENSLICE	0.137557	0.691241	2.32916	1.71246	5e-05	0.00167621
XLOC_020890	LOC106612468	oaf	out at first protein homolog	NC_027308.1:98089879-98126617	GREENAS	GREENSLICE	0.877882	4.39769	2.32464	3.09093	5e-05	0.00167621
XLOC_001006	LOC106611194	mvp	major vault protein-like	NC_027300.1:87748649-87912657	GREENAS	GREENSLICE	0.427498	2.13829	2.32247	2.02925	0.00025	0.00653846
XLOC_011437	LOC106602979	pacs1	phosphofurin acidic cluster sorting protein 1-like	NC_027303.1:33679309-33698711	GREENAS	GREENSLICE	0.230981	1.15392	2.3207	2.25626	5e-05	0.00167621
XLOC_024582	LOC106613702	ccl17	C-C motif chemokine 17-like	NC_027309.1:17156859-17159215	GREENAS	GREENSLICE	1.60966	8.03671	2.31985	2.16591	0.0006	0.0132029
XLOC_001604	LOC106568264	vcan	versican core protein-like	NC_027300.1:137200387-137230615	GREENAS	GREENSLICE	0.155346	0.768707	2.30695	2.55517	5e-05	0.00167621
XLOC_025699	LOC106561842	kif23	kinesin-like protein KIF23	NC_027309.1:114818763-114819802	GREENAS	GREENSLICE	1.63663	8.01592	2.29214	1.62479	0.0023	0.0372347
XLOC_043498	LOC106577994	frrs1	putative ferric-chelate reductase 1	NC_027317.1:63466865-63471502	GREENAS	GREENSLICE	66.347	321.773	2.27794	2.2161	0.0003	0.00757889
XLOC_058136	LOC106589438	qkia	protein quaking-A-like	NC_027327.1:8708140-8725962	GREENAS	GREENSLICE	0.311862	1.51224	2.27771	2.1364	5e-05	0.00167621
XLOC_050994	LOC106583605	krt8	keratin, type II cytoskeletal 8-like	NC_027321.1:47076090-47088131	GREENAS	GREENSLICE	0.929816	4.50408	2.27622	2.69726	5e-05	0.00167621
XLOC_077449	LOC106598963	plec	plectin-like	NW_012390293.1:4-2562	GREENAS	GREENSLICE	0.42897	2.07325	2.27294	2.05108	0.0002	0.00544271
XLOC_008065	LOC106595984	emilin1	EMILIN-2-like	NC_027302.1:79390-106714	GREENAS	GREENSLICE	0.2692	1.30095	2.27282	2.18923	0.00045	0.0105017
XLOC_055665	LOC106587327	crispld2	cysteine-rich secretory protein LCCL domain-containing 2-like	NC_027325.1:20400683-20423992	GREENAS	GREENSLICE	0.395628	1.90379	2.26666	2.2568	0.0003	0.00757889
XLOC_033109	LOC106568024	-	collagen alpha-1(XXVI) chain-like	NC_027312.1:70215745-70264410	GREENAS	GREENSLICE	0.290082	1.39219	2.26282	2.63342	5e-05	0.00167621
XLOC_053133	LOC106585050	cldn4	claudin-4-like	NC_027323.1:14005887-14007622	GREENAS	GREENSLICE	0.408408	1.95829	2.26151	2.09626	0.00015	0.00429515
XLOC_055928	LOC106587778	olpb	cell surface glycoprotein 1-like	NC_027325.1:36567966-36571346	GREENAS	GREENSLICE	31.2864	148.949	2.25121	3.0483	5e-05	0.00167621
XLOC_062831	LOC106592403	muc	intestinal mucin-like protein	NW_012348149.1:398-2345	GREENAS	GREENSLICE	1.54403	7.33919	2.24892	1.8966	0.00065	0.0140664
XLOC_049430	LOC106582339	tnfaip6	tumor necrosis factor-inducible gene 6 protein-like	NC_027320.1:42656996-42678069	GREENAS	GREENSLICE	0.431148	2.04481	2.24571	1.96006	5e-05	0.00167621
XLOC_004238	LOC106582211	vwde	von Willebrand factor D and EGF domain-containing protein-like	NC_027301.1:26173077-26175376	GREENAS	GREENSLICE	0.93901	4.44361	2.24252	2.01213	0.0002	0.00544271
XLOC_009357	LOC106601778	-	uncharacterized LOC106601778	NC_027302.1:81003272-81007021	GREENAS	GREENSLICE	2.77885	13.1417	2.24159	3.07825	5e-05	0.00167621
XLOC_023568	wdr63	wdr63	WD repeat domain 63	NC_027309.1:40354076-40389282	GREENAS	GREENSLICE	0.408022	1.92669	2.2394	1.92631	5e-05	0.00167621
XLOC_011478	pdk3	pdk3	pyruvate dehydrogenase kinase, isoenzyme 3	NC_027303.1:35422946-35436477	GREENAS	GREENSLICE	0.295861	1.39032	2.23243	1.65163	0.00265	0.0414132
XLOC_021274	LOC106613135	-	ephrin type-A receptor 4-like	NC_027308.1:124707636-124756631	GREENAS	GREENSLICE	0.131027	0.613551	2.22732	1.94552	0.0003	0.00757889
XLOC_001472	kad	ak1	adenylate kinase 1-2	NC_027300.1:125683489-125701145	GREENAS	GREENSLICE	11.0887	51.8676	2.22575	2.58487	5e-05	0.00167621
XLOC_037035	LOC106572014	hspb7	heat shock protein beta-7-like	NC_027314.1:75902296-75922412	GREENAS	GREENSLICE	0.398802	1.86287	2.22378	1.57465	0.00225	0.036621
XLOC_016626	LOC106607460	scn4a	sodium channel protein type 4 subunit alpha B-like	NC_027305.1:42265699-42321521	GREENAS	GREENSLICE	0.0869139	0.404481	2.21841	1.78221	0.0002	0.00544271
XLOC_012707	vsig10l	vsig10l	V-set and immunoglobulin domain containing 10 like	NC_027304.1:53403500-53410025	GREENAS	GREENSLICE	3.78416	17.5253	2.2114	2.84025	5e-05	0.00167621
XLOC_024334	LOC106561720	arid3b	AT-rich interactive domain-containing protein 3B-like	NC_027309.1:109723585-109762778	GREENAS	GREENSLICE	0.145118	0.670105	2.20716	1.78545	0.00015	0.00429515
XLOC_029195	LOC106565877	-	uncharacterized LOC106565877	NC_027311.1:64504394-64525057	GREENAS	GREENSLICE	0.66132	3.03323	2.19743	2.42088	5e-05	0.00167621
XLOC_040483	LOC106574417	slitrk6	SLIT and NTRK-like protein 6	NC_027315.1:68980176-68995592	GREENAS	GREENSLICE	0.371983	1.70244	2.1943	2.49152	5e-05	0.00167621
XLOC_021256	LOC106613110	mmp13	collagenase 3-like	NC_027308.1:122698275-122701924	GREENAS	GREENSLICE	0.836789	3.82351	2.19196	2.38358	5e-05	0.00167621
XLOC_010409	LOC106603489	sgcd	delta-sarcoglycan-like	NC_027303.1:52979954-53091120	GREENAS	GREENSLICE	0.256144	1.16809	2.18912	2.08581	5e-05	0.00167621
XLOC_060349	LOC106591280	fbn1	fibrillin-1-like	NW_012343671.1:36031-43737	GREENAS	GREENSLICE	0.689032	3.14187	2.18898	2.01648	0.0006	0.0132029
XLOC_035630	LOC106570043	prdm1	PR domain zinc finger protein 1-like	NC_027313.1:56154976-56171049	GREENAS	GREENSLICE	1.00752	4.59352	2.18879	2.75207	5e-05	0.00167621
XLOC_036502	LOC106571358	tmem200a	transmembrane protein 200A-like	NC_027314.1:31233015-31243674	GREENAS	GREENSLICE	0.102972	0.468627	2.18619	1.54126	0.0005	0.0114231
XLOC_057653	LOC106589397	prkg1	cGMP-dependent protein kinase 1	NC_027327.1:7163589-7332003	GREENAS	GREENSLICE	0.218614	0.993763	2.18451	1.85894	0.00035	0.00858457
XLOC_035781	LOC106570220	st3gal1	CMP-N-acetylneuraminate-beta-galactosamide-alpha-2,3-sialyltransferase 1-like	NC_027313.1:65012893-65031658	GREENAS	GREENSLICE	1.46491	6.60797	2.1734	2.65541	5e-05	0.00167621
XLOC_002201	LOC106599566	lbh	protein LBH-like	NC_027300.1:28286405-28316583	GREENAS	GREENSLICE	10.0456	45.3024	2.17302	3.17297	5e-05	0.00167621
XLOC_036389	efhc1	-	EF-hand domain containing 1	NC_027314.1:22257857-22274496	GREENAS	GREENSLICE	0.11868	0.535106	2.17274	1.44728	0.0019	0.032209
XLOC_032160	LOC106568458	klf4	Krueppel-like factor 4	NC_027312.1:97998358-98003703	GREENAS	GREENSLICE	9.22818	41.2087	2.15883	3.32023	5e-05	0.00167621
XLOC_044403	LOC106577951	-	uncharacterized LOC106577951	NC_027317.1:62443031-62454291	GREENAS	GREENSLICE	0.353249	1.57709	2.1585	1.50044	0.0014	0.0255409
XLOC_007857	LOC106601753	-	uncharacterized LOC106601753	NC_027302.1:80130594-80135913	GREENAS	GREENSLICE	0.103384	0.458848	2.15001	1.67061	0.0005	0.0114231
XLOC_003694	LOC106573058	-	protein NOV-like	NC_027301.1:654068-660349	GREENAS	GREENSLICE	0.115458	0.511205	2.14654	1.42354	0.00235	0.0378435
XLOC_018628	LOC106609361	adm2	ADM2-like	NC_027306.1:41317771-41334249	GREENAS	GREENSLICE	0.32096	1.41779	2.14318	2.29504	5e-05	0.00167621
XLOC_067778	LOC106595400	nlrc3	protein NLRC3-like	NW_012355555.1:2115-4346	GREENAS	GREENSLICE	0.362608	1.60116	2.14264	1.97376	0.00035	0.00858457
XLOC_044609	LOC106578314	-	angiotensin-converting enzyme-like	NC_027318.1:2297669-2325812	GREENAS	GREENSLICE	0.115539	0.509043	2.1394	1.85307	0.00075	0.0157375
XLOC_010865	LOC106602268	aloxe3	hydroperoxide isomerase ALOXE3-like	NC_027303.1:5828305-6013555	GREENAS	GREENSLICE	4.821	21.2276	2.13854	2.44605	5e-05	0.00167621
XLOC_007924	LOC106601890	adcy9	adenylate cyclase type 9-like	NC_027302.1:85067933-85100346	GREENAS	GREENSLICE	0.145971	0.642024	2.13694	2.42583	5e-05	0.00167621
XLOC_002908	LOC106613909	adam9	disintegrin and metalloproteinase domain-containing protein 9-like	NC_027300.1:102053896-102071068	GREENAS	GREENSLICE	9.82512	43.2093	2.1368	2.69918	5e-05	0.00167621
XLOC_044480	LOC106578095	muc17	mucin-17-like	NC_027317.1:66483825-66487270	GREENAS	GREENSLICE	0.116524	0.511275	2.13347	1.55683	0.00185	0.0315505
XLOC_054731	LOC106587084	tspan4	tetraspanin-4-like	NC_027325.1:8373399-8477652	GREENAS	GREENSLICE	0.193209	0.846498	2.13135	1.45174	0.00015	0.00429515
XLOC_053056	LOC106585157	pgm5	phosphoglucomutase-like protein 5	NC_027323.1:7646946-7697599	GREENAS	GREENSLICE	0.167698	0.733162	2.12826	1.81766	0.0006	0.0132029
XLOC_041742	LOC106576572	cacna2d1	voltage-dependent calcium channel subunit alpha-2/delta-1-like	NC_027316.1:53784397-53839918	GREENAS	GREENSLICE	0.175237	0.764272	2.12477	1.7296	0.00125	0.0234317
XLOC_043763	apmap	apmap	adipocyte plasma membrane associated protein	NC_027317.1:11925012-11935416	GREENAS	GREENSLICE	3.65262	15.8796	2.12017	3.31431	5e-05	0.00167621
XLOC_018239	ddit4l	ddit4l	DNA damage inducible transcript 4 like	NC_027306.1:13124275-13126877	GREENAS	GREENSLICE	0.600437	2.60426	2.11679	2.06414	0.0001	0.00306497
XLOC_032559	LOC106566713	gpd1	glycerol-3-phosphate dehydrogenase [NAD(+)], cytoplasmic-like	NC_027312.1:21329243-21346598	GREENAS	GREENSLICE	1.4869	6.43751	2.1142	2.52978	5e-05	0.00167621
XLOC_035032	LOC106568963	plvap	plasmalemma vesicle-associated protein-like	NC_027313.1:12408195-12414182	GREENAS	GREENSLICE	1.13362	4.89484	2.11033	2.63493	5e-05	0.00167621
XLOC_047715	LOC106580476	dusp2	dual specificity protein phosphatase 2-like	NC_027319.1:30915474-30921928	GREENAS	GREENSLICE	2.67561	11.5516	2.11016	2.3396	5e-05	0.00167621
XLOC_055144	LOC106587790	chsy1	chondroitin sulfate synthase 1-like	NC_027325.1:37244746-37247866	GREENAS	GREENSLICE	0.26981	1.1647	2.10995	1.78632	0.00145	0.0262283
XLOC_002983	LOC106561364	klf4	Krueppel-like factor 4	NC_027300.1:109172070-109180416	GREENAS	GREENSLICE	2.11542	9.09036	2.1034	2.62946	5e-05	0.00167621
XLOC_042237	LOC106575862	bin1	uncharacterized LOC106575862	NC_027316.1:27988980-28030446	GREENAS	GREENSLICE	0.503082	2.15927	2.10168	1.94179	0.0002	0.00544271
XLOC_038129	LOC106572304	sema3a	semaphorin-3ab-like	NC_027314.1:63722322-63760048	GREENAS	GREENSLICE	0.229911	0.986046	2.10058	1.9823	0.00035	0.00858457
XLOC_031109	tp53inp2	tp53inp2	tumor protein p53 inducible nuclear protein 2	NC_027312.1:13384411-13400710	GREENAS	GREENSLICE	6.08959	26.0979	2.09952	2.65275	5e-05	0.00167621
XLOC_028624	LOC106564956	krt222	keratin, type I cytoskeletal 18-A-like	NC_027311.1:22905427-22933427	GREENAS	GREENSLICE	0.38266	1.63802	2.09782	2.20712	5e-05	0.00167621
XLOC_053948	LOC106586671	col6a5	collagen alpha-2(IV) chain-like	NC_027324.1:35443824-35576825	GREENAS	GREENSLICE	1.31562	5.61375	2.09322	2.90795	5e-05	0.00167621
XLOC_004282	LOC106582914	myom3	myomesin-3-like	NC_027301.1:28271904-28354187	GREENAS	GREENSLICE	0.143914	0.612789	2.09018	1.68332	0.00075	0.0157375
XLOC_020602	LOC106611930	egr1	early growth response protein 1-like	NC_027308.1:70062259-70066761	GREENAS	GREENSLICE	2.8647	12.1783	2.08786	3.36979	5e-05	0.00167621
XLOC_065025	LOC106593736	kita	mast/stem cell growth factor receptor kita-like	NW_012350846.1:59-13277	GREENAS	GREENSLICE	0.32604	1.37578	2.07713	1.73602	0.0014	0.0255409
XLOC_009602	LOC106602138	pcdh18	protocadherin-18-like	NC_027303.1:1225602-1238764	GREENAS	GREENSLICE	0.220838	0.929176	2.07296	2.25162	5e-05	0.00167621
XLOC_022805	LOC106613039	hic1	hypermethylated in cancer 1 protein-like	NC_027308.1:114980964-115001050	GREENAS	GREENSLICE	0.166463	0.699932	2.07201	2.19835	5e-05	0.00167621
XLOC_022088	LOC106611678	-	uncharacterized LOC106611678	NC_027308.1:60851241-60866864	GREENAS	GREENSLICE	0.266652	1.11819	2.06814	1.91829	0.0003	0.00757889
XLOC_004908	LOC101448046	cfd	serine protease-like protein	NC_027301.1:66400231-66532278	GREENAS	GREENSLICE	58.5685	244.922	2.06413	2.49306	5e-05	0.00167621
XLOC_055154	LOC106587805	fbn1	fibrillin-1-like	NC_027325.1:37538784-37619330	GREENAS	GREENSLICE	1.4827	6.15479	2.05349	2.11317	0.0005	0.0114231
XLOC_013669	LOC106604686	slc7a11	cystine/glutamate transporter-like	NC_027304.1:31784950-31795031	GREENAS	GREENSLICE	0.896276	3.70844	2.0488	2.55963	5e-05	0.00167621
XLOC_012584	LOC106604926	egr1	early growth response protein 1-like	NC_027304.1:39594839-39599147	GREENAS	GREENSLICE	13.679	56.3858	2.04337	3.31193	5e-05	0.00167621
XLOC_001095	LOC106612072	c1qtnf1	complement C1q tumor necrosis factor-related protein 1-like	NC_027300.1:95768204-95807817	GREENAS	GREENSLICE	0.528128	2.17366	2.04117	2.32773	0.00015	0.00429515
XLOC_023854	parvb	parvb	parvin beta	NC_027309.1:73135104-73152041	GREENAS	GREENSLICE	0.576441	2.36631	2.03739	1.91534	0.0008	0.0165674
XLOC_003546	LOC106571348	elovl7	elongation of very long chain fatty acids protein 7-like	NC_027300.1:149069902-149077574	GREENAS	GREENSLICE	3.98702	16.2977	2.03128	2.97815	5e-05	0.00167621
XLOC_008562	LOC106600156	ednrb	endothelin B receptor-like	NC_027302.1:36456822-36516034	GREENAS	GREENSLICE	0.603839	2.46271	2.02801	2.57067	5e-05	0.00167621
XLOC_056081	LOC106587999	trpm1	transient receptor potential cation channel subfamily M member 1-like	NC_027325.1:42858707-42888248	GREENAS	GREENSLICE	0.164077	0.668796	2.02719	1.90685	0.00065	0.0140664
XLOC_055172	LOC106587841	chsy1	chondroitin sulfate synthase 1-like	NC_027325.1:38532674-38545286	GREENAS	GREENSLICE	0.791954	3.22734	2.02686	2.61422	5e-05	0.00167621
XLOC_049114	LOC106581838	chpf	chondroitin sulfate synthase 2-like	NC_027320.1:12793805-12810256	GREENAS	GREENSLICE	0.493365	1.99983	2.01915	2.73248	5e-05	0.00167621
XLOC_020289	LOC106611397	-	uncharacterized LOC106611397	NC_027308.1:44026934-44039527	GREENAS	GREENSLICE	10.0138	40.5369	2.01725	2.63902	5e-05	0.00167621
XLOC_025030	b4galnt4	b4galnt4	beta-1,4-N-acetyl-galactosaminyltransferase 4	NC_027309.1:54746174-55242792	GREENAS	GREENSLICE	0.125674	0.507671	2.01421	1.84919	0.0014	0.0255409
XLOC_052478	LOC106585114	kcnma1	calcium-activated potassium channel subunit alpha-1-like	NC_027323.1:10326988-10344547	GREENAS	GREENSLICE	0.361753	1.46107	2.01395	1.76869	5e-05	0.00167621
XLOC_034647	LOC106570498	tinag	tubulointerstitial nephritis antigen-like	NC_027313.1:78901595-78977748	GREENAS	GREENSLICE	0.426322	1.71887	2.01144	2.66205	5e-05	0.00167621
XLOC_048620	LOC106581931	tfpi	kunitz-type serine protease inhibitor bitisilin-3-like	NC_027320.1:21414943-21460208	GREENAS	GREENSLICE	2.07046	8.33029	2.00842	2.65536	5e-05	0.00167621
XLOC_032469	emilin3	emilin3	elastin microfibril interfacer 3	NC_027312.1:14593287-14611151	GREENAS	GREENSLICE	0.203995	0.8203	2.00762	2.09072	0.0002	0.00544271
XLOC_067265	prs23	prss23	Serine protease 23	NW_012354531.1:2472-3250	GREENAS	GREENSLICE	5.45396	21.8949	2.00522	1.89705	0.0009	0.0181706
[truncated: 1,689 more rows]

## Sheet: T3 Yellow ctr vs lice
Sub table T3. DEGs identified in 1.0%FAω6 (yellow) diet in between single lice infection ( coded as YELLOWSLICE) and pre-infection (coded as YELLOWAS)
[truncated: 1,741 more rows]

[truncated: 3 more sheets: T4 Blue ctr vs lice, T5 All_diet_non_uniq, T6 All_diet_uniq]
