# Supplementary material for: Transcriptome Analysis of Atlantic Salmon (Salmo salar) Skin in Response to Sea Lice and Infectious Salmon Anemia Virus Co-Infection Under Different Experimental Functional Diets
Source: Front Immunol. 2022 Jan 3;12:787033. doi: 10.3389/fimmu.2021.787033 (PMC8763012; doi:10.3389/fimmu.2021.787033)
Supplement: Supplementary file 1 [file DataSheet_1.zip › Supplementary Files/Supplementary File 9_co-infec vs pre-infection.xlsx]

## Sheet: Label
Supplemantary Table 9. All DEGS between co-infection infection and pre-infection among the four diets.
T1 DEGs identified in 0.3%FA diet in between lice+ISA co-infection (REDSLICEISA) and pre-infection samples (REDAS)
T2 DEGs identified in 0.3%FA+IS diet in between lice+ISA co-infection (GREENSLICEISA) and pre-infection samples (GREENAS)
T3 DEGs identified in 1.0%FAω6 diet in between clice+ISA co-infection (YELLOWSLICEISA) and pre-infection samples (YELLOWAS)
T4 DEGs identified in 1.0%FAω3 diet in between lice+ISA co-infection (BLUESLICEISA) and pre-infection samples (BLUEAS)
T5 All_diet_non_uniq : Non unique DEGs in lice+ISA (co) infection vs pre-infection samples between all pair wise comparison (T1-T4)
T6 All_diet_uniq : unique DEGs in lice+ISA (co) infection vs pre-infection samples between all pair wise comparison (T1-T4)
\

## Sheet: T1 Red ctr vs liceISA
Sub table 1. DEGs identified in 0.3%FA (red) diet in between lice+ISA (co) infection (REDSLICEISA) and pre-infection samples (REDAS)
gene_id	gene_short_name	gene_symbol	GENENAME	locus	sample_1	sample_2	value_1	value_2	log2_fold_change	test_stat	p_value	q_value
XLOC_046104	LOC106579065	atp2a1	sarcoplasmic/endoplasmic reticulum calcium ATPase 1	NC_027318.1:60560091-60645326	REDAS	REDSLICEISA	0.112368	330.134	11.5206	3.24129	5e-05	0.00167621
XLOC_009237	mlc-2	myl2	myosin regulatory light chain 2	NC_027302.1:75677412-75696877	REDAS	REDSLICEISA	0.0598196	162.807	11.4103	1.97574	0.0017	0.0295917
XLOC_038246	myh7b	myh7	myosin heavy chain 7B	NC_027314.1:72825528-72859942	REDAS	REDSLICEISA	0.000926212	2.32655	11.2946	0.277216	5e-05	0.00167621
XLOC_046120	LOC100194624	aldoa	aldolase a, fructose-bisphosphate 1	NC_027318.1:62283498-62292289	REDAS	REDSLICEISA	0.398537	924.462	11.1797	6.2135	5e-05	0.00167621
XLOC_043409	LOC106577856	actn3	alpha-actinin-3-like	NC_027317.1:59214414-59323799	REDAS	REDSLICEISA	0.0105175	22.0495	11.0337	2.05128	5e-05	0.00167621
XLOC_010107	pygma	pygm	phosphorylase, glycogen (muscle) A	NC_027303.1:34159008-34171691	REDAS	REDSLICEISA	0.0672676	92.3491	10.423	7.09382	5e-05	0.00167621
XLOC_021019	LOC106612591	ckm	creatine kinase M-type-like	NC_027308.1:106129059-106132808	REDAS	REDSLICEISA	0.059523	72.9488	10.2592	5.27875	5e-05	0.00167621
XLOC_020016	LOC106610845	actbl2	actin, alpha cardiac-like	NC_027308.1:20033611-20070082	REDAS	REDSLICEISA	0.0790312	88.8849	10.1353	1.6198	0.00065	0.0140664
XLOC_063907	LOC106593049	myh3	myosin heavy chain, fast skeletal muscle-like	NW_012349327.1:107-16064	REDAS	REDSLICEISA	0.0172843	18.8989	10.0946	5.68775	0.001	0.0197087
XLOC_048830	thtpa	thtpa	thiamine triphosphatase	NC_027320.1:37351741-37395631	REDAS	REDSLICEISA	0.0474394	45.8061	9.91524	5.1	0.0021	0.0347681
XLOC_013764	LOC106604841	myoz2	myozenin-2-like	NC_027304.1:37031369-37172500	REDAS	REDSLICEISA	0.0181199	17.096	9.88187	0.999985	0.00235	0.0378435
XLOC_025632	pk	pkm	pyruvate kinase	NC_027309.1:109680761-109705658	REDAS	REDSLICEISA	0.189516	173.425	9.83778	6.45493	5e-05	0.00167621
XLOC_054533	fhl2	fhl2	four and a half LIM domains 2	NC_027324.1:39098001-39126789	REDAS	REDSLICEISA	0.0217117	18.3985	9.7269	1.57801	5e-05	0.00167621
XLOC_027675	LOC100194644	pgam2	phosphoglycerate mutase 2-1 (muscle)	NC_027310.1:63339980-63345372	REDAS	REDSLICEISA	0.201781	153.364	9.56996	5.27652	5e-05	0.00167621
XLOC_007328	atp2a1	atp2a1	ATPase sarcoplasmic/endoplasmic reticulum Ca2+ transporting 1	NC_027302.1:51499046-51564817	REDAS	REDSLICEISA	0.0386338	28.7812	9.54105	1.46086	0.0001	0.00306497
XLOC_018811	LOC106609638	tnni1	troponin I, slow skeletal muscle-like	NC_027306.1:50292559-50299142	REDAS	REDSLICEISA	0.0833137	51.2863	9.26581	5.09108	0.0034	0.0498234
XLOC_007743	LOC106601538	mybpc2	myosin-binding protein C, fast-type-like	NC_027302.1:75262569-75440669	REDAS	REDSLICEISA	0.0149169	6.20576	8.70052	0.866544	5e-05	0.00167621
XLOC_040301	LOC106574005	obscn	obscurin-like	NC_027315.1:48710000-48791395	REDAS	REDSLICEISA	0.00943358	3.73605	8.62949	4.01879	0.0008	0.0165674
XLOC_062797	LOC106592374	mybpc2	myosin-binding protein C, fast-type-like	NW_012348103.1:4871-20719	REDAS	REDSLICEISA	0.0491146	19.2128	8.6117	4.41524	0.00255	0.0402473
XLOC_049678	LOC106582714	tnnt2	troponin T, cardiac muscle isoforms-like	NC_027321.1:8281858-8291131	REDAS	REDSLICEISA	0.030965	11.4804	8.53432	1.8513	0.0006	0.0132029
XLOC_056413	LOC106588431	gapdh	glyceraldehyde-3-phosphate dehydrogenase-like	NC_027326.1:9063109-9070261	REDAS	REDSLICEISA	0.958425	340.166	8.47135	6.06827	5e-05	0.00167621
XLOC_003880	LOC106575942	gapdh	glyceraldehyde-3-phosphate dehydrogenase	NC_027301.1:8975586-8980700	REDAS	REDSLICEISA	1.07482	378.472	8.45994	6.11462	5e-05	0.00167621
XLOC_033973	LOC100136504	-	slow myosin light chain 1	NC_027313.1:31774561-31778833	REDAS	REDSLICEISA	0.3137	101.174	8.33323	5.10007	5e-05	0.00167621
XLOC_022682	LOC106612582	pros1	vitamin K-dependent protein S-like	NC_027308.1:106424131-106506631	REDAS	REDSLICEISA	0.0164594	5.28007	8.3255	0.835242	5e-05	0.00167621
XLOC_068287	LOC100194636	eno3	enolase 3-2	NW_012356518.1:4562-7706	REDAS	REDSLICEISA	0.938898	243.982	8.02159	6.48776	0.00075	0.0157375
XLOC_008779	LOC106600945	tnnt1	troponin T, slow skeletal muscle-like	NC_027302.1:52676384-52686407	REDAS	REDSLICEISA	0.416903	104.044	7.96327	5.28915	5e-05	0.00167621
XLOC_024319	LOC106561692	flnc	filamin-C-like	NC_027309.1:108905663-108953120	REDAS	REDSLICEISA	0.0443175	9.97602	7.81444	6.28171	5e-05	0.00167621
XLOC_005361	gapdh	gapdh	glyceraldehyde-3-phosphate dehydrogenase	NC_027301.1:10344607-10349721	REDAS	REDSLICEISA	2.23871	503.376	7.81283	5.26132	5e-05	0.00167621
XLOC_001768	LOC106571564	tpm2	tropomyosin beta chain	NC_027300.1:150170912-150207805	REDAS	REDSLICEISA	1.41607	301.585	7.73453	7.11992	5e-05	0.00167621
XLOC_066892	LOC100194636	ckm	enolase 3-2	NW_012353926.1:5659-9145	REDAS	REDSLICEISA	1.80812	341.204	7.56	6.91243	5e-05	0.00167621
XLOC_008064	LOC106595978	myom1	uncharacterized LOC106595978	NC_027302.1:67000-71254	REDAS	REDSLICEISA	0.0415272	6.43572	7.2759	4.38298	0.0011	0.0212218
XLOC_032616	hspb7	hspb7	heat shock protein family B (small) member 7	NC_027312.1:25600560-25604211	REDAS	REDSLICEISA	0.346418	53.5322	7.27175	5.64257	5e-05	0.00167621
XLOC_056994	LOC106588474	klhl31	kelch-like protein 31	NC_027326.1:7678810-8014319	REDAS	REDSLICEISA	0.0541252	7.95119	7.19873	0.0327401	5e-05	0.00167621
XLOC_040142	LOC106573596	cilp	cartilage intermediate layer protein 1-like	NC_027315.1:38012907-38040540	REDAS	REDSLICEISA	0.0169148	2.1654	7.0002	5.18799	5e-05	0.00167621
XLOC_005405	LOC106577172	rbfox1	RNA binding protein fox-1 homolog 1-like	NC_027301.1:11731193-11747846	REDAS	REDSLICEISA	0.0243154	3.00367	6.94871	2.42121	5e-05	0.00167621
XLOC_031355	LOC106566997	pfkm	ATP-dependent 6-phosphofructokinase, muscle type-like	NC_027312.1:32630938-32657544	REDAS	REDSLICEISA	0.0876483	10.6296	6.92215	6.14991	5e-05	0.00167621
XLOC_041327	LOC106575818	myl3	myosin light chain 3, skeletal muscle isoform-like	NC_027316.1:26357274-26364183	REDAS	REDSLICEISA	0.596534	71.9013	6.91327	6.37749	5e-05	0.00167621
XLOC_039426	LOC106574549	klhl41	kelch-like protein 41b	NC_027315.1:70986660-70990859	REDAS	REDSLICEISA	0.0893322	9.49781	6.73227	5.03198	5e-05	0.00167621
XLOC_003335	LOC106567539	aqp3	aquaporin-3-like	NC_027300.1:133221693-133227973	REDAS	REDSLICEISA	0.0431623	4.37907	6.66471	4.17762	0.0008	0.0165674
XLOC_011168	LOC106602733	fabp2	fatty acid-binding protein, intestinal-like	NC_027303.1:23543798-23545779	REDAS	REDSLICEISA	0.419504	38.5067	6.52028	4.56447	5e-05	0.00167621
XLOC_046928	ckm1	ckm	creatine kinase-1	NC_027319.1:50185753-50226885	REDAS	REDSLICEISA	1.44682	131.62	6.50736	3.6771	0.00165	0.0289267
XLOC_001466	LOC106565613	smyd1	histone-lysine N-methyltransferase Smyd1-like	NC_027300.1:125168630-125189191	REDAS	REDSLICEISA	0.0631411	5.63753	6.48034	3.76443	0.0002	0.00544271
XLOC_022512	rtn2	rtn2	reticulon 2	NC_027308.1:93817027-93830711	REDAS	REDSLICEISA	0.0839458	7.37755	6.45754	4.40006	5e-05	0.00167621
XLOC_043471	LOC106577945	samd9	sterile alpha motif domain-containing protein 9-like	NC_027317.1:62074696-62108321	REDAS	REDSLICEISA	0.59914	50.5866	6.39972	6.53121	5e-05	0.00167621
XLOC_025028	ldha	ldha	lactate dehydrogenase A4	NC_027309.1:53875665-53926490	REDAS	REDSLICEISA	1.32426	105.126	6.31079	1.74588	5e-05	0.00167621
XLOC_030782	ret7	rbp7	Retinoid-binding protein 7	NC_027311.1:76417113-76420349	REDAS	REDSLICEISA	0.440936	34.3236	6.28249	4.38585	0.00065	0.0140664
XLOC_057414	lrrc14b	lrrc14b	leucine rich repeat containing 14B	NC_027326.1:29610200-29613420	REDAS	REDSLICEISA	0.0389636	3.00185	6.26758	3.92958	0.0004	0.00954992
XLOC_039608	LOC100194643	mylp	myosin, light polypeptide 3-3	NC_027315.1:79424598-79436637	REDAS	REDSLICEISA	0.893472	68.445	6.25938	5.53341	5e-05	0.00167621
XLOC_018954	LOC106609884	tmod1	tropomodulin-1-like	NC_027307.1:462462-480955	REDAS	REDSLICEISA	0.0429202	3.2555	6.24508	3.31506	5e-05	0.00167621
XLOC_052545	LOC100136541	isg15	ISG15-like protein	NC_027323.1:15680164-15682081	REDAS	REDSLICEISA	8.0773	607.974	6.23399	6.27107	5e-05	0.00167621
XLOC_054095	LOC106586915	des	desmin-like	NC_027324.1:49200937-49211410	REDAS	REDSLICEISA	0.253805	17.8462	6.13575	4.38108	5e-05	0.00167621
XLOC_058297	LOC106589658	act2	actin, alpha skeletal muscle 2-like	NC_027327.1:19462450-19465523	REDAS	REDSLICEISA	0.20963	13.5039	6.00939	5.09937	5e-05	0.00167621
XLOC_052888	LOC106585882	ccl4	C-C motif chemokine 4-like	NC_027323.1:40973017-40996133	REDAS	REDSLICEISA	1.12168	72.0939	6.00615	1.15697	5e-05	0.00167621
XLOC_013657	LOC106604657	smtnl2	smoothelin-like protein 1	NC_027304.1:30168687-30171997	REDAS	REDSLICEISA	0.0456241	2.90616	5.99317	3.27439	0.00075	0.0157375
XLOC_021692	LOC106610967	sacs	sacsin-like	NC_027308.1:25210102-25239564	REDAS	REDSLICEISA	4.40879	271.769	5.94585	3.65291	5e-05	0.00167621
XLOC_029408	LOC106566043	slc16a1	monocarboxylate transporter 1-like	NC_027311.1:78608934-78629165	REDAS	REDSLICEISA	0.014393	0.886525	5.94473	3.0976	0.00245	0.039053
XLOC_034882	LOC106568643	-	muscle-related coiled-coil protein-like	NC_027313.1:4014885-4025167	REDAS	REDSLICEISA	0.0722653	4.40158	5.92857	3.20838	5e-05	0.00167621
XLOC_017376	LOC106608670	eif5a	eukaryotic translation initiation factor 5A-1	NC_027306.1:12020467-12036833	REDAS	REDSLICEISA	0.0956304	5.6963	5.89641	1.53932	5e-05	0.00167621
XLOC_017792	mybpc1	mybpc1	myosin binding protein C, slow type	NC_027306.1:42459067-42492554	REDAS	REDSLICEISA	0.430704	24.7508	5.84463	5.92664	5e-05	0.00167621
XLOC_000211	LOC106566099	rsad2	radical S-adenosyl methionine domain-containing protein 2-like	NC_027300.1:13388916-13395679	REDAS	REDSLICEISA	0.374468	21.0013	5.8095	6.1993	5e-05	0.00167621
XLOC_002608	LOC106608578	ifit5	interferon-induced protein with tetratricopeptide repeats 5-like	NC_027300.1:71587434-71629585	REDAS	REDSLICEISA	0.288761	16.0951	5.8006	4.99732	5e-05	0.00167621
XLOC_038283	ampd1	ampd1	adenosine monophosphate deaminase 1	NC_027314.1:75457714-75490687	REDAS	REDSLICEISA	0.159787	8.7586	5.77647	4.1798	0.0003	0.00757889
XLOC_001055	LOC106612617	klhl31	kelch-like protein 31	NC_027300.1:92720352-92725513	REDAS	REDSLICEISA	0.0458132	2.43188	5.73017	3.98182	5e-05	0.00167621
XLOC_040041	LOC106573765	synm	synemin-like	NC_027315.1:29555340-29570684	REDAS	REDSLICEISA	0.0199813	1.05127	5.71733	2.95494	0.00055	0.0123272
XLOC_013089	asal	dbi	Mannose-specific lectin	NC_027304.1:71521479-72161643	REDAS	REDSLICEISA	2.87048	144.514	5.65377	0.624938	5e-05	0.00167621
XLOC_040470	LOC106574225	fhl2	four and a half LIM domains protein 2-like	NC_027315.1:66243504-66255856	REDAS	REDSLICEISA	0.129061	6.49431	5.65305	4.1874	5e-05	0.00167621
XLOC_050137	LOC106583433	ifi44	interferon-induced protein 44-like	NC_027321.1:42880061-43066851	REDAS	REDSLICEISA	0.0993123	4.86568	5.61453	1.65836	5e-05	0.00167621
XLOC_044719	LOC106578510	cep78	palmdelphin-like	NC_027318.1:14937344-15028198	REDAS	REDSLICEISA	0.0234612	1.12107	5.57845	0.969474	5e-05	0.00167621
XLOC_034950	LOC100194505	slc7a7	Y+L amino acid transporter 1 (Y+LAT1)-like	NC_027313.1:10221619-10239657	REDAS	REDSLICEISA	0.0290228	1.34585	5.53518	1.79967	0.00085	0.0173726
XLOC_034356	LOC106570029	cgas	cyclic GMP-AMP synthase-like	NC_027313.1:56896332-56903816	REDAS	REDSLICEISA	0.115248	5.2947	5.52174	4.65986	5e-05	0.00167621
XLOC_024578	LOC106613695	lpl	lipoprotein lipase-like	NC_027309.1:17003398-17013170	REDAS	REDSLICEISA	0.249796	11.4296	5.51588	5.65314	5e-05	0.00167621
XLOC_023152	LOC106613530	obscn	obscurin-like	NC_027309.1:10719128-10818910	REDAS	REDSLICEISA	0.0227055	1.03755	5.51399	4.40819	5e-05	0.00167621
XLOC_063941	LOC106593068	aste1	protein asteroid homolog 1-like	NW_012349353.1:5648-14909	REDAS	REDSLICEISA	0.0950902	4.04234	5.40975	4.33269	5e-05	0.00167621
XLOC_024958	LOC106560570	ano8	anoctamin-8-like	NC_027309.1:47332748-47563563	REDAS	REDSLICEISA	0.0165822	0.697421	5.39432	0.340389	0.00105	0.0204706
XLOC_054076	LOC106586891	mxb	interferon-induced GTP-binding protein Mx2-like	NC_027324.1:47243527-47262660	REDAS	REDSLICEISA	0.0585109	2.39374	5.35442	2.49917	5e-05	0.00167621
XLOC_042381	tnni1	tnni1	troponin I, slow skeletal muscle	NC_027316.1:36747928-36760989	REDAS	REDSLICEISA	0.124229	5.04746	5.34449	2.35297	5e-05	0.00167621
XLOC_050590	mstn1	mustn1	Musculoskeletal embryonic nuclear protein 1	NC_027321.1:17568149-17570485	REDAS	REDSLICEISA	1.08325	43.8546	5.33929	4.54756	5e-05	0.00167621
XLOC_038933	plin1	plin1	perilipin 1	NC_027315.1:28003171-28037072	REDAS	REDSLICEISA	0.491578	19.8483	5.33545	6.05848	5e-05	0.00167621
XLOC_017276	LOC106608508	fabp2	fatty acid-binding protein, intestinal-like	NC_027306.1:4268541-4274345	REDAS	REDSLICEISA	0.402207	16.0732	5.32058	4.8491	5e-05	0.00167621
XLOC_065173	LOC106593843	herc6	probable E3 ubiquitin-protein ligase HERC6	NW_012351115.1:4645-13219	REDAS	REDSLICEISA	0.455921	18.0302	5.30549	5.93815	5e-05	0.00167621
XLOC_054328	neb	neb	nebulin	NC_027324.1:21675754-21751627	REDAS	REDSLICEISA	0.815007	30.5934	5.23026	4.52453	5e-05	0.00167621
XLOC_058110	LOC106589386	ifit5	interferon-induced protein with tetratricopeptide repeats 5-like	NC_027327.1:6845702-6848880	REDAS	REDSLICEISA	9.84429	362.052	5.20077	4.26699	0.0001	0.00306497
XLOC_037611	LOC106571098	ryr3	ryanodine receptor 3-like	NC_027314.1:19217502-19222794	REDAS	REDSLICEISA	0.0294913	1.08011	5.19474	3.22566	0.00085	0.0173726
XLOC_054846	LOC106587203	ampd3	AMP deaminase 3-like	NC_027325.1:18376947-18399344	REDAS	REDSLICEISA	0.0653648	2.33189	5.15684	3.35385	5e-05	0.00167621
XLOC_038797	LOC106573183	mefv	pyrin-like	NC_027315.1:13416060-13531396	REDAS	REDSLICEISA	0.14793	5.26298	5.15289	4.05275	5e-05	0.00167621
XLOC_048860	LOC100194727	neb	nebulin	NC_027320.1:42525808-42621977	REDAS	REDSLICEISA	0.210713	7.4744	5.14861	4.38294	5e-05	0.00167621
XLOC_016900	smyd2	smyd2	SET and MYND domain containing 2	NC_027305.1:63637295-63664506	REDAS	REDSLICEISA	0.087252	3.09039	5.14646	3.18991	0.00055	0.0123272
XLOC_012253	LOC106604402	cisd1	CDGSH iron-sulfur domain-containing protein 1-like	NC_027304.1:15340586-15349207	REDAS	REDSLICEISA	0.153222	5.40324	5.14013	3.34179	0.0003	0.00757889
XLOC_023324	LOC106613780	amh	uncharacterized LOC106613780	NC_027309.1:20355392-20360310	REDAS	REDSLICEISA	0.0628305	2.18732	5.12156	1.5302	0.00075	0.0157375
XLOC_037780	LOC106571382	pln	cardiac phospholamban-like	NC_027314.1:32808335-32900950	REDAS	REDSLICEISA	0.37643	13.035	5.11386	2.53593	0.00025	0.00653846
XLOC_044401	LOC106577950	samd9	sterile alpha motif domain-containing protein 9-like	NC_027317.1:62362392-62418395	REDAS	REDSLICEISA	0.314002	10.7822	5.10173	4.75584	5e-05	0.00167621
XLOC_031734	LOC100194713	usp25	ubiquitin carboxyl-terminal hydrolase 28	NC_027312.1:67563911-67602605	REDAS	REDSLICEISA	0.0880964	2.96736	5.07395	2.6357	0.00035	0.00858457
XLOC_019215	LOC106610288	herc3	probable E3 ubiquitin-protein ligase HERC3	NC_027307.1:17022112-17089542	REDAS	REDSLICEISA	0.375934	12.5577	5.06195	1.33858	0.00195	0.032853
XLOC_002182	LOC106598511	rtn1	reticulon-1-A-like	NC_027300.1:26888429-26968684	REDAS	REDSLICEISA	0.322996	10.7876	5.06171	4.0003	5e-05	0.00167621
XLOC_009200	LOC106601521	gfap	glial fibrillary acidic protein-like	NC_027302.1:74485246-74512513	REDAS	REDSLICEISA	0.062841	2.05953	5.03447	3.47977	5e-05	0.00167621
XLOC_014186	hsp70-3	hspa8	heat shock protein 70	NC_027304.1:66858064-66863595	REDAS	REDSLICEISA	0.415237	13.2994	5.00129	4.76962	5e-05	0.00167621
XLOC_000598	LOC106603250	txlnb	beta-taxilin-like	NC_027300.1:42053404-42059944	REDAS	REDSLICEISA	0.0608248	1.94726	5.00064	2.74317	0.00155	0.0275821
XLOC_033032	LOC106567586	gdpd4	glycerophosphodiester phosphodiesterase domain-containing protein 5-like	NC_027312.1:61510757-61544560	REDAS	REDSLICEISA	0.0315325	1.00537	4.99474	2.63254	0.00065	0.0140664
XLOC_008609	LOC106600477	svil	supervillin-like	NC_027302.1:39855491-39935690	REDAS	REDSLICEISA	0.0396404	1.26105	4.99151	3.03878	5e-05	0.00167621
XLOC_059331	LOC106590732	ramp1	receptor activity-modifying protein 1-like	NW_012341870.1:37888-51346	REDAS	REDSLICEISA	0.0582428	1.85237	4.99115	2.08326	0.0009	0.0181706
XLOC_049243	LOC106581990	tmem182	transmembrane protein 182-like	NC_027320.1:23859852-23867130	REDAS	REDSLICEISA	0.0811514	2.52773	4.96108	3.31511	5e-05	0.00167621
XLOC_037456	LOC106570861	ccl20	C-C motif chemokine 20-like	NC_027314.1:3252049-3256106	REDAS	REDSLICEISA	0.479559	14.8391	4.95155	4.88181	5e-05	0.00167621
XLOC_028657	LOC106564892	-	uncharacterized LOC106564892	NC_027311.1:24883261-24915770	REDAS	REDSLICEISA	2.39185	73.9297	4.94996	5.40869	5e-05	0.00167621
XLOC_010102	LOC100194673	actn3	alpha-actinin-3	NC_027303.1:33657706-33679291	REDAS	REDSLICEISA	0.0454172	1.40015	4.94619	3.50611	5e-05	0.00167621
XLOC_000369	LOC106595751	trim35	zinc-binding protein A33-like	NC_027300.1:26304782-26306666	REDAS	REDSLICEISA	1.11058	33.4701	4.91349	5.56101	5e-05	0.00167621
XLOC_050983	LOC106583591	cytl1	cytokine-like protein 1	NC_027321.1:45104957-45172103	REDAS	REDSLICEISA	0.0776824	2.32308	4.90231	0.746158	0.0006	0.0132029
XLOC_016485	LOC106607151	gvinp1	interferon-induced very large GTPase 1-like	NC_027305.1:33731424-33846064	REDAS	REDSLICEISA	1.8184	53.5656	4.88057	4.34195	5e-05	0.00167621
XLOC_003818	LOC106574784	aste1	protein asteroid homolog 1-like	NC_027301.1:6265888-6272245	REDAS	REDSLICEISA	2.72263	80.0213	4.87731	5.43088	5e-05	0.00167621
XLOC_070647	LOC106596922	pml	protein PML-like	NW_012362619.1:993-1958	REDAS	REDSLICEISA	15.5686	456.476	4.87383	5.18862	5e-05	0.00167621
XLOC_050213	LOC106583653	rnf213	E3 ubiquitin-protein ligase RNF213-like	NC_027321.1:49891066-49951487	REDAS	REDSLICEISA	1.36448	39.7188	4.8634	5.10077	5e-05	0.00167621
XLOC_001276	LOC106562158	fam169a	soluble lamin-associated protein of 75 kDa-like	NC_027300.1:114025632-114051928	REDAS	REDSLICEISA	0.0518732	1.48085	4.83529	3.45397	5e-05	0.00167621
XLOC_044410	LOC106577990	trim39	E3 ubiquitin-protein ligase TRIM39-like	NC_027317.1:62841489-62860282	REDAS	REDSLICEISA	0.565842	16.056	4.82657	4.20795	5e-05	0.00167621
XLOC_004138	LOC106580182	txnip	thioredoxin-interacting protein-like	NC_027301.1:21135257-21178966	REDAS	REDSLICEISA	0.167058	4.70056	4.81441	1.95038	0.0024	0.0384512
XLOC_044403	LOC106577951	-	uncharacterized LOC106577951	NC_027317.1:62443031-62454291	REDAS	REDSLICEISA	0.298806	8.39989	4.81309	3.88102	5e-05	0.00167621
XLOC_020653	LOC106612040	fgl1	fibrinogen-like protein 1	NC_027308.1:75436991-75440461	REDAS	REDSLICEISA	0.0778786	2.18302	4.80895	2.68143	0.00195	0.032853
XLOC_028885	LOC106565178	ifi44	interferon-induced protein 44-like	NC_027311.1:44174577-44194228	REDAS	REDSLICEISA	3.53017	97.5477	4.7883	5.03988	5e-05	0.00167621
XLOC_015654	LOC106608253	ryr3	ryanodine receptor 3-like	NC_027305.1:80093084-80403209	REDAS	REDSLICEISA	0.0186335	0.514293	4.78662	1.59448	5e-05	0.00167621
XLOC_055496	lrrc2	lrrc2	leucine rich repeat containing 2	NC_027325.1:2443187-2513963	REDAS	REDSLICEISA	0.0270897	0.745542	4.78247	0.347355	0.00265	0.0414132
XLOC_041578	LOC106576332	mybpc1	myosin-binding protein C, slow-type-like	NC_027316.1:44512898-44548373	REDAS	REDSLICEISA	0.954415	25.9184	4.76322	5.30128	5e-05	0.00167621
XLOC_011489	ryr1	ryr1	ryanodine receptor 1	NC_027303.1:35693094-35771978	REDAS	REDSLICEISA	0.0165141	0.43014	4.70303	1.6684	5e-05	0.00167621
XLOC_051666	slc27a2	slc27a2	solute carrier family 27 member 2	NC_027322.1:43602866-43631029	REDAS	REDSLICEISA	0.295937	7.59582	4.68184	3.07369	5e-05	0.00167621
XLOC_010622	LOC106603948	hspb1	heat shock protein beta-1-like	NC_027303.1:76301202-76316496	REDAS	REDSLICEISA	0.295893	7.39024	4.64247	4.37861	5e-05	0.00167621
XLOC_054163	LOC106586064	speg	striated muscle preferentially expressed protein kinase-like	NC_027324.1:5087677-5221010	REDAS	REDSLICEISA	0.0277385	0.691456	4.63968	3.39565	5e-05	0.00167621
XLOC_047610	LOC106580247	neurl3	E3 ubiquitin-protein ligase NEURL3-like	NC_027319.1:24369819-24379391	REDAS	REDSLICEISA	0.124848	3.0951	4.63174	2.43788	5e-05	0.00167621
XLOC_055101	LOC106587738	gatm	glycine amidinotransferase, mitochondrial-like	NC_027325.1:35076332-35085414	REDAS	REDSLICEISA	0.0511533	1.25139	4.61256	2.87333	0.00025	0.00653846
XLOC_005245	LOC106574762	aste1	protein asteroid homolog 1-like	NC_027301.1:6228489-6241225	REDAS	REDSLICEISA	2.40646	58.4244	4.60158	5.6619	5e-05	0.00167621
XLOC_017789	LOC106609466	bcl2l13	bcl-2-like protein 13	NC_027306.1:42433233-42442308	REDAS	REDSLICEISA	0.054299	1.30718	4.58938	2.5374	0.00335	0.0492975
XLOC_035066	LOC106568909	rxrg	retinoic acid receptor RXR-gamma-A-like	NC_027313.1:14472232-14522880	REDAS	REDSLICEISA	0.0526029	1.26215	4.5846	2.24467	0.0006	0.0132029
XLOC_035436	LOC106569629	lpl	lipoprotein lipase-like	NC_027313.1:41713252-41726670	REDAS	REDSLICEISA	0.377305	8.80717	4.54487	5.15553	5e-05	0.00167621
XLOC_012787	tmod4	tmod4	tropomodulin 4 (muscle)	NC_027304.1:56979025-56995918	REDAS	REDSLICEISA	0.379729	8.8604	4.54433	2.09404	5e-05	0.00167621
XLOC_023981	tpm1	tpm1	tropomyosin 1 (alpha)	NC_027309.1:83578419-83592289	REDAS	REDSLICEISA	4.63079	107.906	4.54238	5.36007	5e-05	0.00167621
XLOC_024136	LOC106561394	parp12	poly [ADP-ribose] polymerase 12-like	NC_027309.1:95902999-96066324	REDAS	REDSLICEISA	0.975285	22.6894	4.54005	5.56594	5e-05	0.00167621
XLOC_033494	LOC106568513	scarb2	lysosome membrane protein 2-like	NC_027312.1:100933303-100989841	REDAS	REDSLICEISA	0.498647	11.5227	4.53032	5.05803	5e-05	0.00167621
XLOC_007043	LOC100195747	dtna	dystrobrevin alpha	NC_027302.1:30503939-30544744	REDAS	REDSLICEISA	0.0716798	1.65427	4.52848	2.84097	5e-05	0.00167621
XLOC_026441	c6	c6	complement C6	NC_027310.1:63754635-63777182	REDAS	REDSLICEISA	0.235767	5.41984	4.52282	4.09721	5e-05	0.00167621
XLOC_021565	LOC106610810	pabpc4	polyadenylate-binding protein 4-like	NC_027308.1:17020370-17030244	REDAS	REDSLICEISA	0.471527	10.835	4.52221	4.91693	5e-05	0.00167621
XLOC_043240	LOC100136445	slc2a4	solute carrier family 2, facilitated glucose transporter member 1	NC_027317.1:47928322-47975242	REDAS	REDSLICEISA	0.104464	2.39454	4.51867	0.812559	0.0008	0.0165674
XLOC_016696	LOC106607641	mthfd1	C-1-tetrahydrofolate synthase, cytoplasmic-like	NC_027305.1:48711950-48767639	REDAS	REDSLICEISA	0.0634533	1.44906	4.51328	2.94724	5e-05	0.00167621
XLOC_045013	LOC106578982	rbp4b	retinol-binding protein 4-B	NC_027318.1:46304220-46306362	REDAS	REDSLICEISA	13.2995	300.697	4.49887	6.41878	5e-05	0.00167621
XLOC_030538	LOC106565475	-	uncharacterized LOC106565475	NC_027311.1:55068173-55073157	REDAS	REDSLICEISA	5.91574	129.361	4.4507	5.26968	5e-05	0.00167621
XLOC_047878	LOC106580674	-	uncharacterized LOC106580674	NC_027319.1:43333477-43348553	REDAS	REDSLICEISA	0.414672	8.9944	4.43898	1.92501	0.00185	0.0315505
XLOC_031077	slc6a8	slc6a8	solute carrier family 6 member 8	NC_027312.1:10329381-10356731	REDAS	REDSLICEISA	0.0775393	1.66568	4.42504	3.45609	5e-05	0.00167621
XLOC_042776	mypn	mypn	myopalladin	NC_027317.1:5956493-6011058	REDAS	REDSLICEISA	0.0453376	0.97306	4.42375	3.43963	0.0003	0.00757889
XLOC_010299	epd1	epd1	Ependymin-1	NC_027303.1:45439065-45450546	REDAS	REDSLICEISA	0.0590572	1.2673	4.4235	1.36303	0.0002	0.00544271
XLOC_003815	LOC106574776	aste1	protein asteroid homolog 1-like	NC_027301.1:6241830-6243682	REDAS	REDSLICEISA	0.841555	17.9205	4.41241	4.37318	5e-05	0.00167621
XLOC_043615	LOC100196671	eno3	enolase 3-1	NC_027317.1:69693916-69934459	REDAS	REDSLICEISA	6.21004	129.78	4.38532	3.36277	0.00045	0.0105017
XLOC_047849	LOC106580712	ncf2	neutrophil cytosol factor 2-like	NC_027319.1:40949030-40966547	REDAS	REDSLICEISA	0.0420075	0.872504	4.37644	1.45432	0.00155	0.0275821
XLOC_050223	LOC106583677	pltp	phospholipid transfer protein-like	NC_027321.1:51173875-51241302	REDAS	REDSLICEISA	0.222664	4.58097	4.36271	0.46112	0.00045	0.0105017
XLOC_045485	nrap	nrap	nebulin related anchoring protein	NC_027318.1:6183759-6347406	REDAS	REDSLICEISA	0.131769	2.70209	4.35799	3.63061	5e-05	0.00167621
XLOC_007382	LOC106600886	-	uncharacterized LOC106600886	NC_027302.1:54437577-54460705	REDAS	REDSLICEISA	0.021651	0.440154	4.3455	0.864608	0.00135	0.0248468
XLOC_021510	cmpk2	dtymk	cytidine/uridine monophosphate kinase 2	NC_027308.1:10594982-10606669	REDAS	REDSLICEISA	3.62968	73.2232	4.33438	5.18174	5e-05	0.00167621
XLOC_026659	LOC106563597	-	uncharacterized LOC106563597	NC_027310.1:78482543-78503598	REDAS	REDSLICEISA	1.2568	25.331	4.33308	4.02055	5e-05	0.00167621
XLOC_043241	LOC106577556	eif5a	eukaryotic translation initiation factor 5A-1	NC_027317.1:47977269-47994944	REDAS	REDSLICEISA	0.122073	2.44683	4.3251	1.64356	5e-05	0.00167621
XLOC_011755	mlrb	myl2	Myosin regulatory light chain 2B, cardiac muscle isoform	NC_027303.1:54116753-54126917	REDAS	REDSLICEISA	0.326176	6.33917	4.28057	2.7988	0.001	0.0197087
XLOC_037457	LOC106570886	ccl4	C-C motif chemokine 4-like	NC_027314.1:3266866-3268902	REDAS	REDSLICEISA	1.74651	33.8154	4.27513	4.61477	5e-05	0.00167621
XLOC_008887	LOC106600985	cacnb1	voltage-dependent L-type calcium channel subunit beta-1-like	NC_027302.1:59114143-59150813	REDAS	REDSLICEISA	0.0223066	0.430601	4.27081	1.46783	5e-05	0.00167621
XLOC_018377	LOC106608940	ache	acetylcholinesterase-like	NC_027306.1:22886490-22917729	REDAS	REDSLICEISA	0.0313694	0.603362	4.2656	2.89167	0.00045	0.0105017
XLOC_016457	LOC100194731	-	primary amine oxidase, liver isozyme	NC_027305.1:32631050-32634478	REDAS	REDSLICEISA	0.0664836	1.26258	4.24723	2.83954	0.0002	0.00544271
XLOC_015106	LOC106607299	ptrf	polymerase I and transcript release factor-like	NC_027305.1:37511098-37542219	REDAS	REDSLICEISA	0.0665238	1.26265	4.24644	3.46535	5e-05	0.00167621
XLOC_018816	LOC106609653	parp11	poly [ADP-ribose] polymerase 11-like	NC_027306.1:50912507-50916657	REDAS	REDSLICEISA	0.775361	14.7054	4.24533	4.92309	5e-05	0.00167621
XLOC_011115	LOC106602668	muc5ac	mucin-5AC-like	NC_027303.1:19096578-19105027	REDAS	REDSLICEISA	1.17297	22.0191	4.23052	5.45947	5e-05	0.00167621
XLOC_012950	hspb6l	cryab	small heat shock protein-like	NC_027304.1:66829876-66849458	REDAS	REDSLICEISA	0.238657	4.472	4.22791	1.68256	0.0011	0.0212218
XLOC_049695	LOC106582752	slc38a3	sodium-coupled neutral amino acid transporter 3-like	NC_027321.1:10026188-10089433	REDAS	REDSLICEISA	0.121225	2.26367	4.2229	4.18552	5e-05	0.00167621
XLOC_053021	co7	c7	Complement component C7	NC_027323.1:5522746-5531412	REDAS	REDSLICEISA	0.617158	11.5135	4.22154	4.18056	5e-05	0.00167621
XLOC_034560	LOC106570343	adcy2	adenylate cyclase type 2-like	NC_027313.1:71156593-71251616	REDAS	REDSLICEISA	0.0293521	0.545837	4.21693	1.58808	0.00045	0.0105017
XLOC_003477	LOC106570078	-	uncharacterized LOC106570078	NC_027300.1:145048823-145052017	REDAS	REDSLICEISA	0.175387	3.25407	4.21363	3.23441	5e-05	0.00167621
XLOC_023926	cbln1	cbln1	cerebellin 1 precursor	NC_027309.1:78680708-78690519	REDAS	REDSLICEISA	0.110787	2.05192	4.21111	2.74062	5e-05	0.00167621
XLOC_018186	LOC106608576	ank2	ankyrin-2-like	NC_027306.1:9099857-9527980	REDAS	REDSLICEISA	0.0227148	0.420697	4.21107	0.798563	5e-05	0.00167621
XLOC_029208	LOC106565851	nampt	nicotinamide phosphoribosyltransferase-like	NC_027311.1:66518136-66700229	REDAS	REDSLICEISA	3.21218	59.0801	4.20105	5.40133	5e-05	0.00167621
XLOC_038335	LOC106572402	tmpo	lamina-associated polypeptide 2, isoforms beta/gamma-like	NC_027314.1:80714961-80733404	REDAS	REDSLICEISA	0.0581427	1.06059	4.18913	1.15718	0.0011	0.0212218
XLOC_060439	LOC106591310	-	uncharacterized LOC106591310	NW_012343720.1:5876-45627	REDAS	REDSLICEISA	1.88714	34.3295	4.18518	4.69279	5e-05	0.00167621
XLOC_025452	LOC106561379	mefv	pyrin-like	NC_027309.1:97489639-97559457	REDAS	REDSLICEISA	0.110908	1.99902	4.17186	3.48037	5e-05	0.00167621
XLOC_053483	cdo1	cdo1	cysteine dioxygenase type 1	NC_027323.1:39487153-39493435	REDAS	REDSLICEISA	2.31793	41.1989	4.1517	4.12293	5e-05	0.00167621
XLOC_020355	LOC106611510	tnmd	tenomodulin-like	NC_027308.1:51292113-51421328	REDAS	REDSLICEISA	0.194758	3.4582	4.15027	3.41343	5e-05	0.00167621
XLOC_004853	LOC106592293	hian7	GTPase IMAP family member 7-like	NC_027301.1:63121098-63125408	REDAS	REDSLICEISA	0.416116	7.35478	4.14363	3.2746	5e-05	0.00167621
XLOC_025118	LOC106561093	c11orf96	uncharacterized protein C11orf96 homolog	NC_027309.1:66011699-66013423	REDAS	REDSLICEISA	0.512285	8.98239	4.13208	4.20509	5e-05	0.00167621
XLOC_049210	LOC106581934	fam171b	protein FAM171B-like	NC_027320.1:21638606-21651765	REDAS	REDSLICEISA	6.83888	119.774	4.13041	3.70853	5e-05	0.00167621
XLOC_007369	LOC106600921	ephx3	epoxide hydrolase 4-like	NC_027302.1:53527358-53531256	REDAS	REDSLICEISA	0.0792549	1.36943	4.11093	2.5062	5e-05	0.00167621
XLOC_018312	LOC106608838	usp17l2	ubiquitin carboxyl-terminal hydrolase 7-like	NC_027306.1:20374501-20627205	REDAS	REDSLICEISA	0.239163	4.04894	4.08148	1.48437	5e-05	0.00167621
XLOC_058193	LOC106589505	-	uncharacterized LOC106589505	NC_027327.1:12804869-12872154	REDAS	REDSLICEISA	4.31343	73.0233	4.08145	4.02564	5e-05	0.00167621
XLOC_049967	LOC106583163	-	uncharacterized LOC106583163	NC_027321.1:31757123-31760798	REDAS	REDSLICEISA	2.496	42.2184	4.08018	4.87747	5e-05	0.00167621
XLOC_001008	LOC106611257	thbs2	thrombospondin-2-like	NC_027300.1:88033096-88081881	REDAS	REDSLICEISA	0.50734	8.54417	4.07392	4.78234	5e-05	0.00167621
XLOC_058886	LOC100136467	zic1	zinc finger protein ZIC 1	NC_027328.1:40182377-40185990	REDAS	REDSLICEISA	0.0416395	0.699583	4.07047	2.34793	0.001	0.0197087
XLOC_051023	helz2	helz2	helicase with zinc finger 2	NC_027321.1:48811713-48841319	REDAS	REDSLICEISA	7.00719	117.66	4.06964	4.122	5e-05	0.00167621
XLOC_056009	LOC106587907	itgb	integrin beta-like protein A	NC_027325.1:40932286-40937803	REDAS	REDSLICEISA	4.51676	74.6814	4.04739	5.16115	5e-05	0.00167621
XLOC_021107	LOC106612870	c3	complement C4-like	NC_027308.1:110582110-110643445	REDAS	REDSLICEISA	0.162913	2.66782	4.03349	2.57584	0.00195	0.032853
XLOC_054807	LOC106587258	cdh15	cadherin-15-like	NC_027325.1:15616610-15646240	REDAS	REDSLICEISA	0.0243825	0.398835	4.03188	2.14399	0.0031	0.0465293
XLOC_037521	LOC106570964	eef2	elongation factor 2-like	NC_027314.1:9198802-9239203	REDAS	REDSLICEISA	0.852273	13.6622	4.00273	2.84672	5e-05	0.00167621
XLOC_043473	LOC106577947	samd9	sterile alpha motif domain-containing protein 9-like	NC_027317.1:62125015-62174931	REDAS	REDSLICEISA	1.51625	24.3023	4.00251	5.21783	5e-05	0.00167621
XLOC_062083	LOC106591922	herc6	probable E3 ubiquitin-protein ligase HERC6	NW_012347403.1:19226-28502	REDAS	REDSLICEISA	0.668605	10.6772	3.99723	4.03724	5e-05	0.00167621
XLOC_019434	pdli3	pdlim3	PDZ and LIM domain protein 3	NC_027307.1:1427269-1454543	REDAS	REDSLICEISA	0.279795	4.44086	3.98839	2.95097	5e-05	0.00167621
XLOC_063205	LOC106592612	speg	striated muscle preferentially expressed protein kinase-like	NW_012348534.1:2520-18225	REDAS	REDSLICEISA	0.0514221	0.813763	3.98415	3.03555	5e-05	0.00167621
XLOC_008920	dhx58	dhx58	DEXH (Asp-Glu-X-His) box polypeptide 58	NC_027302.1:60282170-60293676	REDAS	REDSLICEISA	4.7308	74.7939	3.98276	5.55314	5e-05	0.00167621
XLOC_046628	LOC106580341	ank1	ankyrin-1-like	NC_027319.1:26664850-26866659	REDAS	REDSLICEISA	0.0894258	1.39551	3.96396	2.59917	5e-05	0.00167621
XLOC_048745	LOC106582055	c3orf38	uncharacterized protein C3orf38-like	NC_027320.1:31253104-31259318	REDAS	REDSLICEISA	0.878742	13.6306	3.95526	4.74936	5e-05	0.00167621
XLOC_046130	cpn1	cpn1	carboxypeptidase N subunit 1	NC_027318.1:63701696-63876273	REDAS	REDSLICEISA	0.102712	1.58778	3.95034	1.60316	0.002	0.0334953
XLOC_004282	LOC106582914	myom3	myomesin-3-like	NC_027301.1:28271904-28354187	REDAS	REDSLICEISA	0.141235	2.12638	3.91223	2.88925	5e-05	0.00167621
XLOC_054475	LOC106586628	casq2	calsequestrin-2-like	NC_027324.1:33047182-33120160	REDAS	REDSLICEISA	0.236938	3.48501	3.87858	1.97982	0.00045	0.0105017
XLOC_048146	LOC106581123	sh3bgr	SH3 domain-binding glutamic acid-rich-like protein	NC_027319.1:61389084-61400510	REDAS	REDSLICEISA	0.190205	2.79049	3.87489	1.19783	0.0002	0.00544271
XLOC_059161	LOC106590481	sat1	diamine acetyltransferase 1-like	NC_027328.1:27129777-27156595	REDAS	REDSLICEISA	0.402866	5.86243	3.86313	2.93985	5e-05	0.00167621
XLOC_049981	hoxc8	hoxc8	homeobox C8	NC_027321.1:32680829-32683992	REDAS	REDSLICEISA	0.109404	1.58024	3.85241	2.51908	5e-05	0.00167621
XLOC_052222	LOC106584676	trim16	tripartite motif-containing protein 16-like	NC_027322.1:41021704-41034501	REDAS	REDSLICEISA	0.601961	8.31357	3.78773	4.12255	5e-05	0.00167621
XLOC_021826	LOC106611276	sptb	spectrin beta chain, erythrocytic-like	NC_027308.1:38322152-38407685	REDAS	REDSLICEISA	0.03637	0.501224	3.78464	2.25351	5e-05	0.00167621
XLOC_012335	LOC106604450	tnmd	tenomodulin-like	NC_027304.1:22471800-22542537	REDAS	REDSLICEISA	0.458016	6.30859	3.78385	3.65634	5e-05	0.00167621
XLOC_015082	LOC106607344	mslnl	uncharacterized LOC106607344	NC_027305.1:35785864-35806444	REDAS	REDSLICEISA	1.46882	20.1871	3.7807	4.54985	5e-05	0.00167621
XLOC_079876	LOC106599179	muc5ac	mucin-5AC-like	NW_012398859.1:28-2089	REDAS	REDSLICEISA	0.0475057	0.650914	3.7763	2.01534	5e-05	0.00167621
XLOC_018802	LOC106609623	trim47	zinc finger protein RFP-like	NC_027306.1:49674420-49678377	REDAS	REDSLICEISA	0.169652	2.32309	3.77539	2.86384	5e-05	0.00167621
XLOC_035639	LOC106570027	klhl31	kelch-like protein 31	NC_027313.1:56912450-56922899	REDAS	REDSLICEISA	0.147866	1.99336	3.75284	3.53733	5e-05	0.00167621
XLOC_066024	LOC106594338	-	uncharacterized LOC106594338	NW_012352470.1:5630-9568	REDAS	REDSLICEISA	0.441534	5.94269	3.75052	4.36028	5e-05	0.00167621
XLOC_035695	LOC100194553	-	VHSV-induced protein-like	NC_027313.1:59522300-59526637	REDAS	REDSLICEISA	12.8819	172.238	3.74099	5.05723	5e-05	0.00167621
XLOC_024265	LOC106561616	ano1	anoctamin-1-like	NC_027309.1:105949213-106048434	REDAS	REDSLICEISA	0.0724596	0.967692	3.7393	2.7534	5e-05	0.00167621
XLOC_070886	LOC106597052	trim25	E3 ubiquitin/ISG15 ligase TRIM25-like	NW_012363296.1:839-2490	REDAS	REDSLICEISA	0.189558	2.53045	3.73868	2.78151	0.0001	0.00306497
XLOC_007857	LOC106601753	-	uncharacterized LOC106601753	NC_027302.1:80130594-80135913	REDAS	REDSLICEISA	0.0518284	0.682939	3.71994	2.48088	0.0032	0.0476422
XLOC_060087	LOC106591171	bax	apoptosis regulator BAX-like	NW_012343522.1:15367-49405	REDAS	REDSLICEISA	0.132352	1.74256	3.71876	3.49412	5e-05	0.00167621
XLOC_044871	LOC106578729	eif4g3	uncharacterized LOC106578729	NC_027318.1:32688935-32708434	REDAS	REDSLICEISA	4.65464	60.8887	3.70943	4.81539	5e-05	0.00167621
XLOC_010563	LOC106603842	cytl1	cytokine-like protein 1	NC_027303.1:70157245-70158572	REDAS	REDSLICEISA	0.788576	10.3059	3.70807	2.35886	0.00055	0.0123272
XLOC_052852	pdlim5	pdlim5	PDZ and LIM domain 5	NC_027323.1:37487660-37628772	REDAS	REDSLICEISA	0.594067	7.5843	3.67432	4.12682	5e-05	0.00167621
XLOC_015114	LOC106607291	dhx58	probable ATP-dependent RNA helicase DHX58	NC_027305.1:37848068-37854911	REDAS	REDSLICEISA	1.39693	17.8262	3.67367	4.99085	5e-05	0.00167621
XLOC_082821	LOC106599382	-	uncharacterized LOC106599382	NW_012412908.1:943-1671	REDAS	REDSLICEISA	0.286901	3.6529	3.67042	2.58862	5e-05	0.00167621
XLOC_016541	LOC106607322	-	uncharacterized LOC106607322	NC_027305.1:36755762-36899212	REDAS	REDSLICEISA	11.4568	145.565	3.66738	3.62472	5e-05	0.00167621
XLOC_066376	LOC106594559	banf1	barrier-to-autointegration factor-like	NW_012353022.1:6683-9930	REDAS	REDSLICEISA	91.8459	1165.24	3.66527	3.06198	0.00055	0.0123272
XLOC_016415	LOC106607082	palm	paralemmin-1-like	NC_027305.1:30832485-30869126	REDAS	REDSLICEISA	0.108389	1.35386	3.64278	2.53359	5e-05	0.00167621
XLOC_057106	LOC106588523	muc1	integumentary mucin C.1-like	NC_027326.1:13958064-13959011	REDAS	REDSLICEISA	0.371982	4.57302	3.61984	2.90202	5e-05	0.00167621
XLOC_024591	LOC106613711	cers2	ceramide synthase 2-like	NC_027309.1:17400116-17436471	REDAS	REDSLICEISA	0.0702089	0.856978	3.60953	2.32955	5e-05	0.00167621
XLOC_058172	LOC106589486	plaur	urokinase plasminogen activator surface receptor-like	NC_027327.1:11944884-11955003	REDAS	REDSLICEISA	0.0900276	1.09774	3.60802	1.26006	5e-05	0.00167621
XLOC_019669	LOC106610325	gigyf2	PERQ amino acid-rich with GYF domain-containing protein 2-like	NC_027307.1:18953113-18975107	REDAS	REDSLICEISA	0.128574	1.55893	3.59988	2.30337	0.0006	0.0132029
XLOC_015837	mbl2	mbl2	Mannose-binding protein C	NC_027305.1:4576550-4607992	REDAS	REDSLICEISA	2.51615	30.4866	3.59888	2.78056	5e-05	0.00167621
XLOC_046371	LOC106579825	hspb8	heat shock protein beta-8-like	NC_027319.1:3773970-3786179	REDAS	REDSLICEISA	0.264729	3.16401	3.57917	2.80077	5e-05	0.00167621
XLOC_030101	LOC106564733	hk1	hexokinase-1-like	NC_027311.1:22217380-22237735	REDAS	REDSLICEISA	0.0631948	0.753433	3.5756	2.78794	5e-05	0.00167621
XLOC_061904	LOC106591841	ryr1	ryanodine receptor 1-like	NW_012347290.1:9602-29465	REDAS	REDSLICEISA	0.0437022	0.520892	3.57521	1.76821	0.0031	0.0465293
XLOC_038432	LOC100194719	pfkfb1	6-phosphofructo-2-kinase/fructose-2,6-bisphosphatase	NC_027314.1:87565145-87586428	REDAS	REDSLICEISA	0.158205	1.88279	3.57301	2.48063	5e-05	0.00167621
XLOC_000591	LOC100194722	-	uncharacterized LOC100194722	NC_027300.1:41803991-41840396	REDAS	REDSLICEISA	1.74247	20.4791	3.55495	2.65041	5e-05	0.00167621
XLOC_003377	LOC106568282	wdr45	WD repeat domain phosphoinositide-interacting protein 4-like	NC_027300.1:137049568-137053949	REDAS	REDSLICEISA	0.193677	2.26908	3.55038	2.71094	5e-05	0.00167621
XLOC_041012	LOC106575334	klhl41b	kelch-like protein 41b	NC_027316.1:12702262-12705878	REDAS	REDSLICEISA	0.254285	2.94576	3.53412	3.07298	0.0009	0.0181706
XLOC_009341	LOC106601757	samd9l	sterile alpha motif domain-containing protein 9-like	NC_027302.1:80147821-80160117	REDAS	REDSLICEISA	1.54481	17.7944	3.52592	4.65934	5e-05	0.00167621
XLOC_038853	irf7	irf7	interferon regulatory factor 7	NC_027315.1:21187336-21198244	REDAS	REDSLICEISA	7.46451	85.9159	3.52481	5.08291	5e-05	0.00167621
XLOC_064712	LOC106593566	trim16	tripartite motif-containing protein 16-like	NW_012350442.1:4813-11053	REDAS	REDSLICEISA	0.168699	1.92975	3.51589	2.46424	5e-05	0.00167621
XLOC_015192	LOC106607477	pdk2	pyruvate dehydrogenase (acetyl-transferring) kinase isozyme 2, mitochondrial-like	NC_027305.1:41238086-41272181	REDAS	REDSLICEISA	0.131942	1.49628	3.5034	1.74295	0.00245	0.039053
XLOC_019899	rsad2	rsad2	radical S-adenosyl methionine domain containing 2	NC_027308.1:10614118-10617263	REDAS	REDSLICEISA	0.0942928	1.06835	3.5021	2.36168	0.0003	0.00757889
XLOC_067033	LOC106594949	-	uncharacterized LOC106594949	NW_012354135.1:2508-10520	REDAS	REDSLICEISA	0.052144	0.588602	3.49672	2.45311	0.00025	0.00653846
XLOC_052313	pnpla2	-	patatin like phospholipase domain containing 2	NC_027322.1:45996533-46008623	REDAS	REDSLICEISA	0.0604008	0.678205	3.48908	2.23137	5e-05	0.00167621
XLOC_040240	LOC106573917	pinlyp	phospholipase A2 inhibitor and Ly6/PLAUR domain-containing protein-like	NC_027315.1:43524454-43576556	REDAS	REDSLICEISA	29.5058	330.957	3.48757	2.50233	5e-05	0.00167621
XLOC_039114	LOC106573921	-	uncharacterized LOC106573921	NC_027315.1:43693009-43702056	REDAS	REDSLICEISA	4.12147	46.2221	3.48735	4.71859	5e-05	0.00167621
XLOC_037086	LOC106572384	slc38a3	sodium-coupled neutral amino acid transporter 3-like	NC_027314.1:81767872-81792688	REDAS	REDSLICEISA	0.317993	3.5335	3.47403	2.23331	5e-05	0.00167621
XLOC_055119	LOC106587759	cuzd1	CUB and zona pellucida-like domain-containing protein 1	NC_027325.1:36156808-36160967	REDAS	REDSLICEISA	7.82164	86.9008	3.47383	4.47421	5e-05	0.00167621
XLOC_054074	LOC106586887	wdr48	interferon-induced GTP-binding protein Mx-like	NC_027324.1:47088992-47129798	REDAS	REDSLICEISA	0.125621	1.38534	3.4631	2.81547	5e-05	0.00167621
XLOC_036203	LOC106570889	cxcl11	C-X-C motif chemokine 11-like	NC_027314.1:3502961-3504253	REDAS	REDSLICEISA	2.72179	29.8647	3.45581	3.32195	5e-05	0.00167621
XLOC_042921	LOC106577091	ifit1	interferon-induced protein with tetratricopeptide repeats 1-like	NC_027317.1:18503058-18505835	REDAS	REDSLICEISA	18.5842	203.822	3.45516	3.25877	5e-05	0.00167621
XLOC_043631	ddx58	-	DExD/H-box helicase 58	NC_027317.1:70356340-70372550	REDAS	REDSLICEISA	2.96777	32.3729	3.44734	4.69351	5e-05	0.00167621
XLOC_032559	LOC106566713	gpd1	glycerol-3-phosphate dehydrogenase [NAD(+)], cytoplasmic-like	NC_027312.1:21329243-21346598	REDAS	REDSLICEISA	0.849461	9.26161	3.44664	3.58819	5e-05	0.00167621
XLOC_008309	LOC106599103	rxrg	retinoic acid receptor RXR-gamma-A-like	NC_027302.1:15076635-15105181	REDAS	REDSLICEISA	0.287914	3.13857	3.4464	2.94121	5e-05	0.00167621
XLOC_049336	il17d	il17d	interleukin 17D	NC_027320.1:30744688-30754168	REDAS	REDSLICEISA	0.696315	7.5427	3.43727	3.22923	5e-05	0.00167621
XLOC_054374	LOC106586462	znf385b	zinc finger protein 385B-like	NC_027324.1:26430267-26609178	REDAS	REDSLICEISA	0.0798056	0.862931	3.43468	2.3469	5e-05	0.00167621
XLOC_052889	LOC106585878	ccl19	C-C motif chemokine 19-like	NC_027323.1:40996398-41020158	REDAS	REDSLICEISA	8.32976	88.8235	3.4146	4.94524	5e-05	0.00167621
XLOC_046590	LOC106579855	egr3	early growth response protein 3-like	NC_027319.1:23581285-23591128	REDAS	REDSLICEISA	0.492758	5.23599	3.40951	4.31623	5e-05	0.00167621
XLOC_078768	LOC106599095	trim25	E3 ubiquitin/ISG15 ligase TRIM25-like	NW_012394318.1:1424-2233	REDAS	REDSLICEISA	0.127662	1.35394	3.40676	2.0868	0.00155	0.0275821
XLOC_025323	LOC106561193	pex11a	peroxisomal membrane protein 11A-like	NC_027309.1:84614981-84632079	REDAS	REDSLICEISA	0.0515479	0.542839	3.39654	1.58643	5e-05	0.00167621
XLOC_069203	LOC106596130	trim25	E3 ubiquitin/ISG15 ligase TRIM25-like	NW_012358541.1:5041-6547	REDAS	REDSLICEISA	0.434859	4.57908	3.39644	3.08577	5e-05	0.00167621
XLOC_002515	LOC106606998	cgas	cyclic GMP-AMP synthase-like	NC_027300.1:58207604-58211596	REDAS	REDSLICEISA	3.78964	39.7917	3.39234	4.80593	5e-05	0.00167621
XLOC_024638	amh	amh	anti-Mullerian hormone	NC_027309.1:20355392-20360310	REDAS	REDSLICEISA	0.0544162	0.568058	3.38393	1.63266	0.00295	0.0448558
XLOC_017518	f13a	f13a1	Coagulation factor XIII A chain	NC_027306.1:21497129-21534618	REDAS	REDSLICEISA	2.98588	31.1646	3.38368	2.02206	0.00055	0.0123272
XLOC_027332	LOC106562604	cuzd1	CUB and zona pellucida-like domain-containing protein 1	NC_027310.1:36696584-36713512	REDAS	REDSLICEISA	6.41506	66.9321	3.38316	3.99341	5e-05	0.00167621
XLOC_057043	LOC106588383	-	uncharacterized LOC106588383	NC_027326.1:10399201-10413861	REDAS	REDSLICEISA	7.2543	75.6641	3.3827	3.83544	5e-05	0.00167621
XLOC_024582	LOC106613702	ccl17	C-C motif chemokine 17-like	NC_027309.1:17156859-17159215	REDAS	REDSLICEISA	0.667829	6.92855	3.375	2.56981	5e-05	0.00167621
XLOC_067517	LOC106595248	-	uncharacterized LOC106595248	NW_012355024.1:7380-9903	REDAS	REDSLICEISA	0.317791	3.29458	3.37394	2.7025	5e-05	0.00167621
XLOC_018969	LOC106609907	slc43a1	large neutral amino acids transporter small subunit 3-like	NC_027307.1:982118-1020993	REDAS	REDSLICEISA	0.0998089	1.03432	3.37337	2.67916	5e-05	0.00167621
XLOC_056911	LOC106588185	crabp2	cellular retinoic acid-binding protein 2-like	NC_027326.1:1442754-1459819	REDAS	REDSLICEISA	0.437718	4.53058	3.37162	2.73863	5e-05	0.00167621
XLOC_056443	LOC106588374	tnc	tenascin-like	NC_027326.1:10545505-10574193	REDAS	REDSLICEISA	0.613493	6.34224	3.36987	3.37232	5e-05	0.00167621
XLOC_022358	LOC106612167	stc2	stanniocalcin-2-like	NC_027308.1:80431936-80450949	REDAS	REDSLICEISA	0.19448	2.00462	3.36563	2.49628	5e-05	0.00167621
XLOC_071657	LOC106597471	trim47	tripartite motif-containing protein 47-like	NW_012365896.1:2640-3896	REDAS	REDSLICEISA	0.966499	9.94674	3.36338	3.32181	5e-05	0.00167621
XLOC_049783	LOC106582920	ip6k2	inositol hexakisphosphate kinase 2-like	NC_027321.1:17190873-17201323	REDAS	REDSLICEISA	0.0557898	0.572717	3.35975	2.18832	5e-05	0.00167621
XLOC_049902	LOC106583079	kcnc1	potassium voltage-gated channel subfamily C member 1-like	NC_027321.1:27556209-27564438	REDAS	REDSLICEISA	0.270366	2.76379	3.35366	3.23726	5e-05	0.00167621
XLOC_058136	LOC106589438	qkia	protein quaking-A-like	NC_027327.1:8708140-8725962	REDAS	REDSLICEISA	0.218214	2.22544	3.35028	3.06761	5e-05	0.00167621
XLOC_056439	LOC106588384	-	uncharacterized LOC106588384	NC_027326.1:10413984-10431527	REDAS	REDSLICEISA	0.685801	6.99265	3.34998	3.30048	5e-05	0.00167621
XLOC_028596	LOC106564722	-	uncharacterized LOC106564722	NC_027311.1:21937607-21943278	REDAS	REDSLICEISA	18.9679	193.393	3.3499	2.44739	5e-05	0.00167621
XLOC_016677	LOC106607590	dusp10	dual specificity protein phosphatase 10-like	NC_027305.1:47925471-47953622	REDAS	REDSLICEISA	0.0405052	0.409248	3.3368	2.18826	5e-05	0.00167621
XLOC_005608	LOC106580917	tmod4	tropomodulin-4-like	NC_027301.1:23659372-23681246	REDAS	REDSLICEISA	0.351475	3.54848	3.33571	1.22038	0.0021	0.0347681
XLOC_014706	LOC106606564	samd9	sterile alpha motif domain-containing protein 9-like	NC_027305.1:14861878-14877629	REDAS	REDSLICEISA	0.890481	8.94853	3.32899	3.64813	5e-05	0.00167621
XLOC_071603	LOC106597441	cmas	N-acylneuraminate cytidylyltransferase-like	NW_012365648.1:3-4987	REDAS	REDSLICEISA	0.214107	2.14503	3.32459	2.0206	0.00215	0.0353845
XLOC_039227	LOC106574137	usp13	ubiquitin carboxyl-terminal hydrolase 13-like	NC_027315.1:52563886-52771508	REDAS	REDSLICEISA	0.0918746	0.915156	3.31628	3.0352	5e-05	0.00167621
XLOC_013649	LOC106604646	ebf3	transcription factor COE3-like	NC_027304.1:29862241-29964018	REDAS	REDSLICEISA	0.061036	0.605771	3.31104	2.44972	5e-05	0.00167621
XLOC_025256	LOC106560850	nlrc5	protein NLRC5-like	NC_027309.1:79263395-79290759	REDAS	REDSLICEISA	1.2781	12.6794	3.31042	5.03891	5e-05	0.00167621
XLOC_020825	fgf12	fgf12	fibroblast growth factor 12	NC_027308.1:91948961-92116637	REDAS	REDSLICEISA	0.108802	1.07919	3.31017	2.50557	0.0011	0.0212218
XLOC_030798	LOC106566062	slc38a3	sodium-coupled neutral amino acid transporter 3-like	NC_027311.1:77438330-77500807	REDAS	REDSLICEISA	0.0795583	0.785285	3.30313	2.29258	5e-05	0.00167621
XLOC_008565	LOC106600447	ccl4	C-C motif chemokine 4-like	NC_027302.1:36716584-36718042	REDAS	REDSLICEISA	2.49528	24.5584	3.29894	3.66421	5e-05	0.00167621
XLOC_060770	ddx58	ddx58	DExD/H-box helicase 58	NW_012344123.1:3071-23025	REDAS	REDSLICEISA	6.93339	68.2042	3.29823	3.02696	5e-05	0.00167621
XLOC_039489	LOC106574635	-	uncharacterized LOC106574635	NC_027315.1:74466887-74478074	REDAS	REDSLICEISA	0.110786	1.08867	3.29671	2.74414	5e-05	0.00167621
XLOC_003987	LOC106578046	kcnn3	intermediate conductance calcium-activated potassium channel protein 4-like	NC_027301.1:12981856-13030535	REDAS	REDSLICEISA	0.128682	1.26434	3.29651	2.52615	5e-05	0.00167621
XLOC_032891	LOC106567361	grik2	probable glutamate receptor	NC_027312.1:44213269-44221945	REDAS	REDSLICEISA	0.148503	1.45512	3.29258	2.92596	5e-05	0.00167621
XLOC_047342	fgf12	fgf12	fibroblast growth factor 12	NC_027319.1:664605-834485	REDAS	REDSLICEISA	0.0841899	0.824618	3.29201	2.3766	5e-05	0.00167621
XLOC_075106	LOC106598650	muc5ac	mucin-5AC-like	NW_012382446.1:22-1848	REDAS	REDSLICEISA	0.10465	1.02398	3.29055	1.95861	0.0004	0.00954992
XLOC_045909	LOC106579029	aldh18a1	delta-1-pyrroline-5-carboxylate synthase-like	NC_027318.1:49458073-49472016	REDAS	REDSLICEISA	0.539381	5.24724	3.28218	2.97582	5e-05	0.00167621
XLOC_004640	LOC106589210	erp27	endoplasmic reticulum resident protein 27-like	NC_027301.1:53397181-53401546	REDAS	REDSLICEISA	0.149376	1.45009	3.27912	1.7527	0.00295	0.0448558
XLOC_016738	filip1	filip1	filamin A interacting protein 1	NC_027305.1:52125470-52172664	REDAS	REDSLICEISA	0.0464479	0.449835	3.27571	1.73473	5e-05	0.00167621
XLOC_069107	LOC106596079	-	uncharacterized LOC106596079	NW_012358259.1:1075-5883	REDAS	REDSLICEISA	0.291902	2.80312	3.26348	1.99692	5e-05	0.00167621
XLOC_007559	cd9	cd9	CD9 molecule	NC_027302.1:64774470-64787920	REDAS	REDSLICEISA	15.9002	152.624	3.26287	4.23241	5e-05	0.00167621
XLOC_049106	stat1	stat1	Signal transducer and activator of transcription 1	NC_027320.1:12195288-12236077	REDAS	REDSLICEISA	6.87908	65.6202	3.25385	3.16937	5e-05	0.00167621
XLOC_022834	sh3bg	sh3bgr	SH3 domain-binding glutamic acid-rich protein	NC_027308.1:117058438-117082266	REDAS	REDSLICEISA	0.332771	3.16298	3.24868	1.9323	5e-05	0.00167621
XLOC_062723	LOC106592320	gimap7	GTPase IMAP family member 7-like	NW_012347997.1:2785-8950	REDAS	REDSLICEISA	0.231758	2.19747	3.24515	3.08955	5e-05	0.00167621
XLOC_055745	LOC106587461	spon1	spondin-1-like	NC_027325.1:24700730-24841401	REDAS	REDSLICEISA	0.166855	1.57832	3.24172	2.40975	5e-05	0.00167621
XLOC_052461	LOC106585130	sfrp1	secreted frizzled-related protein 1-like	NC_027323.1:9417395-9436119	REDAS	REDSLICEISA	1.79463	16.955	3.23995	4.28016	5e-05	0.00167621
XLOC_034697	LOC106570571	ckm	myelin P2 protein-like	NC_027313.1:83276039-83277426	REDAS	REDSLICEISA	14.7415	138.617	3.23315	4.6437	5e-05	0.00167621
XLOC_004116	LOC106579857	cobl	protein cordon-bleu-like	NC_027301.1:20018809-20104229	REDAS	REDSLICEISA	0.0743242	0.695908	3.22699	1.37935	5e-05	0.00167621
XLOC_065020	LOC106593734	trim16	stonustoxin subunit beta-like	NW_012350842.1:2281-5227	REDAS	REDSLICEISA	0.146815	1.36433	3.21613	2.70674	5e-05	0.00167621
XLOC_039553	LOC106574743	speg	striated muscle preferentially expressed protein kinase-like	NC_027315.1:76968532-76973042	REDAS	REDSLICEISA	0.145798	1.34758	3.20832	2.48235	0.0001	0.00306497
XLOC_038239	LOC106572096	pi16	peptidase inhibitor 16-like	NC_027314.1:72064581-72071487	REDAS	REDSLICEISA	1.07034	9.8831	3.2069	3.92407	5e-05	0.00167621
XLOC_004580	LOC106586893	cxcl11	C-X-C motif chemokine 11-like	NC_027301.1:48865612-48867386	REDAS	REDSLICEISA	0.895273	8.26219	3.20613	2.73966	5e-05	0.00167621
XLOC_035655	LOC106570000	cacng6	voltage-dependent calcium channel gamma-6 subunit-like	NC_027313.1:57898505-57949842	REDAS	REDSLICEISA	0.0493412	0.454441	3.20323	1.70656	5e-05	0.00167621
XLOC_060456	LOC106591323	-	uncharacterized LOC106591323	NW_012343744.1:32824-42719	REDAS	REDSLICEISA	0.878034	8.08278	3.2025	2.42158	0.0001	0.00306497
XLOC_062092	LOC106591927	socs1	suppressor of cytokine signaling 1-like	NW_012347411.1:23096-27166	REDAS	REDSLICEISA	1.62276	14.9328	3.20197	3.07848	5e-05	0.00167621
XLOC_018959	LOC106609893	ms4a12	membrane-spanning 4-domains subfamily A member 12-like	NC_027307.1:634595-694144	REDAS	REDSLICEISA	0.327744	3.00201	3.19529	0.949147	5e-05	0.00167621
XLOC_057352	LOC106588813	fabp3	fatty acid-binding protein, heart-like	NC_027326.1:24806441-24810035	REDAS	REDSLICEISA	4.29667	39.3272	3.19423	3.27208	5e-05	0.00167621
XLOC_005733	LOC106583351	tpi1	triosephosphate isomerase B-like	NC_027301.1:30852657-30859270	REDAS	REDSLICEISA	19.6751	179.105	3.18636	3.935	5e-05	0.00167621
XLOC_055508	cmya5	cmya5	cardiomyopathy associated 5	NC_027325.1:3505867-3617089	REDAS	REDSLICEISA	0.143356	1.30065	3.18156	2.8764	5e-05	0.00167621
XLOC_043382	LOC106577849	-	uncharacterized LOC106577849	NC_027317.1:57955767-57964306	REDAS	REDSLICEISA	0.142074	1.28747	3.17982	2.52003	5e-05	0.00167621
XLOC_002951	LOC106560709	scarb2	lysosome membrane protein 2-like	NC_027300.1:106501855-106566639	REDAS	REDSLICEISA	0.162227	1.46907	3.17882	2.35235	5e-05	0.00167621
XLOC_041732	LOC106576557	slc6a13	sodium- and chloride-dependent GABA transporter 2-like	NC_027316.1:53071425-53079011	REDAS	REDSLICEISA	0.0810415	0.728028	3.16726	1.69233	0.00035	0.00858457
XLOC_023047	LOC106613343	ryr1	ryanodine receptor 1-like	NC_027308.1:137119722-137171870	REDAS	REDSLICEISA	0.202951	1.81147	3.15796	2.94592	5e-05	0.00167621
XLOC_007325	LOC106600701	swp2	nuclear pore complex protein Nup214-like	NC_027302.1:51358542-51364799	REDAS	REDSLICEISA	1.52942	13.4899	3.14082	4.09206	5e-05	0.00167621
XLOC_016626	LOC106607460	scn4a	sodium channel protein type 4 subunit alpha B-like	NC_027305.1:42265699-42321521	REDAS	REDSLICEISA	0.0576812	0.508202	3.13923	2.33382	5e-05	0.00167621
XLOC_054794	LOC106587287	cdh5	cadherin-5-like	NC_027325.1:14855115-14868058	REDAS	REDSLICEISA	0.146236	1.26842	3.11666	2.84166	5e-05	0.00167621
XLOC_060029	LOC106591138	dkfzp686k139	fibronectin-like	NW_012343477.1:47511-51813	REDAS	REDSLICEISA	0.384143	3.3153	3.10943	2.88465	5e-05	0.00167621
XLOC_008571	LOC106600095	mapk1	mitogen-activated protein kinase kinase kinase MLT-like	NC_027302.1:37075288-37145790	REDAS	REDSLICEISA	0.210862	1.81166	3.10294	2.90138	5e-05	0.00167621
XLOC_009003	LOC106601188	trim47	tripartite motif-containing protein 47-like	NC_027302.1:64238953-64247852	REDAS	REDSLICEISA	0.74506	6.3701	3.09589	3.03649	5e-05	0.00167621
XLOC_032997	LOC106567543	dmpk	myotonin-protein kinase-like	NC_027312.1:56571693-56616916	REDAS	REDSLICEISA	0.127178	1.08361	3.09092	2.80838	5e-05	0.00167621
XLOC_058574	LOC106590142	emilin2	EMILIN-2-like	NC_027328.1:12337118-12357680	REDAS	REDSLICEISA	0.333483	2.83895	3.08967	3.18841	5e-05	0.00167621
XLOC_015295	LOC106607652	asb2	ankyrin repeat and SOCS box protein 2-like	NC_027305.1:49624981-49656303	REDAS	REDSLICEISA	0.0547138	0.46528	3.08812	2.27113	0.0001	0.00306497
XLOC_067034	LOC106594950	rtase	DNA-directed RNA polymerase II subunit RPB1	NW_012354136.1:1392-3685	REDAS	REDSLICEISA	0.0505467	0.429244	3.08611	1.73701	0.00255	0.0402473
XLOC_060114	LOC106591196	trim25	E3 ubiquitin/ISG15 ligase TRIM25-like	NW_012343549.1:44076-45020	REDAS	REDSLICEISA	0.244785	2.07626	3.0844	2.24957	0.0002	0.00544271
XLOC_013669	LOC106604686	slc7a11	cystine/glutamate transporter-like	NC_027304.1:31784950-31795031	REDAS	REDSLICEISA	0.813192	6.8649	3.07757	3.52279	5e-05	0.00167621
XLOC_031132	LOC106566662	slmap	sarcolemmal membrane-associated protein-like	NC_027312.1:16721709-16735875	REDAS	REDSLICEISA	0.537936	4.50289	3.06534	3.13322	5e-05	0.00167621
XLOC_010792	nar4	art1	Ecto-ADP-ribosyltransferase 4	NC_027303.1:2511641-2513578	REDAS	REDSLICEISA	0.542686	4.53533	3.06302	2.41744	5e-05	0.00167621
XLOC_053757	LOC106586314	-	uncharacterized LOC106586314	NC_027324.1:18837022-18880578	REDAS	REDSLICEISA	0.593091	4.95086	3.06135	2.49548	5e-05	0.00167621
XLOC_082940	LOC106599393	trim25	E3 ubiquitin/ISG15 ligase TRIM25-like	NW_012413528.1:850-1522	REDAS	REDSLICEISA	0.659251	5.4918	3.05838	2.38293	0.00015	0.00429515
XLOC_019737	LOC106610433	vwa7	von Willebrand factor A domain-containing protein 7-like	NC_027307.1:21465131-21489102	REDAS	REDSLICEISA	0.892434	7.41758	3.05513	3.29406	5e-05	0.00167621
XLOC_012628	LOC106605021	tgfb2	transforming growth factor beta-2-like	NC_027304.1:45849037-45881799	REDAS	REDSLICEISA	0.112139	0.927165	3.04754	2.24127	5e-05	0.00167621
XLOC_073208	LOC106598073	bin1	myc box-dependent-interacting protein 1-like	NW_012372351.1:300-3870	REDAS	REDSLICEISA	0.229143	1.89056	3.0445	1.80667	0.0005	0.0114231
XLOC_035471	LOC106569692	pde4dip	myomegalin-like	NC_027313.1:43626798-43734348	REDAS	REDSLICEISA	0.345627	2.85162	3.04449	3.01679	0.0001	0.00306497
XLOC_040685	ackr3	ackr3	atypical chemokine receptor 3	NC_027315.1:78220680-78244805	REDAS	REDSLICEISA	0.215199	1.77006	3.04006	2.89788	5e-05	0.00167621
XLOC_062179	LOC106591989	tll1	dorsal-ventral patterning tolloid-like protein 1	NW_012347498.1:13292-23612	REDAS	REDSLICEISA	0.0614784	0.503791	3.03467	1.87029	0.00015	0.00429515
XLOC_039470	LOC106574469	nceh1	neutral cholesterol ester hydrolase 1-like	NC_027315.1:73013122-73017324	REDAS	REDSLICEISA	0.108552	0.889452	3.03453	2.20155	0.00025	0.00653846
XLOC_056808	LOC106589024	rbm43	RNA-binding protein 43-like	NC_027326.1:35551024-35653480	REDAS	REDSLICEISA	2.63527	21.3917	3.02103	3.41866	5e-05	0.00167621
XLOC_054924	LOC106587367	-	uncharacterized LOC106587367	NC_027325.1:23359656-23409202	REDAS	REDSLICEISA	3.71837	30.0802	3.01607	3.9076	5e-05	0.00167621
XLOC_024752	LOC106560227	prkaa2	5'-AMP-activated protein kinase catalytic subunit alpha-2-like	NC_027309.1:29403667-29423257	REDAS	REDSLICEISA	0.0639271	0.515738	3.01214	1.90465	0.0005	0.0114231
XLOC_026672	LOC106563640	hdd11	putative defense protein Hdd11	NC_027310.1:78824643-78827188	REDAS	REDSLICEISA	0.402896	3.21278	2.99534	1.92304	0.0007	0.0149087
XLOC_043510	LOC106578008	-	uncharacterized LOC106578008	NC_027317.1:64263383-64471912	REDAS	REDSLICEISA	1.32077	10.5185	2.99349	2.59149	5e-05	0.00167621
XLOC_031171	LOC106566751	tnnc1	troponin C, slow skeletal and cardiac muscles-like	NC_027312.1:19272570-19279005	REDAS	REDSLICEISA	0.134248	1.06469	2.98746	1.88419	0.00065	0.0140664
XLOC_045110	LOC106579238	pacsin3	protein kinase C and casein kinase substrate in neurons protein 2-like	NC_027318.1:53019802-53035699	REDAS	REDSLICEISA	0.437934	3.46525	2.98417	2.82223	5e-05	0.00167621
XLOC_023543	igfbp-1a1	igfbp1	insulin-like growth factor binding protein 1 paralog A1	NC_027309.1:38367110-38370832	REDAS	REDSLICEISA	3.69666	29.1635	2.97987	2.97871	5e-05	0.00167621
XLOC_060016	LOC106591136	-	uncharacterized LOC106591136	NW_012343471.1:4571-20215	REDAS	REDSLICEISA	1.16115	9.15805	2.97949	4.36709	5e-05	0.00167621
XLOC_035973	gpnmb	gpnmb	glycoprotein (transmembrane) nmb	NC_027313.1:80370101-80390165	REDAS	REDSLICEISA	0.492852	3.88597	2.97905	2.9722	5e-05	0.00167621
XLOC_001604	LOC106568264	vcan	versican core protein-like	NC_027300.1:137200387-137230615	REDAS	REDSLICEISA	0.157751	1.24195	2.97689	3.0385	5e-05	0.00167621
XLOC_025245	LOC106560870	cdh13	cadherin-13-like	NC_027309.1:77719715-78226479	REDAS	REDSLICEISA	0.272111	2.13681	2.97319	2.87151	5e-05	0.00167621
XLOC_044824	LOC106578705	hacd3	very-long-chain (3R)-3-hydroxyacyl-CoA dehydratase 1-like	NC_027318.1:29356962-29374906	REDAS	REDSLICEISA	0.175251	1.37537	2.97232	2.20933	5e-05	0.00167621
XLOC_035630	LOC106570043	prdm1	PR domain zinc finger protein 1-like	NC_027313.1:56154976-56171049	REDAS	REDSLICEISA	1.04686	8.20394	2.97025	4.01126	5e-05	0.00167621
XLOC_016077	LOC106606712	c1galt1	glycoprotein-N-acetylgalactosamine 3-beta-galactosyltransferase 1-like	NC_027305.1:18837331-18838592	REDAS	REDSLICEISA	1.93167	15.0303	2.95995	3.79641	5e-05	0.00167621
XLOC_044999	LOC106578964	ifit1b	interferon-induced protein with tetratricopeptide repeats 5-like	NC_027318.1:45734648-45737106	REDAS	REDSLICEISA	2.12037	16.491	2.95929	4.02856	5e-05	0.00167621
XLOC_025386	irf7b	irf7	interferon regulatory factor 7B	NC_027309.1:89468945-89474069	REDAS	REDSLICEISA	3.91438	30.2162	2.94847	4.3115	5e-05	0.00167621
XLOC_056081	LOC106587999	trpm1	transient receptor potential cation channel subfamily M member 1-like	NC_027325.1:42858707-42888248	REDAS	REDSLICEISA	0.0815249	0.621808	2.93116	2.11415	5e-05	0.00167621
XLOC_008145	LOC100380659	rnf213	E3 ubiquitin-protein ligase RNF213	NC_027302.1:6204445-6388233	REDAS	REDSLICEISA	4.66036	35.2538	2.91927	2.25652	0.0014	0.0255409
XLOC_030399	LOC106565122	g0s2	G0/G1 switch protein 2-like	NC_027311.1:45885929-45887015	REDAS	REDSLICEISA	2.59609	19.6237	2.91819	3.60202	5e-05	0.00167621
XLOC_009531	LOC106602018	-	uncharacterized LOC106602018	NC_027302.1:89962845-89966991	REDAS	REDSLICEISA	2.12387	16.0307	2.91607	4.12883	5e-05	0.00167621
XLOC_017387	plin2	plin2	perilipin 2	NC_027306.1:12693759-12698814	REDAS	REDSLICEISA	0.784564	5.87452	2.90451	3.05408	5e-05	0.00167621
XLOC_036030	LOC106570620	rtp3	receptor-transporting protein 3-like	NC_027313.1:84545757-84547774	REDAS	REDSLICEISA	3.22562	24.0293	2.89714	3.69666	5e-05	0.00167621
XLOC_024903	LOC106560477	pgm1	phosphoglucomutase-1-like	NC_027309.1:42657504-42672252	REDAS	REDSLICEISA	0.22726	1.68295	2.88858	2.08297	5e-05	0.00167621
XLOC_022768	LOC106612831	eln	elastin-like	NC_027308.1:112473278-112557887	REDAS	REDSLICEISA	1.8444	13.6539	2.88809	3.0438	5e-05	0.00167621
XLOC_075033	LOC106598636	-	uncharacterized LOC106598636	NW_012382031.1:591-3236	REDAS	REDSLICEISA	0.348549	2.57329	2.88418	2.20328	0.00015	0.00429515
XLOC_064220	LOC106593245	fbn1	fibrillin-1-like	NW_012349741.1:18-13949	REDAS	REDSLICEISA	0.152589	1.1228	2.87938	1.83445	0.00325	0.0481906
XLOC_056977	LOC106588502	angpt1	angiopoietin-1-like	NC_027326.1:6324755-6379917	REDAS	REDSLICEISA	0.0601543	0.442221	2.87803	2.18844	5e-05	0.00167621
XLOC_062819	LOC106592392	-	uncharacterized LOC106592392	NW_012348133.1:9233-14518	REDAS	REDSLICEISA	0.598757	4.4016	2.87799	2.02627	5e-05	0.00167621
XLOC_068634	LOC106595837	trim16	stonustoxin subunit beta-like	NW_012357264.1:39-3864	REDAS	REDSLICEISA	0.316077	2.32309	2.8777	2.97087	5e-05	0.00167621
XLOC_066468	LOC106594612	-	uncharacterized LOC106594612	NW_012353162.1:3870-4936	REDAS	REDSLICEISA	1.9399	14.2167	2.87353	3.33379	5e-05	0.00167621
XLOC_057690	LOC106589231	trim39	E3 ubiquitin-protein ligase TRIM39-like	NC_027327.1:10135706-10142189	REDAS	REDSLICEISA	1.1778	8.61085	2.87006	4.09676	5e-05	0.00167621
XLOC_046154	LOC106579474	map7d2	MAP7 domain-containing protein 2-like	NC_027318.1:66593809-66609364	REDAS	REDSLICEISA	0.0888734	0.649305	2.86907	2.16287	5e-05	0.00167621
XLOC_040508	LOC106574556	cldn10	claudin-10-like	NC_027315.1:71056693-71061602	REDAS	REDSLICEISA	0.0781312	0.57072	2.86881	1.76963	0.0014	0.0255409
XLOC_069119	LOC106596088	socs1	suppressor of cytokine signaling 1-like	NW_012358293.1:6015-7112	REDAS	REDSLICEISA	0.957221	6.98679	2.8677	2.78309	5e-05	0.00167621
XLOC_032314	LOC106566383	eno1	alpha-enolase	NC_027312.1:4732192-4760289	REDAS	REDSLICEISA	1.37934	10.0668	2.86756	3.29587	5e-05	0.00167621
XLOC_039059	LOC106573546	lpl	lipoprotein lipase-like	NC_027315.1:39742314-39751032	REDAS	REDSLICEISA	0.551446	4.01842	2.86534	3.2795	5e-05	0.00167621
XLOC_026112	LOC106562554	oit3	ZP domain-containing protein-like	NC_027310.1:34958157-34964962	REDAS	REDSLICEISA	1.73554	12.6001	2.85998	3.65246	5e-05	0.00167621
XLOC_058793	LOC106590529	lcn15	lipocalin-like	NC_027328.1:27747543-27749943	REDAS	REDSLICEISA	20.0835	145.733	2.85925	3.99207	5e-05	0.00167621
XLOC_025182	LOC106560986	tead4	transcriptional enhancer factor TEF-3-like	NC_027309.1:72971620-73005115	REDAS	REDSLICEISA	0.179116	1.2973	2.85655	2.22718	5e-05	0.00167621
XLOC_053965	abi3bp	abi3bp	ABI family member 3 binding protein	NC_027324.1:36699053-36759654	REDAS	REDSLICEISA	0.753195	5.44403	2.85358	2.90567	5e-05	0.00167621
XLOC_012247	LOC106604346	trim25	E3 ubiquitin/ISG15 ligase TRIM25-like	NC_027304.1:13628754-13629777	REDAS	REDSLICEISA	0.415397	2.9948	2.8499	2.36752	0.00015	0.00429515
XLOC_058149	LOC106589232	tdrkh	tudor and KH domain-containing protein-like	NC_027327.1:10201423-10209804	REDAS	REDSLICEISA	0.124287	0.895439	2.84892	2.16728	5e-05	0.00167621
XLOC_025451	LOC106561380	slc23a2	solute carrier family 23 member 1-like	NC_027309.1:97425850-97473476	REDAS	REDSLICEISA	0.103637	0.744401	2.84454	1.86756	0.0009	0.0181706
XLOC_011617	agtr2	agtr2	angiotensin II receptor type 2	NC_027303.1:44312032-44317762	REDAS	REDSLICEISA	0.272441	1.95279	2.84152	2.71509	5e-05	0.00167621
XLOC_023291	yjefn3	yjefn3	YjeF N-terminal domain containing 3	NC_027309.1:18609224-18685440	REDAS	REDSLICEISA	0.183329	1.31388	2.84132	2.14185	0.0005	0.0114231
XLOC_053187	LOC106585268	trafd1	TRAF-type zinc finger domain-containing protein 1-like	NC_027323.1:17379525-17391055	REDAS	REDSLICEISA	0.818592	5.8425	2.83537	3.52444	5e-05	0.00167621
XLOC_026385	LOC106563105	c1ql2	complement C1q-like protein 2	NC_027310.1:58117870-58119931	REDAS	REDSLICEISA	0.306084	2.17961	2.83207	2.05753	0.00015	0.00429515
XLOC_024577	LOC106613694	lpl	lipoprotein lipase-like	NC_027309.1:16988858-16995804	REDAS	REDSLICEISA	0.227327	1.61163	2.82568	2.72413	5e-05	0.00167621
XLOC_045238	irf-3	irf3	interferon regulatory factor 3	NC_027318.1:63391614-63418578	REDAS	REDSLICEISA	8.09422	57.0919	2.81832	3.852	5e-05	0.00167621
XLOC_001044	hpse2	hpse2	heparanase 2 (inactive)	NC_027300.1:91320862-91435520	REDAS	REDSLICEISA	0.0879935	0.620444	2.81783	2.10717	0.0001	0.00306497
XLOC_060591	LOC106591377	trim16	tripartite motif-containing protein 16-like	NW_012343879.1:35664-39077	REDAS	REDSLICEISA	7.72601	54.3393	2.8142	4.03326	5e-05	0.00167621
XLOC_037088	LOC106572379	-	uncharacterized LOC106572379	NC_027314.1:81823845-81851182	REDAS	REDSLICEISA	0.709977	4.96951	2.80726	1.82189	0.00065	0.0140664
XLOC_026561	pkp3	pkp3	plakophilin 3	NC_027310.1:74331251-74353340	REDAS	REDSLICEISA	0.608061	4.24692	2.80413	3.34553	5e-05	0.00167621
XLOC_018671	LOC106609381	ppfia4	liprin-alpha-4-like	NC_027306.1:44101482-44298694	REDAS	REDSLICEISA	0.0701988	0.490118	2.80361	2.01062	5e-05	0.00167621
XLOC_047328	LOC106581604	ehd2	EH domain-containing protein 2-like	NC_027319.1:86024414-86077543	REDAS	REDSLICEISA	0.351075	2.44716	2.80126	2.88449	5e-05	0.00167621
XLOC_007996	LOC106601986	gys1	glycogen [starch] synthase, muscle-like	NC_027302.1:88881778-88896192	REDAS	REDSLICEISA	0.25984	1.81037	2.80059	2.06762	0.0001	0.00306497
XLOC_018311	LOC106608841	ari5	probable E3 ubiquitin-protein ligase RNF144A-A	NC_027306.1:20374501-20627205	REDAS	REDSLICEISA	0.874041	6.08903	2.80044	0.84391	0.0034	0.0498234
XLOC_077449	LOC106598963	plec	plectin-like	NW_012390293.1:4-2562	REDAS	REDSLICEISA	0.65651	4.54638	2.79183	2.72311	5e-05	0.00167621
XLOC_018408	LOC106608979	trim39	E3 ubiquitin-protein ligase TRIM39-like	NC_027306.1:24357605-24381326	REDAS	REDSLICEISA	9.67385	66.9255	2.79039	3.78769	5e-05	0.00167621
XLOC_068333	LOC106595667	c1galt1	glycoprotein-N-acetylgalactosamine 3-beta-galactosyltransferase 1 pseudogene	NW_012356616.1:3850-8234	REDAS	REDSLICEISA	4.13512	28.41	2.7804	4.51883	5e-05	0.00167621
XLOC_030306	LOC106565281	tgm5	protein-glutamine gamma-glutamyltransferase 5-like	NC_027311.1:38153469-38162139	REDAS	REDSLICEISA	21.1399	144.894	2.77695	2.79268	5e-05	0.00167621
XLOC_002863	LOC106611732	znf503	zinc finger protein 503-like	NC_027300.1:98674953-98677754	REDAS	REDSLICEISA	0.107023	0.725942	2.76193	2.07516	0.00055	0.0123272
XLOC_046289	LOC106579703	ptchd3	patched domain-containing protein 3-like	NC_027318.1:77549732-77554851	REDAS	REDSLICEISA	1.39305	9.42586	2.75838	3.37596	5e-05	0.00167621
XLOC_068784	LOC106595913	tmem50b	cytochrome P450 2F3-like	NW_012357586.1:535-7378	REDAS	REDSLICEISA	0.110342	0.746263	2.75771	2.63038	5e-05	0.00167621
XLOC_011866	LOC106603685	trim16	tripartite motif-containing protein 16-like	NC_027303.1:64463958-64472964	REDAS	REDSLICEISA	1.38425	9.35949	2.75733	3.42082	5e-05	0.00167621
XLOC_031829	LOC106567948	dgat2	diacylglycerol O-acyltransferase 2-like	NC_027312.1:75159917-75194762	REDAS	REDSLICEISA	0.976316	6.58735	2.75428	2.81161	5e-05	0.00167621
XLOC_059896	LOC106591053	mfap4	microfibril-associated glycoprotein 4-like	NW_012343385.1:9569-20173	REDAS	REDSLICEISA	0.128774	0.865633	2.74892	1.6952	0.00015	0.00429515
XLOC_042858	LOC106576697	slc2a9	solute carrier family 2, facilitated glucose transporter member 9-like	NC_027317.1:12951591-12969863	REDAS	REDSLICEISA	0.133035	0.888181	2.73904	1.99917	5e-05	0.00167621
XLOC_042648	LOC106576573	trim27	zinc finger protein RFP-like	NC_027316.1:53775274-53782955	REDAS	REDSLICEISA	1.39691	9.28274	2.73231	3.66233	5e-05	0.00167621
XLOC_083354	LOC106599427	socs1	suppressor of cytokine signaling 1-like	NW_012416168.1:783-1683	REDAS	REDSLICEISA	0.784876	5.20993	2.73073	2.55572	5e-05	0.00167621
XLOC_086770	LOC106599712	trim25	E3 ubiquitin/ISG15 ligase TRIM25-like	NW_012441103.1:317-1387	REDAS	REDSLICEISA	0.247431	1.64169	2.73009	2.01754	0.00055	0.0123272
XLOC_038160	LOC106572213	errfi1	ERBB receptor feedback inhibitor 1-like	NC_027314.1:66011696-66020596	REDAS	REDSLICEISA	0.185953	1.23171	2.72766	2.2329	5e-05	0.00167621
XLOC_017736	LOC106609284	ucma	unique cartilage matrix-associated protein-like	NC_027306.1:39375775-39379130	REDAS	REDSLICEISA	1.19283	7.86045	2.72023	2.47113	5e-05	0.00167621
XLOC_022522	slc1a5	slc1a4	solute carrier family 1 member 5	NC_027308.1:94386683-94400619	REDAS	REDSLICEISA	4.21744	27.727	2.71685	3.48706	5e-05	0.00167621
XLOC_045058	sost	sost	sclerostin	NC_027318.1:49858325-49864963	REDAS	REDSLICEISA	0.426494	2.7979	2.71375	3.12313	5e-05	0.00167621
XLOC_003766	LOC106573887	hsa2	hyaluronan synthase 2 pseudogene	NC_027301.1:3415407-3423912	REDAS	REDSLICEISA	2.1797	14.2728	2.71107	2.346	0.0001	0.00306497
XLOC_010409	LOC106603489	sgcd	delta-sarcoglycan-like	NC_027303.1:52979954-53091120	REDAS	REDSLICEISA	0.185759	1.21212	2.70603	2.3898	5e-05	0.00167621
XLOC_041208	LOC106575650	col8a1	collagen alpha-1(VIII) chain-like	NC_027316.1:21342746-21348386	REDAS	REDSLICEISA	0.0835037	0.542557	2.69986	2.06916	0.0001	0.00306497
XLOC_018628	LOC106609361	adm2	ADM2-like	NC_027306.1:41317771-41334249	REDAS	REDSLICEISA	0.499402	3.23781	2.69675	3.02621	5e-05	0.00167621
XLOC_032469	emilin3	emilin3	elastin microfibril interfacer 3	NC_027312.1:14593287-14611151	REDAS	REDSLICEISA	0.147656	0.955297	2.69371	2.58463	5e-05	0.00167621
XLOC_038766	LOC106573225	spon1	spondin-1-like	NC_027315.1:11329468-11481311	REDAS	REDSLICEISA	0.240562	1.55335	2.6909	2.62056	5e-05	0.00167621
XLOC_008401	LOC106599321	jph1	junctophilin-1-like	NC_027302.1:24943696-24961196	REDAS	REDSLICEISA	0.114452	0.738216	2.68931	2.0713	5e-05	0.00167621
XLOC_050673	LOC106583108	slc45a3	solute carrier family 45 member 3-like	NC_027321.1:26433646-26442476	REDAS	REDSLICEISA	0.49192	3.1713	2.68858	2.93691	5e-05	0.00167621
XLOC_054344	LOC106586429	samd9	sterile alpha motif domain-containing protein 9-like	NC_027324.1:22853433-22890248	REDAS	REDSLICEISA	1.99558	12.7971	2.68093	2.15071	5e-05	0.00167621
XLOC_063476	LOC106592789	dkfzp686k139	fibronectin-like	NW_012348813.1:1316-10882	REDAS	REDSLICEISA	1.22766	7.84551	2.67595	2.35586	5e-05	0.00167621
XLOC_029965	sdf1	cxcl12	Stromal cell-derived factor 1	NC_027311.1:12911427-12932992	REDAS	REDSLICEISA	0.170642	1.08997	2.67524	1.88418	5e-05	0.00167621
XLOC_041572	LOC106576261	usp18	ubl carboxyl-terminal hydrolase 18-like	NC_027316.1:44253236-44258504	REDAS	REDSLICEISA	11.1723	71.3229	2.67444	3.93548	5e-05	0.00167621
XLOC_050675	LOC106583106	cldn19	claudin-19-like	NC_027321.1:26808798-26826071	REDAS	REDSLICEISA	0.344839	2.20116	2.67427	2.70028	5e-05	0.00167621
XLOC_068689	LOC106595875	trim16	tripartite motif-containing protein 16-like	NW_012357416.1:6293-8379	REDAS	REDSLICEISA	2.53832	16.1956	2.67366	3.33362	5e-05	0.00167621
XLOC_043894	LOC106577064	grem2	gremlin-2-like	NC_027317.1:21838664-21892102	REDAS	REDSLICEISA	0.135851	0.86539	2.67132	1.61194	0.00085	0.0173726
XLOC_046934	LOC106580879	tmem255b	transmembrane protein 255B-like	NC_027319.1:50579723-50611499	REDAS	REDSLICEISA	0.648571	4.12854	2.67029	1.96853	5e-05	0.00167621
XLOC_017359	LOC106608595	pygm	glycogen phosphorylase, muscle form	NC_027306.1:10114790-10127361	REDAS	REDSLICEISA	0.984435	6.25487	2.66761	3.29856	5e-05	0.00167621
XLOC_037948	hs90a	hsp90aa1	Heat shock protein HSP 90-alpha	NC_027314.1:46687859-46730423	REDAS	REDSLICEISA	2.25049	14.2861	2.6663	2.57381	5e-05	0.00167621
XLOC_000554	LOC106603833	-	uncharacterized LOC106603833	NC_027300.1:40203697-40209133	REDAS	REDSLICEISA	1.4549	9.22724	2.66498	2.48738	5e-05	0.00167621
XLOC_027333	LOC106562603	cuzd1	ZP domain-containing protein-like	NC_027310.1:36729438-36733392	REDAS	REDSLICEISA	1.626	10.3121	2.66494	3.37057	5e-05	0.00167621
XLOC_035712	LOC106569913	mllt11	protein AF1q-like	NC_027313.1:60715020-60720561	REDAS	REDSLICEISA	0.424525	2.69226	2.6649	2.44669	5e-05	0.00167621
XLOC_017921	LOC106609636	slc6a11	sodium- and chloride-dependent GABA transporter 3-like	NC_027306.1:50036113-50045538	REDAS	REDSLICEISA	0.206658	1.30432	2.65798	2.5359	5e-05	0.00167621
XLOC_055642	xlkd1	lyve1	Lymphatic vessel endothelial hyaluronic acid receptor 1	NC_027325.1:18399419-18402352	REDAS	REDSLICEISA	0.102111	0.642549	2.65366	1.28059	0.0002	0.00544271
XLOC_080293	LOC106599213	-	uncharacterized LOC106599213	NW_012400824.1:0-2024	REDAS	REDSLICEISA	0.7043	4.4237	2.65099	2.0284	0.00065	0.0140664
XLOC_051639	LOC106584658	ag2	uncharacterized protein C11orf96 homolog	NC_027322.1:41610956-41613128	REDAS	REDSLICEISA	0.272165	1.6993	2.64239	2.41053	5e-05	0.00167621
XLOC_009727	LOC106602345	frem2	FRAS1-related extracellular matrix protein 2-like	NC_027303.1:8423232-8426377	REDAS	REDSLICEISA	0.351287	2.18852	2.63924	2.34531	5e-05	0.00167621
XLOC_037428	LOC106570815	il1b	interleukin-1 beta-like	NC_027314.1:669411-672611	REDAS	REDSLICEISA	3.40512	21.1697	2.63622	3.09781	5e-05	0.00167621
XLOC_011093	alp	pdlim3	alkaline phosphatase	NC_027303.1:16967584-16979186	REDAS	REDSLICEISA	1.43623	8.87783	2.62792	2.54317	5e-05	0.00167621
XLOC_022805	LOC106613039	hic1	hypermethylated in cancer 1 protein-like	NC_027308.1:114980964-115001050	REDAS	REDSLICEISA	0.109929	0.675585	2.61956	2.27931	5e-05	0.00167621
XLOC_053221	LOC106585589	egr3	early growth response protein 3-like	NC_027323.1:20038004-20048650	REDAS	REDSLICEISA	1.33921	8.21761	2.61734	3.45681	5e-05	0.00167621
XLOC_057314	LOC106588768	sesn1	sestrin-1-like	NC_027326.1:23094014-23103535	REDAS	REDSLICEISA	0.898796	5.50426	2.61448	3.16364	5e-05	0.00167621
XLOC_075022	LOC106598632	trim25	E3 ubiquitin/ISG15 ligase TRIM25-like	NW_012381945.1:328-1000	REDAS	REDSLICEISA	1.30292	7.95247	2.60965	2.41784	5e-05	0.00167621
XLOC_024067	pamr1	pamr1	peptidase domain containing associated with muscle regeneration 1	NC_027309.1:90159944-90212841	REDAS	REDSLICEISA	0.351006	2.135	2.60467	2.82838	5e-05	0.00167621
XLOC_002983	LOC106561364	klf4	Krueppel-like factor 4	NC_027300.1:109172070-109180416	REDAS	REDSLICEISA	2.06463	12.5563	2.60445	3.98925	5e-05	0.00167621
XLOC_056772	LOC106588972	wisp1	WNT1-inducible-signaling pathway protein 1-like	NC_027326.1:32294209-32362337	REDAS	REDSLICEISA	1.3912	8.45429	2.60335	2.54771	5e-05	0.00167621
XLOC_007305	LOC106600688	parp14	poly [ADP-ribose] polymerase 14-like	NC_027302.1:49868388-49898168	REDAS	REDSLICEISA	3.88749	23.5832	2.60085	3.86408	5e-05	0.00167621
XLOC_066465	LOC106594610	-	uncharacterized LOC106594610	NW_012353158.1:6665-9095	REDAS	REDSLICEISA	6.34768	38.3809	2.59609	3.19964	5e-05	0.00167621
XLOC_009357	LOC106601778	-	uncharacterized LOC106601778	NC_027302.1:81003272-81007021	REDAS	REDSLICEISA	1.88927	11.4184	2.59547	3.44346	5e-05	0.00167621
XLOC_035701	col14a1	col14a1	collagen type XIV alpha 1 chain	NC_027313.1:59874444-59965541	REDAS	REDSLICEISA	0.27754	1.67608	2.59432	2.96404	5e-05	0.00167621
XLOC_059264	LOC106590660	xkr9	XK-related protein 9-like	NC_027328.1:36945398-36955020	REDAS	REDSLICEISA	0.353222	2.12911	2.5916	2.61887	5e-05	0.00167621
XLOC_044300	LOC106577783	ari6	putative E3 ubiquitin-protein ligase ARI6	NC_027317.1:56665100-56672412	REDAS	REDSLICEISA	1.26843	7.6317	2.58896	3.18788	5e-05	0.00167621
XLOC_022036	pitx2	pitx2	paired like homeodomain 2	NC_027308.1:55648034-55704483	REDAS	REDSLICEISA	0.572385	3.41712	2.57772	2.56628	5e-05	0.00167621
XLOC_054524	LOC106586715	-	uncharacterized LOC106586715	NC_027324.1:38165942-38176919	REDAS	REDSLICEISA	3.45293	20.591	2.57612	3.76543	5e-05	0.00167621
XLOC_057634	lgi1	lgi1	leucine rich glioma inactivated 1	NC_027327.1:6342105-6356315	REDAS	REDSLICEISA	0.35276	2.09933	2.57317	2.36232	5e-05	0.00167621
XLOC_037019	LOC106572039	bgn	biglycan-like	NC_027314.1:75245059-75252621	REDAS	REDSLICEISA	0.268986	1.60075	2.57314	2.31789	5e-05	0.00167621
XLOC_053056	LOC106585157	pgm5	phosphoglucomutase-like protein 5	NC_027323.1:7646946-7697599	REDAS	REDSLICEISA	0.10255	0.609644	2.57164	1.7448	5e-05	0.00167621
XLOC_068000	LOC106595515	slc16a3	monocarboxylate transporter 4-like	NW_012356040.1:17-6111	REDAS	REDSLICEISA	0.917335	5.43769	2.56747	2.22756	5e-05	0.00167621
XLOC_017663	LOC106609095	lamb1	laminin subunit beta-1-like	NC_027306.1:33537445-33568039	REDAS	REDSLICEISA	0.281182	1.66436	2.5654	3.04503	5e-05	0.00167621
XLOC_044448	LOC106578055	frrs1	putative ferric-chelate reductase 1	NC_027317.1:65501669-65509535	REDAS	REDSLICEISA	7.53534	44.5062	2.56226	4.17518	5e-05	0.00167621
XLOC_001682	LOC106569656	ptprh	receptor-type tyrosine-protein phosphatase H-like	NC_027300.1:143400576-143483998	REDAS	REDSLICEISA	5.85547	34.4926	2.55843	3.19805	5e-05	0.00167621
XLOC_000378	LOC106597482	reep1	receptor expression-enhancing protein 1-like	NC_027300.1:26703656-26712364	REDAS	REDSLICEISA	0.162164	0.95429	2.55698	2.25624	5e-05	0.00167621
XLOC_004197	rhbg	rhag	Rhesus blood group, B glycoprotein	NC_027301.1:23967076-23978545	REDAS	REDSLICEISA	1.35674	7.96782	2.55404	3.15474	5e-05	0.00167621
XLOC_006907	LOC106599532	gpc5	glypican-5-like	NC_027302.1:17647061-17900183	REDAS	REDSLICEISA	0.0782197	0.458589	2.5516	1.75065	5e-05	0.00167621
XLOC_022015	fgfp1	fgfbp1	Fibroblast growth factor-binding protein 1	NC_027308.1:53197074-53198218	REDAS	REDSLICEISA	13.8926	81.4154	2.55099	2.81828	5e-05	0.00167621
XLOC_014496	LOC106606196	slc16a3	monocarboxylate transporter 4-like	NC_027305.1:504140-613040	REDAS	REDSLICEISA	2.76857	16.2216	2.55071	1.95743	0.00025	0.00653846
XLOC_024534	LOC106613620	-	uncharacterized LOC106613620	NC_027309.1:14549267-14590439	REDAS	REDSLICEISA	12.7139	74.4444	2.54976	3.01176	5e-05	0.00167621
XLOC_032878	LOC106567285	ppp1r12b	protein phosphatase 1 regulatory subunit 12B-like	NC_027312.1:42792360-42839109	REDAS	REDSLICEISA	0.208041	1.21786	2.54941	2.00114	5e-05	0.00167621
XLOC_018310	LOC106608837	ubp21	uncharacterized protein DDB_G0290685-like	NC_027306.1:20374501-20627205	REDAS	REDSLICEISA	4.63549	27.1278	2.54898	2.29484	5e-05	0.00167621
XLOC_038129	LOC106572304	sema3a	semaphorin-3ab-like	NC_027314.1:63722322-63760048	REDAS	REDSLICEISA	0.120875	0.705788	2.54572	2.13759	5e-05	0.00167621
XLOC_001651	dck	dck	deoxycytidine kinase	NC_027300.1:141538812-141579863	REDAS	REDSLICEISA	6.35741	36.9741	2.54	3.35955	5e-05	0.00167621
XLOC_018308	srk2	srk2	Tyrosine-protein kinase SRK2	NC_027306.1:20342622-20361354	REDAS	REDSLICEISA	36.5805	212.192	2.53623	3.25494	5e-05	0.00167621
XLOC_014987	LOC106607104	cd9	CD9 antigen-like	NC_027305.1:31233336-31244658	REDAS	REDSLICEISA	69.9102	405.525	2.53622	2.38412	0.0001	0.00306497
XLOC_039694	LOC106575021	-	uncharacterized LOC106575021	NC_027315.1:86711700-86823776	REDAS	REDSLICEISA	0.565566	3.28	2.53593	0.64473	5e-05	0.00167621
XLOC_014017	LOC106605341	cspg5	chondroitin sulfate proteoglycan 5-like	NC_027304.1:57388528-57418638	REDAS	REDSLICEISA	0.0735487	0.425873	2.53365	1.20576	5e-05	0.00167621
XLOC_054487	cd200	cd200	CD200 molecule	NC_027324.1:34302684-34325424	REDAS	REDSLICEISA	0.311925	1.80601	2.53354	2.41164	5e-05	0.00167621
XLOC_061170	LOC106591596	trim16	tripartite motif-containing protein 16-like	NW_012344714.1:32307-38589	REDAS	REDSLICEISA	1.80575	10.4472	2.53245	3.10514	5e-05	0.00167621
XLOC_048119	LOC106581167	hic1	hypermethylated in cancer 1 protein-like	NC_027319.1:59378197-59426448	REDAS	REDSLICEISA	0.144502	0.834406	2.52966	2.66507	5e-05	0.00167621
XLOC_018395	LOC106608959	tdrd7	tudor domain-containing protein 7B-like	NC_027306.1:23686696-23708398	REDAS	REDSLICEISA	1.5049	8.67164	2.52664	2.64646	5e-05	0.00167621
XLOC_023891	LOC106560919	ndrg4	protein NDRG4-like	NC_027309.1:76108015-76149839	REDAS	REDSLICEISA	0.165685	0.954154	2.52578	2.3984	5e-05	0.00167621
XLOC_030066	LOC106564681	egf1	myosin-10-like	NC_027311.1:19835553-19937922	REDAS	REDSLICEISA	0.164034	0.943662	2.52428	2.83804	5e-05	0.00167621
XLOC_013398	pgfrl	pdgfrl	Platelet-derived growth factor receptor-like protein	NC_027304.1:6671614-6680894	REDAS	REDSLICEISA	0.0684397	0.393449	2.52327	1.60823	0.0024	0.0384512
XLOC_007960	LOC106601933	rnf213	E3 ubiquitin-protein ligase RNF213-like	NC_027302.1:86629284-86678796	REDAS	REDSLICEISA	0.710922	4.08195	2.52149	3.37906	5e-05	0.00167621
XLOC_035361	LOC106569486	ca12	carbonic anhydrase 12-like	NC_027313.1:36282251-36287511	REDAS	REDSLICEISA	0.230375	1.31456	2.51252	1.90307	0.00065	0.0140664
XLOC_030393	LOC106565132	slc25a34	solute carrier family 25 member 34-like	NC_027311.1:45719654-45741421	REDAS	REDSLICEISA	0.0722983	0.41246	2.51222	1.62815	5e-05	0.00167621
XLOC_044593	LOC106578269	-	uncharacterized LOC106578269	NC_027318.1:977407-998655	REDAS	REDSLICEISA	1.53088	8.69954	2.50658	2.82717	5e-05	0.00167621
XLOC_010239	LOC106603287	lgals9	galectin-9-like	NC_027303.1:41929772-41937586	REDAS	REDSLICEISA	9.87251	55.9949	2.50381	3.00912	5e-05	0.00167621
XLOC_064589	LOC106593487	cmas	N-acylneuraminate cytidylyltransferase-like	NW_012350267.1:4-8312	REDAS	REDSLICEISA	0.501444	2.83846	2.50095	2.21854	5e-05	0.00167621
XLOC_055681	crld2	crispld2	Cysteine-rich secretory protein LCCL domain-containing 2	NC_027325.1:21477539-21497841	REDAS	REDSLICEISA	0.869524	4.91716	2.49953	3.12346	5e-05	0.00167621
XLOC_051270	pgm1	pgm1	phosphoglucomutase 1	NC_027322.1:8895610-8911212	REDAS	REDSLICEISA	9.98561	56.352	2.49655	3.4904	5e-05	0.00167621
XLOC_058963	LOC106590110	-	uncharacterized LOC106590110	NC_027328.1:10220553-10243498	REDAS	REDSLICEISA	0.0705054	0.39752	2.49522	1.0915	0.00115	0.0219623
XLOC_044495	LOC106578113	cpras1	circularly permutated Ras protein 1-like	NC_027317.1:67208066-67228746	REDAS	REDSLICEISA	12.2933	69.2478	2.4939	3.11701	5e-05	0.00167621
XLOC_050994	LOC106583605	krt8	keratin, type II cytoskeletal 8-like	NC_027321.1:47076090-47088131	REDAS	REDSLICEISA	0.392324	2.20485	2.49056	2.52297	5e-05	0.00167621
XLOC_034223	LOC106569754	dnajb4	dnaJ homolog subfamily B member 4-like	NC_027313.1:46663504-46672673	REDAS	REDSLICEISA	0.405923	2.27473	2.48641	2.56515	5e-05	0.00167621
XLOC_043940	LOC106577171	mal	myelin and lymphocyte protein-like	NC_027317.1:26214338-26249073	REDAS	REDSLICEISA	3.17579	17.7522	2.48281	2.33344	5e-05	0.00167621
XLOC_034101	myp0	mpz	Myelin P0 protein	NC_027313.1:40041098-40062060	REDAS	REDSLICEISA	0.335781	1.87536	2.48157	2.0279	0.00015	0.00429515
XLOC_063204	LOC106592611	gimap4	GTPase IMAP family member 4-like	NW_012348530.1:3599-14770	REDAS	REDSLICEISA	2.99692	16.7106	2.47921	2.64429	5e-05	0.00167621
XLOC_037818	LOC106571435	-	uncharacterized LOC106571435	NC_027314.1:35349980-35452867	REDAS	REDSLICEISA	2.49726	13.909	2.4776	2.07659	5e-05	0.00167621
XLOC_045374	LOC106579686	-	uncharacterized LOC106579686	NC_027318.1:77342249-77344115	REDAS	REDSLICEISA	0.720336	4.00271	2.47424	2.77075	5e-05	0.00167621
XLOC_041742	LOC106576572	cacna2d1	voltage-dependent calcium channel subunit alpha-2/delta-1-like	NC_027316.1:53784397-53839918	REDAS	REDSLICEISA	0.14153	0.784787	2.47119	1.90134	0.00015	0.00429515
XLOC_031227	LOC106566897	calcrl	calcitonin gene-related peptide type 1 receptor-like	NC_027312.1:23252141-23275383	REDAS	REDSLICEISA	0.179927	0.991999	2.46293	2.00774	5e-05	0.00167621
XLOC_053948	LOC106586671	col6a5	collagen alpha-2(IV) chain-like	NC_027324.1:35443824-35576825	REDAS	REDSLICEISA	1.01853	5.60988	2.46148	3.14092	5e-05	0.00167621
XLOC_048622	LOC106581932	calcrl	calcitonin gene-related peptide type 1 receptor	NC_027320.1:21463500-21523946	REDAS	REDSLICEISA	0.108576	0.596772	2.45848	1.88255	5e-05	0.00167621
XLOC_055154	LOC106587805	fbn1	fibrillin-1-like	NC_027325.1:37538784-37619330	REDAS	REDSLICEISA	1.39702	7.65557	2.45416	2.42731	5e-05	0.00167621
XLOC_028624	LOC106564956	krt222	keratin, type I cytoskeletal 18-A-like	NC_027311.1:22905427-22933427	REDAS	REDSLICEISA	0.336302	1.84093	2.45261	2.1866	5e-05	0.00167621
XLOC_036416	LOC106571195	rhag	ammonium transporter Rh type A-like	NC_027314.1:23737686-23753522	REDAS	REDSLICEISA	0.241819	1.32272	2.45151	2.04824	5e-05	0.00167621
XLOC_044393	tri39	mefv	Tripartite motif-containing protein 39	NC_027317.1:61933577-61953307	REDAS	REDSLICEISA	1.87553	10.2272	2.44704	3.06424	5e-05	0.00167621
XLOC_037146	LOC106572541	-	uncharacterized LOC106572541	NC_027314.1:84716551-84761939	REDAS	REDSLICEISA	2.9164	15.8994	2.44671	3.39164	5e-05	0.00167621
XLOC_063639	LOC106592862	has2	hyaluronan synthase 2-like	NW_012348967.1:9578-14428	REDAS	REDSLICEISA	0.236554	1.28907	2.44609	1.94888	0.00025	0.00653846
XLOC_005666	LOC106582284	meox2	homeobox protein MOX-2-like	NC_027301.1:26412543-26422653	REDAS	REDSLICEISA	0.173261	0.940994	2.44124	1.88827	0.0003	0.00757889
XLOC_020588	LOC106611946	gfpt2	glutamine--fructose-6-phosphate aminotransferase [isomerizing] 2-like	NC_027308.1:69197702-69228904	REDAS	REDSLICEISA	5.35454	29.0671	2.44055	3.92961	5e-05	0.00167621
XLOC_065943	LOC106594284	rnf144a	probable E3 ubiquitin-protein ligase RNF144A-A	NW_012352344.1:206-10824	REDAS	REDSLICEISA	5.07249	27.5229	2.43987	2.81468	5e-05	0.00167621
XLOC_034647	LOC106570498	tinag	tubulointerstitial nephritis antigen-like	NC_027313.1:78901595-78977748	REDAS	REDSLICEISA	0.304275	1.64954	2.43861	2.61236	5e-05	0.00167621
XLOC_033276	LOC106567757	lgals9	galectin-9-like	NC_027312.1:82768676-82777732	REDAS	REDSLICEISA	5.23756	28.2651	2.43205	3.41739	5e-05	0.00167621
XLOC_050583	LOC106582913	dtnbp1	dysbindin-like	NC_027321.1:16961003-16993401	REDAS	REDSLICEISA	0.120588	0.649386	2.429	1.15362	0.0014	0.0255409
XLOC_043498	LOC106577994	frrs1	putative ferric-chelate reductase 1	NC_027317.1:63466865-63471502	REDAS	REDSLICEISA	69.4596	374.046	2.42897	2.60656	5e-05	0.00167621
XLOC_013923	LOC106605145	-	uncharacterized LOC106605145	NC_027304.1:52478796-52491264	REDAS	REDSLICEISA	0.981633	5.28357	2.42826	3.3041	5e-05	0.00167621
XLOC_058150	LOC106589450	parp9	poly [ADP-ribose] polymerase 9-like	NC_027327.1:10222768-10239240	REDAS	REDSLICEISA	9.57001	51.4988	2.42795	3.55682	5e-05	0.00167621
XLOC_034127	LOC106569628	tpm1	tropomyosin alpha-1 chain-like	NC_027313.1:41753734-41771236	REDAS	REDSLICEISA	5.43136	29.2196	2.42755	3.26821	5e-05	0.00167621
XLOC_038216	LOC106572132	megf6	multiple epidermal growth factor-like domains protein 6	NC_027314.1:70420533-70551649	REDAS	REDSLICEISA	0.0773108	0.415312	2.42545	1.51284	0.0003	0.00757889
XLOC_021788	cf12	cfl2	cofilin 2	NC_027308.1:34359064-34363357	REDAS	REDSLICEISA	0.668912	3.57781	2.41919	2.25332	5e-05	0.00167621
XLOC_037991	LOC106571810	slc22a16	solute carrier family 22 member 16-like	NC_027314.1:53057654-53124064	REDAS	REDSLICEISA	0.0733602	0.391327	2.41531	1.70058	0.00015	0.00429515
XLOC_059300	smpx	smpx	small muscle protein X-linked	NC_027328.1:41713389-41755522	REDAS	REDSLICEISA	1.83596	9.79261	2.41516	2.94431	5e-05	0.00167621
XLOC_015836	LOC106606327	pmp22	peripheral myelin protein 22-like	NC_027305.1:4468114-4481303	REDAS	REDSLICEISA	2.46008	13.0669	2.40914	3.3861	5e-05	0.00167621
XLOC_048790	LOC106582243	gbp1	uncharacterized LOC106582243	NC_027320.1:34949037-34950246	REDAS	REDSLICEISA	1.48965	7.91161	2.409	2.5514	5e-05	0.00167621
XLOC_059365	LOC106590753	pnpla2	patatin-like phospholipase domain-containing protein 2	NW_012341904.1:36-22165	REDAS	REDSLICEISA	0.114345	0.606082	2.40612	1.50439	0.00095	0.0189427
XLOC_030548	LOC106565585	ptgis	prostacyclin synthase-like	NC_027311.1:56022770-56052964	REDAS	REDSLICEISA	0.231791	1.22602	2.40309	2.13063	5e-05	0.00167621
XLOC_002425	LOC106604599	sorbs1	sorbin and SH3 domain-containing protein 1-like	NC_027300.1:48842175-48921868	REDAS	REDSLICEISA	0.222057	1.17393	2.40235	2.20996	5e-05	0.00167621
XLOC_027787	LOC106563179	parp14	poly [ADP-ribose] polymerase 14-like	NC_027310.1:72768261-72862634	REDAS	REDSLICEISA	6.34642	33.5382	2.40179	2.3074	0.0001	0.00306497
XLOC_006441	LOC106595796	gcn2	probable serine/threonine-protein kinase GCN2	NC_027301.1:72368553-72374548	REDAS	REDSLICEISA	0.282342	1.49205	2.40178	1.78845	0.00015	0.00429515
XLOC_040559	LOC106574482	ifi44l	interferon-induced protein 44-like	NC_027315.1:72634714-72641165	REDAS	REDSLICEISA	6.90332	36.4729	2.40146	3.43556	5e-05	0.00167621
XLOC_004908	LOC101448046	cfd	serine protease-like protein	NC_027301.1:66400231-66532278	REDAS	REDSLICEISA	27.8181	146.827	2.40002	3.56936	5e-05	0.00167621
XLOC_050203	LOC106583651	helz2	helicase with zinc finger domain 2-like	NC_027321.1:48886774-48934635	REDAS	REDSLICEISA	7.77995	40.9185	2.39492	2.20236	5e-05	0.00167621
XLOC_060524	LOC106591349	tns1	tensin-like	NW_012343784.1:117-11475	REDAS	REDSLICEISA	0.237269	1.24272	2.3889	2.35105	5e-05	0.00167621
XLOC_036824	LOC106571916	cdh26	cadherin-like protein 26	NC_027314.1:60177772-60330956	REDAS	REDSLICEISA	12.7305	66.5752	2.38669	2.97018	5e-05	0.00167621
XLOC_052536	dnajb5	dnajb5	DnaJ heat shock protein family (Hsp40) member B5	NC_027323.1:15236396-15248481	REDAS	REDSLICEISA	0.229837	1.19986	2.38419	1.81595	0.0001	0.00306497
XLOC_009506	LOC106601979	-	uncharacterized LOC106601979	NC_027302.1:88746076-88750599	REDAS	REDSLICEISA	0.126127	0.658418	2.38412	2.22005	5e-05	0.00167621
XLOC_025621	nampt	nampt	nicotinamide phosphoribosyltransferase	NC_027309.1:109288778-109307246	REDAS	REDSLICEISA	9.82789	51.2555	2.38275	2.5723	5e-05	0.00167621
XLOC_045156	LOC106579159	dtx3l	uncharacterized LOC106579159	NC_027318.1:55985561-55999812	REDAS	REDSLICEISA	3.55511	18.4861	2.37847	3.85989	5e-05	0.00167621
XLOC_007147	LOC106600004	unc13a	protein unc-13 homolog A-like	NC_027302.1:38210674-38307200	REDAS	REDSLICEISA	0.0797434	0.414595	2.37827	1.99049	5e-05	0.00167621
XLOC_032816	spats2	spats2	spermatogenesis associated serine rich 2	NC_027312.1:40217009-40251902	REDAS	REDSLICEISA	2.66966	13.858	2.37599	3.69867	5e-05	0.00167621
XLOC_067384	LOC106595160	trim25	E3 ubiquitin/ISG15 ligase TRIM25-like	NW_012354810.1:5185-6491	REDAS	REDSLICEISA	0.445354	2.30834	2.37383	1.78607	0.0011	0.0212218
XLOC_009469	LOC106601932	-	E3 ubiquitin-protein ligase RNF213-like	NC_027302.1:86610532-86628127	REDAS	REDSLICEISA	0.708498	3.66626	2.37147	3.55671	5e-05	0.00167621
XLOC_062931	LOC106592440	trim16	tripartite motif-containing protein 16-like	NW_012348220.1:1148-11609	REDAS	REDSLICEISA	1.10073	5.69576	2.37142	2.90864	5e-05	0.00167621
XLOC_005506	LOC106579269	ncoa7	nuclear receptor coactivator 7-like	NC_027301.1:16886539-16902432	REDAS	REDSLICEISA	5.10399	26.3844	2.36999	3.29064	5e-05	0.00167621
XLOC_046384	LOC106580203	-	probable lipid phosphate phosphatase PPAPDC3	NC_027319.1:4748319-4761411	REDAS	REDSLICEISA	0.13408	0.689733	2.36295	1.47587	0.00195	0.032853
XLOC_037819	LOC106571437	-	uncharacterized LOC106571437	NC_027314.1:35470648-35540528	REDAS	REDSLICEISA	1.03075	5.29772	2.36167	2.57027	5e-05	0.00167621
XLOC_090500	LOC106600090	trim25	E3 ubiquitin/ISG15 ligase TRIM25-like	NW_012552670.1:381-1128	REDAS	REDSLICEISA	0.815381	4.19044	2.36156	1.92237	0.00085	0.0173726
XLOC_001793	LOC106572043	rnf213	E3 ubiquitin-protein ligase RNF213-like	NC_027300.1:152952977-153029125	REDAS	REDSLICEISA	1.17387	6.01521	2.35734	2.68496	5e-05	0.00167621
XLOC_060349	LOC106591280	fbn1	fibrillin-1-like	NW_012343671.1:36031-43737	REDAS	REDSLICEISA	0.821487	4.20654	2.35632	2.2694	5e-05	0.00167621
XLOC_044285	LOC106577692	cnfnb	cornifelin homolog B-like	NC_027317.1:55052689-55063131	REDAS	REDSLICEISA	3.83465	19.5713	2.35158	3.41783	5e-05	0.00167621
XLOC_049956	LOC106583179	pgis	prostacyclin synthase-like	NC_027321.1:30844976-30858967	REDAS	REDSLICEISA	0.791116	4.03417	2.35031	2.35197	5e-05	0.00167621
XLOC_060573	LOC106591368	-	uncharacterized LOC106591368	NW_012343835.1:666-1567	REDAS	REDSLICEISA	0.943034	4.79591	2.34642	1.87495	0.0008	0.0165674
XLOC_028391	LOC106564393	-	uncharacterized LOC106564393	NC_027311.1:10059242-10075900	REDAS	REDSLICEISA	1.14858	5.82367	2.34208	2.71969	5e-05	0.00167621
XLOC_041150	LOC106575560	-	uncharacterized LOC106575560	NC_027316.1:18362895-18368491	REDAS	REDSLICEISA	0.0978169	0.491477	2.32897	1.61264	0.00025	0.00653846
XLOC_018683	LOC106609496	fam180a	protein FAM180A-like	NC_027306.1:45063322-45099587	REDAS	REDSLICEISA	0.134146	0.673631	2.32815	1.19639	0.0014	0.0255409
XLOC_036246	LOC106570943	trim25	E3 ubiquitin/ISG15 ligase TRIM25-like	NC_027314.1:8289480-8324864	REDAS	REDSLICEISA	0.95289	4.78438	2.32795	2.4856	5e-05	0.00167621
XLOC_001038	avpi1	avpi1	arginine vasopressin induced 1	NC_027300.1:91073227-91079104	REDAS	REDSLICEISA	0.53911	2.70665	2.32786	2.32531	5e-05	0.00167621
XLOC_042752	cxcl12	cxcl12	C-X-C motif chemokine ligand 12	NC_027317.1:3719884-3761712	REDAS	REDSLICEISA	1.9258	9.6553	2.32586	2.95567	5e-05	0.00167621
XLOC_009859	LOC106602596	tmod1	tropomodulin-1-like	NC_027303.1:15772824-15797298	REDAS	REDSLICEISA	0.481825	2.41404	2.32487	2.09192	5e-05	0.00167621
XLOC_025315	LOC106561166	alpk3	alpha-protein kinase 3-like	NC_027309.1:83932356-83958608	REDAS	REDSLICEISA	0.101287	0.506023	2.32075	2.04679	0.0003	0.00757889
XLOC_022140	LOC106611743	vegf	vascular endothelial growth factor receptor kdr-like	NC_027308.1:63517692-63608439	REDAS	REDSLICEISA	0.2184	1.09011	2.31944	2.4849	5e-05	0.00167621
XLOC_046414	LOC106580153	aqp3	aquaporin-3-like	NC_027319.1:7848621-7859312	REDAS	REDSLICEISA	10.2069	50.9378	2.31919	3.33009	5e-05	0.00167621
XLOC_017682	LOC106609207	nampt	nicotinamide phosphoribosyltransferase-like	NC_027306.1:35589179-35607141	REDAS	REDSLICEISA	5.71625	28.5233	2.319	3.47542	5e-05	0.00167621
XLOC_067997	LOC106595512	tnik	TRAF2 and NCK-interacting protein kinase-like	NW_012356032.1:64-8232	REDAS	REDSLICEISA	0.851853	4.24511	2.31713	2.13973	5e-05	0.00167621
XLOC_066000	LOC106594322	parg	TRAF3-interacting protein 1-like	NW_012352431.1:70-10186	REDAS	REDSLICEISA	1.02903	5.12549	2.3164	2.54706	5e-05	0.00167621
XLOC_005574	LOC106580462	tdp2	tyrosyl-DNA phosphodiesterase 2-like	NC_027301.1:21897610-21912073	REDAS	REDSLICEISA	2.66346	13.2257	2.31197	3.31406	5e-05	0.00167621
XLOC_007250	LOC106600653	-	uncharacterized LOC106600653	NC_027302.1:46225127-46228646	REDAS	REDSLICEISA	0.152883	0.759037	2.31174	1.61359	0.00045	0.0105017
XLOC_046567	s20aa	slc20a1a	Sodium-dependent phosphate transporter 1-A	NC_027319.1:22415600-22422996	REDAS	REDSLICEISA	0.920675	4.55773	2.30755	2.93425	5e-05	0.00167621
XLOC_042779	bag3	bag3	BCL2-associated athanogene 3	NC_027317.1:6061856-6070325	REDAS	REDSLICEISA	0.39053	1.92482	2.30122	2.45049	5e-05	0.00167621
XLOC_039420	LOC106574559	xirp2	xin actin-binding repeat-containing protein 2-like	NC_027315.1:70702452-70749808	REDAS	REDSLICEISA	0.463475	2.28384	2.3009	2.09057	5e-05	0.00167621
XLOC_008065	LOC106595984	emilin1	EMILIN-2-like	NC_027302.1:79390-106714	REDAS	REDSLICEISA	0.420364	2.06978	2.29976	2.28187	5e-05	0.00167621
XLOC_018681	LOC106609494	sema3c	semaphorin-3C-like	NC_027306.1:44995515-45051704	REDAS	REDSLICEISA	0.488411	2.40066	2.29726	2.72848	5e-05	0.00167621
XLOC_048805	LOC106582259	il1r2	interleukin-1 receptor type 2-like	NC_027320.1:35746157-35772170	REDAS	REDSLICEISA	0.91515	4.49765	2.29709	2.58012	5e-05	0.00167621
XLOC_042142	LOC106575679	tmeff2	tomoregulin-2-like	NC_027316.1:22750375-22757867	REDAS	REDSLICEISA	0.109282	0.536404	2.29526	1.57494	5e-05	0.00167621
XLOC_015679	LOC106608297	tgfb3	transforming growth factor beta-3-like	NC_027305.1:82900194-82922836	REDAS	REDSLICEISA	0.139731	0.683626	2.29055	1.69276	5e-05	0.00167621
XLOC_052226	LOC106584677	trim25	E3 ubiquitin/ISG15 ligase TRIM25-like	NC_027322.1:41048372-41052814	REDAS	REDSLICEISA	3.08745	15.0959	2.28967	2.92906	5e-05	0.00167621
XLOC_042517	LOC106576426	sema3c	semaphorin-3C-like	NC_027316.1:47154565-47202140	REDAS	REDSLICEISA	0.353474	1.72813	2.28954	2.58781	5e-05	0.00167621
XLOC_011416	LOC106602939	arap1	arf-GAP with Rho-GAP domain, ANK repeat and PH domain-containing protein 1-like	NC_027303.1:32689958-32701452	REDAS	REDSLICEISA	1.19832	5.85105	2.28768	3.46134	5e-05	0.00167621
XLOC_037111	LOC106572465	dnmt3a	DNA (cytosine-5)-methyltransferase 3A-like	NC_027314.1:82582349-82603358	REDAS	REDSLICEISA	0.22039	1.06779	2.27649	2.25705	5e-05	0.00167621
XLOC_068377	LOC106595704	-	uncharacterized LOC106595704	NW_012356713.1:2535-4509	REDAS	REDSLICEISA	1.11115	5.38172	2.27602	1.70469	0.00265	0.0414132
XLOC_051422	tgm1	-	transglutaminase 1 (K polypeptide epidermal type I, protein-glutamine-gamma-glutamyltransferase)	NC_027322.1:23839941-23860311	REDAS	REDSLICEISA	12.5785	60.6237	2.26892	2.51701	5e-05	0.00167621
XLOC_031611	ebf1	ebf1	EBF transcription factor 1	NC_027312.1:50659370-50802665	REDAS	REDSLICEISA	0.178163	0.85851	2.26864	1.95494	5e-05	0.00167621
XLOC_036882	LOC106572249	snx19	sorting nexin-19-like	NC_027314.1:64684396-64747600	REDAS	REDSLICEISA	4.23521	20.3538	2.26479	3.44268	5e-05	0.00167621
XLOC_052234	LOC106584666	trim16	tripartite motif-containing protein 16-like protein	NC_027322.1:41285978-41293866	REDAS	REDSLICEISA	0.739164	3.53705	2.25858	2.47122	5e-05	0.00167621
XLOC_024021	LOC106561265	mrc1	macrophage mannose receptor 1-like	NC_027309.1:86504951-86566609	REDAS	REDSLICEISA	0.338046	1.61741	2.2584	2.24903	5e-05	0.00167621
XLOC_058966	LOC106590119	ackr4	atypical chemokine receptor 4-like	NC_027328.1:10916525-10965043	REDAS	REDSLICEISA	0.84156	4.00535	2.25079	2.56697	5e-05	0.00167621
XLOC_041474	LOC100380855	nampt	nicotinamide phosphoribosyltransferase	NC_027316.1:37594963-37613759	REDAS	REDSLICEISA	4.304	20.4765	2.25022	3.39335	5e-05	0.00167621
XLOC_068618	LOC106595825	trim16	tripartite motif-containing protein 16-like	NW_012357212.1:2042-5294	REDAS	REDSLICEISA	114.985	544.901	2.24454	2.45576	5e-05	0.00167621
XLOC_055011	LOC106587598	ankdd1a	ankyrin repeat and death domain-containing protein 1A-like	NC_027325.1:31046935-31053065	REDAS	REDSLICEISA	0.165357	0.783297	2.24398	1.28279	0.0016	0.0282586
XLOC_062932	LOC106592439	trim25	E3 ubiquitin/ISG15 ligase TRIM25-like	NW_012348220.1:15970-18817	REDAS	REDSLICEISA	0.502283	2.37832	2.24337	1.85229	0.0014	0.0255409
XLOC_056986	LOC106588492	prdm1	PR domain zinc finger protein 1-like	NC_027326.1:6947804-6961639	REDAS	REDSLICEISA	0.613345	2.89928	2.24093	2.525	5e-05	0.00167621
XLOC_003256	LOC106567149	hspa5	78 kDa glucose-regulated protein-like	NC_027300.1:127869905-127885037	REDAS	REDSLICEISA	5.49703	25.7569	2.22824	2.52261	5e-05	0.00167621
XLOC_017469	LOC106608810	gvinp1	interferon-induced very large GTPase 1-like	NC_027306.1:19442365-19502879	REDAS	REDSLICEISA	2.10962	9.84263	2.22206	3.34462	5e-05	0.00167621
XLOC_014800	LOC106606746	ifi44	interferon-induced protein 44-like	NC_027305.1:19836523-19860359	REDAS	REDSLICEISA	5.92442	27.6129	2.2206	3.17242	5e-05	0.00167621
XLOC_000861	arhgef33	arhgef33	Rho guanine nucleotide exchange factor 33	NC_027300.1:69871664-69891805	REDAS	REDSLICEISA	0.3173	1.47867	2.22038	2.13139	5e-05	0.00167621
XLOC_034415	LOC106569942	tnxb	tenascin-X-like	NC_027313.1:59641448-59668313	REDAS	REDSLICEISA	0.170387	0.792575	2.21773	1.62651	0.0015	0.026916
XLOC_034258	hhatl	hhat	hedgehog acyltransferase like	NC_027313.1:49261733-49293528	REDAS	REDSLICEISA	1.09579	5.09308	2.21656	2.43242	5e-05	0.00167621
XLOC_038465	LOC106572649	lrp1	low-density lipoprotein receptor-related protein 1-like	NC_027314.1:88638073-88652717	REDAS	REDSLICEISA	0.154325	0.716336	2.21467	1.56501	0.0028	0.0431446
XLOC_067594	LOC106595311	fcgbp	IgGFc-binding protein-like	NW_012355211.1:819-6600	REDAS	REDSLICEISA	1.87642	8.64759	2.20431	3.21325	5e-05	0.00167621
XLOC_002568	LOC106607745	ank3	ankyrin-3-like	NC_027300.1:65968825-66186572	REDAS	REDSLICEISA	0.568047	2.61744	2.20408	1.82302	5e-05	0.00167621
XLOC_060358	LOC106591285	-	uncharacterized LOC106591285	NW_012343677.1:36875-46496	REDAS	REDSLICEISA	0.113765	0.523024	2.20083	1.43469	0.0031	0.0465293
XLOC_017605	LOC106609042	-	uncharacterized LOC106609042	NC_027306.1:26276468-26281995	REDAS	REDSLICEISA	10.6304	48.7962	2.19857	3.48239	5e-05	0.00167621
XLOC_076984	LOC106598912	trim16	tripartite motif-containing protein 16-like protein	NW_012388943.1:72-2339	REDAS	REDSLICEISA	3.72285	17.0617	2.19628	2.63372	5e-05	0.00167621
XLOC_029390	LOC106566065	uba1	ubiquitin-like modifier-activating enzyme 1	NC_027311.1:77239105-77333221	REDAS	REDSLICEISA	4.19427	19.1859	2.19356	1.96176	0.0002	0.00544271
XLOC_065595	LOC106594100	trim25	E3 ubiquitin/ISG15 ligase TRIM25-like	NW_012351848.1:5788-6483	REDAS	REDSLICEISA	0.651293	2.97629	2.19214	1.77465	0.00045	0.0105017
XLOC_000574	LOC106603641	mapre3	microtubule-associated protein RP/EB family member 3-like	NC_027300.1:41142173-41151803	REDAS	REDSLICEISA	0.14399	0.657755	2.19159	1.77945	0.0002	0.00544271
XLOC_011851	LOC106603727	usp2	ubiquitin carboxyl-terminal hydrolase 2-like	NC_027303.1:63084597-63095458	REDAS	REDSLICEISA	0.345153	1.57635	2.19128	2.15527	5e-05	0.00167621
XLOC_054410	epsti1	epsti1	epithelial stromal interaction 1	NC_027324.1:28809432-28823873	REDAS	REDSLICEISA	11.0785	50.5562	2.19012	3.28446	5e-05	0.00167621
XLOC_074197	LOC106598415	trim29	tripartite motif-containing protein 29-like	NW_012377906.1:329-1617	REDAS	REDSLICEISA	0.472407	2.15371	2.18872	1.67366	0.00045	0.0105017
XLOC_004302	LOC106583231	muc22	mucin-22-like	NC_027301.1:30337815-30367352	REDAS	REDSLICEISA	0.0908025	0.413254	2.18623	1.4722	0.00125	0.0234317
XLOC_015996	LOC106606554	parp14	poly [ADP-ribose] polymerase 14-like	NC_027305.1:13964753-13980435	REDAS	REDSLICEISA	2.50584	11.3411	2.17819	3.29403	5e-05	0.00167621
XLOC_033953	dtna	dtna	dystrobrevin alpha	NC_027313.1:30108851-30146659	REDAS	REDSLICEISA	0.638514	2.88705	2.17681	2.58281	5e-05	0.00167621
XLOC_035032	LOC106568963	plvap	plasmalemma vesicle-associated protein-like	NC_027313.1:12408195-12414182	REDAS	REDSLICEISA	0.937958	4.23993	2.17645	2.66127	5e-05	0.00167621
XLOC_030918	LOC106566248	ogn	mimecan-like	NC_027311.1:90307310-90314606	REDAS	REDSLICEISA	1.23233	5.56874	2.17596	2.80757	5e-05	0.00167621
XLOC_005953	LOC106588495	-	uncharacterized LOC106588495	NC_027301.1:47174464-47271239	REDAS	REDSLICEISA	13.8016	62.2729	2.17377	2.04017	0.00025	0.00653846
XLOC_009356	LOC106601777	-	uncharacterized LOC106601777	NC_027302.1:80980621-80991146	REDAS	REDSLICEISA	0.776407	3.50146	2.17307	1.92141	5e-05	0.00167621
XLOC_039277	LOC106574369	trim16	tripartite motif-containing protein 16-like	NC_027315.1:58331856-58568106	REDAS	REDSLICEISA	2.16019	9.70045	2.16689	1.59153	0.0018	0.0308991
XLOC_037110	LOC106572462	ppdpf	pancreatic progenitor cell differentiation and proliferation factor-like	NC_027314.1:82481445-82485013	REDAS	REDSLICEISA	1.14781	5.13935	2.16271	2.14639	0.0001	0.00306497
XLOC_049376	LOC106582242	gbp1	interferon-induced guanylate-binding protein 1-like	NC_027320.1:34969167-34973999	REDAS	REDSLICEISA	1.99048	8.89934	2.16058	2.64434	5e-05	0.00167621
XLOC_009559	LOC106602070	-	uncharacterized LOC106602070	NC_027302.1:92112547-92118489	REDAS	REDSLICEISA	1.02359	4.56538	2.15709	2.65692	5e-05	0.00167621
XLOC_014549	LOC106606280	nlrc3	protein NLRC3-like	NC_027305.1:3058355-3067911	REDAS	REDSLICEISA	0.395475	1.76331	2.15663	2.10347	5e-05	0.00167621
XLOC_057207	LOC106588536	muc5ac	mucin-5AC-like	NC_027326.1:15204123-15236631	REDAS	REDSLICEISA	2.18564	9.72971	2.15434	2.46509	5e-05	0.00167621
XLOC_048366	LOC106581509	tiam1	T-lymphoma invasion and metastasis-inducing protein 1-like	NC_027319.1:79595136-79608469	REDAS	REDSLICEISA	0.0882138	0.392447	2.15342	1.1405	0.0034	0.0498234
XLOC_024001	LOC106561186	trim25	E3 ubiquitin/ISG15 ligase TRIM25-like	NC_027309.1:84672834-84679477	REDAS	REDSLICEISA	2.13329	9.47216	2.15061	2.84527	5e-05	0.00167621
XLOC_013631	LOC106604624	hmmr	hyaluronan mediated motility receptor-like	NC_027304.1:29018900-29027428	REDAS	REDSLICEISA	0.567388	2.51435	2.14778	2.00131	5e-05	0.00167621
XLOC_054592	LOC106586857	il10rb	interleukin-10 receptor subunit beta-like	NC_027324.1:44864502-44873642	REDAS	REDSLICEISA	3.60312	15.8338	2.13569	3.02156	5e-05	0.00167621
XLOC_075440	LOC106598702	trim25	E3 ubiquitin/ISG15 ligase TRIM25-like	NW_012384662.1:2539-3167	REDAS	REDSLICEISA	1.24784	5.47419	2.13321	1.91089	0.00015	0.00429515
XLOC_051357	LOC106584144	rgs5	regulator of G-protein signaling 5-like	NC_027322.1:19128244-19144276	REDAS	REDSLICEISA	0.301317	1.32009	2.13128	2.17075	5e-05	0.00167621
XLOC_015223	LOC106607441	-	uncharacterized LOC106607441	NC_027305.1:43479971-43498513	REDAS	REDSLICEISA	0.113141	0.495671	2.13126	1.988	5e-05	0.00167621
XLOC_060382	LOC106591291	samhd1	deoxynucleoside triphosphate triphosphohydrolase SAMHD1-like	NW_012343689.1:29809-44566	REDAS	REDSLICEISA	38.7027	168.815	2.12493	3.11757	5e-05	0.00167621
XLOC_091809	LOC106600353	-	uncharacterized LOC106600353	NW_012572132.1:26-755	REDAS	REDSLICEISA	2.11749	9.21961	2.12235	1.90964	0.0003	0.00757889
XLOC_015904	LOC106606435	myadml2	myeloid-associated differentiation marker-like protein 2	NC_027305.1:9018887-9023456	REDAS	REDSLICEISA	0.0905531	0.394087	2.12168	1.76191	0.00015	0.00429515
XLOC_010204	LOC106603199	pcolce	procollagen C-endopeptidase enhancer 2-like	NC_027303.1:38539530-38543788	REDAS	REDSLICEISA	4.86108	21.153	2.12151	2.6531	5e-05	0.00167621
XLOC_037060	LOC106572353	cr1	complement factor H-like	NC_027314.1:79083235-79088578	REDAS	REDSLICEISA	14.6478	63.6499	2.11947	3.4303	5e-05	0.00167621
XLOC_032871	lmod3	arl6ip5	leiomodin 3	NC_027312.1:42544315-42550413	REDAS	REDSLICEISA	0.618602	2.68174	2.11609	2.03219	0.0002	0.00544271
XLOC_036216	epgn	epgn	Epigen	NC_027314.1:4347839-4350754	REDAS	REDSLICEISA	35.3899	153.375	2.11565	2.74543	5e-05	0.00167621
XLOC_067352	LOC106595143	ugp2	UTP--glucose-1-phosphate uridylyltransferase-like	NW_012354753.1:8-9672	REDAS	REDSLICEISA	1.56003	6.76021	2.11549	2.01566	0.0002	0.00544271
XLOC_033091	LOC106567680	gimap8	GTPase IMAP family member 8-like	NC_027312.1:68940961-68952400	REDAS	REDSLICEISA	0.430659	1.8652	2.11471	2.32905	5e-05	0.00167621
XLOC_020284	LOC106611381	capn1	calpain-1 catalytic subunit-like	NC_027308.1:43817242-43878741	REDAS	REDSLICEISA	52.758	227.731	2.10987	1.87467	0.00175	0.0302518
XLOC_033706	LOC106568940	rab11b	ras-related protein Rab-11B-like	NC_027313.1:13320733-13328831	REDAS	REDSLICEISA	0.756585	3.26201	2.10819	1.94444	5e-05	0.00167621
XLOC_027395	sycc	cars	Cysteinyl-tRNA synthetase, cytoplasmic	NC_027310.1:40210177-40225100	REDAS	REDSLICEISA	2.07733	8.93308	2.10443	2.77293	5e-05	0.00167621
XLOC_049138	ifih1	ifih1	interferon induced with helicase C domain 1	NC_027320.1:14997941-15018675	REDAS	REDSLICEISA	7.13737	30.6663	2.10319	3.29084	5e-05	0.00167621
XLOC_002849	LOC106611907	gprc5c	G-protein coupled receptor family C group 5 member C-like	NC_027300.1:97328490-97345190	REDAS	REDSLICEISA	0.396582	1.70337	2.1027	2.25094	5e-05	0.00167621
XLOC_066524	LOC106594638	-	uncharacterized LOC106594638	NW_012353243.1:291-10799	REDAS	REDSLICEISA	0.155871	0.669076	2.10182	1.89897	0.0001	0.00306497
XLOC_047685	LOC106580409	unc45b	protein unc-45 homolog B-like	NC_027319.1:29277319-29295020	REDAS	REDSLICEISA	0.392172	1.68242	2.10098	2.25142	5e-05	0.00167621
XLOC_027583	LOC106563086	-	jeltraxin-like	NC_027310.1:55447734-55450862	REDAS	REDSLICEISA	0.750393	3.20898	2.0964	2.25382	5e-05	0.00167621
XLOC_042865	LOC106576683	-	uncharacterized LOC106576683	NC_027317.1:13211517-13245152	REDAS	REDSLICEISA	4.61221	19.7065	2.09514	3.14586	5e-05	0.00167621
XLOC_026922	LOC106561910	usp6nl	USP6 N-terminal-like protein	NC_027310.1:6944571-6985165	REDAS	REDSLICEISA	0.18244	0.778594	2.09345	2.02302	5e-05	0.00167621
XLOC_009045	LOC106601246	-	uncharacterized LOC106601246	NC_027302.1:65641629-65725218	REDAS	REDSLICEISA	0.139497	0.594166	2.09064	0.487256	0.0009	0.0181706
XLOC_038746	LOC106573163	ampd3	AMP deaminase 3-like	NC_027315.1:9195333-9196900	REDAS	REDSLICEISA	0.940857	4.0036	2.08925	1.90743	0.0001	0.00306497
XLOC_030899	LOC106566214	sema3d	semaphorin-3D-like	NC_027311.1:87803443-87937481	REDAS	REDSLICEISA	0.250143	1.06296	2.08726	2.06837	5e-05	0.00167621
XLOC_028432	LOC106564453	b3galt2	beta-1,3-galactosyltransferase 2-like	NC_027311.1:12414133-12425337	REDAS	REDSLICEISA	4.21193	17.8841	2.08613	3.37827	5e-05	0.00167621
XLOC_012240	LOC106604347	-	uncharacterized LOC106604347	NC_027304.1:13454783-13456055	REDAS	REDSLICEISA	101.192	429.437	2.08534	3.13791	5e-05	0.00167621
XLOC_037224	LOC106572688	c1galt1a	glycoprotein-N-acetylgalactosamine 3-beta-galactosyltransferase 1-B-like	NC_027314.1:90412084-90421315	REDAS	REDSLICEISA	1.16999	4.9639	2.08498	2.18907	5e-05	0.00167621
XLOC_027530	cxl10	cxcl10	C-X-C motif chemokine 10	NC_027310.1:50142033-50145794	REDAS	REDSLICEISA	0.460751	1.95339	2.08392	1.72954	0.0008	0.0165674
XLOC_036977	LOC106572101	lamb2	laminin subunit beta-2-like	NC_027314.1:71794323-71837163	REDAS	REDSLICEISA	0.199895	0.847449	2.08389	1.63398	0.00015	0.00429515
XLOC_055276	LOC106588007	hsd11b2	corticosteroid 11-beta-dehydrogenase isozyme 2-like	NC_027325.1:43387425-43397437	REDAS	REDSLICEISA	0.38469	1.63047	2.08352	1.49648	0.0004	0.00954992
XLOC_036830	LOC106571918	cdh13	cadherin-13-like	NC_027314.1:60362043-60421677	REDAS	REDSLICEISA	11.0418	46.7936	2.08334	2.34458	5e-05	0.00167621
XLOC_051102	LOC106583744	ssuh2	protein SSUH2 homolog	NC_027321.1:57120860-57136581	REDAS	REDSLICEISA	4.6169	19.4845	2.07733	3.18235	5e-05	0.00167621
XLOC_037878	chga	chga	chromogranin A	NC_027314.1:40943540-40960924	REDAS	REDSLICEISA	0.366628	1.54479	2.07502	1.87881	5e-05	0.00167621
XLOC_042157	LOC106575703	-	uncharacterized LOC106575703	NC_027316.1:23614377-23618126	REDAS	REDSLICEISA	6.70179	28.2328	2.07475	2.65104	5e-05	0.00167621
XLOC_059350	fbxo32	fbxo32	F-box protein 32	NW_012341884.1:32702-43166	REDAS	REDSLICEISA	0.562125	2.36795	2.07467	1.63026	0.00085	0.0173726
XLOC_043698	LOC106576818	sorbs1	sorbin and SH3 domain-containing protein 1-like	NC_027317.1:6308937-6387811	REDAS	REDSLICEISA	0.260133	1.09497	2.07357	1.60565	0.00305	0.0459806
XLOC_015890	gys1	gys1	glycogen synthase 1	NC_027305.1:8150649-8174672	REDAS	REDSLICEISA	1.7169	7.22002	2.0722	2.99637	5e-05	0.00167621
XLOC_070681	LOC106596943	usp26	ubiquitin carboxyl-terminal hydrolase 26-like	NW_012362715.1:62-4604	REDAS	REDSLICEISA	0.401679	1.68896	2.07202	1.68627	0.0003	0.00757889
XLOC_026965	LOC106561987	cdh5	cadherin-5-like	NC_027310.1:10534651-10547496	REDAS	REDSLICEISA	0.286479	1.20274	2.06982	2.02516	0.0001	0.00306497
XLOC_067720	LOC106595379	acss2	acetyl-coenzyme A synthetase, cytoplasmic-like	NW_012355428.1:656-9427	REDAS	REDSLICEISA	1.63068	6.83086	2.06659	1.99167	0.00015	0.00429515
XLOC_041635	LOC106576442	trim35	zinc-binding protein A33-like	NC_027316.1:47605702-47610238	REDAS	REDSLICEISA	3.97503	16.6495	2.06644	2.63864	5e-05	0.00167621
XLOC_015276	LOC106607589	hlx	H2.0-like homeobox protein	NC_027305.1:47765840-47769276	REDAS	REDSLICEISA	1.18678	4.97006	2.06621	2.08633	0.00015	0.00429515
XLOC_005777	LOC106584161	tgfb2	transforming growth factor beta-2-like	NC_027301.1:34956733-34990309	REDAS	REDSLICEISA	0.192358	0.803356	2.06225	1.80414	0.00125	0.0234317
XLOC_020756	LOC106612249	atp7a	copper-transporting ATPase 1-like	NC_027308.1:84238526-84258374	REDAS	REDSLICEISA	0.256437	1.07022	2.06124	1.893	0.0001	0.00306497
XLOC_075427	LOC106598695	-	uncharacterized LOC106598695	NW_012384437.1:216-902	REDAS	REDSLICEISA	1.6309	6.8019	2.06027	1.45868	0.002	0.0334953
XLOC_051628	LOC106584636	trim25	E3 ubiquitin/ISG15 ligase TRIM25-like	NC_027322.1:40944686-40949470	REDAS	REDSLICEISA	3.17695	13.2293	2.05803	2.55314	5e-05	0.00167621
XLOC_061719	LOC106591737	trpm1	transient receptor potential cation channel subfamily M member 1-like	NW_012346122.1:28850-36799	REDAS	REDSLICEISA	0.253101	1.05284	2.0565	1.7421	0.0001	0.00306497
XLOC_032668	LOC106566773	sema3b	semaphorin-3B-like	NC_027312.1:28742296-28826142	REDAS	REDSLICEISA	0.103018	0.428369	2.05595	1.67884	5e-05	0.00167621
XLOC_003861	LOC106575617	-	uncharacterized LOC106575617	NC_027301.1:8520156-8524394	REDAS	REDSLICEISA	0.650961	2.70616	2.0556	2.55729	5e-05	0.00167621
XLOC_029703	LOC106563993	tvp23a	Golgi apparatus membrane protein TVP23 homolog A-like	NC_027311.1:509271-519628	REDAS	REDSLICEISA	0.632925	2.62886	2.05433	1.93991	5e-05	0.00167621
XLOC_051746	LOC106584847	gcnt3	beta-1,3-galactosyl-O-glycosyl-glycoprotein beta-1,6-N-acetylglucosaminyltransferase 3-like	NC_027322.1:48664343-48666164	REDAS	REDSLICEISA	1.35209	5.61522	2.05415	2.51498	5e-05	0.00167621
XLOC_047694	LOC106580423	sema4e	clathrin heavy chain 1-like	NC_027319.1:29925332-29953428	REDAS	REDSLICEISA	0.244895	1.01577	2.05234	2.11072	5e-05	0.00167621
XLOC_040130	LOC106573615	csga	C-factor-like	NC_027315.1:36782548-36817606	REDAS	REDSLICEISA	0.237387	0.983618	2.05086	1.48867	0.00115	0.0219623
XLOC_001644	LOC106568982	trim25	E3 ubiquitin/ISG15 ligase TRIM25-like	NC_027300.1:141003219-141006173	REDAS	REDSLICEISA	3.29984	13.6497	2.0484	2.91684	5e-05	0.00167621
XLOC_027590	vcan	vcan	versican	NC_027310.1:55867019-55904113	REDAS	REDSLICEISA	0.849042	3.51119	2.04805	2.58664	5e-05	0.00167621
XLOC_002681	LOC106610323	-	protein FAM20A-like	NC_027300.1:77226970-77277580	REDAS	REDSLICEISA	0.705932	2.90503	2.04095	2.29104	5e-05	0.00167621
XLOC_006097	LOC106590115	ldlr-a	low-density lipoprotein receptor-like	NC_027301.1:55925092-55947054	REDAS	REDSLICEISA	4.01928	16.5358	2.04058	3.0867	5e-05	0.00167621
XLOC_014945	LOC106607014	evpl	envoplakin-like	NC_027305.1:29328332-29408963	REDAS	REDSLICEISA	2.11427	8.67965	2.03748	2.99123	5e-05	0.00167621
XLOC_072495	LOC106597803	trim16	stonustoxin subunit beta-like	NW_012369005.1:3392-4483	REDAS	REDSLICEISA	0.854139	3.50434	2.0366	1.77785	0.0005	0.0114231
XLOC_021017	LOC106612592	cdc42ep3	cdc42 effector protein 2-like	NC_027308.1:106062757-106073543	REDAS	REDSLICEISA	0.585396	2.40029	2.03572	2.11763	5e-05	0.00167621
XLOC_040837	LOC106575038	c5ar1	C5a anaphylatoxin chemotactic receptor 1-like	NC_027315.1:87006160-87016073	REDAS	REDSLICEISA	2.04368	8.3739	2.03473	2.67573	5e-05	0.00167621
XLOC_043810	LOC106576941	ahnak	neuroblast differentiation-associated protein AHNAK-like	NC_027317.1:14137576-14180738	REDAS	REDSLICEISA	5.85806	23.9897	2.03392	2.96539	5e-05	0.00167621
XLOC_013400	LOC106604185	mid2	probable E3 ubiquitin-protein ligase MID2	NC_027304.1:6741965-6868410	REDAS	REDSLICEISA	0.480043	1.95793	2.0281	1.75111	0.00105	0.0204706
XLOC_042156	LOC106575706	-	uncharacterized LOC106575706	NC_027316.1:23600165-23603709	REDAS	REDSLICEISA	5.74351	23.411	2.02718	2.67544	5e-05	0.00167621
XLOC_079353	LOC106599139	trim16	stonustoxin subunit beta-like	NW_012396655.1:33-1106	REDAS	REDSLICEISA	1.59368	6.49595	2.02718	1.93964	0.00035	0.00858457
XLOC_028454	LOC106564480	dusp5	dual specificity protein phosphatase 5-like	NC_027311.1:13392013-13402134	REDAS	REDSLICEISA	4.68996	19.0987	2.02582	2.33114	5e-05	0.00167621
XLOC_090558	LOC106600108	trim25	E3 ubiquitin/ISG15 ligase TRIM25-like	NW_012553680.1:98-1097	REDAS	REDSLICEISA	1.01032	4.11181	2.02496	1.9728	0.0002	0.00544271
XLOC_019255	LOC106610364	-	uncharacterized LOC106610364	NC_027307.1:19864652-19873822	REDAS	REDSLICEISA	0.116422	0.473577	2.02423	1.82828	5e-05	0.00167621
XLOC_004577	LOC106587011	myh10	myosin-10	NC_027301.1:48566620-48660524	REDAS	REDSLICEISA	0.214617	0.871895	2.02239	2.03663	5e-05	0.00167621
XLOC_012461	LOC106604712	fosl1	fos-related antigen 1-like	NC_027304.1:32422896-32428653	REDAS	REDSLICEISA	0.661061	2.68115	2.02	2.16289	5e-05	0.00167621
XLOC_033634	LOC106568722	pde4b	cAMP-specific 3',5'-cyclic phosphodiesterase 4B-like	NC_027313.1:8797360-8972325	REDAS	REDSLICEISA	1.58391	6.41468	2.01789	2.94388	5e-05	0.00167621
XLOC_058558	LOC106590113	otud1	OTU domain-containing protein 1-like	NC_027328.1:10635069-10637787	REDAS	REDSLICEISA	0.234785	0.9505	2.01735	1.79323	0.0004	0.00954992
XLOC_034637	cap2	cap2	cyclase associated actin cytoskeleton regulatory protein 2	NC_027313.1:78571906-78608976	REDAS	REDSLICEISA	0.435371	1.76165	2.01661	2.18552	5e-05	0.00167621
XLOC_008844	LOC106600850	pdk1	pyruvate dehydrogenase (acetyl-transferring) kinase isozyme 2, mitochondrial-like	NC_027302.1:56925217-56965096	REDAS	REDSLICEISA	0.309237	1.24971	2.01481	1.85451	0.00045	0.0105017
XLOC_056775	LOC106588959	cylc2	cylicin-2-like	NC_027326.1:32518009-32539588	REDAS	REDSLICEISA	0.116077	0.468846	2.01403	1.48685	0.00045	0.0105017
XLOC_001766	LOC106571543	hmgcs1	hydroxymethylglutaryl-CoA synthase, cytoplasmic-like	NC_027300.1:150012591-150027489	REDAS	REDSLICEISA	7.27548	29.2824	2.00892	2.56763	5e-05	0.00167621
XLOC_040483	LOC106574417	slitrk6	SLIT and NTRK-like protein 6	NC_027315.1:68980176-68995592	REDAS	REDSLICEISA	0.440898	1.77177	2.00668	2.39728	5e-05	0.00167621
XLOC_004499	LOC106588289	evpl	envoplakin-like	NC_027301.1:44613905-44629105	REDAS	REDSLICEISA	2.79441	11.2193	2.00537	3.37969	5e-05	0.00167621
XLOC_001411	LOC106564789	grn	apelin receptor B-like	NC_027300.1:121379876-121382135	REDAS	REDSLICEISA	0.210669	0.845598	2.00499	1.7158	0.00055	0.0123272
XLOC_012243	LOC106604343	trim16	tripartite motif-containing protein 16-like	NC_027304.1:13528391-13570882	REDAS	REDSLICEISA	1.73176	6.93789	2.00226	2.54198	5e-05	0.00167621
XLOC_043466	LOC106577944	-	uncharacterized LOC106577944	NC_027317.1:61968610-61983582	REDAS	REDSLICEISA	2.31042	9.25158	2.00154	3.05351	5e-05	0.00167621
XLOC_057653	LOC106589397	prkg1	cGMP-dependent protein kinase 1	NC_027327.1:7163589-7332003	REDAS	REDSLICEISA	0.177627	0.710838	2.00067	1.45263	0.00105	0.0204706
XLOC_051626	LOC106584606	-	stonustoxin subunit alpha-like	NC_027322.1:40927584-40936202	REDAS	REDSLICEISA	1.69127	6.76339	1.99964	2.19054	5e-05	0.00167621
XLOC_039780	LOC106573096	ano1	anoctamin-1-like	NC_027315.1:5671009-5741578	REDAS	REDSLICEISA	0.20645	0.823186	1.99542	1.65787	0.00015	0.00429515
XLOC_034791	LOC106570725	kiaa1522	uncharacterized protein KIAA1522 homolog	NC_027313.1:89349097-89445149	REDAS	REDSLICEISA	0.122647	0.48869	1.9944	1.91257	5e-05	0.00167621
XLOC_017675	LOC106609234	cdkn1b	cyclin-dependent kinase inhibitor 1B-like	NC_027306.1:34686718-34697943	REDAS	REDSLICEISA	1.97018	7.82707	1.99014	2.8837	5e-05	0.00167621
XLOC_059274	LOC106590673	jph1	junctophilin-1-like	NC_027328.1:38555313-38561362	REDAS	REDSLICEISA	0.134661	0.533857	1.98712	1.35021	0.0004	0.00954992
XLOC_066735	LOC106594767	nans	sialic acid synthase-like	NW_012353607.1:1007-7460	REDAS	REDSLICEISA	9.70728	38.3934	1.98372	3.05345	5e-05	0.00167621
XLOC_016883	LOC106607898	vegfa	vascular endothelial growth factor A-A-like	NC_027305.1:62511233-62593992	REDAS	REDSLICEISA	0.660896	2.612	1.98266	2.11746	0.0001	0.00306497
XLOC_026070	LOC106562473	myo5a	unconventional myosin-Va-like	NC_027310.1:32150581-32157459	REDAS	REDSLICEISA	0.117228	0.46245	1.97997	1.79128	5e-05	0.00167621
XLOC_022077	LOC106611650	ebf3	transcription factor COE3-like	NC_027308.1:60398467-60496001	REDAS	REDSLICEISA	0.310993	1.22658	1.97969	1.84692	0.0001	0.00306497
XLOC_028106	thsd1	thsd1	thrombospondin type 1 domain containing 1	NC_027310.1:91869875-91913454	REDAS	REDSLICEISA	0.112444	0.443396	1.97938	1.96769	5e-05	0.00167621
XLOC_053498	LOC106585875	-	uncharacterized LOC106585875	NC_027323.1:40800972-40819264	REDAS	REDSLICEISA	0.302927	1.19415	1.97894	1.60801	0.0004	0.00954992
XLOC_033410	LOC106568337	gcnt4	beta-1,3-galactosyl-O-glycosyl-glycoprotein beta-1,6-N-acetylglucosaminyltransferase 4-like	NC_027312.1:92840424-92853975	REDAS	REDSLICEISA	0.678675	2.67217	1.97722	2.08215	5e-05	0.00167621
XLOC_001332	LOC106563402	-	uncharacterized LOC106563402	NC_027300.1:117075435-117080659	REDAS	REDSLICEISA	5.131	20.1966	1.9768	2.49894	5e-05	0.00167621
XLOC_053693	LOC106586211	phgdh	D-3-phosphoglycerate dehydrogenase-like	NC_027324.1:13956791-13962969	REDAS	REDSLICEISA	24.3037	95.6113	1.97601	2.65427	5e-05	0.00167621
XLOC_059192	LOC106590554	-	uncharacterized LOC106590554	NC_027328.1:29118294-29122485	REDAS	REDSLICEISA	12.2521	48.1317	1.97396	3.15134	5e-05	0.00167621
XLOC_038706	LOC106573083	nrcam	neuronal cell adhesion molecule-like	NC_027315.1:4543943-4664359	REDAS	REDSLICEISA	0.102418	0.402045	1.97289	1.54251	5e-05	0.00167621
XLOC_066450	LOC106594604	-	uncharacterized LOC106594604	NW_012353147.1:5935-8636	REDAS	REDSLICEISA	0.729296	2.86065	1.97177	1.47066	0.00265	0.0414132
XLOC_010099	LOC106602975	cd248	endosialin-like	NC_027303.1:33619416-33622342	REDAS	REDSLICEISA	0.400251	1.56898	1.97085	2.07432	5e-05	0.00167621
XLOC_019666	LOC106610327	-	uncharacterized LOC106610327	NC_027307.1:18897159-18929038	REDAS	REDSLICEISA	10.3344	40.3862	1.96641	1.90077	0.00025	0.00653846
XLOC_047573	LOC106579895	lmx1b	LIM/homeobox protein LMX-1.2-like	NC_027319.1:21826433-21884114	REDAS	REDSLICEISA	1.296	5.0605	1.96521	2.10295	0.0004	0.00954992
XLOC_053450	LOC106585755	-	uncharacterized LOC106585755	NC_027323.1:34997956-35007802	REDAS	REDSLICEISA	3.72815	14.5554	1.96502	2.58615	5e-05	0.00167621
XLOC_037256	LOC106572749	tns2	tensin-2-like	NC_027314.1:93360520-93428752	REDAS	REDSLICEISA	0.18376	0.717051	1.96425	2.18816	5e-05	0.00167621
XLOC_062818	LOC106592390	trim39	E3 ubiquitin-protein ligase TRIM39-like	NW_012348132.1:13-11774	REDAS	REDSLICEISA	0.235368	0.918073	1.96369	1.85107	0.00015	0.00429515
XLOC_020911	fosb	fosb	FosB proto-oncogene, AP-1 transcription factor subunit	NC_027308.1:99390561-99454546	REDAS	REDSLICEISA	3.19962	12.4707	1.96257	3.07191	5e-05	0.00167621
XLOC_058731	LOC106590404	ppp1r16a	protein phosphatase 1 regulatory subunit 16A-like	NC_027328.1:24964335-24989850	REDAS	REDSLICEISA	0.116308	0.451448	1.95661	1.37776	0.0034	0.0498234
XLOC_013863	LOC106605064	trim10	nuclear factor 7, brain-like	NC_027304.1:48265841-48299595	REDAS	REDSLICEISA	3.75859	14.5808	1.95581	2.98249	5e-05	0.00167621
XLOC_065594	LOC106594099	trim25	E3 ubiquitin/ISG15 ligase TRIM25-like	NW_012351848.1:3604-4404	REDAS	REDSLICEISA	1.3181	5.11061	1.95503	1.87282	0.0003	0.00757889
XLOC_002852	LOC106611887	kcnj2	inward rectifier potassium channel 2-like	NC_027300.1:97658628-97666708	REDAS	REDSLICEISA	0.169022	0.654178	1.95248	1.72646	0.00035	0.00858457
XLOC_034927	LOC106568720	jak1	tyrosine-protein kinase JAK1-like	NC_027313.1:8757627-8792775	REDAS	REDSLICEISA	4.5948	17.7804	1.95221	1.91921	0.0004	0.00954992
XLOC_023854	parvb	parvb	parvin beta	NC_027309.1:73135104-73152041	REDAS	REDSLICEISA	0.436	1.68639	1.95154	1.69433	0.0016	0.0282586
XLOC_044378	LOC106577904	hes19	transcription factor Sox-19b-like	NC_027317.1:60976609-60982276	REDAS	REDSLICEISA	6.42656	24.8364	1.95034	3.22694	5e-05	0.00167621
XLOC_058924	LOC106590043	zeb1	zinc finger E-box-binding homeobox 1-like	NC_027328.1:3368564-3454936	REDAS	REDSLICEISA	0.310464	1.19982	1.95032	2.09939	0.00015	0.00429515
XLOC_038713	LOC106573095	cox8b	cytochrome c oxidase subunit 8B, mitochondrial-like	NC_027315.1:5379232-5381119	REDAS	REDSLICEISA	12.9194	49.892	1.94927	2.58008	5e-05	0.00167621
XLOC_042450	LOC106576210	parp12	poly [ADP-ribose] polymerase 12-like	NC_027316.1:42060173-42065878	REDAS	REDSLICEISA	0.641211	2.47301	1.94739	2.20056	5e-05	0.00167621
XLOC_028466	LOC106564497	ldlr	low-density lipoprotein receptor-like	NC_027311.1:14114571-14135013	REDAS	REDSLICEISA	1.1395	4.39468	1.94736	2.87459	5e-05	0.00167621
XLOC_062677	LOC106592282	acvrl1	serine/threonine-protein kinase receptor R3-like	NW_012347950.1:7372-17938	REDAS	REDSLICEISA	0.245129	0.944894	1.94661	1.44424	0.0014	0.0255409
XLOC_042348	mov10	mov10	helicase MOV-10	NC_027316.1:34806659-34852437	REDAS	REDSLICEISA	13.7662	53.0604	1.9465	2.83839	5e-05	0.00167621
XLOC_063820	LOC106592982	parg	poly(ADP-ribose) glycohydrolase-like	NW_012349203.1:159-9321	REDAS	REDSLICEISA	4.1759	16.0727	1.94445	2.82213	5e-05	0.00167621
XLOC_043296	LOC106577641	plac8l1	placenta-specific gene 8 protein-like	NC_027317.1:53517693-53592928	REDAS	REDSLICEISA	61.137	235.193	1.94372	2.21675	5e-05	0.00167621
XLOC_009314	LOC106601716	aldh3b1	aldehyde dehydrogenase family 3 member B1-like	NC_027302.1:78853797-79004671	REDAS	REDSLICEISA	4.19522	16.1284	1.94279	2.83265	5e-05	0.00167621
XLOC_032798	LOC106567157	cd34	hematopoietic progenitor cell antigen CD34-like	NC_027312.1:38913737-38953194	REDAS	REDSLICEISA	1.55871	5.98848	1.94183	2.61251	5e-05	0.00167621
XLOC_045703	LOC106578766	cmas	N-acylneuraminate cytidylyltransferase-like	NC_027318.1:34691193-34804335	REDAS	REDSLICEISA	0.986805	3.78989	1.94132	1.7743	0.00075	0.0157375
XLOC_028530	LOC106564604	sec23a	protein transport protein Sec23A-like	NC_027311.1:16495970-16508029	REDAS	REDSLICEISA	2.03062	7.78967	1.93964	2.63412	5e-05	0.00167621
XLOC_044148	LOC106577496	ablim2	actin-binding LIM protein 2-like	NC_027317.1:44858007-44968117	REDAS	REDSLICEISA	0.877903	3.36305	1.93764	2.51334	5e-05	0.00167621
XLOC_011344	LOC106602864	trim29	tripartite motif-containing protein 16-like	NC_027303.1:28530829-28542966	REDAS	REDSLICEISA	5.99056	22.9387	1.93702	3.09644	5e-05	0.00167621
XLOC_027069	LOC106562199	myzap	myocardial zonula adherens protein-like	NC_027310.1:20197297-20220648	REDAS	REDSLICEISA	0.666427	2.55182	1.93701	2.51741	0.0001	0.00306497
XLOC_058374	LOC106589807	mlip	muscular LMNA-interacting protein-like	NC_027327.1:27070413-27117171	REDAS	REDSLICEISA	1.029	3.9395	1.93677	1.8253	0.0001	0.00306497
XLOC_051716	LOC106584811	trim39	E3 ubiquitin-protein ligase TRIM39-like	NC_027322.1:46701116-46715840	REDAS	REDSLICEISA	1.89702	7.24889	1.93402	2.69807	5e-05	0.00167621
XLOC_060556	LOC106591358	clec6a	C-type lectin domain family 6 member A-like	NW_012343806.1:34317-44979	REDAS	REDSLICEISA	4.25569	16.2563	1.93354	2.01275	5e-05	0.00167621
XLOC_030532	LOC106565470	dtx3l	E3 ubiquitin-protein ligase DTX3L-like	NC_027311.1:54782041-54801727	REDAS	REDSLICEISA	9.70719	37.0692	1.93309	3.04518	5e-05	0.00167621
XLOC_022784	LOC106612802	ywhag2	14-3-3 protein gamma-2-like	NC_027308.1:113570755-113580927	REDAS	REDSLICEISA	0.159617	0.609072	1.932	1.77694	0.00065	0.0140664
XLOC_053955	LOC106586691	cbs	cystathionine beta-synthase-like	NC_027324.1:36073808-36094813	REDAS	REDSLICEISA	4.13065	15.7545	1.93132	2.9177	5e-05	0.00167621
XLOC_028952	LOC106565326	prelp	prolargin-like	NC_027311.1:48021468-48027325	REDAS	REDSLICEISA	10.0092	38.1082	1.92877	2.96597	5e-05	0.00167621
XLOC_047502	LOC106580002	arrdc1	arrestin domain-containing protein 1-like	NC_027319.1:17532485-17543125	REDAS	REDSLICEISA	0.770735	2.93363	1.92838	2.57755	5e-05	0.00167621
XLOC_013699	LOC106604726	vegf	vascular endothelial growth factor receptor kdr-like	NC_027304.1:32655884-32731736	REDAS	REDSLICEISA	0.120846	0.459196	1.92594	1.87287	0.0003	0.00757889
XLOC_003124	LOC106563492	dusp4	dual specificity protein phosphatase 4-like	NC_027300.1:117352054-117358600	REDAS	REDSLICEISA	1.42212	5.40171	1.92538	2.20717	5e-05	0.00167621
XLOC_007886	LOC106601828	fam20c	extracellular serine/threonine protein kinase FAM20C-like	NC_027302.1:82702877-82773056	REDAS	REDSLICEISA	0.359593	1.36491	1.92437	1.99972	0.0001	0.00306497
XLOC_030486	LOC106565406	nr4a1	nuclear receptor subfamily 4 group A member 1-like	NC_027311.1:52378681-52438220	REDAS	REDSLICEISA	1.22428	4.64495	1.92373	2.02747	5e-05	0.00167621
XLOC_027298	LOC106562555	gjd2	gap junction delta-2 protein-like	NC_027310.1:34968481-34973555	REDAS	REDSLICEISA	0.107883	0.409194	1.92332	1.69401	0.00035	0.00858457
XLOC_052647	apja	aplnra	Apelin receptor A	NC_027323.1:23569453-23571621	REDAS	REDSLICEISA	0.357124	1.35418	1.92292	1.78884	0.0003	0.00757889
XLOC_060122	LOC106591203	ptp4a3	protein tyrosine phosphatase type IVA 3-like	NW_012343555.1:40913-49987	REDAS	REDSLICEISA	1.28148	4.85672	1.92217	1.74981	0.00025	0.00653846
XLOC_018612	itih5	itih5	inter-alpha-trypsin inhibitor heavy chain family member 5	NC_027306.1:39677148-39715163	REDAS	REDSLICEISA	0.68324	2.5888	1.92182	2.28259	5e-05	0.00167621
XLOC_033702	LOC106568947	pde4d	cAMP-specific 3',5'-cyclic phosphodiesterase 4D-like	NC_027313.1:13082519-13141559	REDAS	REDSLICEISA	0.185299	0.701313	1.9202	1.95847	5e-05	0.00167621
XLOC_005077	LOC106595807	eif2ak3	eukaryotic translation initiation factor 2-alpha kinase 3-like	NC_027301.1:72384041-72387946	REDAS	REDSLICEISA	1.23112	4.65754	1.9196	2.3444	5e-05	0.00167621
XLOC_008311	LOC106599117	agl	glycogen debranching enzyme-like	NC_027302.1:15228446-15260476	REDAS	REDSLICEISA	3.21828	12.1742	1.91946	2.28027	5e-05	0.00167621
XLOC_017828	LOC106609418	frrs1	putative ferric-chelate reductase 1	NC_027306.1:43369904-43379838	REDAS	REDSLICEISA	0.110041	0.415737	1.91763	1.3655	0.00245	0.039053
XLOC_059096	LOC106590362	xmrk	melanoma receptor tyrosine-protein kinase-like	NC_027328.1:22713756-22784977	REDAS	REDSLICEISA	0.682276	2.5701	1.91339	2.06992	5e-05	0.00167621
XLOC_072708	LOC106597893	nlrp12	NACHT, LRR and PYD domains-containing protein 12-like	NW_012370102.1:410-4417	REDAS	REDSLICEISA	0.182717	0.687937	1.91266	1.69934	0.00045	0.0105017
XLOC_051638	LOC106584659	hsd17b	very-long-chain 3-oxoacyl-CoA reductase-A-like	NC_027322.1:41526759-41565392	REDAS	REDSLICEISA	0.525426	1.9775	1.91212	2.00916	5e-05	0.00167621
XLOC_044694	LOC106578430	trim47	zinc finger protein RFP-like	NC_027318.1:11557137-11743387	REDAS	REDSLICEISA	1.06678	4.01465	1.91201	2.28271	5e-05	0.00167621
XLOC_020930	LOC106612711	ltbp4	latent-transforming growth factor beta-binding protein 4-like	NC_027308.1:101615660-101694103	REDAS	REDSLICEISA	0.296201	1.11334	1.91024	2.01954	5e-05	0.00167621
XLOC_049901	LOC106583080	trim16	tripartite motif-containing protein 16-like protein	NC_027321.1:27537427-27555326	REDAS	REDSLICEISA	2.5387	9.53069	1.90849	2.53848	5e-05	0.00167621
XLOC_046054	ramp2	ramp1	receptor activity modifying protein 2	NC_027318.1:57529942-57535474	REDAS	REDSLICEISA	1.79026	6.71528	1.90728	1.98209	0.00025	0.00653846
XLOC_010975	LOC106602380	gpm6a	neuronal membrane glycoprotein M6-a	NC_027303.1:11553505-11618404	REDAS	REDSLICEISA	0.300185	1.12461	1.9055	1.81609	5e-05	0.00167621
XLOC_043044	LOC106577246	tmem150a	transmembrane protein 150A-like	NC_027317.1:30165521-30206928	REDAS	REDSLICEISA	0.59458	2.22717	1.90527	2.32035	5e-05	0.00167621
XLOC_028285	LOC106564208	metrn	meteorin-like protein	NC_027311.1:6376245-6380043	REDAS	REDSLICEISA	0.331808	1.23767	1.89921	1.7203	0.00035	0.00858457
XLOC_012287	LOC106604502	pcdh1	protocadherin-1-like	NC_027304.1:16920160-17266939	REDAS	REDSLICEISA	1.1346	4.23116	1.89887	2.81083	5e-05	0.00167621
XLOC_059112	LOC106590411	irf8	interferon regulatory factor 8-like	NC_027328.1:25022666-25031130	REDAS	REDSLICEISA	7.57589	28.1711	1.89473	2.69366	5e-05	0.00167621
XLOC_052994	hspb8	hspb8	heat shock protein family B (small) member 8	NC_027323.1:2038973-2061247	REDAS	REDSLICEISA	0.891469	3.3147	1.89462	2.05172	0.00015	0.00429515
XLOC_051623	LOC106584633	trim16	tripartite motif-containing protein 16-like	NC_027322.1:40845555-40863824	REDAS	REDSLICEISA	5.78307	21.4882	1.89364	2.26105	5e-05	0.00167621
XLOC_032482	uckl1	uckl1	uridine-cytidine kinase 1-like 1	NC_027312.1:15799039-15853751	REDAS	REDSLICEISA	3.76861	14.0018	1.8935	2.98277	5e-05	0.00167621
XLOC_046146	LOC106579482	vipr2	vasoactive intestinal polypeptide receptor 2-like	NC_027318.1:66332757-66362820	REDAS	REDSLICEISA	0.604929	2.2468	1.89303	1.63876	0.00105	0.0204706
XLOC_014661	LOC106606485	mcrip2	protein FAM195A-like	NC_027305.1:11394677-11400753	REDAS	REDSLICEISA	0.40877	1.5155	1.89043	1.48239	0.0002	0.00544271
XLOC_029116	stat2	stat2	signal transducer and activator of transcription 2	NC_027311.1:58628906-58683141	REDAS	REDSLICEISA	25.4027	93.9394	1.88675	2.3358	5e-05	0.00167621
XLOC_045426	LOC106579761	-	uncharacterized LOC106579761	NC_027318.1:82241524-82304308	REDAS	REDSLICEISA	5.00757	18.4499	1.88143	2.47958	5e-05	0.00167621
XLOC_068903	LOC106595975	ubr4	E3 ubiquitin-protein ligase UBR4-like	NW_012357823.1:524-8016	REDAS	REDSLICEISA	1.19172	4.38979	1.88111	1.67802	0.00075	0.0157375
XLOC_001095	LOC106612072	c1qtnf1	complement C1q tumor necrosis factor-related protein 1-like	NC_027300.1:95768204-95807817	REDAS	REDSLICEISA	0.33511	1.23406	1.88071	1.80206	0.00065	0.0140664
XLOC_019701	LOC106610362	dkk2	dickkopf-related protein 2-like	NC_027307.1:19813841-19819470	REDAS	REDSLICEISA	0.288882	1.06315	1.87979	1.77357	0.0006	0.0132029
XLOC_035068	LOC106568905	agl	glycogen debranching enzyme-like	NC_027313.1:14633270-14675481	REDAS	REDSLICEISA	0.98252	3.61023	1.87753	2.31357	5e-05	0.00167621
XLOC_034636	rbm24	rbm24	RNA binding motif protein 24	NC_027313.1:78558506-78569619	REDAS	REDSLICEISA	0.129436	0.475009	1.87572	1.50231	0.0004	0.00954992
XLOC_059087	LOC106590342	epb41l3	band 4.1-like protein 3	NC_027328.1:21333871-21416858	REDAS	REDSLICEISA	0.470887	1.72534	1.87343	1.4574	5e-05	0.00167621
XLOC_043358	LOC106577782	-	uncharacterized LOC106577782	NC_027317.1:56659838-56661337	REDAS	REDSLICEISA	1.80604	6.61364	1.87262	2.03189	5e-05	0.00167621
XLOC_054198	LOC106586142	stat1	signal transducer and activator of transcription 1-alpha/beta-like	NC_027324.1:10175933-10263140	REDAS	REDSLICEISA	24.304	88.8991	1.87097	2.16386	0.0002	0.00544271
XLOC_058039	calcoco2	snf8	calcium binding and coiled-coil domain 2	NC_027327.1:1049891-1070713	REDAS	REDSLICEISA	10.5583	38.5532	1.86847	3.05103	5e-05	0.00167621
XLOC_070876	LOC106597047	-	uncharacterized LOC106597047	NW_012363285.1:3975-5850	REDAS	REDSLICEISA	1.87542	6.84695	1.86825	2.48278	5e-05	0.00167621
XLOC_013661	LOC106604667	-	uncharacterized LOC106604667	NC_027304.1:30353789-30369576	REDAS	REDSLICEISA	0.259407	0.94685	1.86792	1.7673	0.0006	0.0132029
XLOC_002908	LOC106613909	adam9	disintegrin and metalloproteinase domain-containing protein 9-like	NC_027300.1:102053896-102071068	REDAS	REDSLICEISA	11.8172	43.1078	1.86706	2.44146	5e-05	0.00167621
XLOC_067414	LOC106595184	tchh	trichohyalin-like	NW_012354857.1:6649-10025	REDAS	REDSLICEISA	0.442704	1.6143	1.86649	1.69325	0.0005	0.0114231
XLOC_015340	LOC106607733	lama4	laminin subunit alpha-4-like	NC_027305.1:54686708-54716966	REDAS	REDSLICEISA	1.90916	6.95649	1.86542	2.9455	5e-05	0.00167621
XLOC_008025	LOC106602029	pmp22	peripheral myelin protein 22-like	NC_027302.1:90435980-90439290	REDAS	REDSLICEISA	3.02896	11.0305	1.86461	2.53397	5e-05	0.00167621
XLOC_030677	LOC106565867	slc2a1	solute carrier family 2, facilitated glucose transporter member 1-like	NC_027311.1:65091151-65217618	REDAS	REDSLICEISA	3.07766	11.2034	1.86404	2.58296	5e-05	0.00167621
XLOC_024851	igfbp-3a1	igfbp3	insulin-like growth factor binding protein 3 paralog A1	NC_027309.1:38373215-38414228	REDAS	REDSLICEISA	0.463366	1.68088	1.85899	2.0418	5e-05	0.00167621
XLOC_052108	LOC106584446	-	uncharacterized LOC106584446	NC_027322.1:32607478-32920581	REDAS	REDSLICEISA	0.129553	0.469234	1.85677	1.48	0.00105	0.0204706
XLOC_046169	LOC106579494	ccl20	C-C motif chemokine 20-like	NC_027318.1:66969454-66972122	REDAS	REDSLICEISA	2.20914	7.99951	1.85643	1.94255	0.0001	0.00306497
XLOC_043763	apmap	apmap	adipocyte plasma membrane associated protein	NC_027317.1:11925012-11935416	REDAS	REDSLICEISA	4.01867	14.5381	1.85505	2.84832	5e-05	0.00167621
XLOC_041954	LOC106575328	atg9a	autophagy-related protein 9A-like	NC_027316.1:13188120-13197188	REDAS	REDSLICEISA	1.98504	7.15719	1.85022	2.91718	5e-05	0.00167621
XLOC_057515	LOC106589100	prr15	proline-rich protein 15-like	NC_027326.1:39951196-39956765	REDAS	REDSLICEISA	0.632384	2.279	1.84953	2.03538	5e-05	0.00167621
XLOC_044067	slc1a4	slc1a4	solute carrier family 1 member 4	NC_027317.1:35943929-35977853	REDAS	REDSLICEISA	0.165223	0.594709	1.84777	1.55757	0.00095	0.0189427
XLOC_047239	LOC106581464	arhgef26	rho guanine nucleotide exchange factor 26-like	NC_027319.1:77896800-77928752	REDAS	REDSLICEISA	0.116376	0.418729	1.84722	1.41495	0.0022	0.0360001
XLOC_042237	LOC106575862	bin1	uncharacterized LOC106575862	NC_027316.1:27988980-28030446	REDAS	REDSLICEISA	0.603047	2.1678	1.84589	1.81106	0.0004	0.00954992
XLOC_036541	atf3	atf3	activating transcription factor 3	NC_027314.1:34968986-34972966	REDAS	REDSLICEISA	1.41632	5.08715	1.84471	2.41647	5e-05	0.00167621
XLOC_023299	LOC106613747	fstl3	follistatin-related protein 3-like	NC_027309.1:19072181-19078886	REDAS	REDSLICEISA	0.913924	3.28201	1.84443	2.05037	5e-05	0.00167621
XLOC_007932	LOC106601898	rnf213	E3 ubiquitin-protein ligase RNF213-like	NC_027302.1:85356639-85380699	REDAS	REDSLICEISA	10.7563	38.574	1.84245	3.04131	5e-05	0.00167621
XLOC_017781	LOC106609439	parp12	poly [ADP-ribose] polymerase 12-like	NC_027306.1:42202709-42236771	REDAS	REDSLICEISA	3.16352	11.3338	1.84103	2.79066	5e-05	0.00167621
XLOC_022264	spon2	spon2	spondin 2	NC_027308.1:74414181-74439024	REDAS	REDSLICEISA	1.2245	4.38463	1.84026	2.04782	0.0002	0.00544271
XLOC_064805	LOC106593606	-	uncharacterized LOC106593606	NW_012350545.1:9676-13518	REDAS	REDSLICEISA	15.2521	54.5972	1.83982	1.75479	0.00045	0.0105017
XLOC_029768	LOC106564110	-	uncharacterized LOC106564110	NC_027311.1:3103258-3176149	REDAS	REDSLICEISA	0.507715	1.81637	1.83897	2.17951	5e-05	0.00167621
XLOC_051060	asic1	asic1	acid sensing ion channel subunit 1	NC_027321.1:52525885-52885948	REDAS	REDSLICEISA	0.367129	1.31316	1.83868	1.79372	0.00025	0.00653846
XLOC_025448	LOC106561385	tspan9	tetraspanin-9-like	NC_027309.1:96545152-96862931	REDAS	REDSLICEISA	0.16965	0.606348	1.83758	1.76594	0.0002	0.00544271
XLOC_012707	vsig10l	vsig10l	V-set and immunoglobulin domain containing 10 like	NC_027304.1:53403500-53410025	REDAS	REDSLICEISA	5.19457	18.5512	1.83643	2.4613	5e-05	0.00167621
XLOC_044799	LOC106578637	otud1	OTU domain-containing protein 1-like	NC_027318.1:27645231-27647582	REDAS	REDSLICEISA	0.459072	1.63768	1.83486	1.75241	0.0005	0.0114231
XLOC_026353	LOC106563077	mef2c	myocyte-specific enhancer factor 2C-like	NC_027310.1:55737047-55782860	REDAS	REDSLICEISA	0.610059	2.17597	1.83464	2.1705	5e-05	0.00167621
XLOC_001763	il31r	il31ra	Interleukin-31 receptor A	NC_027300.1:149781403-149795984	REDAS	REDSLICEISA	1.87824	6.69709	1.83415	2.48293	5e-05	0.00167621
XLOC_050911	csf1	csf1	colony stimulating factor 1	NC_027321.1:40326798-40351424	REDAS	REDSLICEISA	0.232423	0.828718	1.83413	1.77296	0.0003	0.00757889
XLOC_004457	LOC106585813	fat4	protocadherin Fat 4-like	NC_027301.1:42355684-42371687	REDAS	REDSLICEISA	0.113055	0.403082	1.83405	1.61893	0.0002	0.00544271
XLOC_057258	LOC106588641	hivep3	transcription factor HIVEP3-like	NC_027326.1:18503553-18540039	REDAS	REDSLICEISA	0.141478	0.504408	1.83401	1.97901	5e-05	0.00167621
XLOC_006454	LOC106595941	-	uncharacterized LOC106595941	NC_027301.1:72938422-72942191	REDAS	REDSLICEISA	3.17552	11.3216	1.83401	2.54215	5e-05	0.00167621
XLOC_001439	LOC106565855	ccl19	C-C motif chemokine 19-like	NC_027300.1:122209794-122211056	REDAS	REDSLICEISA	30.3906	107.958	1.82877	2.75128	5e-05	0.00167621
XLOC_052179	LOC106584563	gpr37	prosaposin receptor GPR37-like	NC_027322.1:37558222-37567286	REDAS	REDSLICEISA	0.25761	0.9151	1.82874	1.77731	0.00015	0.00429515
XLOC_006304	LOC106593061	metrn	meteorin-like protein	NC_027301.1:65204021-65211208	REDAS	REDSLICEISA	0.502712	1.78288	1.8264	1.59364	0.00105	0.0204706
XLOC_002200	exoc3l4	exoc3l4	exocyst complex component 3 like 4	NC_027300.1:28243050-28267316	REDAS	REDSLICEISA	1.83153	6.49323	1.82589	2.43693	5e-05	0.00167621
XLOC_041008	LOC106575303	xirp2	xin actin-binding repeat-containing protein 2-like	NC_027316.1:12412341-12473810	REDAS	REDSLICEISA	0.569244	2.01262	1.82196	1.82592	5e-05	0.00167621
XLOC_002580	LOC106608059	sptbn1	spectrin beta chain, non-erythrocytic 1	NC_027300.1:68976589-69094846	REDAS	REDSLICEISA	1.98667	7.01502	1.82009	2.12737	5e-05	0.00167621
XLOC_040528	LOC106574532	atg9a	autophagy-related protein 9A-like	NC_027315.1:71568425-71584377	REDAS	REDSLICEISA	7.16874	25.2728	1.8178	2.99595	5e-05	0.00167621
XLOC_020602	LOC106611930	egr1	early growth response protein 1-like	NC_027308.1:70062259-70066761	REDAS	REDSLICEISA	3.78584	13.3396	1.81703	2.46227	5e-05	0.00167621
XLOC_026972	gpt2	gpt2	glutamic--pyruvic transaminase 2	NC_027310.1:12105872-12123580	REDAS	REDSLICEISA	3.44853	12.1403	1.81575	2.72548	5e-05	0.00167621
XLOC_052201	LOC106584580	-	uncharacterized LOC106584580	NC_027322.1:39926868-39928755	REDAS	REDSLICEISA	1.44742	5.09387	1.81528	1.65593	0.00025	0.00653846
XLOC_031685	LOC106567574	usp2	ubiquitin carboxyl-terminal hydrolase 2-like	NC_027312.1:60542281-60595228	REDAS	REDSLICEISA	0.41946	1.47467	1.81379	2.09334	5e-05	0.00167621
XLOC_012935	LOC106605585	fcgbp	IgGFc-binding protein-like	NC_027304.1:65872979-65885248	REDAS	REDSLICEISA	0.791149	2.78018	1.81316	2.07356	5e-05	0.00167621
XLOC_004238	LOC106582211	vwde	von Willebrand factor D and EGF domain-containing protein-like	NC_027301.1:26173077-26175376	REDAS	REDSLICEISA	1.07192	3.7597	1.81042	1.58581	0.00145	0.0262283
XLOC_008873	LOC106600798	flo11	flocculation protein FLO11-like	NC_027302.1:58435551-58463030	REDAS	REDSLICEISA	0.64546	2.2623	1.80939	1.83532	5e-05	0.00167621
XLOC_015472	fndc1	fndc1	fibronectin type III domain containing 1	NC_027305.1:63889809-63953924	REDAS	REDSLICEISA	3.28483	11.5107	1.80909	2.07576	5e-05	0.00167621
XLOC_047732	LOC106580495	hk2	hexokinase-2-like	NC_027319.1:33750300-33853171	REDAS	REDSLICEISA	2.14023	7.48215	1.80569	2.59605	5e-05	0.00167621
XLOC_005751	ct054	rft2	CT054 protein	NC_027301.1:32502808-32511768	REDAS	REDSLICEISA	0.477209	1.66471	1.80258	1.6824	5e-05	0.00167621
XLOC_038450	gp182	gpr182	G-protein coupled receptor 182	NC_027314.1:88136247-88139240	REDAS	REDSLICEISA	0.560379	1.95241	1.80078	1.93827	0.0002	0.00544271
XLOC_062317	LOC106592063	slc6a11	sodium- and chloride-dependent GABA transporter 3-like	NW_012347588.1:12039-21988	REDAS	REDSLICEISA	0.40684	1.41718	1.80049	1.64605	0.00125	0.0234317
XLOC_059987	gadl1	gad1	glutamate decarboxylase like 1	NW_012343443.1:38145-56951	REDAS	REDSLICEISA	3.26067	11.3538	1.79994	2.22391	5e-05	0.00167621
XLOC_067838	LOC106595424	-	uncharacterized LOC106595424	NW_012355664.1:8-5699	REDAS	REDSLICEISA	0.127614	0.444152	1.79927	1.0461	0.00335	0.0492975
XLOC_027635	LOC106563025	-	uncharacterized LOC106563025	NC_027310.1:58254336-58257105	REDAS	REDSLICEISA	5.47538	19.0421	1.79816	2.6805	5e-05	0.00167621
XLOC_020747	LOC106612217	atp7a	copper-transporting ATPase 1-like	NC_027308.1:83414680-83422367	REDAS	REDSLICEISA	0.703477	2.44217	1.79559	1.90041	0.00025	0.00653846
XLOC_058127	LOC106589419	-	uncharacterized LOC106589419	NC_027327.1:8294141-8300144	REDAS	REDSLICEISA	0.168097	0.581564	1.79065	1.44242	0.00145	0.0262283
XLOC_014932	LOC106606992	evpl	envoplakin-like	NC_027305.1:28845524-28849013	REDAS	REDSLICEISA	3.1832	11.0034	1.78941	2.82244	5e-05	0.00167621
XLOC_027219	tecta	sned1	Alpha-tectorin	NC_027310.1:30227966-30235478	REDAS	REDSLICEISA	16.8429	58.1879	1.78858	2.392	5e-05	0.00167621
XLOC_039299	LOC106574337	adamts5	A disintegrin and metalloproteinase with thrombospondin motifs 5-like	NC_027315.1:60924283-60962098	REDAS	REDSLICEISA	0.256717	0.886293	1.78761	2.08083	5e-05	0.00167621
XLOC_013925	LOC106605147	slc9a1	sodium/hydrogen exchanger 1-like	NC_027304.1:52788869-52842240	REDAS	REDSLICEISA	0.996448	3.44008	1.78758	2.63122	5e-05	0.00167621
XLOC_003435	LOC106569472	kank1	KN motif and ankyrin repeat domain-containing protein 1-like	NC_027300.1:142021818-142053554	REDAS	REDSLICEISA	0.267109	0.921336	1.7863	1.89611	0.00015	0.00429515
XLOC_004959	LOC106594268	-	uncharacterized LOC106594268	NC_027301.1:68362071-68375172	REDAS	REDSLICEISA	0.255824	0.881365	1.78459	1.41581	0.0006	0.0132029
XLOC_016897	LOC106607932	ifi44	interferon-induced protein 44-like	NC_027305.1:63310176-63336385	REDAS	REDSLICEISA	4.05734	13.9764	1.78439	2.5239	5e-05	0.00167621
XLOC_072975	LOC106597986	-	uncharacterized LOC106597986	NW_012371316.1:386-3353	REDAS	REDSLICEISA	0.318114	1.09575	1.78431	1.65744	0.0013	0.0241386
XLOC_049971	dtx3l	dtx3	deltex-3-like	NC_027321.1:31990605-32101281	REDAS	REDSLICEISA	8.88803	30.5846	1.78287	2.59606	5e-05	0.00167621
XLOC_050644	LOC106582964	hes5	transcription factor HES-5-like	NC_027321.1:23750045-23756461	REDAS	REDSLICEISA	0.389536	1.3404	1.78284	1.41913	0.0019	0.032209
XLOC_067373	LOC106595153	-	uncharacterized LOC106595153	NW_012354790.1:4240-9268	REDAS	REDSLICEISA	3.93189	13.5013	1.77981	2.04127	5e-05	0.00167621
XLOC_006724	LOC106598299	vcam1	vascular cell adhesion protein 1-like	NC_027302.1:8706800-8718000	REDAS	REDSLICEISA	0.184851	0.634177	1.77852	1.45383	0.00035	0.00858457
XLOC_009888	tlr3	tlr3	toll like receptor 3	NC_027303.1:17124136-17138841	REDAS	REDSLICEISA	6.29056	21.5454	1.77612	2.66526	5e-05	0.00167621
XLOC_015496	akap12	akap12	A-kinase anchoring protein 12	NC_027305.1:66861096-66927045	REDAS	REDSLICEISA	1.28067	4.38429	1.77544	2.34489	5e-05	0.00167621
XLOC_046624	LOC106580346	mat2a	S-adenosylmethionine synthase isoform type-2-like	NC_027319.1:26496739-26504245	REDAS	REDSLICEISA	19.6549	67.2567	1.77479	2.19559	5e-05	0.00167621
XLOC_069778	LOC106596459	hhla2	uncharacterized LOC106596459	NW_012360272.1:7-2604	REDAS	REDSLICEISA	0.349334	1.19482	1.77411	1.57034	0.00085	0.0173726
XLOC_035586	LOC106570104	s100a1	protein S100-A1-like	NC_027313.1:52521491-52523724	REDAS	REDSLICEISA	79.0048	269.912	1.77248	2.44883	5e-05	0.00167621
XLOC_005557	LOC106580111	adam15	disintegrin and metalloproteinase domain-containing protein 15-like	NC_027301.1:21008773-21039793	REDAS	REDSLICEISA	0.255302	0.871818	1.77182	1.8923	5e-05	0.00167621
XLOC_060736	LOC106591463	-	snake venom metalloproteinase acutolysin-C-like	NW_012344105.1:19129-25881	REDAS	REDSLICEISA	6.31614	21.5454	1.77027	2.11782	5e-05	0.00167621
XLOC_051633	LOC106584667	trim25	E3 ubiquitin/ISG15 ligase TRIM25-like	NC_027322.1:41250796-41283356	REDAS	REDSLICEISA	7.36618	25.1191	1.7698	2.77563	5e-05	0.00167621
XLOC_034483	LOC106570192	tpm3	tropomyosin alpha-3 chain	NC_027313.1:63937245-63972801	REDAS	REDSLICEISA	96.1187	327.451	1.76839	2.1638	5e-05	0.00167621
XLOC_039866	LOC106573172	parp12	poly [ADP-ribose] polymerase 12-like	NC_027315.1:15016515-15046685	REDAS	REDSLICEISA	10.6863	36.4055	1.76839	2.78161	5e-05	0.00167621
XLOC_002292	egln3	egln3	egl-9 family hypoxia inducible factor 3	NC_027300.1:35365930-35373992	REDAS	REDSLICEISA	0.232341	0.790597	1.7667	1.37897	0.00045	0.0105017
XLOC_057509	sync	sync	syncoilin, intermediate filament protein	NC_027326.1:39641575-39648230	REDAS	REDSLICEISA	0.251578	0.855943	1.76651	1.57036	0.00075	0.0157375
XLOC_032625	LOC106566852	vwa1	von Willebrand factor A domain-containing protein 1-like	NC_027312.1:25914628-25925845	REDAS	REDSLICEISA	1.44264	4.90707	1.76615	2.38723	5e-05	0.00167621
XLOC_051186	LOC106583889	hebp2	heme-binding protein 2-like	NC_027322.1:754400-757558	REDAS	REDSLICEISA	2.29994	7.8132	1.76432	1.95566	5e-05	0.00167621
XLOC_017794	dram1	dram1	DNA damage regulated autophagy modulator 1	NC_027306.1:42528270-42532001	REDAS	REDSLICEISA	2.70338	9.18005	1.76374	2.21756	5e-05	0.00167621
XLOC_033190	LOC106567876	chrng	acetylcholine receptor subunit gamma-like	NC_027312.1:77942871-77953426	REDAS	REDSLICEISA	0.189709	0.644079	1.76345	1.54042	0.0003	0.00757889
XLOC_064504	LOC106593439	samhd1	deoxynucleoside triphosphate triphosphohydrolase SAMHD1-like	NW_012350166.1:1073-3439	REDAS	REDSLICEISA	79.2138	268.377	1.76044	2.4545	5e-05	0.00167621
XLOC_043250	LOC100380740	plin2	perilipin-2	NC_027317.1:48663248-48670539	REDAS	REDSLICEISA	1.38866	4.70144	1.75941	2.11587	5e-05	0.00167621
XLOC_047715	LOC106580476	dusp2	dual specificity protein phosphatase 2-like	NC_027319.1:30915474-30921928	REDAS	REDSLICEISA	2.23316	7.55954	1.75921	1.88804	5e-05	0.00167621
XLOC_006318	LOC106593291	nlrc3	protein NLRC3-like	NC_027301.1:66292115-66311997	REDAS	REDSLICEISA	1.6513	5.58657	1.75836	1.77625	0.00275	0.0425693
XLOC_012149	peam3	nmt3	phosphoethanolamine N-methyltransferase 3	NC_027304.1:6568082-6664789	REDAS	REDSLICEISA	6.98811	23.6369	1.75807	2.07574	0.00045	0.0105017
XLOC_003045	LOC106562041	gna14	guanine nucleotide-binding protein subunit alpha-14-like	NC_027300.1:113624764-113638368	REDAS	REDSLICEISA	3.5271	11.919	1.75671	2.48236	5e-05	0.00167621
XLOC_041050	LOC106575381	crlf1	cytokine receptor-like factor 1	NC_027316.1:14657000-14666542	REDAS	REDSLICEISA	1.67837	5.66761	1.75568	1.79814	5e-05	0.00167621
XLOC_001520	LOC106566600	c7	complement component C7-like	NC_027300.1:129757214-129762858	REDAS	REDSLICEISA	1.25597	4.24042	1.7554	2.40089	5e-05	0.00167621
XLOC_052878	LOC106585855	tle1	transducin-like enhancer protein 1	NC_027323.1:40195755-40199738	REDAS	REDSLICEISA	0.413321	1.39165	1.75146	1.44322	0.00155	0.0275821
XLOC_031420	LOC106567077	gpr182	G-protein coupled receptor 182-like	NC_027312.1:36017210-36021423	REDAS	REDSLICEISA	0.525789	1.76799	1.74955	1.68149	0.00045	0.0105017
XLOC_066982	LOC106594922	ubr4	E3 ubiquitin-protein ligase UBR4-like	NW_012354050.1:862-10335	REDAS	REDSLICEISA	0.563318	1.8937	1.74918	1.59504	0.0011	0.0212218
XLOC_046204	LOC106579545	cpa6	carboxypeptidase A6-like	NC_027318.1:68731902-68768649	REDAS	REDSLICEISA	0.339336	1.13774	1.74538	1.47418	0.00225	0.036621
XLOC_048791	LOC106582241	gbp1	interferon-induced guanylate-binding protein 1-like	NC_027320.1:34974316-34988221	REDAS	REDSLICEISA	0.214978	0.720262	1.74433	1.51229	0.00165	0.0289267
XLOC_027389	LOC106562698	cars1	cysteine--tRNA ligase, cytoplasmic-like	NC_027310.1:39865959-39877994	REDAS	REDSLICEISA	9.3871	31.4297	1.74338	2.61145	5e-05	0.00167621
XLOC_020377	LOC106611539	limch1	LIM and calponin homology domains-containing protein 1-like	NC_027308.1:52945024-53068267	REDAS	REDSLICEISA	0.360767	1.2061	1.74121	1.89933	5e-05	0.00167621
XLOC_039450	LOC106574504	crlf1	cytokine receptor-like factor 1	NC_027315.1:72231725-72243789	REDAS	REDSLICEISA	0.985755	3.29471	1.74085	1.70675	0.00045	0.0105017
XLOC_038312	LOC106572364	calcrl	calcitonin gene-related peptide type 1 receptor-like	NC_027314.1:78592458-78619815	REDAS	REDSLICEISA	0.803876	2.681	1.73772	1.9692	0.0001	0.00306497
XLOC_030372	LOC106565174	hyal2	hyaluronidase-2-like	NC_027311.1:44331959-44345136	REDAS	REDSLICEISA	10.1393	33.7792	1.73618	2.86703	5e-05	0.00167621
XLOC_043015	LOC106577216	sar1b	GTP-binding protein SAR1b-like	NC_027317.1:27336274-27342811	REDAS	REDSLICEISA	0.316692	1.05445	1.73534	1.64424	0.00025	0.00653846
XLOC_001330	dema	epb49	Dematin	NC_027300.1:117025255-117034266	REDAS	REDSLICEISA	0.264598	0.880687	1.73483	1.33247	0.001	0.0197087
XLOC_033445	LOC106568427	-	uncharacterized LOC106568427	NC_027312.1:96596335-96626488	REDAS	REDSLICEISA	2.04585	6.80846	1.73463	2.38422	5e-05	0.00167621
XLOC_017394	LOC106608637	tapbp	tapasin-related protein-like	NC_027306.1:12926062-12933151	REDAS	REDSLICEISA	2.81224	9.35826	1.73452	2.81656	5e-05	0.00167621
XLOC_007541	LOC106601163	cyr61	protein CYR61-like	NC_027302.1:64010008-64017807	REDAS	REDSLICEISA	0.122939	0.40869	1.73306	1.4434	0.002	0.0334953
XLOC_011647	LOC106603376	arap1	arf-GAP with Rho-GAP domain, ANK repeat and PH domain-containing protein 1-like	NC_027303.1:45614429-45642375	REDAS	REDSLICEISA	0.755646	2.50798	1.73074	2.49154	5e-05	0.00167621
XLOC_011752	LOC106603480	fgfr4	fibroblast growth factor receptor 4-like	NC_027303.1:53667260-53683891	REDAS	REDSLICEISA	0.190331	0.631358	1.72995	1.81032	0.0002	0.00544271
XLOC_001902	arg2	arg2	arginase 2	NC_027300.1:3292530-3304699	REDAS	REDSLICEISA	6.90915	22.9093	1.72936	2.53637	5e-05	0.00167621
XLOC_018592	LOC106609310	trim39	E3 ubiquitin-protein ligase TRIM39-like	NC_027306.1:38344391-38431997	REDAS	REDSLICEISA	1.44578	4.78462	1.72656	1.92323	0.00015	0.00429515
XLOC_025593	LOC106561641	cntn1	contactin-1a-like	NC_027309.1:107255809-107409430	REDAS	REDSLICEISA	0.216379	0.715609	1.72561	1.84222	5e-05	0.00167621
XLOC_041160	LOC106575567	tns1	tensin-like	NC_027316.1:18856271-18898358	REDAS	REDSLICEISA	0.615781	2.03642	1.72554	2.17428	5e-05	0.00167621
XLOC_003965	LOC106577399	lipe	hormone-sensitive lipase-like	NC_027301.1:12008498-12067148	REDAS	REDSLICEISA	1.0399	3.43421	1.72354	2.63219	5e-05	0.00167621
XLOC_050520	LOC106582814	fam83h	protein FAM83H-like	NC_027321.1:12104313-12110820	REDAS	REDSLICEISA	0.878259	2.89987	1.72327	2.06741	5e-05	0.00167621
XLOC_010561	dpyl3	dpysl3	Dihydropyrimidinase-related protein 3	NC_027303.1:70013287-70058838	REDAS	REDSLICEISA	0.459041	1.5118	1.71957	1.83178	0.0002	0.00544271
XLOC_039343	LOC100136558	stat1	signal transducer and activator of transcription 1 alpha	NC_027315.1:64447580-64469916	REDAS	REDSLICEISA	50.3067	165.321	1.71644	2.07798	0.00045	0.0105017
XLOC_044374	LOC106577897	serpine1	plasminogen activator inhibitor 1-like	NC_027317.1:60655860-60691430	REDAS	REDSLICEISA	6.38499	20.9687	1.71548	2.32282	5e-05	0.00167621
XLOC_006143	LOC106590876	fam83f	protein FAM83F-like	NC_027301.1:58928911-58937939	REDAS	REDSLICEISA	2.20232	7.23074	1.71512	2.06086	5e-05	0.00167621
XLOC_031485	cebpb	cebpb	CCAAT/enhancer binding protein (C/EBP), beta	NC_027312.1:40472384-40484397	REDAS	REDSLICEISA	47.1348	154.719	1.71478	2.07694	5e-05	0.00167621
XLOC_054382	LOC106586473	dnajc10	dnaJ homolog subfamily C member 10-like	NC_027324.1:27318159-27353275	REDAS	REDSLICEISA	0.780684	2.55967	1.71315	1.55267	0.0022	0.0360001
XLOC_005002	LOC106594917	-	uncharacterized LOC106594917	NC_027301.1:69943725-69957565	REDAS	REDSLICEISA	1.76323	5.77572	1.71178	1.90063	5e-05	0.00167621
XLOC_041852	LOC106575078	gja5	gap junction alpha-5 protein-like	NC_027316.1:5222948-5237344	REDAS	REDSLICEISA	0.130714	0.427883	1.7108	1.31675	0.00135	0.0248468
XLOC_001024	LOC106613088	trim16	tripartite motif-containing protein 16-like	NC_027300.1:89529518-89535921	REDAS	REDSLICEISA	0.988125	3.23433	1.7107	2.10091	0.00015	0.00429515
XLOC_022449	LOC106612290	arap3	arf-GAP with Rho-GAP domain, ANK repeat and PH domain-containing protein 3-like	NC_027308.1:88554322-88601547	REDAS	REDSLICEISA	0.38934	1.27336	1.70954	2.13465	5e-05	0.00167621
XLOC_006108	LOC106590170	dusp5	dual specificity protein phosphatase 5-like	NC_027301.1:56415582-56442883	REDAS	REDSLICEISA	6.25328	20.4357	1.70841	2.41826	5e-05	0.00167621
XLOC_005184	LOC106573969	adar	double-stranded RNA-specific adenosine deaminase-like	NC_027301.1:3971957-3976559	REDAS	REDSLICEISA	1.28063	4.18294	1.70766	2.04791	5e-05	0.00167621
XLOC_046085	LOC106579089	umod	alpha-tectorin-like	NC_027318.1:59510650-59566196	REDAS	REDSLICEISA	7.33083	23.9347	1.70705	1.44178	0.0008	0.0165674
XLOC_015312	LOC106607676	foxa2	forkhead box protein A2-like	NC_027305.1:51480584-51483162	REDAS	REDSLICEISA	0.216824	0.707766	1.70675	1.48924	0.00225	0.036621
XLOC_027296	LOC106562543	fbn1	fibrillin-1-like	NC_027310.1:34904462-34908907	REDAS	REDSLICEISA	5.06564	16.5081	1.70436	2.73042	5e-05	0.00167621
XLOC_012283	LOC106604416	hrasls3	HRAS-like suppressor 3	NC_027304.1:16625366-16627142	REDAS	REDSLICEISA	2.02632	6.58439	1.70019	1.8826	0.0003	0.00757889
XLOC_055520	rassf7	rassf7	Ras association domain family member 7	NC_027325.1:6569030-6580052	REDAS	REDSLICEISA	0.375345	1.21773	1.69791	1.54654	0.0022	0.0360001
XLOC_009468	LOC106601929	rnf213	E3 ubiquitin-protein ligase RNF213-like	NC_027302.1:86567295-86606932	REDAS	REDSLICEISA	0.372468	1.20694	1.69616	1.85691	5e-05	0.00167621
XLOC_018956	LOC106609889	nans	sialic acid synthase-like	NC_027307.1:566748-575090	REDAS	REDSLICEISA	27.2582	88.3006	1.69573	2.53547	5e-05	0.00167621
XLOC_000048	LOC106606645	supt20h	transcription factor SPT20 homolog	NC_027300.1:1013093-1056422	REDAS	REDSLICEISA	11.943	38.6531	1.69441	2.6604	5e-05	0.00167621
XLOC_088855	LOC106599924	-	uncharacterized LOC106599924	NW_012473668.1:15-602	REDAS	REDSLICEISA	47.591	153.892	1.69316	2.36274	5e-05	0.00167621
XLOC_007393	LOC106600868	scn4aa	sodium channel protein type 4 subunit alpha B-like	NC_027302.1:55610362-55669064	REDAS	REDSLICEISA	0.903553	2.92001	1.69229	2.49373	5e-05	0.00167621
XLOC_059129	LOC106590447	lnx2	ligand of Numb protein X 2-like	NC_027328.1:26160731-26188850	REDAS	REDSLICEISA	0.294161	0.950452	1.69201	1.53189	0.00095	0.0189427
XLOC_069380	LOC106596233	parg	poly(ADP-ribose) glycohydrolase-like	NW_012359033.1:404-5736	REDAS	REDSLICEISA	3.33143	10.763	1.69186	1.90839	5e-05	0.00167621
XLOC_027240	LOC106562460	nnt	NAD(P) transhydrogenase, mitochondrial-like	NC_027310.1:31725635-31740530	REDAS	REDSLICEISA	1.76762	5.71048	1.69181	2.30567	5e-05	0.00167621
XLOC_039171	LOC106574034	serpinb1	leukocyte elastase inhibitor-like	NC_027315.1:47729109-47738852	REDAS	REDSLICEISA	0.244688	0.790447	1.69173	1.29391	0.00015	0.00429515
XLOC_049398	LOC106582280	tgfbr2	TGF-beta receptor type-2-like	NC_027320.1:37405149-37456141	REDAS	REDSLICEISA	1.20957	3.90238	1.68986	1.47211	0.00165	0.0289267
XLOC_019667	LOC106610311	-	uncharacterized LOC106610311	NC_027307.1:18935659-18945920	REDAS	REDSLICEISA	0.498456	1.60672	1.68858	1.68527	0.00015	0.00429515
XLOC_025085	LOC106560783	oaz2	ornithine decarboxylase antizyme 2-like	NC_027309.1:62981439-63010719	REDAS	REDSLICEISA	2.23985	7.21965	1.68853	2.36789	5e-05	0.00167621
XLOC_034241	LOC106569776	-	uncharacterized LOC106569776	NC_027313.1:47556130-47562910	REDAS	REDSLICEISA	0.699817	2.2554	1.68833	1.52469	0.0008	0.0165674
XLOC_044028	LOC106577311	adam9	disintegrin and metalloproteinase domain-containing protein 9-like	NC_027317.1:33649654-33655697	REDAS	REDSLICEISA	5.38793	17.3521	1.68731	2.5964	5e-05	0.00167621
XLOC_004539	LOC106587593	ahnak	neuroblast differentiation-associated protein AHNAK-like	NC_027301.1:46715131-46725633	REDAS	REDSLICEISA	4.06558	13.0883	1.68675	2.5486	5e-05	0.00167621
XLOC_043602	LOC106578201	otud4	OTU domain-containing protein 4-like	NC_027317.1:69494803-69528662	REDAS	REDSLICEISA	3.34758	10.7729	1.68621	2.72962	5e-05	0.00167621
XLOC_051329	LOC106584201	foxc1a	forkhead box C1-A-like	NC_027322.1:12914970-12917253	REDAS	REDSLICEISA	5.22098	16.7988	1.68596	2.65171	5e-05	0.00167621
XLOC_025219	LOC106560921	snrk	SNF-related serine/threonine-protein kinase-like	NC_027309.1:75993639-76030793	REDAS	REDSLICEISA	0.224748	0.722681	1.68505	1.74325	5e-05	0.00167621
XLOC_039415	adprhl1	adprhl1	ADP-ribosylhydrolase like 1	NC_027315.1:70402927-70423642	REDAS	REDSLICEISA	0.132248	0.425211	1.68493	1.1593	0.00165	0.0289267
XLOC_050312	LOC106583737	nlrc3	protein NLRC3-like	NC_027321.1:57399866-57448020	REDAS	REDSLICEISA	0.811371	2.60839	1.68472	2.07788	5e-05	0.00167621
XLOC_009338	LOC106601751	slc9a3r2	Na(+)/H(+) exchange regulatory cofactor NHE-RF2-like	NC_027302.1:80115759-80120756	REDAS	REDSLICEISA	0.160985	0.516678	1.68234	1.45848	0.00165	0.0289267
XLOC_053292	LOC106585456	ralgds	ral guanine nucleotide dissociation stimulator-like	NC_027323.1:24849478-24886184	REDAS	REDSLICEISA	1.55165	4.97869	1.68196	1.65843	0.00115	0.0219623
XLOC_029765	LOC106564109	mslnl	mesothelin-like	NC_027311.1:3048507-3054734	REDAS	REDSLICEISA	3.16382	10.1476	1.6814	2.19865	5e-05	0.00167621
XLOC_026051	LOC106562437	irx3	iroquois-class homeodomain protein irx-3-like	NC_027310.1:30605315-30608753	REDAS	REDSLICEISA	4.34321	13.8953	1.67777	2.15792	5e-05	0.00167621
XLOC_022259	LOC106611992	fmr1	fragile X mental retardation protein 1 homolog A-like	NC_027308.1:72946373-72957460	REDAS	REDSLICEISA	3.28631	10.5117	1.67745	2.66418	5e-05	0.00167621
XLOC_019139	LOC106610162	asb5	ankyrin repeat and SOCS box protein 5-like	NC_027307.1:11125765-11139286	REDAS	REDSLICEISA	0.134597	0.430508	1.6774	1.13541	0.0032	0.0476422
XLOC_005470	LOC106577653	fcgbp	IgGFc-binding protein-like	NC_027301.1:14233824-14355153	REDAS	REDSLICEISA	1.20478	3.85314	1.67727	2.18914	0.0008	0.0165674
XLOC_035204	LOC106569200	elovl1	elongation of very long chain fatty acids protein 1-like	NC_027313.1:26056802-26074236	REDAS	REDSLICEISA	1.89569	6.05493	1.67539	2.07527	0.0001	0.00306497
XLOC_008562	LOC106600156	ednrb	endothelin B receptor-like	NC_027302.1:36456822-36516034	REDAS	REDSLICEISA	0.395211	1.26098	1.67385	1.8452	5e-05	0.00167621
XLOC_016796	LOC106607767	hey2	hairy/enhancer-of-split related with YRPW motif protein 2-like	NC_027305.1:56327950-56331218	REDAS	REDSLICEISA	0.233519	0.7447	1.67312	1.44434	0.0031	0.0465293
XLOC_015087	LOC106607337	mafk	transcription factor MafK-like	NC_027305.1:36103053-36119026	REDAS	REDSLICEISA	0.331899	1.05825	1.67286	1.76146	5e-05	0.00167621
XLOC_065919	LOC106594274	ptbp3	polypyrimidine tract-binding protein 3-like	NW_012352317.1:1934-11699	REDAS	REDSLICEISA	1.02768	3.27326	1.67134	1.36426	0.0025	0.0396513
XLOC_001567	LOC106567788	-	uncharacterized LOC106567788	NC_027300.1:135044396-135048812	REDAS	REDSLICEISA	1.03138	3.27943	1.66887	2.14269	5e-05	0.00167621
XLOC_034035	tgm1	tgm1	transglutaminase 1 (K polypeptide epidermal type I, protein-glutamine-gamma-glutamyltransferase)	NC_027313.1:35538046-35570524	REDAS	REDSLICEISA	9.0911	28.742	1.66063	1.68122	0.00155	0.0275821
XLOC_004149	LOC106580380	dapk2	death-associated protein kinase 2-like	NC_027301.1:21655717-21671394	REDAS	REDSLICEISA	1.08262	3.41516	1.65742	1.79812	0.0002	0.00544271
XLOC_034539	LOC106570297	asns	asparagine synthetase [glutamine-hydrolyzing]-like	NC_027313.1:69021986-69038976	REDAS	REDSLICEISA	10.9946	34.6577	1.65638	1.70445	0.00075	0.0157375
XLOC_011149	LOC106602771	rnf24	RING finger protein 24-like	NC_027303.1:20727970-20784527	REDAS	REDSLICEISA	0.540379	1.70325	1.65624	2.08886	5e-05	0.00167621
XLOC_014248	LOC106605765	-	uncharacterized LOC106605765	NC_027304.1:69194057-69199557	REDAS	REDSLICEISA	1.21203	3.81912	1.65582	1.8521	0.00015	0.00429515
XLOC_006488	LOC106596660	ndufv2	acetyl-coenzyme A synthetase, cytoplasmic-like	NC_027302.1:2793817-2799155	REDAS	REDSLICEISA	3.62472	11.4158	1.65509	2.48978	5e-05	0.00167621
XLOC_032677	tnfrsf6b	tnfrsf6b	TNF receptor superfamily member 6b	NC_027312.1:29364450-29367133	REDAS	REDSLICEISA	0.59082	1.85655	1.65183	1.476	0.0013	0.0241386
XLOC_041441	LOC106576023	proser2	proline and serine-rich protein 2-like	NC_027316.1:34664261-34689428	REDAS	REDSLICEISA	2.51222	7.88926	1.65093	1.74393	0.0019	0.032209
XLOC_008904	LOC106601002	ppp1r1b	protein phosphatase 1 regulatory subunit 1B-like	NC_027302.1:59679618-59713221	REDAS	REDSLICEISA	1.45159	4.55483	1.64976	2.07275	5e-05	0.00167621
XLOC_008885	LOC106601046	plxdc1	plexin domain-containing protein 1-like	NC_027302.1:59076725-59093876	REDAS	REDSLICEISA	0.369646	1.15967	1.64949	1.53311	0.00185	0.0315505
XLOC_065025	LOC106593736	kita	mast/stem cell growth factor receptor kita-like	NW_012350846.1:59-13277	REDAS	REDSLICEISA	0.560651	1.75714	1.64805	1.44363	0.0013	0.0241386
XLOC_011430	LOC106602957	slc7a3	cationic amino acid transporter 3-like	NC_027303.1:33337428-33351230	REDAS	REDSLICEISA	6.23919	19.5356	1.64668	2.19049	5e-05	0.00167621
XLOC_034649	LOC106570501	rab25	ras-related protein Rab-25-like	NC_027313.1:78997188-79004333	REDAS	REDSLICEISA	3.20746	10.0037	1.64103	2.54481	5e-05	0.00167621
XLOC_030018	LOC106564577	mpv17l	mpv17-like protein	NC_027311.1:15697839-15703195	REDAS	REDSLICEISA	0.481867	1.50264	1.6408	1.58748	0.00065	0.0140664
XLOC_021417	ddx6	ddx6	DEAD-box helicase 6	NC_027308.1:139288898-139315767	REDAS	REDSLICEISA	1.542	4.80604	1.64005	2.14432	5e-05	0.00167621
XLOC_005937	LOC106587732	trak1	trafficking kinesin-binding protein 1-like	NC_027301.1:46499384-46545349	REDAS	REDSLICEISA	0.31772	0.988622	1.63767	1.39712	0.00015	0.00429515
XLOC_009602	LOC106602138	pcdh18	protocadherin-18-like	NC_027303.1:1225602-1238764	REDAS	REDSLICEISA	0.185187	0.575813	1.63662	1.60556	0.00115	0.0219623
XLOC_032160	LOC106568458	klf4	Krueppel-like factor 4	NC_027312.1:97998358-98003703	REDAS	REDSLICEISA	14.5436	45.2112	1.63629	2.57006	5e-05	0.00167621
XLOC_024680	acer1	acer1	alkaline ceramidase 1	NC_027309.1:22659982-22664215	REDAS	REDSLICEISA	4.37825	13.6064	1.63586	2.53628	5e-05	0.00167621
XLOC_030913	LOC106566241	dusp7	dual specificity protein phosphatase 7-like	NC_027311.1:89795088-89817018	REDAS	REDSLICEISA	0.443779	1.37723	1.63386	1.60464	0.0005	0.0114231
XLOC_043029	LOC106577190	-	WASH complex subunit FAM21-like	NC_027317.1:29117559-29145717	REDAS	REDSLICEISA	0.57104	1.76966	1.63181	1.71847	0.0001	0.00306497
XLOC_000555	LOC106603827	nlrc3	NACHT, LRR and PYD domains-containing protein 3-like	NC_027300.1:40210124-40229213	REDAS	REDSLICEISA	4.1887	12.9615	1.62966	2.54842	5e-05	0.00167621
XLOC_020062	LOC106611013	-	uncharacterized LOC106611013	NC_027308.1:23588335-23590249	REDAS	REDSLICEISA	3.18622	9.85506	1.62902	1.99883	5e-05	0.00167621
XLOC_012780	LOC106605312	nes	nestin-like	NC_027304.1:56519890-56532046	REDAS	REDSLICEISA	0.183827	0.568411	1.62859	1.60808	5e-05	0.00167621
XLOC_005825	LOC106585260	pacs2	phosphofurin acidic cluster sorting protein 2-like	NC_027301.1:39409105-39504134	REDAS	REDSLICEISA	0.980589	3.03115	1.62814	2.03756	5e-05	0.00167621
XLOC_055928	LOC106587778	olpb	cell surface glycoprotein 1-like	NC_027325.1:36567966-36571346	REDAS	REDSLICEISA	55.5723	171.514	1.62589	2.10275	5e-05	0.00167621
XLOC_029266	LOC106565759	srpk3	SRSF protein kinase 2-like	NC_027311.1:71110132-71116942	REDAS	REDSLICEISA	0.152413	0.470219	1.62535	1.15321	0.0006	0.0132029
XLOC_025382	LOC106561321	-	uncharacterized LOC106561321	NC_027309.1:89187334-89189690	REDAS	REDSLICEISA	3.37275	10.4009	1.62471	2.4266	5e-05	0.00167621
XLOC_059225	exph5	exph5	exophilin 5	NC_027328.1:31785805-31804752	REDAS	REDSLICEISA	2.73713	8.43933	1.62447	1.78419	5e-05	0.00167621
XLOC_065345	rbm47	rbm47	RNA binding motif protein 47	NW_012351385.1:38-7539	REDAS	REDSLICEISA	1.87509	5.78038	1.6242	2.00922	5e-05	0.00167621
XLOC_019869	LOC106610656	grhl3	grainyhead-like protein 3 homolog	NC_027308.1:7024127-7040570	REDAS	REDSLICEISA	10.2937	31.7171	1.6235	2.40657	5e-05	0.00167621
XLOC_045733	LOC106578792	-	uncharacterized LOC106578792	NC_027318.1:36268300-36307160	REDAS	REDSLICEISA	0.449912	1.38549	1.62268	1.54832	0.0008	0.0165674
XLOC_046827	LOC106580667	atp1b3	sodium/potassium-transporting ATPase subunit beta-3-like	NC_027319.1:42869794-42901153	REDAS	REDSLICEISA	0.566707	1.74403	1.62175	1.43941	0.0029	0.0442868
XLOC_026520	LOC106563358	ccl19	C-C motif chemokine 19-like	NC_027310.1:71597208-71598608	REDAS	REDSLICEISA	20.3923	62.7444	1.62146	2.23592	5e-05	0.00167621
XLOC_033942	foxc1	foxc1a	Forkhead box protein C1	NC_027313.1:29131072-29136876	REDAS	REDSLICEISA	0.885818	2.7182	1.61757	1.7026	0.0002	0.00544271
XLOC_029238	LOC106565796	ogfr	opioid growth factor receptor-like	NC_027311.1:70122726-70141265	REDAS	REDSLICEISA	5.10977	15.6691	1.61659	2.60137	5e-05	0.00167621
XLOC_069815	LOC106596479	cmas	N-acylneuraminate cytidylyltransferase-like	NW_012360384.1:5093-6361	REDAS	REDSLICEISA	1.41393	4.32712	1.6137	1.73438	0.00065	0.0140664
XLOC_036177	LOC106570834	enc1	ectoderm-neural cortex protein 1-like	NC_027314.1:1999365-2013401	REDAS	REDSLICEISA	0.521721	1.59653	1.61358	2.10897	5e-05	0.00167621
XLOC_005779	LOC106584182	vegfa	vascular endothelial growth factor A-A	NC_027301.1:35142055-35159397	REDAS	REDSLICEISA	0.528674	1.61401	1.6102	1.51927	0.00025	0.00653846
XLOC_058762	LOC106590473	gramd1c	GRAM domain-containing protein 1C-like	NC_027328.1:26589643-26607445	REDAS	REDSLICEISA	2.0211	6.16826	1.60973	2.3689	5e-05	0.00167621
XLOC_022695	LOC106612559	sorl1	sortilin-related receptor-like	NC_027308.1:107644294-107722953	REDAS	REDSLICEISA	3.23322	9.86126	1.6088	2.64049	5e-05	0.00167621
XLOC_031423	LOC106567082	slc11a2	natural resistance-associated macrophage protein 2-like	NC_027312.1:36098812-36109642	REDAS	REDSLICEISA	0.151391	0.461649	1.60852	1.40394	0.0007	0.0149087
XLOC_032087	LOC106568341	man2a1	alpha-mannosidase 2-like	NC_027312.1:92939137-92990046	REDAS	REDSLICEISA	0.156858	0.478298	1.60845	1.47748	0.00095	0.0189427
XLOC_025120	hsd17b12	hsd17b12	hydroxysteroid 17-beta dehydrogenase 12	NC_027309.1:66074003-66101041	REDAS	REDSLICEISA	8.19193	24.9484	1.60667	2.73585	5e-05	0.00167621
XLOC_066448	LOC106594603	fam111a	protein FAM111A-like	NW_012353146.1:2762-5784	REDAS	REDSLICEISA	1.15862	3.51994	1.60315	2.03037	5e-05	0.00167621
XLOC_022886	nos2	nos2	nitric oxide synthase 2	NC_027308.1:121392630-121407938	REDAS	REDSLICEISA	0.894657	2.71488	1.60148	1.82863	5e-05	0.00167621
XLOC_065944	LOC106594285	-	uncharacterized LOC106594285	NW_012352344.1:206-10824	REDAS	REDSLICEISA	11.9577	36.253	1.60016	1.48006	0.0012	0.0227019
XLOC_059171	LOC106590517	-	uncharacterized serine-rich protein C215.13-like	NC_027328.1:27564993-27567451	REDAS	REDSLICEISA	0.500002	1.51442	1.59875	1.43801	0.00325	0.0481906
XLOC_057616	cj072	vstm4	CJ072 protein	NC_027327.1:4585925-4596398	REDAS	REDSLICEISA	1.83165	5.54529	1.59812	1.83864	0.0003	0.00757889
XLOC_027440	LOC106562790	rbpms2	RNA-binding protein with multiple splicing-like	NC_027310.1:43370826-43382264	REDAS	REDSLICEISA	0.305222	0.923934	1.59793	1.30782	0.00225	0.036621
XLOC_027256	LOC106562490	tprxl	putative protein TPRXL	NC_027310.1:32536627-32544296	REDAS	REDSLICEISA	0.414605	1.25441	1.5972	1.34519	0.00195	0.032853
XLOC_019582	LOC106610186	lrba	lipopolysaccharide-responsive and beige-like anchor protein	NC_027307.1:12948037-13079684	REDAS	REDSLICEISA	7.37065	22.2877	1.59638	1.72381	0.00045	0.0105017
XLOC_004516	LOC106588087	-	uncharacterized LOC106588087	NC_027301.1:45762060-45769075	REDAS	REDSLICEISA	123.579	373.499	1.59567	1.65623	0.0006	0.0132029
XLOC_055630	LOC106587239	cilp	cartilage intermediate layer protein 1-like	NC_027325.1:16469579-16480978	REDAS	REDSLICEISA	0.656827	1.98377	1.59466	1.93294	5e-05	0.00167621
XLOC_006863	LOC106599111	atf6	cyclic AMP-dependent transcription factor ATF-6 alpha-like	NC_027302.1:15129211-15202298	REDAS	REDSLICEISA	2.86421	8.64419	1.59359	1.75577	0.00105	0.0204706
XLOC_044979	LOC106578914	qkib	protein quaking-A-like	NC_027318.1:43631793-43670651	REDAS	REDSLICEISA	0.974	2.93775	1.59272	1.84271	0.0001	0.00306497
XLOC_030235	LOC106564782	efemp1	EGF-containing fibulin-like extracellular matrix protein 1	NC_027311.1:29781074-29814202	REDAS	REDSLICEISA	3.86606	11.6558	1.59211	2.39103	5e-05	0.00167621
XLOC_067265	prs23	prss23	Serine protease 23	NW_012354531.1:2472-3250	REDAS	REDSLICEISA	7.99218	24.0928	1.59194	1.5516	0.00175	0.0302518
XLOC_000315	LOC106582697	zbtb18	zinc finger and BTB domain-containing protein 18.2-like	NC_027300.1:22265201-22272286	REDAS	REDSLICEISA	0.177667	0.534545	1.58914	1.61389	0.0002	0.00544271
XLOC_020371	LOC106611534	gstp1	glutathione S-transferase P-like	NC_027308.1:52340662-52343834	REDAS	REDSLICEISA	91.301	274.094	1.58597	2.09087	5e-05	0.00167621
XLOC_045868	LOC106578980	ppp1r3cb	protein phosphatase 1 regulatory subunit 3C-B-like	NC_027318.1:46067487-46071878	REDAS	REDSLICEISA	1.5599	4.68261	1.58586	2.21633	5e-05	0.00167621
XLOC_032982	irf-1	irf1	interferon regulatory factor 1	NC_027312.1:54658833-54735452	REDAS	REDSLICEISA	27.6666	82.9887	1.58477	2.31814	5e-05	0.00167621
XLOC_017097	LOC106608304	acss1	acetyl-coenzyme A synthetase 2-like, mitochondrial	NC_027305.1:82480884-82503405	REDAS	REDSLICEISA	0.673048	2.0184	1.58443	1.28038	0.00335	0.0492975
XLOC_051886	LOC106584072	dsp	desmoplakin-like	NC_027322.1:12366042-12405112	REDAS	REDSLICEISA	6.13301	18.3898	1.58424	2.42582	5e-05	0.00167621
XLOC_022378	LOC106612193	rgcc	regulator of cell cycle RGCC-like	NC_027308.1:82740717-82745690	REDAS	REDSLICEISA	3.17951	9.52552	1.58299	2.08908	5e-05	0.00167621
XLOC_017749	gata3	gata3	GATA-binding protein 3	NC_027306.1:39825112-39843719	REDAS	REDSLICEISA	2.7057	8.10469	1.58276	2.42482	5e-05	0.00167621
XLOC_062748	LOC106592343	etv7	transcription factor ETV7-like	NW_012348029.1:331-8321	REDAS	REDSLICEISA	1.7236	5.1627	1.5827	1.47605	0.0016	0.0282586
XLOC_041741	LOC106576570	plxnb2	plexin-B2-like	NC_027316.1:53718042-53763437	REDAS	REDSLICEISA	0.623068	1.86581	1.58234	1.72611	0.0006	0.0132029
XLOC_048885	LOC106582376	idh1	isocitrate dehydrogenase [NADP] cytoplasmic-like	NC_027320.1:44071074-44085631	REDAS	REDSLICEISA	7.88782	23.6148	1.58199	2.52434	5e-05	0.00167621
XLOC_005301	LOC106575505	cgn	cingulin-like	NC_027301.1:8230163-8257496	REDAS	REDSLICEISA	0.633437	1.89435	1.58043	1.89054	5e-05	0.00167621
XLOC_016135	LOC106606772	slc27a1	long-chain fatty acid transport protein 1-like	NC_027305.1:21365974-21379008	REDAS	REDSLICEISA	0.805744	2.40953	1.58036	2.08998	5e-05	0.00167621
XLOC_060963	LOC106591534	gas6	growth arrest-specific protein 6-like	NW_012344376.1:34539-39532	REDAS	REDSLICEISA	2.71315	8.10659	1.57913	1.92977	0.0001	0.00306497
XLOC_066599	LOC106594677	-	uncharacterized LOC106594677	NW_012353371.1:5704-6809	REDAS	REDSLICEISA	4.72194	14.0967	1.57791	1.62437	0.0005	0.0114231
XLOC_014827	LOC106606807	elfn2	protein phosphatase 1 regulatory subunit 29-like	NC_027305.1:21845287-21972421	REDAS	REDSLICEISA	0.143124	0.42672	1.57603	1.50267	0.0005	0.0114231
XLOC_023531	LOC106560379	tsta3	GDP-L-fucose synthase-like	NC_027309.1:37368991-37379413	REDAS	REDSLICEISA	12.4801	37.2085	1.57601	2.33855	5e-05	0.00167621
XLOC_059092	LOC106590377	nub1	NEDD8 ultimate buster 1-like	NC_027328.1:22135760-22144889	REDAS	REDSLICEISA	3.13551	9.32065	1.57173	2.37993	5e-05	0.00167621
XLOC_040377	LOC106574207	dpt	dermatopontin-like	NC_027315.1:57050245-57057806	REDAS	REDSLICEISA	2.87041	8.5174	1.56916	2.19901	5e-05	0.00167621
XLOC_042359	timp3	timp3	Metalloproteinase inhibitor 3	NC_027316.1:35296846-35448554	REDAS	REDSLICEISA	1.36761	4.04779	1.56548	1.81406	0.0004	0.00954992
XLOC_016953	LOC106608045	mfsd2b	major facilitator superfamily domain-containing protein 2B-like	NC_027305.1:68617663-68640981	REDAS	REDSLICEISA	0.733501	2.16921	1.5643	1.80086	0.0005	0.0114231
XLOC_004460	LOC106585752	-	nucleoplasmin-like protein ANO39	NC_027301.1:42556426-42563642	REDAS	REDSLICEISA	9.34588	27.6173	1.56317	1.97049	5e-05	0.00167621
XLOC_059908	LOC106591064	ankrd5	serine/threonine-protein kinase ppk4-like	NW_012343394.1:1768-12603	REDAS	REDSLICEISA	2.68927	7.94518	1.56287	1.80159	0.00015	0.00429515
XLOC_057914	LOC106589825	hk1	hexokinase-1-like	NC_027327.1:28243478-28292963	REDAS	REDSLICEISA	8.77684	25.8999	1.56117	2.05581	0.0001	0.00306497
XLOC_076182	LOC106598830	-	uncharacterized LOC106598830	NW_012387177.1:15-2534	REDAS	REDSLICEISA	1.64147	4.84351	1.56107	1.95934	5e-05	0.00167621
XLOC_059040	LOC106590291	zcchc2	zinc finger CCHC domain-containing protein 2-like	NC_027328.1:17885823-17955087	REDAS	REDSLICEISA	1.82192	5.3726	1.56016	2.55872	5e-05	0.00167621
XLOC_022281	sorbs2	sorbs2	sorbin and SH3 domain containing 2	NC_027308.1:75099499-75167174	REDAS	REDSLICEISA	0.1488	0.438707	1.55988	1.1006	5e-05	0.00167621
XLOC_047323	ttc36	ttc36	tetratricopeptide repeat domain 36	NC_027319.1:85348242-85354140	REDAS	REDSLICEISA	2.52326	7.43909	1.55984	1.67241	0.0003	0.00757889
XLOC_038857	LOC106573364	pabpc1-a	polyadenylate-binding protein 1-A-like	NC_027315.1:21501326-21508156	REDAS	REDSLICEISA	1.32519	3.90408	1.55878	1.68211	0.00015	0.00429515
XLOC_012465	LOC106604724	lnx2	ligand of Numb protein X 2-like	NC_027304.1:32600533-32618590	REDAS	REDSLICEISA	1.45468	4.2813	1.55735	2.33444	5e-05	0.00167621
XLOC_051030	snta1	snta1	syntrophin alpha 1	NC_027321.1:49591217-49748905	REDAS	REDSLICEISA	1.36483	4.00885	1.55447	1.49314	0.00275	0.0425693
XLOC_005697	LOC106582751	-	uncharacterized LOC106582751	NC_027301.1:27629214-27641285	REDAS	REDSLICEISA	0.646902	1.90008	1.55444	1.92582	5e-05	0.00167621
XLOC_064341	LOC106593327	-	uncharacterized LOC106593327	NW_012349908.1:1680-3370	REDAS	REDSLICEISA	0.87704	2.5752	1.55397	1.35071	0.00115	0.0219623
XLOC_017604	LOC106609031	parp12	poly [ADP-ribose] polymerase 12-like	NC_027306.1:26256570-26275021	REDAS	REDSLICEISA	10.6838	31.3661	1.55378	2.3118	5e-05	0.00167621
XLOC_009332	gtpb1	gtpbp1	GTP-binding protein 1	NC_027302.1:79839959-79852032	REDAS	REDSLICEISA	2.34047	6.87034	1.55358	1.76432	5e-05	0.00167621
XLOC_051749	LOC106584850	dnaja4	dnaJ homolog subfamily A member 4-like	NC_027322.1:48731521-48755783	REDAS	REDSLICEISA	1.55203	4.55458	1.55316	1.85269	0.0001	0.00306497
XLOC_039472	rnd3	rnd3	Rho family GTPase 3	NC_027315.1:73079517-73087192	REDAS	REDSLICEISA	0.497131	1.45729	1.55159	1.46133	0.00225	0.036621
XLOC_043291	LOC106577630	bcl6	B-cell CLL/lymphoma 6 member B protein-like	NC_027317.1:53258827-53270560	REDAS	REDSLICEISA	0.579359	1.69745	1.55083	1.81159	0.0001	0.00306497
XLOC_016890	LOC106607946	prss23	serine protease 23-like	NC_027305.1:62885734-62888785	REDAS	REDSLICEISA	1.1953	3.49779	1.54908	1.74824	0.0007	0.0149087
XLOC_053833	LOC106586471	frzb	secreted frizzled-related protein 3-like	NC_027324.1:27282399-27290134	REDAS	REDSLICEISA	1.27042	3.71664	1.54869	2.01934	0.0001	0.00306497
XLOC_024153	LOC106561369	cecr2	cat eye syndrome critical region protein 2-like	NC_027309.1:97806275-97858988	REDAS	REDSLICEISA	0.669561	1.95837	1.54837	2.14499	5e-05	0.00167621
XLOC_009536	LOC106602036	fam83g	protein FAM83G-like	NC_027302.1:90750874-90762796	REDAS	REDSLICEISA	1.83594	5.36849	1.548	2.36486	5e-05	0.00167621
XLOC_046901	LOC106580806	lsamp	limbic system-associated membrane protein-like	NC_027319.1:47639453-48915438	REDAS	REDSLICEISA	0.35182	1.02623	1.54445	1.48181	0.0007	0.0149087
XLOC_055096	LOC106587730	paqrg	membrane progestin receptor gamma-B-like	NC_027325.1:34855431-34863333	REDAS	REDSLICEISA	0.845088	2.46491	1.54436	1.36479	0.00335	0.0492975
XLOC_059929	LOC106591076	nfix	nuclear factor 1 X-type-like	NW_012343412.1:801-9548	REDAS	REDSLICEISA	1.2324	3.59119	1.54299	1.31888	0.0024	0.0384512
XLOC_090953	LOC106600198	muc5ac	mucin-5AC-like	NW_012559175.1:210-1079	REDAS	REDSLICEISA	2.71627	7.9005	1.54032	1.6217	0.00215	0.0353845
XLOC_051857	LOC106584025	kank4	KN motif and ankyrin repeat domain-containing protein 4-like	NC_027322.1:8243541-8343321	REDAS	REDSLICEISA	0.196565	0.571384	1.53945	1.4361	0.0004	0.00954992
XLOC_036576	LOC106571458	gpr116	probable G-protein coupled receptor 116	NC_027314.1:37021146-37055774	REDAS	REDSLICEISA	1.09472	3.17216	1.53491	2.1612	5e-05	0.00167621
XLOC_027541	LOC106562935	slc4a4	electrogenic sodium bicarbonate cotransporter 1-like	NC_027310.1:50658027-50727890	REDAS	REDSLICEISA	0.491267	1.42276	1.53412	1.83965	5e-05	0.00167621
XLOC_043797	coda1	col13a1	Collagen alpha-1XIII chain	NC_027317.1:13278147-13391149	REDAS	REDSLICEISA	0.294401	0.852514	1.53394	1.34519	5e-05	0.00167621
XLOC_051689	LOC106584768	ano9	anoctamin-9-like	NC_027322.1:45090633-45126381	REDAS	REDSLICEISA	0.537193	1.55453	1.53297	1.75092	0.00025	0.00653846
XLOC_066698	LOC106594743	msln	mesothelin-like protein	NW_012353547.1:3377-8555	REDAS	REDSLICEISA	3.02664	8.75537	1.53245	1.66824	0.0006	0.0132029
XLOC_031844	LOC106567923	mmp13	collagenase 3-like	NC_027312.1:76409393-76422346	REDAS	REDSLICEISA	20.6181	59.5976	1.53135	1.97719	5e-05	0.00167621
XLOC_011991	vkorl	vkorc1l1	Vitamin K epoxide reductase complex subunit 1-like protein 1	NC_027303.1:77246049-77264495	REDAS	REDSLICEISA	2.25992	6.52802	1.53037	2.32754	5e-05	0.00167621
XLOC_052845	LOC106585803	rhobtb2	rho-related BTB domain-containing protein 2-like	NC_027323.1:36901798-36971916	REDAS	REDSLICEISA	2.25463	6.50393	1.52842	2.22352	5e-05	0.00167621
XLOC_067415	LOC106595185	cgn	cingulin-like	NW_012354860.1:1615-9441	REDAS	REDSLICEISA	0.210494	0.606176	1.52596	1.31202	0.00185	0.0315505
XLOC_018201	LOC106608687	map3k11	mitogen-activated protein kinase kinase kinase 11-like	NC_027306.1:11662953-11705771	REDAS	REDSLICEISA	0.359272	1.03326	1.52406	1.8227	0.0001	0.00306497
XLOC_069621	LOC106596374	aldh3b1	aldehyde dehydrogenase family 3 member B1-like	NW_012359783.1:4-5713	REDAS	REDSLICEISA	3.92124	11.277	1.524	2.44587	5e-05	0.00167621
XLOC_031787	LOC106568015	fgfr4	fibroblast growth factor receptor 4-like	NC_027312.1:70512038-70552369	REDAS	REDSLICEISA	0.549093	1.57843	1.52337	1.77732	0.00015	0.00429515
XLOC_002610	LOC106608619	znf503	zinc finger protein 503-like	NC_027300.1:71770354-71773335	REDAS	REDSLICEISA	2.68893	7.72051	1.52166	2.23567	5e-05	0.00167621
XLOC_058961	insig1	insig1	insulin induced gene 1	NC_027328.1:10080657-10092379	REDAS	REDSLICEISA	6.24634	17.9229	1.52072	2.45339	5e-05	0.00167621
XLOC_026020	LOC106562382	papd5	non-canonical poly(A) RNA polymerase PAPD5-like	NC_027310.1:27054787-27095206	REDAS	REDSLICEISA	3.91726	11.2259	1.51891	2.19871	5e-05	0.00167621
XLOC_019571	LOC106610172	galnt7	N-acetylgalactosaminyltransferase 7-like	NC_027307.1:11744022-11778977	REDAS	REDSLICEISA	12.2947	35.215	1.51815	2.52042	5e-05	0.00167621
XLOC_055844	LOC106587644	trim16	tripartite motif-containing protein 16-like	NC_027325.1:32761103-32762656	REDAS	REDSLICEISA	1.20848	3.45811	1.51679	1.50983	0.00065	0.0140664
XLOC_050828	trib3	trib3	tribbles pseudokinase 3	NC_027321.1:34665422-34675638	REDAS	REDSLICEISA	3.93016	11.2339	1.51519	2.35415	5e-05	0.00167621
XLOC_015204	LOC106607464	gbgt1	globoside alpha-1,3-N-acetylgalactosaminyltransferase 1-like	NC_027305.1:42097013-42120441	REDAS	REDSLICEISA	13.9556	39.8573	1.514	2.30089	5e-05	0.00167621
XLOC_024230	LOC100380677	ptprb	receptor-type tyrosine-protein phosphatase beta	NC_027309.1:102921948-102969007	REDAS	REDSLICEISA	0.581272	1.65782	1.51201	1.37276	0.0028	0.0431446
XLOC_058549	esyt2	esyt2	extended synaptotagmin 2	NC_027328.1:9229602-9283546	REDAS	REDSLICEISA	1.03757	2.95866	1.51174	1.74121	0.0002	0.00544271
XLOC_046605	LOC106580394	sds	L-serine dehydratase/L-threonine deaminase-like	NC_027319.1:25704232-25708506	REDAS	REDSLICEISA	2.56398	7.29521	1.50856	1.86622	5e-05	0.00167621
XLOC_044920	LOC106578831	kif20b	kinesin-like protein KIF20B	NC_027318.1:38506114-38521998	REDAS	REDSLICEISA	0.661258	1.88075	1.50803	1.76808	0.0001	0.00306497
XLOC_065630	LOC106594112	nlrc3	protein NLRC3-like	NW_012351884.1:6515-10362	REDAS	REDSLICEISA	0.547482	1.55697	1.50786	1.58471	0.0007	0.0149087
XLOC_017086	chac1	phf13	ChaC, cation transport regulator-like 1	NC_027305.1:81745173-81747450	REDAS	REDSLICEISA	43.4509	123.474	1.50675	1.94153	0.0003	0.00757889
XLOC_058844	arhg4	arhgef4	Rho guanine nucleotide exchange factor 4	NC_027328.1:33808471-33948722	REDAS	REDSLICEISA	0.985971	2.8	1.50581	1.69584	0.0017	0.0295917
XLOC_061901	pkz	eif2ak2	protein kinase containing Z-DNA binding domains	NW_012347288.1:13151-16477	REDAS	REDSLICEISA	2.94739	8.36446	1.50483	1.63038	0.0011	0.0212218
XLOC_023525	LOC106560363	dsg2	desmoglein-2-like	NC_027309.1:36904767-36932310	REDAS	REDSLICEISA	2.24457	6.36727	1.50424	2.18267	5e-05	0.00167621
XLOC_003708	LOC106573266	mtss1	metastasis suppressor protein 1-like	NC_027301.1:1294695-1300036	REDAS	REDSLICEISA	2.23996	6.34927	1.50312	1.49484	0.00255	0.0402473
XLOC_065111	LOC106593796	cds1	phosphatidate cytidylyltransferase 1-like	NW_012350996.1:840-7745	REDAS	REDSLICEISA	2.23212	6.32661	1.50302	1.39123	0.0032	0.0476422
XLOC_019258	LOC106610369	-	uncharacterized LOC106610369	NC_027307.1:19978187-19979190	REDAS	REDSLICEISA	5.40767	15.3224	1.50257	1.94949	5e-05	0.00167621
XLOC_020959	LOC106612666	tapbp	tapasin-related protein-like	NC_027308.1:102771685-102796763	REDAS	REDSLICEISA	2.5538	7.22732	1.50081	1.40911	0.0019	0.032209
XLOC_032401	LOC106566482	pim3	serine/threonine-protein kinase pim-1-like	NC_027312.1:9656120-9663811	REDAS	REDSLICEISA	14.6879	41.5436	1.5	2.30764	5e-05	0.00167621
XLOC_048560	LOC106581777	phgdh	D-3-phosphoglycerate dehydrogenase-like	NC_027320.1:16148545-16165346	REDAS	REDSLICEISA	18.0026	50.8771	1.49881	2.25233	5e-05	0.00167621
XLOC_035640	LOC106570025	-	trichohyalin-like	NC_027313.1:56981254-57019315	REDAS	REDSLICEISA	0.181855	0.513827	1.49849	1.45357	0.00255	0.0402473
XLOC_015174	LOC106607496	nr1d1	nuclear receptor subfamily 1 group D member 1-like	NC_027305.1:40433683-40444584	REDAS	REDSLICEISA	0.315367	0.890198	1.4971	1.37501	0.00195	0.032853
XLOC_012090	LOC106604105	dusp1	dual specificity protein phosphatase 1-like	NC_027304.1:1267939-1274041	REDAS	REDSLICEISA	2.02605	5.7179	1.49682	2.23641	5e-05	0.00167621
XLOC_027791	LOC106563174	plac8l1	protein PLANT CADMIUM RESISTANCE 10-like	NC_027310.1:73034821-73038616	REDAS	REDSLICEISA	5.41545	15.2813	1.49662	2.12454	5e-05	0.00167621
XLOC_046207	LOC106579549	gpt2	alanine aminotransferase 2-like	NC_027318.1:68817341-68832006	REDAS	REDSLICEISA	0.46614	1.31521	1.49645	1.57888	0.00075	0.0157375
XLOC_067430	LOC106595196	paqrg	membrane progestin receptor gamma-B-like	NW_012354894.1:1673-9434	REDAS	REDSLICEISA	1.51251	4.2662	1.49601	1.63184	0.00045	0.0105017
XLOC_012354	LOC106604545	limch1	LIM and calponin homology domains-containing protein 1-like	NC_027304.1:23687731-23841765	REDAS	REDSLICEISA	0.466182	1.31343	1.49438	1.8734	5e-05	0.00167621
XLOC_033268	LOC106567770	npas2	neuronal PAS domain-containing protein 2-like	NC_027312.1:81967692-82043846	REDAS	REDSLICEISA	0.343066	0.965958	1.49348	1.75961	5e-05	0.00167621
XLOC_008870	nme1	nme1	non-metastatic cells 1 protein	NC_027302.1:58212498-58215177	REDAS	REDSLICEISA	94.0855	264.485	1.49114	1.82029	0.00055	0.0123272
XLOC_064262	LOC106593276	-	uncharacterized LOC106593276	NW_012349795.1:4198-15130	REDAS	REDSLICEISA	1.76478	4.95896	1.49055	1.34645	0.0034	0.0498234
XLOC_040931	LOC106575217	nab1	NGFI-A-binding protein 1-like	NC_027316.1:7066708-7073788	REDAS	REDSLICEISA	0.787185	2.20948	1.48893	1.96072	5e-05	0.00167621
XLOC_029160	LOC106565623	etnk1	ethanolamine kinase 1-like	NC_027311.1:60997813-61014605	REDAS	REDSLICEISA	1.17955	3.31074	1.48892	2.08568	5e-05	0.00167621
XLOC_025905	LOC106562209	myo1e	unconventional myosin-Ie-like	NC_027310.1:19827183-19887695	REDAS	REDSLICEISA	1.12574	3.15369	1.48616	2.13611	5e-05	0.00167621
XLOC_049017	LOC106581624	-	uncharacterized LOC106581624	NC_027320.1:23245-27807	REDAS	REDSLICEISA	0.87853	2.45967	1.4853	1.48784	0.00225	0.036621
XLOC_043923	LOC100380625	sptbn1	spectrin beta chain, non-erythrocytic 1	NC_027317.1:24572612-24703816	REDAS	REDSLICEISA	0.816131	2.2774	1.48051	2.17791	5e-05	0.00167621
XLOC_018239	ddit4l	ddit4l	DNA damage inducible transcript 4 like	NC_027306.1:13124275-13126877	REDAS	REDSLICEISA	0.520655	1.45155	1.4792	1.34758	0.0025	0.0396513
XLOC_051374	kdr	kdr	kinase insert domain receptor	NC_027322.1:20058592-20076369	REDAS	REDSLICEISA	0.839159	2.33925	1.47903	1.61934	0.0002	0.00544271
XLOC_003022	LOC106561770	rasgef1bb	ras-GEF domain-containing family member 1B-B-like	NC_027300.1:111439078-111447296	REDAS	REDSLICEISA	0.734205	2.04525	1.47802	1.60928	0.0003	0.00757889
XLOC_008812	LOC106600888	-	uncharacterized LOC106600888	NC_027302.1:54385174-54422189	REDAS	REDSLICEISA	1.04707	2.90902	1.47417	1.65211	0.0002	0.00544271
XLOC_019672	mxd4	mxd4	MAX dimerization protein 4	NC_027307.1:18991738-19071146	REDAS	REDSLICEISA	5.21428	14.4754	1.47306	1.83584	0.0001	0.00306497
XLOC_000129	LOC106606833	-	uncharacterized LOC106606833	NC_027300.1:6478203-6626981	REDAS	REDSLICEISA	5.97159	16.5696	1.47235	2.23128	5e-05	0.00167621
XLOC_058490	LOC106589983	nlrc3	protein NLRC3-like	NC_027327.1:37692381-37707711	REDAS	REDSLICEISA	2.27114	6.30105	1.47218	2.15944	5e-05	0.00167621
XLOC_024243	LOC106561562	kitlg	kit ligand-like	NC_027309.1:104033963-104071062	REDAS	REDSLICEISA	3.6036	9.96968	1.46811	2.40054	5e-05	0.00167621
XLOC_055679	LOC106587322	cgnl1	cingulin-like protein 1	NC_027325.1:21063314-21099674	REDAS	REDSLICEISA	1.26977	3.50958	1.46674	2.06573	5e-05	0.00167621
XLOC_071979	LOC106597614	sgs3	salivary glue protein Sgs-3-like	NW_012367070.1:17-4857	REDAS	REDSLICEISA	10.8844	30.0523	1.46522	2.11477	5e-05	0.00167621
XLOC_070809	pkz	eif2ak2	protein kinase containing Z-DNA binding domains	NW_012363031.1:4292-5504	REDAS	REDSLICEISA	3.77931	10.4304	1.46459	1.66956	0.00055	0.0123272
XLOC_054895	LOC106587407	-	uncharacterized LOC106587407	NC_027325.1:22279384-22287382	REDAS	REDSLICEISA	0.746606	2.05914	1.46363	1.55085	0.00125	0.0234317
XLOC_054265	LOC106586262	dock9	dedicator of cytokinesis protein 9-like	NC_027324.1:15543944-15666060	REDAS	REDSLICEISA	0.818847	2.25825	1.46354	2.19784	5e-05	0.00167621
XLOC_003846	LOC106575342	them4	acyl-coenzyme A thioesterase THEM4-like	NC_027301.1:7681733-7688069	REDAS	REDSLICEISA	1.03047	2.83733	1.46124	1.54169	0.00085	0.0173726
XLOC_054845	LOC106587204	adm	ADM-like	NC_027325.1:18370000-18372562	REDAS	REDSLICEISA	0.753151	2.06921	1.45807	1.45936	0.0017	0.0295917
XLOC_026731	LOC106563746	arap1	arf-GAP with Rho-GAP domain, ANK repeat and PH domain-containing protein 1-like	NC_027310.1:82364874-82387491	REDAS	REDSLICEISA	1.99885	5.49013	1.45767	1.90597	5e-05	0.00167621
XLOC_000908	LOC106609344	aco2	aconitate hydratase, mitochondrial-like	NC_027300.1:74274839-74304385	REDAS	REDSLICEISA	1.72857	4.74152	1.45577	1.71285	0.00085	0.0173726
XLOC_053180	LOC106585259	ank1	ankyrin-1-like	NC_027323.1:16884837-17070760	REDAS	REDSLICEISA	1.17016	3.20758	1.45478	1.70868	5e-05	0.00167621
XLOC_062233	LOC106592023	-	uncharacterized LOC106592023	NW_012347546.1:17544-22055	REDAS	REDSLICEISA	4.37444	11.9781	1.45323	2.19425	5e-05	0.00167621
XLOC_062952	plk1	plk1	polo like kinase 1	NW_012348242.1:8795-17765	REDAS	REDSLICEISA	6.58099	17.9845	1.45038	2.25944	5e-05	0.00167621
XLOC_051107	LOC106583740	trim16	stonustoxin subunit beta-like	NC_027321.1:57360472-57362496	REDAS	REDSLICEISA	3.69643	10.0982	1.44989	1.6594	0.00055	0.0123272
XLOC_072635	LOC106597860	-	uncharacterized LOC106597860	NW_012369695.1:433-4436	REDAS	REDSLICEISA	0.862414	2.35351	1.44836	1.21796	0.0023	0.0372347
XLOC_013224	LOC106606114	-	uncharacterized LOC106606114	NC_027304.1:77676652-77687920	REDAS	REDSLICEISA	2.92535	7.9812	1.44799	2.02907	5e-05	0.00167621
XLOC_007654	LOC106601393	evpl	envoplakin-like	NC_027302.1:70321710-70334163	REDAS	REDSLICEISA	10.0686	27.4503	1.44696	2.09481	5e-05	0.00167621
XLOC_027994	LOC106563771	-	uncharacterized LOC106563771	NC_027310.1:84261786-84278528	REDAS	REDSLICEISA	3.48063	9.48076	1.44566	2.41595	5e-05	0.00167621
XLOC_059019	LOC106590221	hprt1	hypoxanthine-guanine phosphoribosyltransferase-like	NC_027328.1:16226819-16242566	REDAS	REDSLICEISA	0.33312	0.904809	1.44157	1.25571	0.0032	0.0476422
XLOC_038802	LOC106573177	tspan9	tetraspanin-9	NC_027315.1:14248693-14534096	REDAS	REDSLICEISA	0.266546	0.723108	1.43983	1.49905	0.00045	0.0105017
XLOC_029008	LOC106565396	trib2	tribbles homolog 2-like	NC_027311.1:52159025-52164187	REDAS	REDSLICEISA	2.77083	7.5002	1.43661	2.26225	5e-05	0.00167621
XLOC_022849	LOC106612970	clmp	CXADR-like membrane protein	NC_027308.1:117687966-117779469	REDAS	REDSLICEISA	0.213442	0.577573	1.43616	1.40687	0.0028	0.0431446
XLOC_016078	LOC106606714	cyth3	cytohesin-3-like	NC_027305.1:18891619-18902094	REDAS	REDSLICEISA	0.870141	2.35007	1.43338	1.70234	0.0004	0.00954992
XLOC_050368	LOC106583846	fbln2	fibulin-2-like	NC_027321.1:62390288-62399225	REDAS	REDSLICEISA	0.812702	2.19295	1.43207	1.52662	0.00075	0.0157375
XLOC_058097	myof	myof	myoferlin	NC_027327.1:6235684-6271783	REDAS	REDSLICEISA	1.11193	3.00028	1.43203	1.56129	0.00235	0.0378435
XLOC_015427	enah	enah	ENAH, actin regulator	NC_027305.1:60891640-61074759	REDAS	REDSLICEISA	0.669874	1.80734	1.4319	1.53051	0.00125	0.0234317
XLOC_032510	st1s3	sult1st3	Cytosolic sulfotransferase 3	NC_027312.1:17668582-17680197	REDAS	REDSLICEISA	5.3402	14.4039	1.43149	1.84693	5e-05	0.00167621
XLOC_017224	LOC106608479	ovol1	putative transcription factor Ovo-like 1	NC_027306.1:3055199-3219698	REDAS	REDSLICEISA	6.88121	18.5521	1.43085	2.02001	5e-05	0.00167621
XLOC_015131	LOC100194587	ppp1r1b	protein phosphatase 1, regulatory (inhibitor) subunit 1b-like	NC_027305.1:38398613-38426140	REDAS	REDSLICEISA	1.05775	2.85031	1.43012	1.72297	0.0006	0.0132029
XLOC_018733	LOC106609562	ckap4	cytoskeleton-associated protein 4-like	NC_027306.1:46689476-46700887	REDAS	REDSLICEISA	4.22239	11.3753	1.42977	2.0011	5e-05	0.00167621
XLOC_030617	atad3	atad3	ATPase family AAA domain-containing protein 3	NC_027311.1:60155681-60176036	REDAS	REDSLICEISA	3.54069	9.51586	1.4263	2.03333	5e-05	0.00167621
XLOC_043159	LOC106577433	adam9	disintegrin and metalloproteinase domain-containing protein 9-like	NC_027317.1:38422524-38449632	REDAS	REDSLICEISA	11.0158	29.602	1.42612	2.24662	5e-05	0.00167621
XLOC_041102	LOC106575472	adam9	disintegrin and metalloproteinase domain-containing protein 9-like	NC_027316.1:16634605-16644960	REDAS	REDSLICEISA	16.1585	43.4154	1.42592	2.05374	5e-05	0.00167621
XLOC_060806	LOC106591484	-	uncharacterized LOC106591484	NW_012344174.1:34756-40347	REDAS	REDSLICEISA	1.28458	3.44861	1.42472	1.67447	5e-05	0.00167621
XLOC_058445	LOC106589905	kcnma1	calcium-activated potassium channel subunit alpha-1	NC_027327.1:32618094-32734429	REDAS	REDSLICEISA	0.173826	0.466085	1.42295	1.16093	0.0004	0.00954992
XLOC_034281	LOC106570130	lipe	hormone-sensitive lipase-like	NC_027313.1:51103587-51137665	REDAS	REDSLICEISA	1.32335	3.54705	1.42242	1.99961	5e-05	0.00167621
XLOC_001801	LOC106572087	atp8b1	phospholipid-transporting ATPase IC-like	NC_027300.1:153300853-153342427	REDAS	REDSLICEISA	12.9423	34.6611	1.42123	2.26856	5e-05	0.00167621
XLOC_039376	LOC106574355	nlrc3	protein NLRC3-like	NC_027315.1:66380337-66432169	REDAS	REDSLICEISA	0.953787	2.55174	1.41974	1.73522	0.00045	0.0105017
XLOC_039228	LOC106574136	-	putative uncharacterized protein DDB_G0290521	NC_027315.1:52851760-52864517	REDAS	REDSLICEISA	5.52632	14.7736	1.41863	2.15214	5e-05	0.00167621
XLOC_053184	LOC106585265	mat2a	S-adenosylmethionine synthase isoform type-2-like	NC_027323.1:17205370-17219728	REDAS	REDSLICEISA	7.72026	20.6386	1.41862	2.25631	5e-05	0.00167621
XLOC_032641	LOC106566829	sema3f	semaphorin-3F-like	NC_027312.1:26573155-26616172	REDAS	REDSLICEISA	0.432418	1.15497	1.41736	1.79028	0.00035	0.00858457
XLOC_028525	LOC106564599	sec23a	uncharacterized LOC106564599	NC_027311.1:16401406-16403058	REDAS	REDSLICEISA	7.16976	19.1468	1.41711	2.2342	5e-05	0.00167621
XLOC_055687	LOC106587356	-	genetic suppressor element 1-like	NC_027325.1:21675917-21686504	REDAS	REDSLICEISA	0.894821	2.38577	1.41478	1.70119	0.0003	0.00757889
XLOC_049972	LOC106583304	rbms2	RNA-binding motif, single-stranded-interacting protein 2-like	NC_027321.1:32217178-32331153	REDAS	REDSLICEISA	2.5848	6.88523	1.41345	2.01445	5e-05	0.00167621
XLOC_037690	LOC106571256	kidins220	kinase D-interacting substrate of 220 kDa-like	NC_027314.1:25580643-25638932	REDAS	REDSLICEISA	0.224381	0.597638	1.41332	1.51214	0.0006	0.0132029
XLOC_051606	LOC100380646	cecr2	cat eye syndrome critical region protein 5 homolog	NC_027322.1:39871182-39888910	REDAS	REDSLICEISA	7.96859	21.2169	1.41282	2.07189	5e-05	0.00167621
XLOC_041534	LOC106576211	gata3	transcription factor GATA-3-like	NC_027316.1:42068414-42080481	REDAS	REDSLICEISA	2.51879	6.70115	1.41168	1.98181	5e-05	0.00167621
XLOC_032681	LOC106566949	agrn	agrin-like	NC_027312.1:29788419-30187035	REDAS	REDSLICEISA	0.241676	0.642648	1.41095	1.51542	0.0002	0.00544271
XLOC_049786	mapk3	mapkapk3	mitogen-activated protein kinase 3	NC_027321.1:17281417-17309886	REDAS	REDSLICEISA	0.283871	0.75446	1.41021	1.19541	0.0031	0.0465293
XLOC_059719	LOC106590979	plk1	serine/threonine-protein kinase PLK1-like	NW_012343276.1:35407-39386	REDAS	REDSLICEISA	1.36052	3.61562	1.41008	1.66265	0.0002	0.00544271
XLOC_015513	cmtr1	ftsjd2	cap methyltransferase 1	NC_027305.1:67609382-67631370	REDAS	REDSLICEISA	7.03282	18.6825	1.40951	2.2999	5e-05	0.00167621
XLOC_009076	LOC106601187	nlrc3	protein NLRC3-like	NC_027302.1:67512084-67526342	REDAS	REDSLICEISA	1.28951	3.42003	1.40718	1.84301	0.00015	0.00429515
XLOC_020890	LOC106612468	oaf	out at first protein homolog	NC_027308.1:98089879-98126617	REDAS	REDSLICEISA	1.20295	3.18964	1.40682	1.91111	0.0002	0.00544271
XLOC_029128	LOC106565674	irf6	interferon regulatory factor 6-like	NC_027311.1:59247923-59265302	REDAS	REDSLICEISA	3.54127	9.38945	1.40677	1.85552	0.0001	0.00306497
XLOC_023335	LOC106613473	gna14	guanine nucleotide-binding protein subunit alpha-11-like	NC_027309.1:21272180-21285718	REDAS	REDSLICEISA	1.33817	3.54684	1.40627	1.94639	5e-05	0.00167621
XLOC_021862	gbg2	gng2	Guanine nucleotide-binding protein GI/GS/GO subunit gamma-2	NC_027308.1:41429592-41457669	REDAS	REDSLICEISA	1.5028	3.9829	1.40617	1.49833	0.00165	0.0289267
XLOC_064342	LOC106593326	nlrc3	protein NLRC3-like	NW_012349908.1:3372-14137	REDAS	REDSLICEISA	2.25749	5.98309	1.40617	2.00674	5e-05	0.00167621
XLOC_047567	LOC106579911	trim10	nuclear factor 7, brain-like	NC_027319.1:20807029-20938743	REDAS	REDSLICEISA	2.05099	5.43375	1.40562	1.97569	5e-05	0.00167621
XLOC_002388	LOC106602899	babam2	BRCA1-A complex subunit BRE-like	NC_027300.1:45067351-45254752	REDAS	REDSLICEISA	2.01589	5.33903	1.40516	1.55449	0.0021	0.0347681
XLOC_036150	LOC106570796	grhl2	grainyhead-like protein 2 homolog	NC_027313.1:93771086-93823713	REDAS	REDSLICEISA	1.11723	2.95881	1.40509	1.50057	0.0016	0.0282586
XLOC_056647	LOC106588785	grb10	growth factor receptor-bound protein 10-like	NC_027326.1:22461321-22520401	REDAS	REDSLICEISA	0.414346	1.09721	1.40493	1.57393	0.00095	0.0189427
XLOC_008891	phop1	phospho1	Probable phosphatase phospho1	NC_027302.1:59291960-59295493	REDAS	REDSLICEISA	6.0342	15.977	1.40476	2.03395	5e-05	0.00167621
XLOC_051970	dhcr24	dhcr24	24-dehydrocholesterol reductase	NC_027322.1:21938691-21954604	REDAS	REDSLICEISA	5.43405	14.379	1.40386	1.94843	5e-05	0.00167621
XLOC_059988	LOC106591112	-	uncharacterized LOC106591112	NW_012343445.1:870-8718	REDAS	REDSLICEISA	10.2972	27.24	1.40347	2.37244	5e-05	0.00167621
XLOC_015897	LOC106606438	rnf213	E3 ubiquitin-protein ligase RNF213-like	NC_027305.1:8756770-8833426	REDAS	REDSLICEISA	5.89203	15.5659	1.40155	1.64555	0.00015	0.00429515
XLOC_051277	LOC106584036	lepr	leptin receptor-like	NC_027322.1:9507124-9571163	REDAS	REDSLICEISA	1.11716	2.94839	1.40008	1.92008	0.0002	0.00544271
XLOC_005901	LOC106588405	trim25	E3 ubiquitin/ISG15 ligase TRIM25-like	NC_027301.1:44288542-44314772	REDAS	REDSLICEISA	5.54158	14.6136	1.39895	1.89661	0.0001	0.00306497
XLOC_037438	hmgcr	hmgcr	3-hydroxy-3-methylglutaryl-CoA reductase	NC_027314.1:1791465-1809285	REDAS	REDSLICEISA	5.15107	13.5768	1.3982	2.00072	5e-05	0.00167621
XLOC_043849	gtpbp2	gtpbp2	GTP binding protein 2	NC_027317.1:17193642-17220648	REDAS	REDSLICEISA	6.16346	16.2414	1.39786	2.20124	5e-05	0.00167621
XLOC_021931	LOC106611468	loxl3b	lysyl oxidase homolog 3-like	NC_027308.1:47019843-47189500	REDAS	REDSLICEISA	1.90173	5.00962	1.39739	2.02021	5e-05	0.00167621
XLOC_038761	ampd3	ampd3	adenosine monophosphate deaminase 3	NC_027315.1:10352944-10375232	REDAS	REDSLICEISA	3.52228	9.27479	1.3968	1.96137	0.0001	0.00306497
XLOC_027886	LOC106563411	ehd2	EH domain-containing protein 2-like	NC_027310.1:77488721-77493740	REDAS	REDSLICEISA	0.381669	1.00399	1.39535	1.44842	0.0022	0.0360001
XLOC_020697	tmem173	tmem173	transmembrane protein 173	NC_027308.1:77917632-77928117	REDAS	REDSLICEISA	3.73573	9.8259	1.3952	2.16365	5e-05	0.00167621
XLOC_026075	LOC106562483	fbn1	fibrillin-1-like	NC_027310.1:32392874-32395770	REDAS	REDSLICEISA	4.66255	12.2103	1.3889	2.11051	5e-05	0.00167621
XLOC_021803	LOC106611251	hhipl1	HHIP-like protein 1	NC_027308.1:35260992-35278623	REDAS	REDSLICEISA	0.662749	1.73489	1.38831	1.63618	0.00045	0.0105017
XLOC_034568	LOC106570357	-	uncharacterized LOC106570357	NC_027313.1:71773330-71828715	REDAS	REDSLICEISA	1.38343	3.61955	1.38756	1.62865	0.0004	0.00954992
XLOC_056584	LOC106588613	kdf1	keratinocyte differentiation factor 1-like	NC_027326.1:17746409-17752497	REDAS	REDSLICEISA	0.506417	1.32493	1.38752	1.56024	0.00015	0.00429515
XLOC_037570	LOC106571028	fos	proto-oncogene c-Fos-like	NC_027314.1:14608906-14612113	REDAS	REDSLICEISA	11.6277	30.3794	1.38552	1.66736	0.0025	0.0396513
XLOC_048915	glpc	glpc	Glycophorin-C	NC_027320.1:48422418-48462209	REDAS	REDSLICEISA	1.22956	3.20456	1.38199	1.69569	0.00035	0.00858457
XLOC_012584	LOC106604926	egr1	early growth response protein 1-like	NC_027304.1:39594839-39599147	REDAS	REDSLICEISA	21.3182	55.5395	1.38143	1.85042	0.00015	0.00429515
XLOC_051108	LOC106583735	nlrc3	protein NLRC3-like	NC_027321.1:57363807-57366895	REDAS	REDSLICEISA	2.2147	5.76857	1.3811	1.90392	0.0001	0.00306497
XLOC_036031	LOC106570609	fam83h	protein FAM83H-like	NC_027313.1:84548904-84585866	REDAS	REDSLICEISA	4.12598	10.7455	1.38093	2.20066	5e-05	0.00167621
XLOC_008203	LOC106598377	pigr	CMRF35-like molecule 3	NC_027302.1:9165237-9175300	REDAS	REDSLICEISA	3.67365	9.56151	1.38002	1.85758	5e-05	0.00167621
XLOC_064965	mcu	mcu	mitochondrial calcium uniporter	NW_012350735.1:5963-12350	REDAS	REDSLICEISA	4.46156	11.6082	1.37952	1.65737	0.00045	0.0105017
XLOC_035781	LOC106570220	st3gal1	CMP-N-acetylneuraminate-beta-galactosamide-alpha-2,3-sialyltransferase 1-like	NC_027313.1:65012893-65031658	REDAS	REDSLICEISA	2.85778	7.43116	1.37869	1.84036	5e-05	0.00167621
XLOC_048835	LOC106582283	heg	protein HEG-like	NC_027320.1:37520966-37540380	REDAS	REDSLICEISA	0.210238	0.546574	1.37839	1.36823	0.00095	0.0189427
XLOC_022611	LOC106612699	foxa2	forkhead box protein A2-like	NC_027308.1:101929539-101934729	REDAS	REDSLICEISA	2.00014	5.19608	1.37733	1.93447	0.0001	0.00306497
XLOC_041071	LOC106575419	nceh1	neutral cholesterol ester hydrolase 1-like	NC_027316.1:15435462-15439196	REDAS	REDSLICEISA	1.97936	5.13678	1.37583	1.84442	0.0001	0.00306497
XLOC_026767	LOC106563781	fry	protein furry homolog	NC_027310.1:84568782-84623474	REDAS	REDSLICEISA	0.523998	1.35893	1.37484	1.67527	0.0002	0.00544271
XLOC_024342	LOC106561728	trim14	tripartite motif-containing protein 14-like	NC_027309.1:110463409-110479858	REDAS	REDSLICEISA	4.80487	12.4506	1.37365	2.21238	5e-05	0.00167621
XLOC_030064	LOC106564720	cxcl11	C-X-C motif chemokine 11-like	NC_027311.1:19630026-19632985	REDAS	REDSLICEISA	4.16476	10.7823	1.37236	1.66301	0.00055	0.0123272
XLOC_012004	LOC106603981	vwa7	von Willebrand factor A domain-containing protein 7-like	NC_027303.1:77962386-77982855	REDAS	REDSLICEISA	0.549681	1.42194	1.37119	1.45714	0.00145	0.0262283
XLOC_009737	LOC106602360	lrba	lipopolysaccharide-responsive and beige-like anchor protein	NC_027303.1:9334700-9351248	REDAS	REDSLICEISA	1.58689	4.10249	1.37029	1.52919	0.00085	0.0173726
XLOC_056368	LOC106588491	prep	prolyl endopeptidase-like	NC_027326.1:6985488-7012760	REDAS	REDSLICEISA	4.17176	10.7673	1.36792	1.99243	5e-05	0.00167621
XLOC_036400	LOC106571171	rock2	rho-associated protein kinase 2-like	NC_027314.1:23083374-23180699	REDAS	REDSLICEISA	0.688879	1.7776	1.36761	1.77555	0.00015	0.00429515
XLOC_002998	slc27a4	slc27a4	solute carrier family 27 member 4	NC_027300.1:110342875-110376622	REDAS	REDSLICEISA	0.38437	0.991713	1.36743	1.55676	0.00035	0.00858457
XLOC_002771	LOC106613146	tmem150a	transmembrane protein 150A-like	NC_027300.1:89341566-89364564	REDAS	REDSLICEISA	2.07854	5.35558	1.36547	2.01192	5e-05	0.00167621
XLOC_034020	LOC106569443	mmp14	matrix metalloproteinase-14-like	NC_027313.1:34701905-34722984	REDAS	REDSLICEISA	10.1656	26.177	1.36461	1.79308	0.00015	0.00429515
XLOC_057806	cdc42ep4	cdc42ep4	CDC42 effector protein 4	NC_027327.1:17648713-17676800	REDAS	REDSLICEISA	1.51823	3.90681	1.3636	1.89442	5e-05	0.00167621
XLOC_018710	LOC106609526	nudt11	diphosphoinositol polyphosphate phosphohydrolase 3-beta-like	NC_027306.1:46053631-46065902	REDAS	REDSLICEISA	0.479809	1.23408	1.3629	1.566	0.0003	0.00757889
XLOC_017267	LOC106608493	muc2	mucin-2-like	NC_027306.1:3485173-3529981	REDAS	REDSLICEISA	1.64348	4.22439	1.36199	1.59188	0.0007	0.0149087
XLOC_038159	LOC106572214	pax7	paired box protein Pax-7-like	NC_027314.1:65913786-65978627	REDAS	REDSLICEISA	0.420498	1.08075	1.36186	1.51521	0.0016	0.0282586
XLOC_006457	LOC106595971	emilin2	EMILIN-2-like	NC_027302.1:45554-55677	REDAS	REDSLICEISA	2.46645	6.33622	1.36119	1.76734	0.0003	0.00757889
XLOC_008260	tf2b	gtf2b	Transcription initiation factor IIB	NC_027302.1:12220468-12241764	REDAS	REDSLICEISA	33.9798	87.2758	1.3609	1.69132	0.0015	0.026916
XLOC_041544	LOC106576226	podxl	podocalyxin-like	NC_027316.1:43218976-43236458	REDAS	REDSLICEISA	0.424047	1.08913	1.36088	1.52606	0.00085	0.0173726
XLOC_065855	LOC106594243	nlrc3	protein NLRC3-like	NW_012352229.1:1911-7904	REDAS	REDSLICEISA	1.07624	2.76233	1.35989	1.59566	0.00035	0.00858457
XLOC_003993	LOC106578340	cd22	B-cell receptor CD22-like	NC_027301.1:13194702-13201040	REDAS	REDSLICEISA	1.74322	4.47319	1.35955	1.87005	5e-05	0.00167621
XLOC_031733	LOC106567727	zbtb16	zinc finger and BTB domain-containing protein 16-A-like	NC_027312.1:67427084-67550893	REDAS	REDSLICEISA	0.580616	1.48926	1.35894	1.82236	0.0002	0.00544271
XLOC_016442	LOC106607215	icam2	intercellular adhesion molecule 2-like	NC_027305.1:32001428-32008758	REDAS	REDSLICEISA	7.40979	19.0002	1.35851	2.29532	5e-05	0.00167621
XLOC_026958	LOC106561971	ano1	anoctamin-1-like	NC_027310.1:10041737-10112551	REDAS	REDSLICEISA	1.85979	4.76559	1.35752	1.89002	0.00015	0.00429515
XLOC_064331	LOC106593319	nlrc3	protein NLRC3-like	NW_012349898.1:2573-4337	REDAS	REDSLICEISA	2.44114	6.25516	1.35749	1.81037	0.00015	0.00429515
XLOC_053804	LOC106586396	adcy5	adenylate cyclase type 5-like	NC_027324.1:21867180-22005332	REDAS	REDSLICEISA	0.166815	0.427392	1.35731	1.32412	0.00295	0.0448558
XLOC_030149	LOC106564908	evpl	envoplakin-like	NC_027311.1:24416761-24431166	REDAS	REDSLICEISA	29.1143	74.5334	1.35616	1.42147	0.00185	0.0315505
XLOC_018182	ablim2	ablim2	actin binding LIM protein family member 2	NC_027306.1:8748707-8866788	REDAS	REDSLICEISA	0.874048	2.23724	1.35593	1.8657	5e-05	0.00167621
XLOC_058264	LOC106589612	fasn	fatty acid synthase-like	NC_027327.1:16344016-16374445	REDAS	REDSLICEISA	3.77678	9.66591	1.35575	2.10914	5e-05	0.00167621
XLOC_009002	LOC106601172	nlrc3	protein NLRC3-like	NC_027302.1:64202700-64206183	REDAS	REDSLICEISA	3.53032	9.0227	1.35376	2.00374	5e-05	0.00167621
XLOC_045688	LOC106578744	lyst	lysosomal-trafficking regulator-like	NC_027318.1:32976888-33123658	REDAS	REDSLICEISA	0.436784	1.116	1.35335	1.55246	0.0011	0.0212218
XLOC_033580	LOC106568648	il20rb	interleukin-20 receptor subunit beta-like	NC_027313.1:4286007-4299378	REDAS	REDSLICEISA	2.91798	7.45253	1.35276	1.96866	5e-05	0.00167621
XLOC_029766	LOC106564099	msln	mesothelin-like protein	NC_027311.1:3071220-3076123	REDAS	REDSLICEISA	11.1353	28.4379	1.35267	2.13676	5e-05	0.00167621
XLOC_027937	LOC106563650	fry	protein furry homolog	NC_027310.1:79572429-79591857	REDAS	REDSLICEISA	1.54676	3.9481	1.35191	1.95068	5e-05	0.00167621
XLOC_040054	pard6a	-	par-6 family cell polarity regulator alpha	NC_027315.1:30400234-30444875	REDAS	REDSLICEISA	0.50166	1.28015	1.35153	1.55566	0.00055	0.0123272
XLOC_022702	atf5	atf5	Cyclic AMP-dependent transcription factor ATF-5	NC_027308.1:108111737-108116571	REDAS	REDSLICEISA	1.6149	4.11401	1.3491	1.78398	5e-05	0.00167621
XLOC_037427	LOC106570813	ckap2	cytoskeleton-associated protein 2-like	NC_027314.1:601833-668247	REDAS	REDSLICEISA	0.820837	2.09033	1.34856	1.56418	0.0007	0.0149087
XLOC_003546	LOC106571348	elovl7	elongation of very long chain fatty acids protein 7-like	NC_027300.1:149069902-149077574	REDAS	REDSLICEISA	6.83337	17.4008	1.34849	2.04448	5e-05	0.00167621
XLOC_050455	LOC106582711	nav1	neuron navigator 1-like	NC_027321.1:8099102-8249906	REDAS	REDSLICEISA	0.19033	0.484358	1.34757	1.40123	5e-05	0.00167621
XLOC_029594	LOC106566106	mapk1	mitogen-activated protein kinase 14A-like	NC_027311.1:81495980-81505785	REDAS	REDSLICEISA	2.97939	7.57964	1.34711	1.38044	0.0021	0.0347681
XLOC_030090	LOC106564636	rbpjl	recombining binding protein suppressor of hairless-like	NC_027311.1:21547336-21563875	REDAS	REDSLICEISA	0.966255	2.45697	1.3464	1.34844	0.0033	0.0487419
XLOC_046405	LOC106580169	tspan3	tetraspanin-3-like	NC_027319.1:7076408-7088782	REDAS	REDSLICEISA	15.9961	40.6462	1.3454	2.19879	5e-05	0.00167621
XLOC_053192	LOC106585278	hip1r	huntingtin-interacting protein 1-related protein-like	NC_027323.1:17564777-17601021	REDAS	REDSLICEISA	2.03641	5.17408	1.34527	1.8883	0.00025	0.00653846
XLOC_073636	LOC106598229	cyp3a27	cytochrome P450 3A27-like	NW_012374550.1:3174-3966	REDAS	REDSLICEISA	6.13115	15.5746	1.34497	1.41954	0.0027	0.0419911
XLOC_035620	LOC106570050	ext1	exostosin-1b-like	NC_027313.1:55030730-55193737	REDAS	REDSLICEISA	1.92694	4.89486	1.34496	1.89957	5e-05	0.00167621
XLOC_033120	LOC106568001	dlc1	rho GTPase-activating protein 7-like	NC_027312.1:71021337-71127806	REDAS	REDSLICEISA	0.161981	0.4111	1.34366	1.221	0.0034	0.0498234
XLOC_018420	LOC106608985	-	uncharacterized LOC106608985	NC_027306.1:24670769-24681282	REDAS	REDSLICEISA	2.59377	6.57955	1.34294	2.1285	5e-05	0.00167621
XLOC_018534	LOC106609252	bcl2l14	apoptosis facilitator Bcl-2-like protein 14	NC_027306.1:33833828-33875188	REDAS	REDSLICEISA	7.37731	18.696	1.34156	1.64186	0.0009	0.0181706
XLOC_025940	LOC106562250	rhcg	ammonium transporter Rh type C-like	NC_027310.1:21627277-21633421	REDAS	REDSLICEISA	3.89234	9.85619	1.34039	2.06244	5e-05	0.00167621
XLOC_040322	LOC106574112	plcxd1	PI-PLC X domain-containing protein 1-like	NC_027315.1:50535100-50568091	REDAS	REDSLICEISA	2.82024	7.14018	1.34014	2.08557	5e-05	0.00167621
XLOC_050242	LOC106583712	col2a1	collagen alpha-1(II) chain	NC_027321.1:53429385-53512213	REDAS	REDSLICEISA	0.734795	1.85948	1.33948	1.81685	0.00015	0.00429515
XLOC_034842	LOC106570787	rnf19a	E3 ubiquitin-protein ligase RNF19A-like	NC_027313.1:93379778-93397884	REDAS	REDSLICEISA	5.53982	14.0064	1.33818	1.81798	5e-05	0.00167621
XLOC_026232	LOC106562779	scamp2	secretory carrier-associated membrane protein 2-like	NC_027310.1:42890683-42896945	REDAS	REDSLICEISA	2.60989	6.59667	1.33775	1.60941	0.0006	0.0132029
XLOC_033502	LOC106568532	nars1	asparagine--tRNA ligase, cytoplasmic-like	NC_027312.1:102040443-102088467	REDAS	REDSLICEISA	4.87368	12.31	1.33675	1.96053	5e-05	0.00167621
XLOC_065032	LOC106593740	itga6	integrin alpha-6-like	NW_012350855.1:3750-10647	REDAS	REDSLICEISA	16.7583	42.2848	1.33526	1.97434	5e-05	0.00167621
XLOC_013984	tap1	abcb9	transporter 1, ATP binding cassette subfamily B member	NC_027304.1:55586998-55596190	REDAS	REDSLICEISA	10.5328	26.5468	1.33365	2.11341	5e-05	0.00167621
XLOC_033769	per2	per2	period circadian protein homolog 2	NC_027313.1:16709794-16775006	REDAS	REDSLICEISA	0.339272	0.854999	1.33348	1.26157	0.0011	0.0212218
XLOC_024419	LOC106561856	vwf	von Willebrand factor-like	NC_027309.1:115465296-115513785	REDAS	REDSLICEISA	1.56545	3.93787	1.33084	1.69191	0.0005	0.0114231
XLOC_017932	LOC106609645	cacna2d1	voltage-dependent calcium channel subunit alpha-2/delta-1-like	NC_027306.1:50760436-50775202	REDAS	REDSLICEISA	0.683134	1.71714	1.32977	1.58862	0.0006	0.0132029
XLOC_012567	LOC106604909	gfpt2	glutamine--fructose-6-phosphate aminotransferase [isomerizing] 2-like	NC_027304.1:38759100-38801151	REDAS	REDSLICEISA	2.29457	5.75579	1.32679	1.92042	5e-05	0.00167621
XLOC_005498	LOC106579093	sqle	squalene monooxygenase-like	NC_027301.1:16355991-16368447	REDAS	REDSLICEISA	4.50297	11.2842	1.32535	1.72239	0.0007	0.0149087
XLOC_002479	LOC106606039	elovl6	elongation of very long chain fatty acids protein 6-like	NC_027300.1:54740356-54747140	REDAS	REDSLICEISA	4.0694	10.1958	1.32509	2.07005	5e-05	0.00167621
XLOC_016571	LOC106607255	st8sia6	alpha-2,8-sialyltransferase 8E-like	NC_027305.1:38935346-38943848	REDAS	REDSLICEISA	1.06706	2.67311	1.32488	1.54511	0.00055	0.0123272
XLOC_059000	LOC106590184	tmem108	transmembrane protein 108-like	NC_027328.1:13854749-13919853	REDAS	REDSLICEISA	0.308764	0.773457	1.32482	1.37428	0.0012	0.0227019
XLOC_060092	LOC106591175	litaf	lipopolysaccharide-induced tumor necrosis factor-alpha factor homolog	NW_012343530.1:17580-33391	REDAS	REDSLICEISA	17.866	44.6658	1.32196	1.99664	5e-05	0.00167621
XLOC_000696	LOC106605019	csad	cysteine sulfinic acid decarboxylase-like	NC_027300.1:51897467-51916647	REDAS	REDSLICEISA	4.31991	10.7996	1.32191	1.89773	0.0002	0.00544271
XLOC_015705	mtfr2	mtfr2	mitochondrial fission regulator 2	NC_027305.1:85229144-85237722	REDAS	REDSLICEISA	1.39586	3.48607	1.32044	1.45224	0.00175	0.0302518
XLOC_053989	LOC106586777	slc9a2	sodium/hydrogen exchanger 2-like	NC_027324.1:38924028-38960583	REDAS	REDSLICEISA	4.97448	12.4121	1.31913	1.39443	0.0026	0.0408177
XLOC_042916	LOC106577008	papss2	bifunctional 3'-phosphoadenosine 5'-phosphosulfate synthase 2-like	NC_027317.1:18325017-18346598	REDAS	REDSLICEISA	1.50521	3.75188	1.31765	1.76608	0.0003	0.00757889
XLOC_051979	myoc	myoc	myocilin	NC_027322.1:22697672-22713813	REDAS	REDSLICEISA	2.11291	5.26391	1.3169	1.66578	0.00105	0.0204706
XLOC_026479	grp78	hspa5	78 kDa glucose-regulated protein	NC_027310.1:65720623-65740729	REDAS	REDSLICEISA	59.3888	147.816	1.31554	1.67895	0.00095	0.0189427
XLOC_051676	fadsd6	fadsd6	delta-6 fatty acyl desaturase	NC_027322.1:44279209-44293643	REDAS	REDSLICEISA	0.665942	1.65629	1.31449	1.34284	0.003	0.0454174
XLOC_034849	LOC106570794	-	uncharacterized LOC106570794	NC_027313.1:93650430-93678360	REDAS	REDSLICEISA	2.27739	5.66317	1.31423	1.61252	0.0007	0.0149087
XLOC_011670	LOC106603590	spry3	protein sprouty homolog 3-like	NC_027303.1:47111082-47128239	REDAS	REDSLICEISA	0.179432	0.445478	1.31192	1.30138	0.00105	0.0204706
XLOC_071079	LOC106597155	-	uncharacterized LOC106597155	NW_012363865.1:50-3053	REDAS	REDSLICEISA	5.05756	12.5538	1.31161	1.54448	0.00085	0.0173726
XLOC_045071	LOC106579308	snf8	calcium-binding and coiled-coil domain-containing protein 2-like	NC_027318.1:50956940-50978391	REDAS	REDSLICEISA	31.7691	78.817	1.31088	1.8315	5e-05	0.00167621
XLOC_058704	LOC106590366	asph	aspartyl/asparaginyl beta-hydroxylase-like	NC_027328.1:22623300-22696426	REDAS	REDSLICEISA	2.9793	7.38962	1.31053	1.76861	0.00015	0.00429515
XLOC_015248	LOC106607545	camsap3	calmodulin-regulated spectrin-associated protein 3-like	NC_027305.1:44371139-44427553	REDAS	REDSLICEISA	0.589118	1.46101	1.31034	1.63095	0.0006	0.0132029
XLOC_031109	tp53inp2	tp53inp2	tumor protein p53 inducible nuclear protein 2	NC_027312.1:13384411-13400710	REDAS	REDSLICEISA	8.46109	20.9825	1.31027	1.97343	5e-05	0.00167621
XLOC_004367	ptpru	ptpru	protein tyrosine phosphatase, receptor type U	NC_027301.1:35696486-36113850	REDAS	REDSLICEISA	1.3143	3.25827	1.30982	1.80674	0.0002	0.00544271
XLOC_023549	LOC106560416	cyld	ubiquitin carboxyl-terminal hydrolase CYLD-like	NC_027309.1:38954823-39077912	REDAS	REDSLICEISA	3.33341	8.24016	1.30567	1.7691	0.0003	0.00757889
XLOC_042484	LOC106576277	parpbp	PCNA-interacting partner-like	NC_027316.1:44682063-44720373	REDAS	REDSLICEISA	0.53575	1.32283	1.304	1.36646	0.0028	0.0431446
XLOC_059450	msmo1	msmo1	methylsterol monooxygenase 1	NW_012342001.1:1826-9994	REDAS	REDSLICEISA	20.3339	50.2001	1.30381	1.68626	0.0002	0.00544271
XLOC_050087	LOC106583501	plekha6	pleckstrin homology domain-containing family A member 6-like	NC_027321.1:40085539-40289980	REDAS	REDSLICEISA	2.78194	6.86748	1.30369	2.07342	5e-05	0.00167621
XLOC_057532	LOC106589124	trib1	tribbles homolog 1-like	NC_027326.1:41206508-41224430	REDAS	REDSLICEISA	1.69334	4.17802	1.30295	1.85324	5e-05	0.00167621
XLOC_038339	LOC106572390	tnfrsf9	tumor necrosis factor receptor superfamily member 9-like	NC_027314.1:81500158-81506643	REDAS	REDSLICEISA	0.414067	1.02129	1.30245	1.34765	0.00305	0.0459806
XLOC_024253	LOC106561597	slc2a13	proton myo-inositol cotransporter-like	NC_027309.1:104900442-105022016	REDAS	REDSLICEISA	5.37337	13.2495	1.30204	1.47256	0.00305	0.0459806
XLOC_022619	LOC106612682	chp2	cytochrome c oxidase subunit 7A2, mitochondrial-like	NC_027308.1:102444587-102451513	REDAS	REDSLICEISA	14.7373	36.2741	1.29947	1.53933	0.00275	0.0425693
XLOC_037514	psat1	psat1	phosphoserine aminotransferase 1	NC_027314.1:8995486-9014277	REDAS	REDSLICEISA	33.1404	81.3771	1.29603	1.94264	5e-05	0.00167621
XLOC_008790	LOC106600930	camsap3	calmodulin-regulated spectrin-associated protein 3-like	NC_027302.1:53346210-53399958	REDAS	REDSLICEISA	3.08523	7.57442	1.29576	2.14375	5e-05	0.00167621
XLOC_023448	LOC106560230	ppap2b	lipid phosphate phosphohydrolase 3-like	NC_027309.1:29433110-29475809	REDAS	REDSLICEISA	1.98878	4.88118	1.29535	1.82983	5e-05	0.00167621
XLOC_064839	LOC106593617	ppl	periplakin-like	NW_012350570.1:11729-12023	REDAS	REDSLICEISA	25.7165	63.0987	1.29491	1.58785	0.0012	0.0227019
XLOC_091733	LOC106600344	unc93b1	protein unc-93 homolog B1-like	NW_012570785.1:1-1005	REDAS	REDSLICEISA	7.8803	19.329	1.29444	1.54385	0.00085	0.0173726
XLOC_008018	rnf222	rnf222	ring finger protein 222	NC_027302.1:90123917-90126036	REDAS	REDSLICEISA	2.92754	7.17983	1.29426	1.70073	0.0004	0.00954992
XLOC_061937	LOC106591863	rnf216	E3 ubiquitin-protein ligase RNF216-like	NW_012347326.1:5616-22121	REDAS	REDSLICEISA	0.889013	2.17964	1.29381	1.62081	0.0009	0.0181706
XLOC_037849	LOC106571482	vegfa	vascular endothelial growth factor A-A-like	NC_027314.1:37734210-37756905	REDAS	REDSLICEISA	1.13109	2.7723	1.29338	1.60361	0.00035	0.00858457
XLOC_066651	LOC106594717	thsd4	thrombospondin type-1 domain-containing protein 4-like	NW_012353465.1:262-10597	REDAS	REDSLICEISA	1.25684	3.07833	1.29235	1.58519	0.0011	0.0212218
XLOC_001551	LOC106567553	tnfrsf10a	tumor necrosis factor receptor superfamily member 10A-like	NC_027300.1:133902668-133949301	REDAS	REDSLICEISA	1.72856	4.2307	1.29133	1.9919	5e-05	0.00167621
XLOC_045637	LOC106578605	insig1	insulin-induced gene 1 protein-like	NC_027318.1:26786766-26790738	REDAS	REDSLICEISA	3.36868	8.24482	1.2913	1.90134	5e-05	0.00167621
XLOC_054998	LOC106587575	papd5	non-canonical poly(A) RNA polymerase PAPD5-like	NC_027325.1:29206092-29241713	REDAS	REDSLICEISA	5.59357	13.6815	1.29038	1.9428	5e-05	0.00167621
XLOC_056137	rhpn2	-	rhophilin Rho GTPase binding protein 2	NC_027325.1:45995665-46004996	REDAS	REDSLICEISA	2.11805	5.17237	1.28809	1.45288	0.0024	0.0384512
XLOC_026640	LOC106563566	gpr64	G-protein coupled receptor 64-like	NC_027310.1:77887755-77920761	REDAS	REDSLICEISA	4.57041	11.1432	1.28577	1.96388	5e-05	0.00167621
XLOC_012315	hs3st1	hs3st1	heparan sulfate-glucosamine 3-sulfotransferase 1	NC_027304.1:19111174-19114124	REDAS	REDSLICEISA	3.75562	9.15424	1.28539	1.64139	0.0004	0.00954992
XLOC_040178	LOC106573828	tnfaip8l1	tumor necrosis factor alpha-induced protein 8-like protein 1	NC_027315.1:40505580-40521845	REDAS	REDSLICEISA	0.874391	2.12871	1.28363	1.39917	0.00125	0.0234317
XLOC_055044	LOC106587646	trim16	tripartite motif-containing protein 16-like	NC_027325.1:32791361-32798953	REDAS	REDSLICEISA	12.6529	30.8023	1.28357	2.18628	5e-05	0.00167621
XLOC_020344	LOC106611485	arg2	arginase-2, mitochondrial-like	NC_027308.1:48189270-48205613	REDAS	REDSLICEISA	4.58185	11.1506	1.28312	2.07386	5e-05	0.00167621
XLOC_045803	LOC106578878	-	uncharacterized LOC106578878	NC_027318.1:40876909-40886233	REDAS	REDSLICEISA	0.334019	0.812769	1.28292	1.28592	0.00305	0.0459806
XLOC_050015	LOC106583344	nr4a1	probable nuclear hormone receptor HR38	NC_027321.1:34397188-34414643	REDAS	REDSLICEISA	1.14326	2.78125	1.28258	1.7892	0.00015	0.00429515
XLOC_047830	LOC106580609	eif4g1	eukaryotic translation initiation factor 4 gamma 1-like	NC_027319.1:39304132-39309782	REDAS	REDSLICEISA	2.78927	6.78327	1.28209	1.63494	0.00055	0.0123272
XLOC_014486	LOC106606185	ppl	periplakin-like	NC_027305.1:42546-54619	REDAS	REDSLICEISA	7.93849	19.2954	1.28132	1.84981	5e-05	0.00167621
XLOC_016044	LOC106606647	noxo1	NADPH oxidase organizer 1-like	NC_027305.1:16715104-16719734	REDAS	REDSLICEISA	1.37612	3.3439	1.28092	1.57537	0.0015	0.026916
XLOC_010521	LOC106603753	nlrc3	protein NLRC3-like	NC_027303.1:64524194-64557352	REDAS	REDSLICEISA	2.21641	5.38323	1.28025	1.89911	5e-05	0.00167621
XLOC_025768	LOC106561936	-	uncharacterized protein PB18E9.04c-like	NC_027310.1:8787501-8797023	REDAS	REDSLICEISA	4.2857	10.3926	1.27795	1.8744	0.0003	0.00757889
XLOC_028338	LOC106564305	litaf	lipopolysaccharide-induced tumor necrosis factor-alpha factor homolog	NC_027311.1:8286568-8354574	REDAS	REDSLICEISA	17.3695	42.0009	1.27386	1.53104	0.0018	0.0308991
XLOC_049275	g12	mid1ip1b	Gastrulation-specific protein G12	NC_027320.1:26362258-26363788	REDAS	REDSLICEISA	72.6027	175.546	1.27376	1.80546	0.0001	0.00306497
XLOC_043687	LOC106576835	cox5b	cytochrome c oxidase subunit 5B, mitochondrial-like	NC_027317.1:5925504-5928249	REDAS	REDSLICEISA	22.0914	53.3539	1.27211	1.82881	5e-05	0.00167621
XLOC_053960	LOC106586712	bcor	BCL-6 corepressor-like	NC_027324.1:36422014-36521482	REDAS	REDSLICEISA	1.10002	2.65415	1.27072	1.64719	0.0004	0.00954992
XLOC_017898	LOC106609581	-	uncharacterized LOC106609581	NC_027306.1:47804484-47928294	REDAS	REDSLICEISA	6.56455	15.8374	1.27057	1.77033	0.0001	0.00306497
XLOC_022983	LOC106613247	golim4	Golgi integral membrane protein 4-like	NC_027308.1:132868306-132891642	REDAS	REDSLICEISA	2.77646	6.67617	1.26577	1.95945	5e-05	0.00167621
XLOC_049015	LOC106582588	cflar	CASP8 and FADD-like apoptosis regulator	NC_027320.1:57860885-57870547	REDAS	REDSLICEISA	1.21975	2.93023	1.26443	1.4314	0.0024	0.0384512
XLOC_017780	LOC106609446	slc16a7	monocarboxylate transporter 2-like	NC_027306.1:42017370-42063312	REDAS	REDSLICEISA	0.848364	2.03751	1.26405	1.36411	0.0025	0.0396513
XLOC_059256	tr1l1	tram1l1	translocation-associated membrane protein 1-like 1	NC_027328.1:36484735-36491013	REDAS	REDSLICEISA	4.59752	11.0342	1.26306	1.39752	0.00315	0.0470926
XLOC_060786	emp2	emp2	epithelial membrane protein 2	NW_012344145.1:4236-6621	REDAS	REDSLICEISA	7.61887	18.2806	1.26266	1.31711	0.003	0.0454174
XLOC_015462	fdft1	fdft1	farnesyl-diphosphate farnesyltransferase 1	NC_027305.1:63290371-63304395	REDAS	REDSLICEISA	9.87859	23.6931	1.26209	1.83162	5e-05	0.00167621
XLOC_000375	LOC106596965	btbd7	BTB/POZ domain-containing protein 7-like	NC_027300.1:26566920-26602346	REDAS	REDSLICEISA	0.614911	1.47457	1.26184	1.80068	0.00025	0.00653846
XLOC_016364	peca1	pecam1	Platelet endothelial cell adhesion molecule	NC_027305.1:28041113-28052053	REDAS	REDSLICEISA	0.838955	2.01016	1.26064	1.38976	0.0024	0.0384512
XLOC_000737	LOC106606089	glud1	glutamate dehydrogenase, mitochondrial-like	NC_027300.1:54845305-54881594	REDAS	REDSLICEISA	41.2699	98.8567	1.26025	2.06102	5e-05	0.00167621
XLOC_046897	LOC106580802	cylc1	cylicin-1-like	NC_027319.1:47443309-47454510	REDAS	REDSLICEISA	37.2178	88.9734	1.25738	1.77175	0.0002	0.00544271
XLOC_027682	LOC106563326	efna5	ephrin-A5-like	NC_027310.1:63937470-63996030	REDAS	REDSLICEISA	0.563038	1.34535	1.25668	1.6106	0.0004	0.00954992
XLOC_018531	LOC106609153	timp3	metalloproteinase inhibitor 3-like	NC_027306.1:33568957-33655529	REDAS	REDSLICEISA	1.57088	3.75294	1.25645	1.56892	0.0013	0.0241386
XLOC_051973	LOC106584206	fyb	nascent polypeptide-associated complex subunit alpha, muscle-specific form-like	NC_027322.1:22200323-22242650	REDAS	REDSLICEISA	1.70626	4.07317	1.25532	1.44986	0.00285	0.0437127
XLOC_010669	LOC106603998	slc12a5	solute carrier family 12 member 7-like	NC_027303.1:78991413-79009147	REDAS	REDSLICEISA	0.764873	1.8227	1.25278	1.32295	0.002	0.0334953
XLOC_023959	mctp2	mctp2	multiple C2 and transmembrane domain containing 2	NC_027309.1:81259196-81303298	REDAS	REDSLICEISA	5.10504	12.1587	1.25199	2.02939	5e-05	0.00167621
XLOC_018955	LOC106609886	gne	bifunctional UDP-N-acetylglucosamine 2-epimerase/N-acetylmannosamine kinase-like	NC_027307.1:501679-541526	REDAS	REDSLICEISA	7.99837	19.0357	1.25093	2.05715	5e-05	0.00167621
XLOC_013784	LOC100136477	ppargc1b	peroxisome proliferator-activated receptor gamma coactivator 1-beta	NC_027304.1:40094867-40156270	REDAS	REDSLICEISA	2.09507	4.9727	1.24703	2.09252	5e-05	0.00167621
XLOC_048276	LOC106581383	sel1l3	protein sel-1 homolog 3-like	NC_027319.1:72663729-72672818	REDAS	REDSLICEISA	2.40032	5.69579	1.24667	1.72347	0.00075	0.0157375
XLOC_053818	abca12	abca12	ATP binding cassette subfamily A member 12	NC_027324.1:24284496-24378118	REDAS	REDSLICEISA	13.4965	32.0151	1.24617	1.67835	0.0003	0.00757889
XLOC_076014	LOC106598807	-	uncharacterized LOC106598807	NW_012386769.1:205-1402	REDAS	REDSLICEISA	31.0499	73.5894	1.24491	2.14573	5e-05	0.00167621
XLOC_065586	LOC106594092	gadl1	acidic amino acid decarboxylase GADL1-like	NW_012351839.1:4669-11908	REDAS	REDSLICEISA	4.34945	10.3047	1.24439	1.5875	0.00035	0.00858457
XLOC_063723	LOC106592914	-	uncharacterized LOC106592914	NW_012349075.1:3692-16800	REDAS	REDSLICEISA	6.90702	16.361	1.24413	1.80093	0.00015	0.00429515
XLOC_021318	numa1	numa1	nuclear mitotic apparatus protein 1	NC_027308.1:130998569-131013468	REDAS	REDSLICEISA	1.66092	3.93099	1.24291	1.87385	0.00015	0.00429515
XLOC_042965	LOC106577060	p4ha1	prolyl 4-hydroxylase subunit alpha-1-like	NC_027317.1:21501553-21518827	REDAS	REDSLICEISA	15.4853	36.6212	1.24178	1.80033	5e-05	0.00167621
XLOC_057703	LOC106589235	-	uncharacterized LOC106589235	NC_027327.1:11267278-11270316	REDAS	REDSLICEISA	21.5831	51.041	1.24176	2.06931	5e-05	0.00167621
XLOC_008508	LOC106600418	ppap2b	lipid phosphate phosphohydrolase 3-like	NC_027302.1:33986762-34028475	REDAS	REDSLICEISA	1.24827	2.94982	1.2407	1.56065	0.0014	0.0255409
XLOC_052924	LOC106585948	cds2	phosphatidate cytidylyltransferase 2-like	NC_027323.1:44544880-44582105	REDAS	REDSLICEISA	3.48463	8.2342	1.24062	1.67954	0.00025	0.00653846
XLOC_049847	LOC106582974	rnf207	RING finger protein 207-like	NC_027321.1:23582714-23611946	REDAS	REDSLICEISA	0.621719	1.46829	1.2398	1.39087	0.0029	0.0442868
XLOC_022985	LOC106613249	ptx3	pentraxin-related protein PTX3-like	NC_027308.1:132914132-132999292	REDAS	REDSLICEISA	6.47823	15.2956	1.23945	1.85612	5e-05	0.00167621
XLOC_064951	LOC106593683	trim16	tripartite motif-containing protein 16-like	NW_012350709.1:2786-13759	REDAS	REDSLICEISA	4.05599	9.57396	1.23906	1.65346	0.0005	0.0114231
XLOC_054567	LOC106586822	tns1	tensin-1-like	NC_027324.1:42934305-43227336	REDAS	REDSLICEISA	1.86496	4.40154	1.23886	1.8283	0.0001	0.00306497
XLOC_018187	LOC106608581	cd93	complement component C1q receptor-like	NC_027306.1:9639616-9644248	REDAS	REDSLICEISA	0.499572	1.17751	1.23698	1.42913	0.00175	0.0302518
XLOC_069830	LOC106596484	trim47	tripartite motif-containing protein 47-like	NW_012360419.1:1374-4890	REDAS	REDSLICEISA	8.34939	19.6634	1.23577	1.78142	0.00025	0.00653846
XLOC_005861	LOC106585998	etaa1	ewing's tumor-associated antigen 1 homolog	NC_027301.1:41882199-41888531	REDAS	REDSLICEISA	0.410327	0.966226	1.23559	1.40707	0.0026	0.0408177
XLOC_053668	LOC106586162	fmnl2	formin-like protein 2	NC_027324.1:11306384-11384635	REDAS	REDSLICEISA	0.282775	0.665859	1.23556	1.31196	0.00055	0.0123272
XLOC_047948	LOC106580822	trim16	tripartite motif-containing protein 16-like protein	NC_027319.1:49242518-49248556	REDAS	REDSLICEISA	1.23848	2.91378	1.23432	1.39052	0.00295	0.0448558
XLOC_020186	LOC106611240	irf2bpl-b	interferon regulatory factor 2-binding protein-like	NC_027308.1:34750793-34753875	REDAS	REDSLICEISA	0.797413	1.876	1.23427	1.47285	0.00175	0.0302518
XLOC_048680	LOC100195685	sik2	serine/threonine-protein kinase SIK2	NC_027320.1:26464783-26478949	REDAS	REDSLICEISA	0.814695	1.91646	1.23411	1.65797	5e-05	0.00167621
XLOC_004313	LOC106583352	lpcat3	lysophospholipid acyltransferase 5-like	NC_027301.1:30860042-30873168	REDAS	REDSLICEISA	7.14544	16.7827	1.23188	1.84639	5e-05	0.00167621
XLOC_012674	tpi1b	tpi1b	triosephosphate isomerase 1b	NC_027304.1:49914513-49921204	REDAS	REDSLICEISA	80.6764	189.407	1.23127	1.76014	5e-05	0.00167621
XLOC_031469	LOC106567176	cs	citrate synthase, mitochondrial	NC_027312.1:39948440-39960279	REDAS	REDSLICEISA	3.91473	9.1887	1.23095	2.15326	5e-05	0.00167621
XLOC_065416	LOC106593998	plxnb2	plexin-B2-like	NW_012351514.1:3134-12546	REDAS	REDSLICEISA	1.99334	4.67492	1.22976	1.47138	0.00155	0.0275821
XLOC_058518	LOC106590025	itgb1	integrin beta-1-like	NC_027328.1:1665452-1716284	REDAS	REDSLICEISA	1.56707	3.67473	1.22957	1.55237	0.0007	0.0149087
XLOC_020920	tisb	zfp36l1	Butyrate response factor 1	NC_027308.1:100749589-100752123	REDAS	REDSLICEISA	45.0368	105.595	1.22936	1.96858	5e-05	0.00167621
XLOC_056650	snrk	snrk	SNF related kinase	NC_027326.1:22574489-22588824	REDAS	REDSLICEISA	3.62871	8.50785	1.22934	1.96714	5e-05	0.00167621
XLOC_030762	LOC106565719	nme2	nucleoside diphosphate kinase B-like	NC_027311.1:74319967-74338232	REDAS	REDSLICEISA	0.652521	1.52955	1.22901	1.44752	0.0004	0.00954992
XLOC_003927	LOC106576787	styk1	tyrosine-protein kinase STYK1-like	NC_027301.1:10624535-10637388	REDAS	REDSLICEISA	2.09682	4.91212	1.22814	1.98501	5e-05	0.00167621
XLOC_068691	LOC106595876	nlrc3	protein NLRC3-like	NW_012357433.1:6800-8296	REDAS	REDSLICEISA	2.81249	6.57912	1.22605	1.65628	0.00015	0.00429515
XLOC_028041	LOC106563841	samd9	sterile alpha motif domain-containing protein 9-like	NC_027310.1:86938800-86956069	REDAS	REDSLICEISA	3.77823	8.83458	1.22545	1.94342	5e-05	0.00167621
XLOC_041467	LOC106576064	cdkn1c	cyclin-dependent kinase inhibitor 1-like	NC_027316.1:36589978-36612691	REDAS	REDSLICEISA	7.56019	17.6777	1.22543	1.88116	5e-05	0.00167621
XLOC_032198	LOC106568528	atp8b1	phospholipid-transporting ATPase IC-like	NC_027312.1:101299389-101360422	REDAS	REDSLICEISA	1.41328	3.30136	1.22401	1.82822	0.0001	0.00306497
XLOC_015816	LOC106606306	ndel1b	nuclear distribution protein nudE-like 1-B	NC_027305.1:3932476-3950262	REDAS	REDSLICEISA	2.84594	6.64433	1.22322	1.89442	5e-05	0.00167621
XLOC_022731	stard13	stard13	StAR related lipid transfer domain containing 13	NC_027308.1:109869306-109988608	REDAS	REDSLICEISA	0.358786	0.837365	1.22273	1.17663	0.00265	0.0414132
XLOC_014731	LOC106606631	-	uncharacterized LOC106606631	NC_027305.1:16374723-16383152	REDAS	REDSLICEISA	1.30429	3.044	1.2227	1.45677	0.0004	0.00954992
XLOC_036507	LOC106571364	il22ra1	interleukin-22 receptor subunit alpha-1-like	NC_027314.1:31505512-31515082	REDAS	REDSLICEISA	0.844674	1.96865	1.22074	1.45044	0.0018	0.0308991
XLOC_035860	LOC106570348	-	uncharacterized LOC106570348	NC_027313.1:71543756-71566816	REDAS	REDSLICEISA	12.883	30.0199	1.22045	1.40783	0.0017	0.0295917
XLOC_052997	LOC106584911	aebp1	adipocyte enhancer-binding protein 1-like	NC_027323.1:2297351-2305847	REDAS	REDSLICEISA	2.17183	5.0568	1.21931	1.75253	0.00015	0.00429515
XLOC_020061	lpp60	aspg	60 kDa lysophospholipase	NC_027308.1:23528820-23576653	REDAS	REDSLICEISA	3.8538	8.96504	1.21803	1.44849	0.0009	0.0181706
XLOC_011380	LOC106602895	hes19	transcription factor Sox-19a-like	NC_027303.1:30915786-30925409	REDAS	REDSLICEISA	2.0694	4.80985	1.21678	1.84762	0.00015	0.00429515
XLOC_010627	LOC106603952	mtmr4	myotubularin-related protein 4-like	NC_027303.1:76760195-76777932	REDAS	REDSLICEISA	2.21452	5.12693	1.2111	1.85057	0.0001	0.00306497
XLOC_020945	LOC106612683	dlc	delta-like protein C	NC_027308.1:102393385-102399458	REDAS	REDSLICEISA	0.75376	1.74506	1.2111	1.48712	0.0014	0.0255409
XLOC_054010	LOC106586750	me3	NADP-dependent malic enzyme, mitochondrial-like	NC_027324.1:39878907-39909791	REDAS	REDSLICEISA	0.918751	2.12361	1.20877	1.5115	0.0009	0.0181706
XLOC_039074	LOC106573835	cyfip1	cytoplasmic FMR1-interacting protein 1 homolog	NC_027315.1:40852458-40903637	REDAS	REDSLICEISA	5.21096	12.0435	1.20863	1.82733	0.0001	0.00306497
XLOC_015883	LOC106606402	cant1	soluble calcium-activated nucleotidase 1-like	NC_027305.1:7636146-7638658	REDAS	REDSLICEISA	6.65214	15.3666	1.20791	1.76412	5e-05	0.00167621
XLOC_034939	LOC106568741	fyttd1	UAP56-interacting factor-like	NC_027313.1:9737534-9747276	REDAS	REDSLICEISA	6.42307	14.8337	1.20754	1.86972	5e-05	0.00167621
XLOC_052535	epg5	epg5	ectopic P-granules autophagy protein 5 homolog	NC_027323.1:15179627-15224343	REDAS	REDSLICEISA	3.83565	8.85372	1.20681	2.06312	5e-05	0.00167621
XLOC_064158	LOC106593200	klf5	Krueppel-like factor 5	NW_012349657.1:4181-10549	REDAS	REDSLICEISA	9.94942	22.951	1.20587	1.86742	5e-05	0.00167621
XLOC_068175	LOC106595594	-	uncharacterized LOC106595594	NW_012356358.1:1349-5872	REDAS	REDSLICEISA	3.64179	8.40044	1.20582	1.43005	0.0005	0.0114231
XLOC_008243	LOC106598864	amotl2a	angiomotin-like 2a	NC_027302.1:11673273-11684476	REDAS	REDSLICEISA	5.049	11.6248	1.20313	2.05088	5e-05	0.00167621
XLOC_051359	LOC106584139	uap1	UDP-N-acetylhexosamine pyrophosphorylase-like	NC_027322.1:19484256-19506557	REDAS	REDSLICEISA	9.94213	22.8692	1.20178	1.82165	5e-05	0.00167621
XLOC_009079	LOC106601315	nfib	nuclear factor 1-like	NC_027302.1:67758407-67835199	REDAS	REDSLICEISA	5.17506	11.8915	1.20028	1.36603	0.00265	0.0414132
XLOC_021973	zdhhc9	zdhhc9	zinc finger DHHC-type containing 9	NC_027308.1:52111938-52164656	REDAS	REDSLICEISA	0.507926	1.16692	1.20001	1.50813	0.00085	0.0173726
XLOC_033112	LOC106568020	pgk	phosphoglycerate kinase	NC_027312.1:70358738-70376290	REDAS	REDSLICEISA	65.7346	150.89	1.19877	1.72594	0.0001	0.00306497
XLOC_013797	LOC106604950	hspa9	stress-70 protein, mitochondrial	NC_027304.1:40946848-40961798	REDAS	REDSLICEISA	18.6402	42.7751	1.19836	1.67147	0.0007	0.0149087
XLOC_028614	LOC106564754	trak1	trafficking kinesin-binding protein 1-like	NC_027311.1:22576414-22620238	REDAS	REDSLICEISA	0.523196	1.20046	1.19816	1.38686	5e-05	0.00167621
XLOC_006027	sec23b	sec23a	Sec23 homolog B, coat complex II component	NC_027301.1:52393127-52406179	REDAS	REDSLICEISA	11.0028	25.237	1.19767	1.92359	5e-05	0.00167621
XLOC_062078	LOC106591917	-	uncharacterized LOC106591917	NW_012347396.1:13710-28667	REDAS	REDSLICEISA	0.602626	1.3821	1.19753	1.48145	0.00075	0.0157375
XLOC_002387	LOC106602906	fosl2	fos-related antigen 2-like	NC_027300.1:45034982-45048763	REDAS	REDSLICEISA	19.9755	45.8001	1.19712	1.62485	0.0006	0.0132029
XLOC_051121	LOC106583784	iars1	isoleucine--tRNA ligase, cytoplasmic-like	NC_027321.1:58780849-58809523	REDAS	REDSLICEISA	7.98013	18.2808	1.19585	1.66056	0.0004	0.00954992
XLOC_060127	LOC106591209	ern1	serine/threonine-protein kinase/endoribonuclease IRE1-like	NW_012343560.1:1407-43546	REDAS	REDSLICEISA	2.27877	5.21871	1.19544	1.95556	5e-05	0.00167621
XLOC_045111	LOC106579237	cpras1	circularly permutated Ras protein 1-like	NC_027318.1:53043834-53055600	REDAS	REDSLICEISA	1.86057	4.26029	1.19521	1.66123	0.0017	0.0295917
XLOC_036108	LOC106570727	mfsd2a	sodium-dependent lysophosphatidylcholine symporter 1-B-like	NC_027313.1:89458249-89495605	REDAS	REDSLICEISA	1.64005	3.75268	1.19418	1.6295	0.00075	0.0157375
XLOC_056517	tpm3	tpm3	tropomyosin 3	NC_027326.1:15019682-15162852	REDAS	REDSLICEISA	113.175	258.822	1.19341	1.6619	0.0006	0.0132029
XLOC_050514	LOC106582812	tmem51	transmembrane protein 51-like	NC_027321.1:11770321-11784840	REDAS	REDSLICEISA	0.694667	1.58822	1.19302	1.46598	0.0007	0.0149087
XLOC_044038	LOC106577323	b3gnt2	N-acetyllactosaminide beta-1,3-N-acetylglucosaminyltransferase 2-like	NC_027317.1:34316611-34325937	REDAS	REDSLICEISA	1.39102	3.17373	1.19004	1.63403	0.00045	0.0105017
XLOC_013563	gla	gla	galactosidase alpha	NC_027304.1:20813887-20822927	REDAS	REDSLICEISA	5.57928	12.7239	1.1894	1.87991	5e-05	0.00167621
XLOC_071725	LOC106597507	ugdh	UDP-glucose 6-dehydrogenase-like	NW_012366148.1:263-4952	REDAS	REDSLICEISA	5.83232	13.2943	1.18867	1.41051	0.0027	0.0419911
XLOC_066035	LOC106594347	ugdh	UDP-glucose 6-dehydrogenase-like	NW_012352490.1:1064-7760	REDAS	REDSLICEISA	3.81127	8.67683	1.18689	1.53229	0.00145	0.0262283
XLOC_003545	depdc1b	depdc1b	DEP domain containing 1B	NC_027300.1:149051728-149069659	REDAS	REDSLICEISA	0.652962	1.48485	1.18524	1.60472	0.00055	0.0123272
XLOC_065076	LOC106593769	fbxo7	F-box only protein 7-like	NW_012350930.1:360-13007	REDAS	REDSLICEISA	5.06325	11.4992	1.1834	1.72867	0.00025	0.00653846
XLOC_002113	LOC106582486	cep170b	centrosomal protein of 170 kDa protein B-like	NC_027300.1:22182202-22207113	REDAS	REDSLICEISA	1.61102	3.65818	1.18315	1.90006	0.0001	0.00306497
XLOC_043229	LOC106577533	pygm	glycogen phosphorylase, muscle form-like	NC_027317.1:46211743-46238968	REDAS	REDSLICEISA	1.07282	2.43482	1.18241	1.54209	0.0005	0.0114231
XLOC_032583	LOC106566909	svep1	complement receptor type 2-like	NC_027312.1:22731524-22740712	REDAS	REDSLICEISA	4.56685	10.361	1.1819	1.77725	0.0001	0.00306497
XLOC_055519	LOC106587062	mfhas1	malignant fibrous histiocytoma-amplified sequence 1-like	NC_027325.1:6547372-6563743	REDAS	REDSLICEISA	4.38618	9.94852	1.18152	1.85812	5e-05	0.00167621
XLOC_059393	LOC106590781	trim16	stonustoxin subunit beta-like	NW_012341931.1:618-2074	REDAS	REDSLICEISA	10.0734	22.8433	1.18123	1.80754	5e-05	0.00167621
XLOC_035842	LOC100136469	agr2	anterior gradient-2-like protein 2	NC_027313.1:70642733-70645697	REDAS	REDSLICEISA	117.383	266.129	1.1809	1.48868	0.0016	0.0282586
XLOC_050646	LOC106582961	aldh4a1	delta-1-pyrroline-5-carboxylate dehydrogenase, mitochondrial-like	NC_027321.1:23757294-23770447	REDAS	REDSLICEISA	3.53571	8.01549	1.18079	2.04053	5e-05	0.00167621
XLOC_058495	LOC106589985	capn2	calpain-2 catalytic subunit-like	NC_027327.1:37947920-37974487	REDAS	REDSLICEISA	8.20779	18.5975	1.18004	1.41473	0.0016	0.0282586
XLOC_018611	sfmbt2	sfmbt2	Scm like with four mbt domains 2	NC_027306.1:39625621-39672114	REDAS	REDSLICEISA	1.50381	3.40726	1.17999	1.83446	0.00015	0.00429515
XLOC_026580	slc3a2	slc3a2	solute carrier family 3 member 2	NC_027310.1:75273776-75289187	REDAS	REDSLICEISA	8.86038	20.0442	1.17775	1.64913	0.00065	0.0140664
XLOC_066044	LOC106594354	znf106	zinc finger protein 106-like	NW_012352500.1:1962-9647	REDAS	REDSLICEISA	0.931958	2.10788	1.17746	1.49267	0.0008	0.0165674
XLOC_048179	LOC106581221	ulk2	serine/threonine-protein kinase ULK2-like	NC_027319.1:64276576-64330983	REDAS	REDSLICEISA	2.33158	5.27182	1.177	1.90515	0.0001	0.00306497
XLOC_007197	LOC106600605	b3gnt2	N-acetyllactosaminide beta-1,3-N-acetylglucosaminyltransferase 2-like	NC_027302.1:42168586-42217758	REDAS	REDSLICEISA	2.72162	6.14908	1.17591	1.95327	5e-05	0.00167621
XLOC_018675	LOC106609484	trim21	nuclear factor 7, ovary-like	NC_027306.1:44461771-44464463	REDAS	REDSLICEISA	1.17674	2.65783	1.17545	1.4725	0.0014	0.0255409
XLOC_058732	LOC106590406	gpt2	alanine aminotransferase 2-like	NC_027328.1:25002488-25022391	REDAS	REDSLICEISA	2.82841	6.38256	1.17414	1.52377	0.0015	0.026916
XLOC_055296	LOC106588047	slc7a10	asc-type amino acid transporter 1-like	NC_027325.1:45065369-45070171	REDAS	REDSLICEISA	3.32605	7.50439	1.17392	1.45108	0.0006	0.0132029
XLOC_048949	LOC106582487	ankrd50	ankyrin repeat domain-containing protein 50-like	NC_027320.1:52107280-52133425	REDAS	REDSLICEISA	1.59182	3.58913	1.17296	1.98554	5e-05	0.00167621
XLOC_030165	LOC106564890	card14	caspase recruitment domain-containing protein 14-like	NC_027311.1:24924855-24940650	REDAS	REDSLICEISA	3.24074	7.30243	1.17205	1.70825	0.00075	0.0157375
XLOC_063852	LOC106593007	klf3	Krueppel-like factor 3	NW_012349251.1:3-10428	REDAS	REDSLICEISA	6.6474	14.9622	1.17046	1.80463	0.0003	0.00757889
XLOC_052887	ydjc	ydjc	YdjC chitooligosaccharide deacetylase homolog	NC_027323.1:40963499-40972364	REDAS	REDSLICEISA	2.98484	6.71692	1.17015	1.74054	0.00035	0.00858457
XLOC_028424	LOC106564443	fam83f	protein FAM83F-like	NC_027311.1:12083289-12085664	REDAS	REDSLICEISA	5.02012	11.2926	1.16959	1.82901	5e-05	0.00167621
XLOC_007254	zn313	rnf114	Zinc finger protein 313	NC_027302.1:46525821-46533088	REDAS	REDSLICEISA	15.5339	34.9297	1.16903	1.74659	0.00025	0.00653846
XLOC_025464	LOC106561357	tigar	probable fructose-2,6-bisphosphatase TIGAR A	NC_027309.1:98101446-98108705	REDAS	REDSLICEISA	1.26763	2.84888	1.16825	1.47207	0.0007	0.0149087
XLOC_007388	c1qtnf6	c1qtnf6	C1q and TNF related 6	NC_027302.1:54548661-54574419	REDAS	REDSLICEISA	1.39818	3.14005	1.16724	1.47177	0.0012	0.0227019
XLOC_046189	LOC106579541	-	uncharacterized LOC106579541	NC_027318.1:67881548-67917416	REDAS	REDSLICEISA	0.807605	1.81353	1.16707	1.57973	0.0006	0.0132029
XLOC_029009	ub7i3	rbck1	RanBP-type and C3HC4-type zinc finger-containing protein 1	NC_027311.1:52164225-52188157	REDAS	REDSLICEISA	10.1793	22.8424	1.16607	1.64416	0.00055	0.0123272
XLOC_070454	LOC106596831	muc	intestinal mucin-like protein	NW_012362190.1:6-6205	REDAS	REDSLICEISA	5.96535	13.3811	1.16552	1.74202	0.0002	0.00544271
XLOC_015345	LOC106607737	traf3ip2	adapter protein CIKS-like	NC_027305.1:54865731-54873237	REDAS	REDSLICEISA	6.88902	15.4407	1.16437	1.87931	5e-05	0.00167621
XLOC_052374	LOC106584897	camk2b	calcium/calmodulin-dependent protein kinase type II subunit beta	NC_027323.1:1444292-1539140	REDAS	REDSLICEISA	0.693716	1.55453	1.16406	1.21313	0.00115	0.0219623
XLOC_005587	LOC106581291	cd83	CD83 antigen-like	NC_027301.1:22343599-22360459	REDAS	REDSLICEISA	2.27824	5.10239	1.16325	1.60343	0.0005	0.0114231
XLOC_014617	LOC106606400	cant1	soluble calcium-activated nucleotidase 1-like	NC_027305.1:7599958-7623362	REDAS	REDSLICEISA	3.74903	8.39337	1.16273	1.57417	0.00095	0.0189427
XLOC_003347	stard4	stard4	StAR related lipid transfer domain containing 4	NC_027300.1:134946551-134953763	REDAS	REDSLICEISA	6.35519	14.2193	1.16184	1.84529	0.0001	0.00306497
XLOC_012625	LOC106605015	vegfa	vascular endothelial growth factor A-A-like	NC_027304.1:45655311-45673969	REDAS	REDSLICEISA	1.75805	3.93246	1.16146	1.62726	0.0007	0.0149087
XLOC_037644	LOC106571119	tnfaip2	tumor necrosis factor alpha-induced protein 2-like	NC_027314.1:21866118-21896360	REDAS	REDSLICEISA	0.935939	2.09285	1.16098	1.34366	0.00205	0.034129
XLOC_033286	acaca	acaca	acetyl-CoA carboxylase alpha	NC_027312.1:83589970-83663043	REDAS	REDSLICEISA	2.42926	5.4259	1.15935	1.75246	0.0004	0.00954992
XLOC_024843	LOC106560369	foxc1a	forkhead box C1-A-like	NC_027309.1:37778685-37787017	REDAS	REDSLICEISA	1.83334	4.09445	1.15919	1.51087	0.002	0.0334953
XLOC_054493	LOC106586664	irs2	insulin receptor substrate 2-like	NC_027324.1:35247189-35263295	REDAS	REDSLICEISA	0.844592	1.88553	1.15864	1.67604	0.00025	0.00653846
XLOC_068576	LOC106595802	trim16	tripartite motif-containing protein 16-like	NW_012357115.1:1602-3144	REDAS	REDSLICEISA	8.53163	19.0436	1.15841	1.73483	0.0001	0.00306497
XLOC_017653	LOC106609127	flo11	flocculation protein FLO11-like	NC_027306.1:32988876-32995803	REDAS	REDSLICEISA	1.92341	4.28983	1.15726	1.78512	5e-05	0.00167621
XLOC_010536	LOC106603763	clmp	CXADR-like membrane protein	NC_027303.1:66932328-67086445	REDAS	REDSLICEISA	0.446593	0.995334	1.15622	1.35877	0.00295	0.0448558
XLOC_038658	LOC106573007	ebp	3-beta-hydroxysteroid-Delta(8),Delta(7)-isomerase-like	NC_027314.1:103676593-103680619	REDAS	REDSLICEISA	14.4707	32.2488	1.15611	1.51062	0.00135	0.0248468
XLOC_048748	LOC106582157	ranbp2	E3 SUMO-protein ligase RanBP2-like	NC_027320.1:31367666-31379782	REDAS	REDSLICEISA	7.50633	16.7277	1.15606	1.77431	0.0001	0.00306497
XLOC_034948	LOC106568750	trim7	tripartite motif-containing protein 7-like	NC_027313.1:10073642-10083962	REDAS	REDSLICEISA	1.13965	2.53788	1.15503	1.71891	0.0004	0.00954992
XLOC_056431	tap2b	tap2	transport-associated protein 2b	NC_027326.1:10175791-10185052	REDAS	REDSLICEISA	3.98446	8.86333	1.15346	1.84709	5e-05	0.00167621
XLOC_047854	fry	fry	FRY microtubule binding protein	NC_027319.1:41252107-41556493	REDAS	REDSLICEISA	0.413993	0.920275	1.15246	1.20604	0.0024	0.0384512
XLOC_001760	sh2d4a	sh2d4a	SH2 domain containing 4A	NC_027300.1:149689852-149705795	REDAS	REDSLICEISA	2.85833	6.34173	1.1497	1.66765	0.0002	0.00544271
XLOC_010351	LOC106603428	or52n5	olfactory receptor 52N5-like	NC_027303.1:47575086-47596041	REDAS	REDSLICEISA	0.647657	1.43515	1.1479	1.55954	0.00045	0.0105017
XLOC_054222	LOC106586183	rbms1	RNA-binding motif, single-stranded-interacting protein 1-like	NC_027324.1:12713734-12755963	REDAS	REDSLICEISA	6.2104	13.7478	1.14644	1.73932	0.0002	0.00544271
XLOC_008419	LOC106599266	elovl1	elongation of very long chain fatty acids protein 1-like	NC_027302.1:26101474-26118315	REDAS	REDSLICEISA	10.2355	22.6579	1.14643	1.78499	0.00015	0.00429515
XLOC_046534	atp2a2	atp2a2	ATPase sarcoplasmic/endoplasmic reticulum Ca2+ transporting 2	NC_027319.1:18887586-18949655	REDAS	REDSLICEISA	5.47948	12.1259	1.14598	1.39627	0.0024	0.0384512
XLOC_055485	cntrl	cntrl	centriolin	NC_027325.1:995680-1110729	REDAS	REDSLICEISA	0.214062	0.473483	1.14528	1.13488	0.00215	0.0353845
XLOC_054745	LOC106587124	cd59	CD59 glycoprotein-like	NC_027325.1:9940405-9943851	REDAS	REDSLICEISA	3.79519	8.39037	1.14456	1.51419	0.00105	0.0204706
XLOC_070756	LOC106596978	nlrp3	protein NLRC3-like	NW_012362908.1:1220-3250	REDAS	REDSLICEISA	1.23095	2.71367	1.14047	1.34117	0.0031	0.0465293
XLOC_022698	LOC106612549	il4i1	L-amino-acid oxidase-like	NC_027308.1:107782272-107787945	REDAS	REDSLICEISA	9.46049	20.8505	1.1401	1.56401	0.00065	0.0140664
XLOC_058955	dnj6b	dnajb3	DnaJ homolog subfamily B member 6-B	NC_027328.1:9624417-9675717	REDAS	REDSLICEISA	11.0692	24.3883	1.13964	1.94995	5e-05	0.00167621
XLOC_036839	LOC106571937	rbm38	RNA-binding protein 38-like	NC_027314.1:61752109-61774316	REDAS	REDSLICEISA	3.7908	8.35026	1.13932	1.45914	0.00155	0.0275821
XLOC_010036	LOC106602865	trim16	tripartite motif-containing protein 16-like	NC_027303.1:28545444-28558102	REDAS	REDSLICEISA	6.84885	15.0772	1.13844	1.64763	0.00035	0.00858457
XLOC_042997	LOC106577101	slc29a1	equilibrative nucleoside transporter 1-like	NC_027317.1:25170405-25255703	REDAS	REDSLICEISA	6.34191	13.9443	1.13668	1.87849	5e-05	0.00167621
XLOC_028712	LOC106564809	pacs2	phosphofurin acidic cluster sorting protein 2-like	NC_027311.1:28497831-28596388	REDAS	REDSLICEISA	1.84036	4.04532	1.13627	1.91132	0.0001	0.00306497
XLOC_048388	LOC106581541	slc7a1	high affinity cationic amino acid transporter 1-like	NC_027319.1:81387139-81515690	REDAS	REDSLICEISA	2.83696	6.23038	1.13497	1.75333	0.0002	0.00544271
XLOC_018278	i13r2	il13ra2	Interleukin-13 receptor alpha-2 chain	NC_027306.1:18145400-18154505	REDAS	REDSLICEISA	3.51987	7.7271	1.13441	1.79225	0.00025	0.00653846
XLOC_016263	LOC106606845	-	uncharacterized LOC106606845	NC_027305.1:22985217-22989559	REDAS	REDSLICEISA	1.23963	2.7204	1.1339	1.48195	0.0011	0.0212218
XLOC_010035	LOC106602867	spns2	protein spinster homolog 2	NC_027303.1:28303013-28469053	REDAS	REDSLICEISA	2.13276	4.67617	1.13261	1.77724	0.00015	0.00429515
XLOC_001178	LOC106560538	ltbp1	neurogenic locus notch homolog protein 1-like	NC_027300.1:105474920-105546448	REDAS	REDSLICEISA	0.446445	0.97882	1.13256	1.49392	0.00165	0.0289267
XLOC_024944	fam129a	fam129a	family with sequence similarity 129 member A	NC_027309.1:45480911-45550593	REDAS	REDSLICEISA	3.17146	6.94988	1.13184	1.80149	0.00015	0.00429515
XLOC_010556	irf1-2	irf1	interferon regulatory factor 1 isoform 2	NC_027303.1:69571354-69673260	REDAS	REDSLICEISA	15.8185	34.6636	1.13181	1.59537	0.0006	0.0132029
XLOC_033808	LOC106569045	cyp7b1	25-hydroxycholesterol 7-alpha-hydroxylase	NC_027313.1:20428274-20465720	REDAS	REDSLICEISA	6.61194	14.487	1.13161	1.75732	5e-05	0.00167621
XLOC_014276	LOC106605832	styk1	tyrosine-protein kinase STYK1-like	NC_027304.1:70737537-70763524	REDAS	REDSLICEISA	4.04474	8.85876	1.13106	1.62264	0.0004	0.00954992
XLOC_032780	klhl21	klhl21	kelch like family member 21	NC_027312.1:37644345-37661162	REDAS	REDSLICEISA	0.760802	1.66532	1.13021	1.30781	0.003	0.0454174
XLOC_009751	LOC106602388	galnt7	N-acetylgalactosaminyltransferase 7-like	NC_027303.1:11081193-11113215	REDAS	REDSLICEISA	2.19427	4.80298	1.13019	1.67656	0.00025	0.00653846
XLOC_047603	gfpt1	gfpt1	glutamine-fructose-6-phosphate transaminase 1	NC_027319.1:23912226-23935282	REDAS	REDSLICEISA	16.0798	35.1917	1.12999	1.86766	0.0001	0.00306497
XLOC_036227	LOC106570908	-	uncharacterized LOC106570908	NC_027314.1:5257277-5299091	REDAS	REDSLICEISA	1.61077	3.52524	1.12997	1.74425	0.0003	0.00757889
XLOC_011483	LOC106603080	-	uncharacterized LOC106603080	NC_027303.1:35564545-35582692	REDAS	REDSLICEISA	1.32173	2.89201	1.12965	1.39306	0.0016	0.0282586
XLOC_008910	LOC106601015	acly	ATP-citrate synthase-like	NC_027302.1:59977007-60004314	REDAS	REDSLICEISA	7.26829	15.8975	1.12911	1.76995	5e-05	0.00167621
XLOC_047611	LOC106579835	inpp5a	type I inositol 1,4,5-trisphosphate 5-phosphatase-like	NC_027319.1:24410644-24474469	REDAS	REDSLICEISA	0.628141	1.371	1.12607	1.41296	0.002	0.0334953
XLOC_022384	LOC106612200	gcna	acidic repeat-containing protein-like	NC_027308.1:82842164-82861418	REDAS	REDSLICEISA	1.21415	2.64415	1.12286	1.46275	0.00115	0.0219623
XLOC_047541	LOC106579938	mlec	malectin-like	NC_027319.1:19539793-19547575	REDAS	REDSLICEISA	7.43129	16.1778	1.12233	1.88652	5e-05	0.00167621
XLOC_031173	LOC106566745	irf4	interferon regulatory factor 4-like	NC_027312.1:19415162-19421660	REDAS	REDSLICEISA	0.747296	1.62671	1.1222	1.40778	0.00235	0.0378435
XLOC_013676	LOC106604694	mgat4b	alpha-1,3-mannosyl-glycoprotein 4-beta-N-acetylglucosaminyltransferase B-like	NC_027304.1:32047848-32072751	REDAS	REDSLICEISA	2.14106	4.65954	1.12186	1.45487	0.0024	0.0384512
XLOC_003489	chchd10	chchd10	coiled-coil-helix-coiled-coil-helix domain containing 10	NC_027300.1:145533808-145539730	REDAS	REDSLICEISA	9.18856	19.9943	1.12168	1.55992	0.00055	0.0123272
XLOC_057777	LOC106589578	baiap2l1	brain-specific angiogenesis inhibitor 1-associated protein 2-like protein 1	NC_027327.1:15486041-15528635	REDAS	REDSLICEISA	6.17544	13.4198	1.11975	1.82119	5e-05	0.00167621
XLOC_035900	LOC106570407	dgat1	diacylglycerol O-acyltransferase 1-like	NC_027313.1:74819866-74860290	REDAS	REDSLICEISA	1.90542	4.14018	1.11958	1.5871	0.0008	0.0165674
XLOC_022153	vgll1	vgll1	Transcription cofactor vestigial-like protein 1	NC_027308.1:64801708-64805145	REDAS	REDSLICEISA	4.95902	10.7622	1.11785	1.63894	0.00025	0.00653846
XLOC_070810	LOC106597007	cdip1	cell death-inducing p53-target protein 1 homolog	NW_012363036.1:1011-5155	REDAS	REDSLICEISA	28.2169	61.2154	1.11734	1.43246	0.0024	0.0384512
XLOC_028240	LOC106564139	trip10	cdc42-interacting protein 4 homolog	NC_027311.1:4084841-4098069	REDAS	REDSLICEISA	4.70667	10.2048	1.11647	1.46236	0.00075	0.0157375
XLOC_013878	LOC106605088	clec4e	C-type lectin domain family 4 member E-like	NC_027304.1:49718085-49727582	REDAS	REDSLICEISA	3.31104	7.17754	1.1162	1.44532	0.00285	0.0437127
XLOC_062081	LOC106591920	ebp	3-beta-hydroxysteroid-Delta(8),Delta(7)-isomerase-like	NW_012347400.1:15081-17611	REDAS	REDSLICEISA	12.6395	27.3876	1.11558	1.36548	0.00275	0.0425693
XLOC_002350	pax9	pax9	paired box 9	NC_027300.1:40721822-40733601	REDAS	REDSLICEISA	3.46206	7.49482	1.11426	1.7216	0.00025	0.00653846
XLOC_041396	LOC106575940	cyp27c1	cytochrome P450 27C1	NC_027316.1:29894966-29912663	REDAS	REDSLICEISA	4.7505	10.2839	1.11424	1.72274	5e-05	0.00167621
XLOC_051295	LOC106584061	tut4	terminal uridylyltransferase 4-like	NC_027322.1:11246412-11272691	REDAS	REDSLICEISA	2.11771	4.57926	1.11261	1.80937	0.0002	0.00544271
XLOC_036185	marveld2	marveld2	MARVEL domain containing 2	NC_027314.1:2487347-2494548	REDAS	REDSLICEISA	3.8738	8.37617	1.11254	1.71177	0.00045	0.0105017
XLOC_034261	mul1b	mul1	Mul1b protein	NC_027313.1:49446924-49469367	REDAS	REDSLICEISA	10.0489	21.7149	1.11164	1.41372	0.00295	0.0448558
XLOC_016413	LOC106607080	-	uncharacterized LOC106607080	NC_027305.1:30800344-30804423	REDAS	REDSLICEISA	2.31885	5.00543	1.11008	1.62116	0.0005	0.0114231
XLOC_007037	LOC106599739	foxq1	forkhead box protein Q1-like	NC_027302.1:29438901-29441844	REDAS	REDSLICEISA	8.32963	17.978	1.10991	1.66903	0.00035	0.00858457
XLOC_004858	LOC106592457	stk10	trichohyalin-like	NC_027301.1:63438581-63463391	REDAS	REDSLICEISA	1.65765	3.57667	1.10948	1.36798	0.0031	0.0465293
XLOC_026757	LOC106563757	gfpt2	glutamine--fructose-6-phosphate aminotransferase [isomerizing] 2-like	NC_027310.1:83637619-83656648	REDAS	REDSLICEISA	1.39669	3.01309	1.10923	1.50641	0.0016	0.0282586
XLOC_059018	arhgap21	arhgap21	Rho GTPase activating protein 21	NC_027328.1:16117566-16217604	REDAS	REDSLICEISA	0.755104	1.62881	1.10907	1.45286	0.00215	0.0353845
XLOC_044455	LOC106578059	sema4f	semaphorin-4F-like	NC_027317.1:65743613-65753978	REDAS	REDSLICEISA	0.654833	1.41183	1.10836	1.42193	0.0024	0.0384512
XLOC_070509	LOC106596861	muc	intestinal mucin-like protein	NW_012362320.1:37-6162	REDAS	REDSLICEISA	3.90905	8.40431	1.10431	1.53798	0.00175	0.0302518
XLOC_056670	LOC106588746	-	uncharacterized LOC106588746	NC_027326.1:23711381-23728862	REDAS	REDSLICEISA	1.62077	3.48345	1.10384	1.50534	0.00135	0.0248468
XLOC_040227	LOC106573890	slc35e1	solute carrier family 35 member E1-like	NC_027315.1:42871885-42885023	REDAS	REDSLICEISA	3.26333	7.0125	1.10358	1.74704	5e-05	0.00167621
XLOC_054762	LOC106587139	dhcr7	7-dehydrocholesterol reductase-like	NC_027325.1:10462059-10472553	REDAS	REDSLICEISA	2.62072	5.62802	1.10266	1.52482	0.00055	0.0123272
XLOC_014628	LOC106606417	lgals3bp	galectin-3-binding protein A-like	NC_027305.1:8349677-8361226	REDAS	REDSLICEISA	6.26329	13.445	1.10208	1.63618	0.00025	0.00653846
XLOC_038027	LOC106571856	slc6a6	sodium- and chloride-dependent taurine transporter-like	NC_027314.1:57001111-57021890	REDAS	REDSLICEISA	5.15091	11.0519	1.10139	1.44447	0.00155	0.0275821
XLOC_069527	LOC106596322	ppl	periplakin-like	NW_012359485.1:1383-5665	REDAS	REDSLICEISA	15.7889	33.8491	1.10021	1.73204	5e-05	0.00167621
XLOC_028703	LOC106564986	-	uncharacterized LOC106564986	NC_027311.1:27816252-27821938	REDAS	REDSLICEISA	6.92796	14.8236	1.0974	1.56324	0.00075	0.0157375
XLOC_014583	LOC106606343	nlrc3	NACHT, LRR and PYD domains-containing protein 3-like	NC_027305.1:5143997-5154705	REDAS	REDSLICEISA	1.8214	3.89342	1.09599	1.63098	0.0004	0.00954992
XLOC_028110	LOC106563931	nlrc3	protein NLRC3-like	NC_027310.1:92120121-92149927	REDAS	REDSLICEISA	1.15047	2.45797	1.09524	1.54712	0.0004	0.00954992
XLOC_028048	spg20	spg20	Spartin	NC_027310.1:87338452-87350451	REDAS	REDSLICEISA	2.1999	4.69412	1.09341	1.60423	0.00045	0.0105017
XLOC_032506	LOC106566641	pphln1	periphilin-1-like	NC_027312.1:17518436-17542499	REDAS	REDSLICEISA	14.3386	30.5782	1.09259	1.8283	5e-05	0.00167621
XLOC_053154	LOC106585017	erap2	endoplasmic reticulum aminopeptidase 2-like	NC_027323.1:15056353-15064968	REDAS	REDSLICEISA	2.71803	5.79413	1.09203	1.64364	0.0002	0.00544271
XLOC_029080	LOC106565567	fam212ab	protein FAM212A-like	NC_027311.1:57161813-57166961	REDAS	REDSLICEISA	7.61566	16.233	1.09189	1.71831	0.00015	0.00429515
XLOC_000152	LOC106608927	eml1	echinoderm microtubule-associated protein-like 1	NC_027300.1:7810368-7894300	REDAS	REDSLICEISA	3.41927	7.28634	1.09151	1.81341	0.00015	0.00429515
XLOC_051096	dag1	dag1	dystroglycan 1	NC_027321.1:55929814-55995590	REDAS	REDSLICEISA	0.960347	2.04603	1.0912	1.64717	0.00035	0.00858457
XLOC_003757	LOC106573777	trim10	nuclear factor 7, brain-like	NC_027301.1:3190633-3201213	REDAS	REDSLICEISA	1.56111	3.32551	1.091	1.42332	0.00245	0.039053
XLOC_015753	LOC106606209	epn3	epsin-3-like	NC_027305.1:771159-776204	REDAS	REDSLICEISA	2.4198	5.15429	1.09089	1.38159	0.0018	0.0308991
XLOC_006003	LOC106588647	nt5c2	cytosolic purine 5'-nucleotidase-like	NC_027301.1:51374667-51403567	REDAS	REDSLICEISA	6.60348	14.0592	1.09021	1.83892	0.0002	0.00544271
XLOC_035150	LOC106569065	lamc1	laminin subunit gamma-2-like	NC_027313.1:21270978-21286231	REDAS	REDSLICEISA	6.40827	13.6017	1.08578	1.54605	0.00115	0.0219623
XLOC_012317	gsr	gsr	glutathione-disulfide reductase	NC_027304.1:19204536-19214209	REDAS	REDSLICEISA	33.6817	71.4648	1.08527	1.68315	0.00055	0.0123272
XLOC_013490	LOC106604349	hmmr	hyaluronan mediated motility receptor-like	NC_027304.1:13942193-13962254	REDAS	REDSLICEISA	1.59677	3.38698	1.08484	1.66691	0.0003	0.00757889
XLOC_063336	LOC106592710	-	uncharacterized LOC106592710	NW_012348677.1:150-11308	REDAS	REDSLICEISA	0.906253	1.91957	1.0828	1.40365	0.00125	0.0234317
XLOC_016910	cd164	cd164	CD164 molecule	NC_027305.1:64566174-64586124	REDAS	REDSLICEISA	13.4721	28.4833	1.08014	1.75164	5e-05	0.00167621
XLOC_026615	LOC106563429	capn5	calpain-5-like	NC_027310.1:76911829-76988570	REDAS	REDSLICEISA	17.5292	37.0561	1.07995	1.81246	0.00015	0.00429515
XLOC_022984	LOC106613248	slc66a1	lysosomal amino acid transporter 1 homolog	NC_027308.1:132892451-132901799	REDAS	REDSLICEISA	2.59382	5.48072	1.07929	1.67593	0.0003	0.00757889
XLOC_087695	LOC106599799	zc3h15	uncharacterized LOC106599799	NW_012452316.1:184-1386	REDAS	REDSLICEISA	114.251	241.364	1.079	1.71519	0.0002	0.00544271
XLOC_012702	LOC106605151	ago3	protein argonaute-3-like	NC_027304.1:53010585-53047967	REDAS	REDSLICEISA	0.610098	1.28879	1.0789	1.52356	0.00075	0.0157375
XLOC_020022	LOC106610834	thbs1	thrombospondin-1-like	NC_027308.1:20615622-20628622	REDAS	REDSLICEISA	2.36203	4.98065	1.07631	1.54334	0.0012	0.0227019
XLOC_052402	LOC106585213	fam129b	niban-like protein 1	NC_027323.1:4826715-4932540	REDAS	REDSLICEISA	2.78336	5.86393	1.07504	1.70918	0.00025	0.00653846
XLOC_035059	LOC106568918	-	uncharacterized LOC106568918	NC_027313.1:14225918-14230979	REDAS	REDSLICEISA	15.0742	31.7479	1.07458	1.5776	0.00065	0.0140664
XLOC_000174	LOC106613035	grhl3	grainyhead-like protein 3 homolog	NC_027300.1:9387038-9404050	REDAS	REDSLICEISA	30.9006	64.9573	1.07186	1.62424	0.0004	0.00954992
XLOC_056483	LOC106588325	trim16	tripartite motif-containing protein 16-like	NC_027326.1:12081714-12085960	REDAS	REDSLICEISA	2.03825	4.28461	1.07183	1.47096	0.00165	0.0289267
XLOC_033792	LOC106568831	pitrm1	presequence protease, mitochondrial-like	NC_027313.1:19196315-19210188	REDAS	REDSLICEISA	2.27098	4.769	1.07037	1.5212	0.002	0.0334953
XLOC_032977	LOC106567511	stk10	serine/threonine-protein kinase 10-like	NC_027312.1:53974393-54116221	REDAS	REDSLICEISA	7.63073	16.0238	1.07032	1.66409	0.00015	0.00429515
XLOC_052137	LOC106584489	ppara	peroxisome proliferator-activated receptor alpha-like	NC_027322.1:34811515-34883601	REDAS	REDSLICEISA	0.714603	1.50001	1.06976	1.4412	0.00105	0.0204706
XLOC_015099	LOC106607312	ramp1	receptor activity-modifying protein 1-like	NC_027305.1:37101085-37107923	REDAS	REDSLICEISA	2.06967	4.34241	1.0691	1.43394	0.00245	0.039053
XLOC_046878	LOC106580779	tapbp	tapasin-related protein-like	NC_027319.1:46786303-46805020	REDAS	REDSLICEISA	6.58284	13.8022	1.06811	1.54327	0.0013	0.0241386
XLOC_038269	clstn1	clstn1	calsyntenin 1	NC_027314.1:74964860-75030266	REDAS	REDSLICEISA	6.82991	14.3053	1.06661	1.67417	0.00045	0.0105017
XLOC_001307	LOC106561171	b3galt2	beta-1,3-galactosyltransferase 2-like	NC_027300.1:115676375-115679734	REDAS	REDSLICEISA	1.75225	3.66924	1.06627	1.4252	0.00195	0.032853
XLOC_055172	LOC106587841	chsy1	chondroitin sulfate synthase 1-like	NC_027325.1:38532674-38545286	REDAS	REDSLICEISA	1.41173	2.95604	1.0662	1.43804	0.0013	0.0241386
XLOC_035208	LOC106569189	bcl2	apoptosis regulator Bcl-2-like	NC_027313.1:26868592-26918586	REDAS	REDSLICEISA	0.764464	1.59745	1.06325	1.29569	0.00165	0.0289267
XLOC_012778	LOC106605311	lmna	lamin-A-like	NC_027304.1:56383715-56486862	REDAS	REDSLICEISA	19.0979	39.883	1.06236	1.48124	0.00155	0.0275821
XLOC_021222	LOC106612965	fli1	Friend leukemia integration 1 transcription factor-like	NC_027308.1:118813905-118849459	REDAS	REDSLICEISA	0.938276	1.95834	1.06154	1.28326	0.0027	0.0419911
XLOC_011746	syrc	rars	Arginyl-tRNA synthetase, cytoplasmic	NC_027303.1:53254396-53287012	REDAS	REDSLICEISA	19.0982	39.8068	1.05958	1.76053	0.00015	0.00429515
XLOC_029985	LOC106564502	lrrc8c	volume-regulated anion channel subunit LRRC8C-like	NC_027311.1:14160198-14170165	REDAS	REDSLICEISA	1.96292	4.0903	1.0592	1.5339	0.00055	0.0123272
XLOC_014330	LOC106605928	-	uncharacterized LOC106605928	NC_027304.1:72965693-72997441	REDAS	REDSLICEISA	1.3937	2.90129	1.05778	1.23746	0.00295	0.0448558
XLOC_057111	LOC106588568	cyp51a1	lanosterol 14-alpha demethylase	NC_027326.1:14302399-14312440	REDAS	REDSLICEISA	5.9228	12.325	1.05724	1.5716	0.0006	0.0132029
XLOC_000331	LOC106588489	sipa1l1	signal-induced proliferation-associated 1-like protein 1	NC_027300.1:23589691-23662866	REDAS	REDSLICEISA	1.6517	3.43491	1.05632	1.59168	0.00065	0.0140664
XLOC_033505	LOC106568538	cgnl1	cingulin-like protein 1	NC_027312.1:102749125-102809061	REDAS	REDSLICEISA	5.82772	12.1104	1.05525	1.68965	0.0002	0.00544271
XLOC_015402	LOC106607825	atf3	cyclic AMP-dependent transcription factor ATF-3-like	NC_027305.1:59602449-59606307	REDAS	REDSLICEISA	5.30048	11.0117	1.05484	1.74244	0.0002	0.00544271
XLOC_002819	sfxn2	sfxn2	sideroflexin 2	NC_027300.1:94657019-94663001	REDAS	REDSLICEISA	18.6761	38.7633	1.05349	1.69512	0.00015	0.00429515
XLOC_024140	LOC106561386	mical3a	protein-methionine sulfoxide oxidase mical3a-like	NC_027309.1:96302795-96458283	REDAS	REDSLICEISA	0.431162	0.894069	1.05216	1.23161	0.0002	0.00544271
XLOC_051278	LOC106584037	pde4b	cAMP-specific 3',5'-cyclic phosphodiesterase 4B-like	NC_027322.1:9623136-9931011	REDAS	REDSLICEISA	2.94249	6.09973	1.05171	1.59942	0.00045	0.0105017
XLOC_023783	LOC106561059	nlrp12	NACHT, LRR and PYD domains-containing protein 12-like	NC_027309.1:66350912-66369851	REDAS	REDSLICEISA	1.41017	2.92141	1.0508	1.6437	0.0003	0.00757889
XLOC_023848	LOC100136415	ppara	peroxisome proliferator-activated receptor alpha	NC_027309.1:72569413-72629719	REDAS	REDSLICEISA	0.93189	1.92997	1.05034	1.49122	0.00075	0.0157375
XLOC_007739	in35	ifi35	Interferon-induced 35 kDa protein homolog	NC_027302.1:75048439-75057374	REDAS	REDSLICEISA	17.6524	36.5239	1.04898	1.79421	5e-05	0.00167621
XLOC_057015	LOC106588419	ceacam1	carcinoembryonic antigen-related cell adhesion molecule 2-like	NC_027326.1:9304328-9326767	REDAS	REDSLICEISA	19.4724	40.2277	1.04676	1.57238	0.001	0.0197087
XLOC_055586	pkhf1	plekhf1	Pleckstrin homology domain-containing family F member 1	NC_027325.1:12779973-12781607	REDAS	REDSLICEISA	6.73472	13.8899	1.04435	1.70825	0.00025	0.00653846
XLOC_065785	LOC106594205	trim16	stonustoxin subunit beta-like	NW_012352098.1:4066-12055	REDAS	REDSLICEISA	3.92986	8.09557	1.04266	1.33217	0.0034	0.0498234
XLOC_050653	tmem183a	tmem183a	transmembrane protein 183A	NC_027321.1:25126918-25132771	REDAS	REDSLICEISA	2.44176	5.02669	1.04169	1.42004	0.0023	0.0372347
XLOC_041919	LOC106575278	slitrk6	SLIT and NTRK-like protein 6	NC_027316.1:10903665-10915905	REDAS	REDSLICEISA	0.973078	2.00319	1.04168	1.49024	0.00175	0.0302518
XLOC_031368	LOC100380735	galnt6	polypeptide N-acetylgalactosaminyltransferase 6	NC_027312.1:33527310-33547700	REDAS	REDSLICEISA	11.0603	22.724	1.03883	1.49209	0.003	0.0454174
XLOC_003918	tpsnr	tapbpl	Tapasin-related protein	NC_027301.1:10225083-10231543	REDAS	REDSLICEISA	7.2131	14.8038	1.03727	1.65567	0.00035	0.00858457
XLOC_021527	LOC106610734	lpin1	phosphatidate phosphatase LPIN1-like	NC_027308.1:12460662-12515500	REDAS	REDSLICEISA	0.964428	1.97841	1.0366	1.35622	0.00185	0.0315505
XLOC_003147	LOC106563782	myo5b	unconventional myosin-Vb-like	NC_027300.1:118310662-118393867	REDAS	REDSLICEISA	0.70417	1.44331	1.03538	1.47038	0.0018	0.0308991
XLOC_010347	LOC106603571	serpinf1	pigment epithelium-derived factor-like	NC_027303.1:47488125-47495575	REDAS	REDSLICEISA	14.5533	29.8105	1.03448	1.57482	0.00055	0.0123272
XLOC_041119	LOC106575514	ptgfrn	prostaglandin F2 receptor negative regulator-like	NC_027316.1:17116372-17178124	REDAS	REDSLICEISA	4.90128	10.0386	1.03433	1.68899	0.00015	0.00429515
XLOC_050317	gmppb	gmppb	GDP-mannose pyrophosphorylase B	NC_027321.1:57801453-57817646	REDAS	REDSLICEISA	5.18469	10.613	1.03351	1.79596	0.0001	0.00306497
XLOC_023771	scamp2	scamp2	secretory carrier membrane protein 2	NC_027309.1:65488701-65516868	REDAS	REDSLICEISA	10.2244	20.929	1.03349	1.44246	0.0022	0.0360001
XLOC_042588	LOC106576473	eif4g1	eukaryotic translation initiation factor 4 gamma 1-like	NC_027316.1:49768738-49780373	REDAS	REDSLICEISA	6.16383	12.6034	1.03191	1.62499	0.0001	0.00306497
XLOC_038020	LOC106571840	usp11	ubiquitin carboxyl-terminal hydrolase 11-like	NC_027314.1:55956558-55983408	REDAS	REDSLICEISA	2.78481	5.69053	1.03098	1.69581	0.0001	0.00306497
XLOC_058610	LOC106590197	eif4g3	eukaryotic translation initiation factor 4 gamma 3-like	NC_027328.1:14974429-15001689	REDAS	REDSLICEISA	1.35598	2.76981	1.03045	1.64782	5e-05	0.00167621
XLOC_026627	LOC106563416	st14	suppressor of tumorigenicity 14 protein-like	NC_027310.1:77429911-77439460	REDAS	REDSLICEISA	12.1674	24.8524	1.03037	1.68115	0.00025	0.00653846
XLOC_046837	LOC106580685	c19orf47	uncharacterized protein C19orf47 homolog	NC_027319.1:43838110-43876976	REDAS	REDSLICEISA	30.763	62.7967	1.02949	1.64211	0.0004	0.00954992
XLOC_035425	LOC106569603	arhgef18	rho guanine nucleotide exchange factor 18-like	NC_027313.1:40984367-41021850	REDAS	REDSLICEISA	5.71314	11.6456	1.02743	1.76795	0.0001	0.00306497
XLOC_046888	LOC106580789	pitpna	phosphatidylinositol transfer protein alpha isoform-like	NC_027319.1:47067522-47081420	REDAS	REDSLICEISA	16.9221	34.4752	1.02665	1.73452	0.0001	0.00306497
XLOC_023546	naprt	naprt	nicotinate phosphoribosyltransferase	NC_027309.1:38661214-38679032	REDAS	REDSLICEISA	2.26632	4.6171	1.02664	1.59391	0.00075	0.0157375
XLOC_051459	LOC106584358	ttc39c	tetratricopeptide repeat protein 39C	NC_027322.1:28928257-28944846	REDAS	REDSLICEISA	4.912	9.99453	1.02483	1.69322	0.0001	0.00306497
XLOC_030440	LOC106565346	fkbp5	peptidyl-prolyl cis-trans isomerase FKBP5-like	NC_027311.1:49819316-49850859	REDAS	REDSLICEISA	8.58049	17.4419	1.02343	1.67492	0.00055	0.0123272
XLOC_043134	LOC106577387	mdh1	malate dehydrogenase, cytoplasmic-like	NC_027317.1:37111580-37118617	REDAS	REDSLICEISA	28.0268	56.9343	1.02249	1.70735	0.0001	0.00306497
XLOC_038394	LOC106572524	cs	citrate synthase, mitochondrial-like	NC_027314.1:83488623-83513506	REDAS	REDSLICEISA	7.10456	14.4246	1.02171	1.65155	0.0004	0.00954992
XLOC_040467	LOC106574235	march7	E3 ubiquitin-protein ligase MARCH7-like	NC_027315.1:66057615-66067593	REDAS	REDSLICEISA	13.6762	27.7552	1.02108	1.7162	0.0003	0.00757889
XLOC_042033	LOC106575466	tnik	TRAF2 and NCK-interacting protein kinase-like	NC_027316.1:16368841-16407844	REDAS	REDSLICEISA	8.75695	17.7714	1.02105	1.62478	0.00085	0.0173726
XLOC_004247	LOC106582353	-	uncharacterized LOC106582353	NC_027301.1:26668985-26688052	REDAS	REDSLICEISA	3.35244	6.79803	1.01991	1.47811	0.00095	0.0189427
XLOC_053237	LOC106585574	cxadr	coxsackievirus and adenovirus receptor homolog	NC_027323.1:20691538-20702215	REDAS	REDSLICEISA	10.7948	21.8681	1.01849	1.65858	0.00015	0.00429515
XLOC_025213	slc7a5	slc7a5	solute carrier family 7 member 5	NC_027309.1:75612705-75667862	REDAS	REDSLICEISA	8.149	16.5012	1.01787	1.48429	0.0018	0.0308991
XLOC_058333	LOC106589724	-	uncharacterized LOC106589724	NC_027327.1:21921291-21928738	REDAS	REDSLICEISA	1.23823	2.50469	1.01635	1.4097	0.00175	0.0302518
XLOC_008095	dnajb4	dnajb4	DnaJ heat shock protein family (Hsp40) member B4	NC_027302.1:1784606-1856657	REDAS	REDSLICEISA	13.0721	26.4386	1.01616	1.76788	5e-05	0.00167621
XLOC_012594	LOC106604936	fam13b	protein FAM13B-like	NC_027304.1:40592059-40667415	REDAS	REDSLICEISA	2.91764	5.89731	1.01526	1.64022	0.00025	0.00653846
XLOC_068216	LOC106595606	pex2	pollen-specific leucine-rich repeat extensin-like protein 1	NW_012356394.1:1764-5087	REDAS	REDSLICEISA	16.3874	33.1159	1.01493	1.77036	5e-05	0.00167621
XLOC_051149	pdhb	pdhb	pyruvate dehydrogenase E1 beta subunit	NC_027321.1:60488428-60507142	REDAS	REDSLICEISA	15.1944	30.6509	1.01239	1.61787	0.00045	0.0105017
XLOC_051542	LOC106584487	-	uncharacterized LOC106584487	NC_027322.1:34494382-34769535	REDAS	REDSLICEISA	13.4281	27.07	1.01144	1.50308	0.00095	0.0189427
XLOC_041799	i17ra	il17ra	Interleukin-17 receptor A	NC_027316.1:57152061-57249913	REDAS	REDSLICEISA	2.00746	4.04391	1.01038	1.37346	0.0023	0.0372347
XLOC_048906	LOC106582403	rnd3	rho-related GTP-binding protein RhoE-like	NC_027320.1:46191120-46199795	REDAS	REDSLICEISA	4.76993	9.60773	1.01023	1.55779	0.0006	0.0132029
XLOC_038248	LOC106572073	pim1	serine/threonine-protein kinase pim-1-like	NC_027314.1:72916391-72920231	REDAS	REDSLICEISA	19.1473	38.561	1.01	1.65985	0.00015	0.00429515
XLOC_050218	LOC106583655	-	uncharacterized LOC106583655	NC_027321.1:50319827-50321234	REDAS	REDSLICEISA	54.1542	109.015	1.00939	1.63379	0.0005	0.0114231
XLOC_023640	dlg1	dlg1	discs large MAGUK scaffold protein 1	NC_027309.1:48046635-48347218	REDAS	REDSLICEISA	1.72346	3.46765	1.00865	1.39839	0.00085	0.0173726
XLOC_024254	LOC106561595	kif21a	kinesin-like protein KIF21A	NC_027309.1:105027982-105099944	REDAS	REDSLICEISA	0.59244	1.19183	1.00844	1.35039	0.0022	0.0360001
XLOC_048078	LOC106581051	eln	elastin-like	NC_027319.1:56840046-56927708	REDAS	REDSLICEISA	7.3794	14.8366	1.00759	1.35691	0.0032	0.0476422
XLOC_058952	wdr60	wdr60	WD repeat domain 60	NC_027328.1:9209718-9227588	REDAS	REDSLICEISA	4.78737	9.62494	1.00754	1.61568	0.00075	0.0157375
XLOC_052400	noxa1	noxa1	NADPH oxidase activator 1	NC_027323.1:4670470-4680579	REDAS	REDSLICEISA	1.97889	3.97807	1.00738	1.4152	0.00095	0.0189427
XLOC_011802	LOC106603640	ncam1	neural cell adhesion molecule 1-like	NC_027303.1:56783202-57085754	REDAS	REDSLICEISA	0.481551	0.967814	1.00704	1.19478	0.0017	0.0295917
XLOC_029900	LOC106564362	stip1	stress-induced-phosphoprotein 1-like	NC_027311.1:9258880-9281888	REDAS	REDSLICEISA	6.90078	13.8624	1.00635	1.52517	0.00055	0.0123272
XLOC_048384	LOC106581535	cldn8	claudin-8-like	NC_027319.1:80779883-80781394	REDAS	REDSLICEISA	14.9429	30.005	1.00574	1.72449	5e-05	0.00167621
XLOC_039632	prs23	prss23	Serine protease 23	NC_027315.1:80623093-80625293	REDAS	REDSLICEISA	11.0856	22.2156	1.00288	1.75288	0.0001	0.00306497
XLOC_050736	LOC106583199	sec61ab	protein transport protein Sec61 subunit alpha isoform B-like	NC_027321.1:29185992-29192852	REDAS	REDSLICEISA	17.8397	35.7312	1.0021	1.67748	0.0001	0.00306497
XLOC_059113	LOC106590402	rnf31	E3 ubiquitin-protein ligase RNF31-like	NC_027328.1:25031174-25049463	REDAS	REDSLICEISA	9.79537	19.5992	1.00062	1.45443	0.00095	0.0189427
XLOC_014079	LOC106605406	nectin2	nectin-2-like	NC_027304.1:60700355-60780182	REDAS	REDSLICEISA	9.90354	19.8135	1.00047	1.63346	0.00045	0.0105017
XLOC_024681	LOC100380684	myo1f	unconventional myosin-If	NC_027309.1:22666858-22690502	REDAS	REDSLICEISA	7.33443	3.665	-1.00087	-1.69054	0.0005	0.0114231
XLOC_007146	LOC106600009	eef2	elongation factor 2-like	NC_027302.1:38144793-38176866	REDAS	REDSLICEISA	72.1326	36.0342	-1.00128	-1.49782	0.00175	0.0302518
XLOC_038049	LOC106571892	fgd3	FYVE, RhoGEF and PH domain-containing protein 3-like	NC_027314.1:59108966-59222679	REDAS	REDSLICEISA	5.32934	2.65954	-1.00278	-1.61605	0.00035	0.00858457
XLOC_002864	LOC106611671	kcnma1	calcium-activated potassium channel subunit alpha-1-like	NC_027300.1:98977635-99196699	REDAS	REDSLICEISA	2.1803	1.08735	-1.00372	-1.31763	0.00215	0.0353845
XLOC_055634	LOC106587232	cd276	CD276 antigen-like	NC_027325.1:17097322-17173452	REDAS	REDSLICEISA	7.41617	3.68641	-1.00846	-1.32711	0.00215	0.0353845
XLOC_053655	cxcr4	cxcr4	C-X-C chemokine receptor type 4	NC_027324.1:10347577-10349589	REDAS	REDSLICEISA	13.1485	6.5328	-1.00912	-1.53129	0.0009	0.0181706
XLOC_002481	LOC106606097	-	RNA-binding protein cabeza-like	NC_027300.1:54882466-55055500	REDAS	REDSLICEISA	114.452	56.7939	-1.01093	-1.38223	0.0028	0.0431446
XLOC_052510	dyl1	ctp	Dynein light chain 1, cytoplasmic	NC_027323.1:13946626-13953194	REDAS	REDSLICEISA	169.693	84.2013	-1.01101	-1.61864	0.00025	0.00653846
XLOC_050637	LOC106582975	rpl22	60S ribosomal protein L22-like	NC_027321.1:23571852-23582594	REDAS	REDSLICEISA	600.698	297.996	-1.01135	-1.48865	0.00165	0.0289267
XLOC_046812	LOC106580642	-	high mobility group-T protein-like	NC_027319.1:41827135-41830294	REDAS	REDSLICEISA	44.483	22.0658	-1.01144	-1.75542	5e-05	0.00167621
XLOC_051056	LOC106583697	cox14	cytochrome c oxidase assembly protein COX14 homolog	NC_027321.1:52345618-52357528	REDAS	REDSLICEISA	132.371	65.6596	-1.0115	-1.67792	0.0001	0.00306497
XLOC_046930	LOC106580881	ypel2	protein yippee-like 2	NC_027319.1:50321220-50343053	REDAS	REDSLICEISA	2.38781	1.18438	-1.01156	-1.2545	0.0027	0.0419911
XLOC_020753	if4e2	-	Eukaryotic translation initiation factor 4E type 2	NC_027308.1:83888238-83899662	REDAS	REDSLICEISA	34.8346	17.277	-1.01167	-1.36213	0.00175	0.0302518
XLOC_002507	rpac1	polr1c	DNA-directed RNA polymerases I and III subunit RPAC1	NC_027300.1:57450768-57458171	REDAS	REDSLICEISA	8.82587	4.37724	-1.01172	-1.44734	0.0014	0.0255409
XLOC_029582	arhgef3	arhgef3	Rho guanine nucleotide exchange factor 3	NC_027311.1:80654888-80778382	REDAS	REDSLICEISA	3.42196	1.69656	-1.01222	-1.52489	0.00075	0.0157375
XLOC_056706	LOC106588829	il16	pro-interleukin-16-like	NC_027326.1:26221997-26226814	REDAS	REDSLICEISA	4.50502	2.23305	-1.01252	-1.48764	0.00075	0.0157375
XLOC_011738	LOC106603495	dhrs11	dehydrogenase/reductase SDR family member 11-like	NC_027303.1:52111881-52138059	REDAS	REDSLICEISA	6.75069	3.34524	-1.01293	-1.56538	0.00045	0.0105017
XLOC_045671	LOC106578677	asap1	arf-GAP with SH3 domain, ANK repeat and PH domain-containing protein 1-like	NC_027318.1:30893748-30969982	REDAS	REDSLICEISA	2.71596	1.3454	-1.01342	-1.51346	0.00105	0.0204706
XLOC_047651	LOC106580321	limk2	LIM domain kinase 2-like	NC_027319.1:27351817-27388633	REDAS	REDSLICEISA	8.49125	4.20414	-1.01416	-1.61326	0.00065	0.0140664
XLOC_050677	mfap2	mfap2	microfibrillar-associated protein 2	NC_027321.1:26927301-26934909	REDAS	REDSLICEISA	15.2224	7.52963	-1.01554	-1.44063	0.0012	0.0227019
XLOC_008611	LOC106600487	eif3f	eukaryotic translation initiation factor 3 subunit F-like	NC_027302.1:39992136-40033706	REDAS	REDSLICEISA	25.8443	12.7725	-1.0168	-1.6186	0.0006	0.0132029
XLOC_033430	LOC106568402	sub1	activated RNA polymerase II transcriptional coactivator p15-like	NC_027312.1:95162794-95171941	REDAS	REDSLICEISA	39.3221	19.411	-1.01847	-1.68558	0.00015	0.00429515
XLOC_067455	LOC106595212	bccip	protein BCCIP homolog	NW_012354926.1:2956-9693	REDAS	REDSLICEISA	112.021	55.2534	-1.01964	-1.71388	0.00015	0.00429515
XLOC_063799	LOC106592959	rpl23a	60S ribosomal protein L23a	NW_012349175.1:2-5467	REDAS	REDSLICEISA	749.886	369.779	-1.02001	-1.51851	0.0009	0.0181706
XLOC_054160	LOC106586062	col18a1	collagen alpha-1(XVIII) chain-like	NC_027324.1:4838691-5015232	REDAS	REDSLICEISA	22.0973	10.8731	-1.02311	-1.6187	0.0003	0.00757889
XLOC_022160	LOC106611715	tmem35	transmembrane protein 35-like	NC_027308.1:65184248-65187388	REDAS	REDSLICEISA	5.14304	2.52913	-1.02398	-1.35639	0.0031	0.0465293
XLOC_050554	LOC106582868	mst1r	macrophage-stimulating protein receptor-like	NC_027321.1:15463882-15491766	REDAS	REDSLICEISA	3.30827	1.62686	-1.02399	-1.43892	0.00235	0.0378435
XLOC_053159	LOC106585010	thoc5	THO complex subunit 5 homolog	NC_027323.1:15292398-15313994	REDAS	REDSLICEISA	20.3893	10.0224	-1.02459	-1.73105	0.00025	0.00653846
XLOC_019184	arhgap10	arhgap10	Rho GTPase activating protein 10	NC_027307.1:15255923-15321158	REDAS	REDSLICEISA	2.17198	1.06672	-1.02583	-1.494	0.00115	0.0219623
XLOC_001067	LOC106612469	ddx21	nucleolar RNA helicase 2-like	NC_027300.1:94041301-94064647	REDAS	REDSLICEISA	40.0945	19.6863	-1.02621	-1.62511	0.0006	0.0132029
XLOC_028843	LOC106565236	slc48a1b	heme transporter hrg1-A-like	NC_027311.1:40714875-40725720	REDAS	REDSLICEISA	4.05131	1.9858	-1.02867	-1.40715	0.0017	0.0295917
XLOC_050804	LOC106583268	avil	advillin-like	NC_027321.1:33832263-33855280	REDAS	REDSLICEISA	5.69828	2.7927	-1.02886	-1.60041	0.00065	0.0140664
XLOC_031993	LOC106568219	iscu	iron-sulfur cluster assembly scaffold protein IscU-like	NC_027312.1:86622965-86640427	REDAS	REDSLICEISA	147.049	72.0389	-1.02945	-1.58198	0.0005	0.0114231
XLOC_036490	LOC106571317	fyn	tyrosine-protein kinase Fyn-like	NC_027314.1:29910975-29982812	REDAS	REDSLICEISA	6.74235	3.30226	-1.0298	-1.52	0.0013	0.0241386
XLOC_032990	c2ail	atraid	CDKN2AIP N-terminal-like protein	NC_027312.1:55740737-55742108	REDAS	REDSLICEISA	31.8938	15.5818	-1.03341	-1.62941	0.0007	0.0149087
XLOC_018181	afap1	afap1	actin filament associated protein 1	NC_027306.1:8615047-8747927	REDAS	REDSLICEISA	2.17454	1.06179	-1.03421	-1.40804	0.00285	0.0437127
XLOC_043694	LOC106576820	sgpl1	sphingosine-1-phosphate lyase 1-like	NC_027317.1:6233219-6273632	REDAS	REDSLICEISA	21.0621	10.2709	-1.03609	-1.72079	0.00025	0.00653846
XLOC_009060	LOC106601266	arl4d	ADP-ribosylation factor-like protein 4D	NC_027302.1:66578283-66580534	REDAS	REDSLICEISA	5.83964	2.84603	-1.03693	-1.36639	0.00165	0.0289267
XLOC_022876	LOC106613095	lgals9b	galectin-9B-like	NC_027308.1:120700230-120726483	REDAS	REDSLICEISA	20.6403	10.0557	-1.03744	-1.73004	0.0002	0.00544271
XLOC_031793	LOC106568005	nop16	nucleolar protein 16-like	NC_027312.1:70914382-70919052	REDAS	REDSLICEISA	25.8328	12.5825	-1.03779	-1.65318	0.0002	0.00544271
XLOC_052607	LOC106585594	fgg	bone morphogenetic protein 1-like	NC_027323.1:19834801-19903258	REDAS	REDSLICEISA	2.15931	1.0511	-1.03867	-1.39098	0.002	0.0334953
XLOC_050747	LOC106583191	brk1	probable protein BRICK1	NC_027321.1:29929678-29944145	REDAS	REDSLICEISA	78.1326	37.9802	-1.04068	-1.47889	0.00085	0.0173726
XLOC_031810	cssa13h11orf54	c11orf54	chromosome ssa13 open reading frame, human C11orf54	NC_027312.1:73330056-73340650	REDAS	REDSLICEISA	26.7709	13.0117	-1.04085	-1.70607	0.00025	0.00653846
XLOC_000317	LOC106583292	bmf	bcl-2-modifying factor-like	NC_027300.1:22679525-22704726	REDAS	REDSLICEISA	1.44572	0.702616	-1.04098	-1.39658	0.0018	0.0308991
XLOC_047855	b3glt	b3glct	Beta-1,3-glucosyltransferase	NC_027319.1:41581949-41745124	REDAS	REDSLICEISA	6.54454	3.18041	-1.04108	-1.40149	0.0024	0.0384512
XLOC_020910	LOC106612489	capn8	calpain-8-like	NC_027308.1:99374463-99388592	REDAS	REDSLICEISA	57.8858	28.1192	-1.04165	-1.66297	0.0003	0.00757889
XLOC_052554	LOC106584981	limk2	LIM domain kinase 2-like	NC_027323.1:16229397-16259717	REDAS	REDSLICEISA	24.3602	11.8305	-1.04202	-1.70543	0.0001	0.00306497
XLOC_051829	LOC106583964	-	prothymosin alpha-A-like	NC_027322.1:4242224-4247169	REDAS	REDSLICEISA	84.8835	41.1989	-1.04288	-1.71612	0.0002	0.00544271
XLOC_003038	LOC106561919	-	uncharacterized LOC106561919	NC_027300.1:113134928-113146505	REDAS	REDSLICEISA	9.60037	4.65529	-1.04422	-1.656	0.00035	0.00858457
XLOC_031387	LOC106567037	znf385a	zinc finger protein 385A-like	NC_027312.1:34379460-34476998	REDAS	REDSLICEISA	1.83497	0.888726	-1.04594	-1.52458	0.00095	0.0189427
XLOC_039056	ccl25	ccl25	C-C motif chemokine 25	NC_027315.1:39580115-39583672	REDAS	REDSLICEISA	119.007	57.4937	-1.04957	-1.70715	0.00035	0.00858457
XLOC_001630	LOC106568813	col5a1	collagen alpha-1(XI) chain-like	NC_027300.1:139967287-140104409	REDAS	REDSLICEISA	24.2367	11.7079	-1.04972	-1.57044	0.00075	0.0157375
XLOC_032884	LOC106567293	rps10	40S ribosomal protein S10-like	NC_027312.1:43442295-43449053	REDAS	REDSLICEISA	372.902	180.128	-1.04977	-1.66679	0.0003	0.00757889
XLOC_038866	LOC106573379	vnx1	low affinity vacuolar monovalent cation/H(+) antiporter-like	NC_027315.1:21820763-21842232	REDAS	REDSLICEISA	4.66214	2.2516	-1.05004	-1.59974	0.0007	0.0149087
XLOC_054094	pepe	aad-a	Alpha-aspartyl dipeptidase	NC_027324.1:49092346-49105957	REDAS	REDSLICEISA	33.8552	16.3462	-1.05042	-1.6956	0.00015	0.00429515
XLOC_015350	LOC106607744	tab2	TGF-beta-activated kinase 1 and MAP3K7-binding protein 2-like	NC_027305.1:55111857-55185232	REDAS	REDSLICEISA	32.2613	15.574	-1.05067	-1.64321	0.001	0.0197087
XLOC_015502	gtf2h5	gtf2h5	general transcription factor IIH subunit 5	NC_027305.1:67202819-67204107	REDAS	REDSLICEISA	42.0455	20.2707	-1.05256	-1.74716	0.00015	0.00429515
XLOC_056648	rl14	rpl14	60S ribosomal protein L14	NC_027326.1:22553665-22571095	REDAS	REDSLICEISA	1543.55	743.599	-1.05365	-1.46871	0.0015	0.026916
XLOC_003423	LOC106568895	nsa2	ribosome biogenesis protein NSA2 homolog	NC_027300.1:140630974-140632003	REDAS	REDSLICEISA	152.879	73.6339	-1.05395	-1.82311	0.0001	0.00306497
XLOC_045126	decr2	decr2	2,4-dienoyl-CoA reductase 2	NC_027318.1:53770431-53776855	REDAS	REDSLICEISA	12.5979	6.06674	-1.05419	-1.55187	0.0006	0.0132029
XLOC_047097	LOC106581100	barx2	homeobox protein BarH-like 2	NC_027319.1:62161623-62179964	REDAS	REDSLICEISA	9.88453	4.7589	-1.05455	-1.57212	0.0007	0.0149087
XLOC_046171	LOC106579452	sh3kbp1	SH3 domain-containing kinase-binding protein 1-like	NC_027318.1:67008341-67028474	REDAS	REDSLICEISA	10.2883	4.94846	-1.05595	-1.61012	0.00035	0.00858457
XLOC_054391	lcp1	lcp1	lymphocyte cytosolic protein 1	NC_027324.1:27672947-27681088	REDAS	REDSLICEISA	44.7757	21.5186	-1.05713	-1.80525	5e-05	0.00167621
XLOC_056714	LOC106588845	cbx3	chromobox protein homolog 3-like	NC_027326.1:27604401-27608892	REDAS	REDSLICEISA	109.201	52.4311	-1.05849	-1.71748	5e-05	0.00167621
XLOC_003926	LOC106576751	gstk1	glutathione S-transferase kappa 1-like	NC_027301.1:10620620-10624443	REDAS	REDSLICEISA	70.0587	33.6326	-1.0587	-1.66888	0.0006	0.0132029
XLOC_012972	LOC106605681	rps19	40S ribosomal protein S19	NC_027304.1:67705476-67712491	REDAS	REDSLICEISA	680.34	326.475	-1.05928	-1.6046	0.00055	0.0123272
XLOC_062409	LOC106592106	kremen1	kremen protein 1-like	NW_012347666.1:8854-17484	REDAS	REDSLICEISA	2.32991	1.11774	-1.0597	-1.57297	0.0007	0.0149087
XLOC_028963	LOC106565341	srgap3	SLIT-ROBO Rho GTPase-activating protein 3-like	NC_027311.1:49349197-49426227	REDAS	REDSLICEISA	2.62423	1.25863	-1.06003	-1.51682	0.00215	0.0353845
XLOC_022182	LOC106611811	dock2	dedicator of cytokinesis protein 2-like	NC_027308.1:65952199-65955144	REDAS	REDSLICEISA	14.2762	6.84083	-1.06137	-1.66115	0.00035	0.00858457
XLOC_023218	LOC106613630	jund	transcription factor jun-D-like	NC_027309.1:14862011-14863652	REDAS	REDSLICEISA	25.8307	12.3762	-1.06152	-1.78811	5e-05	0.00167621
XLOC_049702	LOC106582759	sema3f	semaphorin-3F-like	NC_027321.1:10716202-10914733	REDAS	REDSLICEISA	3.9887	1.91072	-1.0618	-1.47397	0.00095	0.0189427
XLOC_029073	LOC106565574	dcus	glutathione peroxidase 2-like	NC_027311.1:56856053-56886717	REDAS	REDSLICEISA	273.609	131.024	-1.06228	-1.4652	0.00125	0.0234317
XLOC_005505	hint3	catip	histidine triad nucleotide binding protein 3	NC_027301.1:16877273-16885540	REDAS	REDSLICEISA	5.9364	2.84125	-1.06306	-1.46967	0.00175	0.0302518
XLOC_058079	LOC106589342	sox9	transcription factor Sox-9-A-like	NC_027327.1:4178290-4182264	REDAS	REDSLICEISA	10.2909	4.92472	-1.06325	-1.68487	0.0004	0.00954992
XLOC_020765	LOC106612236	emx1	homeobox protein EMX1-like	NC_027308.1:84479996-84496256	REDAS	REDSLICEISA	14.37	6.87553	-1.06352	-1.5569	0.0009	0.0181706
XLOC_056712	LOC106588839	col16a1	collagen alpha-1(XVI) chain-like	NC_027326.1:27250399-27366077	REDAS	REDSLICEISA	17.8448	8.53774	-1.06358	-1.71212	0.0003	0.00757889
XLOC_004705	LOC106590297	rac2	ras-related C3 botulinum toxin substrate 2-like	NC_027301.1:56860323-56867749	REDAS	REDSLICEISA	40.3302	19.2921	-1.06385	-1.75815	5e-05	0.00167621
XLOC_048043	pak3	pak1	Serine/threonine-protein kinase PAK 3	NC_027319.1:54576776-54621613	REDAS	REDSLICEISA	4.61135	2.2028	-1.06585	-1.49084	0.00105	0.0204706
XLOC_037645	LOC106571118	lbh	protein LBH-like	NC_027314.1:21978246-21989179	REDAS	REDSLICEISA	16.3772	7.82174	-1.06612	-1.65463	0.00025	0.00653846
XLOC_002096	LOC106580379	ifi27	interferon alpha-inducible protein 27-like protein 2A	NC_027300.1:21364701-21403000	REDAS	REDSLICEISA	286.253	136.702	-1.06625	-1.72289	0.00045	0.0105017
XLOC_032521	LOC106566613	susd3	uncharacterized LOC106566613	NC_027312.1:18349273-18358838	REDAS	REDSLICEISA	2.67465	1.27672	-1.06691	-1.36666	0.0027	0.0419911
XLOC_014893	LOC106606926	hsd17b14	17-beta-hydroxysteroid dehydrogenase 14-like	NC_027305.1:25565132-25567898	REDAS	REDSLICEISA	18.6228	8.88557	-1.06753	-1.54814	0.0006	0.0132029
XLOC_032981	p4ha2	p4ha2	procollagen-proline, 2-oxoglutarate 4-dioxygenase (proline 4-hydroxylase), alpha polypeptide 2	NC_027312.1:54371780-54540821	REDAS	REDSLICEISA	10.2869	4.90563	-1.0683	-1.45845	0.0014	0.0255409
XLOC_035491	LOC106569723	eef1d	elongation factor 1-delta-like	NC_027313.1:45305135-45321110	REDAS	REDSLICEISA	775.6	369.771	-1.06868	-1.35626	0.00115	0.0219623
XLOC_029070	srgap3	srgap3	SLIT-ROBO Rho GTPase activating protein 3	NC_027311.1:56093853-56217180	REDAS	REDSLICEISA	2.2702	1.08204	-1.06907	-1.50906	0.0023	0.0372347
XLOC_000603	LOC106603201	cgref1	cell growth regulator with EF hand domain protein 1-like	NC_027300.1:42452737-42468905	REDAS	REDSLICEISA	10.8499	5.16699	-1.07029	-1.65924	0.00055	0.0123272
XLOC_018057	LOC100136354	rpl18	ribosomal protein L18a	NC_027306.1:58238907-58240915	REDAS	REDSLICEISA	4571.36	2176.36	-1.07071	-1.66285	0.0003	0.00757889
XLOC_007412	LOC106600859	rara	retinoic acid receptor alpha-B	NC_027302.1:56257526-56428628	REDAS	REDSLICEISA	2.32275	1.10436	-1.07262	-1.44021	0.00305	0.0459806
XLOC_004745	LOC106590738	mgat3	beta-1,4-mannosyl-glycoprotein 4-beta-N-acetylglucosaminyltransferase-like	NC_027301.1:58515968-58534717	REDAS	REDSLICEISA	0.594821	0.2827	-1.07318	-1.4015	0.0018	0.0308991
XLOC_033741	cnn3	cnn3	Calponin-3	NC_027313.1:15358561-15376265	REDAS	REDSLICEISA	4.48131	2.12923	-1.07359	-1.41405	0.00285	0.0437127
XLOC_054916	tbb3	tubb3	Tubulin beta-3 chain	NC_027325.1:22968665-22983509	REDAS	REDSLICEISA	6.55259	3.11332	-1.07361	-1.52666	0.0009	0.0181706
XLOC_002694	LOC106610188	-	uncharacterized LOC106610188	NC_027300.1:77894991-77901762	REDAS	REDSLICEISA	1296.14	615.23	-1.07502	-1.67666	0.00015	0.00429515
XLOC_031435	LOC106567099	pkig	cAMP-dependent protein kinase inhibitor gamma-like	NC_027312.1:36448839-36465493	REDAS	REDSLICEISA	9.21675	4.3694	-1.07682	-1.43297	0.00225	0.036621
XLOC_005316	LOC106575707	tnfrsf14	tumor necrosis factor receptor superfamily member 5-like	NC_027301.1:8631617-8640013	REDAS	REDSLICEISA	4.39232	2.0786	-1.07937	-1.38712	0.0021	0.0347681
XLOC_029081	LOC106565565	col7a1	collagen alpha-1(VII) chain-like	NC_027311.1:57251791-57352740	REDAS	REDSLICEISA	14.251	6.74186	-1.07984	-1.4868	0.0014	0.0255409
XLOC_010648	LOC106603962	-	uncharacterized LOC106603962	NC_027303.1:77788367-77791793	REDAS	REDSLICEISA	14.2017	6.71523	-1.08056	-1.48851	0.0028	0.0431446
XLOC_048208	LOC106581278	serpinh1	serpin H1-like	NC_027319.1:66268879-66273526	REDAS	REDSLICEISA	17.9828	8.50167	-1.0808	-1.73109	0.00045	0.0105017
XLOC_044318	LOC106577824	ptgr1	prostaglandin reductase 1-like	NC_027317.1:57406742-57412341	REDAS	REDSLICEISA	15.3098	7.23416	-1.08156	-1.52667	0.001	0.0197087
XLOC_049874	ruxe	snrpe	Small nuclear ribonucleoprotein E	NC_027321.1:25909332-25915107	REDAS	REDSLICEISA	135.096	63.8052	-1.08223	-1.79563	5e-05	0.00167621
XLOC_031770	ska2	ska2	spindle and kinetochore associated complex subunit 2	NC_027312.1:69559165-69588157	REDAS	REDSLICEISA	14.9791	7.06065	-1.08508	-1.68608	0.00035	0.00858457
XLOC_042848	entpd6	entpd6	ectonucleoside triphosphate diphosphohydrolase 6 (putative)	NC_027317.1:12035946-12067516	REDAS	REDSLICEISA	11.3889	5.36785	-1.08521	-1.53942	0.0012	0.0227019
XLOC_053290	LOC106585460	gstt1	glutathione S-transferase theta-1-like	NC_027323.1:24811917-24815063	REDAS	REDSLICEISA	12.6889	5.97984	-1.08539	-1.67558	5e-05	0.00167621
XLOC_051145	cl012	nfkbie	CL012 protein	NC_027321.1:60328969-60330480	REDAS	REDSLICEISA	40.638	19.1469	-1.08572	-1.79173	5e-05	0.00167621
XLOC_001662	rl37	rpl37	60S ribosomal protein L37	NC_027300.1:142272003-142274377	REDAS	REDSLICEISA	2323.89	1092.96	-1.0883	-1.5107	0.00115	0.0219623
XLOC_003351	LOC106567829	atp6v1g1	V-type proton ATPase subunit G 1-like	NC_027300.1:135106349-135130532	REDAS	REDSLICEISA	53.31	25.0606	-1.08899	-1.42236	0.00315	0.0470926
XLOC_044520	cnpy3	cnpy3	canopy homolog 3	NC_027317.1:68408998-68414823	REDAS	REDSLICEISA	9.753	4.57931	-1.09072	-1.70028	0.0002	0.00544271
XLOC_041483	LOC106576117	ndufa5	NADH dehydrogenase [ubiquinone] 1 alpha subcomplex subunit 5-like	NC_027316.1:38551745-38660033	REDAS	REDSLICEISA	52.6784	24.6885	-1.09337	-1.60124	0.00055	0.0123272
XLOC_030633	LOC106565692	mdfi	myoD family inhibitor-like	NC_027311.1:61474736-61480802	REDAS	REDSLICEISA	1.53723	0.720351	-1.09356	-1.43639	0.00195	0.032853
XLOC_057091	s10ae	s100a14	S100-A14	NC_027326.1:12589154-12598448	REDAS	REDSLICEISA	128.854	60.3725	-1.09377	-1.77715	0.00015	0.00429515
XLOC_016808	LOC106607775	gja1	gap junction alpha-1 protein-like	NC_027305.1:56981954-56987364	REDAS	REDSLICEISA	6.12071	2.86499	-1.09517	-1.62118	0.0003	0.00757889
XLOC_007409	abi1	abi2	Abl interactor 1	NC_027302.1:56109688-56133781	REDAS	REDSLICEISA	6.95464	3.25334	-1.09606	-1.65524	0.00045	0.0105017
XLOC_009120	LOC106601302	-	uncharacterized protein C16orf45-like	NC_027302.1:69148177-69157972	REDAS	REDSLICEISA	3.27451	1.53171	-1.09614	-1.36145	0.00175	0.0302518
XLOC_047937	tp53i13	tp53i13	tumor protein p53 inducible protein 13	NC_027319.1:47426408-47434384	REDAS	REDSLICEISA	3.54221	1.65572	-1.09719	-1.47417	0.0014	0.0255409
XLOC_033687	LOC106568976	gsn	gelsolin-like	NC_027313.1:11641494-11667119	REDAS	REDSLICEISA	131.213	61.3294	-1.09726	-1.59559	0.00075	0.0157375
XLOC_023510	ptprf	ptprf	protein tyrosine phosphatase, receptor type F	NC_027309.1:35420696-35770996	REDAS	REDSLICEISA	4.2943	2.00667	-1.09762	-1.681	0.0001	0.00306497
XLOC_049862	LOC106583052	mdfi	myoD family inhibitor-like	NC_027321.1:24842075-24882969	REDAS	REDSLICEISA	5.11634	2.38883	-1.09881	-1.71709	0.0003	0.00757889
XLOC_002209	LOC106600466	-	protein C9orf72-like	NC_027300.1:28781917-28788739	REDAS	REDSLICEISA	7.58945	3.54214	-1.09938	-1.39199	0.0031	0.0465293
XLOC_057341	LOC106588799	tomm7	mitochondrial import receptor subunit TOM7 homolog	NC_027326.1:24292847-24299806	REDAS	REDSLICEISA	66.3763	30.965	-1.10003	-1.90212	5e-05	0.00167621
XLOC_026136	LOC106562593	aldh1a3	aldehyde dehydrogenase family 1 member A3-like	NC_027310.1:36294139-36312970	REDAS	REDSLICEISA	5.8135	2.71187	-1.10012	-1.67877	0.00025	0.00653846
XLOC_010080	LOC106602940	map4k2	mitogen-activated protein kinase kinase kinase kinase 2-like	NC_027303.1:32745834-32773117	REDAS	REDSLICEISA	1.93227	0.901183	-1.1004	-1.41659	0.00225	0.036621
XLOC_004237	LOC106582194	tmem106b	transmembrane protein 106B-like	NC_027301.1:26153443-26163122	REDAS	REDSLICEISA	6.38369	2.97721	-1.10043	-1.63757	0.0002	0.00544271
XLOC_024984	LOC106560606	inpp5d	phosphatidylinositol 3,4,5-trisphosphate 5-phosphatase 1-like	NC_027309.1:49195193-49221325	REDAS	REDSLICEISA	2.06504	0.962675	-1.10105	-1.45137	0.0022	0.0360001
XLOC_051887	psmg4	psmg4	proteasome assembly chaperone 4	NC_027322.1:12466689-12470408	REDAS	REDSLICEISA	60.5	28.1889	-1.10181	-1.8005	5e-05	0.00167621
XLOC_008563	LOC106600145	epha4	ephrin type-A receptor 4-like	NC_027302.1:36661553-36695016	REDAS	REDSLICEISA	3.26389	1.52053	-1.10202	-1.54345	0.00035	0.00858457
XLOC_032321	LOC106566372	gstm3	glutathione S-transferase Mu 3-like	NC_027312.1:5008971-5016574	REDAS	REDSLICEISA	150.841	70.1986	-1.10352	-1.67557	0.0004	0.00954992
XLOC_021734	LOC106611122	lbh	protein LBH-like	NC_027308.1:27578425-27603272	REDAS	REDSLICEISA	5.0544	2.35142	-1.10401	-1.51218	0.00105	0.0204706
XLOC_032103	LOC106568366	-	uncharacterized LOC106568366	NC_027312.1:93813211-93818808	REDAS	REDSLICEISA	70.6836	32.8623	-1.10494	-1.52057	0.00165	0.0289267
XLOC_040825	LOC106575016	lmo7	LIM domain only protein 7-like	NC_027315.1:86524277-86566192	REDAS	REDSLICEISA	1.64291	0.76282	-1.10684	-1.34049	0.00135	0.0248468
XLOC_031714	LOC106567640	znf259	histone H2A	NC_027312.1:62851362-62852296	REDAS	REDSLICEISA	34.0186	15.792	-1.10713	-1.73147	0.0001	0.00306497
XLOC_057010	LOC106588421	tpi1a	triosephosphate isomerase A-like	NC_027326.1:9225899-9238817	REDAS	REDSLICEISA	5.2207	2.42202	-1.10803	-1.41171	0.002	0.0334953
XLOC_015553	rs30	rps5	40S ribosomal protein S30	NC_027305.1:71094624-71109911	REDAS	REDSLICEISA	1082.88	501.796	-1.1097	-1.40185	0.00295	0.0448558
XLOC_020352	LOC106611504	rpl36a	60S ribosomal protein L36a-like	NC_027308.1:49222313-49226304	REDAS	REDSLICEISA	1164.22	538.44	-1.11251	-1.51899	0.00125	0.0234317
XLOC_013202	LOC106606078	col6a1	collagen alpha-1(VI) chain-like	NC_027304.1:76598726-76607576	REDAS	REDSLICEISA	19.3466	8.94738	-1.11254	-1.6947	0.00015	0.00429515
XLOC_075034	rpl9	rpl9	ribosomal protein L9	NW_012382039.1:1098-2392	REDAS	REDSLICEISA	1181.47	545.618	-1.11462	-1.88506	5e-05	0.00167621
XLOC_015344	fyn	fyn	Proto-oncogene tyrosine-protein kinase FYN	NC_027305.1:54793533-54858856	REDAS	REDSLICEISA	5.42891	2.50361	-1.11665	-1.67807	0.0004	0.00954992
XLOC_056063	LOC106587981	kiaa0895	uncharacterized protein KIAA0895-like	NC_027325.1:42384197-42391407	REDAS	REDSLICEISA	1.73713	0.800641	-1.11748	-1.37297	0.0018	0.0308991
XLOC_038204	LOC100380856	tox	thymocyte selection-associated high mobility group box protein TOX	NC_027314.1:69288194-69426575	REDAS	REDSLICEISA	2.21185	1.01934	-1.11762	-1.41339	0.00215	0.0353845
XLOC_026464	LOC106563296	psd3	PH and SEC7 domain-containing protein 1-like	NC_027310.1:64644996-64662853	REDAS	REDSLICEISA	7.31132	3.36819	-1.11816	-1.85994	0.00025	0.00653846
XLOC_022539	LOC106612432	rpl35a	60S ribosomal protein L35a	NC_027308.1:95919908-95930788	REDAS	REDSLICEISA	2083.24	959.634	-1.11827	-1.43717	0.00175	0.0302518
XLOC_054439	cxb6	gjb6	Gap junction beta-6 protein	NC_027324.1:31018427-31022968	REDAS	REDSLICEISA	7.09114	3.26601	-1.11849	-1.72656	0.00025	0.00653846
XLOC_055569	LOC106587146	adgrg5	adhesion G-protein coupled receptor G5-like	NC_027325.1:10608980-10624181	REDAS	REDSLICEISA	3.51102	1.61571	-1.11972	-1.68438	0.0004	0.00954992
XLOC_034295	LOC106570100	s100a1	protein S100-A1-like	NC_027313.1:52544864-52547043	REDAS	REDSLICEISA	1168.88	537.751	-1.12012	-1.43619	0.0021	0.0347681
XLOC_045710	jag1	jag1	jagged 1	NC_027318.1:35149310-35260059	REDAS	REDSLICEISA	11.154	5.12706	-1.12136	-1.94574	5e-05	0.00167621
XLOC_052329	ddb2	ddb2	damage specific DNA binding protein 2	NC_027322.1:46953464-46972823	REDAS	REDSLICEISA	3.11267	1.4303	-1.12184	-1.3896	0.0031	0.0465293
XLOC_058807	LOC106590555	sec61g	protein transport protein Sec61 subunit gamma	NC_027328.1:29141525-29149952	REDAS	REDSLICEISA	17.7183	8.13802	-1.12249	-1.35236	0.00335	0.0492975
XLOC_030344	LOC106565229	krt18	keratin, type I cytoskeletal 18-like	NC_027311.1:41208689-41218476	REDAS	REDSLICEISA	99.4067	45.6541	-1.1226	-1.74267	0.00025	0.00653846
XLOC_026536	LOC106563192	psap	proactivator polypeptide-like	NC_027310.1:72400395-72423874	REDAS	REDSLICEISA	14.7053	6.75042	-1.12329	-1.85373	5e-05	0.00167621
XLOC_027941	LOC106563661	cox8b	cytochrome c oxidase subunit 8B, mitochondrial-like	NC_027310.1:80287786-80289809	REDAS	REDSLICEISA	46.7931	21.4576	-1.12481	-1.7331	0.0003	0.00757889
XLOC_065584	anx2a	anxa2-b	Annexin A2-A	NW_012351828.1:7698-10599	REDAS	REDSLICEISA	60.084	27.543	-1.1253	-1.74294	0.0002	0.00544271
XLOC_022836	LOC106612986	tnfrsf19	tumor necrosis factor receptor superfamily member 19-like	NC_027308.1:117198271-117214234	REDAS	REDSLICEISA	7.63275	3.49869	-1.12539	-1.68675	0.0002	0.00544271
XLOC_029796	LOC106564155	vav1	proto-oncogene vav-like	NC_027311.1:4591542-4594119	REDAS	REDSLICEISA	7.14644	3.27565	-1.12544	-1.62863	0.0004	0.00954992
XLOC_008280	rig	rpl27a	ribosomal protein S15	NC_027302.1:13289856-13300845	REDAS	REDSLICEISA	2259.84	1035.63	-1.12571	-1.40035	0.00155	0.0275821
XLOC_036493	LOC106571315	rev3l	DNA polymerase zeta catalytic subunit-like	NC_027314.1:30004382-30105227	REDAS	REDSLICEISA	1.26197	0.578032	-1.12646	-1.47735	0.00185	0.0315505
XLOC_011333	LOC106602847	aldh3a2	fatty aldehyde dehydrogenase-like	NC_027303.1:27775471-27801183	REDAS	REDSLICEISA	7.00266	3.20645	-1.12692	-1.65428	0.0001	0.00306497
XLOC_040233	LOC106573897	pde4d	cAMP-specific 3',5'-cyclic phosphodiesterase 4C-like	NC_027315.1:43073770-43285480	REDAS	REDSLICEISA	1.23903	0.567317	-1.12699	-1.29879	0.0017	0.0295917
XLOC_016803	fabp7	hbb2	fatty acid-binding protein, brain	NC_027305.1:56785757-56787703	REDAS	REDSLICEISA	115.25	52.7287	-1.1281	-1.90827	5e-05	0.00167621
XLOC_031543	LOC106567288	hmga1	high mobility group protein HMG-I/HMG-Y-like	NC_027312.1:43363289-43397130	REDAS	REDSLICEISA	6.26386	2.86408	-1.12898	-1.72693	0.00055	0.0123272
XLOC_030068	LOC106564678	pik3r5	phosphoinositide 3-kinase regulatory subunit 5-like	NC_027311.1:20028787-20053754	REDAS	REDSLICEISA	2.02733	0.926368	-1.12992	-1.55736	0.0011	0.0212218
XLOC_003004	LOC106561608	sh2d3c	SH2 domain-containing protein 3C-like	NC_027300.1:110662126-110743296	REDAS	REDSLICEISA	0.839224	0.383179	-1.13104	-1.35794	0.0024	0.0384512
XLOC_054790	LOC106587295	gpt2	alanine aminotransferase 2-like	NC_027325.1:13425048-13456475	REDAS	REDSLICEISA	36.0745	16.4689	-1.13124	-1.76429	0.0001	0.00306497
XLOC_027445	LOC106562796	cald1	non-muscle caldesmon-like	NC_027310.1:43520217-43526176	REDAS	REDSLICEISA	19.6976	8.98686	-1.13213	-1.68182	0.0001	0.00306497
XLOC_022089	LOC106611681	muc22	mucin-22-like	NC_027308.1:60942898-60959292	REDAS	REDSLICEISA	1.5053	0.686704	-1.13229	-1.36776	0.00275	0.0425693
XLOC_047635	LOC106580350	selm	selenoprotein M-like	NC_027319.1:26354886-26491326	REDAS	REDSLICEISA	52.749	24.0625	-1.13236	-1.5712	0.00065	0.0140664
XLOC_022458	sh3bgrl	sh3bgrl	SH3 domain binding glutamate rich protein like	NC_027308.1:89184594-89193299	REDAS	REDSLICEISA	48.9191	22.3004	-1.13333	-1.9712	5e-05	0.00167621
XLOC_034322	LOC106570059	-	transmembrane protein C9orf91 homolog	NC_027313.1:54797114-54813937	REDAS	REDSLICEISA	4.64108	2.11506	-1.13376	-1.38043	0.0031	0.0465293
XLOC_040154	LOC106573567	fbn2	fibrillin-2-like	NC_027315.1:39114074-39218221	REDAS	REDSLICEISA	1.85746	0.845047	-1.13623	-1.68535	0.00025	0.00653846
XLOC_020038	LOC106611054	rps6kl1	ribosomal protein S6 kinase-like 1	NC_027308.1:22122941-22132388	REDAS	REDSLICEISA	1.28458	0.584084	-1.13705	-1.30497	0.0033	0.0487419
XLOC_048618	LOC106581929	col5a2	collagen alpha-2(V) chain-like	NC_027320.1:21070602-21315616	REDAS	REDSLICEISA	34.8276	15.8181	-1.13866	-1.73496	0.00025	0.00653846
XLOC_004823	LOC106591784	loxl4	lysyl oxidase homolog 4-like	NC_027301.1:62226879-62269987	REDAS	REDSLICEISA	1.81441	0.823997	-1.13879	-1.42541	0.0019	0.032209
XLOC_027617	bhmt	bhmt	betaine-homocysteine methyltransferase	NC_027310.1:57377324-57382912	REDAS	REDSLICEISA	75.6285	34.344	-1.13887	-1.68418	0.00015	0.00429515
XLOC_058602	gli3	gli3	GLI family zinc finger 3	NC_027328.1:14100353-14229273	REDAS	REDSLICEISA	1.54573	0.701333	-1.14012	-1.63492	0.0004	0.00954992
XLOC_025015	rl28	rpl28	60S ribosomal protein L28	NC_027309.1:52565475-52570492	REDAS	REDSLICEISA	1687.65	765.103	-1.14129	-1.42827	0.0027	0.0419911
XLOC_028384	LOC106564378	c1qtnf1	complement C1q tumor necrosis factor-related protein 1-like	NC_027311.1:9743720-9762798	REDAS	REDSLICEISA	1.53852	0.697084	-1.14214	-1.52153	0.0013	0.0241386
XLOC_044713	LOC106578492	tmem56b	transmembrane protein 56-B-like	NC_027318.1:14059712-14096739	REDAS	REDSLICEISA	3.3649	1.52459	-1.14214	-1.62761	0.0001	0.00306497
XLOC_006747	rgs18	rgs18	regulator of G-protein signaling 18	NC_027302.1:10099143-10136295	REDAS	REDSLICEISA	8.79063	3.98188	-1.14252	-1.48726	0.00155	0.0275821
XLOC_050228	LOC106583686	src	proto-oncogene tyrosine-protein kinase Src-like	NC_027321.1:51771640-51808058	REDAS	REDSLICEISA	1.57371	0.712207	-1.1438	-1.64281	0.0004	0.00954992
XLOC_036147	LOC106570789	polr2k	DNA-directed RNA polymerases I, II, and III subunit RPABC4-like	NC_027313.1:93403217-93413016	REDAS	REDSLICEISA	45.6169	20.6442	-1.14383	-1.60365	0.00035	0.00858457
XLOC_051123	LOC106583787	spag7	60S ribosomal protein L29-like	NC_027321.1:59042567-59046984	REDAS	REDSLICEISA	3052.08	1380.72	-1.14437	-1.45611	0.002	0.0334953
XLOC_003129	LOC106563559	eno3	FYN-binding protein-like	NC_027300.1:117597642-117608050	REDAS	REDSLICEISA	17.5966	7.94583	-1.14703	-1.82555	0.0001	0.00306497
XLOC_058992	LOC106590161	ankh	progressive ankylosis protein homolog B-like	NC_027328.1:12932550-13031125	REDAS	REDSLICEISA	36.0615	16.2736	-1.14793	-1.54527	0.0012	0.0227019
XLOC_025027	LOC106560721	ankrd26	ankyrin repeat domain-containing protein 26-like	NC_027309.1:53672552-53842619	REDAS	REDSLICEISA	2.5293	1.14095	-1.1485	-1.54228	0.0001	0.00306497
XLOC_043357	ylat1	slc7a7	Y+L amino acid transporter 1	NC_027317.1:56635272-56657839	REDAS	REDSLICEISA	5.65801	2.55164	-1.14887	-1.69371	0.0002	0.00544271
XLOC_062538	b2m	b2m	beta-2-microglobulin	NW_012347820.1:11859-21489	REDAS	REDSLICEISA	390.729	176.095	-1.14982	-1.6505	0.00025	0.00653846
XLOC_059406	LOC106590792	rpl9	60S ribosomal protein L9	NW_012341940.1:184-1652	REDAS	REDSLICEISA	2724.14	1227.54	-1.15003	-1.60405	0.0004	0.00954992
XLOC_012387	nano1	nanos1	Nanos homolog 1	NC_027304.1:27798187-27801202	REDAS	REDSLICEISA	2.05678	0.925026	-1.15282	-1.32982	0.00295	0.0448558
XLOC_047581	LOC106579885	tmem230	transmembrane protein 230-like	NC_027319.1:22498593-22500239	REDAS	REDSLICEISA	13.0293	5.85654	-1.15364	-1.70775	0.0002	0.00544271
XLOC_007352	LOC106600953	fth1	ferritin, middle subunit-like	NC_027302.1:52611400-52613383	REDAS	REDSLICEISA	15.8074	7.10194	-1.15432	-1.6401	0.0006	0.0132029
XLOC_031605	lcp2	lcp2	lymphocyte cytosolic protein 2	NC_027312.1:50138410-50152797	REDAS	REDSLICEISA	3.24559	1.45666	-1.15581	-1.5461	0.00095	0.0189427
XLOC_020793	tgfbi	tgfbi	transforming growth factor beta induced	NC_027308.1:88648141-88666411	REDAS	REDSLICEISA	29.3623	13.1732	-1.15636	-1.52526	0.0009	0.0181706
XLOC_044852	LOC101448051	-	uncharacterized LOC101448051	NC_027318.1:31236717-31238213	REDAS	REDSLICEISA	318.168	142.709	-1.15671	-1.85873	5e-05	0.00167621
XLOC_018563	LOC106609208	pik3cg	phosphatidylinositol 4,5-bisphosphate 3-kinase catalytic subunit gamma isoform-like	NC_027306.1:35577625-35585856	REDAS	REDSLICEISA	3.47461	1.5584	-1.15678	-1.7327	0.0003	0.00757889
XLOC_047747	sfrp1	sfrp1	Secreted frizzled-related protein 1	NC_027319.1:35245021-35281836	REDAS	REDSLICEISA	21.049	9.433	-1.15796	-1.92633	5e-05	0.00167621
XLOC_027217	LOC106562416	mmp2	72 kDa type IV collagenase-like	NC_027310.1:30050664-30074174	REDAS	REDSLICEISA	52.5523	23.5349	-1.15895	-1.75189	0.00015	0.00429515
XLOC_032654	LOC106566811	rpl22	60S ribosomal protein L22-like	NC_027312.1:27165818-27168565	REDAS	REDSLICEISA	822.434	368.276	-1.15911	-1.71366	0.00025	0.00653846
XLOC_026711	LOC106563690	il2rg	cytokine receptor common subunit gamma-like	NC_027310.1:81439610-81445386	REDAS	REDSLICEISA	38.7843	17.3655	-1.15925	-2.03337	5e-05	0.00167621
XLOC_009853	LOC106602602	abca1	ATP-binding cassette sub-family A member 1-like	NC_027303.1:15642050-15698466	REDAS	REDSLICEISA	15.0066	6.71485	-1.16017	-1.59954	0.00105	0.0204706
XLOC_041464	LOC106576057	stmp1	uncharacterized protein C7orf73-like	NC_027316.1:36467367-36470881	REDAS	REDSLICEISA	18.3038	8.18277	-1.16148	-1.716	0.0001	0.00306497
XLOC_011700	LOC106603553	samsn1	SAM domain-containing protein SAMSN-1-like	NC_027303.1:48360028-48381004	REDAS	REDSLICEISA	3.08147	1.37726	-1.16182	-1.37507	0.00275	0.0425693
XLOC_027234	LOC106562456	rps17	40S ribosomal protein S17-like	NC_027310.1:31652146-31657187	REDAS	REDSLICEISA	737.577	329.552	-1.16229	-1.71412	0.00045	0.0105017
XLOC_053472	LOC106585832	tspan3	tetraspanin-3-like	NC_027323.1:38452305-38458916	REDAS	REDSLICEISA	22.4997	10.0511	-1.16256	-1.91528	5e-05	0.00167621
XLOC_052439	LOC106585164	adamts12	A disintegrin and metalloproteinase with thrombospondin motifs 12-like	NC_027323.1:7330009-7376587	REDAS	REDSLICEISA	1.92238	0.858495	-1.16301	-1.51437	0.0011	0.0212218
XLOC_033325	LOC106568200	tesc	calcineurin B homologous protein 3-like	NC_027312.1:86952715-86977934	REDAS	REDSLICEISA	10.5061	4.68687	-1.16453	-1.95218	5e-05	0.00167621
XLOC_038322	LOC106572339	hmga1	high mobility group protein HMG-I/HMG-Y-like	NC_027314.1:79539799-79548954	REDAS	REDSLICEISA	2.05578	0.913892	-1.16959	-1.33999	0.0031	0.0465293
XLOC_020574	LOC106611874	csf1r	macrophage colony-stimulating factor 1 receptor 1-like	NC_027308.1:68244979-68269579	REDAS	REDSLICEISA	19.3739	8.60933	-1.17014	-1.99756	5e-05	0.00167621
XLOC_006532	LOC106597311	ccr9	C-C chemokine receptor type 9-like	NC_027302.1:6473673-6479374	REDAS	REDSLICEISA	11.3362	5.03556	-1.17071	-1.8239	5e-05	0.00167621
XLOC_033034	LOC106567588	rps3-a	40S ribosomal protein S3-like	NC_027312.1:61656467-61665662	REDAS	REDSLICEISA	277.962	123.357	-1.17204	-1.82703	0.00015	0.00429515
XLOC_038341	mxra8	-	matrix remodeling associated 8	NC_027314.1:81562777-81578867	REDAS	REDSLICEISA	2.93736	1.3001	-1.1759	-1.40466	0.0018	0.0308991
XLOC_017549	LOC106608944	-	uncharacterized LOC106608944	NC_027306.1:23037231-23045970	REDAS	REDSLICEISA	3.89855	1.72387	-1.17728	-1.54703	0.0009	0.0181706
XLOC_015310	LOC106607674	prkd3	serine/threonine-protein kinase D3-like	NC_027305.1:51376345-51432453	REDAS	REDSLICEISA	1.34674	0.595361	-1.17764	-1.56262	0.00085	0.0173726
XLOC_029955	cyh2	cyth2	Cytohesin-2	NC_027311.1:12088166-12090935	REDAS	REDSLICEISA	4.06642	1.79662	-1.17847	-1.37878	0.00295	0.0448558
XLOC_047983	LOC106580882	rnf7	RING-box protein 2	NC_027319.1:50515008-50536943	REDAS	REDSLICEISA	25.9373	11.4583	-1.17864	-1.75239	5e-05	0.00167621
XLOC_029849	LOC106564264	dennd1c	DENN domain-containing protein 1C-like	NC_027311.1:7488072-7510436	REDAS	REDSLICEISA	3.37691	1.49161	-1.17884	-1.58716	0.00155	0.0275821
XLOC_049986	LOC106583291	lima1	LIM domain and actin-binding protein 1-like	NC_027321.1:32906761-32958340	REDAS	REDSLICEISA	11.1037	4.90149	-1.17974	-1.84652	5e-05	0.00167621
XLOC_048612	fkbp7	fkbp7	FK506 binding protein 7	NC_027320.1:19863810-19879663	REDAS	REDSLICEISA	22.9611	10.1165	-1.18248	-1.39791	0.0032	0.0476422
XLOC_058463	LOC106589937	mtln	uncharacterized LOC106589937	NC_027327.1:34972470-34973682	REDAS	REDSLICEISA	70.179	30.9068	-1.18311	-1.96016	5e-05	0.00167621
XLOC_057333	LOC106588741	ankrd28	serine/threonine-protein phosphatase 6 regulatory ankyrin repeat subunit A-like	NC_027326.1:23941167-23996438	REDAS	REDSLICEISA	3.66239	1.61087	-1.18495	-1.74244	5e-05	0.00167621
XLOC_056907	LOC106588181	rps27	40S ribosomal protein S27-like	NC_027326.1:1252472-1293341	REDAS	REDSLICEISA	826.368	362.976	-1.18691	-1.65402	0.00045	0.0105017
XLOC_052195	LOC106584589	atp6v1e1	ATP-sensitive inward rectifier potassium channel 11-like	NC_027322.1:39550054-39658675	REDAS	REDSLICEISA	5.524	2.42388	-1.18839	-1.54887	0.0009	0.0181706
XLOC_057440	LOC106588974	sla	src-like-adapter	NC_027326.1:32220264-32247760	REDAS	REDSLICEISA	4.43528	1.94521	-1.1891	-1.72996	0.0003	0.00757889
XLOC_034248	LOC106569781	eny2	transcription and mRNA export factor ENY2-like	NC_027313.1:48296751-48300792	REDAS	REDSLICEISA	4.91949	2.15594	-1.19019	-1.39469	0.0034	0.0498234
XLOC_049758	LOC106582887	mafb	transcription factor MafB-like	NC_027321.1:15770813-15778097	REDAS	REDSLICEISA	33.6969	14.7579	-1.19113	-2.01896	5e-05	0.00167621
XLOC_005722	csf3r	csf3r	granulocyte colony-stimulating factor receptor	NC_027301.1:29592748-29609134	REDAS	REDSLICEISA	16.1477	7.07165	-1.1912	-2.04106	5e-05	0.00167621
XLOC_031608	ubtd2	-	ubiquitin domain containing 2	NC_027312.1:50507433-50582567	REDAS	REDSLICEISA	5.29595	2.31888	-1.19146	-1.66666	0.00045	0.0105017
XLOC_040238	LOC100136537	uba52	ubiquitin-60S ribosomal protein L40	NC_027315.1:43456631-43469516	REDAS	REDSLICEISA	1305.75	571.708	-1.19152	-1.59722	0.0008	0.0165674
XLOC_051214	LOC106583939	nupr1	nuclear protein 1-like	NC_027322.1:2611995-2629757	REDAS	REDSLICEISA	4.37583	1.91551	-1.19182	-1.48	0.00295	0.0448558
XLOC_015422	LOC106607856	ptrhd1	putative peptidyl-tRNA hydrolase PTRHD1	NC_027305.1:60720080-60721672	REDAS	REDSLICEISA	17.2757	7.56034	-1.19222	-1.74745	5e-05	0.00167621
XLOC_002327	LOC106601783	gphn	gephyrin-like	NC_027300.1:38640183-38762785	REDAS	REDSLICEISA	18.616	8.14129	-1.19322	-1.95915	5e-05	0.00167621
XLOC_017834	rs16	rps16	40S ribosomal protein S16	NC_027306.1:43956992-43961562	REDAS	REDSLICEISA	1544.94	675.45	-1.19363	-1.52302	0.00115	0.0219623
XLOC_018951	LOC106609880	abca1	ATP-binding cassette sub-family A member 1-like	NC_027307.1:344058-380970	REDAS	REDSLICEISA	21.4132	9.35395	-1.19485	-1.83148	5e-05	0.00167621
XLOC_006827	LOC106599011	ifi30	gamma-interferon-inducible lysosomal thiol reductase-like	NC_027302.1:13567436-13572726	REDAS	REDSLICEISA	53.1622	23.2103	-1.19563	-1.84553	0.0001	0.00306497
XLOC_046682	LOC106580428	ctp	dynein light chain 1, cytoplasmic	NC_027319.1:30092708-30095424	REDAS	REDSLICEISA	650.488	283.921	-1.19603	-1.71623	0.0002	0.00544271
XLOC_028523	rs15a	rps15a	40S ribosomal protein S15a	NC_027311.1:16034900-16042769	REDAS	REDSLICEISA	529.871	231.252	-1.19618	-1.84789	5e-05	0.00167621
XLOC_002805	LOC106612571	-	uncharacterized LOC106612571	NC_027300.1:92856918-92859585	REDAS	REDSLICEISA	5.99845	2.61678	-1.1968	-1.57007	0.00055	0.0123272
XLOC_049227	LOC106581959	rpl24	60S ribosomal protein L24	NC_027320.1:23065967-23071238	REDAS	REDSLICEISA	2249.66	979.692	-1.1993	-1.3643	0.0024	0.0384512
XLOC_041379	LOC106575914	rpl31	60S ribosomal protein L31-like	NC_027316.1:29002342-29004826	REDAS	REDSLICEISA	165.297	71.9433	-1.20013	-1.7619	0.0001	0.00306497
XLOC_038478	LOC106572666	esyt1	extended synaptotagmin-1-like	NC_027314.1:89572258-89621953	REDAS	REDSLICEISA	1.69877	0.739078	-1.2007	-1.6111	0.00075	0.0157375
XLOC_019947	LOC106610773	col12a1	collagen alpha-1(XII) chain-like	NC_027308.1:14699321-14772750	REDAS	REDSLICEISA	5.33059	2.31856	-1.20106	-1.78868	0.0001	0.00306497
XLOC_038199	zmynd12	zmynd12	zinc finger MYND-type containing 12	NC_027314.1:69013686-69058322	REDAS	REDSLICEISA	2.12345	0.923357	-1.20145	-1.47235	0.00095	0.0189427
XLOC_049397	ub2e3	ube2e3	Ubiquitin-conjugating enzyme E2 E3	NC_027320.1:36453059-36512940	REDAS	REDSLICEISA	17.5503	7.62688	-1.20233	-1.87588	5e-05	0.00167621
XLOC_036885	LOC106572248	rpl22	60S ribosomal protein L22	NC_027314.1:64806683-64825988	REDAS	REDSLICEISA	705.231	306.389	-1.20273	-1.83985	5e-05	0.00167621
XLOC_032039	LOC106568152	atp5i	uncharacterized LOC106568152	NC_027312.1:90015869-90041610	REDAS	REDSLICEISA	17.3138	7.52058	-1.20301	-1.84972	5e-05	0.00167621
XLOC_022532	LOC106612414	tfdp2	transcription factor Dp-2-like	NC_027308.1:95355040-95362152	REDAS	REDSLICEISA	3.20944	1.39277	-1.20436	-1.39555	0.00285	0.0437127
XLOC_058507	LOC106590005	irf2bp2a	interferon regulatory factor 2-binding protein 2-A-like	NC_027327.1:39082389-39086919	REDAS	REDSLICEISA	8.25652	3.58258	-1.20453	-1.83053	5e-05	0.00167621
XLOC_016850	LOC106607829	galnt14	polypeptide N-acetylgalactosaminyltransferase 14-like	NC_027305.1:59722464-59840599	REDAS	REDSLICEISA	8.31609	3.60709	-1.20507	-1.6682	0.0003	0.00757889
XLOC_002153	gstz1	gstz1	glutathione S-transferase zeta 1	NC_027300.1:25093647-25099087	REDAS	REDSLICEISA	10.201	4.4228	-1.20568	-1.65426	0.00055	0.0123272
XLOC_052206	LOC106584615	rpl27	60S ribosomal protein L27a	NC_027322.1:40072211-40076953	REDAS	REDSLICEISA	1227.85	530.985	-1.20939	-1.67812	0.00065	0.0140664
XLOC_030156	LOC106564897	mcoln1	mucolipin-1-like	NC_027311.1:24683988-24706820	REDAS	REDSLICEISA	1.58063	0.683532	-1.20942	-1.47788	0.0013	0.0241386
XLOC_018190	LOC106608602	v-ryk	tyrosine-protein kinase receptor TYRO3-like	NC_027306.1:9781265-9793073	REDAS	REDSLICEISA	3.40142	1.47011	-1.21022	-1.41782	0.0016	0.0282586
XLOC_013101	LOC106605923	rps27	40S ribosomal protein S27-like	NC_027304.1:72630154-72862799	REDAS	REDSLICEISA	929.618	401.232	-1.2122	-1.48132	0.0015	0.026916
XLOC_050730	LOC106583208	gata2	GATA-binding factor 2-like	NC_027321.1:28948046-28960754	REDAS	REDSLICEISA	1.85875	0.800189	-1.21592	-1.36182	0.00325	0.0481906
XLOC_046318	LOC106579751	plod2	procollagen-lysine,2-oxoglutarate 5-dioxygenase 2-like	NC_027318.1:80992966-81131822	REDAS	REDSLICEISA	10.9662	4.71479	-1.2178	-1.57446	0.00205	0.034129
XLOC_014133	LOC106605554	cxcr3	C-X-C chemokine receptor type 3-like	NC_027304.1:64477699-64482212	REDAS	REDSLICEISA	10.7585	4.62254	-1.21872	-2.05366	5e-05	0.00167621
XLOC_023305	LOC106613755	cfd	complement factor D-like	NC_027309.1:19409786-19414543	REDAS	REDSLICEISA	6.06338	2.59832	-1.22254	-1.43195	0.003	0.0454174
XLOC_052935	LOC106585963	parp8	poly [ADP-ribose] polymerase 8-like	NC_027323.1:45572520-45637888	REDAS	REDSLICEISA	1.29138	0.553288	-1.22281	-1.35794	0.0027	0.0419911
XLOC_045645	LOC106578636	akr	homeobox protein AKR-like	NC_027318.1:27632184-27641009	REDAS	REDSLICEISA	4.16916	1.78608	-1.22296	-1.57168	0.0007	0.0149087
XLOC_061179	if4e2	eif4e2	Eukaryotic translation initiation factor 4E type 2	NW_012344722.1:30584-31097	REDAS	REDSLICEISA	61.443	26.3183	-1.22318	-1.81339	0.0001	0.00306497
XLOC_044381	LOC106577909	htra3	serine protease HTRA3-like	NC_027317.1:61087491-61097495	REDAS	REDSLICEISA	2.88549	1.23564	-1.22355	-1.43123	0.0028	0.0431446
XLOC_058380	LOC106589793	tmem14a	transmembrane protein 14A-like	NC_027327.1:27282445-27286558	REDAS	REDSLICEISA	5.37199	2.29978	-1.22396	-1.50987	0.0007	0.0149087
XLOC_011381	LOC106602896	eif4a1	eukaryotic initiation factor 4A-I	NC_027303.1:30933887-30986816	REDAS	REDSLICEISA	24.8483	10.6313	-1.22483	-2.00733	5e-05	0.00167621
XLOC_004063	LOC106578794	cxcr3.2	C-X-C chemokine receptor type 3-like	NC_027301.1:15596212-15622403	REDAS	REDSLICEISA	2.51427	1.07568	-1.22489	-1.57842	0.0007	0.0149087
XLOC_032659	LOC106566803	nol4	nucleolar protein 4-like	NC_027312.1:27272880-27444075	REDAS	REDSLICEISA	0.58217	0.248979	-1.22542	-1.46175	0.0005	0.0114231
XLOC_050103	rl10a	rpl10a	ribosomal protein L10a-2	NC_027321.1:41252111-41255858	REDAS	REDSLICEISA	803.486	343.557	-1.22572	-1.71684	0.00055	0.0123272
XLOC_051906	LOC106584181	ptprf	receptor-type tyrosine-protein phosphatase F-like	NC_027322.1:14974815-15401409	REDAS	REDSLICEISA	3.33256	1.42369	-1.227	-1.65625	0.0002	0.00544271
XLOC_043688	dnajc12	dnajc12	DnaJ heat shock protein family (Hsp40) member C12	NC_027317.1:5928556-5932840	REDAS	REDSLICEISA	3.89126	1.66231	-1.22705	-1.39513	0.00125	0.0234317
XLOC_013664	LOC106604670	tchh	trichohyalin-like	NC_027304.1:30427041-30440972	REDAS	REDSLICEISA	2.97417	1.27042	-1.22718	-1.48135	0.0025	0.0396513
XLOC_031523	mxra8	mxra8	matrix remodeling associated 8	NC_027312.1:41660662-41671554	REDAS	REDSLICEISA	9.77973	4.1774	-1.22719	-1.9796	5e-05	0.00167621
XLOC_028925	tmm77	dram2	Transmembrane protein 77	NC_027311.1:46139101-46144868	REDAS	REDSLICEISA	20.6909	8.83782	-1.22723	-2.0862	5e-05	0.00167621
XLOC_017219	LOC106608455	tmem179b	transmembrane protein 179B-like	NC_027306.1:2977152-2992291	REDAS	REDSLICEISA	4.93627	2.10758	-1.22783	-1.68942	0.00065	0.0140664
XLOC_023177	LOC106613563	frem1	FRAS1-related extracellular matrix protein 1-like	NC_027309.1:12443625-12500866	REDAS	REDSLICEISA	0.747552	0.319085	-1.22823	-1.38342	0.0022	0.0360001
XLOC_036056	LOC106570647	rpl14	60S ribosomal protein L14-like	NC_027313.1:86002004-86005658	REDAS	REDSLICEISA	2226.01	949.771	-1.22881	-1.42354	0.0018	0.0308991
XLOC_014531	LOC106606251	klf18	rho GDP-dissociation inhibitor 2-like	NC_027305.1:1821714-1835228	REDAS	REDSLICEISA	5.43356	2.31826	-1.22886	-1.99788	5e-05	0.00167621
XLOC_011616	LOC106603318	gab3	GRB2-associated-binding protein 3-like	NC_027303.1:43926958-43947016	REDAS	REDSLICEISA	1.95655	0.83405	-1.23011	-1.50187	0.00095	0.0189427
XLOC_046776	LOC106580567	rpl37	60S ribosomal protein L37-like	NC_027319.1:37890296-37896556	REDAS	REDSLICEISA	1072.33	455.504	-1.23521	-1.87077	0.0001	0.00306497
XLOC_024318	LOC106561691	ccdc136	coiled-coil domain-containing protein 136-like	NC_027309.1:108842806-108896432	REDAS	REDSLICEISA	0.959954	0.407429	-1.23642	-1.37762	0.00055	0.0123272
XLOC_036791	LOC106571853	rpl32	60S ribosomal protein L32	NC_027314.1:56915111-56923941	REDAS	REDSLICEISA	1414.9	600.239	-1.23709	-1.54994	0.0017	0.0295917
XLOC_034788	fa49a	fam49a	FAM49A	NC_027313.1:88927319-88956831	REDAS	REDSLICEISA	13.2642	5.62652	-1.23722	-1.75454	0.0002	0.00544271
XLOC_037657	LOC106571169	-	uncharacterized LOC106571169	NC_027314.1:23034716-23037485	REDAS	REDSLICEISA	4.17353	1.77016	-1.23739	-1.41788	0.0026	0.0408177
XLOC_014965	LOC106607009	prdx1	peroxiredoxin-like	NC_027305.1:29986696-29992210	REDAS	REDSLICEISA	4.3068	1.82493	-1.23877	-1.61429	0.0004	0.00954992
XLOC_048592	LOC106581897	-	uncharacterized LOC106581897	NC_027320.1:18805295-18832884	REDAS	REDSLICEISA	44.7508	18.9583	-1.23908	-2.01323	5e-05	0.00167621
XLOC_004638	LOC106589173	rps15a	40S ribosomal protein S15a-like	NC_027301.1:53354884-53360440	REDAS	REDSLICEISA	743.023	314.692	-1.23947	-1.87664	0.0002	0.00544271
XLOC_042072	LOC106575562	cd2	T-cell surface antigen CD2-like	NC_027316.1:18358795-18362131	REDAS	REDSLICEISA	3.56838	1.51039	-1.24035	-1.4697	0.0015	0.026916
XLOC_049650	LOC106582667	mars	rho GTPase-activating protein 15-like	NC_027321.1:4686135-4798472	REDAS	REDSLICEISA	3.33645	1.41156	-1.24102	-1.49809	0.00115	0.0219623
XLOC_023272	LOC106613700	tax1bp3	tax1-binding protein 3-like	NC_027309.1:17128448-17133657	REDAS	REDSLICEISA	121.51	51.3283	-1.24324	-1.94123	5e-05	0.00167621
XLOC_022422	atox1	atox1	antioxidant 1 copper chaperone	NC_027308.1:85082925-85153741	REDAS	REDSLICEISA	28.0638	11.8433	-1.24464	-1.80757	5e-05	0.00167621
XLOC_048800	LOC106582252	rpl31	60S ribosomal protein L31	NC_027320.1:35510985-35520904	REDAS	REDSLICEISA	1232.05	519.915	-1.24472	-1.47691	0.0028	0.0431446
XLOC_022807	gmfg	gmfg	glia maturation factor, gamma	NC_027308.1:115073202-115075059	REDAS	REDSLICEISA	13.9415	5.88218	-1.24497	-1.4973	0.00205	0.034129
XLOC_002277	LOC106601075	daam1	disheveled-associated activator of morphogenesis 1-like	NC_027300.1:33949467-34031412	REDAS	REDSLICEISA	2.02679	0.8549	-1.24537	-1.71081	0.00045	0.0105017
XLOC_048165	LOC106581098	alox5ap	protein C-ets-1-like	NC_027319.1:63097740-63204211	REDAS	REDSLICEISA	3.38357	1.42659	-1.24597	-1.5139	0.002	0.0334953
XLOC_051252	LOC106584008	prrx1	paired mesoderm homeobox protein 1-like	NC_027322.1:6439456-6449126	REDAS	REDSLICEISA	12.717	5.36139	-1.24608	-1.74957	0.00025	0.00653846
XLOC_019876	LOC106610669	ctsl	cathepsin L1-like	NC_027308.1:7731470-7781365	REDAS	REDSLICEISA	2.76302	1.16078	-1.25115	-1.42782	0.00135	0.0248468
XLOC_003914	LOC106576265	chd4	chromodomain-helicase-DNA-binding protein 4-like	NC_027301.1:10053133-10102375	REDAS	REDSLICEISA	5.37591	2.25732	-1.2519	-1.95231	5e-05	0.00167621
XLOC_014832	LOC106606812	-	uncharacterized LOC106606812	NC_027305.1:22175614-22177129	REDAS	REDSLICEISA	14.2788	5.9914	-1.25291	-1.35242	0.00335	0.0492975
XLOC_008384	lyn	lyn	v-yes-1 Yamaguchi sarcoma viral related oncogene homolog	NC_027302.1:23594044-23609234	REDAS	REDSLICEISA	7.20845	3.02399	-1.25323	-1.44318	0.0023	0.0372347
XLOC_052547	LOC106584991	ssh1	protein phosphatase Slingshot homolog 1-like	NC_027323.1:15720826-15783352	REDAS	REDSLICEISA	10.5121	4.40903	-1.25352	-1.96068	0.0001	0.00306497
XLOC_079853	LOC106599175	rpl9	60S ribosomal protein L9-like	NW_012398796.1:1036-1787	REDAS	REDSLICEISA	47.9099	20.0932	-1.25362	-1.59831	0.0005	0.0114231
XLOC_024144	LOC106561381	tmtc2	transmembrane and TPR repeat-containing protein 2-like	NC_027309.1:97172655-97365795	REDAS	REDSLICEISA	1.67776	0.703627	-1.25365	-1.51549	0.0013	0.0241386
XLOC_035589	LOC106570097	rps27l	40S ribosomal protein S27	NC_027313.1:52673224-52675770	REDAS	REDSLICEISA	1754.22	735.51	-1.25401	-1.45567	0.00135	0.0248468
XLOC_012316	clnk	clnk	cytokine dependent hematopoietic cell linker	NC_027304.1:19169248-19182381	REDAS	REDSLICEISA	1.61952	0.679025	-1.25403	-1.28548	0.00315	0.0470926
XLOC_001780	syk	kars	spleen associated tyrosine kinase	NC_027300.1:150797464-150914324	REDAS	REDSLICEISA	11.584	4.85577	-1.25436	-2.06508	5e-05	0.00167621
XLOC_048210	LOC106581244	samsn1	uncharacterized LOC106581244	NC_027319.1:66365479-66394001	REDAS	REDSLICEISA	8.7177	3.65396	-1.25448	-1.65213	0.0003	0.00757889
XLOC_024940	LOC106560535	prrx1	paired mesoderm homeobox protein 1-like	NC_027309.1:45399900-45410772	REDAS	REDSLICEISA	9.74941	4.08457	-1.25513	-1.62459	0.0008	0.0165674
XLOC_005716	LOC106583140	eva1b	protein eva-1 homolog B-like	NC_027301.1:29443097-29486187	REDAS	REDSLICEISA	5.64111	2.36102	-1.25657	-1.7824	0.00015	0.00429515
XLOC_015578	LOC106608111	flrt2	leucine-rich repeat transmembrane protein FLRT2-like	NC_027305.1:73564133-73635598	REDAS	REDSLICEISA	5.06313	2.11751	-1.25766	-2.03409	5e-05	0.00167621
XLOC_048799	LOC106582249	lcp1	plastin-2	NC_027320.1:35483305-35510770	REDAS	REDSLICEISA	57.7671	24.1378	-1.25895	-1.88051	5e-05	0.00167621
XLOC_012365	pdgfc	pdgfc	platelet derived growth factor C	NC_027304.1:25463999-25529151	REDAS	REDSLICEISA	4.57154	1.90819	-1.26048	-1.79634	5e-05	0.00167621
XLOC_054961	LOC106587512	polr2l	DNA-directed RNA polymerases I, II, and III subunit RPABC5	NC_027325.1:26698230-26699346	REDAS	REDSLICEISA	50.5619	21.102	-1.26067	-1.96744	5e-05	0.00167621
XLOC_051071	LOC106583724	-	uncharacterized LOC106583724	NC_027321.1:53869456-54246301	REDAS	REDSLICEISA	8.7454	3.64782	-1.26149	-1.90573	5e-05	0.00167621
XLOC_013741	LOC106604826	dock2	dedicator of cytokinesis protein 2-like	NC_027304.1:36218849-36390847	REDAS	REDSLICEISA	8.49896	3.54312	-1.26227	-1.84121	5e-05	0.00167621
XLOC_050057	cssa22h1orf74	cssa22h1orf74	chromosome ssa22 open reading frame, human C1orf74	NC_027321.1:37252100-37254375	REDAS	REDSLICEISA	3.35165	1.39657	-1.26298	-1.48631	0.00185	0.0315505
XLOC_031313	LOC106566779	mgll	monoglyceride lipase-like	NC_027312.1:28464716-28499975	REDAS	REDSLICEISA	1.20438	0.501427	-1.26418	-1.54701	0.00215	0.0353845
XLOC_005425	rs19	rps19	40S ribosomal protein S19	NC_027301.1:12522153-12526799	REDAS	REDSLICEISA	630.238	262.39	-1.26418	-1.46024	0.00265	0.0414132
XLOC_045010	LOC106578974	tbc1d12	TBC1 domain family member 12-like	NC_027318.1:46126697-46147528	REDAS	REDSLICEISA	2.23393	0.929954	-1.26435	-1.77594	0.00015	0.00429515
XLOC_000678	ikzf1	ikzf3	IKAROS family zinc finger 1	NC_027300.1:49578423-49602433	REDAS	REDSLICEISA	3.16593	1.3175	-1.26483	-1.52187	0.00095	0.0189427
XLOC_032857	LOC106567248	was	wiskott-Aldrich syndrome protein-like	NC_027312.1:41424065-41445696	REDAS	REDSLICEISA	7.49911	3.12017	-1.26509	-1.91134	5e-05	0.00167621
XLOC_053741	arl4c	arl4c	ADP-ribosylation factor-like protein 4C	NC_027324.1:17619580-17710336	REDAS	REDSLICEISA	4.10479	1.70755	-1.26538	-1.67453	0.0005	0.0114231
XLOC_037758	LOC106571353	ptprk	receptor-type tyrosine-protein phosphatase kappa	NC_027314.1:30687084-30863059	REDAS	REDSLICEISA	1.93777	0.804926	-1.26747	-1.51113	0.0002	0.00544271
XLOC_056746	dlx5	dlx5	distal-less homeobox 5	NC_027326.1:29677411-29680549	REDAS	REDSLICEISA	9.12406	3.78903	-1.26785	-1.66223	0.00125	0.0234317
XLOC_020445	LOC106611654	trim35	zinc-binding protein A33-like	NC_027308.1:60539880-60551858	REDAS	REDSLICEISA	1.54535	0.641076	-1.26937	-1.50012	0.00145	0.0262283
XLOC_045842	LOC106578930	mefv	NACHT, LRR and PYD domains-containing protein 3-like	NC_027318.1:44313623-44327705	REDAS	REDSLICEISA	2.79145	1.15734	-1.2702	-1.81159	0.0002	0.00544271
XLOC_013562	btk	btk	Bruton tyrosine kinase	NC_027304.1:20780066-20804590	REDAS	REDSLICEISA	8.39732	3.48063	-1.27058	-1.96536	5e-05	0.00167621
XLOC_044256	LOC106577663	fcer1g	high affinity immunoglobulin epsilon receptor subunit gamma-like	NC_027317.1:54021443-54028986	REDAS	REDSLICEISA	86.0987	35.642	-1.27241	-2.14308	5e-05	0.00167621
XLOC_053077	LOC106585128	-	uncharacterized protein C8orf4 homolog	NC_027323.1:9772503-9773652	REDAS	REDSLICEISA	28.2261	11.6757	-1.27351	-2.03759	5e-05	0.00167621
XLOC_055780	LOC106587505	rps13	40S ribosomal protein S13-like	NC_027325.1:26511798-26514516	REDAS	REDSLICEISA	1561.41	645.777	-1.27374	-1.52986	0.0019	0.032209
XLOC_051621	LOC106584630	uba52	ubiquitin-60S ribosomal protein L40	NC_027322.1:40743918-40744422	REDAS	REDSLICEISA	28.1295	11.615	-1.2761	-1.73331	0.0001	0.00306497
XLOC_030869	LOC106566166	nckap1l	nck-associated protein 1-like	NC_027311.1:84178240-84214374	REDAS	REDSLICEISA	16.4966	6.81012	-1.27641	-1.85752	0.0001	0.00306497
XLOC_062732	skap2	skap2	src kinase associated phosphoprotein 2	NW_012348009.1:1039-16579	REDAS	REDSLICEISA	20.1667	8.31002	-1.27905	-1.9352	5e-05	0.00167621
XLOC_031931	LOC106567777	eda	ectodysplasin-A-like	NC_027312.1:81754338-81820160	REDAS	REDSLICEISA	1.62563	0.66952	-1.2798	-1.71238	5e-05	0.00167621
XLOC_039439	LOC106574572	tspear	thrombospondin-type laminin G domain and EAR repeat-containing protein-like	NC_027315.1:71670113-71679570	REDAS	REDSLICEISA	1.55525	0.639681	-1.28172	-1.46145	0.00255	0.0402473
XLOC_040939	LOC106575210	adarb1	double-stranded RNA-specific editase 1-like	NC_027316.1:7305069-7372885	REDAS	REDSLICEISA	8.32674	3.42085	-1.2834	-2.09647	5e-05	0.00167621
XLOC_049717	LOC106582821	-	uncharacterized LOC106582821	NC_027321.1:12190418-12201100	REDAS	REDSLICEISA	6.08158	2.49274	-1.28672	-1.72739	0.0003	0.00757889
XLOC_026927	LOC106561918	nav2	neuron navigator 2-like	NC_027310.1:7828885-8137547	REDAS	REDSLICEISA	1.15503	0.472608	-1.28921	-1.42951	5e-05	0.00167621
XLOC_053043	LOC106585178	rpl37	60S ribosomal protein L37	NC_027323.1:6903083-6975644	REDAS	REDSLICEISA	636.194	260.24	-1.28962	-2.04328	5e-05	0.00167621
XLOC_026605	LOC106563456	fermt3	fermitin family homolog 3-like	NC_027310.1:76091753-76098653	REDAS	REDSLICEISA	11.4242	4.6684	-1.29109	-2.10088	5e-05	0.00167621
XLOC_033700	LOC106568950	ifi30	gamma-interferon-inducible lysosomal thiol reductase-like	NC_027313.1:13058582-13062908	REDAS	REDSLICEISA	110.585	45.1893	-1.2911	-2.18763	5e-05	0.00167621
XLOC_005970	LOC106587125	hn1	hematological and neurological expressed 1 protein-like	NC_027301.1:48063954-48075295	REDAS	REDSLICEISA	9.86962	4.03258	-1.29129	-1.95418	0.00025	0.00653846
XLOC_018366	LOC106608922	col4a5	collagen alpha-5(IV) chain-like	NC_027306.1:22107103-22193015	REDAS	REDSLICEISA	7.3296	2.99215	-1.29255	-2.16	5e-05	0.00167621
XLOC_050529	LOC106582829	ptms	parathymosin-like	NC_027321.1:12398169-12412958	REDAS	REDSLICEISA	68.0013	27.7501	-1.29307	-2.15274	5e-05	0.00167621
XLOC_023855	parvg	foxn3	parvin gamma	NC_027309.1:73152665-73165091	REDAS	REDSLICEISA	5.16883	2.1089	-1.29335	-1.79734	0.0002	0.00544271
XLOC_053676	dal1b	dap1b	Death-associated protein-like 1-B	NC_027324.1:12267774-12270565	REDAS	REDSLICEISA	572.405	233.422	-1.29409	-1.71445	0.0001	0.00306497
XLOC_034893	LOC106568664	bmi1	polycomb complex protein BMI-1-B-like	NC_027313.1:5066790-5085907	REDAS	REDSLICEISA	2.53964	1.03507	-1.2949	-1.38279	0.00185	0.0315505
XLOC_014901	LOC106606929	cyth4	cytohesin-1-like	NC_027305.1:25851186-25857929	REDAS	REDSLICEISA	3.67703	1.49736	-1.29612	-1.6593	0.0007	0.0149087
XLOC_003002	cercam	cercam	cerebral endothelial cell adhesion molecule	NC_027300.1:110581876-110596948	REDAS	REDSLICEISA	3.92801	1.59898	-1.29665	-1.63673	0.0007	0.0149087
XLOC_001103	mkk6b	mapk6b	MAPK kinase 6b	NC_027300.1:97466048-97520264	REDAS	REDSLICEISA	8.12962	3.30926	-1.29668	-1.80973	5e-05	0.00167621
XLOC_027071	tcf12	tcf12	transcription factor 12	NC_027310.1:20271578-20291571	REDAS	REDSLICEISA	2.81732	1.14681	-1.2967	-1.75553	0.0002	0.00544271
XLOC_048505	LOC106581859	itgb2	integrin beta-2-like	NC_027320.1:11616321-11635204	REDAS	REDSLICEISA	3.49805	1.42306	-1.29756	-1.70858	0.0003	0.00757889
XLOC_056479	LOC106588280	cartpt	cocaine- and amphetamine-regulated transcript protein-like	NC_027326.1:11989354-11991609	REDAS	REDSLICEISA	9.04568	3.67464	-1.29963	-1.36241	0.0028	0.0431446
XLOC_051477	LOC106584384	glt25d1	procollagen galactosyltransferase 2-like	NC_027322.1:30131105-30164188	REDAS	REDSLICEISA	2.74457	1.11467	-1.29996	-1.7015	0.0002	0.00544271
XLOC_044678	tlr13	tlr13	Toll-like receptor 13	NC_027318.1:10221762-10232017	REDAS	REDSLICEISA	2.26104	0.917885	-1.3006	-1.65228	0.0003	0.00757889
XLOC_006877	LOC106599162	cyp7a1	cholesterol 7-alpha-monooxygenase-like	NC_027302.1:16411864-16416320	REDAS	REDSLICEISA	6.60639	2.68091	-1.30114	-1.8731	0.0001	0.00306497
XLOC_054023	LOC106586833	ccdc80	coiled-coil domain-containing protein 80-like	NC_027324.1:41384371-41394047	REDAS	REDSLICEISA	9.1907	3.72954	-1.30118	-1.67288	0.00025	0.00653846
XLOC_011621	LOC106603324	cnksr2	connector enhancer of kinase suppressor of ras 2-like	NC_027303.1:44337060-44401405	REDAS	REDSLICEISA	0.956034	0.387669	-1.30224	-1.3831	0.00195	0.032853
XLOC_012272	LOC106604374	ccdc88a	girdin-like	NC_027304.1:15862754-15886826	REDAS	REDSLICEISA	3.17936	1.28752	-1.30415	-1.9541	5e-05	0.00167621
XLOC_034430	tp8l2	tnfaip8l2	Tumor necrosis factor, alpha-induced protein 8-like protein 2	NC_027313.1:60609742-60618799	REDAS	REDSLICEISA	7.2317	2.92848	-1.30418	-1.68383	0.00155	0.0275821
XLOC_032609	LOC106566873	-	uncharacterized LOC106566873	NC_027312.1:25376987-25388835	REDAS	REDSLICEISA	0.847915	0.342893	-1.30616	-1.25762	0.00205	0.034129
XLOC_002069	LOC106574021	specc1l	cytospin-A-like	NC_027300.1:18020314-18046742	REDAS	REDSLICEISA	0.817525	0.330592	-1.30621	-1.30175	0.003	0.0454174
XLOC_016284	LOC106606857	mien1	migration and invasion enhancer 1-like	NC_027305.1:23794325-23796896	REDAS	REDSLICEISA	3.51983	1.42176	-1.30783	-1.38543	0.00325	0.0481906
XLOC_028789	pmepa1	pmepa1	prostate transmembrane protein, androgen induced 1	NC_027311.1:35460551-35553775	REDAS	REDSLICEISA	6.5197	2.63305	-1.30807	-1.6099	0.00015	0.00429515
XLOC_029879	LOC106564314	tmc8	transmembrane channel-like protein 8	NC_027311.1:8458826-8462339	REDAS	REDSLICEISA	1.23493	0.498674	-1.30826	-1.35188	0.0032	0.0476422
XLOC_019798	LOC106610535	zscan12	zinc finger and SCAN domain-containing protein 12-like	NC_027307.1:25151912-25154542	REDAS	REDSLICEISA	1.50016	0.605745	-1.30833	-1.31084	0.00335	0.0492975
XLOC_019946	LOC106610772	cox7a2	cytochrome c oxidase subunit 7A2, mitochondrial-like	NC_027308.1:14686044-14696550	REDAS	REDSLICEISA	89.2887	36.0443	-1.30871	-1.73978	0.00025	0.00653846
[truncated: 809 more rows]

## Sheet: T2 Green crt vs liceISA
Sub table 2. DEGs identified in 0.3%FA+IS (green) diet in between lice+ISA (co) infection (GREENSLICEISA) and pre-infection samples (GREENAS)
gene_id	gene_short_name	gene_symbol	GENENAME	locus	sample_1	sample_2	value_1	value_2	log2_fold_change	test_stat	p_value	q_value
XLOC_054369	LOC106586456	ttn	titin-like	NC_027324.1:26115250-26297197	GREENAS	GREENSLICEISA	0.00108749	2.22324	10.9975	1.76296	5e-05	0.00167621
XLOC_038246	myh7b	myh7	myosin heavy chain 7B	NC_027314.1:72825528-72859942	GREENAS	GREENSLICEISA	0.0013505	2.5249	10.8685	0.366411	5e-05	0.00167621
XLOC_048830	thtpa	thtpa	thiamine triphosphatase	NC_027320.1:37351741-37395631	GREENAS	GREENSLICEISA	0.0284493	51.1838	10.8131	3.4295	0.00035	0.00858457
XLOC_007328	atp2a1	atp2a1	ATPase sarcoplasmic/endoplasmic reticulum Ca2+ transporting 1	NC_027302.1:51499046-51564817	GREENAS	GREENSLICEISA	0.0170736	22.5987	10.3703	1.07114	0.00325	0.0481906
XLOC_043409	LOC106577856	actn3	alpha-actinin-3-like	NC_027317.1:59214414-59323799	GREENAS	GREENSLICEISA	0.0243399	25.2345	10.0179	3.0694	5e-05	0.00167621
XLOC_027943	LOC106563660	hsp90aa1	glycogen phosphorylase, muscle form-like	NC_027310.1:80312060-80328254	GREENAS	GREENSLICEISA	0.063681	62.027	9.92782	4.99997	5e-05	0.00167621
XLOC_020016	LOC106610845	actbl2	actin, alpha cardiac-like	NC_027308.1:20033611-20070082	GREENAS	GREENSLICEISA	0.0556153	40.4654	9.50699	1.17253	0.0034	0.0498234
XLOC_046104	LOC106579065	atp2a1	sarcoplasmic/endoplasmic reticulum calcium ATPase 1	NC_027318.1:60560091-60645326	GREENAS	GREENSLICEISA	0.590903	369.465	9.2883	3.91445	5e-05	0.00167621
XLOC_046120	LOC100194624	aldoa	aldolase a, fructose-bisphosphate 1	NC_027318.1:62283498-62292289	GREENAS	GREENSLICEISA	2.31426	1077.63	8.86309	3.51317	5e-05	0.00167621
XLOC_027713	LOC106563267	myl4	myosin light chain 4 pseudogene	NC_027310.1:67410440-67411497	GREENAS	GREENSLICEISA	0.108891	49.4736	8.82763	5.51563	0.001	0.0197087
XLOC_010107	pygma	pygm	phosphorylase, glycogen (muscle) A	NC_027303.1:34159008-34171691	GREENAS	GREENSLICEISA	0.266635	113.896	8.73863	5.27501	5e-05	0.00167621
XLOC_010487	ckm2	gapdh	creatine kinase-2	NC_027303.1:61713272-61730949	GREENAS	GREENSLICEISA	0.593687	252.038	8.72972	4.54518	5e-05	0.00167621
XLOC_002724	LOC106610721	act2	actin, alpha skeletal muscle 2-like	NC_027300.1:81724075-81727625	GREENAS	GREENSLICEISA	0.384946	138.709	8.49319	5.12764	5e-05	0.00167621
XLOC_007054	LOC106599860	obscn	obscurin-like	NC_027302.1:31600372-31704570	GREENAS	GREENSLICEISA	0.00190014	0.669131	8.46004	0.636091	0.0026	0.0408177
XLOC_007743	LOC106601538	mybpc2	myosin-binding protein C, fast-type-like	NC_027302.1:75262569-75440669	GREENAS	GREENSLICEISA	0.00845769	2.73778	8.33853	0.502549	5e-05	0.00167621
XLOC_025632	pk	pkm	pyruvate kinase	NC_027309.1:109680761-109705658	GREENAS	GREENSLICEISA	0.688709	206.29	8.22656	5.28535	5e-05	0.00167621
XLOC_005944	LOC106587535	myom2	myomesin-2-like	NC_027301.1:46806970-46828341	GREENAS	GREENSLICEISA	0.0195885	5.63978	8.16949	2.9269	0.00245	0.039053
XLOC_035431	LOC106569611	itgb1bp3	nicotinamide riboside kinase 2-like	NC_027313.1:41350313-41411417	GREENAS	GREENSLICEISA	0.00874149	2.51088	8.1661	0.610774	0.0007	0.0149087
XLOC_024319	LOC106561692	flnc	filamin-C-like	NC_027309.1:108905663-108953120	GREENAS	GREENSLICEISA	0.0295595	8.38279	8.14766	6.47536	5e-05	0.00167621
XLOC_054994	LOC106587569	gpi	glucose-6-phosphate isomerase-like	NC_027325.1:29073593-29133440	GREENAS	GREENSLICEISA	0.110977	28.1981	7.9892	4.10309	0.00265	0.0414132
XLOC_026017	LOC106562377	gpi	glucose-6-phosphate isomerase-like	NC_027310.1:26966353-26985397	GREENAS	GREENSLICEISA	0.127875	31.2845	7.93457	5.53471	5e-05	0.00167621
XLOC_009237	mlc-2	myl2	myosin regulatory light chain 2	NC_027302.1:75677412-75696877	GREENAS	GREENSLICEISA	0.860922	201.021	7.86725	3.05878	0.00075	0.0157375
XLOC_005405	LOC106577172	rbfox1	RNA binding protein fox-1 homolog 1-like	NC_027301.1:11731193-11747846	GREENAS	GREENSLICEISA	0.0125661	2.73939	7.76817	1.23615	0.0024	0.0384512
XLOC_005361	gapdh	gapdh	glyceraldehyde-3-phosphate dehydrogenase	NC_027301.1:10344607-10349721	GREENAS	GREENSLICEISA	3.27396	666.799	7.67007	4.14405	5e-05	0.00167621
XLOC_003880	LOC106575942	gapdh	glyceraldehyde-3-phosphate dehydrogenase	NC_027301.1:8975586-8980700	GREENAS	GREENSLICEISA	2.57671	487.236	7.56295	4.50896	5e-05	0.00167621
XLOC_068287	LOC100194636	eno3	enolase 3-2	NW_012356518.1:4562-7706	GREENAS	GREENSLICEISA	1.45106	273.034	7.55583	5.2336	5e-05	0.00167621
XLOC_048656	LOC106581984	fhl2	four and a half LIM domains protein 2-like	NC_027320.1:23698983-23727865	GREENAS	GREENSLICEISA	0.147351	26.843	7.50915	4.30388	0.0018	0.0308991
XLOC_054533	fhl2	fhl2	four and a half LIM domains 2	NC_027324.1:39098001-39126789	GREENAS	GREENSLICEISA	0.0670657	11.9778	7.48057	2.02394	5e-05	0.00167621
XLOC_025159	LOC106561012	muc2	mucin-2-like	NC_027309.1:71018212-71100458	GREENAS	GREENSLICEISA	0.0130454	2.31342	7.47034	1.21474	0.0003	0.00757889
XLOC_007100	LOC106600326	casq1	calsequestrin-1-like	NC_027302.1:35169353-35189711	GREENAS	GREENSLICEISA	0.0700193	12.3341	7.46068	4.51076	0.00025	0.00653846
XLOC_031355	LOC106566997	pfkm	ATP-dependent 6-phosphofructokinase, muscle type-like	NC_027312.1:32630938-32657544	GREENAS	GREENSLICEISA	0.0828795	13.2079	7.31616	6.0231	5e-05	0.00167621
XLOC_018811	LOC106609638	tnni1	troponin I, slow skeletal muscle-like	NC_027306.1:50292559-50299142	GREENAS	GREENSLICEISA	0.165767	25.289	7.2532	5.3689	5e-05	0.00167621
XLOC_003123	LOC106563467	hspb11	heat shock protein beta-11-like	NC_027300.1:117214525-117215499	GREENAS	GREENSLICEISA	0.213421	30.774	7.17187	5.54075	5e-05	0.00167621
XLOC_056994	LOC106588474	klhl31	kelch-like protein 31	NC_027326.1:7678810-8014319	GREENAS	GREENSLICEISA	0.0718484	9.70484	7.0776	0.0156943	0.0016	0.0282586
XLOC_028604	LOC100194684	myom2	myomesin-2	NC_027311.1:22265769-22289613	GREENAS	GREENSLICEISA	0.0451569	6.02616	7.06015	4.68047	5e-05	0.00167621
XLOC_040301	LOC106574005	obscn	obscurin-like	NC_027315.1:48710000-48791395	GREENAS	GREENSLICEISA	0.0123534	1.61269	7.02841	3.91972	5e-05	0.00167621
XLOC_066892	LOC100194636	ckm	enolase 3-2	NW_012353926.1:5659-9145	GREENAS	GREENSLICEISA	3.03873	390.54	7.00586	5.4491	5e-05	0.00167621
XLOC_027721	LOC106563251	smyd1	histone-lysine N-methyltransferase Smyd1-like	NC_027310.1:68685305-68698405	GREENAS	GREENSLICEISA	0.0206483	2.5095	6.92524	1.8565	0.00035	0.00858457
XLOC_041327	LOC106575818	myl3	myosin light chain 3, skeletal muscle isoform-like	NC_027316.1:26357274-26364183	GREENAS	GREENSLICEISA	0.925861	109.427	6.88496	5.31419	5e-05	0.00167621
XLOC_001768	LOC106571564	tpm2	tropomyosin beta chain	NC_027300.1:150170912-150207805	GREENAS	GREENSLICEISA	1.45641	162.177	6.79901	7.19296	5e-05	0.00167621
XLOC_032616	hspb7	hspb7	heat shock protein family B (small) member 7	NC_027312.1:25600560-25604211	GREENAS	GREENSLICEISA	0.383492	37.477	6.61067	5.21363	5e-05	0.00167621
XLOC_027675	LOC100194644	pgam2	phosphoglycerate mutase 2-1 (muscle)	NC_027310.1:63339980-63345372	GREENAS	GREENSLICEISA	1.60912	151.964	6.56132	4.47415	5e-05	0.00167621
XLOC_013089	asal	dbi	Mannose-specific lectin	NC_027304.1:71521479-72161643	GREENAS	GREENSLICEISA	3.27531	307.419	6.55243	0.524241	5e-05	0.00167621
XLOC_033973	LOC100136504	-	slow myosin light chain 1	NC_027313.1:31774561-31778833	GREENAS	GREENSLICEISA	0.932449	81.0474	6.4416	5.3366	5e-05	0.00167621
XLOC_039426	LOC106574549	klhl41	kelch-like protein 41b	NC_027315.1:70986660-70990859	GREENAS	GREENSLICEISA	0.109279	8.94051	6.35427	4.87884	5e-05	0.00167621
XLOC_025028	ldha	ldha	lactate dehydrogenase A4	NC_027309.1:53875665-53926490	GREENAS	GREENSLICEISA	2.19789	175.004	6.31512	2.17356	5e-05	0.00167621
XLOC_004041	LOC106578487	popdc3	blood vessel epicardial substance-like	NC_027301.1:14806719-14838856	GREENAS	GREENSLICEISA	0.0121433	0.959152	6.30353	0.915874	0.00025	0.00653846
XLOC_042776	mypn	mypn	myopalladin	NC_027317.1:5956493-6011058	GREENAS	GREENSLICEISA	0.0154246	1.17095	6.24631	2.3274	0.00305	0.0459806
XLOC_062150	LOC106591971	des	desmin-like	NW_012347470.1:1541-7965	GREENAS	GREENSLICEISA	0.243197	18.2002	6.22568	5.33069	5e-05	0.00167621
XLOC_060439	LOC106591310	-	uncharacterized LOC106591310	NW_012343720.1:5876-45627	GREENAS	GREENSLICEISA	4.91525	359.45	6.19238	3.86572	0.0004	0.00954992
XLOC_013657	LOC106604657	smtnl2	smoothelin-like protein 1	NC_027304.1:30168687-30171997	GREENAS	GREENSLICEISA	0.0446211	3.20596	6.16689	3.06668	5e-05	0.00167621
XLOC_013449	LOC106604272	asb12	ankyrin repeat and SOCS box protein 12-like	NC_027304.1:10736778-10744997	GREENAS	GREENSLICEISA	0.0114949	0.823963	6.16351	0.839414	0.00175	0.0302518
XLOC_048860	LOC100194727	neb	nebulin	NC_027320.1:42525808-42621977	GREENAS	GREENSLICEISA	0.235433	16.8467	6.161	3.78759	0.0001	0.00306497
XLOC_058190	dhrs7c	dhrs7ca	dehydrogenase/reductase 7C	NC_027327.1:12678007-12683077	GREENAS	GREENSLICEISA	0.165235	11.6149	6.13531	4.71323	5e-05	0.00167621
XLOC_039608	LOC100194643	mylp	myosin, light polypeptide 3-3	NC_027315.1:79424598-79436637	GREENAS	GREENSLICEISA	1.2099	82.1071	6.08455	5.51366	5e-05	0.00167621
XLOC_034882	LOC106568643	-	muscle-related coiled-coil protein-like	NC_027313.1:4014885-4025167	GREENAS	GREENSLICEISA	0.0625896	4.09748	6.03267	4.57908	5e-05	0.00167621
XLOC_024328	LOC106561700	bcap29	B-cell receptor-associated protein 29-like	NC_027309.1:109535713-109546461	GREENAS	GREENSLICEISA	0.0272474	1.7599	6.01323	2.25495	5e-05	0.00167621
XLOC_058297	LOC106589658	act2	actin, alpha skeletal muscle 2-like	NC_027327.1:19462450-19465523	GREENAS	GREENSLICEISA	0.356056	22.8218	6.00216	4.83307	5e-05	0.00167621
XLOC_037611	LOC106571098	ryr3	ryanodine receptor 3-like	NC_027314.1:19217502-19222794	GREENAS	GREENSLICEISA	0.05757	3.60771	5.96962	3.83245	0.0001	0.00306497
XLOC_022512	rtn2	rtn2	reticulon 2	NC_027308.1:93817027-93830711	GREENAS	GREENSLICEISA	0.123721	7.10034	5.84272	4.31541	5e-05	0.00167621
XLOC_055631	LOC106587238	igdcc3	immunoglobulin superfamily DCC subclass member 3-like	NC_027325.1:16532060-16640695	GREENAS	GREENSLICEISA	0.0114114	0.635929	5.80032	3.64054	5e-05	0.00167621
XLOC_001466	LOC106565613	smyd1	histone-lysine N-methyltransferase Smyd1-like	NC_027300.1:125168630-125189191	GREENAS	GREENSLICEISA	0.12133	6.67305	5.78134	3.87125	0.0001	0.00306497
XLOC_049762	LOC106582783	myh7b	myosin-7B-like	NC_027321.1:15952239-15980769	GREENAS	GREENSLICEISA	0.0142178	0.770481	5.75999	1.69623	0.0033	0.0487419
XLOC_038283	ampd1	ampd1	adenosine monophosphate deaminase 1	NC_027314.1:75457714-75490687	GREENAS	GREENSLICEISA	0.369477	19.9783	5.7568	3.93	5e-05	0.00167621
XLOC_031077	slc6a8	slc6a8	solute carrier family 6 member 8	NC_027312.1:10329381-10356731	GREENAS	GREENSLICEISA	0.0512409	2.68633	5.7122	4.39882	5e-05	0.00167621
XLOC_030524	LOC106565461	hoxc11	homeobox protein Hox-C11a-like	NC_027311.1:54211704-54233425	GREENAS	GREENSLICEISA	0.036618	1.85703	5.6643	1.84494	0.00015	0.00429515
XLOC_022851	LOC106612967	kirrel3	kin of IRRE-like protein 3	NC_027308.1:118078407-118305480	GREENAS	GREENSLICEISA	0.0141316	0.662629	5.5512	1.56969	0.0022	0.0360001
XLOC_036508	LOC106571369	ttn	titin-like	NC_027314.1:31909678-32002809	GREENAS	GREENSLICEISA	0.020082	0.934218	5.53978	3.0947	5e-05	0.00167621
XLOC_028596	LOC106564722	-	uncharacterized LOC106564722	NC_027311.1:21937607-21943278	GREENAS	GREENSLICEISA	16.1493	739.193	5.51641	2.45245	0.0006	0.0132029
XLOC_038432	LOC100194719	pfkfb1	6-phosphofructo-2-kinase/fructose-2,6-bisphosphatase	NC_027314.1:87565145-87586428	GREENAS	GREENSLICEISA	0.0472029	2.0377	5.43192	2.39334	5e-05	0.00167621
XLOC_008609	LOC106600477	svil	supervillin-like	NC_027302.1:39855491-39935690	GREENAS	GREENSLICEISA	0.0294683	1.25666	5.41429	2.72139	5e-05	0.00167621
XLOC_017376	LOC106608670	eif5a	eukaryotic translation initiation factor 5A-1	NC_027306.1:12020467-12036833	GREENAS	GREENSLICEISA	0.152171	6.22418	5.35412	1.78037	0.00085	0.0173726
XLOC_040041	LOC106573765	synm	synemin-like	NC_027315.1:29555340-29570684	GREENAS	GREENSLICEISA	0.0244917	0.972167	5.31084	3.19785	5e-05	0.00167621
XLOC_012787	tmod4	tmod4	tropomodulin 4 (muscle)	NC_027304.1:56979025-56995918	GREENAS	GREENSLICEISA	0.357493	14.1184	5.30352	2.27992	0.0031	0.0465293
XLOC_023981	tpm1	tpm1	tropomyosin 1 (alpha)	NC_027309.1:83578419-83592289	GREENAS	GREENSLICEISA	6.68576	248.694	5.21714	3.43455	5e-05	0.00167621
XLOC_030523	hoxc10ba	hoxc10	homeobox protein HoxC10ba	NC_027311.1:54211704-54233425	GREENAS	GREENSLICEISA	0.0738557	2.67367	5.17797	1.71061	0.00035	0.00858457
XLOC_031734	LOC100194713	usp25	ubiquitin carboxyl-terminal hydrolase 28	NC_027312.1:67563911-67602605	GREENAS	GREENSLICEISA	0.0873832	3.12911	5.16225	2.83318	5e-05	0.00167621
XLOC_043940	LOC106577171	mal	myelin and lymphocyte protein-like	NC_027317.1:26214338-26249073	GREENAS	GREENSLICEISA	0.880409	31.2541	5.14973	5.49916	5e-05	0.00167621
XLOC_001055	LOC106612617	klhl31	kelch-like protein 31	NC_027300.1:92720352-92725513	GREENAS	GREENSLICEISA	0.0780351	2.75953	5.14416	3.69707	5e-05	0.00167621
XLOC_008887	LOC106600985	cacnb1	voltage-dependent L-type calcium channel subunit beta-1-like	NC_027302.1:59114143-59150813	GREENAS	GREENSLICEISA	0.016781	0.575961	5.10107	1.41932	5e-05	0.00167621
XLOC_012253	LOC106604402	cisd1	CDGSH iron-sulfur domain-containing protein 1-like	NC_027304.1:15340586-15349207	GREENAS	GREENSLICEISA	0.168139	5.7458	5.09478	3.17983	0.0002	0.00544271
XLOC_011168	LOC106602733	fabp2	fatty acid-binding protein, intestinal-like	NC_027303.1:23543798-23545779	GREENAS	GREENSLICEISA	0.435918	14.8567	5.09091	3.51457	0.00015	0.00429515
XLOC_008779	LOC106600945	tnnt1	troponin T, slow skeletal muscle-like	NC_027302.1:52676384-52686407	GREENAS	GREENSLICEISA	1.45257	47.5499	5.03276	4.34349	5e-05	0.00167621
XLOC_013555	ky	ky	kyphoscoliosis peptidase	NC_027304.1:19724656-19732029	GREENAS	GREENSLICEISA	0.037637	1.23125	5.03182	3.21853	5e-05	0.00167621
XLOC_044397	LOC106577980	samd9	sterile alpha motif domain-containing protein 9-like	NC_027317.1:62202930-62328357	GREENAS	GREENSLICEISA	0.0696098	2.18613	4.97295	2.59517	5e-05	0.00167621
XLOC_049126	acvr1c	acvr1c	activin A receptor type 1C	NC_027320.1:14138163-14176142	GREENAS	GREENSLICEISA	0.0156625	0.490548	4.96901	1.27805	5e-05	0.00167621
XLOC_049695	LOC106582752	slc38a3	sodium-coupled neutral amino acid transporter 3-like	NC_027321.1:10026188-10089433	GREENAS	GREENSLICEISA	0.0519919	1.6225	4.96379	4.03927	5e-05	0.00167621
XLOC_017792	mybpc1	mybpc1	myosin binding protein C, slow type	NC_027306.1:42459067-42492554	GREENAS	GREENSLICEISA	0.401067	12.4344	4.95435	5.14602	5e-05	0.00167621
XLOC_003987	LOC106578046	kcnn3	intermediate conductance calcium-activated potassium channel protein 4-like	NC_027301.1:12981856-13030535	GREENAS	GREENSLICEISA	0.0653417	2.01538	4.9469	3.30971	5e-05	0.00167621
XLOC_016900	smyd2	smyd2	SET and MYND domain containing 2	NC_027305.1:63637295-63664506	GREENAS	GREENSLICEISA	0.0859625	2.5664	4.89989	3.09686	5e-05	0.00167621
XLOC_004138	LOC106580182	txnip	thioredoxin-interacting protein-like	NC_027301.1:21135257-21178966	GREENAS	GREENSLICEISA	0.135874	4.01102	4.88363	1.87516	0.00325	0.0481906
XLOC_004556	LOC106588483	-	uncharacterized LOC106588483	NC_027301.1:47174464-47271239	GREENAS	GREENSLICEISA	9.7582	287.311	4.87985	1.12086	0.0005	0.0114231
XLOC_026441	c6	c6	complement C6	NC_027310.1:63754635-63777182	GREENAS	GREENSLICEISA	0.105668	3.09684	4.87318	3.06354	5e-05	0.00167621
XLOC_040470	LOC106574225	fhl2	four and a half LIM domains protein 2-like	NC_027315.1:66243504-66255856	GREENAS	GREENSLICEISA	0.179211	5.14816	4.84433	3.65146	5e-05	0.00167621
XLOC_051666	slc27a2	slc27a2	solute carrier family 27 member 2	NC_027322.1:43602866-43631029	GREENAS	GREENSLICEISA	0.106932	3.04261	4.83055	1.41356	5e-05	0.00167621
XLOC_025600	tnni3	tnni3	Troponin I, cardiac muscle	NC_027309.1:107718680-107729017	GREENAS	GREENSLICEISA	0.106237	2.98259	4.81121	2.1733	0.00115	0.0219623
XLOC_040142	LOC106573596	cilp	cartilage intermediate layer protein 1-like	NC_027315.1:38012907-38040540	GREENAS	GREENSLICEISA	0.0378475	1.05737	4.80414	4.38443	5e-05	0.00167621
XLOC_074663	LOC106598550	tgm2	protein-glutamine gamma-glutamyltransferase 2-like	NW_012380297.1:284-2889	GREENAS	GREENSLICEISA	0.705597	19.5256	4.79038	3.37035	0.0001	0.00306497
XLOC_034258	hhatl	hhat	hedgehog acyltransferase like	NC_027313.1:49261733-49293528	GREENAS	GREENSLICEISA	0.272179	7.44477	4.7736	3.73705	5e-05	0.00167621
XLOC_075033	LOC106598636	-	uncharacterized LOC106598636	NW_012382031.1:591-3236	GREENAS	GREENSLICEISA	0.16064	4.3406	4.756	3.41682	0.0003	0.00757889
XLOC_000598	LOC106603250	txlnb	beta-taxilin-like	NC_027300.1:42053404-42059944	GREENAS	GREENSLICEISA	0.0696367	1.85337	4.73416	2.86438	5e-05	0.00167621
XLOC_022682	LOC106612582	pros1	vitamin K-dependent protein S-like	NC_027308.1:106424131-106506631	GREENAS	GREENSLICEISA	0.0361728	0.926919	4.67947	0.639041	0.0002	0.00544271
XLOC_039694	LOC106575021	-	uncharacterized LOC106575021	NC_027315.1:86711700-86823776	GREENAS	GREENSLICEISA	0.132557	3.37179	4.66883	0.611768	5e-05	0.00167621
XLOC_050983	LOC106583591	cytl1	cytokine-like protein 1	NC_027321.1:45104957-45172103	GREENAS	GREENSLICEISA	0.0540342	1.36559	4.6595	0.769104	0.0006	0.0132029
XLOC_025363	LOC101448020	trim63	MuRF1c	NC_027309.1:88380502-88382217	GREENAS	GREENSLICEISA	0.116425	2.93521	4.656	2.8944	0.0005	0.0114231
XLOC_048510	LOC106581733	-	uncharacterized LOC106581733	NC_027320.1:11869033-11871254	GREENAS	GREENSLICEISA	56.4478	1411.19	4.64385	4.44972	5e-05	0.00167621
XLOC_021107	LOC106612870	c3	complement C4-like	NC_027308.1:110582110-110643445	GREENAS	GREENSLICEISA	0.068214	1.68862	4.62963	2.14921	0.00055	0.0123272
XLOC_017789	LOC106609466	bcl2l13	bcl-2-like protein 13	NC_027306.1:42433233-42442308	GREENAS	GREENSLICEISA	0.0685171	1.68038	4.61618	2.67626	0.0013	0.0241386
XLOC_016541	LOC106607322	-	uncharacterized LOC106607322	NC_027305.1:36755762-36899212	GREENAS	GREENSLICEISA	14.1423	345.011	4.60855	4.63326	5e-05	0.00167621
XLOC_015837	mbl2	mbl2	Mannose-binding protein C	NC_027305.1:4576550-4607992	GREENAS	GREENSLICEISA	1.07256	26.1655	4.60853	4.46041	5e-05	0.00167621
XLOC_018954	LOC106609884	tmod1	tropomodulin-1-like	NC_027307.1:462462-480955	GREENAS	GREENSLICEISA	0.0669475	1.60837	4.58642	2.49589	5e-05	0.00167621
XLOC_022343	LOC106612124	srrm2	serine/arginine repetitive matrix protein 2-like	NC_027308.1:79263846-79271403	GREENAS	GREENSLICEISA	0.0174988	0.414875	4.56735	2.9465	0.0001	0.00306497
XLOC_044325	LOC106577847	pla2g4c	cytosolic phospholipase A2 gamma-like	NC_027317.1:57582933-57926921	GREENAS	GREENSLICEISA	1.50675	35.6907	4.56604	0.68795	0.00305	0.0459806
XLOC_016696	LOC106607641	mthfd1	C-1-tetrahydrofolate synthase, cytoplasmic-like	NC_027305.1:48711950-48767639	GREENAS	GREENSLICEISA	0.04793	1.1312	4.56078	2.62262	5e-05	0.00167621
XLOC_049243	LOC106581990	tmem182	transmembrane protein 182-like	NC_027320.1:23859852-23867130	GREENAS	GREENSLICEISA	0.0932461	2.16968	4.5403	3.01544	0.0001	0.00306497
XLOC_028661	LOC106564879	cacng1	voltage-dependent calcium channel gamma-1 subunit-like	NC_027311.1:25625934-25650961	GREENAS	GREENSLICEISA	0.0454354	1.05548	4.53794	2.82966	5e-05	0.00167621
XLOC_045485	nrap	nrap	nebulin related anchoring protein	NC_027318.1:6183759-6347406	GREENAS	GREENSLICEISA	0.124824	2.87892	4.52756	4.04442	5e-05	0.00167621
XLOC_015192	LOC106607477	pdk2	pyruvate dehydrogenase (acetyl-transferring) kinase isozyme 2, mitochondrial-like	NC_027305.1:41238086-41272181	GREENAS	GREENSLICEISA	0.168766	3.84027	4.50811	2.55777	0.0008	0.0165674
XLOC_011115	LOC106602668	muc5ac	mucin-5AC-like	NC_027303.1:19096578-19105027	GREENAS	GREENSLICEISA	0.725095	16.4919	4.50744	5.53668	5e-05	0.00167621
XLOC_054328	neb	neb	nebulin	NC_027324.1:21675754-21751627	GREENAS	GREENSLICEISA	0.769234	17.3559	4.49586	3.52061	5e-05	0.00167621
XLOC_034950	LOC100194505	slc7a7	Y+L amino acid transporter 1 (Y+LAT1)-like	NC_027313.1:10221619-10239657	GREENAS	GREENSLICEISA	0.0919195	2.0282	4.46369	2.6791	5e-05	0.00167621
XLOC_015654	LOC106608253	ryr3	ryanodine receptor 3-like	NC_027305.1:80093084-80403209	GREENAS	GREENSLICEISA	0.0281397	0.614794	4.44942	1.87151	0.0002	0.00544271
XLOC_003477	LOC106570078	-	uncharacterized LOC106570078	NC_027300.1:145048823-145052017	GREENAS	GREENSLICEISA	0.190312	4.11317	4.43381	3.89084	5e-05	0.00167621
XLOC_080474	LOC106599220	muc5ac	mucin-5AC-like	NW_012401445.1:8-1972	GREENAS	GREENSLICEISA	0.420253	8.90326	4.405	4.03425	5e-05	0.00167621
XLOC_055101	LOC106587738	gatm	glycine amidinotransferase, mitochondrial-like	NC_027325.1:35076332-35085414	GREENAS	GREENSLICEISA	0.0702628	1.48469	4.40125	3.31055	5e-05	0.00167621
XLOC_065441	LOC106594007	s100a4	ictacalcin-like	NW_012351540.1:1346-4104	GREENAS	GREENSLICEISA	11.2683	235.416	4.38487	5.11818	5e-05	0.00167621
XLOC_000211	LOC106566099	rsad2	radical S-adenosyl methionine domain-containing protein 2-like	NC_027300.1:13388916-13395679	GREENAS	GREENSLICEISA	0.71029	14.6198	4.36337	4.99973	5e-05	0.00167621
XLOC_054846	LOC106587203	ampd3	AMP deaminase 3-like	NC_027325.1:18376947-18399344	GREENAS	GREENSLICEISA	0.0703443	1.43941	4.3549	2.84721	0.00015	0.00429515
XLOC_072409	LOC106597775	tgm2	protein-glutamine gamma-glutamyltransferase 2-like	NW_012368642.1:246-1445	GREENAS	GREENSLICEISA	0.956433	19.3776	4.34058	3.70394	5e-05	0.00167621
XLOC_024136	LOC106561394	parp12	poly [ADP-ribose] polymerase 12-like	NC_027309.1:95902999-96066324	GREENAS	GREENSLICEISA	1.19678	24.0888	4.33113	5.74148	5e-05	0.00167621
XLOC_015106	LOC106607299	ptrf	polymerase I and transcript release factor-like	NC_027305.1:37511098-37542219	GREENAS	GREENSLICEISA	0.0528613	1.0573	4.32202	3.33188	5e-05	0.00167621
XLOC_007043	LOC100195747	dtna	dystrobrevin alpha	NC_027302.1:30503939-30544744	GREENAS	GREENSLICEISA	0.0624089	1.2442	4.31733	2.53487	5e-05	0.00167621
XLOC_035744	LOC106570132	muc5ac	mucin-5AC-like	NC_027313.1:62570257-62979178	GREENAS	GREENSLICEISA	0.183332	3.58605	4.28986	0.491098	0.00275	0.0425693
XLOC_011981	LOC106603950	ywhag1	14-3-3 protein gamma-1-like	NC_027303.1:76349110-76368656	GREENAS	GREENSLICEISA	0.070879	1.37693	4.27995	2.57656	0.0002	0.00544271
XLOC_046371	LOC106579825	hspb8	heat shock protein beta-8-like	NC_027319.1:3773970-3786179	GREENAS	GREENSLICEISA	0.224132	4.31439	4.26674	3.18895	5e-05	0.00167621
XLOC_014186	hsp70-3	hspa8	heat shock protein 70	NC_027304.1:66858064-66863595	GREENAS	GREENSLICEISA	0.637432	12.0534	4.24102	4.06564	5e-05	0.00167621
XLOC_021826	LOC106611276	sptb	spectrin beta chain, erythrocytic-like	NC_027308.1:38322152-38407685	GREENAS	GREENSLICEISA	0.032556	0.608486	4.22423	2.93627	5e-05	0.00167621
XLOC_043666	LOC106576905	-	uncharacterized LOC106576905	NC_027317.1:3978784-4001599	GREENAS	GREENSLICEISA	0.0221688	0.412272	4.21699	2.99414	5e-05	0.00167621
XLOC_037521	LOC106570964	eef2	elongation factor 2-like	NC_027314.1:9198802-9239203	GREENAS	GREENSLICEISA	0.996346	18.3489	4.2029	2.83194	0.00035	0.00858457
XLOC_033021	LOC106567617	nrgn	neurogranin-like	NC_027312.1:60334462-60350169	GREENAS	GREENSLICEISA	0.478284	8.71744	4.18796	2.86351	5e-05	0.00167621
XLOC_047849	LOC106580712	ncf2	neutrophil cytosol factor 2-like	NC_027319.1:40949030-40966547	GREENAS	GREENSLICEISA	0.0998366	1.814	4.18346	2.21606	5e-05	0.00167621
XLOC_015082	LOC106607344	mslnl	uncharacterized LOC106607344	NC_027305.1:35785864-35806444	GREENAS	GREENSLICEISA	1.70872	30.1803	4.14262	5.70397	5e-05	0.00167621
XLOC_001276	LOC106562158	fam169a	soluble lamin-associated protein of 75 kDa-like	NC_027300.1:114025632-114051928	GREENAS	GREENSLICEISA	0.05354	0.942442	4.13772	3.06898	5e-05	0.00167621
XLOC_038335	LOC106572402	tmpo	lamina-associated polypeptide 2, isoforms beta/gamma-like	NC_027314.1:80714961-80733404	GREENAS	GREENSLICEISA	0.0605229	1.04948	4.11605	1.34689	5e-05	0.00167621
XLOC_028657	LOC106564892	-	uncharacterized LOC106564892	NC_027311.1:24883261-24915770	GREENAS	GREENSLICEISA	3.82906	66.3766	4.11561	4.92711	5e-05	0.00167621
XLOC_050137	LOC106583433	ifi44	interferon-induced protein 44-like	NC_027321.1:42880061-43066851	GREENAS	GREENSLICEISA	0.0744807	1.28831	4.11247	0.995915	0.00055	0.0123272
XLOC_050590	mstn1	mustn1	Musculoskeletal embryonic nuclear protein 1	NC_027321.1:17568149-17570485	GREENAS	GREENSLICEISA	1.74961	30.1113	4.1052	4.68684	5e-05	0.00167621
XLOC_034356	LOC106570029	cgas	cyclic GMP-AMP synthase-like	NC_027313.1:56896332-56903816	GREENAS	GREENSLICEISA	0.215675	3.70037	4.10074	3.60497	5e-05	0.00167621
XLOC_038160	LOC106572213	errfi1	ERBB receptor feedback inhibitor 1-like	NC_027314.1:66011696-66020596	GREENAS	GREENSLICEISA	0.0934884	1.56902	4.06893	3.53529	5e-05	0.00167621
XLOC_021565	LOC106610810	pabpc4	polyadenylate-binding protein 4-like	NC_027308.1:17020370-17030244	GREENAS	GREENSLICEISA	0.553894	9.00467	4.02299	4.38388	5e-05	0.00167621
XLOC_053114	LOC106585076	-	uncharacterized LOC106585076	NC_027323.1:12988862-12992520	GREENAS	GREENSLICEISA	0.452772	7.35242	4.02136	4.28215	5e-05	0.00167621
XLOC_049980	hoxc9	hoxc9	homeobox C9	NC_027321.1:32672637-32680484	GREENAS	GREENSLICEISA	0.129254	2.09366	4.01774	2.31871	0.0003	0.00757889
XLOC_051642	LOC106584654	ckmt2	creatine kinase S-type, mitochondrial	NC_027322.1:41667063-41678846	GREENAS	GREENSLICEISA	0.397191	6.36002	4.00113	3.29056	5e-05	0.00167621
XLOC_073254	LOC106598092	tgm2	protein-glutamine gamma-glutamyltransferase 2-like	NW_012372595.1:113-4048	GREENAS	GREENSLICEISA	1.58585	25.0242	3.98	4.31205	5e-05	0.00167621
XLOC_054617	LOC106586883	hpx	hemopexin-like	NC_027324.1:47533369-47543269	GREENAS	GREENSLICEISA	0.0892365	1.39448	3.96595	2.25858	0.00065	0.0140664
XLOC_071200	LOC106597223	tgm3	protein-glutamine gamma-glutamyltransferase E-like	NW_012364299.1:255-5572	GREENAS	GREENSLICEISA	13.201	202.371	3.93829	4.99552	5e-05	0.00167621
XLOC_055591	LOC106587297	mylk3	myosin light chain kinase 3-like	NC_027325.1:13346985-13424287	GREENAS	GREENSLICEISA	0.239463	3.6647	3.93582	1.0435	0.00325	0.0481906
XLOC_044410	LOC106577990	trim39	E3 ubiquitin-protein ligase TRIM39-like	NC_027317.1:62841489-62860282	GREENAS	GREENSLICEISA	0.976065	14.8419	3.92655	3.8693	5e-05	0.00167621
XLOC_046170	map3k15	map3k15	mitogen-activated protein kinase kinase kinase 15	NC_027318.1:66977125-67006761	GREENAS	GREENSLICEISA	0.0329009	0.499572	3.92449	1.6031	0.0034	0.0498234
XLOC_022834	sh3bg	sh3bgr	SH3 domain-binding glutamic acid-rich protein	NC_027308.1:117058438-117082266	GREENAS	GREENSLICEISA	0.191802	2.90967	3.92316	1.61797	5e-05	0.00167621
XLOC_062082	LOC106591921	herc6	probable E3 ubiquitin-protein ligase HERC6	NW_012347403.1:2696-12092	GREENAS	GREENSLICEISA	0.0601081	0.901949	3.90741	2.51374	0.0001	0.00306497
XLOC_022015	fgfp1	fgfbp1	Fibroblast growth factor-binding protein 1	NC_027308.1:53197074-53198218	GREENAS	GREENSLICEISA	6.97946	103.685	3.89295	5.41298	5e-05	0.00167621
XLOC_031418	igfbp-6b2	igfbp6	insulin-like growth factor binding protein 6 paralog B2	NC_027312.1:35875239-35987416	GREENAS	GREENSLICEISA	0.768673	11.3946	3.88984	1.52242	0.00305	0.0459806
XLOC_008401	LOC106599321	jph1	junctophilin-1-like	NC_027302.1:24943696-24961196	GREENAS	GREENSLICEISA	0.0571451	0.84183	3.88083	1.94844	0.00045	0.0105017
XLOC_047342	fgf12	fgf12	fibroblast growth factor 12	NC_027319.1:664605-834485	GREENAS	GREENSLICEISA	0.0404839	0.594896	3.87722	2.26465	5e-05	0.00167621
XLOC_041578	LOC106576332	mybpc1	myosin-binding protein C, slow-type-like	NC_027316.1:44512898-44548373	GREENAS	GREENSLICEISA	0.872541	12.5979	3.85182	4.54693	5e-05	0.00167621
XLOC_037422	LOC106570802	camk2b	calcium/calmodulin-dependent protein kinase type II subunit beta-like	NC_027314.1:335857-358492	GREENAS	GREENSLICEISA	0.0342014	0.49225	3.84727	2.03817	5e-05	0.00167621
XLOC_044719	LOC106578510	cep78	palmdelphin-like	NC_027318.1:14937344-15028198	GREENAS	GREENSLICEISA	0.0461578	0.653051	3.82255	0.843567	0.00285	0.0437127
XLOC_014172	LOC106605628	-	uncharacterized LOC106605628	NC_027304.1:66251378-66265103	GREENAS	GREENSLICEISA	0.189074	2.6712	3.82046	2.77995	0.0002	0.00544271
XLOC_002951	LOC106560709	scarb2	lysosome membrane protein 2-like	NC_027300.1:106501855-106566639	GREENAS	GREENSLICEISA	0.0584653	0.825955	3.82041	2.46254	5e-05	0.00167621
XLOC_026853	map3k7cl	map3k7cl	MAP3K7 C-terminal like	NC_027310.1:90181250-90220282	GREENAS	GREENSLICEISA	0.0633648	0.892205	3.81562	2.05917	5e-05	0.00167621
XLOC_002182	LOC106598511	rtn1	reticulon-1-A-like	NC_027300.1:26888429-26968684	GREENAS	GREENSLICEISA	0.309448	4.3304	3.80673	2.93686	5e-05	0.00167621
XLOC_046628	LOC106580341	ank1	ankyrin-1-like	NC_027319.1:26664850-26866659	GREENAS	GREENSLICEISA	0.107889	1.49883	3.79621	2.49108	5e-05	0.00167621
XLOC_024578	LOC106613695	lpl	lipoprotein lipase-like	NC_027309.1:17003398-17013170	GREENAS	GREENSLICEISA	0.310603	4.27641	3.78326	3.93184	5e-05	0.00167621
XLOC_037086	LOC106572384	slc38a3	sodium-coupled neutral amino acid transporter 3-like	NC_027314.1:81767872-81792688	GREENAS	GREENSLICEISA	0.183056	2.47165	3.75512	2.74425	5e-05	0.00167621
XLOC_053180	LOC106585259	ank1	ankyrin-1-like	NC_027323.1:16884837-17070760	GREENAS	GREENSLICEISA	0.319152	4.29951	3.75186	3.38169	5e-05	0.00167621
XLOC_018377	LOC106608940	ache	acetylcholinesterase-like	NC_027306.1:22886490-22917729	GREENAS	GREENSLICEISA	0.0385552	0.517634	3.74693	2.59941	0.00285	0.0437127
XLOC_044561	LOC106578225	aimp1	aminoacyl tRNA synthase complex-interacting multifunctional protein 1-like	NC_027317.1:70178327-70215585	GREENAS	GREENSLICEISA	0.109256	1.45125	3.73151	2.17955	0.0013	0.0241386
XLOC_007369	LOC106600921	ephx3	epoxide hydrolase 4-like	NC_027302.1:53527358-53531256	GREENAS	GREENSLICEISA	0.079306	1.04689	3.72254	2.38671	0.0001	0.00306497
XLOC_080293	LOC106599213	-	uncharacterized LOC106599213	NW_012400824.1:0-2024	GREENAS	GREENSLICEISA	0.686946	9.04246	3.71845	3.05407	5e-05	0.00167621
XLOC_030101	LOC106564733	hk1	hexokinase-1-like	NC_027311.1:22217380-22237735	GREENAS	GREENSLICEISA	0.0398683	0.523156	3.71393	2.69246	5e-05	0.00167621
XLOC_003766	LOC106573887	hsa2	hyaluronan synthase 2 pseudogene	NC_027301.1:3415407-3423912	GREENAS	GREENSLICEISA	1.62192	20.9973	3.69443	3.28583	5e-05	0.00167621
XLOC_030782	ret7	rbp7	Retinoid-binding protein 7	NC_027311.1:76417113-76420349	GREENAS	GREENSLICEISA	0.931163	11.9306	3.67949	3.04221	5e-05	0.00167621
XLOC_039227	LOC106574137	usp13	ubiquitin carboxyl-terminal hydrolase 13-like	NC_027315.1:52563886-52771508	GREENAS	GREENSLICEISA	0.0788212	1.00742	3.67594	3.0383	5e-05	0.00167621
XLOC_049017	LOC106581624	-	uncharacterized LOC106581624	NC_027320.1:23245-27807	GREENAS	GREENSLICEISA	0.445865	5.64486	3.66226	3.06199	0.0001	0.00306497
XLOC_005245	LOC106574762	aste1	protein asteroid homolog 1-like	NC_027301.1:6228489-6241225	GREENAS	GREENSLICEISA	4.31671	54.1429	3.64877	4.39534	5e-05	0.00167621
XLOC_059264	LOC106590660	xkr9	XK-related protein 9-like	NC_027328.1:36945398-36955020	GREENAS	GREENSLICEISA	0.221585	2.77825	3.64825	3.91992	5e-05	0.00167621
XLOC_037110	LOC106572462	ppdpf	pancreatic progenitor cell differentiation and proliferation factor-like	NC_027314.1:82481445-82485013	GREENAS	GREENSLICEISA	0.35057	4.39164	3.64699	2.93514	5e-05	0.00167621
XLOC_058367	bag2	bag2	BCL2-associated athanogene 2	NC_027327.1:26586707-26593319	GREENAS	GREENSLICEISA	0.141182	1.75975	3.63975	2.32777	0.0006	0.0132029
XLOC_082821	LOC106599382	-	uncharacterized LOC106599382	NW_012412908.1:943-1671	GREENAS	GREENSLICEISA	0.414916	5.16895	3.63898	2.43965	0.0023	0.0372347
XLOC_061904	LOC106591841	ryr1	ryanodine receptor 1-like	NW_012347290.1:9602-29465	GREENAS	GREENSLICEISA	0.0640214	0.797274	3.63845	2.07939	0.0017	0.0295917
XLOC_065173	LOC106593843	herc6	probable E3 ubiquitin-protein ligase HERC6	NW_012351115.1:4645-13219	GREENAS	GREENSLICEISA	1.09047	13.4924	3.62912	4.60241	5e-05	0.00167621
XLOC_013495	ddt4l	ddit4l	DNA-damage-inducible transcript 4-like protein	NC_027304.1:15157785-15337824	GREENAS	GREENSLICEISA	10.15	124.536	3.61701	2.67185	0.0004	0.00954992
XLOC_037878	chga	chga	chromogranin A	NC_027314.1:40943540-40960924	GREENAS	GREENSLICEISA	0.23846	2.91422	3.61129	2.958	5e-05	0.00167621
XLOC_039569	LOC106574770	col8a1	collagen alpha-1(VIII) chain-like	NC_027315.1:77738381-77743650	GREENAS	GREENSLICEISA	0.0336956	0.41066	3.60731	2.41875	0.0006	0.0132029
XLOC_004282	LOC106582914	myom3	myomesin-3-like	NC_027301.1:28271904-28354187	GREENAS	GREENSLICEISA	0.143914	1.75157	3.60537	2.82434	5e-05	0.00167621
XLOC_007996	LOC106601986	gys1	glycogen [starch] synthase, muscle-like	NC_027302.1:88881778-88896192	GREENAS	GREENSLICEISA	0.224729	2.71181	3.593	2.70091	0.00015	0.00429515
XLOC_041050	LOC106575381	crlf1	cytokine receptor-like factor 1	NC_027316.1:14657000-14666542	GREENAS	GREENSLICEISA	0.757113	9.09542	3.58656	3.745	5e-05	0.00167621
XLOC_029208	LOC106565851	nampt	nicotinamide phosphoribosyltransferase-like	NC_027311.1:66518136-66700229	GREENAS	GREENSLICEISA	3.62416	43.3816	3.58136	4.8833	5e-05	0.00167621
XLOC_017276	LOC106608508	fabp2	fatty acid-binding protein, intestinal-like	NC_027306.1:4268541-4274345	GREENAS	GREENSLICEISA	0.65454	7.82672	3.57985	3.79641	5e-05	0.00167621
XLOC_063639	LOC106592862	has2	hyaluronan synthase 2-like	NW_012348967.1:9578-14428	GREENAS	GREENSLICEISA	0.141504	1.68863	3.57694	2.88636	5e-05	0.00167621
XLOC_050246	LOC106583715	tgm2	protein-glutamine gamma-glutamyltransferase 2-like	NC_027321.1:53749743-53781561	GREENAS	GREENSLICEISA	37.4638	443.502	3.56537	4.11214	5e-05	0.00167621
XLOC_003818	LOC106574784	aste1	protein asteroid homolog 1-like	NC_027301.1:6265888-6272245	GREENAS	GREENSLICEISA	5.93302	69.7118	3.55456	4.35454	5e-05	0.00167621
XLOC_039450	LOC106574504	crlf1	cytokine receptor-like factor 1	NC_027315.1:72231725-72243789	GREENAS	GREENSLICEISA	0.427272	5.01003	3.55159	3.15892	5e-05	0.00167621
XLOC_046414	LOC106580153	aqp3	aquaporin-3-like	NC_027319.1:7848621-7859312	GREENAS	GREENSLICEISA	5.53824	64.85	3.54961	5.51015	5e-05	0.00167621
XLOC_020825	fgf12	fgf12	fibroblast growth factor 12	NC_027308.1:91948961-92116637	GREENAS	GREENSLICEISA	0.101402	1.18031	3.54101	2.55824	5e-05	0.00167621
XLOC_070647	LOC106596922	pml	protein PML-like	NW_012362619.1:993-1958	GREENAS	GREENSLICEISA	30.4298	350.589	3.52622	4.29861	5e-05	0.00167621
XLOC_023543	igfbp-1a1	igfbp1	insulin-like growth factor binding protein 1 paralog A1	NC_027309.1:38367110-38370832	GREENAS	GREENSLICEISA	1.73111	19.6968	3.50819	4.18491	5e-05	0.00167621
XLOC_054475	LOC106586628	casq2	calsequestrin-2-like	NC_027324.1:33047182-33120160	GREENAS	GREENSLICEISA	0.221824	2.52333	3.50784	2.11144	0.001	0.0197087
XLOC_065096	LOC106593784	aste1	protein asteroid homolog 1-like	NW_012350970.1:6776-10880	GREENAS	GREENSLICEISA	0.0866902	0.983735	3.50433	1.58013	0.0018	0.0308991
XLOC_011091	LOC106602564	fgg	fibrinogen gamma chain-like	NC_027303.1:16886375-16892252	GREENAS	GREENSLICEISA	0.0927825	1.05083	3.50153	2.09424	0.00165	0.0289267
XLOC_034055	LOC106569453	epha3	ephrin type-A receptor 3-like	NC_027313.1:36696025-36774136	GREENAS	GREENSLICEISA	0.0496417	0.553107	3.47793	2.38476	5e-05	0.00167621
XLOC_066735	LOC106594767	nans	sialic acid synthase-like	NW_012353607.1:1007-7460	GREENAS	GREENSLICEISA	2.55173	28.1936	3.46582	3.72315	5e-05	0.00167621
XLOC_005733	LOC106583351	tpi1	triosephosphate isomerase B-like	NC_027301.1:30852657-30859270	GREENAS	GREENSLICEISA	22.6736	249.663	3.4609	3.47057	5e-05	0.00167621
XLOC_052545	LOC100136541	isg15	ISG15-like protein	NC_027323.1:15680164-15682081	GREENAS	GREENSLICEISA	29.7092	325.068	3.45176	4.0237	5e-05	0.00167621
XLOC_010563	LOC106603842	cytl1	cytokine-like protein 1	NC_027303.1:70157245-70158572	GREENAS	GREENSLICEISA	0.689245	7.52422	3.44845	2.6663	5e-05	0.00167621
XLOC_009200	LOC106601521	gfap	glial fibrillary acidic protein-like	NC_027302.1:74485246-74512513	GREENAS	GREENSLICEISA	0.107348	1.16458	3.43945	2.78961	5e-05	0.00167621
XLOC_057322	LOC106588747	arpp21	cAMP-regulated phosphoprotein 21-like	NC_027326.1:23317043-23327936	GREENAS	GREENSLICEISA	0.156315	1.6922	3.43637	3.06916	5e-05	0.00167621
XLOC_044532	LOC106578170	fgb	fibrinogen beta chain-like	NC_027317.1:68966671-68974729	GREENAS	GREENSLICEISA	0.113148	1.21737	3.42748	2.00244	0.0002	0.00544271
XLOC_023829	LOC106561005	fbln7	fibulin-7-like	NC_027309.1:71377060-71443886	GREENAS	GREENSLICEISA	0.0697204	0.744775	3.41715	2.17848	0.002	0.0334953
XLOC_006886	trf	tf2	transferrin	NC_027302.1:17218634-17226358	GREENAS	GREENSLICEISA	0.354661	3.76937	3.40981	2.72134	5e-05	0.00167621
XLOC_058110	LOC106589386	ifit5	interferon-induced protein with tetratricopeptide repeats 5-like	NC_027327.1:6845702-6848880	GREENAS	GREENSLICEISA	29.0441	308.483	3.40887	3.13379	5e-05	0.00167621
XLOC_027917	LOC106563598	-	uncharacterized LOC106563598	NC_027310.1:78450985-78454289	GREENAS	GREENSLICEISA	0.51494	5.459	3.40616	2.35146	0.00295	0.0448558
XLOC_045333	LOC106579646	apcdd1	protein APCDD1-like	NC_027318.1:72881005-72893923	GREENAS	GREENSLICEISA	0.115882	1.2126	3.38738	2.55754	5e-05	0.00167621
XLOC_019899	rsad2	rsad2	radical S-adenosyl methionine domain containing 2	NC_027308.1:10614118-10617263	GREENAS	GREENSLICEISA	0.124118	1.29629	3.3846	2.41282	0.00015	0.00429515
XLOC_039012	LOC106573635	slc7a5	large neutral amino acids transporter small subunit 1-like	NC_027315.1:35024739-35051113	GREENAS	GREENSLICEISA	2.00632	20.6752	3.36528	4.59912	5e-05	0.00167621
XLOC_010629	LOC106603953	ca4	carbonic anhydrase 4-like	NC_027303.1:76787306-76803169	GREENAS	GREENSLICEISA	0.0757127	0.774298	3.35428	2.4448	5e-05	0.00167621
XLOC_026561	pkp3	pkp3	plakophilin 3	NC_027310.1:74331251-74353340	GREENAS	GREENSLICEISA	0.470054	4.76748	3.34233	4.07707	5e-05	0.00167621
XLOC_010622	LOC106603948	hspb1	heat shock protein beta-1-like	NC_027303.1:76301202-76316496	GREENAS	GREENSLICEISA	0.646723	6.5271	3.33522	3.58254	5e-05	0.00167621
XLOC_013925	LOC106605147	slc9a1	sodium/hydrogen exchanger 1-like	NC_027304.1:52788869-52842240	GREENAS	GREENSLICEISA	0.624371	6.18489	3.30827	5.04867	5e-05	0.00167621
XLOC_030798	LOC106566062	slc38a3	sodium-coupled neutral amino acid transporter 3-like	NC_027311.1:77438330-77500807	GREENAS	GREENSLICEISA	0.0760416	0.750439	3.30287	2.25855	5e-05	0.00167621
XLOC_020911	fosb	fosb	FosB proto-oncogene, AP-1 transcription factor subunit	NC_027308.1:99390561-99454546	GREENAS	GREENSLICEISA	1.07477	10.5544	3.29575	4.47556	5e-05	0.00167621
XLOC_039114	LOC106573921	-	uncharacterized LOC106573921	NC_027315.1:43693009-43702056	GREENAS	GREENSLICEISA	4.39938	42.9857	3.28849	4.36112	5e-05	0.00167621
XLOC_057106	LOC106588523	muc1	integumentary mucin C.1-like	NC_027326.1:13958064-13959011	GREENAS	GREENSLICEISA	0.720598	7.02915	3.28608	2.97051	5e-05	0.00167621
XLOC_063205	LOC106592612	speg	striated muscle preferentially expressed protein kinase-like	NW_012348534.1:2520-18225	GREENAS	GREENSLICEISA	0.0948046	0.916226	3.27267	2.75972	5e-05	0.00167621
XLOC_046590	LOC106579855	egr3	early growth response protein 3-like	NC_027319.1:23581285-23591128	GREENAS	GREENSLICEISA	0.581323	5.61191	3.27108	3.82762	5e-05	0.00167621
XLOC_050213	LOC106583653	rnf213	E3 ubiquitin-protein ligase RNF213-like	NC_027321.1:49891066-49951487	GREENAS	GREENSLICEISA	3.02961	29.1139	3.2645	3.75892	5e-05	0.00167621
XLOC_035749	LOC106569855	dan4	cell wall protein DAN4-like	NC_027313.1:62570257-62979178	GREENAS	GREENSLICEISA	7.83206	75.1367	3.26205	2.37998	0.0002	0.00544271
XLOC_000178	LOC106560842	vgll2	transcription cofactor vestigial-like protein 2	NC_027300.1:10042900-10057251	GREENAS	GREENSLICEISA	0.111752	1.07014	3.25942	2.33687	0.0006	0.0132029
XLOC_023152	LOC106613530	obscn	obscurin-like	NC_027309.1:10719128-10818910	GREENAS	GREENSLICEISA	0.0575803	0.551169	3.25885	3.40446	5e-05	0.00167621
XLOC_072487	LOC106597798	-	uncharacterized LOC106597798	NW_012368918.1:868-3177	GREENAS	GREENSLICEISA	0.162593	1.55482	3.25742	2.02689	0.00175	0.0302518
XLOC_001608	myo18b	myo18b	myosin XVIIIB	NC_027300.1:137654820-137690949	GREENAS	GREENSLICEISA	0.0695927	0.662832	3.25163	2.37632	5e-05	0.00167621
XLOC_048146	LOC106581123	sh3bgr	SH3 domain-binding glutamic acid-rich-like protein	NC_027319.1:61389084-61400510	GREENAS	GREENSLICEISA	0.299738	2.83474	3.24144	2.13947	5e-05	0.00167621
XLOC_010299	epd1	epd1	Ependymin-1	NC_027303.1:45439065-45450546	GREENAS	GREENSLICEISA	0.0659367	0.6188	3.23032	1.12583	0.0026	0.0408177
XLOC_039553	LOC106574743	speg	striated muscle preferentially expressed protein kinase-like	NC_027315.1:76968532-76973042	GREENAS	GREENSLICEISA	0.176262	1.65407	3.23022	2.80919	5e-05	0.00167621
XLOC_018628	LOC106609361	adm2	ADM2-like	NC_027306.1:41317771-41334249	GREENAS	GREENSLICEISA	0.32096	3.00745	3.22807	3.62701	5e-05	0.00167621
XLOC_038933	plin1	plin1	perilipin 1	NC_027315.1:28003171-28037072	GREENAS	GREENSLICEISA	0.753536	7.05306	3.2265	3.90819	5e-05	0.00167621
XLOC_016457	LOC100194731	-	primary amine oxidase, liver isozyme	NC_027305.1:32631050-32634478	GREENAS	GREENSLICEISA	0.0738849	0.690932	3.22519	2.40483	5e-05	0.00167621
XLOC_036830	LOC106571918	cdh13	cadherin-13-like	NC_027314.1:60362043-60421677	GREENAS	GREENSLICEISA	7.63749	71.0231	3.21712	3.34999	5e-05	0.00167621
XLOC_051422	tgm1	-	transglutaminase 1	NC_027322.1:23839941-23860311	GREENAS	GREENSLICEISA	8.67632	80.1189	3.20699	4.78259	5e-05	0.00167621
XLOC_002608	LOC106608578	ifit5	interferon-induced protein with tetratricopeptide repeats 5-like	NC_027300.1:71587434-71629585	GREENAS	GREENSLICEISA	1.29579	11.9652	3.20694	3.57759	5e-05	0.00167621
XLOC_070886	LOC106597052	trim25	E3 ubiquitin/ISG15 ligase TRIM25-like	NW_012363296.1:839-2490	GREENAS	GREENSLICEISA	0.253244	2.33074	3.20219	2.42117	0.00045	0.0105017
XLOC_020129	LOC106611103	-	uncharacterized protein C15orf41 homolog	NC_027308.1:28792946-28882186	GREENAS	GREENSLICEISA	0.104494	0.958856	3.1979	2.03713	5e-05	0.00167621
XLOC_001766	LOC106571543	hmgcs1	hydroxymethylglutaryl-CoA synthase, cytoplasmic-like	NC_027300.1:150012591-150027489	GREENAS	GREENSLICEISA	4.27267	38.7664	3.1816	5.02676	5e-05	0.00167621
XLOC_032118	LOC106568399	itga2	integrin alpha-2-like	NC_027312.1:95314034-95350444	GREENAS	GREENSLICEISA	1.11389	9.99741	3.16594	4.55063	5e-05	0.00167621
XLOC_004398	LOC106585057	ckm	creatine kinase M-type-like	NC_027301.1:39004599-39022251	GREENAS	GREENSLICEISA	0.121446	1.08191	3.15519	2.18578	0.0001	0.00306497
XLOC_020355	LOC106611510	tnmd	tenomodulin-like	NC_027308.1:51292113-51421328	GREENAS	GREENSLICEISA	0.145793	1.27414	3.12753	2.20859	0.00035	0.00858457
XLOC_028454	LOC106564480	dusp5	dual specificity protein phosphatase 5-like	NC_027311.1:13392013-13402134	GREENAS	GREENSLICEISA	3.11819	27.0916	3.11907	3.59298	5e-05	0.00167621
XLOC_014827	LOC106606807	elfn2	protein phosphatase 1 regulatory subunit 29-like	NC_027305.1:21845287-21972421	GREENAS	GREENSLICEISA	0.117966	1.01397	3.10357	3.10837	5e-05	0.00167621
XLOC_047427	LOC106580115	aifm3	apoptosis-inducing factor 3-like	NC_027319.1:12982363-13035744	GREENAS	GREENSLICEISA	0.388306	3.33471	3.10229	2.91015	5e-05	0.00167621
XLOC_040131	LOC106573613	adamts20	A disintegrin and metalloproteinase with thrombospondin motifs 20-like	NC_027315.1:36847259-36992772	GREENAS	GREENSLICEISA	0.0594104	0.504287	3.08546	2.12449	0.00205	0.034129
XLOC_025118	LOC106561093	c11orf96	uncharacterized protein C11orf96 homolog	NC_027309.1:66011699-66013423	GREENAS	GREENSLICEISA	0.765461	6.39538	3.06263	3.4502	5e-05	0.00167621
XLOC_055508	cmya5	cmya5	cardiomyopathy associated 5	NC_027325.1:3505867-3617089	GREENAS	GREENSLICEISA	0.224996	1.87898	3.06198	3.20455	5e-05	0.00167621
XLOC_059987	gadl1	gad1	glutamate decarboxylase like 1	NW_012343443.1:38145-56951	GREENAS	GREENSLICEISA	2.1506	17.8896	3.05631	4.09559	5e-05	0.00167621
XLOC_067778	LOC106595400	nlrc3	protein NLRC3-like	NW_012355555.1:2115-4346	GREENAS	GREENSLICEISA	0.362608	2.97799	3.03786	2.9716	5e-05	0.00167621
XLOC_048622	LOC106581932	calcrl	calcitonin gene-related peptide type 1 receptor	NC_027320.1:21463500-21523946	GREENAS	GREENSLICEISA	0.108594	0.886379	3.02898	2.56696	5e-05	0.00167621
XLOC_057485	LOC106589055	nrsn1	neurensin-1-like	NC_027326.1:37017384-37024018	GREENAS	GREENSLICEISA	0.0614209	0.499942	3.02496	1.78545	0.0001	0.00306497
XLOC_049430	LOC106582339	tnfaip6	tumor necrosis factor-inducible gene 6 protein-like	NC_027320.1:42656996-42678069	GREENAS	GREENSLICEISA	0.431148	3.50866	3.02467	3.7199	5e-05	0.00167621
XLOC_053684	LOC106586200	galnt3	polypeptide N-acetylgalactosaminyltransferase 3-like	NC_027324.1:13457633-13560955	GREENAS	GREENSLICEISA	0.517944	4.1925	3.01694	2.76216	5e-05	0.00167621
XLOC_053221	LOC106585589	egr3	early growth response protein 3-like	NC_027323.1:20038004-20048650	GREENAS	GREENSLICEISA	1.14777	9.24575	3.00996	3.85133	5e-05	0.00167621
XLOC_044824	LOC106578705	hacd3	very-long-chain (3R)-3-hydroxyacyl-CoA dehydratase 1-like	NC_027318.1:29356962-29374906	GREENAS	GREENSLICEISA	0.170751	1.37267	3.00702	2.08049	5e-05	0.00167621
XLOC_058193	LOC106589505	-	uncharacterized LOC106589505	NC_027327.1:12804869-12872154	GREENAS	GREENSLICEISA	6.31224	50.6306	3.00378	3.44505	5e-05	0.00167621
XLOC_036216	epgn	epgn	Epigen	NC_027314.1:4347839-4350754	GREENAS	GREENSLICEISA	26.1221	209.177	3.00138	4.09122	5e-05	0.00167621
XLOC_019737	LOC106610433	vwa7	von Willebrand factor A domain-containing protein 7-like	NC_027307.1:21465131-21489102	GREENAS	GREENSLICEISA	1.2955	10.2821	2.98856	3.81014	5e-05	0.00167621
XLOC_020495	fosl1	fosl1	FOS like 1, AP-1 transcription factor subunit	NC_027308.1:63228614-63278242	GREENAS	GREENSLICEISA	2.98765	23.504	2.97582	1.54059	0.00325	0.0481906
XLOC_015295	LOC106607652	asb2	ankyrin repeat and SOCS box protein 2-like	NC_027305.1:49624981-49656303	GREENAS	GREENSLICEISA	0.0779347	0.60736	2.96221	2.12932	5e-05	0.00167621
XLOC_002863	LOC106611732	znf503	zinc finger protein 503-like	NC_027300.1:98674953-98677754	GREENAS	GREENSLICEISA	0.0698977	0.543902	2.96003	2.05204	0.0023	0.0372347
XLOC_023047	LOC106613343	ryr1	ryanodine receptor 1-like	NC_027308.1:137119722-137171870	GREENAS	GREENSLICEISA	0.232586	1.80379	2.95519	2.74603	5e-05	0.00167621
XLOC_049928	crbn	crbn	cereblon	NC_027321.1:28520578-28551636	GREENAS	GREENSLICEISA	0.171733	1.32315	2.94574	1.37671	0.0003	0.00757889
XLOC_046207	LOC106579549	gpt2	alanine aminotransferase 2-like	NC_027318.1:68817341-68832006	GREENAS	GREENSLICEISA	0.322269	2.48126	2.94474	3.02701	5e-05	0.00167621
XLOC_037456	LOC106570861	ccl20	C-C motif chemokine 20-like	NC_027314.1:3252049-3256106	GREENAS	GREENSLICEISA	0.827329	6.34699	2.93954	3.02781	5e-05	0.00167621
XLOC_050673	LOC106583108	slc45a3	solute carrier family 45 member 3-like	NC_027321.1:26433646-26442476	GREENAS	GREENSLICEISA	0.484299	3.71041	2.93761	3.08593	5e-05	0.00167621
XLOC_044412	LOC106577963	trim7	tripartite motif-containing protein 7-like	NC_027317.1:62868065-62882077	GREENAS	GREENSLICEISA	0.0705386	0.540392	2.93752	1.37319	0.00015	0.00429515
XLOC_019434	pdli3	pdlim3	PDZ and LIM domain protein 3	NC_027307.1:1427269-1454543	GREENAS	GREENSLICEISA	0.206437	1.57961	2.93579	2.12758	5e-05	0.00167621
XLOC_036217	hbegf	hbegf	Proheparin-binding EGF-like growth factor	NC_027314.1:4363687-4379420	GREENAS	GREENSLICEISA	2.25862	17.2315	2.93154	3.28438	5e-05	0.00167621
XLOC_018802	LOC106609623	trim47	zinc finger protein RFP-like	NC_027306.1:49674420-49678377	GREENAS	GREENSLICEISA	0.288026	2.1899	2.92659	2.31901	5e-05	0.00167621
XLOC_002099	LOC106583660	cd276	CD276 antigen-like	NC_027300.1:21587137-21594454	GREENAS	GREENSLICEISA	0.238423	1.80698	2.92198	2.45846	5e-05	0.00167621
XLOC_058495	LOC106589985	capn2	calpain-2 catalytic subunit-like	NC_027327.1:37947920-37974487	GREENAS	GREENSLICEISA	1.88706	14.2751	2.91929	3.26489	5e-05	0.00167621
XLOC_035337	LOC106569441	myl3	myosin heavy chain, striated muscle-like	NC_027313.1:34770747-34791015	GREENAS	GREENSLICEISA	0.10479	0.792206	2.91838	1.59469	0.00015	0.00429515
XLOC_049902	LOC106583079	kcnc1	potassium voltage-gated channel subfamily C member 1-like	NC_027321.1:27556209-27564438	GREENAS	GREENSLICEISA	0.371989	2.80541	2.91488	2.87269	5e-05	0.00167621
XLOC_043471	LOC106577945	samd9	sterile alpha motif domain-containing protein 9-like	NC_027317.1:62074696-62108321	GREENAS	GREENSLICEISA	2.25311	16.9584	2.91201	2.9895	5e-05	0.00167621
XLOC_035471	LOC106569692	pde4dip	myomegalin-like	NC_027313.1:43626798-43734348	GREENAS	GREENSLICEISA	0.40948	3.06581	2.9044	2.78582	5e-05	0.00167621
XLOC_012707	vsig10l	vsig10l	V-set and immunoglobulin domain containing 10 like	NC_027304.1:53403500-53410025	GREENAS	GREENSLICEISA	3.78416	28.3315	2.90436	4.01262	5e-05	0.00167621
XLOC_026355	hapln1	hapln1	hyaluronan and proteoglycan link protein 1	NC_027310.1:55831721-55866719	GREENAS	GREENSLICEISA	0.174163	1.27659	2.87378	2.63036	5e-05	0.00167621
XLOC_055089	LOC106587720	edil3	EGF-like repeat and discoidin I-like domain-containing protein 3	NC_027325.1:34564451-34575881	GREENAS	GREENSLICEISA	1.84381	13.4892	2.87104	3.67333	5e-05	0.00167621
XLOC_007924	LOC106601890	adcy9	adenylate cyclase type 9-like	NC_027302.1:85067933-85100346	GREENAS	GREENSLICEISA	0.145971	1.06685	2.8696	3.33832	5e-05	0.00167621
XLOC_056692	gmpr	gmpr	guanosine monophosphate reductase	NC_027326.1:24563186-24576545	GREENAS	GREENSLICEISA	0.236745	1.70924	2.85195	1.88869	0.0001	0.00306497
XLOC_033494	LOC106568513	scarb2	lysosome membrane protein 2-like	NC_027312.1:100933303-100989841	GREENAS	GREENSLICEISA	0.630607	4.5336	2.84584	3.80128	5e-05	0.00167621
XLOC_022036	pitx2	pitx2	paired like homeodomain 2	NC_027308.1:55648034-55704483	GREENAS	GREENSLICEISA	0.229732	1.64759	2.84234	2.10046	5e-05	0.00167621
XLOC_005105	fbxo32	-	F-box protein 32	NC_027301.1:576502-578195	GREENAS	GREENSLICEISA	0.782312	5.60785	2.84163	1.92337	0.0003	0.00757889
XLOC_066024	LOC106594338	-	uncharacterized LOC106594338	NW_012352470.1:5630-9568	GREENAS	GREENSLICEISA	0.488673	3.4998	2.84033	3.35139	5e-05	0.00167621
XLOC_030306	LOC106565281	tgm5	protein-glutamine gamma-glutamyltransferase 5-like	NC_027311.1:38153469-38162139	GREENAS	GREENSLICEISA	36.5941	260.693	2.83267	2.98633	5e-05	0.00167621
XLOC_056986	LOC106588492	prdm1	PR domain zinc finger protein 1-like	NC_027326.1:6947804-6961639	GREENAS	GREENSLICEISA	0.361583	2.57357	2.83137	3.19531	5e-05	0.00167621
XLOC_021256	LOC106613110	mmp13	collagenase 3-like	NC_027308.1:122698275-122701924	GREENAS	GREENSLICEISA	0.836789	5.94288	2.82823	3.24745	5e-05	0.00167621
XLOC_007325	LOC106600701	swp2	nuclear pore complex protein Nup214-like	NC_027302.1:51358542-51364799	GREENAS	GREENSLICEISA	1.72076	12.2021	2.82602	3.45919	5e-05	0.00167621
XLOC_055928	LOC106587778	olpb	cell surface glycoprotein 1-like	NC_027325.1:36567966-36571346	GREENAS	GREENSLICEISA	31.2864	221.813	2.82573	3.70726	5e-05	0.00167621
XLOC_041635	LOC106576442	trim35	zinc-binding protein A33-like	NC_027316.1:47605702-47610238	GREENAS	GREENSLICEISA	2.46544	17.4746	2.82534	3.80833	5e-05	0.00167621
XLOC_043498	LOC106577994	frrs1	putative ferric-chelate reductase 1	NC_027317.1:63466865-63471502	GREENAS	GREENSLICEISA	66.347	468.164	2.81891	3.272	5e-05	0.00167621
XLOC_052852	pdlim5	pdlim5	PDZ and LIM domain 5	NC_027323.1:37487660-37628772	GREENAS	GREENSLICEISA	0.655319	4.60982	2.81444	3.24004	5e-05	0.00167621
XLOC_000369	LOC106595751	trim35	zinc-binding protein A33-like	NC_027300.1:26304782-26306666	GREENAS	GREENSLICEISA	3.7823	26.5062	2.809	3.78318	5e-05	0.00167621
XLOC_018959	LOC106609893	ms4a12	membrane-spanning 4-domains subfamily A member 12-like	NC_027307.1:634595-694144	GREENAS	GREENSLICEISA	0.236688	1.6574	2.80787	0.706794	5e-05	0.00167621
XLOC_043586	LOC106578169	fga	fibrinogen alpha chain-like	NC_027317.1:68947747-68953453	GREENAS	GREENSLICEISA	0.135893	0.946944	2.8008	1.70422	0.00215	0.0353845
XLOC_018956	LOC106609889	nans	sialic acid synthase-like	NC_027307.1:566748-575090	GREENAS	GREENSLICEISA	10.6429	73.8714	2.79512	3.77587	5e-05	0.00167621
XLOC_037035	LOC106572014	hspb7	heat shock protein beta-7-like	NC_027314.1:75902296-75922412	GREENAS	GREENSLICEISA	0.398802	2.76359	2.7928	2.12471	0.00025	0.00653846
XLOC_042198	LOC106575785	dcaf6	DDB1- and CUL4-associated factor 6-like	NC_027316.1:25214752-25228205	GREENAS	GREENSLICEISA	0.291578	2.02017	2.79252	1.59902	0.0018	0.0308991
XLOC_029768	LOC106564110	-	uncharacterized LOC106564110	NC_027311.1:3103258-3176149	GREENAS	GREENSLICEISA	0.387313	2.67498	2.78796	2.94238	5e-05	0.00167621
XLOC_003815	LOC106574776	aste1	protein asteroid homolog 1-like	NC_027301.1:6241830-6243682	GREENAS	GREENSLICEISA	2.05538	14.1884	2.78724	3.17419	5e-05	0.00167621
XLOC_004116	LOC106579857	cobl	protein cordon-bleu-like	NC_027301.1:20018809-20104229	GREENAS	GREENSLICEISA	0.0990004	0.679991	2.78001	1.26587	5e-05	0.00167621
XLOC_045909	LOC106579029	aldh18a1	delta-1-pyrroline-5-carboxylate synthase-like	NC_027318.1:49458073-49472016	GREENAS	GREENSLICEISA	0.484573	3.32462	2.7784	3.15077	5e-05	0.00167621
XLOC_046906	LOC100136573	apoa1	apolipoprotein A-I	NC_027319.1:49149150-49151678	GREENAS	GREENSLICEISA	0.497087	3.39375	2.77131	1.81621	0.00025	0.00653846
XLOC_069139	LOC106596100	-	uncharacterized LOC106596100	NW_012358362.1:6069-7004	GREENAS	GREENSLICEISA	0.346982	2.36705	2.77016	2.09514	0.00055	0.0123272
XLOC_049783	LOC106582920	ip6k2	inositol hexakisphosphate kinase 2-like	NC_027321.1:17190873-17201323	GREENAS	GREENSLICEISA	0.0822865	0.557741	2.76087	2.33775	5e-05	0.00167621
XLOC_002983	LOC106561364	klf4	Krueppel-like factor 4	NC_027300.1:109172070-109180416	GREENAS	GREENSLICEISA	2.11542	14.2761	2.75459	3.56476	5e-05	0.00167621
XLOC_007999	LOC106601989	slc16a3	monocarboxylate transporter 4-like	NC_027302.1:88948893-88956467	GREENAS	GREENSLICEISA	0.541553	3.65161	2.75336	2.32738	5e-05	0.00167621
XLOC_066698	LOC106594743	msln	mesothelin-like protein	NW_012353547.1:3377-8555	GREENAS	GREENSLICEISA	2.04322	13.742	2.74968	3.02302	5e-05	0.00167621
XLOC_008394	LOC106599341	hel-s-11	carbonic anhydrase-like	NC_027302.1:24417017-24426549	GREENAS	GREENSLICEISA	20.1735	135.269	2.7453	4.16758	5e-05	0.00167621
XLOC_018816	LOC106609653	parp11	poly [ADP-ribose] polymerase 11-like	NC_027306.1:50912507-50916657	GREENAS	GREENSLICEISA	2.2201	14.748	2.73182	3.44419	5e-05	0.00167621
XLOC_050176	tgm2	tgm2	transglutaminase 2, C polypeptide	NC_027321.1:46726966-46756907	GREENAS	GREENSLICEISA	3.12438	20.6985	2.72789	2.85273	5e-05	0.00167621
XLOC_035781	LOC106570220	st3gal1	CMP-N-acetylneuraminate-beta-galactosamide-alpha-2,3-sialyltransferase 1-like	NC_027313.1:65012893-65031658	GREENAS	GREENSLICEISA	1.46491	9.66703	2.72226	3.45629	5e-05	0.00167621
XLOC_059350	fbxo32	fbxo32	F-box protein 32	NW_012341884.1:32702-43166	GREENAS	GREENSLICEISA	0.730154	4.81593	2.72154	2.21795	5e-05	0.00167621
XLOC_048745	LOC106582055	c3orf38	uncharacterized protein C3orf38-like	NC_027320.1:31253104-31259318	GREENAS	GREENSLICEISA	1.60505	10.5604	2.71797	3.46671	5e-05	0.00167621
XLOC_044480	LOC106578095	muc17	mucin-17-like	NC_027317.1:66483825-66487270	GREENAS	GREENSLICEISA	0.116524	0.765071	2.71497	1.96747	5e-05	0.00167621
XLOC_052313	pnpla2	-	patatin like phospholipase domain containing 2	NC_027322.1:45996533-46008623	GREENAS	GREENSLICEISA	0.0903216	0.592822	2.71446	2.0965	5e-05	0.00167621
XLOC_010878	LOC106602295	-	uncharacterized LOC106602295	NC_027303.1:6765674-6772781	GREENAS	GREENSLICEISA	0.949947	6.14976	2.69461	2.42478	0.00035	0.00858457
XLOC_021510	cmpk2	dtymk	cytidine/uridine monophosphate kinase 2	NC_027308.1:10594982-10606669	GREENAS	GREENSLICEISA	8.3228	53.5055	2.68455	3.7044	5e-05	0.00167621
XLOC_034165	LOC106569680	ccl20	C-C motif chemokine 20-like	NC_027313.1:43277972-43279601	GREENAS	GREENSLICEISA	0.250701	1.60596	2.67939	1.86883	0.0012	0.0227019
XLOC_056009	LOC106587907	itgb	integrin beta-like protein A	NC_027325.1:40932286-40937803	GREENAS	GREENSLICEISA	3.36498	21.5492	2.67897	3.37986	5e-05	0.00167621
XLOC_035655	LOC106570000	cacng6	voltage-dependent calcium channel gamma-6 subunit-like	NC_027313.1:57898505-57949842	GREENAS	GREENSLICEISA	0.121153	0.773052	2.67373	1.79148	0.001	0.0197087
XLOC_000902	LOC106608935	gimap4	GTPase IMAP family member 4-like	NC_027300.1:74107658-74112263	GREENAS	GREENSLICEISA	0.121844	0.776336	2.67164	1.89909	0.001	0.0197087
XLOC_051023	helz2	helz2	helicase with zinc finger 2	NC_027321.1:48811713-48841319	GREENAS	GREENSLICEISA	12.0683	76.5438	2.66507	2.66477	5e-05	0.00167621
XLOC_015890	gys1	gys1	glycogen synthase 1	NC_027305.1:8150649-8174672	GREENAS	GREENSLICEISA	1.33064	8.387	2.65604	3.81415	5e-05	0.00167621
XLOC_043631	ddx58	-	DExD/H-box helicase 58	NC_027317.1:70356340-70372550	GREENAS	GREENSLICEISA	3.95981	24.8918	2.65217	3.74093	5e-05	0.00167621
XLOC_011093	alp	pdlim3	alkaline phosphatase	NC_027303.1:16967584-16979186	GREENAS	GREENSLICEISA	2.36277	14.8325	2.65021	2.97275	5e-05	0.00167621
XLOC_032871	lmod3	arl6ip5	leiomodin 3	NC_027312.1:42544315-42550413	GREENAS	GREENSLICEISA	0.53248	3.33028	2.64485	2.49965	5e-05	0.00167621
XLOC_043473	LOC106577947	samd9	sterile alpha motif domain-containing protein 9-like	NC_027317.1:62125015-62174931	GREENAS	GREENSLICEISA	1.75468	10.934	2.63954	3.55951	5e-05	0.00167621
XLOC_003124	LOC106563492	dusp4	dual specificity protein phosphatase 4-like	NC_027300.1:117352054-117358600	GREENAS	GREENSLICEISA	1.0546	6.55805	2.63657	3.36776	5e-05	0.00167621
XLOC_052845	LOC106585803	rhobtb2	rho-related BTB domain-containing protein 2-like	NC_027323.1:36901798-36971916	GREENAS	GREENSLICEISA	1.88173	11.6308	2.62781	3.90412	5e-05	0.00167621
XLOC_035066	LOC106568909	rxrg	retinoic acid receptor RXR-gamma-A-like	NC_027313.1:14472232-14522880	GREENAS	GREENSLICEISA	0.127484	0.786222	2.62462	1.689	0.00045	0.0105017
XLOC_005506	LOC106579269	ncoa7	nuclear receptor coactivator 7-like	NC_027301.1:16886539-16902432	GREENAS	GREENSLICEISA	4.70563	28.9687	2.62204	3.81372	5e-05	0.00167621
XLOC_051532	LOC106584453	tead4	transcriptional enhancer factor TEF-3-like	NC_027322.1:34079585-34124665	GREENAS	GREENSLICEISA	0.143677	0.881351	2.61689	1.8796	5e-05	0.00167621
XLOC_054762	LOC106587139	dhcr7	7-dehydrocholesterol reductase-like	NC_027325.1:10462059-10472553	GREENAS	GREENSLICEISA	1.47765	9.01559	2.60912	3.48127	5e-05	0.00167621
XLOC_049210	LOC106581934	fam171b	protein FAM171B-like	NC_027320.1:21638606-21651765	GREENAS	GREENSLICEISA	10.6053	64.3952	2.60217	2.87921	5e-05	0.00167621
XLOC_008920	dhx58	dhx58	DEXH (Asp-Glu-X-His) box polypeptide 58	NC_027302.1:60282170-60293676	GREENAS	GREENSLICEISA	6.96754	42.2621	2.60065	3.6696	5e-05	0.00167621
XLOC_062081	LOC106591920	ebp	3-beta-hydroxysteroid-Delta(8),Delta(7)-isomerase-like	NW_012347400.1:15081-17611	GREENAS	GREENSLICEISA	7.74533	46.8527	2.59674	3.22081	5e-05	0.00167621
XLOC_049967	LOC106583163	-	uncharacterized LOC106583163	NC_027321.1:31757123-31760798	GREENAS	GREENSLICEISA	3.95059	23.5367	2.57477	3.42939	5e-05	0.00167621
XLOC_007857	LOC106601753	-	uncharacterized LOC106601753	NC_027302.1:80130594-80135913	GREENAS	GREENSLICEISA	0.103384	0.614188	2.57067	2.14817	0.0001	0.00306497
XLOC_035220	tbb2a	tubb2a	Tubulin beta-2A chain	NC_027313.1:28343098-28352283	GREENAS	GREENSLICEISA	1.63026	9.67016	2.56843	3.26214	5e-05	0.00167621
XLOC_062083	LOC106591922	herc6	probable E3 ubiquitin-protein ligase HERC6	NW_012347403.1:19226-28502	GREENAS	GREENSLICEISA	1.65257	9.79356	2.56712	3.00214	5e-05	0.00167621
XLOC_042865	LOC106576683	-	uncharacterized LOC106576683	NC_027317.1:13211517-13245152	GREENAS	GREENSLICEISA	3.11839	18.4244	2.56274	4.17373	5e-05	0.00167621
XLOC_062561	LOC106592222	muc5ac	mucin-5B-like	NW_012347843.1:123-22353	GREENAS	GREENSLICEISA	0.0931511	0.548044	2.55665	1.83246	0.00175	0.0302518
XLOC_013669	LOC106604686	slc7a11	cystine/glutamate transporter-like	NC_027304.1:31784950-31795031	GREENAS	GREENSLICEISA	0.896276	5.27295	2.55659	3.18694	5e-05	0.00167621
XLOC_015114	LOC106607291	dhx58	probable ATP-dependent RNA helicase DHX58	NC_027305.1:37848068-37854911	GREENAS	GREENSLICEISA	2.29436	13.4845	2.55514	3.55664	5e-05	0.00167621
XLOC_068000	LOC106595515	slc16a3	monocarboxylate transporter 4-like	NW_012356040.1:17-6111	GREENAS	GREENSLICEISA	1.30812	7.65792	2.54946	2.56951	5e-05	0.00167621
XLOC_037111	LOC106572465	dnmt3a	DNA (cytosine-5)-methyltransferase 3A-like	NC_027314.1:82582349-82603358	GREENAS	GREENSLICEISA	0.180426	1.05254	2.5444	2.26454	5e-05	0.00167621
XLOC_037824	LOC106571445	sdr16c5	epidermal retinol dehydrogenase 2-like	NC_027314.1:35727009-35731058	GREENAS	GREENSLICEISA	0.236126	1.37746	2.54438	2.0773	5e-05	0.00167621
XLOC_003546	LOC106571348	elovl7	elongation of very long chain fatty acids protein 7-like	NC_027300.1:149069902-149077574	GREENAS	GREENSLICEISA	3.98702	23.1457	2.53736	3.89877	5e-05	0.00167621
XLOC_002908	LOC106613909	adam9	disintegrin and metalloproteinase domain-containing protein 9-like	NC_027300.1:102053896-102071068	GREENAS	GREENSLICEISA	9.82512	56.8945	2.53374	3.52606	5e-05	0.00167621
XLOC_048126	LOC106581153	zbtb16	zinc finger and BTB domain-containing protein 16-A-like	NC_027319.1:59810924-59841418	GREENAS	GREENSLICEISA	0.0806071	0.466743	2.53365	2.00223	5e-05	0.00167621
XLOC_003708	LOC106573266	mtss1	metastasis suppressor protein 1-like	NC_027301.1:1294695-1300036	GREENAS	GREENSLICEISA	1.01618	5.87648	2.5318	2.07166	0.0002	0.00544271
XLOC_060770	ddx58	ddx58	DExD/H-box helicase 58	NW_012344123.1:3071-23025	GREENAS	GREENSLICEISA	9.35495	54.025	2.52982	2.444	5e-05	0.00167621
XLOC_040483	LOC106574417	slitrk6	SLIT and NTRK-like protein 6	NC_027315.1:68980176-68995592	GREENAS	GREENSLICEISA	0.371983	2.13792	2.5229	2.88583	5e-05	0.00167621
XLOC_046488	LOC106580033	gldc	glycine dehydrogenase (decarboxylating), mitochondrial-like	NC_027319.1:16664608-16681329	GREENAS	GREENSLICEISA	0.07997	0.459396	2.52221	1.69659	0.0006	0.0132029
XLOC_016738	filip1	filip1	filamin A interacting protein 1	NC_027305.1:52125470-52172664	GREENAS	GREENSLICEISA	0.096548	0.553877	2.52025	1.60412	5e-05	0.00167621
XLOC_030538	LOC106565475	-	uncharacterized LOC106565475	NC_027311.1:55068173-55073157	GREENAS	GREENSLICEISA	14.4756	82.8028	2.51606	3.28629	5e-05	0.00167621
XLOC_060557	LOC106591360	mtcl1	microtubule cross-linking factor 1-like	NW_012343812.1:521-43626	GREENAS	GREENSLICEISA	0.0768288	0.43467	2.5002	1.67435	0.0005	0.0114231
XLOC_045013	LOC106578982	rbp4b	retinol-binding protein 4-B	NC_027318.1:46304220-46306362	GREENAS	GREENSLICEISA	36.1145	204.28	2.4999	3.64282	5e-05	0.00167621
XLOC_028338	LOC106564305	litaf	lipopolysaccharide-induced tumor necrosis factor-alpha factor homolog	NC_027311.1:8286568-8354574	GREENAS	GREENSLICEISA	13.6122	76.8862	2.49783	3.42905	5e-05	0.00167621
XLOC_002388	LOC106602899	babam2	BRCA1-A complex subunit BRE-like	NC_027300.1:45067351-45254752	GREENAS	GREENSLICEISA	1.22135	6.88482	2.49494	2.80701	5e-05	0.00167621
XLOC_008065	LOC106595984	emilin1	EMILIN-2-like	NC_027302.1:79390-106714	GREENAS	GREENSLICEISA	0.2692	1.51686	2.49433	2.4432	5e-05	0.00167621
XLOC_018408	LOC106608979	trim39	E3 ubiquitin-protein ligase TRIM39-like	NC_027306.1:24357605-24381326	GREENAS	GREENSLICEISA	11.7544	65.996	2.48917	3.50728	5e-05	0.00167621
XLOC_053693	LOC106586211	phgdh	D-3-phosphoglycerate dehydrogenase-like	NC_027324.1:13956791-13962969	GREENAS	GREENSLICEISA	17.0945	95.9249	2.48837	3.79318	5e-05	0.00167621
XLOC_008844	LOC106600850	pdk1	pyruvate dehydrogenase (acetyl-transferring) kinase isozyme 2, mitochondrial-like	NC_027302.1:56925217-56965096	GREENAS	GREENSLICEISA	0.567799	3.1854	2.48802	2.40032	5e-05	0.00167621
XLOC_022522	slc1a5	slc1a4	solute carrier family 1 member 5	NC_027308.1:94386683-94400619	GREENAS	GREENSLICEISA	4.92747	27.5609	2.48371	3.94218	5e-05	0.00167621
XLOC_044871	LOC106578729	eif4g3	uncharacterized LOC106578729	NC_027318.1:32688935-32708434	GREENAS	GREENSLICEISA	9.82016	54.9151	2.48338	3.38305	5e-05	0.00167621
XLOC_032668	LOC106566773	sema3b	semaphorin-3B-like	NC_027312.1:28742296-28826142	GREENAS	GREENSLICEISA	0.131133	0.731724	2.48026	2.23377	5e-05	0.00167621
XLOC_049276	LOC106582149	tspan7	tetraspanin-7-like	NC_027320.1:26376612-26389040	GREENAS	GREENSLICEISA	0.086624	0.481341	2.47422	1.66166	0.00235	0.0378435
XLOC_014945	LOC106607014	evpl	envoplakin-like	NC_027305.1:29328332-29408963	GREENAS	GREENSLICEISA	1.94071	10.7784	2.47348	3.66886	5e-05	0.00167621
XLOC_036622	klc1	klc1	kinesin light chain 1	NC_027314.1:40089229-40113572	GREENAS	GREENSLICEISA	0.3139	1.74123	2.47173	2.36837	5e-05	0.00167621
XLOC_032160	LOC106568458	klf4	Krueppel-like factor 4	NC_027312.1:97998358-98003703	GREENAS	GREENSLICEISA	9.22818	51.1811	2.47149	3.85628	5e-05	0.00167621
XLOC_002681	LOC106610323	-	protein FAM20A-like	NC_027300.1:77226970-77277580	GREENAS	GREENSLICEISA	0.399418	2.19647	2.45922	2.87948	5e-05	0.00167621
XLOC_002515	LOC106606998	cgas	cyclic GMP-AMP synthase-like	NC_027300.1:58207604-58211596	GREENAS	GREENSLICEISA	4.95302	27.2068	2.45758	3.56793	5e-05	0.00167621
XLOC_029765	LOC106564109	mslnl	mesothelin-like	NC_027311.1:3048507-3054734	GREENAS	GREENSLICEISA	2.74961	15.0928	2.45656	3.05831	5e-05	0.00167621
XLOC_009341	LOC106601757	samd9l	sterile alpha motif domain-containing protein 9-like	NC_027302.1:80147821-80160117	GREENAS	GREENSLICEISA	2.83709	15.5718	2.45646	3.62583	5e-05	0.00167621
XLOC_091809	LOC106600353	-	uncharacterized LOC106600353	NW_012572132.1:26-755	GREENAS	GREENSLICEISA	2.7675	15.1289	2.45065	2.3786	5e-05	0.00167621
XLOC_058136	LOC106589438	qkia	protein quaking-A-like	NC_027327.1:8708140-8725962	GREENAS	GREENSLICEISA	0.311862	1.6916	2.43941	2.28389	5e-05	0.00167621
XLOC_001008	LOC106611257	thbs2	thrombospondin-2-like	NC_027300.1:88033096-88081881	GREENAS	GREENSLICEISA	0.856826	4.64438	2.43841	3.459	5e-05	0.00167621
XLOC_063075	LOC106592537	zg16	zymogen granule membrane protein 16-like	NW_012348385.1:9324-12436	GREENAS	GREENSLICEISA	4.30221	23.2858	2.4363	3.03208	5e-05	0.00167621
XLOC_060736	LOC106591463	-	snake venom metalloproteinase acutolysin-C-like	NW_012344105.1:19129-25881	GREENAS	GREENSLICEISA	4.6891	25.3011	2.43182	2.76015	5e-05	0.00167621
XLOC_053444	LOC106585763	vcan	versican core protein-like	NC_027323.1:34643606-34721162	GREENAS	GREENSLICEISA	0.155311	0.832287	2.42192	2.51611	0.00015	0.00429515
XLOC_002201	LOC106599566	lbh	protein LBH-like	NC_027300.1:28286405-28316583	GREENAS	GREENSLICEISA	10.0456	53.761	2.41999	3.69204	5e-05	0.00167621
XLOC_017387	plin2	plin2	perilipin 2	NC_027306.1:12693759-12698814	GREENAS	GREENSLICEISA	0.655516	3.50771	2.41983	2.34029	5e-05	0.00167621
XLOC_003377	LOC106568282	wdr45	WD repeat domain phosphoinositide-interacting protein 4-like	NC_027300.1:137049568-137053949	GREENAS	GREENSLICEISA	0.335888	1.7917	2.41528	2.17129	0.00015	0.00429515
XLOC_057207	LOC106588536	muc5ac	mucin-5AC-like	NC_027326.1:15204123-15236631	GREENAS	GREENSLICEISA	2.38334	12.7128	2.41523	3.09105	5e-05	0.00167621
XLOC_032997	LOC106567543	dmpk	myotonin-protein kinase-like	NC_027312.1:56571693-56616916	GREENAS	GREENSLICEISA	0.135239	0.72021	2.41291	2.19292	5e-05	0.00167621
XLOC_052222	LOC106584676	trim16	tripartite motif-containing protein 16-like	NC_027322.1:41021704-41034501	GREENAS	GREENSLICEISA	0.9952	5.28328	2.40838	2.73854	5e-05	0.00167621
XLOC_034039	catip	catip	ciliogenesis associated TTC17 interacting protein	NC_027313.1:35645178-35649403	GREENAS	GREENSLICEISA	0.0972273	0.515478	2.40648	1.73248	0.00235	0.0378435
XLOC_052536	dnajb5	dnajb5	DnaJ heat shock protein family (Hsp40) member B5	NC_027323.1:15236396-15248481	GREENAS	GREENSLICEISA	0.195296	1.03474	2.40553	1.97118	5e-05	0.00167621
XLOC_088855	LOC106599924	-	uncharacterized LOC106599924	NW_012473668.1:15-602	GREENAS	GREENSLICEISA	35.9645	190.391	2.40432	3.16818	5e-05	0.00167621
XLOC_037060	LOC106572353	cr1	complement factor H-like	NC_027314.1:79083235-79088578	GREENAS	GREENSLICEISA	17.2888	91.4292	2.40282	3.8664	5e-05	0.00167621
XLOC_075106	LOC106598650	muc5ac	mucin-5AC-like	NW_012382446.1:22-1848	GREENAS	GREENSLICEISA	0.257301	1.35911	2.40113	1.84248	0.00055	0.0123272
XLOC_067720	LOC106595379	acss2	acetyl-coenzyme A synthetase, cytoplasmic-like	NW_012355428.1:656-9427	GREENAS	GREENSLICEISA	1.42226	7.48693	2.39619	2.33014	0.00015	0.00429515
XLOC_024903	LOC106560477	pgm1	phosphoglucomutase-1-like	NC_027309.1:42657504-42672252	GREENAS	GREENSLICEISA	0.485939	2.55773	2.39601	2.21802	5e-05	0.00167621
XLOC_031109	tp53inp2	tp53inp2	tumor protein p53 inducible nuclear protein 2	NC_027312.1:13384411-13400710	GREENAS	GREENSLICEISA	6.08959	32.0448	2.39567	3.92176	5e-05	0.00167621
XLOC_067769	LOC106595397	frs2	fibroblast growth factor receptor substrate 2-like	NW_012355541.1:1126-9310	GREENAS	GREENSLICEISA	4.07815	21.4276	2.39348	1.60848	0.0004	0.00954992
XLOC_033929	LOC106569169	dsg1	cadherin-4-like	NC_027313.1:28310112-28337952	GREENAS	GREENSLICEISA	7.61487	40.0065	2.39334	3.31828	5e-05	0.00167621
XLOC_005471	LOC106578386	fcgbp	IgGFc-binding protein-like	NC_027301.1:14355557-14359208	GREENAS	GREENSLICEISA	0.94882	4.97945	2.39178	2.99174	5e-05	0.00167621
XLOC_043810	LOC106576941	ahnak	neuroblast differentiation-associated protein AHNAK-like	NC_027317.1:14137576-14180738	GREENAS	GREENSLICEISA	5.8838	30.7669	2.38656	3.51484	5e-05	0.00167621
XLOC_038239	LOC106572096	pi16	peptidase inhibitor 16-like	NC_027314.1:72064581-72071487	GREENAS	GREENSLICEISA	1.78349	9.29631	2.38195	3.13425	5e-05	0.00167621
XLOC_048620	LOC106581931	tfpi	kunitz-type serine protease inhibitor bitisilin-3-like	NC_027320.1:21414943-21460208	GREENAS	GREENSLICEISA	2.07046	10.7684	2.37878	3.34229	5e-05	0.00167621
XLOC_041742	LOC106576572	cacna2d1	voltage-dependent calcium channel subunit alpha-2/delta-1-like	NC_027316.1:53784397-53839918	GREENAS	GREENSLICEISA	0.175237	0.910816	2.37785	1.93614	0.00015	0.00429515
XLOC_065595	LOC106594100	trim25	E3 ubiquitin/ISG15 ligase TRIM25-like	NW_012351848.1:5788-6483	GREENAS	GREENSLICEISA	0.63785	3.31421	2.37738	1.89243	0.0012	0.0227019
XLOC_028281	LOC106564213	-	uncharacterized LOC106564213	NC_027311.1:6270652-6279414	GREENAS	GREENSLICEISA	0.15479	0.802819	2.37476	1.5381	0.0004	0.00954992
XLOC_046827	LOC106580667	atp1b3	sodium/potassium-transporting ATPase subunit beta-3-like	NC_027319.1:42869794-42901153	GREENAS	GREENSLICEISA	0.559204	2.89845	2.37383	2.14193	5e-05	0.00167621
XLOC_038658	LOC106573007	ebp	3-beta-hydroxysteroid-Delta(8),Delta(7)-isomerase-like	NC_027314.1:103676593-103680619	GREENAS	GREENSLICEISA	9.03111	46.7669	2.37251	3.3606	5e-05	0.00167621
XLOC_023926	cbln1	cbln1	cerebellin 1 precursor	NC_027309.1:78680708-78690519	GREENAS	GREENSLICEISA	0.219256	1.13463	2.37153	2.15029	5e-05	0.00167621
XLOC_064158	LOC106593200	klf5	Krueppel-like factor 5	NW_012349657.1:4181-10549	GREENAS	GREENSLICEISA	5.27424	27.1028	2.36141	3.58304	5e-05	0.00167621
XLOC_057352	LOC106588813	fabp3	fatty acid-binding protein, heart-like	NC_027326.1:24806441-24810035	GREENAS	GREENSLICEISA	4.62976	23.7876	2.3612	2.79406	5e-05	0.00167621
XLOC_047200	LOC106581397	relt	tumor necrosis factor receptor superfamily member 19L-like	NC_027319.1:73553740-73591785	GREENAS	GREENSLICEISA	1.02346	5.24922	2.35865	2.18433	0.0005	0.0114231
[truncated: 3,243 more rows]

## Sheet: T3 Yellow ctr vs liceISA
Sub table 3. DEGs identified in 1.0%FAω6 (yellow) diet in between clice+ISA (co) infection (YELLOWSLICEISA) and pre-infection samples
[truncated: 3,379 more rows]

## Sheet: T4 Blue ctr vs liceISA
Sub table 4. DEGs identified in 0.1.0%FAω3 (blue) diet in between lice+ISA (co) infection (BLUESLICEISA) and pre-infection samples (BLUEAS)
[truncated: 3,005 more rows]

[truncated: 2 more sheets: T5 All_diet_non_uniq, T6 All_diet_uniq]
